# Supplementary material for: DeepPhospho accelerates DIA phosphoproteome profiling through in silico library generation
Source: Nat Commun. 2021 Nov 18;12:6685. doi: 10.1038/s41467-021-26979-1 (PMC8602247; doi:10.1038/s41467-021-26979-1)
Supplement: Supplementary file 5 — Supplementary Data 2 [file 41467_2021_26979_MOESM5_ESM.xlsx]

## Sheet: hPhosPepDB
ModifiedPeptide	PrecursorCharge	PrecursorMz	PhosphositeNumber	PeptideLength	MissCleavage-Trypsin	IsMostFreqPrecCharge
_AAAAAAAAAAAAAAAAS[Phospho (STY)]AGGK_	2	818.396	1	21	0	FALSE
_AAAAAAAAAAAAAAAAS[Phospho (STY)]AGGK_	3	545.933	1	21	0	TRUE
_AAAAAAAAAAAAAAAAS[Phospho (STY)]AGGK_	4	409.702	1	21	0	FALSE
_AAAAAAAAAAAATGTEAGPGTAGGSENGSEVAAQPAGLSGPAEVGPGAVGERT[Phospho (STY)]PRK_	2	2482.69	1	56	2	TRUE
_AAAAAAAAAAAATGTEAGPGTAGGSENGSEVAAQPAGLSGPAEVGPGAVGERT[Phospho (STY)]PRK_	3	1655.46	1	56	2	FALSE
_AAAAAAAAAAAATGTEAGPGTAGGSENGSEVAAQPAGLSGPAEVGPGAVGERT[Phospho (STY)]PRK_	4	1241.85	1	56	2	FALSE
_AAAAAAAAAAAATGTEAGPGTAGGSENGSEVAAQPAGLSGPAEVGPGAVGERT[Phospho (STY)]PR_	2	2418.64	1	55	1	FALSE
_AAAAAAAAAAAATGTEAGPGTAGGSENGSEVAAQPAGLSGPAEVGPGAVGERT[Phospho (STY)]PR_	3	1612.77	1	55	1	FALSE
_AAAAAAAAAAAATGTEAGPGTAGGSENGSEVAAQPAGLSGPAEVGPGAVGERT[Phospho (STY)]PR_	4	1209.83	1	55	1	TRUE
_AAAAAAAAAAAATGTEAGPGTAGGSENGSEVAAQPAGLS[Phospho (STY)]GPAEVGPGAVGERTPR_	2	2418.64	1	55	1	FALSE
_AAAAAAAAAAAATGTEAGPGTAGGSENGSEVAAQPAGLS[Phospho (STY)]GPAEVGPGAVGERTPR_	3	1612.77	1	55	1	FALSE
_AAAAAAAAAAAATGTEAGPGTAGGSENGSEVAAQPAGLS[Phospho (STY)]GPAEVGPGAVGERTPR_	4	1209.83	1	55	1	TRUE
_AAAAAAAAAAAATGTEAGPGTAGGSENGS[Phospho (STY)]EVAAQPAGLSGPAEVGPGAVGER_	2	2241.54	1	52	0	FALSE
_AAAAAAAAAAAATGTEAGPGTAGGSENGS[Phospho (STY)]EVAAQPAGLSGPAEVGPGAVGER_	3	1494.7	1	52	0	FALSE
_AAAAAAAAAAAATGTEAGPGTAGGSENGS[Phospho (STY)]EVAAQPAGLSGPAEVGPGAVGER_	4	1121.28	1	52	0	TRUE
_AAAAAAAAAAAATGTEAGPGTAGGS[Phospho (STY)]ENGSEVAAQPAGLSGPAEVGPGAVGERTPR_	2	2418.64	1	55	1	FALSE
_AAAAAAAAAAAATGTEAGPGTAGGS[Phospho (STY)]ENGSEVAAQPAGLSGPAEVGPGAVGERTPR_	3	1612.77	1	55	1	FALSE
_AAAAAAAAAAAATGTEAGPGTAGGS[Phospho (STY)]ENGSEVAAQPAGLSGPAEVGPGAVGERTPR_	4	1209.83	1	55	1	TRUE
_AAAAAAAAAAAATGTEAGPGTAGGS[Phospho (STY)]ENGSEVAAQPAGLSGPAEVGPGAVGER_	2	2241.54	1	52	0	TRUE
_AAAAAAAAAAAATGTEAGPGTAGGS[Phospho (STY)]ENGSEVAAQPAGLSGPAEVGPGAVGER_	3	1494.7	1	52	0	FALSE
_AAAAAAAAAAAATGTEAGPGTAGGS[Phospho (STY)]ENGSEVAAQPAGLSGPAEVGPGAVGER_	4	1121.28	1	52	0	FALSE
_AAAAAAAAAAGAAGGRGS[Phospho (STY)]GPGR_	2	895.426	1	22	1	FALSE
_AAAAAAAAAAGAAGGRGS[Phospho (STY)]GPGR_	3	597.287	1	22	1	TRUE
_AAAAAAAAAAGAAGGRGS[Phospho (STY)]GPGR_	4	448.217	1	22	1	FALSE
_AAAAAAAAAPAAAATAPTTAATT[Phospho (STY)]AATAAQ_	2	1224.59	1	29	0	FALSE
_AAAAAAAAAPAAAATAPTTAATT[Phospho (STY)]AATAAQ_	3	816.73	1	29	0	TRUE
_AAAAAAAAAPAAAATAPTTAATT[Phospho (STY)]AATAAQ_	4	612.8	1	29	0	FALSE
_AAAAAAAAAPAAAATAPTTAAT[Phospho (STY)]TAATAAQ_	2	1224.59	1	29	0	FALSE
_AAAAAAAAAPAAAATAPTTAAT[Phospho (STY)]TAATAAQ_	3	816.73	1	29	0	TRUE
_AAAAAAAAAPAAAATAPTTAAT[Phospho (STY)]TAATAAQ_	4	612.8	1	29	0	FALSE
_AAAAAAAAAPAAAAT[Phospho (STY)]APTTAATTAATAAQ_	2	1224.59	1	29	0	FALSE
_AAAAAAAAAPAAAAT[Phospho (STY)]APTTAATTAATAAQ_	3	816.73	1	29	0	TRUE
_AAAAAAAAAPAAAAT[Phospho (STY)]APTTAATTAATAAQ_	4	612.8	1	29	0	FALSE
_AAAAAAAAAVS[Phospho (STY)]R_	2	540.764	1	12	0	TRUE
_AAAAAAAAAVS[Phospho (STY)]R_	3	360.845	1	12	0	FALSE
_AAAAAAAAAVS[Phospho (STY)]R_	4	270.885	1	12	0	FALSE
_AAAAAAAATMALAAPSSPTPESPTMLT[Phospho (STY)]K_	2	1340.14	1	28	0	FALSE
_AAAAAAAATMALAAPSSPTPESPTMLT[Phospho (STY)]K_	3	893.764	1	28	0	FALSE
_AAAAAAAATMALAAPSSPTPESPTMLT[Phospho (STY)]K_	4	670.575	1	28	0	TRUE
_AAAAAAAATMALAAPSSPTPESPTM[Oxidation (M)]LT[Phospho (STY)]K_	2	1348.14	1	28	0	FALSE
_AAAAAAAATMALAAPSSPTPESPTM[Oxidation (M)]LT[Phospho (STY)]K_	3	899.095	1	28	0	TRUE
_AAAAAAAATMALAAPSSPTPESPTM[Oxidation (M)]LT[Phospho (STY)]K_	4	674.573	1	28	0	FALSE
_AAAAAAAATMALAAPSSPTPESPT[Phospho (STY)]MLTK_	2	1340.14	1	28	0	FALSE
_AAAAAAAATMALAAPSSPTPESPT[Phospho (STY)]MLTK_	3	893.764	1	28	0	TRUE
_AAAAAAAATMALAAPSSPTPESPT[Phospho (STY)]MLTK_	4	670.575	1	28	0	FALSE
_AAAAAAAATMALAAPSSPTPESPT[Phospho (STY)]M[Oxidation (M)]LTK_	2	1348.14	1	28	0	FALSE
_AAAAAAAATMALAAPSSPTPESPT[Phospho (STY)]M[Oxidation (M)]LTK_	3	899.095	1	28	0	TRUE
_AAAAAAAATMALAAPSSPTPESPT[Phospho (STY)]M[Oxidation (M)]LTK_	4	674.573	1	28	0	FALSE
_AAAAAAAATMALAAPSSPTPESPT[Phospho (STY)]M[Oxidation (M)]LT[Phospho (STY)]K_	2	1388.12	2	28	0	FALSE
_AAAAAAAATMALAAPSSPTPESPT[Phospho (STY)]M[Oxidation (M)]LT[Phospho (STY)]K_	3	925.751	2	28	0	FALSE
_AAAAAAAATMALAAPSSPTPESPT[Phospho (STY)]M[Oxidation (M)]LT[Phospho (STY)]K_	4	694.565	2	28	0	TRUE
_AAAAAAAATMALAAPSSPTPES[Phospho (STY)]PTMLTK_	2	1340.14	1	28	0	FALSE
_AAAAAAAATMALAAPSSPTPES[Phospho (STY)]PTMLTK_	3	893.764	1	28	0	TRUE
_AAAAAAAATMALAAPSSPTPES[Phospho (STY)]PTMLTK_	4	670.575	1	28	0	FALSE
_AAAAAAAATMALAAPSSPTPES[Phospho (STY)]PTM[Oxidation (M)]LTK_	2	1348.14	1	28	0	FALSE
_AAAAAAAATMALAAPSSPTPES[Phospho (STY)]PTM[Oxidation (M)]LTK_	3	899.095	1	28	0	TRUE
_AAAAAAAATMALAAPSSPTPES[Phospho (STY)]PTM[Oxidation (M)]LTK_	4	674.573	1	28	0	FALSE
_AAAAAAAATMALAAPSSPTPES[Phospho (STY)]PT[Phospho (STY)]MLTK_	2	1380.13	2	28	0	FALSE
_AAAAAAAATMALAAPSSPTPES[Phospho (STY)]PT[Phospho (STY)]MLTK_	3	920.419	2	28	0	TRUE
_AAAAAAAATMALAAPSSPTPES[Phospho (STY)]PT[Phospho (STY)]MLTK_	4	690.566	2	28	0	FALSE
_AAAAAAAATMALAAPSSPT[Phospho (STY)]PESPTMLTK_	2	1340.14	1	28	0	FALSE
_AAAAAAAATMALAAPSSPT[Phospho (STY)]PESPTMLTK_	3	893.764	1	28	0	TRUE
_AAAAAAAATMALAAPSSPT[Phospho (STY)]PESPTMLTK_	4	670.575	1	28	0	FALSE
_AAAAAAAATMALAAPSSPT[Phospho (STY)]PESPTMLT[Phospho (STY)]K_	2	1380.13	2	28	0	FALSE
_AAAAAAAATMALAAPSSPT[Phospho (STY)]PESPTMLT[Phospho (STY)]K_	3	920.419	2	28	0	FALSE
_AAAAAAAATMALAAPSSPT[Phospho (STY)]PESPTMLT[Phospho (STY)]K_	4	690.566	2	28	0	TRUE
_AAAAAAAATMALAAPSSPT[Phospho (STY)]PESPTM[Oxidation (M)]LTK_	2	1348.14	1	28	0	FALSE
_AAAAAAAATMALAAPSSPT[Phospho (STY)]PESPTM[Oxidation (M)]LTK_	3	899.095	1	28	0	TRUE
_AAAAAAAATMALAAPSSPT[Phospho (STY)]PESPTM[Oxidation (M)]LTK_	4	674.573	1	28	0	FALSE
_AAAAAAAATMALAAPSSPT[Phospho (STY)]PESPT[Phospho (STY)]MLTK_	2	1380.13	2	28	0	FALSE
_AAAAAAAATMALAAPSSPT[Phospho (STY)]PESPT[Phospho (STY)]MLTK_	3	920.419	2	28	0	TRUE
_AAAAAAAATMALAAPSSPT[Phospho (STY)]PESPT[Phospho (STY)]MLTK_	4	690.566	2	28	0	FALSE
_AAAAAAAATMALAAPSSPT[Phospho (STY)]PESPT[Phospho (STY)]M[Oxidation (M)]LTK_	2	1388.12	2	28	0	FALSE
_AAAAAAAATMALAAPSSPT[Phospho (STY)]PESPT[Phospho (STY)]M[Oxidation (M)]LTK_	3	925.751	2	28	0	TRUE
_AAAAAAAATMALAAPSSPT[Phospho (STY)]PESPT[Phospho (STY)]M[Oxidation (M)]LTK_	4	694.565	2	28	0	FALSE
_AAAAAAAATMALAAPSSPT[Phospho (STY)]PES[Phospho (STY)]PTMLTK_	2	1380.13	2	28	0	FALSE
_AAAAAAAATMALAAPSSPT[Phospho (STY)]PES[Phospho (STY)]PTMLTK_	3	920.419	2	28	0	TRUE
_AAAAAAAATMALAAPSSPT[Phospho (STY)]PES[Phospho (STY)]PTMLTK_	4	690.566	2	28	0	FALSE
_AAAAAAAATMALAAPSSPT[Phospho (STY)]PES[Phospho (STY)]PTM[Oxidation (M)]LTK_	2	1388.12	2	28	0	FALSE
_AAAAAAAATMALAAPSSPT[Phospho (STY)]PES[Phospho (STY)]PTM[Oxidation (M)]LTK_	3	925.751	2	28	0	TRUE
_AAAAAAAATMALAAPSSPT[Phospho (STY)]PES[Phospho (STY)]PTM[Oxidation (M)]LTK_	4	694.565	2	28	0	FALSE
_AAAAAAAATMALAAPSS[Phospho (STY)]PTPESPTMLTK_	2	1340.14	1	28	0	FALSE
_AAAAAAAATMALAAPSS[Phospho (STY)]PTPESPTMLTK_	3	893.764	1	28	0	TRUE
_AAAAAAAATMALAAPSS[Phospho (STY)]PTPESPTMLTK_	4	670.575	1	28	0	FALSE
_AAAAAAAATMALAAPSS[Phospho (STY)]PTPESPTM[Oxidation (M)]LTK_	2	1348.14	1	28	0	FALSE
_AAAAAAAATMALAAPSS[Phospho (STY)]PTPESPTM[Oxidation (M)]LTK_	3	899.095	1	28	0	TRUE
_AAAAAAAATMALAAPSS[Phospho (STY)]PTPESPTM[Oxidation (M)]LTK_	4	674.573	1	28	0	FALSE
_AAAAAAAATMALAAPSS[Phospho (STY)]PTPESPT[Phospho (STY)]MLTK_	2	1380.13	2	28	0	FALSE
_AAAAAAAATMALAAPSS[Phospho (STY)]PTPESPT[Phospho (STY)]MLTK_	3	920.419	2	28	0	TRUE
_AAAAAAAATMALAAPSS[Phospho (STY)]PTPESPT[Phospho (STY)]MLTK_	4	690.566	2	28	0	FALSE
_AAAAAAAATMALAAPSS[Phospho (STY)]PTPESPT[Phospho (STY)]M[Oxidation (M)]LTK_	2	1388.12	2	28	0	FALSE
_AAAAAAAATMALAAPSS[Phospho (STY)]PTPESPT[Phospho (STY)]M[Oxidation (M)]LTK_	3	925.751	2	28	0	TRUE
_AAAAAAAATMALAAPSS[Phospho (STY)]PTPESPT[Phospho (STY)]M[Oxidation (M)]LTK_	4	694.565	2	28	0	FALSE
_AAAAAAAATMALAAPSS[Phospho (STY)]PTPES[Phospho (STY)]PTMLTK_	2	1380.13	2	28	0	FALSE
_AAAAAAAATMALAAPSS[Phospho (STY)]PTPES[Phospho (STY)]PTMLTK_	3	920.419	2	28	0	TRUE
_AAAAAAAATMALAAPSS[Phospho (STY)]PTPES[Phospho (STY)]PTMLTK_	4	690.566	2	28	0	FALSE
_AAAAAAAATMALAAPSS[Phospho (STY)]PT[Phospho (STY)]PESPTMLTK_	2	1380.13	2	28	0	FALSE
_AAAAAAAATMALAAPSS[Phospho (STY)]PT[Phospho (STY)]PESPTMLTK_	3	920.419	2	28	0	TRUE
_AAAAAAAATMALAAPSS[Phospho (STY)]PT[Phospho (STY)]PESPTMLTK_	4	690.566	2	28	0	FALSE
_AAAAAAAATMALAAPS[Phospho (STY)]SPTPESPTMLTK_	2	1340.14	1	28	0	FALSE
_AAAAAAAATMALAAPS[Phospho (STY)]SPTPESPTMLTK_	3	893.764	1	28	0	TRUE
_AAAAAAAATMALAAPS[Phospho (STY)]SPTPESPTMLTK_	4	670.575	1	28	0	FALSE
_AAAAAAAATMALAAPS[Phospho (STY)]SPTPESPTMLT[Phospho (STY)]K_	2	1380.13	2	28	0	FALSE
_AAAAAAAATMALAAPS[Phospho (STY)]SPTPESPTMLT[Phospho (STY)]K_	3	920.419	2	28	0	TRUE
_AAAAAAAATMALAAPS[Phospho (STY)]SPTPESPTMLT[Phospho (STY)]K_	4	690.566	2	28	0	FALSE
_AAAAAAAATMALAAPS[Phospho (STY)]SPTPESPTM[Oxidation (M)]LTK_	2	1348.14	1	28	0	FALSE
_AAAAAAAATMALAAPS[Phospho (STY)]SPTPESPTM[Oxidation (M)]LTK_	3	899.095	1	28	0	TRUE
_AAAAAAAATMALAAPS[Phospho (STY)]SPTPESPTM[Oxidation (M)]LTK_	4	674.573	1	28	0	FALSE
_AAAAAAAATMALAAPS[Phospho (STY)]SPTPESPTM[Oxidation (M)]LT[Phospho (STY)]K_	2	1388.12	2	28	0	FALSE
_AAAAAAAATMALAAPS[Phospho (STY)]SPTPESPTM[Oxidation (M)]LT[Phospho (STY)]K_	3	925.751	2	28	0	TRUE
_AAAAAAAATMALAAPS[Phospho (STY)]SPTPESPTM[Oxidation (M)]LT[Phospho (STY)]K_	4	694.565	2	28	0	FALSE
_AAAAAAAATMALAAPS[Phospho (STY)]SPTPESPT[Phospho (STY)]MLTK_	2	1380.13	2	28	0	FALSE
_AAAAAAAATMALAAPS[Phospho (STY)]SPTPESPT[Phospho (STY)]MLTK_	3	920.419	2	28	0	FALSE
_AAAAAAAATMALAAPS[Phospho (STY)]SPTPESPT[Phospho (STY)]MLTK_	4	690.566	2	28	0	TRUE
_AAAAAAAATMALAAPS[Phospho (STY)]SPTPESPT[Phospho (STY)]M[Oxidation (M)]LTK_	2	1388.12	2	28	0	FALSE
_AAAAAAAATMALAAPS[Phospho (STY)]SPTPESPT[Phospho (STY)]M[Oxidation (M)]LTK_	3	925.751	2	28	0	TRUE
_AAAAAAAATMALAAPS[Phospho (STY)]SPTPESPT[Phospho (STY)]M[Oxidation (M)]LTK_	4	694.565	2	28	0	FALSE
_AAAAAAAATMALAAPS[Phospho (STY)]SPTPES[Phospho (STY)]PTMLTK_	2	1380.13	2	28	0	FALSE
_AAAAAAAATMALAAPS[Phospho (STY)]SPTPES[Phospho (STY)]PTMLTK_	3	920.419	2	28	0	TRUE
_AAAAAAAATMALAAPS[Phospho (STY)]SPTPES[Phospho (STY)]PTMLTK_	4	690.566	2	28	0	FALSE
_AAAAAAAATMALAAPS[Phospho (STY)]SPTPES[Phospho (STY)]PTM[Oxidation (M)]LTK_	2	1388.12	2	28	0	FALSE
_AAAAAAAATMALAAPS[Phospho (STY)]SPTPES[Phospho (STY)]PTM[Oxidation (M)]LTK_	3	925.751	2	28	0	TRUE
_AAAAAAAATMALAAPS[Phospho (STY)]SPTPES[Phospho (STY)]PTM[Oxidation (M)]LTK_	4	694.565	2	28	0	FALSE
_AAAAAAAATMALAAPS[Phospho (STY)]SPT[Phospho (STY)]PESPTMLTK_	2	1380.13	2	28	0	FALSE
_AAAAAAAATMALAAPS[Phospho (STY)]SPT[Phospho (STY)]PESPTMLTK_	3	920.419	2	28	0	TRUE
_AAAAAAAATMALAAPS[Phospho (STY)]SPT[Phospho (STY)]PESPTMLTK_	4	690.566	2	28	0	FALSE
_AAAAAAAATMALAAPS[Phospho (STY)]SPT[Phospho (STY)]PESPTM[Oxidation (M)]LTK_	2	1388.12	2	28	0	FALSE
_AAAAAAAATMALAAPS[Phospho (STY)]SPT[Phospho (STY)]PESPTM[Oxidation (M)]LTK_	3	925.751	2	28	0	TRUE
_AAAAAAAATMALAAPS[Phospho (STY)]SPT[Phospho (STY)]PESPTM[Oxidation (M)]LTK_	4	694.565	2	28	0	FALSE
_AAAAAAAATMALAAPS[Phospho (STY)]S[Phospho (STY)]PTPESPTMLTK_	2	1380.13	2	28	0	FALSE
_AAAAAAAATMALAAPS[Phospho (STY)]S[Phospho (STY)]PTPESPTMLTK_	3	920.419	2	28	0	TRUE
_AAAAAAAATMALAAPS[Phospho (STY)]S[Phospho (STY)]PTPESPTMLTK_	4	690.566	2	28	0	FALSE
_AAAAAAAATM[Oxidation (M)]ALAAPSSPTPESPTMLT[Phospho (STY)]K_	2	1348.14	1	28	0	FALSE
_AAAAAAAATM[Oxidation (M)]ALAAPSSPTPESPTMLT[Phospho (STY)]K_	3	899.095	1	28	0	TRUE
_AAAAAAAATM[Oxidation (M)]ALAAPSSPTPESPTMLT[Phospho (STY)]K_	4	674.573	1	28	0	FALSE
_AAAAAAAATM[Oxidation (M)]ALAAPSSPTPESPT[Phospho (STY)]MLTK_	2	1348.14	1	28	0	FALSE
_AAAAAAAATM[Oxidation (M)]ALAAPSSPTPESPT[Phospho (STY)]MLTK_	3	899.095	1	28	0	TRUE
_AAAAAAAATM[Oxidation (M)]ALAAPSSPTPESPT[Phospho (STY)]MLTK_	4	674.573	1	28	0	FALSE
_AAAAAAAATM[Oxidation (M)]ALAAPSSPTPESPT[Phospho (STY)]M[Oxidation (M)]LTK_	2	1356.14	1	28	0	FALSE
_AAAAAAAATM[Oxidation (M)]ALAAPSSPTPESPT[Phospho (STY)]M[Oxidation (M)]LTK_	3	904.427	1	28	0	TRUE
_AAAAAAAATM[Oxidation (M)]ALAAPSSPTPESPT[Phospho (STY)]M[Oxidation (M)]LTK_	4	678.572	1	28	0	FALSE
_AAAAAAAATM[Oxidation (M)]ALAAPSSPTPES[Phospho (STY)]PTMLTK_	2	1348.14	1	28	0	FALSE
_AAAAAAAATM[Oxidation (M)]ALAAPSSPTPES[Phospho (STY)]PTMLTK_	3	899.095	1	28	0	TRUE
_AAAAAAAATM[Oxidation (M)]ALAAPSSPTPES[Phospho (STY)]PTMLTK_	4	674.573	1	28	0	FALSE
_AAAAAAAATM[Oxidation (M)]ALAAPSSPTPES[Phospho (STY)]PTM[Oxidation (M)]LTK_	2	1356.14	1	28	0	FALSE
_AAAAAAAATM[Oxidation (M)]ALAAPSSPTPES[Phospho (STY)]PTM[Oxidation (M)]LTK_	3	904.427	1	28	0	TRUE
_AAAAAAAATM[Oxidation (M)]ALAAPSSPTPES[Phospho (STY)]PTM[Oxidation (M)]LTK_	4	678.572	1	28	0	FALSE
_AAAAAAAATM[Oxidation (M)]ALAAPSSPT[Phospho (STY)]PESPTMLTK_	2	1348.14	1	28	0	FALSE
_AAAAAAAATM[Oxidation (M)]ALAAPSSPT[Phospho (STY)]PESPTMLTK_	3	899.095	1	28	0	TRUE
_AAAAAAAATM[Oxidation (M)]ALAAPSSPT[Phospho (STY)]PESPTMLTK_	4	674.573	1	28	0	FALSE
_AAAAAAAATM[Oxidation (M)]ALAAPSSPT[Phospho (STY)]PESPTM[Oxidation (M)]LTK_	2	1356.14	1	28	0	FALSE
_AAAAAAAATM[Oxidation (M)]ALAAPSSPT[Phospho (STY)]PESPTM[Oxidation (M)]LTK_	3	904.427	1	28	0	TRUE
_AAAAAAAATM[Oxidation (M)]ALAAPSSPT[Phospho (STY)]PESPTM[Oxidation (M)]LTK_	4	678.572	1	28	0	FALSE
_AAAAAAAATM[Oxidation (M)]ALAAPSSPT[Phospho (STY)]PESPT[Phospho (STY)]MLTK_	2	1388.12	2	28	0	FALSE
_AAAAAAAATM[Oxidation (M)]ALAAPSSPT[Phospho (STY)]PESPT[Phospho (STY)]MLTK_	3	925.751	2	28	0	TRUE
_AAAAAAAATM[Oxidation (M)]ALAAPSSPT[Phospho (STY)]PESPT[Phospho (STY)]MLTK_	4	694.565	2	28	0	FALSE
_AAAAAAAATM[Oxidation (M)]ALAAPSSPT[Phospho (STY)]PESPT[Phospho (STY)]M[Oxidation (M)]LTK_	2	1396.12	2	28	0	FALSE
_AAAAAAAATM[Oxidation (M)]ALAAPSSPT[Phospho (STY)]PESPT[Phospho (STY)]M[Oxidation (M)]LTK_	3	931.083	2	28	0	TRUE
_AAAAAAAATM[Oxidation (M)]ALAAPSSPT[Phospho (STY)]PESPT[Phospho (STY)]M[Oxidation (M)]LTK_	4	698.564	2	28	0	FALSE
_AAAAAAAATM[Oxidation (M)]ALAAPSSPT[Phospho (STY)]PES[Phospho (STY)]PTMLTK_	2	1388.12	2	28	0	FALSE
_AAAAAAAATM[Oxidation (M)]ALAAPSSPT[Phospho (STY)]PES[Phospho (STY)]PTMLTK_	3	925.751	2	28	0	TRUE
_AAAAAAAATM[Oxidation (M)]ALAAPSSPT[Phospho (STY)]PES[Phospho (STY)]PTMLTK_	4	694.565	2	28	0	FALSE
_AAAAAAAATM[Oxidation (M)]ALAAPSSPT[Phospho (STY)]PES[Phospho (STY)]PTM[Oxidation (M)]LTK_	2	1396.12	2	28	0	FALSE
_AAAAAAAATM[Oxidation (M)]ALAAPSSPT[Phospho (STY)]PES[Phospho (STY)]PTM[Oxidation (M)]LTK_	3	931.083	2	28	0	TRUE
_AAAAAAAATM[Oxidation (M)]ALAAPSSPT[Phospho (STY)]PES[Phospho (STY)]PTM[Oxidation (M)]LTK_	4	698.564	2	28	0	FALSE
_AAAAAAAATM[Oxidation (M)]ALAAPSS[Phospho (STY)]PTPESPTMLTK_	2	1348.14	1	28	0	FALSE
_AAAAAAAATM[Oxidation (M)]ALAAPSS[Phospho (STY)]PTPESPTMLTK_	3	899.095	1	28	0	TRUE
_AAAAAAAATM[Oxidation (M)]ALAAPSS[Phospho (STY)]PTPESPTMLTK_	4	674.573	1	28	0	FALSE
_AAAAAAAATM[Oxidation (M)]ALAAPSS[Phospho (STY)]PTPESPTM[Oxidation (M)]LTK_	2	1356.14	1	28	0	FALSE
_AAAAAAAATM[Oxidation (M)]ALAAPSS[Phospho (STY)]PTPESPTM[Oxidation (M)]LTK_	3	904.427	1	28	0	TRUE
_AAAAAAAATM[Oxidation (M)]ALAAPSS[Phospho (STY)]PTPESPTM[Oxidation (M)]LTK_	4	678.572	1	28	0	FALSE
_AAAAAAAATM[Oxidation (M)]ALAAPSS[Phospho (STY)]PTPESPT[Phospho (STY)]M[Oxidation (M)]LTK_	2	1396.12	2	28	0	FALSE
_AAAAAAAATM[Oxidation (M)]ALAAPSS[Phospho (STY)]PTPESPT[Phospho (STY)]M[Oxidation (M)]LTK_	3	931.083	2	28	0	TRUE
_AAAAAAAATM[Oxidation (M)]ALAAPSS[Phospho (STY)]PTPESPT[Phospho (STY)]M[Oxidation (M)]LTK_	4	698.564	2	28	0	FALSE
_AAAAAAAATM[Oxidation (M)]ALAAPS[Phospho (STY)]SPTPESPTMLTK_	2	1348.14	1	28	0	FALSE
_AAAAAAAATM[Oxidation (M)]ALAAPS[Phospho (STY)]SPTPESPTMLTK_	3	899.095	1	28	0	TRUE
_AAAAAAAATM[Oxidation (M)]ALAAPS[Phospho (STY)]SPTPESPTMLTK_	4	674.573	1	28	0	FALSE
_AAAAAAAATM[Oxidation (M)]ALAAPS[Phospho (STY)]SPTPESPTM[Oxidation (M)]LTK_	2	1356.14	1	28	0	FALSE
_AAAAAAAATM[Oxidation (M)]ALAAPS[Phospho (STY)]SPTPESPTM[Oxidation (M)]LTK_	3	904.427	1	28	0	TRUE
_AAAAAAAATM[Oxidation (M)]ALAAPS[Phospho (STY)]SPTPESPTM[Oxidation (M)]LTK_	4	678.572	1	28	0	FALSE
_AAAAAAAATM[Oxidation (M)]ALAAPS[Phospho (STY)]SPTPESPT[Phospho (STY)]MLTK_	2	1388.12	2	28	0	FALSE
_AAAAAAAATM[Oxidation (M)]ALAAPS[Phospho (STY)]SPTPESPT[Phospho (STY)]MLTK_	3	925.751	2	28	0	FALSE
_AAAAAAAATM[Oxidation (M)]ALAAPS[Phospho (STY)]SPTPESPT[Phospho (STY)]MLTK_	4	694.565	2	28	0	TRUE
_AAAAAAAATM[Oxidation (M)]ALAAPS[Phospho (STY)]SPTPESPT[Phospho (STY)]M[Oxidation (M)]LTK_	2	1396.12	2	28	0	FALSE
_AAAAAAAATM[Oxidation (M)]ALAAPS[Phospho (STY)]SPTPESPT[Phospho (STY)]M[Oxidation (M)]LTK_	3	931.083	2	28	0	TRUE
_AAAAAAAATM[Oxidation (M)]ALAAPS[Phospho (STY)]SPTPESPT[Phospho (STY)]M[Oxidation (M)]LTK_	4	698.564	2	28	0	FALSE
_AAAAAAAATM[Oxidation (M)]ALAAPS[Phospho (STY)]SPTPES[Phospho (STY)]PTMLTK_	2	1388.12	2	28	0	FALSE
_AAAAAAAATM[Oxidation (M)]ALAAPS[Phospho (STY)]SPTPES[Phospho (STY)]PTMLTK_	3	925.751	2	28	0	TRUE
_AAAAAAAATM[Oxidation (M)]ALAAPS[Phospho (STY)]SPTPES[Phospho (STY)]PTMLTK_	4	694.565	2	28	0	FALSE
_AAAAAAAATM[Oxidation (M)]ALAAPS[Phospho (STY)]SPTPES[Phospho (STY)]PTM[Oxidation (M)]LTK_	2	1396.12	2	28	0	FALSE
_AAAAAAAATM[Oxidation (M)]ALAAPS[Phospho (STY)]SPTPES[Phospho (STY)]PTM[Oxidation (M)]LTK_	3	931.083	2	28	0	TRUE
_AAAAAAAATM[Oxidation (M)]ALAAPS[Phospho (STY)]SPTPES[Phospho (STY)]PTM[Oxidation (M)]LTK_	4	698.564	2	28	0	FALSE
_AAAAAAAAVPSAGPAGPAPTS[Phospho (STY)]AAGR_	2	1056.52	1	25	0	FALSE
_AAAAAAAAVPSAGPAGPAPTS[Phospho (STY)]AAGR_	3	704.679	1	25	0	FALSE
_AAAAAAAAVPSAGPAGPAPTS[Phospho (STY)]AAGR_	4	528.761	1	25	0	TRUE
_AAAAAAAAVPSAGPAGPAPT[Phospho (STY)]SAAGR_	2	1056.52	1	25	0	FALSE
_AAAAAAAAVPSAGPAGPAPT[Phospho (STY)]SAAGR_	3	704.679	1	25	0	TRUE
_AAAAAAAAVPSAGPAGPAPT[Phospho (STY)]SAAGR_	4	528.761	1	25	0	FALSE
_AAAAAAAAVPS[Phospho (STY)]AGPAGPAPTSAAGR_	2	1056.52	1	25	0	FALSE
_AAAAAAAAVPS[Phospho (STY)]AGPAGPAPTSAAGR_	3	704.679	1	25	0	TRUE
_AAAAAAAAVPS[Phospho (STY)]AGPAGPAPTSAAGR_	4	528.761	1	25	0	FALSE
_AAAAAAAAVPS[Phospho (STY)]AGPAGPAPT[Phospho (STY)]SAAGR_	2	1096.5	2	25	0	FALSE
_AAAAAAAAVPS[Phospho (STY)]AGPAGPAPT[Phospho (STY)]SAAGR_	3	731.335	2	25	0	TRUE
_AAAAAAAAVPS[Phospho (STY)]AGPAGPAPT[Phospho (STY)]SAAGR_	4	548.753	2	25	0	FALSE
_AAAAAAAGDS[Phospho (STY)]DSWDADAFSVEDPVRK_	2	1337.08	1	26	1	FALSE
_AAAAAAAGDS[Phospho (STY)]DSWDADAFSVEDPVRK_	3	891.72	1	26	1	TRUE
_AAAAAAAGDS[Phospho (STY)]DSWDADAFSVEDPVRK_	4	669.042	1	26	1	FALSE
_AAAAAAAGDS[Phospho (STY)]DS[Phospho (STY)]WDADAFSVEDPVRK_	2	1377.06	2	26	1	FALSE
_AAAAAAAGDS[Phospho (STY)]DS[Phospho (STY)]WDADAFSVEDPVRK_	3	918.376	2	26	1	TRUE
_AAAAAAAGDS[Phospho (STY)]DS[Phospho (STY)]WDADAFSVEDPVRK_	4	689.034	2	26	1	FALSE
_AAAAAAAGDS[Phospho (STY)]DS[Phospho (STY)]WDADAFSVEDPVR_	2	1313.01	2	25	0	FALSE
_AAAAAAAGDS[Phospho (STY)]DS[Phospho (STY)]WDADAFSVEDPVR_	3	875.677	2	25	0	TRUE
_AAAAAAAGDS[Phospho (STY)]DS[Phospho (STY)]WDADAFSVEDPVR_	4	657.01	2	25	0	FALSE
_AAAAAAALQAKS[Phospho (STY)]DEKAAVAGK_	2	997.009	1	21	2	FALSE
_AAAAAAALQAKS[Phospho (STY)]DEKAAVAGK_	3	665.009	1	21	2	TRUE
_AAAAAAALQAKS[Phospho (STY)]DEKAAVAGK_	4	499.008	1	21	2	FALSE
_AAAAAAALQAKS[Phospho (STY)]DEK_	2	748.361	1	15	1	FALSE
_AAAAAAALQAKS[Phospho (STY)]DEK_	3	499.243	1	15	1	TRUE
_AAAAAAALQAKS[Phospho (STY)]DEK_	4	374.684	1	15	1	FALSE
_AAAAAAAVAVPLAGGQEGS[Phospho (STY)]PGGGR_	2	1043.51	1	24	0	FALSE
_AAAAAAAVAVPLAGGQEGS[Phospho (STY)]PGGGR_	3	696.007	1	24	0	TRUE
_AAAAAAAVAVPLAGGQEGS[Phospho (STY)]PGGGR_	4	522.257	1	24	0	FALSE
_AAAAAAEAGDIPIY[Phospho (STY)]IC[Carbamidomethyl (C)]HQEPR_	2	1152.53	1	21	0	FALSE
_AAAAAAEAGDIPIY[Phospho (STY)]IC[Carbamidomethyl (C)]HQEPR_	3	768.687	1	21	0	TRUE
_AAAAAAEAGDIPIY[Phospho (STY)]IC[Carbamidomethyl (C)]HQEPR_	4	576.767	1	21	0	FALSE
_AAAAAAGPSPGS[Phospho (STY)]GPGDS[Phospho (STY)]PEGPEGEAPER_	2	1325.03	2	28	0	FALSE
_AAAAAAGPSPGS[Phospho (STY)]GPGDS[Phospho (STY)]PEGPEGEAPER_	3	883.688	2	28	0	TRUE
_AAAAAAGPSPGS[Phospho (STY)]GPGDS[Phospho (STY)]PEGPEGEAPER_	4	663.018	2	28	0	FALSE
_AAAAAAGPS[Phospho (STY)]PGSGPGDS[Phospho (STY)]PEGPEGEAPERR_	2	1403.08	2	29	1	FALSE
_AAAAAAGPS[Phospho (STY)]PGSGPGDS[Phospho (STY)]PEGPEGEAPERR_	3	935.722	2	29	1	FALSE
_AAAAAAGPS[Phospho (STY)]PGSGPGDS[Phospho (STY)]PEGPEGEAPERR_	4	702.043	2	29	1	TRUE
_AAAAAAGPS[Phospho (STY)]PGSGPGDS[Phospho (STY)]PEGPEGEAPER_	2	1325.03	2	28	0	FALSE
_AAAAAAGPS[Phospho (STY)]PGSGPGDS[Phospho (STY)]PEGPEGEAPER_	3	883.688	2	28	0	TRUE
_AAAAAAGPS[Phospho (STY)]PGSGPGDS[Phospho (STY)]PEGPEGEAPER_	4	663.018	2	28	0	FALSE
_AAAAAAGPS[Phospho (STY)]PGS[Phospho (STY)]GPGDS[Phospho (STY)]PEGPEGEAPER_	2	1365.01	3	28	0	FALSE
_AAAAAAGPS[Phospho (STY)]PGS[Phospho (STY)]GPGDS[Phospho (STY)]PEGPEGEAPER_	3	910.344	3	28	0	TRUE
_AAAAAAGPS[Phospho (STY)]PGS[Phospho (STY)]GPGDS[Phospho (STY)]PEGPEGEAPER_	4	683.01	3	28	0	FALSE
_AAAAAAGSGT[Phospho (STY)]PREEEGPAGEAAAS[Phospho (STY)]QPQAPTSVPGAR_	2	1724.76	2	36	1	FALSE
_AAAAAAGSGT[Phospho (STY)]PREEEGPAGEAAAS[Phospho (STY)]QPQAPTSVPGAR_	3	1150.18	2	36	1	FALSE
_AAAAAAGSGT[Phospho (STY)]PREEEGPAGEAAAS[Phospho (STY)]QPQAPTSVPGAR_	4	862.885	2	36	1	TRUE
_AAAAAAGSGT[Phospho (STY)]PR_	2	540.745	1	12	0	TRUE
_AAAAAAGSGT[Phospho (STY)]PR_	3	360.833	1	12	0	FALSE
_AAAAAAGSGT[Phospho (STY)]PR_	4	270.876	1	12	0	FALSE
_AAAAAAGS[Phospho (STY)]GTPR_	2	540.745	1	12	0	TRUE
_AAAAAAGS[Phospho (STY)]GTPR_	3	360.833	1	12	0	FALSE
_AAAAAAGS[Phospho (STY)]GTPR_	4	270.876	1	12	0	FALSE
_AAAAAAGS[Phospho (STY)]GT[Phospho (STY)]PREEEGPAGEAAASQPQAPTSVPGAR_	2	1724.76	2	36	1	FALSE
_AAAAAAGS[Phospho (STY)]GT[Phospho (STY)]PREEEGPAGEAAASQPQAPTSVPGAR_	3	1150.18	2	36	1	FALSE
_AAAAAAGS[Phospho (STY)]GT[Phospho (STY)]PREEEGPAGEAAASQPQAPTSVPGAR_	4	862.885	2	36	1	TRUE
_AAAAAALSGAGT[Phospho (STY)]PPAGGGAGGGGAGGGGS[Phospho (STY)]PPGGWAVAR_	2	1552.69	2	38	0	FALSE
_AAAAAALSGAGT[Phospho (STY)]PPAGGGAGGGGAGGGGS[Phospho (STY)]PPGGWAVAR_	3	1035.46	2	38	0	FALSE
_AAAAAALSGAGT[Phospho (STY)]PPAGGGAGGGGAGGGGS[Phospho (STY)]PPGGWAVAR_	4	776.849	2	38	0	TRUE
_AAAAAALS[Phospho (STY)]GAGT[Phospho (STY)]PPAGGGAGGGGAGGGGS[Phospho (STY)]PPGGWAVAR_	2	1592.67	3	38	0	FALSE
_AAAAAALS[Phospho (STY)]GAGT[Phospho (STY)]PPAGGGAGGGGAGGGGS[Phospho (STY)]PPGGWAVAR_	3	1062.12	3	38	0	FALSE
_AAAAAALS[Phospho (STY)]GAGT[Phospho (STY)]PPAGGGAGGGGAGGGGS[Phospho (STY)]PPGGWAVAR_	4	796.84	3	38	0	TRUE
_AAAAAATAPPS[Phospho (STY)]PGPAQPGPR_	2	918.444	1	20	0	TRUE
_AAAAAATAPPS[Phospho (STY)]PGPAQPGPR_	3	612.632	1	20	0	FALSE
_AAAAAATAPPS[Phospho (STY)]PGPAQPGPR_	4	459.725	1	20	0	FALSE
_AAAAAAT[Phospho (STY)]AAAAAS[Phospho (STY)]IR_	2	709.315	2	15	0	TRUE
_AAAAAAT[Phospho (STY)]AAAAAS[Phospho (STY)]IR_	3	473.213	2	15	0	FALSE
_AAAAAAT[Phospho (STY)]AAAAAS[Phospho (STY)]IR_	4	355.161	2	15	0	FALSE
_AAAAAAT[Phospho (STY)]APPSPGPAQPGPR_	2	918.444	1	20	0	FALSE
_AAAAAAT[Phospho (STY)]APPSPGPAQPGPR_	3	612.632	1	20	0	TRUE
_AAAAAAT[Phospho (STY)]APPSPGPAQPGPR_	4	459.725	1	20	0	FALSE
_AAAAALSGSPPQTEKPTHY[Phospho (STY)]R_	2	1067.01	1	20	0	FALSE
_AAAAALSGSPPQTEKPTHY[Phospho (STY)]R_	3	711.676	1	20	0	TRUE
_AAAAALSGSPPQTEKPTHY[Phospho (STY)]R_	4	534.009	1	20	0	FALSE
_AAAAALSGSPPQT[Phospho (STY)]EKPTHYR_	2	1067.01	1	20	0	FALSE
_AAAAALSGSPPQT[Phospho (STY)]EKPTHYR_	3	711.676	1	20	0	TRUE
_AAAAALSGSPPQT[Phospho (STY)]EKPTHYR_	4	534.009	1	20	0	FALSE
_AAAAALSGS[Phospho (STY)]PPQTEKPTHYR_	2	1067.01	1	20	0	FALSE
_AAAAALSGS[Phospho (STY)]PPQTEKPTHYR_	3	711.676	1	20	0	TRUE
_AAAAALSGS[Phospho (STY)]PPQTEKPTHYR_	4	534.009	1	20	0	FALSE
_AAAAALSQQQS[Phospho (STY)]LQER_	2	826.394	1	15	0	TRUE
_AAAAALSQQQS[Phospho (STY)]LQER_	3	551.265	1	15	0	FALSE
_AAAAALSQQQS[Phospho (STY)]LQER_	4	413.7	1	15	0	FALSE
_AAAAALS[Phospho (STY)]GS[Phospho (STY)]PPQT[Phospho (STY)]EKPTHYR_	2	1146.98	3	20	0	TRUE
_AAAAALS[Phospho (STY)]GS[Phospho (STY)]PPQT[Phospho (STY)]EKPTHYR_	3	764.987	3	20	0	FALSE
_AAAAALS[Phospho (STY)]GS[Phospho (STY)]PPQT[Phospho (STY)]EKPTHYR_	4	573.992	3	20	0	FALSE
_AAAAALS[Phospho (STY)]QQQSLQER_	2	826.394	1	15	0	TRUE
_AAAAALS[Phospho (STY)]QQQSLQER_	3	551.265	1	15	0	FALSE
_AAAAALS[Phospho (STY)]QQQSLQER_	4	413.7	1	15	0	FALSE
_AAAAAMAEQES[Phospho (STY)]ARNGGR_	2	870.878	1	17	1	TRUE
_AAAAAMAEQES[Phospho (STY)]ARNGGR_	3	580.921	1	17	1	FALSE
_AAAAAMAEQES[Phospho (STY)]ARNGGR_	4	435.943	1	17	1	FALSE
_AAAAAPASEDEDDEDDEDDEDDDDDEEDDS[Phospho (STY)]EEEAMETTPAKGK_	2	2356.33	1	43	1	FALSE
_AAAAAPASEDEDDEDDEDDEDDDDDEEDDS[Phospho (STY)]EEEAMETTPAKGK_	3	1571.22	1	43	1	FALSE
_AAAAAPASEDEDDEDDEDDEDDDDDEEDDS[Phospho (STY)]EEEAMETTPAKGK_	4	1178.67	1	43	1	TRUE
_AAAAAPASEDEDDEDDEDDEDDDDDEEDDS[Phospho (STY)]EEEAMETTPAK_	2	2263.77	1	41	0	FALSE
_AAAAAPASEDEDDEDDEDDEDDDDDEEDDS[Phospho (STY)]EEEAMETTPAK_	3	1509.51	1	41	0	FALSE
_AAAAAPASEDEDDEDDEDDEDDDDDEEDDS[Phospho (STY)]EEEAMETTPAK_	4	1132.39	1	41	0	TRUE
_AAAAAPASEDEDDEDDEDDEDDDDDEEDDS[Phospho (STY)]EEEAMETT[Phospho (STY)]PAK_	2	2303.75	2	41	0	FALSE
_AAAAAPASEDEDDEDDEDDEDDDDDEEDDS[Phospho (STY)]EEEAMETT[Phospho (STY)]PAK_	3	1536.17	2	41	0	FALSE
_AAAAAPASEDEDDEDDEDDEDDDDDEEDDS[Phospho (STY)]EEEAMETT[Phospho (STY)]PAK_	4	1152.38	2	41	0	TRUE
_AAAAAPASEDEDDEDDEDDEDDDDDEEDDS[Phospho (STY)]EEEAMET[Phospho (STY)]TPAK_	2	2303.75	2	41	0	FALSE
_AAAAAPASEDEDDEDDEDDEDDDDDEEDDS[Phospho (STY)]EEEAMET[Phospho (STY)]TPAK_	3	1536.17	2	41	0	TRUE
_AAAAAPASEDEDDEDDEDDEDDDDDEEDDS[Phospho (STY)]EEEAMET[Phospho (STY)]TPAK_	4	1152.38	2	41	0	FALSE
_AAAAAPASEDEDDEDDEDDEDDDDDEEDDS[Phospho (STY)]EEEAM[Oxidation (M)]ETTPAKGK_	2	2364.32	1	43	1	FALSE
_AAAAAPASEDEDDEDDEDDEDDDDDEEDDS[Phospho (STY)]EEEAM[Oxidation (M)]ETTPAKGK_	3	1576.55	1	43	1	FALSE
_AAAAAPASEDEDDEDDEDDEDDDDDEEDDS[Phospho (STY)]EEEAM[Oxidation (M)]ETTPAKGK_	4	1182.67	1	43	1	TRUE
_AAAAAPASEDEDDEDDEDDEDDDDDEEDDS[Phospho (STY)]EEEAM[Oxidation (M)]ETTPAK_	2	2271.76	1	41	0	FALSE
_AAAAAPASEDEDDEDDEDDEDDDDDEEDDS[Phospho (STY)]EEEAM[Oxidation (M)]ETTPAK_	3	1514.85	1	41	0	FALSE
_AAAAAPASEDEDDEDDEDDEDDDDDEEDDS[Phospho (STY)]EEEAM[Oxidation (M)]ETTPAK_	4	1136.39	1	41	0	TRUE
_AAAAAPASEDEDDEDDEDDEDDDDDEEDDS[Phospho (STY)]EEEAM[Oxidation (M)]ET[Phospho (STY)]TPAK_	2	2311.75	2	41	0	FALSE
_AAAAAPASEDEDDEDDEDDEDDDDDEEDDS[Phospho (STY)]EEEAM[Oxidation (M)]ET[Phospho (STY)]TPAK_	3	1541.5	2	41	0	FALSE
_AAAAAPASEDEDDEDDEDDEDDDDDEEDDS[Phospho (STY)]EEEAM[Oxidation (M)]ET[Phospho (STY)]TPAK_	4	1156.38	2	41	0	TRUE
_AAAAAPAS[Phospho (STY)]EDEDDEDDEDDEDDDDDEEDDSEEEAMETTPAK_	2	2263.77	1	41	0	FALSE
_AAAAAPAS[Phospho (STY)]EDEDDEDDEDDEDDDDDEEDDSEEEAMETTPAK_	3	1509.51	1	41	0	FALSE
_AAAAAPAS[Phospho (STY)]EDEDDEDDEDDEDDDDDEEDDSEEEAMETTPAK_	4	1132.39	1	41	0	TRUE
_AAAAAPAS[Phospho (STY)]EDEDDEDDEDDEDDDDDEEDDSEEEAMETT[Phospho (STY)]PAK_	2	2303.75	2	41	0	FALSE
_AAAAAPAS[Phospho (STY)]EDEDDEDDEDDEDDDDDEEDDSEEEAMETT[Phospho (STY)]PAK_	3	1536.17	2	41	0	FALSE
_AAAAAPAS[Phospho (STY)]EDEDDEDDEDDEDDDDDEEDDSEEEAMETT[Phospho (STY)]PAK_	4	1152.38	2	41	0	TRUE
_AAAAAPAS[Phospho (STY)]EDEDDEDDEDDEDDDDDEEDDSEEEAMET[Phospho (STY)]TPAK_	2	2303.75	2	41	0	FALSE
_AAAAAPAS[Phospho (STY)]EDEDDEDDEDDEDDDDDEEDDSEEEAMET[Phospho (STY)]TPAK_	3	1536.17	2	41	0	TRUE
_AAAAAPAS[Phospho (STY)]EDEDDEDDEDDEDDDDDEEDDSEEEAMET[Phospho (STY)]TPAK_	4	1152.38	2	41	0	FALSE
_AAAAAPAS[Phospho (STY)]EDEDDEDDEDDEDDDDDEEDDSEEEAM[Oxidation (M)]ETTPAK_	2	2271.76	1	41	0	FALSE
_AAAAAPAS[Phospho (STY)]EDEDDEDDEDDEDDDDDEEDDSEEEAM[Oxidation (M)]ETTPAK_	3	1514.85	1	41	0	TRUE
_AAAAAPAS[Phospho (STY)]EDEDDEDDEDDEDDDDDEEDDSEEEAM[Oxidation (M)]ETTPAK_	4	1136.39	1	41	0	FALSE
_AAAAAPAS[Phospho (STY)]EDEDDEDDEDDEDDDDDEEDDSEEEAM[Oxidation (M)]ETT[Phospho (STY)]PAK_	2	2311.75	2	41	0	FALSE
_AAAAAPAS[Phospho (STY)]EDEDDEDDEDDEDDDDDEEDDSEEEAM[Oxidation (M)]ETT[Phospho (STY)]PAK_	3	1541.5	2	41	0	FALSE
_AAAAAPAS[Phospho (STY)]EDEDDEDDEDDEDDDDDEEDDSEEEAM[Oxidation (M)]ETT[Phospho (STY)]PAK_	4	1156.38	2	41	0	TRUE
_AAAAAPAS[Phospho (STY)]EDEDDEDDEDDEDDDDDEEDDSEEEAM[Oxidation (M)]ET[Phospho (STY)]TPAK_	2	2311.75	2	41	0	FALSE
_AAAAAPAS[Phospho (STY)]EDEDDEDDEDDEDDDDDEEDDSEEEAM[Oxidation (M)]ET[Phospho (STY)]TPAK_	3	1541.5	2	41	0	TRUE
_AAAAAPAS[Phospho (STY)]EDEDDEDDEDDEDDDDDEEDDSEEEAM[Oxidation (M)]ET[Phospho (STY)]TPAK_	4	1156.38	2	41	0	FALSE
_AAAAAPAS[Phospho (STY)]EDEDDEDDEDDEDDDDDEEDDS[Phospho (STY)]EEEAMETTPAKGKK_	2	2460.36	2	44	2	FALSE
_AAAAAPAS[Phospho (STY)]EDEDDEDDEDDEDDDDDEEDDS[Phospho (STY)]EEEAMETTPAKGKK_	3	1640.57	2	44	2	FALSE
_AAAAAPAS[Phospho (STY)]EDEDDEDDEDDEDDDDDEEDDS[Phospho (STY)]EEEAMETTPAKGKK_	4	1230.68	2	44	2	TRUE
_AAAAAPAS[Phospho (STY)]EDEDDEDDEDDEDDDDDEEDDS[Phospho (STY)]EEEAMETTPAKGK_	2	2396.31	2	43	1	FALSE
_AAAAAPAS[Phospho (STY)]EDEDDEDDEDDEDDDDDEEDDS[Phospho (STY)]EEEAMETTPAKGK_	3	1597.87	2	43	1	FALSE
_AAAAAPAS[Phospho (STY)]EDEDDEDDEDDEDDDDDEEDDS[Phospho (STY)]EEEAMETTPAKGK_	4	1198.66	2	43	1	TRUE
_AAAAAPAS[Phospho (STY)]EDEDDEDDEDDEDDDDDEEDDS[Phospho (STY)]EEEAMETTPAK_	2	2303.75	2	41	0	FALSE
_AAAAAPAS[Phospho (STY)]EDEDDEDDEDDEDDDDDEEDDS[Phospho (STY)]EEEAMETTPAK_	3	1536.17	2	41	0	FALSE
_AAAAAPAS[Phospho (STY)]EDEDDEDDEDDEDDDDDEEDDS[Phospho (STY)]EEEAMETTPAK_	4	1152.38	2	41	0	TRUE
_AAAAAPAS[Phospho (STY)]EDEDDEDDEDDEDDDDDEEDDS[Phospho (STY)]EEEAMETT[Phospho (STY)]PAK_	2	2343.73	3	41	0	FALSE
_AAAAAPAS[Phospho (STY)]EDEDDEDDEDDEDDDDDEEDDS[Phospho (STY)]EEEAMETT[Phospho (STY)]PAK_	3	1562.82	3	41	0	FALSE
_AAAAAPAS[Phospho (STY)]EDEDDEDDEDDEDDDDDEEDDS[Phospho (STY)]EEEAMETT[Phospho (STY)]PAK_	4	1172.37	3	41	0	TRUE
_AAAAAPAS[Phospho (STY)]EDEDDEDDEDDEDDDDDEEDDS[Phospho (STY)]EEEAMET[Phospho (STY)]TPAK_	2	2343.73	3	41	0	FALSE
_AAAAAPAS[Phospho (STY)]EDEDDEDDEDDEDDDDDEEDDS[Phospho (STY)]EEEAMET[Phospho (STY)]TPAK_	3	1562.82	3	41	0	TRUE
_AAAAAPAS[Phospho (STY)]EDEDDEDDEDDEDDDDDEEDDS[Phospho (STY)]EEEAMET[Phospho (STY)]TPAK_	4	1172.37	3	41	0	FALSE
_AAAAAPAS[Phospho (STY)]EDEDDEDDEDDEDDDDDEEDDS[Phospho (STY)]EEEAM[Oxidation (M)]ETTPAKGKK_	2	2468.35	2	44	2	FALSE
_AAAAAPAS[Phospho (STY)]EDEDDEDDEDDEDDDDDEEDDS[Phospho (STY)]EEEAM[Oxidation (M)]ETTPAKGKK_	3	1645.9	2	44	2	FALSE
_AAAAAPAS[Phospho (STY)]EDEDDEDDEDDEDDDDDEEDDS[Phospho (STY)]EEEAM[Oxidation (M)]ETTPAKGKK_	4	1234.68	2	44	2	TRUE
_AAAAAPAS[Phospho (STY)]EDEDDEDDEDDEDDDDDEEDDS[Phospho (STY)]EEEAM[Oxidation (M)]ETTPAKGK_	2	2404.31	2	43	1	FALSE
_AAAAAPAS[Phospho (STY)]EDEDDEDDEDDEDDDDDEEDDS[Phospho (STY)]EEEAM[Oxidation (M)]ETTPAKGK_	3	1603.21	2	43	1	FALSE
_AAAAAPAS[Phospho (STY)]EDEDDEDDEDDEDDDDDEEDDS[Phospho (STY)]EEEAM[Oxidation (M)]ETTPAKGK_	4	1202.66	2	43	1	TRUE
_AAAAAPAS[Phospho (STY)]EDEDDEDDEDDEDDDDDEEDDS[Phospho (STY)]EEEAM[Oxidation (M)]ETTPAK_	2	2311.75	2	41	0	FALSE
_AAAAAPAS[Phospho (STY)]EDEDDEDDEDDEDDDDDEEDDS[Phospho (STY)]EEEAM[Oxidation (M)]ETTPAK_	3	1541.5	2	41	0	FALSE
_AAAAAPAS[Phospho (STY)]EDEDDEDDEDDEDDDDDEEDDS[Phospho (STY)]EEEAM[Oxidation (M)]ETTPAK_	4	1156.38	2	41	0	TRUE
_AAAAAPAS[Phospho (STY)]EDEDDEDDEDDEDDDDDEEDDS[Phospho (STY)]EEEAM[Oxidation (M)]ETT[Phospho (STY)]PAK_	2	2351.73	3	41	0	FALSE
_AAAAAPAS[Phospho (STY)]EDEDDEDDEDDEDDDDDEEDDS[Phospho (STY)]EEEAM[Oxidation (M)]ETT[Phospho (STY)]PAK_	3	1568.16	3	41	0	FALSE
_AAAAAPAS[Phospho (STY)]EDEDDEDDEDDEDDDDDEEDDS[Phospho (STY)]EEEAM[Oxidation (M)]ETT[Phospho (STY)]PAK_	4	1176.37	3	41	0	TRUE
_AAAAAPAS[Phospho (STY)]EDEDDEDDEDDEDDDDDEEDDS[Phospho (STY)]EEEAM[Oxidation (M)]ET[Phospho (STY)]TPAK_	2	2351.73	3	41	0	FALSE
_AAAAAPAS[Phospho (STY)]EDEDDEDDEDDEDDDDDEEDDS[Phospho (STY)]EEEAM[Oxidation (M)]ET[Phospho (STY)]TPAK_	3	1568.16	3	41	0	FALSE
_AAAAAPAS[Phospho (STY)]EDEDDEDDEDDEDDDDDEEDDS[Phospho (STY)]EEEAM[Oxidation (M)]ET[Phospho (STY)]TPAK_	4	1176.37	3	41	0	TRUE
_AAAAATVVPPMVGGPPFVGPVGFGPGDRSHLDS[Phospho (STY)]PEAR_	2	1832.39	1	37	1	FALSE
_AAAAATVVPPMVGGPPFVGPVGFGPGDRSHLDS[Phospho (STY)]PEAR_	3	1221.93	1	37	1	FALSE
_AAAAATVVPPMVGGPPFVGPVGFGPGDRSHLDS[Phospho (STY)]PEAR_	4	916.7	1	37	1	TRUE
_AAAAATVVPPM[Oxidation (M)]VGGPPFVGPVGFGPGDRSHLDS[Phospho (STY)]PEAR_	2	1840.39	1	37	1	FALSE
_AAAAATVVPPM[Oxidation (M)]VGGPPFVGPVGFGPGDRSHLDS[Phospho (STY)]PEAR_	3	1227.26	1	37	1	FALSE
_AAAAATVVPPM[Oxidation (M)]VGGPPFVGPVGFGPGDRSHLDS[Phospho (STY)]PEAR_	4	920.699	1	37	1	TRUE
_AAAAAWEEPSSGNGT[Phospho (STY)]AR_	2	863.365	1	17	0	FALSE
_AAAAAWEEPSSGNGT[Phospho (STY)]AR_	3	575.912	1	17	0	TRUE
_AAAAAWEEPSSGNGT[Phospho (STY)]AR_	4	432.186	1	17	0	FALSE
_AAAAAWEEPSS[Phospho (STY)]GNGTAR_	2	863.365	1	17	0	TRUE
_AAAAAWEEPSS[Phospho (STY)]GNGTAR_	3	575.912	1	17	0	FALSE
_AAAAAWEEPSS[Phospho (STY)]GNGTAR_	4	432.186	1	17	0	FALSE
_AAAAAWEEPS[Phospho (STY)]S[Phospho (STY)]GNGTAR_	2	903.348	2	17	0	TRUE
_AAAAAWEEPS[Phospho (STY)]S[Phospho (STY)]GNGTAR_	3	602.568	2	17	0	FALSE
_AAAAAWEEPS[Phospho (STY)]S[Phospho (STY)]GNGTAR_	4	452.178	2	17	0	FALSE
_AAAAGALGNHVVSGS[Phospho (STY)]PAGAAGAGPAAPAEGAPGAAPEPPPAGR_	2	1838.39	1	43	0	FALSE
_AAAAGALGNHVVSGS[Phospho (STY)]PAGAAGAGPAAPAEGAPGAAPEPPPAGR_	3	1225.93	1	43	0	FALSE
_AAAAGALGNHVVSGS[Phospho (STY)]PAGAAGAGPAAPAEGAPGAAPEPPPAGR_	4	919.697	1	43	0	TRUE
_AAAAGLGHPASPGGSEDGPPGSEEEDAAREGTPGS[Phospho (STY)]PGRGR_	2	1896.34	1	40	2	FALSE
_AAAAGLGHPASPGGSEDGPPGSEEEDAAREGTPGS[Phospho (STY)]PGRGR_	3	1264.56	1	40	2	FALSE
_AAAAGLGHPASPGGSEDGPPGSEEEDAAREGTPGS[Phospho (STY)]PGRGR_	4	948.671	1	40	2	TRUE
_AAAAGLGHPASPGGSEDGPPGSEEEDAAREGTPGS[Phospho (STY)]PGR_	2	1789.77	1	38	1	FALSE
_AAAAGLGHPASPGGSEDGPPGSEEEDAAREGTPGS[Phospho (STY)]PGR_	3	1193.52	1	38	1	FALSE
_AAAAGLGHPASPGGSEDGPPGSEEEDAAREGTPGS[Phospho (STY)]PGR_	4	895.391	1	38	1	TRUE
_AAAAGLGHPASPGGSEDGPPGSEEEDAAREGT[Phospho (STY)]PGSPGR_	2	1789.77	1	38	1	FALSE
_AAAAGLGHPASPGGSEDGPPGSEEEDAAREGT[Phospho (STY)]PGSPGR_	3	1193.52	1	38	1	FALSE
_AAAAGLGHPASPGGSEDGPPGSEEEDAAREGT[Phospho (STY)]PGSPGR_	4	895.391	1	38	1	TRUE
_AAAAGLGHPASPGGSEDGPPGS[Phospho (STY)]EEEDAAREGTPGSPGRGR_	2	1896.34	1	40	2	FALSE
_AAAAGLGHPASPGGSEDGPPGS[Phospho (STY)]EEEDAAREGTPGSPGRGR_	3	1264.56	1	40	2	FALSE
_AAAAGLGHPASPGGSEDGPPGS[Phospho (STY)]EEEDAAREGTPGSPGRGR_	4	948.671	1	40	2	TRUE
_AAAAGLGHPASPGGSEDGPPGS[Phospho (STY)]EEEDAAREGTPGSPGR_	2	1789.77	1	38	1	FALSE
_AAAAGLGHPASPGGSEDGPPGS[Phospho (STY)]EEEDAAREGTPGSPGR_	3	1193.52	1	38	1	FALSE
_AAAAGLGHPASPGGSEDGPPGS[Phospho (STY)]EEEDAAREGTPGSPGR_	4	895.391	1	38	1	TRUE
_AAAAGLGHPASPGGSEDGPPGS[Phospho (STY)]EEEDAAR_	2	1370.58	1	29	0	FALSE
_AAAAGLGHPASPGGSEDGPPGS[Phospho (STY)]EEEDAAR_	3	914.054	1	29	0	TRUE
_AAAAGLGHPASPGGSEDGPPGS[Phospho (STY)]EEEDAAR_	4	685.793	1	29	0	FALSE
_AAAAGLGHPASPGGS[Phospho (STY)]EDGPPGSEEEDAAR_	2	1370.58	1	29	0	FALSE
_AAAAGLGHPASPGGS[Phospho (STY)]EDGPPGSEEEDAAR_	3	914.054	1	29	0	TRUE
_AAAAGLGHPASPGGS[Phospho (STY)]EDGPPGSEEEDAAR_	4	685.793	1	29	0	FALSE
_AAAAGLGHPASPGGS[Phospho (STY)]EDGPPGS[Phospho (STY)]EEEDAAREGTPGSPGR_	2	1829.76	2	38	1	FALSE
_AAAAGLGHPASPGGS[Phospho (STY)]EDGPPGS[Phospho (STY)]EEEDAAREGTPGSPGR_	3	1220.17	2	38	1	TRUE
_AAAAGLGHPASPGGS[Phospho (STY)]EDGPPGS[Phospho (STY)]EEEDAAREGTPGSPGR_	4	915.382	2	38	1	FALSE
_AAAAGLGHPASPGGS[Phospho (STY)]EDGPPGS[Phospho (STY)]EEEDAAREGTPGS[Phospho (STY)]PGR_	2	1869.74	3	38	1	FALSE
_AAAAGLGHPASPGGS[Phospho (STY)]EDGPPGS[Phospho (STY)]EEEDAAREGTPGS[Phospho (STY)]PGR_	3	1246.83	3	38	1	FALSE
_AAAAGLGHPASPGGS[Phospho (STY)]EDGPPGS[Phospho (STY)]EEEDAAREGTPGS[Phospho (STY)]PGR_	4	935.374	3	38	1	TRUE
_AAAAGLGHPAS[Phospho (STY)]PGGSEDGPPGSEEEDAAREGTPGS[Phospho (STY)]PGRGR_	2	1936.32	2	40	2	FALSE
_AAAAGLGHPAS[Phospho (STY)]PGGSEDGPPGSEEEDAAREGTPGS[Phospho (STY)]PGRGR_	3	1291.22	2	40	2	FALSE
_AAAAGLGHPAS[Phospho (STY)]PGGSEDGPPGSEEEDAAREGTPGS[Phospho (STY)]PGRGR_	4	968.663	2	40	2	TRUE
_AAAAGLGHPAS[Phospho (STY)]PGGSEDGPPGSEEEDAAREGTPGS[Phospho (STY)]PGR_	2	1829.76	2	38	1	FALSE
_AAAAGLGHPAS[Phospho (STY)]PGGSEDGPPGSEEEDAAREGTPGS[Phospho (STY)]PGR_	3	1220.17	2	38	1	FALSE
_AAAAGLGHPAS[Phospho (STY)]PGGSEDGPPGSEEEDAAREGTPGS[Phospho (STY)]PGR_	4	915.382	2	38	1	TRUE
_AAAAGLGHPAS[Phospho (STY)]PGGSEDGPPGSEEEDAAR_	2	1370.58	1	29	0	FALSE
_AAAAGLGHPAS[Phospho (STY)]PGGSEDGPPGSEEEDAAR_	3	914.054	1	29	0	TRUE
_AAAAGLGHPAS[Phospho (STY)]PGGSEDGPPGSEEEDAAR_	4	685.793	1	29	0	FALSE
_AAAAGLGHPAS[Phospho (STY)]PGGSEDGPPGS[Phospho (STY)]EEEDAAREGTPGSPGRGR_	2	1936.32	2	40	2	FALSE
_AAAAGLGHPAS[Phospho (STY)]PGGSEDGPPGS[Phospho (STY)]EEEDAAREGTPGSPGRGR_	3	1291.22	2	40	2	FALSE
_AAAAGLGHPAS[Phospho (STY)]PGGSEDGPPGS[Phospho (STY)]EEEDAAREGTPGSPGRGR_	4	968.663	2	40	2	TRUE
_AAAAGLGHPAS[Phospho (STY)]PGGSEDGPPGS[Phospho (STY)]EEEDAAREGTPGSPGR_	2	1829.76	2	38	1	FALSE
_AAAAGLGHPAS[Phospho (STY)]PGGSEDGPPGS[Phospho (STY)]EEEDAAREGTPGSPGR_	3	1220.17	2	38	1	FALSE
_AAAAGLGHPAS[Phospho (STY)]PGGSEDGPPGS[Phospho (STY)]EEEDAAREGTPGSPGR_	4	915.382	2	38	1	TRUE
_AAAAGLGHPAS[Phospho (STY)]PGGSEDGPPGS[Phospho (STY)]EEEDAAREGTPGS[Phospho (STY)]PGR_	2	1869.74	3	38	1	FALSE
_AAAAGLGHPAS[Phospho (STY)]PGGSEDGPPGS[Phospho (STY)]EEEDAAREGTPGS[Phospho (STY)]PGR_	3	1246.83	3	38	1	FALSE
_AAAAGLGHPAS[Phospho (STY)]PGGSEDGPPGS[Phospho (STY)]EEEDAAREGTPGS[Phospho (STY)]PGR_	4	935.374	3	38	1	TRUE
_AAAAGLGHPAS[Phospho (STY)]PGGSEDGPPGS[Phospho (STY)]EEEDAAR_	2	1410.56	2	29	0	FALSE
_AAAAGLGHPAS[Phospho (STY)]PGGSEDGPPGS[Phospho (STY)]EEEDAAR_	3	940.71	2	29	0	TRUE
_AAAAGLGHPAS[Phospho (STY)]PGGSEDGPPGS[Phospho (STY)]EEEDAAR_	4	705.784	2	29	0	FALSE
_AAAAGLGHPAS[Phospho (STY)]PGGS[Phospho (STY)]EDGPPGSEEEDAAREGTPGS[Phospho (STY)]PGRGR_	2	1976.3	3	40	2	FALSE
_AAAAGLGHPAS[Phospho (STY)]PGGS[Phospho (STY)]EDGPPGSEEEDAAREGTPGS[Phospho (STY)]PGRGR_	3	1317.87	3	40	2	FALSE
_AAAAGLGHPAS[Phospho (STY)]PGGS[Phospho (STY)]EDGPPGSEEEDAAREGTPGS[Phospho (STY)]PGRGR_	4	988.655	3	40	2	TRUE
_AAAAGLGHPAS[Phospho (STY)]PGGS[Phospho (STY)]EDGPPGSEEEDAAREGTPGS[Phospho (STY)]PGR_	2	1869.74	3	38	1	FALSE
_AAAAGLGHPAS[Phospho (STY)]PGGS[Phospho (STY)]EDGPPGSEEEDAAREGTPGS[Phospho (STY)]PGR_	3	1246.83	3	38	1	FALSE
_AAAAGLGHPAS[Phospho (STY)]PGGS[Phospho (STY)]EDGPPGSEEEDAAREGTPGS[Phospho (STY)]PGR_	4	935.374	3	38	1	TRUE
_AAAAGLGHPAS[Phospho (STY)]PGGS[Phospho (STY)]EDGPPGSEEEDAAR_	2	1410.56	2	29	0	FALSE
_AAAAGLGHPAS[Phospho (STY)]PGGS[Phospho (STY)]EDGPPGSEEEDAAR_	3	940.71	2	29	0	TRUE
_AAAAGLGHPAS[Phospho (STY)]PGGS[Phospho (STY)]EDGPPGSEEEDAAR_	4	705.784	2	29	0	FALSE
_AAAAGLGHPAS[Phospho (STY)]PGGS[Phospho (STY)]EDGPPGS[Phospho (STY)]EEEDAAR_	2	1450.54	3	29	0	FALSE
_AAAAGLGHPAS[Phospho (STY)]PGGS[Phospho (STY)]EDGPPGS[Phospho (STY)]EEEDAAR_	3	967.365	3	29	0	TRUE
_AAAAGLGHPAS[Phospho (STY)]PGGS[Phospho (STY)]EDGPPGS[Phospho (STY)]EEEDAAR_	4	725.776	3	29	0	FALSE
_AAAAGPGAALS[Phospho (STY)]PRPC[Carbamidomethyl (C)]DSDPATPGAQSPK_	2	1349.62	1	28	0	FALSE
_AAAAGPGAALS[Phospho (STY)]PRPC[Carbamidomethyl (C)]DSDPATPGAQSPK_	3	900.081	1	28	0	TRUE
_AAAAGPGAALS[Phospho (STY)]PRPC[Carbamidomethyl (C)]DSDPATPGAQSPK_	4	675.313	1	28	0	FALSE
_AAAAGPGAALS[Phospho (STY)]PRPC[Carbamidomethyl (C)]DS[Phospho (STY)]DPATPGAQSPK_	2	1389.6	2	28	0	FALSE
_AAAAGPGAALS[Phospho (STY)]PRPC[Carbamidomethyl (C)]DS[Phospho (STY)]DPATPGAQSPK_	3	926.737	2	28	0	FALSE
_AAAAGPGAALS[Phospho (STY)]PRPC[Carbamidomethyl (C)]DS[Phospho (STY)]DPATPGAQSPK_	4	695.304	2	28	0	TRUE
_AAAAGRFPAQVPSAHQPSAS[Phospho (STY)]GGAAAAAAAPAAPAAPR_	2	1672.33	1	37	1	FALSE
_AAAAGRFPAQVPSAHQPSAS[Phospho (STY)]GGAAAAAAAPAAPAAPR_	3	1115.22	1	37	1	FALSE
_AAAAGRFPAQVPSAHQPSAS[Phospho (STY)]GGAAAAAAAPAAPAAPR_	4	836.667	1	37	1	TRUE
_AAAAGSAPSQAGPGSAPSSAASGASSPAPASGPAPSAVSSSSPT[Phospho (STY)]PPVR_	2	2075.97	1	48	0	FALSE
_AAAAGSAPSQAGPGSAPSSAASGASSPAPASGPAPSAVSSSSPT[Phospho (STY)]PPVR_	3	1384.32	1	48	0	FALSE
_AAAAGSAPSQAGPGSAPSSAASGASSPAPASGPAPSAVSSSSPT[Phospho (STY)]PPVR_	4	1038.49	1	48	0	TRUE
_AAAAGSAPSQAGPGSAPSSAASGASSPAPASGPAPSAVSSSS[Phospho (STY)]PTPPVR_	2	2075.97	1	48	0	FALSE
_AAAAGSAPSQAGPGSAPSSAASGASSPAPASGPAPSAVSSSS[Phospho (STY)]PTPPVR_	3	1384.32	1	48	0	FALSE
_AAAAGSAPSQAGPGSAPSSAASGASSPAPASGPAPSAVSSSS[Phospho (STY)]PTPPVR_	4	1038.49	1	48	0	TRUE
_AAAAGSAPSQAGPGSAPSSAASGASSPAPASGPAPSAVS[Phospho (STY)]SSSPTPPVR_	2	2075.97	1	48	0	FALSE
_AAAAGSAPSQAGPGSAPSSAASGASSPAPASGPAPSAVS[Phospho (STY)]SSSPTPPVR_	3	1384.32	1	48	0	TRUE
_AAAAGSAPSQAGPGSAPSSAASGASSPAPASGPAPSAVS[Phospho (STY)]SSSPTPPVR_	4	1038.49	1	48	0	FALSE
_AAAAGSAPSQAGPGSAPSSAASGASSPAPASGPAPS[Phospho (STY)]AVSSSSPTPPVR_	2	2075.97	1	48	0	FALSE
_AAAAGSAPSQAGPGSAPSSAASGASSPAPASGPAPS[Phospho (STY)]AVSSSSPTPPVR_	3	1384.32	1	48	0	FALSE
_AAAAGSAPSQAGPGSAPSSAASGASSPAPASGPAPS[Phospho (STY)]AVSSSSPTPPVR_	4	1038.49	1	48	0	TRUE
_AAAAGSAPSQAGPGSAPSSAASGASSPAPAS[Phospho (STY)]GPAPSAVSSSSPTPPVR_	2	2075.97	1	48	0	FALSE
_AAAAGSAPSQAGPGSAPSSAASGASSPAPAS[Phospho (STY)]GPAPSAVSSSSPTPPVR_	3	1384.32	1	48	0	FALSE
_AAAAGSAPSQAGPGSAPSSAASGASSPAPAS[Phospho (STY)]GPAPSAVSSSSPTPPVR_	4	1038.49	1	48	0	TRUE
_AAAAGSAPSQAGPGSAPSSAASGASS[Phospho (STY)]PAPASGPAPSAVSSSSPTPPVR_	2	2075.97	1	48	0	FALSE
_AAAAGSAPSQAGPGSAPSSAASGASS[Phospho (STY)]PAPASGPAPSAVSSSSPTPPVR_	3	1384.32	1	48	0	FALSE
_AAAAGSAPSQAGPGSAPSSAASGASS[Phospho (STY)]PAPASGPAPSAVSSSSPTPPVR_	4	1038.49	1	48	0	TRUE
_AAAAGSAPSQAGPGSAPSSAASGASS[Phospho (STY)]PAPASGPAPSAVSSSSPT[Phospho (STY)]PPVR_	2	2115.95	2	48	0	FALSE
_AAAAGSAPSQAGPGSAPSSAASGASS[Phospho (STY)]PAPASGPAPSAVSSSSPT[Phospho (STY)]PPVR_	3	1410.97	2	48	0	TRUE
_AAAAGSAPSQAGPGSAPSSAASGASS[Phospho (STY)]PAPASGPAPSAVSSSSPT[Phospho (STY)]PPVR_	4	1058.48	2	48	0	FALSE
_AAAAGSAPSQAGPGSAPSSAASGASS[Phospho (STY)]PAPASGPAPSAVSSSS[Phospho (STY)]PTPPVR_	2	2115.95	2	48	0	FALSE
_AAAAGSAPSQAGPGSAPSSAASGASS[Phospho (STY)]PAPASGPAPSAVSSSS[Phospho (STY)]PTPPVR_	3	1410.97	2	48	0	FALSE
_AAAAGSAPSQAGPGSAPSSAASGASS[Phospho (STY)]PAPASGPAPSAVSSSS[Phospho (STY)]PTPPVR_	4	1058.48	2	48	0	TRUE
_AAAAGSAPSQAGPGSAPSSAASGASS[Phospho (STY)]PAPASGPAPSAVSSS[Phospho (STY)]SPTPPVR_	2	2115.95	2	48	0	TRUE
_AAAAGSAPSQAGPGSAPSSAASGASS[Phospho (STY)]PAPASGPAPSAVSSS[Phospho (STY)]SPTPPVR_	3	1410.97	2	48	0	FALSE
_AAAAGSAPSQAGPGSAPSSAASGASS[Phospho (STY)]PAPASGPAPSAVSSS[Phospho (STY)]SPTPPVR_	4	1058.48	2	48	0	FALSE
_AAAAGSAPSQAGPGSAPSSAASGASS[Phospho (STY)]PAPAS[Phospho (STY)]GPAPSAVSSSSPTPPVR_	2	2115.95	2	48	0	TRUE
_AAAAGSAPSQAGPGSAPSSAASGASS[Phospho (STY)]PAPAS[Phospho (STY)]GPAPSAVSSSSPTPPVR_	3	1410.97	2	48	0	FALSE
_AAAAGSAPSQAGPGSAPSSAASGASS[Phospho (STY)]PAPAS[Phospho (STY)]GPAPSAVSSSSPTPPVR_	4	1058.48	2	48	0	FALSE
_AAAAGSAPSQAGPGSAPSSAASGAS[Phospho (STY)]SPAPASGPAPSAVSSSSPTPPVR_	2	2075.97	1	48	0	FALSE
_AAAAGSAPSQAGPGSAPSSAASGAS[Phospho (STY)]SPAPASGPAPSAVSSSSPTPPVR_	3	1384.32	1	48	0	TRUE
_AAAAGSAPSQAGPGSAPSSAASGAS[Phospho (STY)]SPAPASGPAPSAVSSSSPTPPVR_	4	1038.49	1	48	0	FALSE
_AAAAGSAPSQAGPGSAPSSAAS[Phospho (STY)]GASSPAPASGPAPSAVSSSSPTPPVR_	2	2075.97	1	48	0	FALSE
_AAAAGSAPSQAGPGSAPSSAAS[Phospho (STY)]GASSPAPASGPAPSAVSSSSPTPPVR_	3	1384.32	1	48	0	FALSE
_AAAAGSAPSQAGPGSAPSSAAS[Phospho (STY)]GASSPAPASGPAPSAVSSSSPTPPVR_	4	1038.49	1	48	0	TRUE
_AAAAGSAPSQAGPGSAPSSAAS[Phospho (STY)]GASSPAPASGPAPSAVSSSS[Phospho (STY)]PTPPVR_	2	2115.95	2	48	0	TRUE
_AAAAGSAPSQAGPGSAPSSAAS[Phospho (STY)]GASSPAPASGPAPSAVSSSS[Phospho (STY)]PTPPVR_	3	1410.97	2	48	0	FALSE
_AAAAGSAPSQAGPGSAPSSAAS[Phospho (STY)]GASSPAPASGPAPSAVSSSS[Phospho (STY)]PTPPVR_	4	1058.48	2	48	0	FALSE
_AAAAGSAPSQAGPGSAPS[Phospho (STY)]SAASGASSPAPASGPAPSAVSSSSPTPPVR_	2	2075.97	1	48	0	FALSE
_AAAAGSAPSQAGPGSAPS[Phospho (STY)]SAASGASSPAPASGPAPSAVSSSSPTPPVR_	3	1384.32	1	48	0	FALSE
_AAAAGSAPSQAGPGSAPS[Phospho (STY)]SAASGASSPAPASGPAPSAVSSSSPTPPVR_	4	1038.49	1	48	0	TRUE
_AAAAGSAPSQAGPGS[Phospho (STY)]APSSAASGASSPAPASGPAPSAVSSSSPTPPVR_	2	2075.97	1	48	0	TRUE
_AAAAGSAPSQAGPGS[Phospho (STY)]APSSAASGASSPAPASGPAPSAVSSSSPTPPVR_	3	1384.32	1	48	0	FALSE
_AAAAGSAPSQAGPGS[Phospho (STY)]APSSAASGASSPAPASGPAPSAVSSSSPTPPVR_	4	1038.49	1	48	0	FALSE
_AAAAGSAPSQAGPGS[Phospho (STY)]APSSAASGASSPAPASGPAPSAVSSSSPT[Phospho (STY)]PPVR_	2	2115.95	2	48	0	FALSE
_AAAAGSAPSQAGPGS[Phospho (STY)]APSSAASGASSPAPASGPAPSAVSSSSPT[Phospho (STY)]PPVR_	3	1410.97	2	48	0	TRUE
_AAAAGSAPSQAGPGS[Phospho (STY)]APSSAASGASSPAPASGPAPSAVSSSSPT[Phospho (STY)]PPVR_	4	1058.48	2	48	0	FALSE
_AAAAGSAPSQAGPGS[Phospho (STY)]APSSAAS[Phospho (STY)]GASSPAPASGPAPSAVSSSSPTPPVR_	2	2115.95	2	48	0	FALSE
_AAAAGSAPSQAGPGS[Phospho (STY)]APSSAAS[Phospho (STY)]GASSPAPASGPAPSAVSSSSPTPPVR_	3	1410.97	2	48	0	FALSE
_AAAAGSAPSQAGPGS[Phospho (STY)]APSSAAS[Phospho (STY)]GASSPAPASGPAPSAVSSSSPTPPVR_	4	1058.48	2	48	0	TRUE
_AAAAGSAPS[Phospho (STY)]QAGPGSAPSSAASGASSPAPASGPAPSAVSSSSPTPPVR_	2	2075.97	1	48	0	FALSE
_AAAAGSAPS[Phospho (STY)]QAGPGSAPSSAASGASSPAPASGPAPSAVSSSSPTPPVR_	3	1384.32	1	48	0	FALSE
_AAAAGSAPS[Phospho (STY)]QAGPGSAPSSAASGASSPAPASGPAPSAVSSSSPTPPVR_	4	1038.49	1	48	0	TRUE
_AAAAGSLDRS[Phospho (STY)]RNLEEAAAAEQGGGC[Carbamidomethyl (C)]DQVDSSPVPR_	2	1796.81	1	35	2	FALSE
_AAAAGSLDRS[Phospho (STY)]RNLEEAAAAEQGGGC[Carbamidomethyl (C)]DQVDSSPVPR_	3	1198.21	1	35	2	FALSE
_AAAAGSLDRS[Phospho (STY)]RNLEEAAAAEQGGGC[Carbamidomethyl (C)]DQVDSSPVPR_	4	898.908	1	35	2	TRUE
_AAAAGSLDRS[Phospho (STY)]RNLEEAAAAEQGGGC[Carbamidomethyl (C)]DQVDSS[Phospho (STY)]PVPR_	2	1836.79	2	35	2	FALSE
_AAAAGSLDRS[Phospho (STY)]RNLEEAAAAEQGGGC[Carbamidomethyl (C)]DQVDSS[Phospho (STY)]PVPR_	3	1224.86	2	35	2	FALSE
_AAAAGSLDRS[Phospho (STY)]RNLEEAAAAEQGGGC[Carbamidomethyl (C)]DQVDSS[Phospho (STY)]PVPR_	4	918.899	2	35	2	TRUE
_AAAAGSLDRS[Phospho (STY)]R_	2	577.769	1	11	1	FALSE
_AAAAGSLDRS[Phospho (STY)]R_	3	385.515	1	11	1	TRUE
_AAAAGSLDRS[Phospho (STY)]R_	4	289.388	1	11	1	FALSE
_AAAAGS[Phospho (STY)]LDRS[Phospho (STY)]R_	2	617.752	2	11	1	TRUE
_AAAAGS[Phospho (STY)]LDRS[Phospho (STY)]R_	3	412.171	2	11	1	FALSE
_AAAAGS[Phospho (STY)]LDRS[Phospho (STY)]R_	4	309.38	2	11	1	FALSE
_AAAAGS[Phospho (STY)]LDR_	2	456.203	1	9	0	TRUE
_AAAAGS[Phospho (STY)]LDR_	3	304.471	1	9	0	FALSE
_AAAAGS[Phospho (STY)]LDR_	4	228.605	1	9	0	FALSE
_AAAAPAATTATPPPEGAPPQPGVHNLPVPTLFGTVKQT[Phospho (STY)]PK_	2	1989.53	1	40	1	FALSE
_AAAAPAATTATPPPEGAPPQPGVHNLPVPTLFGTVKQT[Phospho (STY)]PK_	3	1326.69	1	40	1	FALSE
_AAAAPAATTATPPPEGAPPQPGVHNLPVPTLFGTVKQT[Phospho (STY)]PK_	4	995.269	1	40	1	TRUE
_AAAAPAATTAT[Phospho (STY)]PPPEGAPPQPGVHNLPVPTLFGTVKQT[Phospho (STY)]PK_	2	2029.51	2	40	1	FALSE
_AAAAPAATTAT[Phospho (STY)]PPPEGAPPQPGVHNLPVPTLFGTVKQT[Phospho (STY)]PK_	3	1353.34	2	40	1	FALSE
_AAAAPAATTAT[Phospho (STY)]PPPEGAPPQPGVHNLPVPTLFGTVKQT[Phospho (STY)]PK_	4	1015.26	2	40	1	TRUE
_AAAAPAATTAT[Phospho (STY)]PPPEGAPPQPGVHNLPVPTLFGTVK_	2	1762.4	1	36	0	FALSE
_AAAAPAATTAT[Phospho (STY)]PPPEGAPPQPGVHNLPVPTLFGTVK_	3	1175.27	1	36	0	TRUE
_AAAAPAATTAT[Phospho (STY)]PPPEGAPPQPGVHNLPVPTLFGTVK_	4	881.705	1	36	0	FALSE
_AAAAPAAT[Phospho (STY)]TATPPPEGAPPQPGVHNLPVPTLFGTVK_	2	1762.4	1	36	0	FALSE
_AAAAPAAT[Phospho (STY)]TATPPPEGAPPQPGVHNLPVPTLFGTVK_	3	1175.27	1	36	0	TRUE
_AAAAPAAT[Phospho (STY)]TATPPPEGAPPQPGVHNLPVPTLFGTVK_	4	881.705	1	36	0	FALSE
_AAAAPDSRVS[Phospho (STY)]EEENLK_	2	883.901	1	16	1	FALSE
_AAAAPDSRVS[Phospho (STY)]EEENLK_	3	589.603	1	16	1	TRUE
_AAAAPDSRVS[Phospho (STY)]EEENLK_	4	442.454	1	16	1	FALSE
_AAAAPGASPSPGGDAAWS[Phospho (STY)]EAGPGPRPLAR_	2	1361.64	1	29	0	FALSE
_AAAAPGASPSPGGDAAWS[Phospho (STY)]EAGPGPRPLAR_	3	908.096	1	29	0	TRUE
_AAAAPGASPSPGGDAAWS[Phospho (STY)]EAGPGPRPLAR_	4	681.324	1	29	0	FALSE
_AAAAPGASPS[Phospho (STY)]PGGDAAWSEAGPGPRPLAR_	2	1361.64	1	29	0	FALSE
_AAAAPGASPS[Phospho (STY)]PGGDAAWSEAGPGPRPLAR_	3	908.096	1	29	0	TRUE
_AAAAPGASPS[Phospho (STY)]PGGDAAWSEAGPGPRPLAR_	4	681.324	1	29	0	FALSE
_AAAAPGAS[Phospho (STY)]PSPGGDAAWSEAGPGPRPLAR_	2	1361.64	1	29	0	FALSE
_AAAAPGAS[Phospho (STY)]PSPGGDAAWSEAGPGPRPLAR_	3	908.096	1	29	0	FALSE
_AAAAPGAS[Phospho (STY)]PSPGGDAAWSEAGPGPRPLAR_	4	681.324	1	29	0	TRUE
_AAAAPGAS[Phospho (STY)]PS[Phospho (STY)]PGGDAAWSEAGPGPRPLAR_	2	1401.62	2	29	0	FALSE
_AAAAPGAS[Phospho (STY)]PS[Phospho (STY)]PGGDAAWSEAGPGPRPLAR_	3	934.751	2	29	0	TRUE
_AAAAPGAS[Phospho (STY)]PS[Phospho (STY)]PGGDAAWSEAGPGPRPLAR_	4	701.315	2	29	0	FALSE
_AAAASAAEAGIATTGTEDS[Phospho (STY)]DDALLK_	2	1200.54	1	25	0	FALSE
_AAAASAAEAGIATTGTEDS[Phospho (STY)]DDALLK_	3	800.699	1	25	0	TRUE
_AAAASAAEAGIATTGTEDS[Phospho (STY)]DDALLK_	4	600.776	1	25	0	FALSE
_AAAASAAEAGIATTGT[Phospho (STY)]EDSDDALLK_	2	1200.54	1	25	0	FALSE
_AAAASAAEAGIATTGT[Phospho (STY)]EDSDDALLK_	3	800.699	1	25	0	TRUE
_AAAASAAEAGIATTGT[Phospho (STY)]EDSDDALLK_	4	600.776	1	25	0	FALSE
_AAAASAAEAGIATT[Phospho (STY)]GTEDSDDALLK_	2	1200.54	1	25	0	FALSE
_AAAASAAEAGIATT[Phospho (STY)]GTEDSDDALLK_	3	800.699	1	25	0	TRUE
_AAAASAAEAGIATT[Phospho (STY)]GTEDSDDALLK_	4	600.776	1	25	0	FALSE
_AAAASAAEAGIAT[Phospho (STY)]TGTEDSDDALLK_	2	1200.54	1	25	0	FALSE
_AAAASAAEAGIAT[Phospho (STY)]TGTEDSDDALLK_	3	800.699	1	25	0	TRUE
_AAAASAAEAGIAT[Phospho (STY)]TGTEDSDDALLK_	4	600.776	1	25	0	FALSE
_AAAAS[Phospho (STY)]AAEAGIATTGTEDSDDALLK_	2	1200.54	1	25	0	TRUE
_AAAAS[Phospho (STY)]AAEAGIATTGTEDSDDALLK_	3	800.699	1	25	0	FALSE
_AAAAS[Phospho (STY)]AAEAGIATTGTEDSDDALLK_	4	600.776	1	25	0	FALSE
_AAAAVAPGGLQST[Phospho (STY)]PGR_	2	752.369	1	16	0	TRUE
_AAAAVAPGGLQST[Phospho (STY)]PGR_	3	501.915	1	16	0	FALSE
_AAAAVAPGGLQST[Phospho (STY)]PGR_	4	376.688	1	16	0	FALSE
_AAAAVAPGGLQS[Phospho (STY)]TPGR_	2	752.369	1	16	0	TRUE
_AAAAVAPGGLQS[Phospho (STY)]TPGR_	3	501.915	1	16	0	FALSE
_AAAAVAPGGLQS[Phospho (STY)]TPGR_	4	376.688	1	16	0	FALSE
_AAAAVGAGHGAGGPGAAS[Phospho (STY)]SSGGAR_	2	972.937	1	24	0	FALSE
_AAAAVGAGHGAGGPGAAS[Phospho (STY)]SSGGAR_	3	648.961	1	24	0	TRUE
_AAAAVGAGHGAGGPGAAS[Phospho (STY)]SSGGAR_	4	486.972	1	24	0	FALSE
_AAAEAANC[Carbamidomethyl (C)]IM[Oxidation (M)]EVS[Phospho (STY)]C[Carbamidomethyl (C)]GQAESSEKPNAEDMTSK_	2	1691.68	1	31	0	FALSE
_AAAEAANC[Carbamidomethyl (C)]IM[Oxidation (M)]EVS[Phospho (STY)]C[Carbamidomethyl (C)]GQAESSEKPNAEDMTSK_	3	1128.12	1	31	0	FALSE
_AAAEAANC[Carbamidomethyl (C)]IM[Oxidation (M)]EVS[Phospho (STY)]C[Carbamidomethyl (C)]GQAESSEKPNAEDMTSK_	4	846.345	1	31	0	TRUE
_AAAEAANC[Carbamidomethyl (C)]IM[Oxidation (M)]EVS[Phospho (STY)]C[Carbamidomethyl (C)]GQAESSEKPNAEDM[Oxidation (M)]TSK_	2	1699.68	1	31	0	FALSE
_AAAEAANC[Carbamidomethyl (C)]IM[Oxidation (M)]EVS[Phospho (STY)]C[Carbamidomethyl (C)]GQAESSEKPNAEDM[Oxidation (M)]TSK_	3	1133.46	1	31	0	FALSE
_AAAEAANC[Carbamidomethyl (C)]IM[Oxidation (M)]EVS[Phospho (STY)]C[Carbamidomethyl (C)]GQAESSEKPNAEDM[Oxidation (M)]TSK_	4	850.344	1	31	0	TRUE
_AAAEIY[Phospho (STY)]EEFLAAFEGSDGNK_	2	1106.48	1	20	0	FALSE
_AAAEIY[Phospho (STY)]EEFLAAFEGSDGNK_	3	737.988	1	20	0	TRUE
_AAAEIY[Phospho (STY)]EEFLAAFEGSDGNK_	4	553.743	1	20	0	FALSE
_AAAEKPEEQGPEPLPIST[Phospho (STY)]QEW_	2	1194.04	1	21	0	FALSE
_AAAEKPEEQGPEPLPIST[Phospho (STY)]QEW_	3	796.365	1	21	0	TRUE
_AAAEKPEEQGPEPLPIST[Phospho (STY)]QEW_	4	597.526	1	21	0	FALSE
_AAAETQSLREQPEMEDANS[Phospho (STY)]EK_	2	1207.51	1	21	1	FALSE
_AAAETQSLREQPEMEDANS[Phospho (STY)]EK_	3	805.344	1	21	1	TRUE
_AAAETQSLREQPEMEDANS[Phospho (STY)]EK_	4	604.26	1	21	1	FALSE
_AAAFMGT[Phospho (STY)]PQNQTHQQPHVLR_	2	1156.54	1	20	0	FALSE
_AAAFMGT[Phospho (STY)]PQNQTHQQPHVLR_	3	771.363	1	20	0	TRUE
_AAAFMGT[Phospho (STY)]PQNQTHQQPHVLR_	4	578.774	1	20	0	FALSE
_AAAFM[Oxidation (M)]GT[Phospho (STY)]PQNQTHQQPHVLR_	2	1164.54	1	20	0	FALSE
_AAAFM[Oxidation (M)]GT[Phospho (STY)]PQNQTHQQPHVLR_	3	776.695	1	20	0	TRUE
_AAAFM[Oxidation (M)]GT[Phospho (STY)]PQNQTHQQPHVLR_	4	582.773	1	20	0	FALSE
_AAAFVTSPPLSPDPTTPDYINSLLASGDLQLS[Phospho (STY)]GSAHC[Carbamidomethyl (C)]TFSTAQKAIGK_	2	2492.21	1	48	1	FALSE
_AAAFVTSPPLSPDPTTPDYINSLLASGDLQLS[Phospho (STY)]GSAHC[Carbamidomethyl (C)]TFSTAQKAIGK_	3	1661.81	1	48	1	FALSE
_AAAFVTSPPLSPDPTTPDYINSLLASGDLQLS[Phospho (STY)]GSAHC[Carbamidomethyl (C)]TFSTAQKAIGK_	4	1246.61	1	48	1	TRUE
_AAAFVTSPPLSPDPT[Phospho (STY)]TPDFLNSLLSC[Carbamidomethyl (C)]GDLQVTGSAHC[Carbamidomethyl (C)]TFNTAQK_	2	2357.6	1	44	0	FALSE
_AAAFVTSPPLSPDPT[Phospho (STY)]TPDFLNSLLSC[Carbamidomethyl (C)]GDLQVTGSAHC[Carbamidomethyl (C)]TFNTAQK_	3	1572.07	1	44	0	FALSE
_AAAFVTSPPLSPDPT[Phospho (STY)]TPDFLNSLLSC[Carbamidomethyl (C)]GDLQVTGSAHC[Carbamidomethyl (C)]TFNTAQK_	4	1179.3	1	44	0	TRUE
_AAAFVTS[Phospho (STY)]PPLSPDPTTPDFLNSLLSC[Carbamidomethyl (C)]GDLQVTGSAHC[Carbamidomethyl (C)]TFNTAQK_	2	2357.6	1	44	0	FALSE
_AAAFVTS[Phospho (STY)]PPLSPDPTTPDFLNSLLSC[Carbamidomethyl (C)]GDLQVTGSAHC[Carbamidomethyl (C)]TFNTAQK_	3	1572.07	1	44	0	FALSE
_AAAFVTS[Phospho (STY)]PPLSPDPTTPDFLNSLLSC[Carbamidomethyl (C)]GDLQVTGSAHC[Carbamidomethyl (C)]TFNTAQK_	4	1179.3	1	44	0	TRUE
_AAAGAC[Carbamidomethyl (C)]TPPC[Carbamidomethyl (C)]T[Phospho (STY)]_	2	578.712	1	11	0	TRUE
_AAAGAC[Carbamidomethyl (C)]TPPC[Carbamidomethyl (C)]T[Phospho (STY)]_	3	386.144	1	11	0	FALSE
_AAAGAC[Carbamidomethyl (C)]TPPC[Carbamidomethyl (C)]T[Phospho (STY)]_	4	289.86	1	11	0	FALSE
_AAAGAC[Carbamidomethyl (C)]T[Phospho (STY)]PPC[Carbamidomethyl (C)]T[Phospho (STY)]_	2	618.695	2	11	0	TRUE
_AAAGAC[Carbamidomethyl (C)]T[Phospho (STY)]PPC[Carbamidomethyl (C)]T[Phospho (STY)]_	3	412.799	2	11	0	FALSE
_AAAGAC[Carbamidomethyl (C)]T[Phospho (STY)]PPC[Carbamidomethyl (C)]T[Phospho (STY)]_	4	309.851	2	11	0	FALSE
_AAAGAC[Carbamidomethyl (C)]T[Phospho (STY)]PPC[Carbamidomethyl (C)]T_	2	578.712	1	11	0	TRUE
_AAAGAC[Carbamidomethyl (C)]T[Phospho (STY)]PPC[Carbamidomethyl (C)]T_	3	386.144	1	11	0	FALSE
_AAAGAC[Carbamidomethyl (C)]T[Phospho (STY)]PPC[Carbamidomethyl (C)]T_	4	289.86	1	11	0	FALSE
_AAAGAGAGAS[Phospho (STY)]SRSPK_	2	669.812	1	15	1	FALSE
_AAAGAGAGAS[Phospho (STY)]SRSPK_	3	446.877	1	15	1	TRUE
_AAAGAGAGAS[Phospho (STY)]SRSPK_	4	335.409	1	15	1	FALSE
_AAAGAQASQAQLGEAAGPASETPAGTESPHSSAS[Phospho (STY)]PC[Carbamidomethyl (C)]QEHK_	2	1962.86	1	40	0	FALSE
_AAAGAQASQAQLGEAAGPASETPAGTESPHSSAS[Phospho (STY)]PC[Carbamidomethyl (C)]QEHK_	3	1308.91	1	40	0	FALSE
_AAAGAQASQAQLGEAAGPASETPAGTESPHSSAS[Phospho (STY)]PC[Carbamidomethyl (C)]QEHK_	4	981.933	1	40	0	TRUE
_AAAGAQASQAQLGEAAGPAS[Phospho (STY)]ETPAGTESPHSSASPC[Carbamidomethyl (C)]QEHK_	2	1962.86	1	40	0	FALSE
_AAAGAQASQAQLGEAAGPAS[Phospho (STY)]ETPAGTESPHSSASPC[Carbamidomethyl (C)]QEHK_	3	1308.91	1	40	0	FALSE
_AAAGAQASQAQLGEAAGPAS[Phospho (STY)]ETPAGTESPHSSASPC[Carbamidomethyl (C)]QEHK_	4	981.933	1	40	0	TRUE
_AAAGDAPPAAAPAASC[Carbamidomethyl (C)]SASLPGALGGSAGAAGAEDSY[Phospho (STY)]GLVAPATAAYR_	2	2155	1	48	0	FALSE
_AAAGDAPPAAAPAASC[Carbamidomethyl (C)]SASLPGALGGSAGAAGAEDSY[Phospho (STY)]GLVAPATAAYR_	3	1437	1	48	0	TRUE
_AAAGDAPPAAAPAASC[Carbamidomethyl (C)]SASLPGALGGSAGAAGAEDSY[Phospho (STY)]GLVAPATAAYR_	4	1078	1	48	0	FALSE
_AAAGDAPPAAAPAASC[Carbamidomethyl (C)]SASLPGALGGSAGAAGAEDS[Phospho (STY)]YGLVAPATAAYR_	2	2155	1	48	0	FALSE
_AAAGDAPPAAAPAASC[Carbamidomethyl (C)]SASLPGALGGSAGAAGAEDS[Phospho (STY)]YGLVAPATAAYR_	3	1437	1	48	0	TRUE
_AAAGDAPPAAAPAASC[Carbamidomethyl (C)]SASLPGALGGSAGAAGAEDS[Phospho (STY)]YGLVAPATAAYR_	4	1078	1	48	0	FALSE
_AAAGDAPPAAAPAASC[Carbamidomethyl (C)]SASLPGALGGS[Phospho (STY)]AGAAGAEDSYGLVAPATAAYR_	2	2155	1	48	0	FALSE
_AAAGDAPPAAAPAASC[Carbamidomethyl (C)]SASLPGALGGS[Phospho (STY)]AGAAGAEDSYGLVAPATAAYR_	3	1437	1	48	0	FALSE
_AAAGDAPPAAAPAASC[Carbamidomethyl (C)]SASLPGALGGS[Phospho (STY)]AGAAGAEDSYGLVAPATAAYR_	4	1078	1	48	0	TRUE
_AAAGDAPPAAAPAASC[Carbamidomethyl (C)]SAS[Phospho (STY)]LPGALGGSAGAAGAEDSYGLVAPATAAYR_	2	2155	1	48	0	FALSE
_AAAGDAPPAAAPAASC[Carbamidomethyl (C)]SAS[Phospho (STY)]LPGALGGSAGAAGAEDSYGLVAPATAAYR_	3	1437	1	48	0	TRUE
_AAAGDAPPAAAPAASC[Carbamidomethyl (C)]SAS[Phospho (STY)]LPGALGGSAGAAGAEDSYGLVAPATAAYR_	4	1078	1	48	0	FALSE
_AAAGDAPPAAAPAASC[Carbamidomethyl (C)]S[Phospho (STY)]ASLPGALGGSAGAAGAEDSYGLVAPATAAYR_	2	2155	1	48	0	FALSE
_AAAGDAPPAAAPAASC[Carbamidomethyl (C)]S[Phospho (STY)]ASLPGALGGSAGAAGAEDSYGLVAPATAAYR_	3	1437	1	48	0	TRUE
_AAAGDAPPAAAPAASC[Carbamidomethyl (C)]S[Phospho (STY)]ASLPGALGGSAGAAGAEDSYGLVAPATAAYR_	4	1078	1	48	0	FALSE
_AAAGEDYKADC[Carbamidomethyl (C)]PPGNPAPTSNHGPDAT[Phospho (STY)]EAEEDFVDPWTVQTSSAK_	2	2391.02	1	45	1	FALSE
_AAAGEDYKADC[Carbamidomethyl (C)]PPGNPAPTSNHGPDAT[Phospho (STY)]EAEEDFVDPWTVQTSSAK_	3	1594.35	1	45	1	FALSE
_AAAGEDYKADC[Carbamidomethyl (C)]PPGNPAPTSNHGPDAT[Phospho (STY)]EAEEDFVDPWTVQTSSAK_	4	1196.01	1	45	1	TRUE
_AAAGEDYKADC[Carbamidomethyl (C)]PPGNPAPT[Phospho (STY)]SNHGPDATEAEEDFVDPWTVQTSSAK_	2	2391.02	1	45	1	FALSE
_AAAGEDYKADC[Carbamidomethyl (C)]PPGNPAPT[Phospho (STY)]SNHGPDATEAEEDFVDPWTVQTSSAK_	3	1594.35	1	45	1	FALSE
_AAAGEDYKADC[Carbamidomethyl (C)]PPGNPAPT[Phospho (STY)]SNHGPDATEAEEDFVDPWTVQTSSAK_	4	1196.01	1	45	1	TRUE
_AAAGEEETAAAGS[Phospho (STY)]PGRK_	2	826.867	1	17	1	FALSE
_AAAGEEETAAAGS[Phospho (STY)]PGRK_	3	551.581	1	17	1	TRUE
_AAAGEEETAAAGS[Phospho (STY)]PGRK_	4	413.937	1	17	1	FALSE
_AAAGEEETAAAGS[Phospho (STY)]PGR_	2	762.82	1	16	0	TRUE
_AAAGEEETAAAGS[Phospho (STY)]PGR_	3	508.882	1	16	0	FALSE
_AAAGEEETAAAGS[Phospho (STY)]PGR_	4	381.914	1	16	0	FALSE
_AAAGEFADDPC[Carbamidomethyl (C)]SS[Phospho (STY)]VK_	2	802.819	1	15	0	TRUE
_AAAGEFADDPC[Carbamidomethyl (C)]SS[Phospho (STY)]VK_	3	535.548	1	15	0	FALSE
_AAAGEFADDPC[Carbamidomethyl (C)]SS[Phospho (STY)]VK_	4	401.913	1	15	0	FALSE
_AAAGEFADDPC[Carbamidomethyl (C)]S[Phospho (STY)]SVK_	2	802.819	1	15	0	TRUE
_AAAGEFADDPC[Carbamidomethyl (C)]S[Phospho (STY)]SVK_	3	535.548	1	15	0	FALSE
_AAAGEFADDPC[Carbamidomethyl (C)]S[Phospho (STY)]SVK_	4	401.913	1	15	0	FALSE
_AAAGGQGS[Phospho (STY)]AVAAEAEPGKEEPPAR_	2	1151.03	1	24	1	FALSE
_AAAGGQGS[Phospho (STY)]AVAAEAEPGKEEPPAR_	3	767.688	1	24	1	TRUE
_AAAGGQGS[Phospho (STY)]AVAAEAEPGKEEPPAR_	4	576.018	1	24	1	FALSE
_AAAGLGGGDSGDGT[Phospho (STY)]AR_	2	706.794	1	16	0	TRUE
_AAAGLGGGDSGDGT[Phospho (STY)]AR_	3	471.532	1	16	0	FALSE
_AAAGLGGGDSGDGT[Phospho (STY)]AR_	4	353.901	1	16	0	FALSE
_AAAGLGGGDS[Phospho (STY)]GDGTAR_	2	706.794	1	16	0	TRUE
_AAAGLGGGDS[Phospho (STY)]GDGTAR_	3	471.532	1	16	0	FALSE
_AAAGLGGGDS[Phospho (STY)]GDGTAR_	4	353.901	1	16	0	FALSE
_AAAGLT[Phospho (STY)]VALM[Oxidation (M)]PVLNQVAGLLGSGEGGLT[Phospho (STY)]ES[Phospho (STY)]WAEAVR_	2	1882.87	3	36	0	FALSE
_AAAGLT[Phospho (STY)]VALM[Oxidation (M)]PVLNQVAGLLGSGEGGLT[Phospho (STY)]ES[Phospho (STY)]WAEAVR_	3	1255.59	3	36	0	FALSE
_AAAGLT[Phospho (STY)]VALM[Oxidation (M)]PVLNQVAGLLGSGEGGLT[Phospho (STY)]ES[Phospho (STY)]WAEAVR_	4	941.941	3	36	0	TRUE
_AAAGPLDMSLPST[Phospho (STY)]PDIK_	2	882.418	1	17	0	TRUE
_AAAGPLDMSLPST[Phospho (STY)]PDIK_	3	588.614	1	17	0	FALSE
_AAAGPLDMSLPST[Phospho (STY)]PDIK_	4	441.713	1	17	0	FALSE
_AAAGPLDMSLPS[Phospho (STY)]TPDIK_	2	882.418	1	17	0	TRUE
_AAAGPLDMSLPS[Phospho (STY)]TPDIK_	3	588.614	1	17	0	FALSE
_AAAGPLDMSLPS[Phospho (STY)]TPDIK_	4	441.713	1	17	0	FALSE
_AAAGPLDMS[Phospho (STY)]LPSTPDIK_	2	882.418	1	17	0	TRUE
_AAAGPLDMS[Phospho (STY)]LPSTPDIK_	3	588.614	1	17	0	FALSE
_AAAGPLDMS[Phospho (STY)]LPSTPDIK_	4	441.713	1	17	0	FALSE
_AAAGPLDMS[Phospho (STY)]LPST[Phospho (STY)]PDIK_	2	922.401	2	17	0	TRUE
_AAAGPLDMS[Phospho (STY)]LPST[Phospho (STY)]PDIK_	3	615.27	2	17	0	FALSE
_AAAGPLDMS[Phospho (STY)]LPST[Phospho (STY)]PDIK_	4	461.704	2	17	0	FALSE
_AAAGPLDMS[Phospho (STY)]LPS[Phospho (STY)]TPDIK_	2	922.401	2	17	0	TRUE
_AAAGPLDMS[Phospho (STY)]LPS[Phospho (STY)]TPDIK_	3	615.27	2	17	0	FALSE
_AAAGPLDMS[Phospho (STY)]LPS[Phospho (STY)]TPDIK_	4	461.704	2	17	0	FALSE
_AAAGPLDM[Oxidation (M)]SLPST[Phospho (STY)]PDIK_	2	890.415	1	17	0	TRUE
_AAAGPLDM[Oxidation (M)]SLPST[Phospho (STY)]PDIK_	3	593.946	1	17	0	FALSE
_AAAGPLDM[Oxidation (M)]SLPST[Phospho (STY)]PDIK_	4	445.711	1	17	0	FALSE
_AAAGPLDM[Oxidation (M)]S[Phospho (STY)]LPSTPDIK_	2	890.415	1	17	0	TRUE
_AAAGPLDM[Oxidation (M)]S[Phospho (STY)]LPSTPDIK_	3	593.946	1	17	0	FALSE
_AAAGPLDM[Oxidation (M)]S[Phospho (STY)]LPSTPDIK_	4	445.711	1	17	0	FALSE
_AAAGPLDM[Oxidation (M)]S[Phospho (STY)]LPST[Phospho (STY)]PDIK_	2	930.399	2	17	0	TRUE
_AAAGPLDM[Oxidation (M)]S[Phospho (STY)]LPST[Phospho (STY)]PDIK_	3	620.601	2	17	0	FALSE
_AAAGPLDM[Oxidation (M)]S[Phospho (STY)]LPST[Phospho (STY)]PDIK_	4	465.703	2	17	0	FALSE
_AAAGQESEGPAVGPPQPLGKELQDGAES[Phospho (STY)]NGGGGGGGAGSGGGPGAEPDLK_	2	2239.01	1	50	1	FALSE
_AAAGQESEGPAVGPPQPLGKELQDGAES[Phospho (STY)]NGGGGGGGAGSGGGPGAEPDLK_	3	1493.01	1	50	1	FALSE
_AAAGQESEGPAVGPPQPLGKELQDGAES[Phospho (STY)]NGGGGGGGAGSGGGPGAEPDLK_	4	1120.01	1	50	1	TRUE
_AAAGSPRS[Phospho (STY)]PGPLPGAR_	2	771.383	1	16	1	FALSE
_AAAGSPRS[Phospho (STY)]PGPLPGAR_	3	514.591	1	16	1	TRUE
_AAAGSPRS[Phospho (STY)]PGPLPGAR_	4	386.195	1	16	1	FALSE
_AAAGS[Phospho (STY)]PRSPGPLPGAR_	2	771.383	1	16	1	TRUE
_AAAGS[Phospho (STY)]PRSPGPLPGAR_	3	514.591	1	16	1	FALSE
_AAAGS[Phospho (STY)]PRSPGPLPGAR_	4	386.195	1	16	1	FALSE
_AAAGS[Phospho (STY)]PRS[Phospho (STY)]PGPLPGAR_	2	811.366	2	16	1	TRUE
_AAAGS[Phospho (STY)]PRS[Phospho (STY)]PGPLPGAR_	3	541.246	2	16	1	FALSE
_AAAGS[Phospho (STY)]PRS[Phospho (STY)]PGPLPGAR_	4	406.187	2	16	1	FALSE
_AAAGVGGS[Phospho (STY)]LRAQVER_	2	761.38	1	15	1	FALSE
_AAAGVGGS[Phospho (STY)]LRAQVER_	3	507.923	1	15	1	TRUE
_AAAGVGGS[Phospho (STY)]LRAQVER_	4	381.194	1	15	1	FALSE
_AAAGVGGS[Phospho (STY)]LR_	2	469.726	1	10	0	TRUE
_AAAGVGGS[Phospho (STY)]LR_	3	313.487	1	10	0	FALSE
_AAAGVGGS[Phospho (STY)]LR_	4	235.367	1	10	0	FALSE
_AAAKSDDTS[Phospho (STY)]DDDFMEEGGEEDGGS[Phospho (STY)]DGMGGDGSEFLQR_	2	1972.7	2	37	1	FALSE
_AAAKSDDTS[Phospho (STY)]DDDFMEEGGEEDGGS[Phospho (STY)]DGMGGDGSEFLQR_	3	1315.47	2	37	1	TRUE
_AAAKSDDTS[Phospho (STY)]DDDFMEEGGEEDGGS[Phospho (STY)]DGMGGDGSEFLQR_	4	986.854	2	37	1	FALSE
_AAAKSDDT[Phospho (STY)]SDDDFMEEGGEEDGGSDGMGGDGSEFLQR_	2	1932.72	1	37	1	FALSE
_AAAKSDDT[Phospho (STY)]SDDDFMEEGGEEDGGSDGMGGDGSEFLQR_	3	1288.81	1	37	1	TRUE
_AAAKSDDT[Phospho (STY)]SDDDFMEEGGEEDGGSDGMGGDGSEFLQR_	4	966.862	1	37	1	FALSE
_AAAKSDDT[Phospho (STY)]SDDDFMEEGGEEDGGS[Phospho (STY)]DGMGGDGSEFLQR_	2	1972.7	2	37	1	FALSE
_AAAKSDDT[Phospho (STY)]SDDDFMEEGGEEDGGS[Phospho (STY)]DGMGGDGSEFLQR_	3	1315.47	2	37	1	TRUE
_AAAKSDDT[Phospho (STY)]SDDDFMEEGGEEDGGS[Phospho (STY)]DGMGGDGSEFLQR_	4	986.854	2	37	1	FALSE
_AAAKSDDT[Phospho (STY)]S[Phospho (STY)]DDDFMEEGGEEDGGSDGMGGDGSEFLQR_	2	1972.7	2	37	1	FALSE
_AAAKSDDT[Phospho (STY)]S[Phospho (STY)]DDDFMEEGGEEDGGSDGMGGDGSEFLQR_	3	1315.47	2	37	1	TRUE
_AAAKSDDT[Phospho (STY)]S[Phospho (STY)]DDDFMEEGGEEDGGSDGMGGDGSEFLQR_	4	986.854	2	37	1	FALSE
_AAAKSDDT[Phospho (STY)]S[Phospho (STY)]DDDFMEEGGEEDGGSDGMGGDGS[Phospho (STY)]EFLQR_	2	2012.68	3	37	1	FALSE
_AAAKSDDT[Phospho (STY)]S[Phospho (STY)]DDDFMEEGGEEDGGSDGMGGDGS[Phospho (STY)]EFLQR_	3	1342.13	3	37	1	TRUE
_AAAKSDDT[Phospho (STY)]S[Phospho (STY)]DDDFMEEGGEEDGGSDGMGGDGS[Phospho (STY)]EFLQR_	4	1006.85	3	37	1	FALSE
_AAAKSDDT[Phospho (STY)]S[Phospho (STY)]DDDFMEEGGEEDGGS[Phospho (STY)]DGMGGDGSEFLQR_	2	2012.68	3	37	1	FALSE
_AAAKSDDT[Phospho (STY)]S[Phospho (STY)]DDDFMEEGGEEDGGS[Phospho (STY)]DGMGGDGSEFLQR_	3	1342.13	3	37	1	TRUE
_AAAKSDDT[Phospho (STY)]S[Phospho (STY)]DDDFMEEGGEEDGGS[Phospho (STY)]DGMGGDGSEFLQR_	4	1006.85	3	37	1	FALSE
_AAAKSPDLS[Phospho (STY)]NQNSDQANEEWETASESSDFTSER_	2	1841.26	1	33	1	FALSE
_AAAKSPDLS[Phospho (STY)]NQNSDQANEEWETASESSDFTSER_	3	1227.84	1	33	1	TRUE
_AAAKSPDLS[Phospho (STY)]NQNSDQANEEWETASESSDFTSER_	4	921.133	1	33	1	FALSE
_AAAKS[Phospho (STY)]DDT[Phospho (STY)]SDDDFMEEGGEEDGGSDGMGGDGSEFLQR_	2	1972.7	2	37	1	FALSE
_AAAKS[Phospho (STY)]DDT[Phospho (STY)]SDDDFMEEGGEEDGGSDGMGGDGSEFLQR_	3	1315.47	2	37	1	TRUE
_AAAKS[Phospho (STY)]DDT[Phospho (STY)]SDDDFMEEGGEEDGGSDGMGGDGSEFLQR_	4	986.854	2	37	1	FALSE
_AAAKS[Phospho (STY)]PDLSNQNSDQANEEWETASESSDFTSER_	2	1841.26	1	33	1	FALSE
_AAAKS[Phospho (STY)]PDLSNQNSDQANEEWETASESSDFTSER_	3	1227.84	1	33	1	TRUE
_AAAKS[Phospho (STY)]PDLSNQNSDQANEEWETASESSDFTSER_	4	921.133	1	33	1	FALSE
_AAAKS[Phospho (STY)]PDLSNQNSDQANEEWETAS[Phospho (STY)]ESSDFTSER_	2	1881.24	2	33	1	FALSE
_AAAKS[Phospho (STY)]PDLSNQNSDQANEEWETAS[Phospho (STY)]ESSDFTSER_	3	1254.5	2	33	1	TRUE
_AAAKS[Phospho (STY)]PDLSNQNSDQANEEWETAS[Phospho (STY)]ESSDFTSER_	4	941.124	2	33	1	FALSE
_AAALAAAVAQDPAASGAPSS[Phospho (STY)]_	2	888.912	1	20	0	TRUE
_AAALAAAVAQDPAASGAPSS[Phospho (STY)]_	3	592.944	1	20	0	FALSE
_AAALAAAVAQDPAASGAPSS[Phospho (STY)]_	4	444.96	1	20	0	FALSE
_AAALAAAVAQDPAASGAPS[Phospho (STY)]S_	2	888.912	1	20	0	TRUE
_AAALAAAVAQDPAASGAPS[Phospho (STY)]S_	3	592.944	1	20	0	FALSE
_AAALAAAVAQDPAASGAPS[Phospho (STY)]S_	4	444.96	1	20	0	FALSE
_AAALQALQAQAPTS[Phospho (STY)]PPPPPPPLKAEQEEEGLPLPLANIK_	2	2037.07	1	39	1	FALSE
_AAALQALQAQAPTS[Phospho (STY)]PPPPPPPLKAEQEEEGLPLPLANIK_	3	1358.38	1	39	1	FALSE
_AAALQALQAQAPTS[Phospho (STY)]PPPPPPPLKAEQEEEGLPLPLANIK_	4	1019.04	1	39	1	TRUE
_AAALQALQAQAPTS[Phospho (STY)]PPPPPPPLK_	2	1171.12	1	23	0	FALSE
_AAALQALQAQAPTS[Phospho (STY)]PPPPPPPLK_	3	781.082	1	23	0	TRUE
_AAALQALQAQAPTS[Phospho (STY)]PPPPPPPLK_	4	586.063	1	23	0	FALSE
_AAALQALQAQAPT[Phospho (STY)]SPPPPPPPLKAEQEEEGLPLPLANIK_	2	2037.07	1	39	1	TRUE
_AAALQALQAQAPT[Phospho (STY)]SPPPPPPPLKAEQEEEGLPLPLANIK_	3	1358.38	1	39	1	FALSE
_AAALQALQAQAPT[Phospho (STY)]SPPPPPPPLKAEQEEEGLPLPLANIK_	4	1019.04	1	39	1	FALSE
_AAALQALQAQAPT[Phospho (STY)]SPPPPPPPLK_	2	1171.12	1	23	0	FALSE
_AAALQALQAQAPT[Phospho (STY)]SPPPPPPPLK_	3	781.082	1	23	0	TRUE
_AAALQALQAQAPT[Phospho (STY)]SPPPPPPPLK_	4	586.063	1	23	0	FALSE
_AAALSATSAGRYIYISGGTT[Phospho (STY)]EQIS[Phospho (STY)]GLK_	2	1423.67	2	27	1	TRUE
_AAALSATSAGRYIYISGGTT[Phospho (STY)]EQIS[Phospho (STY)]GLK_	3	949.451	2	27	1	FALSE
_AAALSATSAGRYIYISGGTT[Phospho (STY)]EQIS[Phospho (STY)]GLK_	4	712.34	2	27	1	FALSE
_AAALSGGGGPGAQAPRPGT[Phospho (STY)]PWK_	2	1042.51	1	22	0	FALSE
_AAALSGGGGPGAQAPRPGT[Phospho (STY)]PWK_	3	695.341	1	22	0	TRUE
_AAALSGGGGPGAQAPRPGT[Phospho (STY)]PWK_	4	521.757	1	22	0	FALSE
_AAALSLSTLAS[Phospho (STY)]PK_	2	655.342	1	13	0	TRUE
_AAALSLSTLAS[Phospho (STY)]PK_	3	437.23	1	13	0	FALSE
_AAALSLSTLAS[Phospho (STY)]PK_	4	328.175	1	13	0	FALSE
_AAALSLST[Phospho (STY)]LASPK_	2	655.342	1	13	0	TRUE
_AAALSLST[Phospho (STY)]LASPK_	3	437.23	1	13	0	FALSE
_AAALSLST[Phospho (STY)]LASPK_	4	328.175	1	13	0	FALSE
_AAALSLS[Phospho (STY)]TLASPK_	2	655.342	1	13	0	TRUE
_AAALSLS[Phospho (STY)]TLASPK_	3	437.23	1	13	0	FALSE
_AAALSLS[Phospho (STY)]TLASPK_	4	328.175	1	13	0	FALSE
_AAALSLS[Phospho (STY)]TLAS[Phospho (STY)]PK_	2	695.325	2	13	0	TRUE
_AAALSLS[Phospho (STY)]TLAS[Phospho (STY)]PK_	3	463.886	2	13	0	FALSE
_AAALSLS[Phospho (STY)]TLAS[Phospho (STY)]PK_	4	348.166	2	13	0	FALSE
_AAALSLS[Phospho (STY)]T[Phospho (STY)]LASPK_	2	695.325	2	13	0	TRUE
_AAALSLS[Phospho (STY)]T[Phospho (STY)]LASPK_	3	463.886	2	13	0	FALSE
_AAALSLS[Phospho (STY)]T[Phospho (STY)]LASPK_	4	348.166	2	13	0	FALSE
_AAALS[Phospho (STY)]LSTLASPK_	2	655.342	1	13	0	TRUE
_AAALS[Phospho (STY)]LSTLASPK_	3	437.23	1	13	0	FALSE
_AAALS[Phospho (STY)]LSTLASPK_	4	328.175	1	13	0	FALSE
_AAALS[Phospho (STY)]LS[Phospho (STY)]TLASPK_	2	695.325	2	13	0	TRUE
_AAALS[Phospho (STY)]LS[Phospho (STY)]TLASPK_	3	463.886	2	13	0	FALSE
_AAALS[Phospho (STY)]LS[Phospho (STY)]TLASPK_	4	348.166	2	13	0	FALSE
_AAAMAAAAAETS[Phospho (STY)]QR_	2	700.305	1	14	0	TRUE
_AAAMAAAAAETS[Phospho (STY)]QR_	3	467.206	1	14	0	FALSE
_AAAMAAAAAETS[Phospho (STY)]QR_	4	350.656	1	14	0	FALSE
_AAAMAAAAAET[Phospho (STY)]SQR_	2	700.305	1	14	0	FALSE
_AAAMAAAAAET[Phospho (STY)]SQR_	3	467.206	1	14	0	TRUE
_AAAMAAAAAET[Phospho (STY)]SQR_	4	350.656	1	14	0	FALSE
_AAAMLPTVGEGYGYGPESELSQAS[Phospho (STY)]AATR_	2	1432.64	1	28	0	FALSE
_AAAMLPTVGEGYGYGPESELSQAS[Phospho (STY)]AATR_	3	955.432	1	28	0	TRUE
_AAAMLPTVGEGYGYGPESELSQAS[Phospho (STY)]AATR_	4	716.826	1	28	0	FALSE
_AAAMLPTVGEGYGYGPESELS[Phospho (STY)]QASAATR_	2	1432.64	1	28	0	FALSE
_AAAMLPTVGEGYGYGPESELS[Phospho (STY)]QASAATR_	3	955.432	1	28	0	TRUE
_AAAMLPTVGEGYGYGPESELS[Phospho (STY)]QASAATR_	4	716.826	1	28	0	FALSE
_AAAMT[Phospho (STY)]PPEEELKR_	2	761.852	1	13	1	FALSE
_AAAMT[Phospho (STY)]PPEEELKR_	3	508.237	1	13	1	TRUE
_AAAMT[Phospho (STY)]PPEEELKR_	4	381.43	1	13	1	FALSE
_AAAMT[Phospho (STY)]PPEEELK_	2	683.802	1	12	0	TRUE
_AAAMT[Phospho (STY)]PPEEELK_	3	456.204	1	12	0	FALSE
_AAAMT[Phospho (STY)]PPEEELK_	4	342.404	1	12	0	FALSE
_AAAM[Oxidation (M)]AAAAAETS[Phospho (STY)]QR_	2	708.303	1	14	0	TRUE
_AAAM[Oxidation (M)]AAAAAETS[Phospho (STY)]QR_	3	472.538	1	14	0	FALSE
_AAAM[Oxidation (M)]AAAAAETS[Phospho (STY)]QR_	4	354.655	1	14	0	FALSE
_AAAM[Oxidation (M)]DVDT[Phospho (STY)]PSGTNSGAGKK_	2	937.404	1	19	1	FALSE
_AAAM[Oxidation (M)]DVDT[Phospho (STY)]PSGTNSGAGKK_	3	625.271	1	19	1	TRUE
_AAAM[Oxidation (M)]DVDT[Phospho (STY)]PSGTNSGAGKK_	4	469.205	1	19	1	FALSE
_AAAM[Oxidation (M)]DVDT[Phospho (STY)]PSGTNSGAGK_	2	873.356	1	18	0	FALSE
_AAAM[Oxidation (M)]DVDT[Phospho (STY)]PSGTNSGAGK_	3	582.573	1	18	0	TRUE
_AAAM[Oxidation (M)]DVDT[Phospho (STY)]PSGTNSGAGK_	4	437.182	1	18	0	FALSE
_AAAM[Oxidation (M)]DVDT[Phospho (STY)]PS[Phospho (STY)]GTNSGAGK_	2	913.339	2	18	0	FALSE
_AAAM[Oxidation (M)]DVDT[Phospho (STY)]PS[Phospho (STY)]GTNSGAGK_	3	609.229	2	18	0	TRUE
_AAAM[Oxidation (M)]DVDT[Phospho (STY)]PS[Phospho (STY)]GTNSGAGK_	4	457.173	2	18	0	FALSE
_AAAM[Oxidation (M)]GEKKEGGGGGDAAAAEGGAGAAAS[Phospho (STY)]R_	2	1271.55	1	29	2	FALSE
_AAAM[Oxidation (M)]GEKKEGGGGGDAAAAEGGAGAAAS[Phospho (STY)]R_	3	848.038	1	29	2	TRUE
_AAAM[Oxidation (M)]GEKKEGGGGGDAAAAEGGAGAAAS[Phospho (STY)]R_	4	636.28	1	29	2	FALSE
_AAAM[Oxidation (M)]LPTVGEGYGYGPESELS[Phospho (STY)]QASAATR_	2	1440.64	1	28	0	FALSE
_AAAM[Oxidation (M)]LPTVGEGYGYGPESELS[Phospho (STY)]QASAATR_	3	960.763	1	28	0	TRUE
_AAAM[Oxidation (M)]LPTVGEGYGYGPESELS[Phospho (STY)]QASAATR_	4	720.824	1	28	0	FALSE
_AAAM[Oxidation (M)]T[Phospho (STY)]PPEEELK_	2	691.799	1	12	0	TRUE
_AAAM[Oxidation (M)]T[Phospho (STY)]PPEEELK_	3	461.535	1	12	0	FALSE
_AAAM[Oxidation (M)]T[Phospho (STY)]PPEEELK_	4	346.403	1	12	0	FALSE
_AAANPDLQGHLPSFQQSAFNRVVSSVSSS[Phospho (STY)]PR_	2	1667.8	1	31	1	FALSE
_AAANPDLQGHLPSFQQSAFNRVVSSVSSS[Phospho (STY)]PR_	3	1112.2	1	31	1	FALSE
_AAANPDLQGHLPSFQQSAFNRVVSSVSSS[Phospho (STY)]PR_	4	834.405	1	31	1	TRUE
_AAAPAPGC[Carbamidomethyl (C)]C[Carbamidomethyl (C)]PPT[Phospho (STY)]PNPGSR_	2	929.392	1	18	0	TRUE
_AAAPAPGC[Carbamidomethyl (C)]C[Carbamidomethyl (C)]PPT[Phospho (STY)]PNPGSR_	3	619.931	1	18	0	FALSE
_AAAPAPGC[Carbamidomethyl (C)]C[Carbamidomethyl (C)]PPT[Phospho (STY)]PNPGSR_	4	465.2	1	18	0	FALSE
_AAAPAPVSEAVC[Carbamidomethyl (C)]RTSMC[Carbamidomethyl (C)]SIQS[Phospho (STY)]APPEPATLK_	2	1589.24	1	30	1	FALSE
_AAAPAPVSEAVC[Carbamidomethyl (C)]RTSMC[Carbamidomethyl (C)]SIQS[Phospho (STY)]APPEPATLK_	3	1059.83	1	30	1	TRUE
_AAAPAPVSEAVC[Carbamidomethyl (C)]RTSMC[Carbamidomethyl (C)]SIQS[Phospho (STY)]APPEPATLK_	4	795.125	1	30	1	FALSE
_AAAPAPVSEAVC[Carbamidomethyl (C)]RTS[Phospho (STY)]MC[Carbamidomethyl (C)]SIQS[Phospho (STY)]APPEPATLK_	2	1629.23	2	30	1	FALSE
_AAAPAPVSEAVC[Carbamidomethyl (C)]RTS[Phospho (STY)]MC[Carbamidomethyl (C)]SIQS[Phospho (STY)]APPEPATLK_	3	1086.49	2	30	1	TRUE
_AAAPAPVSEAVC[Carbamidomethyl (C)]RTS[Phospho (STY)]MC[Carbamidomethyl (C)]SIQS[Phospho (STY)]APPEPATLK_	4	815.116	2	30	1	FALSE
_AAAPAPVSEAVC[Carbamidomethyl (C)]RT[Phospho (STY)]SMC[Carbamidomethyl (C)]SIQSAPPEPATLK_	2	1589.24	1	30	1	FALSE
_AAAPAPVSEAVC[Carbamidomethyl (C)]RT[Phospho (STY)]SMC[Carbamidomethyl (C)]SIQSAPPEPATLK_	3	1059.83	1	30	1	TRUE
_AAAPAPVSEAVC[Carbamidomethyl (C)]RT[Phospho (STY)]SMC[Carbamidomethyl (C)]SIQSAPPEPATLK_	4	795.125	1	30	1	FALSE
_AAAPAPVS[Phospho (STY)]EAVC[Carbamidomethyl (C)]R_	2	689.813	1	13	0	TRUE
_AAAPAPVS[Phospho (STY)]EAVC[Carbamidomethyl (C)]R_	3	460.211	1	13	0	FALSE
_AAAPAPVS[Phospho (STY)]EAVC[Carbamidomethyl (C)]R_	4	345.41	1	13	0	FALSE
_AAAPKAT[Phospho (STY)]PVAAAK_	2	623.831	1	13	1	FALSE
_AAAPKAT[Phospho (STY)]PVAAAK_	3	416.223	1	13	1	TRUE
_AAAPKAT[Phospho (STY)]PVAAAK_	4	312.419	1	13	1	FALSE
_AAAPLSIAAPPLPAYPPAHS[Phospho (STY)]QRR_	2	1216.63	1	23	1	FALSE
_AAAPLSIAAPPLPAYPPAHS[Phospho (STY)]QRR_	3	811.425	1	23	1	TRUE
_AAAPLSIAAPPLPAYPPAHS[Phospho (STY)]QRR_	4	608.82	1	23	1	FALSE
_AAAPLSIAAPPLPAYPPAHS[Phospho (STY)]QR_	2	1138.58	1	22	0	FALSE
_AAAPLSIAAPPLPAYPPAHS[Phospho (STY)]QR_	3	759.391	1	22	0	TRUE
_AAAPLSIAAPPLPAYPPAHS[Phospho (STY)]QR_	4	569.795	1	22	0	FALSE
_AAAPLSIAAPPLPAY[Phospho (STY)]PPAHSQR_	2	1138.58	1	22	0	FALSE
_AAAPLSIAAPPLPAY[Phospho (STY)]PPAHSQR_	3	759.391	1	22	0	TRUE
_AAAPLSIAAPPLPAY[Phospho (STY)]PPAHSQR_	4	569.795	1	22	0	FALSE
_AAAPPQPSPPPT[Phospho (STY)]K_	2	669.826	1	13	0	FALSE
_AAAPPQPSPPPT[Phospho (STY)]K_	3	446.887	1	13	0	TRUE
_AAAPPQPSPPPT[Phospho (STY)]K_	4	335.417	1	13	0	FALSE
_AAAPPQPS[Phospho (STY)]PPPTK_	2	669.826	1	13	0	TRUE
_AAAPPQPS[Phospho (STY)]PPPTK_	3	446.887	1	13	0	FALSE
_AAAPPQPS[Phospho (STY)]PPPTK_	4	335.417	1	13	0	FALSE
_AAAPRPPVSAASGRPQDDTDSSRAS[Phospho (STY)]LPELPR_	2	1626.79	1	31	1	FALSE
_AAAPRPPVSAASGRPQDDTDSSRAS[Phospho (STY)]LPELPR_	3	1084.86	1	31	1	TRUE
_AAAPRPPVSAASGRPQDDTDSSRAS[Phospho (STY)]LPELPR_	4	813.899	1	31	1	FALSE
_AAAPRPPVS[Phospho (STY)]AASGRPQDDTDSSRASLPELPR_	2	1626.79	1	31	1	FALSE
_AAAPRPPVS[Phospho (STY)]AASGRPQDDTDSSRASLPELPR_	3	1084.86	1	31	1	TRUE
_AAAPRPPVS[Phospho (STY)]AASGRPQDDTDSSRASLPELPR_	4	813.899	1	31	1	FALSE
_AAAQLLQSQAQQSGAQQT[Phospho (STY)]KK_	2	1083.04	1	20	1	FALSE
_AAAQLLQSQAQQSGAQQT[Phospho (STY)]KK_	3	722.362	1	20	1	TRUE
_AAAQLLQSQAQQSGAQQT[Phospho (STY)]KK_	4	542.023	1	20	1	FALSE
_AAAQNS[Phospho (STY)]PEDEGLLIVK_	2	867.919	1	16	0	TRUE
_AAAQNS[Phospho (STY)]PEDEGLLIVK_	3	578.949	1	16	0	FALSE
_AAAQNS[Phospho (STY)]PEDEGLLIVK_	4	434.463	1	16	0	FALSE
_AAARDPPEVS[Phospho (STY)]LREAT[Phospho (STY)]QR_	2	1013.96	2	17	2	FALSE
_AAARDPPEVS[Phospho (STY)]LREAT[Phospho (STY)]QR_	3	676.308	2	17	2	TRUE
_AAARDPPEVS[Phospho (STY)]LREAT[Phospho (STY)]QR_	4	507.483	2	17	2	FALSE
_AAASAPPEEAESAQASLAPKPQEDELDS[Phospho (STY)]WDLEK_	2	1780.8	1	33	0	FALSE
_AAASAPPEEAESAQASLAPKPQEDELDS[Phospho (STY)]WDLEK_	3	1187.54	1	33	0	TRUE
_AAASAPPEEAESAQASLAPKPQEDELDS[Phospho (STY)]WDLEK_	4	890.904	1	33	0	FALSE
_AAASASVAGS[Phospho (STY)]SGPAAC[Carbamidomethyl (C)]SPPSSSAPR_	2	1141	1	25	0	FALSE
_AAASASVAGS[Phospho (STY)]SGPAAC[Carbamidomethyl (C)]SPPSSSAPR_	3	761.002	1	25	0	FALSE
_AAASASVAGS[Phospho (STY)]SGPAAC[Carbamidomethyl (C)]SPPSSSAPR_	4	571.003	1	25	0	TRUE
_AAASGQPRPEMQC[Carbamidomethyl (C)]PAEHEEDMY[Phospho (STY)]RAADEIEKEK_	2	1877.3	1	32	2	FALSE
_AAASGQPRPEMQC[Carbamidomethyl (C)]PAEHEEDMY[Phospho (STY)]RAADEIEKEK_	3	1251.87	1	32	2	FALSE
_AAASGQPRPEMQC[Carbamidomethyl (C)]PAEHEEDMY[Phospho (STY)]RAADEIEKEK_	4	939.155	1	32	2	TRUE
_AAASGQPRPEMQC[Carbamidomethyl (C)]PAEHEEDMY[Phospho (STY)]RAADEIEK_	2	1748.73	1	30	1	FALSE
_AAASGQPRPEMQC[Carbamidomethyl (C)]PAEHEEDMY[Phospho (STY)]RAADEIEK_	3	1166.16	1	30	1	FALSE
_AAASGQPRPEMQC[Carbamidomethyl (C)]PAEHEEDMY[Phospho (STY)]RAADEIEK_	4	874.871	1	30	1	TRUE
_AAASGQPRPEMQC[Carbamidomethyl (C)]PAEHEEDM[Oxidation (M)]Y[Phospho (STY)]RAADEIEK_	2	1756.73	1	30	1	FALSE
_AAASGQPRPEMQC[Carbamidomethyl (C)]PAEHEEDM[Oxidation (M)]Y[Phospho (STY)]RAADEIEK_	3	1171.49	1	30	1	FALSE
_AAASGQPRPEMQC[Carbamidomethyl (C)]PAEHEEDM[Oxidation (M)]Y[Phospho (STY)]RAADEIEK_	4	878.869	1	30	1	TRUE
_AAASGQPRPEM[Oxidation (M)]QC[Carbamidomethyl (C)]PAEHEEDMY[Phospho (STY)]RAADEIEK_	2	1756.73	1	30	1	FALSE
_AAASGQPRPEM[Oxidation (M)]QC[Carbamidomethyl (C)]PAEHEEDMY[Phospho (STY)]RAADEIEK_	3	1171.49	1	30	1	FALSE
_AAASGQPRPEM[Oxidation (M)]QC[Carbamidomethyl (C)]PAEHEEDMY[Phospho (STY)]RAADEIEK_	4	878.869	1	30	1	TRUE
_AAASGQPRPEM[Oxidation (M)]QC[Carbamidomethyl (C)]PAEHEEDM[Oxidation (M)]Y[Phospho (STY)]RAADEIEK_	2	1764.73	1	30	1	FALSE
_AAASGQPRPEM[Oxidation (M)]QC[Carbamidomethyl (C)]PAEHEEDM[Oxidation (M)]Y[Phospho (STY)]RAADEIEK_	3	1176.82	1	30	1	FALSE
_AAASGQPRPEM[Oxidation (M)]QC[Carbamidomethyl (C)]PAEHEEDM[Oxidation (M)]Y[Phospho (STY)]RAADEIEK_	4	882.868	1	30	1	TRUE
_AAASGQPRPEM[Oxidation (M)]QC[Carbamidomethyl (C)]PAEHEEDM[Oxidation (M)]Y[Phospho (STY)]R_	2	1386.55	1	23	0	FALSE
_AAASGQPRPEM[Oxidation (M)]QC[Carbamidomethyl (C)]PAEHEEDM[Oxidation (M)]Y[Phospho (STY)]R_	3	924.7	1	23	0	TRUE
_AAASGQPRPEM[Oxidation (M)]QC[Carbamidomethyl (C)]PAEHEEDM[Oxidation (M)]Y[Phospho (STY)]R_	4	693.777	1	23	0	FALSE
_AAASLAAVSGTAAASLGSAQPTDLGAHKRPASVSSS[Phospho (STY)]AAVEHEQR_	2	2133.55	1	44	1	FALSE
_AAASLAAVSGTAAASLGSAQPTDLGAHKRPASVSSS[Phospho (STY)]AAVEHEQR_	3	1422.7	1	44	1	FALSE
_AAASLAAVSGTAAASLGSAQPTDLGAHKRPASVSSS[Phospho (STY)]AAVEHEQR_	4	1067.28	1	44	1	TRUE
_AAASLAAVSGTAAASLGSAQPTDLGAHKRPAS[Phospho (STY)]VSSSAAVEHEQR_	2	2133.55	1	44	1	FALSE
_AAASLAAVSGTAAASLGSAQPTDLGAHKRPAS[Phospho (STY)]VSSSAAVEHEQR_	3	1422.7	1	44	1	FALSE
_AAASLAAVSGTAAASLGSAQPTDLGAHKRPAS[Phospho (STY)]VSSSAAVEHEQR_	4	1067.28	1	44	1	TRUE
_AAASLAAVSGTAAASLGSAQPTDLGAHKRPAS[Phospho (STY)]VSSS[Phospho (STY)]AAVEHEQR_	2	2173.53	2	44	1	FALSE
_AAASLAAVSGTAAASLGSAQPTDLGAHKRPAS[Phospho (STY)]VSSS[Phospho (STY)]AAVEHEQR_	3	1449.36	2	44	1	FALSE
_AAASLAAVSGTAAASLGSAQPTDLGAHKRPAS[Phospho (STY)]VSSS[Phospho (STY)]AAVEHEQR_	4	1087.27	2	44	1	TRUE
_AAASLAAVSGTAAASLGSAQPTDLGAHKRPAS[Phospho (STY)]VS[Phospho (STY)]SSAAVEHEQR_	2	2173.53	2	44	1	FALSE
_AAASLAAVSGTAAASLGSAQPTDLGAHKRPAS[Phospho (STY)]VS[Phospho (STY)]SSAAVEHEQR_	3	1449.36	2	44	1	FALSE
_AAASLAAVSGTAAASLGSAQPTDLGAHKRPAS[Phospho (STY)]VS[Phospho (STY)]SSAAVEHEQR_	4	1087.27	2	44	1	TRUE
_AAASLAAVSGTAAASLGSAQPT[Phospho (STY)]DLGAHKRPASVSSSAAVEHEQREAAAK_	2	2368.67	1	49	2	TRUE
_AAASLAAVSGTAAASLGSAQPT[Phospho (STY)]DLGAHKRPASVSSSAAVEHEQREAAAK_	3	1579.45	1	49	2	FALSE
_AAASLAAVSGTAAASLGSAQPT[Phospho (STY)]DLGAHKRPASVSSSAAVEHEQREAAAK_	4	1184.84	1	49	2	FALSE
_AAASLAAVSGTAAASLGSAQPT[Phospho (STY)]DLGAHKRPASVSSSAAVEHEQR_	2	2133.55	1	44	1	FALSE
_AAASLAAVSGTAAASLGSAQPT[Phospho (STY)]DLGAHKRPASVSSSAAVEHEQR_	3	1422.7	1	44	1	TRUE
_AAASLAAVSGTAAASLGSAQPT[Phospho (STY)]DLGAHKRPASVSSSAAVEHEQR_	4	1067.28	1	44	1	FALSE
_AAASLAAVSGTAAASLGS[Phospho (STY)]AQPTDLGAHKRPASVSSSAAVEHEQR_	2	2133.55	1	44	1	FALSE
_AAASLAAVSGTAAASLGS[Phospho (STY)]AQPTDLGAHKRPASVSSSAAVEHEQR_	3	1422.7	1	44	1	FALSE
_AAASLAAVSGTAAASLGS[Phospho (STY)]AQPTDLGAHKRPASVSSSAAVEHEQR_	4	1067.28	1	44	1	TRUE
_AAASLSQPEEEQKLQPELQPKVPGEQGS[Phospho (STY)]DEEHC[Carbamidomethyl (C)]K_	2	1927.38	1	34	2	FALSE
_AAASLSQPEEEQKLQPELQPKVPGEQGS[Phospho (STY)]DEEHC[Carbamidomethyl (C)]K_	3	1285.26	1	34	2	FALSE
_AAASLSQPEEEQKLQPELQPKVPGEQGS[Phospho (STY)]DEEHC[Carbamidomethyl (C)]K_	4	964.195	1	34	2	TRUE
_AAASLS[Phospho (STY)]QPEEEQKLQPELQPK_	2	1201.09	1	21	1	FALSE
_AAASLS[Phospho (STY)]QPEEEQKLQPELQPK_	3	801.06	1	21	1	TRUE
_AAASLS[Phospho (STY)]QPEEEQKLQPELQPK_	4	601.047	1	21	1	FALSE
_AAASLS[Phospho (STY)]QPEEEQK_	2	734.322	1	13	0	TRUE
_AAASLS[Phospho (STY)]QPEEEQK_	3	489.884	1	13	0	FALSE
_AAASLS[Phospho (STY)]QPEEEQK_	4	367.665	1	13	0	FALSE
_AAASLVSREES[Phospho (STY)]KNDNADK_	2	992.952	1	18	2	FALSE
_AAASLVSREES[Phospho (STY)]KNDNADK_	3	662.304	1	18	2	TRUE
_AAASLVSREES[Phospho (STY)]KNDNADK_	4	496.98	1	18	2	FALSE
_AAASLVSREES[Phospho (STY)]K_	2	664.316	1	12	1	TRUE
_AAASLVSREES[Phospho (STY)]K_	3	443.213	1	12	1	FALSE
_AAASLVSREES[Phospho (STY)]K_	4	332.662	1	12	1	FALSE
_AAASSPVT[Phospho (STY)]TLTQTMHDLAGLGSET[Phospho (STY)]PKSQVGTLLFR_	2	1873.4	2	35	1	FALSE
_AAASSPVT[Phospho (STY)]TLTQTMHDLAGLGSET[Phospho (STY)]PKSQVGTLLFR_	3	1249.27	2	35	1	TRUE
_AAASSPVT[Phospho (STY)]TLTQTMHDLAGLGSET[Phospho (STY)]PKSQVGTLLFR_	4	937.203	2	35	1	FALSE
_AAASSSLEDLDLS[Phospho (STY)]GEEVQR_	2	1028.96	1	19	0	TRUE
_AAASSSLEDLDLS[Phospho (STY)]GEEVQR_	3	686.307	1	19	0	FALSE
_AAASSSLEDLDLS[Phospho (STY)]GEEVQR_	4	514.982	1	19	0	FALSE
_AAASSSPERS[Phospho (STY)]YELPDGQVIT[Phospho (STY)]IGNER_	2	1404.12	2	25	1	FALSE
_AAASSSPERS[Phospho (STY)]YELPDGQVIT[Phospho (STY)]IGNER_	3	936.414	2	25	1	FALSE
_AAASSSPERS[Phospho (STY)]YELPDGQVIT[Phospho (STY)]IGNER_	4	702.563	2	25	1	TRUE
_AAASS[Phospho (STY)]PVTTLTQTMHDLAGLGSETPK_	2	1332.63	1	26	0	FALSE
_AAASS[Phospho (STY)]PVTTLTQTMHDLAGLGSETPK_	3	888.758	1	26	0	TRUE
_AAASS[Phospho (STY)]PVTTLTQTMHDLAGLGSETPK_	4	666.82	1	26	0	FALSE
_AAAS[Phospho (STY)]HPLSR_	2	495.232	1	9	0	TRUE
_AAAS[Phospho (STY)]HPLSR_	3	330.49	1	9	0	FALSE
_AAAS[Phospho (STY)]HPLSR_	4	248.12	1	9	0	FALSE
_AAAS[Phospho (STY)]LKSK_	2	428.22	1	8	1	TRUE
_AAAS[Phospho (STY)]LKSK_	3	285.816	1	8	1	FALSE
_AAAS[Phospho (STY)]LKSK_	4	214.614	1	8	1	FALSE
_AAAS[Phospho (STY)]LVSR_	2	427.71	1	8	0	TRUE
_AAAS[Phospho (STY)]LVSR_	3	285.476	1	8	0	FALSE
_AAAS[Phospho (STY)]LVSR_	4	214.359	1	8	0	FALSE
_AAAS[Phospho (STY)]PPTPIR_	2	530.763	1	10	0	TRUE
_AAAS[Phospho (STY)]PPTPIR_	3	354.178	1	10	0	FALSE
_AAAS[Phospho (STY)]PPTPIR_	4	265.885	1	10	0	FALSE
_AAAS[Phospho (STY)]PPT[Phospho (STY)]PIR_	2	570.746	2	10	0	TRUE
_AAAS[Phospho (STY)]PPT[Phospho (STY)]PIR_	3	380.833	2	10	0	FALSE
_AAAS[Phospho (STY)]PPT[Phospho (STY)]PIR_	4	285.877	2	10	0	FALSE
_AAAS[Phospho (STY)]SPVTTLTQTMHDLAGLGSETPK_	2	1332.63	1	26	0	FALSE
_AAAS[Phospho (STY)]SPVTTLTQTMHDLAGLGSETPK_	3	888.758	1	26	0	TRUE
_AAAS[Phospho (STY)]SPVTTLTQTMHDLAGLGSETPK_	4	666.82	1	26	0	FALSE
_AAAS[Phospho (STY)]VT[Phospho (STY)]PPGS[Phospho (STY)]LELLQPGFSK_	2	1105.48	3	20	0	FALSE
_AAAS[Phospho (STY)]VT[Phospho (STY)]PPGS[Phospho (STY)]LELLQPGFSK_	3	737.324	3	20	0	TRUE
_AAAS[Phospho (STY)]VT[Phospho (STY)]PPGS[Phospho (STY)]LELLQPGFSK_	4	553.245	3	20	0	FALSE
_AAATGNASPGKLEHS[Phospho (STY)]K_	2	809.883	1	16	1	FALSE
_AAATGNASPGKLEHS[Phospho (STY)]K_	3	540.258	1	16	1	TRUE
_AAATGNASPGKLEHS[Phospho (STY)]K_	4	405.445	1	16	1	FALSE
_AAATGNAS[Phospho (STY)]PGKLEHSK_	2	809.883	1	16	1	FALSE
_AAATGNAS[Phospho (STY)]PGKLEHSK_	3	540.258	1	16	1	TRUE
_AAATGNAS[Phospho (STY)]PGKLEHSK_	4	405.445	1	16	1	FALSE
_AAATGNAS[Phospho (STY)]PGK_	2	512.727	1	11	0	TRUE
_AAATGNAS[Phospho (STY)]PGK_	3	342.153	1	11	0	FALSE
_AAATGNAS[Phospho (STY)]PGK_	4	256.867	1	11	0	FALSE
_AAATLRDPAQGY[Phospho (STY)]VTFEDVAVY[Phospho (STY)]FS[Phospho (STY)]QEEWR_	2	1730.22	3	28	1	FALSE
_AAATLRDPAQGY[Phospho (STY)]VTFEDVAVY[Phospho (STY)]FS[Phospho (STY)]QEEWR_	3	1153.82	3	28	1	FALSE
_AAATLRDPAQGY[Phospho (STY)]VTFEDVAVY[Phospho (STY)]FS[Phospho (STY)]QEEWR_	4	865.615	3	28	1	TRUE
_AAATPAKKTVT[Phospho (STY)]PAK_	2	717.889	1	14	2	FALSE
_AAATPAKKTVT[Phospho (STY)]PAK_	3	478.929	1	14	2	TRUE
_AAATPAKKTVT[Phospho (STY)]PAK_	4	359.448	1	14	2	FALSE
_AAATPAKKT[Phospho (STY)]VT[Phospho (STY)]PAK_	2	757.873	2	14	2	TRUE
_AAATPAKKT[Phospho (STY)]VT[Phospho (STY)]PAK_	3	505.584	2	14	2	FALSE
_AAATPAKKT[Phospho (STY)]VT[Phospho (STY)]PAK_	4	379.44	2	14	2	FALSE
_AAATPES[Phospho (STY)]QEPQAK_	2	704.311	1	13	0	TRUE
_AAATPES[Phospho (STY)]QEPQAK_	3	469.877	1	13	0	FALSE
_AAATPES[Phospho (STY)]QEPQAK_	4	352.659	1	13	0	FALSE
_AAATQPAKS[Phospho (STY)]PGAQLWLFPSAAGLHR_	2	1313.67	1	25	1	FALSE
_AAATQPAKS[Phospho (STY)]PGAQLWLFPSAAGLHR_	3	876.115	1	25	1	FALSE
_AAATQPAKS[Phospho (STY)]PGAQLWLFPSAAGLHR_	4	657.338	1	25	1	TRUE
_AAATTPT[Phospho (STY)]KVYSEVHFTLAKPPSVVNR_	2	1432.74	1	26	1	FALSE
_AAATTPT[Phospho (STY)]KVYSEVHFTLAKPPSVVNR_	3	955.495	1	26	1	FALSE
_AAATTPT[Phospho (STY)]KVYSEVHFTLAKPPSVVNR_	4	716.873	1	26	1	TRUE
_AAATTPT[Phospho (STY)]KVYSEVHFTLAKPPS[Phospho (STY)]VVNR_	2	1472.72	2	26	1	FALSE
_AAATTPT[Phospho (STY)]KVYSEVHFTLAKPPS[Phospho (STY)]VVNR_	3	982.151	2	26	1	FALSE
_AAATTPT[Phospho (STY)]KVYSEVHFTLAKPPS[Phospho (STY)]VVNR_	4	736.865	2	26	1	TRUE
_AAATT[Phospho (STY)]PTKVYSEVHFTLAKPPSVVNR_	2	1432.74	1	26	1	FALSE
_AAATT[Phospho (STY)]PTKVYSEVHFTLAKPPSVVNR_	3	955.495	1	26	1	FALSE
_AAATT[Phospho (STY)]PTKVYSEVHFTLAKPPSVVNR_	4	716.873	1	26	1	TRUE
_AAAT[Phospho (STY)]AEEPDPK_	2	590.25	1	11	0	TRUE
_AAAT[Phospho (STY)]AEEPDPK_	3	393.836	1	11	0	FALSE
_AAAT[Phospho (STY)]AEEPDPK_	4	295.629	1	11	0	FALSE
_AAAT[Phospho (STY)]GNASPGKLEHSK_	2	809.883	1	16	1	FALSE
_AAAT[Phospho (STY)]GNASPGKLEHSK_	3	540.258	1	16	1	TRUE
_AAAT[Phospho (STY)]GNASPGKLEHSK_	4	405.445	1	16	1	FALSE
_AAAT[Phospho (STY)]PAKKTVT[Phospho (STY)]PAK_	2	757.873	2	14	2	FALSE
_AAAT[Phospho (STY)]PAKKTVT[Phospho (STY)]PAK_	3	505.584	2	14	2	TRUE
_AAAT[Phospho (STY)]PAKKTVT[Phospho (STY)]PAK_	4	379.44	2	14	2	FALSE
_AAAT[Phospho (STY)]PAKKT[Phospho (STY)]VTPAK_	2	757.873	2	14	2	TRUE
_AAAT[Phospho (STY)]PAKKT[Phospho (STY)]VTPAK_	3	505.584	2	14	2	FALSE
_AAAT[Phospho (STY)]PAKKT[Phospho (STY)]VTPAK_	4	379.44	2	14	2	FALSE
_AAAT[Phospho (STY)]PAKK_	2	419.215	1	8	1	TRUE
_AAAT[Phospho (STY)]PAKK_	3	279.813	1	8	1	FALSE
_AAAT[Phospho (STY)]PAKK_	4	210.111	1	8	1	FALSE
_AAAT[Phospho (STY)]PESQEPQAK_	2	704.311	1	13	0	TRUE
_AAAT[Phospho (STY)]PESQEPQAK_	3	469.877	1	13	0	FALSE
_AAAT[Phospho (STY)]PESQEPQAK_	4	352.659	1	13	0	FALSE
_AAAT[Phospho (STY)]TPTKVYSEVHFTLAKPPSVVNR_	2	1432.74	1	26	1	FALSE
_AAAT[Phospho (STY)]TPTKVYSEVHFTLAKPPSVVNR_	3	955.495	1	26	1	FALSE
_AAAT[Phospho (STY)]TPTKVYSEVHFTLAKPPSVVNR_	4	716.873	1	26	1	TRUE
_AAAT[Phospho (STY)]TPTKVYSEVHFTLAKPPS[Phospho (STY)]VVNR_	2	1472.72	2	26	1	FALSE
_AAAT[Phospho (STY)]TPTKVYSEVHFTLAKPPS[Phospho (STY)]VVNR_	3	982.151	2	26	1	FALSE
_AAAT[Phospho (STY)]TPTKVYSEVHFTLAKPPS[Phospho (STY)]VVNR_	4	736.865	2	26	1	TRUE
_AAAT[Phospho (STY)]TPTK_	2	420.697	1	8	0	TRUE
_AAAT[Phospho (STY)]TPTK_	3	280.8	1	8	0	FALSE
_AAAT[Phospho (STY)]TPTK_	4	210.852	1	8	0	FALSE
_AAAVAAAGAGEPQS[Phospho (STY)]PDELLPK_	2	1021.99	1	21	0	FALSE
_AAAVAAAGAGEPQS[Phospho (STY)]PDELLPK_	3	681.665	1	21	0	TRUE
_AAAVAAAGAGEPQS[Phospho (STY)]PDELLPK_	4	511.5	1	21	0	FALSE
_AAAVLSGPS[Phospho (STY)]AGSAAGVPGGTGGLSAVS[Phospho (STY)]S[Phospho (STY)]GPR_	2	1403.61	3	31	0	FALSE
_AAAVLSGPS[Phospho (STY)]AGSAAGVPGGTGGLSAVS[Phospho (STY)]S[Phospho (STY)]GPR_	3	936.079	3	31	0	TRUE
_AAAVLSGPS[Phospho (STY)]AGSAAGVPGGTGGLSAVS[Phospho (STY)]S[Phospho (STY)]GPR_	4	702.311	3	31	0	FALSE
_AAAYDIS[Phospho (STY)]EDEED_	2	704.245	1	12	0	TRUE
_AAAYDIS[Phospho (STY)]EDEED_	3	469.833	1	12	0	FALSE
_AAAYDIS[Phospho (STY)]EDEED_	4	352.626	1	12	0	FALSE
_AAAY[Phospho (STY)]DIS[Phospho (STY)]EDEED_	2	744.229	2	12	0	TRUE
_AAAY[Phospho (STY)]DIS[Phospho (STY)]EDEED_	3	496.488	2	12	0	FALSE
_AAAY[Phospho (STY)]DIS[Phospho (STY)]EDEED_	4	372.618	2	12	0	FALSE
_AAC[Carbamidomethyl (C)]DPWKESGDISDSGSSTTSGHWSGSSGVSTPSPPHPQAS[Phospho (STY)]PK_	2	2202.44	1	43	1	FALSE
_AAC[Carbamidomethyl (C)]DPWKESGDISDSGSSTTSGHWSGSSGVSTPSPPHPQAS[Phospho (STY)]PK_	3	1468.63	1	43	1	FALSE
_AAC[Carbamidomethyl (C)]DPWKESGDISDSGSSTTSGHWSGSSGVSTPSPPHPQAS[Phospho (STY)]PK_	4	1101.73	1	43	1	TRUE
_AAC[Carbamidomethyl (C)]EFS[Phospho (STY)]ETDVTNTEHHQPSNNDLNTTEKR_	2	1713.22	1	29	1	FALSE
_AAC[Carbamidomethyl (C)]EFS[Phospho (STY)]ETDVTNTEHHQPSNNDLNTTEKR_	3	1142.48	1	29	1	FALSE
_AAC[Carbamidomethyl (C)]EFS[Phospho (STY)]ETDVTNTEHHQPSNNDLNTTEKR_	4	857.114	1	29	1	TRUE
_AAC[Carbamidomethyl (C)]LPLPGY[Phospho (STY)]R_	2	599.278	1	10	0	TRUE
_AAC[Carbamidomethyl (C)]LPLPGY[Phospho (STY)]R_	3	399.854	1	10	0	FALSE
_AAC[Carbamidomethyl (C)]LPLPGY[Phospho (STY)]R_	4	300.143	1	10	0	FALSE
_AAC[Carbamidomethyl (C)]LPPGDHNALYVNSFPLLDPSDAPFPSLDS[Phospho (STY)]PGK_	2	1880.37	1	35	0	FALSE
_AAC[Carbamidomethyl (C)]LPPGDHNALYVNSFPLLDPSDAPFPSLDS[Phospho (STY)]PGK_	3	1253.92	1	35	0	FALSE
_AAC[Carbamidomethyl (C)]LPPGDHNALYVNSFPLLDPSDAPFPSLDS[Phospho (STY)]PGK_	4	940.69	1	35	0	TRUE
_AAC[Carbamidomethyl (C)]LPPGDHNALYVNSFPLLDPSDAPFPS[Phospho (STY)]LDSPGK_	2	1880.37	1	35	0	FALSE
_AAC[Carbamidomethyl (C)]LPPGDHNALYVNSFPLLDPSDAPFPS[Phospho (STY)]LDSPGK_	3	1253.92	1	35	0	FALSE
_AAC[Carbamidomethyl (C)]LPPGDHNALYVNSFPLLDPSDAPFPS[Phospho (STY)]LDSPGK_	4	940.69	1	35	0	TRUE
_AAC[Carbamidomethyl (C)]PC[Carbamidomethyl (C)]PQSS[Phospho (STY)]PPEQK_	2	818.828	1	14	0	TRUE
_AAC[Carbamidomethyl (C)]PC[Carbamidomethyl (C)]PQSS[Phospho (STY)]PPEQK_	3	546.221	1	14	0	FALSE
_AAC[Carbamidomethyl (C)]PC[Carbamidomethyl (C)]PQSS[Phospho (STY)]PPEQK_	4	409.918	1	14	0	FALSE
_AAC[Carbamidomethyl (C)]PLDSESAEGVVPPAS[Phospho (STY)]GGGR_	2	1082.47	1	22	0	TRUE
_AAC[Carbamidomethyl (C)]PLDSESAEGVVPPAS[Phospho (STY)]GGGR_	3	721.984	1	22	0	FALSE
_AAC[Carbamidomethyl (C)]PLDSESAEGVVPPAS[Phospho (STY)]GGGR_	4	541.74	1	22	0	FALSE
_AAC[Carbamidomethyl (C)]QC[Carbamidomethyl (C)]VEPIKSAVC[Carbamidomethyl (C)]IADPLPTPSQEKS[Phospho (STY)]QTELPDEK_	2	1988.92	1	35	2	FALSE
_AAC[Carbamidomethyl (C)]QC[Carbamidomethyl (C)]VEPIKSAVC[Carbamidomethyl (C)]IADPLPTPSQEKS[Phospho (STY)]QTELPDEK_	3	1326.28	1	35	2	FALSE
_AAC[Carbamidomethyl (C)]QC[Carbamidomethyl (C)]VEPIKSAVC[Carbamidomethyl (C)]IADPLPTPSQEKS[Phospho (STY)]QTELPDEK_	4	994.965	1	35	2	TRUE
_AAC[Carbamidomethyl (C)]QC[Carbamidomethyl (C)]VEPIKSAVC[Carbamidomethyl (C)]IADPLPT[Phospho (STY)]PSQEKSQTELPDEK_	2	1988.92	1	35	2	FALSE
_AAC[Carbamidomethyl (C)]QC[Carbamidomethyl (C)]VEPIKSAVC[Carbamidomethyl (C)]IADPLPT[Phospho (STY)]PSQEKSQTELPDEK_	3	1326.28	1	35	2	FALSE
_AAC[Carbamidomethyl (C)]QC[Carbamidomethyl (C)]VEPIKSAVC[Carbamidomethyl (C)]IADPLPT[Phospho (STY)]PSQEKSQTELPDEK_	4	994.965	1	35	2	TRUE
_AAC[Carbamidomethyl (C)]SAAAMEEDSEAS[Phospho (STY)]SSR_	2	955.351	1	18	0	TRUE
_AAC[Carbamidomethyl (C)]SAAAMEEDSEAS[Phospho (STY)]SSR_	3	637.236	1	18	0	FALSE
_AAC[Carbamidomethyl (C)]SAAAMEEDSEAS[Phospho (STY)]SSR_	4	478.179	1	18	0	FALSE
_AAC[Carbamidomethyl (C)]SAAAM[Oxidation (M)]EEDSEAS[Phospho (STY)]SSR_	2	963.348	1	18	0	TRUE
_AAC[Carbamidomethyl (C)]SAAAM[Oxidation (M)]EEDSEAS[Phospho (STY)]SSR_	3	642.568	1	18	0	FALSE
_AAC[Carbamidomethyl (C)]SAAAM[Oxidation (M)]EEDSEAS[Phospho (STY)]SSR_	4	482.178	1	18	0	FALSE
_AAC[Carbamidomethyl (C)]SSSEEDDC[Carbamidomethyl (C)]VSLS[Phospho (STY)]K_	2	912.837	1	16	0	TRUE
_AAC[Carbamidomethyl (C)]SSSEEDDC[Carbamidomethyl (C)]VSLS[Phospho (STY)]K_	3	608.894	1	16	0	FALSE
_AAC[Carbamidomethyl (C)]SSSEEDDC[Carbamidomethyl (C)]VSLS[Phospho (STY)]K_	4	456.922	1	16	0	FALSE
_AAC[Carbamidomethyl (C)]SSSEEDDC[Carbamidomethyl (C)]VS[Phospho (STY)]LSK_	2	912.837	1	16	0	TRUE
_AAC[Carbamidomethyl (C)]SSSEEDDC[Carbamidomethyl (C)]VS[Phospho (STY)]LSK_	3	608.894	1	16	0	FALSE
_AAC[Carbamidomethyl (C)]SSSEEDDC[Carbamidomethyl (C)]VS[Phospho (STY)]LSK_	4	456.922	1	16	0	FALSE
_AAC[Carbamidomethyl (C)]SSS[Phospho (STY)]EEDDC[Carbamidomethyl (C)]VSLSK_	2	912.837	1	16	0	TRUE
_AAC[Carbamidomethyl (C)]SSS[Phospho (STY)]EEDDC[Carbamidomethyl (C)]VSLSK_	3	608.894	1	16	0	FALSE
_AAC[Carbamidomethyl (C)]SSS[Phospho (STY)]EEDDC[Carbamidomethyl (C)]VSLSK_	4	456.922	1	16	0	FALSE
_AAC[Carbamidomethyl (C)]SS[Phospho (STY)]SEEDDC[Carbamidomethyl (C)]VSLSK_	2	912.837	1	16	0	TRUE
_AAC[Carbamidomethyl (C)]SS[Phospho (STY)]SEEDDC[Carbamidomethyl (C)]VSLSK_	3	608.894	1	16	0	FALSE
_AAC[Carbamidomethyl (C)]SS[Phospho (STY)]SEEDDC[Carbamidomethyl (C)]VSLSK_	4	456.922	1	16	0	FALSE
_AAC[Carbamidomethyl (C)]SS[Phospho (STY)]S[Phospho (STY)]EEDDC[Carbamidomethyl (C)]VSLSK_	2	952.82	2	16	0	TRUE
_AAC[Carbamidomethyl (C)]SS[Phospho (STY)]S[Phospho (STY)]EEDDC[Carbamidomethyl (C)]VSLSK_	3	635.549	2	16	0	FALSE
_AAC[Carbamidomethyl (C)]SS[Phospho (STY)]S[Phospho (STY)]EEDDC[Carbamidomethyl (C)]VSLSK_	4	476.914	2	16	0	FALSE
_AAC[Carbamidomethyl (C)]S[Phospho (STY)]DPGASGR_	2	564.711	1	11	0	TRUE
_AAC[Carbamidomethyl (C)]S[Phospho (STY)]DPGASGR_	3	376.81	1	11	0	FALSE
_AAC[Carbamidomethyl (C)]S[Phospho (STY)]DPGASGR_	4	282.859	1	11	0	FALSE
_AAC[Carbamidomethyl (C)]S[Phospho (STY)]SSEEDDC[Carbamidomethyl (C)]VSLSK_	2	912.837	1	16	0	TRUE
_AAC[Carbamidomethyl (C)]S[Phospho (STY)]SSEEDDC[Carbamidomethyl (C)]VSLSK_	3	608.894	1	16	0	FALSE
_AAC[Carbamidomethyl (C)]S[Phospho (STY)]SSEEDDC[Carbamidomethyl (C)]VSLSK_	4	456.922	1	16	0	FALSE
_AAC[Carbamidomethyl (C)]S[Phospho (STY)]S[Phospho (STY)]SEEDDC[Carbamidomethyl (C)]VSLSK_	2	952.82	2	16	0	TRUE
_AAC[Carbamidomethyl (C)]S[Phospho (STY)]S[Phospho (STY)]SEEDDC[Carbamidomethyl (C)]VSLSK_	3	635.549	2	16	0	FALSE
_AAC[Carbamidomethyl (C)]S[Phospho (STY)]S[Phospho (STY)]SEEDDC[Carbamidomethyl (C)]VSLSK_	4	476.914	2	16	0	FALSE
_AAC[Carbamidomethyl (C)]S[Phospho (STY)]S[Phospho (STY)]S[Phospho (STY)]EEDDC[Carbamidomethyl (C)]VSLSK_	2	992.803	3	16	0	TRUE
_AAC[Carbamidomethyl (C)]S[Phospho (STY)]S[Phospho (STY)]S[Phospho (STY)]EEDDC[Carbamidomethyl (C)]VSLSK_	3	662.205	3	16	0	FALSE
_AAC[Carbamidomethyl (C)]S[Phospho (STY)]S[Phospho (STY)]S[Phospho (STY)]EEDDC[Carbamidomethyl (C)]VSLSK_	4	496.905	3	16	0	FALSE
_AAC[Carbamidomethyl (C)]VSC[Carbamidomethyl (C)]PAQGVSS[Phospho (STY)]VDVA_	2	879.365	1	17	0	TRUE
_AAC[Carbamidomethyl (C)]VSC[Carbamidomethyl (C)]PAQGVSS[Phospho (STY)]VDVA_	3	586.579	1	17	0	FALSE
_AAC[Carbamidomethyl (C)]VSC[Carbamidomethyl (C)]PAQGVSS[Phospho (STY)]VDVA_	4	440.186	1	17	0	FALSE
_AAC[Carbamidomethyl (C)]VSC[Carbamidomethyl (C)]PAQGVS[Phospho (STY)]SVDVA_	2	879.365	1	17	0	TRUE
_AAC[Carbamidomethyl (C)]VSC[Carbamidomethyl (C)]PAQGVS[Phospho (STY)]SVDVA_	3	586.579	1	17	0	FALSE
_AAC[Carbamidomethyl (C)]VSC[Carbamidomethyl (C)]PAQGVS[Phospho (STY)]SVDVA_	4	440.186	1	17	0	FALSE
_AAC[Carbamidomethyl (C)]VS[Phospho (STY)]C[Carbamidomethyl (C)]PAQGVSSVDVA_	2	879.365	1	17	0	TRUE
_AAC[Carbamidomethyl (C)]VS[Phospho (STY)]C[Carbamidomethyl (C)]PAQGVSSVDVA_	3	586.579	1	17	0	FALSE
_AAC[Carbamidomethyl (C)]VS[Phospho (STY)]C[Carbamidomethyl (C)]PAQGVSSVDVA_	4	440.186	1	17	0	FALSE
_AADC[Carbamidomethyl (C)]EVEQWDS[Phospho (STY)]DEPIPAKELER_	2	1334.07	1	22	1	FALSE
_AADC[Carbamidomethyl (C)]EVEQWDS[Phospho (STY)]DEPIPAKELER_	3	889.714	1	22	1	TRUE
_AADC[Carbamidomethyl (C)]EVEQWDS[Phospho (STY)]DEPIPAKELER_	4	667.537	1	22	1	FALSE
_AADC[Carbamidomethyl (C)]EVEQWDS[Phospho (STY)]DEPIPAK_	2	1070.43	1	18	0	TRUE
_AADC[Carbamidomethyl (C)]EVEQWDS[Phospho (STY)]DEPIPAK_	3	713.957	1	18	0	FALSE
_AADC[Carbamidomethyl (C)]EVEQWDS[Phospho (STY)]DEPIPAK_	4	535.72	1	18	0	FALSE
_AADDDNGDGTSLFDVFSAS[Phospho (STY)]PLK_	2	1161.49	1	22	0	TRUE
_AADDDNGDGTSLFDVFSAS[Phospho (STY)]PLK_	3	774.665	1	22	0	FALSE
_AADDDNGDGTSLFDVFSAS[Phospho (STY)]PLK_	4	581.251	1	22	0	FALSE
_AADDDNGDGT[Phospho (STY)]SLFDVFSAS[Phospho (STY)]PLK_	2	1201.48	2	22	0	TRUE
_AADDDNGDGT[Phospho (STY)]SLFDVFSAS[Phospho (STY)]PLK_	3	801.321	2	22	0	FALSE
_AADDDNGDGT[Phospho (STY)]SLFDVFSAS[Phospho (STY)]PLK_	4	601.242	2	22	0	FALSE
_AADDGEGIVGAAMPDSGPLPLLQDMNKLS[Phospho (STY)]GGGGRR_	2	1751.83	1	35	2	FALSE
_AADDGEGIVGAAMPDSGPLPLLQDMNKLS[Phospho (STY)]GGGGRR_	3	1168.22	1	35	2	FALSE
_AADDGEGIVGAAMPDSGPLPLLQDMNKLS[Phospho (STY)]GGGGRR_	4	876.417	1	35	2	TRUE
_AADDPENGERESHTPVS[Phospho (STY)]IQEEIVGDFKSEK_	2	1697.26	1	30	2	FALSE
_AADDPENGERESHTPVS[Phospho (STY)]IQEEIVGDFKSEK_	3	1131.84	1	30	2	TRUE
_AADDPENGERESHTPVS[Phospho (STY)]IQEEIVGDFKSEK_	4	849.133	1	30	2	FALSE
_AADDPENGERESHTPVS[Phospho (STY)]IQEEIVGDFK_	2	1525.17	1	27	1	FALSE
_AADDPENGERESHTPVS[Phospho (STY)]IQEEIVGDFK_	3	1017.12	1	27	1	FALSE
_AADDPENGERESHTPVS[Phospho (STY)]IQEEIVGDFK_	4	763.091	1	27	1	TRUE
_AADDPENGERESHT[Phospho (STY)]PVSIQEEIVGDFKSEK_	2	1697.26	1	30	2	FALSE
_AADDPENGERESHT[Phospho (STY)]PVSIQEEIVGDFKSEK_	3	1131.84	1	30	2	FALSE
_AADDPENGERESHT[Phospho (STY)]PVSIQEEIVGDFKSEK_	4	849.133	1	30	2	TRUE
_AADDPENGERESHT[Phospho (STY)]PVSIQEEIVGDFK_	2	1525.17	1	27	1	FALSE
_AADDPENGERESHT[Phospho (STY)]PVSIQEEIVGDFK_	3	1017.12	1	27	1	TRUE
_AADDPENGERESHT[Phospho (STY)]PVSIQEEIVGDFK_	4	763.091	1	27	1	FALSE
_AADDPENGERESHT[Phospho (STY)]PVS[Phospho (STY)]IQEEIVGDFKSEK_	2	1737.24	2	30	2	FALSE
_AADDPENGERESHT[Phospho (STY)]PVS[Phospho (STY)]IQEEIVGDFKSEK_	3	1158.5	2	30	2	FALSE
_AADDPENGERESHT[Phospho (STY)]PVS[Phospho (STY)]IQEEIVGDFKSEK_	4	869.125	2	30	2	TRUE
_AADDPENGERESHT[Phospho (STY)]PVS[Phospho (STY)]IQEEIVGDFK_	2	1565.16	2	27	1	FALSE
_AADDPENGERESHT[Phospho (STY)]PVS[Phospho (STY)]IQEEIVGDFK_	3	1043.77	2	27	1	TRUE
_AADDPENGERESHT[Phospho (STY)]PVS[Phospho (STY)]IQEEIVGDFK_	4	783.083	2	27	1	FALSE
_AADDPENGERES[Phospho (STY)]HTPVSIQEEIVGDFK_	2	1525.17	1	27	1	FALSE
_AADDPENGERES[Phospho (STY)]HTPVSIQEEIVGDFK_	3	1017.12	1	27	1	FALSE
_AADDPENGERES[Phospho (STY)]HTPVSIQEEIVGDFK_	4	763.091	1	27	1	TRUE
_AADDT[Phospho (STY)]WEPFAS[Phospho (STY)]GK_	2	777.781	2	13	0	TRUE
_AADDT[Phospho (STY)]WEPFAS[Phospho (STY)]GK_	3	518.856	2	13	0	FALSE
_AADDT[Phospho (STY)]WEPFAS[Phospho (STY)]GK_	4	389.394	2	13	0	FALSE
_AADEDEKKAAAGPLDMSLPST[Phospho (STY)]PDIK_	2	1325.62	1	25	2	FALSE
_AADEDEKKAAAGPLDMSLPST[Phospho (STY)]PDIK_	3	884.082	1	25	2	TRUE
_AADEDEKKAAAGPLDMSLPST[Phospho (STY)]PDIK_	4	663.313	1	25	2	FALSE
_AADEDEKKAAAGPLDMSLPS[Phospho (STY)]TPDIK_	2	1325.62	1	25	2	FALSE
_AADEDEKKAAAGPLDMSLPS[Phospho (STY)]TPDIK_	3	884.082	1	25	2	TRUE
_AADEDEKKAAAGPLDMSLPS[Phospho (STY)]TPDIK_	4	663.313	1	25	2	FALSE
_AADEDEKKAAAGPLDMS[Phospho (STY)]LPSTPDIK_	2	1325.62	1	25	2	FALSE
_AADEDEKKAAAGPLDMS[Phospho (STY)]LPSTPDIK_	3	884.082	1	25	2	TRUE
_AADEDEKKAAAGPLDMS[Phospho (STY)]LPSTPDIK_	4	663.313	1	25	2	FALSE
_AADEDEKKAAAGPLDMS[Phospho (STY)]LPST[Phospho (STY)]PDIK_	2	1365.6	2	25	2	FALSE
_AADEDEKKAAAGPLDMS[Phospho (STY)]LPST[Phospho (STY)]PDIK_	3	910.738	2	25	2	TRUE
_AADEDEKKAAAGPLDMS[Phospho (STY)]LPST[Phospho (STY)]PDIK_	4	683.305	2	25	2	FALSE
_AADEDEKKAAAGPLDMS[Phospho (STY)]LPS[Phospho (STY)]TPDIK_	2	1365.6	2	25	2	FALSE
_AADEDEKKAAAGPLDMS[Phospho (STY)]LPS[Phospho (STY)]TPDIK_	3	910.738	2	25	2	TRUE
_AADEDEKKAAAGPLDMS[Phospho (STY)]LPS[Phospho (STY)]TPDIK_	4	683.305	2	25	2	FALSE
_AADEDEKKAAAGPLDM[Oxidation (M)]S[Phospho (STY)]LPST[Phospho (STY)]PDIK_	2	1373.6	2	25	2	FALSE
_AADEDEKKAAAGPLDM[Oxidation (M)]S[Phospho (STY)]LPST[Phospho (STY)]PDIK_	3	916.069	2	25	2	TRUE
_AADEDEKKAAAGPLDM[Oxidation (M)]S[Phospho (STY)]LPST[Phospho (STY)]PDIK_	4	687.304	2	25	2	FALSE
_AADEDWDS[Phospho (STY)]ELEDDLLGEDLLSGKK_	2	1372.1	1	24	1	FALSE
_AADEDWDS[Phospho (STY)]ELEDDLLGEDLLSGKK_	3	915.067	1	24	1	TRUE
_AADEDWDS[Phospho (STY)]ELEDDLLGEDLLSGKK_	4	686.552	1	24	1	FALSE
_AADEDWDS[Phospho (STY)]ELEDDLLGEDLLSGK_	2	1308.05	1	23	0	FALSE
_AADEDWDS[Phospho (STY)]ELEDDLLGEDLLSGK_	3	872.369	1	23	0	TRUE
_AADEDWDS[Phospho (STY)]ELEDDLLGEDLLSGK_	4	654.528	1	23	0	FALSE
_AADEEAFEDNSEEY[Phospho (STY)]IRRDLEGSDIDTR_	2	1613.18	1	27	2	FALSE
_AADEEAFEDNSEEY[Phospho (STY)]IRRDLEGSDIDTR_	3	1075.79	1	27	2	FALSE
_AADEEAFEDNSEEY[Phospho (STY)]IRRDLEGSDIDTR_	4	807.093	1	27	2	TRUE
_AADEEAFEDNSEEY[Phospho (STY)]IRR_	2	1062.43	1	17	1	FALSE
_AADEEAFEDNSEEY[Phospho (STY)]IRR_	3	708.623	1	17	1	TRUE
_AADEEAFEDNSEEY[Phospho (STY)]IRR_	4	531.719	1	17	1	FALSE
_AADEEAFEDNS[Phospho (STY)]EEYIRR_	2	1062.43	1	17	1	FALSE
_AADEEAFEDNS[Phospho (STY)]EEYIRR_	3	708.623	1	17	1	TRUE
_AADEEAFEDNS[Phospho (STY)]EEYIRR_	4	531.719	1	17	1	FALSE
_AADEES[Phospho (STY)]LEGEGAGGADAAEESSGTKRDEK_	2	1473.61	1	29	2	FALSE
_AADEES[Phospho (STY)]LEGEGAGGADAAEESSGTKRDEK_	3	982.742	1	29	2	TRUE
_AADEES[Phospho (STY)]LEGEGAGGADAAEESSGTKRDEK_	4	737.308	1	29	2	FALSE
_AADEES[Phospho (STY)]LEGEGAGGADAAEESSGTK_	2	1209.48	1	25	0	TRUE
_AADEES[Phospho (STY)]LEGEGAGGADAAEESSGTK_	3	806.654	1	25	0	FALSE
_AADEES[Phospho (STY)]LEGEGAGGADAAEESSGTK_	4	605.242	1	25	0	FALSE
_AADFIEELSS[Phospho (STY)]LFK_	2	775.363	1	13	0	TRUE
_AADFIEELSS[Phospho (STY)]LFK_	3	517.244	1	13	0	FALSE
_AADFIEELSS[Phospho (STY)]LFK_	4	388.185	1	13	0	FALSE
_AADFQLHT[Phospho (STY)]HVNDGTEFGGSIYQK_	2	1308.08	1	23	0	FALSE
_AADFQLHT[Phospho (STY)]HVNDGTEFGGSIYQK_	3	872.39	1	23	0	TRUE
_AADFQLHT[Phospho (STY)]HVNDGTEFGGSIYQK_	4	654.545	1	23	0	FALSE
_AADGERSPLLS[Phospho (STY)]EPIDGGAGGNGLVGPGGS[Phospho (STY)]GAGPGGGLTPSAPPYGAGK_	2	2180.5	2	48	1	FALSE
_AADGERSPLLS[Phospho (STY)]EPIDGGAGGNGLVGPGGS[Phospho (STY)]GAGPGGGLTPSAPPYGAGK_	3	1454	2	48	1	FALSE
_AADGERSPLLS[Phospho (STY)]EPIDGGAGGNGLVGPGGS[Phospho (STY)]GAGPGGGLTPSAPPYGAGK_	4	1090.75	2	48	1	TRUE
_AADGERS[Phospho (STY)]PLLSEPIDGGAGGNGLVGPGGS[Phospho (STY)]GAGPGGGLTPSAPPYGAGK_	2	2180.5	2	48	1	FALSE
_AADGERS[Phospho (STY)]PLLSEPIDGGAGGNGLVGPGGS[Phospho (STY)]GAGPGGGLTPSAPPYGAGK_	3	1454	2	48	1	FALSE
_AADGERS[Phospho (STY)]PLLSEPIDGGAGGNGLVGPGGS[Phospho (STY)]GAGPGGGLTPSAPPYGAGK_	4	1090.75	2	48	1	TRUE
_AADGERS[Phospho (STY)]PLLS[Phospho (STY)]EPIDGGAGGNGLVGPGGSGAGPGGGLTPSAPPYGAGK_	2	2180.5	2	48	1	FALSE
_AADGERS[Phospho (STY)]PLLS[Phospho (STY)]EPIDGGAGGNGLVGPGGSGAGPGGGLTPSAPPYGAGK_	3	1454	2	48	1	FALSE
_AADGERS[Phospho (STY)]PLLS[Phospho (STY)]EPIDGGAGGNGLVGPGGSGAGPGGGLTPSAPPYGAGK_	4	1090.75	2	48	1	TRUE
_AADGGERPLAASPPGT[Phospho (STY)]VK_	2	887.43	1	18	0	FALSE
_AADGGERPLAASPPGT[Phospho (STY)]VK_	3	591.956	1	18	0	TRUE
_AADGGERPLAASPPGT[Phospho (STY)]VK_	4	444.219	1	18	0	FALSE
_AADGGERPLAAS[Phospho (STY)]PPGTVKAEEHQR_	2	1262.6	1	24	1	FALSE
_AADGGERPLAAS[Phospho (STY)]PPGTVKAEEHQR_	3	842.07	1	24	1	FALSE
_AADGGERPLAAS[Phospho (STY)]PPGTVKAEEHQR_	4	631.804	1	24	1	TRUE
_AADGGERPLAAS[Phospho (STY)]PPGTVK_	2	887.43	1	18	0	FALSE
_AADGGERPLAAS[Phospho (STY)]PPGTVK_	3	591.956	1	18	0	TRUE
_AADGGERPLAAS[Phospho (STY)]PPGTVK_	4	444.219	1	18	0	FALSE
_AADGSLDT[Phospho (STY)]QPK_	2	591.756	1	11	0	TRUE
_AADGSLDT[Phospho (STY)]QPK_	3	394.839	1	11	0	FALSE
_AADGSLDT[Phospho (STY)]QPK_	4	296.381	1	11	0	FALSE
_AADGS[Phospho (STY)]LDTQPK_	2	591.756	1	11	0	TRUE
_AADGS[Phospho (STY)]LDTQPK_	3	394.839	1	11	0	FALSE
_AADGS[Phospho (STY)]LDTQPK_	4	296.381	1	11	0	FALSE
_AADIAEALY[Phospho (STY)]SVPR_	2	728.348	1	13	0	TRUE
_AADIAEALY[Phospho (STY)]SVPR_	3	485.901	1	13	0	FALSE
_AADIAEALY[Phospho (STY)]SVPR_	4	364.677	1	13	0	FALSE
_AADIS[Phospho (STY)]LDNLVEGKR_	2	790.888	1	14	1	FALSE
_AADIS[Phospho (STY)]LDNLVEGKR_	3	527.594	1	14	1	TRUE
_AADIS[Phospho (STY)]LDNLVEGKR_	4	395.947	1	14	1	FALSE
_AADIS[Phospho (STY)]LDNLVEGK_	2	712.837	1	13	0	TRUE
_AADIS[Phospho (STY)]LDNLVEGK_	3	475.56	1	13	0	FALSE
_AADIS[Phospho (STY)]LDNLVEGK_	4	356.922	1	13	0	FALSE
_AADKAEGGPFKDGETLEGS[Phospho (STY)]DAEESLDK_	2	1423.62	1	27	2	FALSE
_AADKAEGGPFKDGETLEGS[Phospho (STY)]DAEESLDK_	3	949.413	1	27	2	TRUE
_AADKAEGGPFKDGETLEGS[Phospho (STY)]DAEESLDK_	4	712.312	1	27	2	FALSE
_AADKLAPAQYIRYTPS[Phospho (STY)]QQGVAFNSGAK_	2	1466.72	1	27	2	FALSE
_AADKLAPAQYIRYTPS[Phospho (STY)]QQGVAFNSGAK_	3	978.15	1	27	2	FALSE
_AADKLAPAQYIRYTPS[Phospho (STY)]QQGVAFNSGAK_	4	733.864	1	27	2	TRUE
_AADKLAPAQYIRYT[Phospho (STY)]PSQQGVAFNSGAK_	2	1466.72	1	27	2	FALSE
_AADKLAPAQYIRYT[Phospho (STY)]PSQQGVAFNSGAK_	3	978.15	1	27	2	TRUE
_AADKLAPAQYIRYT[Phospho (STY)]PSQQGVAFNSGAK_	4	733.864	1	27	2	FALSE
_AADKLAPAQYIRY[Phospho (STY)]TPSQQGVAFNSGAK_	2	1466.72	1	27	2	FALSE
_AADKLAPAQYIRY[Phospho (STY)]TPSQQGVAFNSGAK_	3	978.15	1	27	2	FALSE
_AADKLAPAQYIRY[Phospho (STY)]TPSQQGVAFNSGAK_	4	733.864	1	27	2	TRUE
_AADKS[Phospho (STY)]PESQNLIDGTK_	2	877.404	1	16	1	FALSE
_AADKS[Phospho (STY)]PESQNLIDGTK_	3	585.272	1	16	1	TRUE
_AADKS[Phospho (STY)]PESQNLIDGTK_	4	439.206	1	16	1	FALSE
_AADLNGDLT[Phospho (STY)]ATR_	2	649.293	1	12	0	TRUE
_AADLNGDLT[Phospho (STY)]ATR_	3	433.198	1	12	0	FALSE
_AADLNGDLT[Phospho (STY)]ATR_	4	325.15	1	12	0	FALSE
_AADPPAENSS[Phospho (STY)]APEAEQGGAE_	2	989.389	1	20	0	TRUE
_AADPPAENSS[Phospho (STY)]APEAEQGGAE_	3	659.929	1	20	0	FALSE
_AADPPAENSS[Phospho (STY)]APEAEQGGAE_	4	495.198	1	20	0	FALSE
_AADPPAENS[Phospho (STY)]SAPEAEQGGAE_	2	989.389	1	20	0	FALSE
_AADPPAENS[Phospho (STY)]SAPEAEQGGAE_	3	659.929	1	20	0	TRUE
_AADPPAENS[Phospho (STY)]SAPEAEQGGAE_	4	495.198	1	20	0	FALSE
_AADPPAENS[Phospho (STY)]S[Phospho (STY)]APEAEQGGAE_	2	1029.37	2	20	0	TRUE
_AADPPAENS[Phospho (STY)]S[Phospho (STY)]APEAEQGGAE_	3	686.584	2	20	0	FALSE
_AADPPAENS[Phospho (STY)]S[Phospho (STY)]APEAEQGGAE_	4	515.19	2	20	0	FALSE
_AADPVPSFDESSQDT[Phospho (STY)]SEKSQDC[Carbamidomethyl (C)]DVQC[Carbamidomethyl (C)]K_	2	1555.62	1	27	1	FALSE
_AADPVPSFDESSQDT[Phospho (STY)]SEKSQDC[Carbamidomethyl (C)]DVQC[Carbamidomethyl (C)]K_	3	1037.41	1	27	1	TRUE
_AADPVPSFDESSQDT[Phospho (STY)]SEKSQDC[Carbamidomethyl (C)]DVQC[Carbamidomethyl (C)]K_	4	778.311	1	27	1	FALSE
_AADPVPSFDESS[Phospho (STY)]QDTSEKSQDC[Carbamidomethyl (C)]DVQC[Carbamidomethyl (C)]K_	2	1555.62	1	27	1	FALSE
_AADPVPSFDESS[Phospho (STY)]QDTSEKSQDC[Carbamidomethyl (C)]DVQC[Carbamidomethyl (C)]K_	3	1037.41	1	27	1	TRUE
_AADPVPSFDESS[Phospho (STY)]QDTSEKSQDC[Carbamidomethyl (C)]DVQC[Carbamidomethyl (C)]K_	4	778.311	1	27	1	FALSE
_AADPVPSFDESS[Phospho (STY)]QDTSEK_	2	995.402	1	18	0	TRUE
_AADPVPSFDESS[Phospho (STY)]QDTSEK_	3	663.937	1	18	0	FALSE
_AADPVPSFDESS[Phospho (STY)]QDTSEK_	4	498.204	1	18	0	FALSE
_AADPVPSFDES[Phospho (STY)]SQDTSEK_	2	995.402	1	18	0	FALSE
_AADPVPSFDES[Phospho (STY)]SQDTSEK_	3	663.937	1	18	0	TRUE
_AADPVPSFDES[Phospho (STY)]SQDTSEK_	4	498.204	1	18	0	FALSE
_AADPVPSFDES[Phospho (STY)]S[Phospho (STY)]QDTSEK_	2	1035.38	2	18	0	TRUE
_AADPVPSFDES[Phospho (STY)]S[Phospho (STY)]QDTSEK_	3	690.592	2	18	0	FALSE
_AADPVPSFDES[Phospho (STY)]S[Phospho (STY)]QDTSEK_	4	518.196	2	18	0	FALSE
_AADPVPS[Phospho (STY)]FDESSQDTSEK_	2	995.402	1	18	0	TRUE
_AADPVPS[Phospho (STY)]FDESSQDTSEK_	3	663.937	1	18	0	FALSE
_AADPVPS[Phospho (STY)]FDESSQDTSEK_	4	498.204	1	18	0	FALSE
_AADPVPS[Phospho (STY)]FDESS[Phospho (STY)]QDTSEK_	2	1035.38	2	18	0	TRUE
_AADPVPS[Phospho (STY)]FDESS[Phospho (STY)]QDTSEK_	3	690.592	2	18	0	FALSE
_AADPVPS[Phospho (STY)]FDESS[Phospho (STY)]QDTSEK_	4	518.196	2	18	0	FALSE
_AADQFDIYSS[Phospho (STY)]QQSK_	2	834.351	1	14	0	TRUE
_AADQFDIYSS[Phospho (STY)]QQSK_	3	556.57	1	14	0	FALSE
_AADQFDIYSS[Phospho (STY)]QQSK_	4	417.679	1	14	0	FALSE
_AADQFDIY[Phospho (STY)]SSQQSK_	2	834.351	1	14	0	TRUE
_AADQFDIY[Phospho (STY)]SSQQSK_	3	556.57	1	14	0	FALSE
_AADQFDIY[Phospho (STY)]SSQQSK_	4	417.679	1	14	0	FALSE
_AADRLPNLSSPSAEGPPGPPS[Phospho (STY)]GPAPR_	2	1288.12	1	26	1	FALSE
_AADRLPNLSSPSAEGPPGPPS[Phospho (STY)]GPAPR_	3	859.082	1	26	1	TRUE
_AADRLPNLSSPSAEGPPGPPS[Phospho (STY)]GPAPR_	4	644.563	1	26	1	FALSE
_AADRLPNLSSPS[Phospho (STY)]AEGPPGPPSGPAPR_	2	1288.12	1	26	1	FALSE
_AADRLPNLSSPS[Phospho (STY)]AEGPPGPPSGPAPR_	3	859.082	1	26	1	TRUE
_AADRLPNLSSPS[Phospho (STY)]AEGPPGPPSGPAPR_	4	644.563	1	26	1	FALSE
_AADRLPNLSS[Phospho (STY)]PSAEGPPGPPSGPAPRK_	2	1352.17	1	27	2	FALSE
_AADRLPNLSS[Phospho (STY)]PSAEGPPGPPSGPAPRK_	3	901.78	1	27	2	FALSE
_AADRLPNLSS[Phospho (STY)]PSAEGPPGPPSGPAPRK_	4	676.587	1	27	2	TRUE
_AADRLPNLSS[Phospho (STY)]PSAEGPPGPPSGPAPR_	2	1288.12	1	26	1	FALSE
_AADRLPNLSS[Phospho (STY)]PSAEGPPGPPSGPAPR_	3	859.082	1	26	1	TRUE
_AADRLPNLSS[Phospho (STY)]PSAEGPPGPPSGPAPR_	4	644.563	1	26	1	FALSE
_AADRLPNLSS[Phospho (STY)]PSAEGPPGPPS[Phospho (STY)]GPAPR_	2	1328.1	2	26	1	FALSE
_AADRLPNLSS[Phospho (STY)]PSAEGPPGPPS[Phospho (STY)]GPAPR_	3	885.737	2	26	1	TRUE
_AADRLPNLSS[Phospho (STY)]PSAEGPPGPPS[Phospho (STY)]GPAPR_	4	664.555	2	26	1	FALSE
_AADRLPNLS[Phospho (STY)]SPSAEGPPGPPSGPAPR_	2	1288.12	1	26	1	FALSE
_AADRLPNLS[Phospho (STY)]SPSAEGPPGPPSGPAPR_	3	859.082	1	26	1	TRUE
_AADRLPNLS[Phospho (STY)]SPSAEGPPGPPSGPAPR_	4	644.563	1	26	1	FALSE
_AADRLPNLS[Phospho (STY)]S[Phospho (STY)]PSAEGPPGPPSGPAPR_	2	1328.1	2	26	1	FALSE
_AADRLPNLS[Phospho (STY)]S[Phospho (STY)]PSAEGPPGPPSGPAPR_	3	885.737	2	26	1	TRUE
_AADRLPNLS[Phospho (STY)]S[Phospho (STY)]PSAEGPPGPPSGPAPR_	4	664.555	2	26	1	FALSE
_AADSDDGAVSAPAAS[Phospho (STY)]DGGVSK_	2	964.399	1	21	0	FALSE
_AADSDDGAVSAPAAS[Phospho (STY)]DGGVSK_	3	643.269	1	21	0	TRUE
_AADSDDGAVSAPAAS[Phospho (STY)]DGGVSK_	4	482.703	1	21	0	FALSE
_AADSDDGAVS[Phospho (STY)]APAASDGGVSK_	2	964.399	1	21	0	TRUE
_AADSDDGAVS[Phospho (STY)]APAASDGGVSK_	3	643.269	1	21	0	FALSE
_AADSDDGAVS[Phospho (STY)]APAASDGGVSK_	4	482.703	1	21	0	FALSE
_AADSGS[Phospho (STY)]WER_	2	529.701	1	9	0	TRUE
_AADSGS[Phospho (STY)]WER_	3	353.469	1	9	0	FALSE
_AADSGS[Phospho (STY)]WER_	4	265.354	1	9	0	FALSE
_AADSQNSGEGNTGAAESSFSQEVSREQQPSSAS[Phospho (STY)]ER_	2	1833.26	1	35	1	FALSE
_AADSQNSGEGNTGAAESSFSQEVSREQQPSSAS[Phospho (STY)]ER_	3	1222.51	1	35	1	TRUE
_AADSQNSGEGNTGAAESSFSQEVSREQQPSSAS[Phospho (STY)]ER_	4	917.136	1	35	1	FALSE
_AADSQNSGEGNTGAAESSFSQEVS[Phospho (STY)]REQQPSSASER_	2	1833.26	1	35	1	FALSE
_AADSQNSGEGNTGAAESSFSQEVS[Phospho (STY)]REQQPSSASER_	3	1222.51	1	35	1	TRUE
_AADSQNSGEGNTGAAESSFSQEVS[Phospho (STY)]REQQPSSASER_	4	917.136	1	35	1	FALSE
_AADSQNSGEGNTGAAESSFSQEVS[Phospho (STY)]R_	2	1283.52	1	25	0	FALSE
_AADSQNSGEGNTGAAESSFSQEVS[Phospho (STY)]R_	3	856.016	1	25	0	TRUE
_AADSQNSGEGNTGAAESSFSQEVS[Phospho (STY)]R_	4	642.264	1	25	0	FALSE
_AADSQNSGEGNTGAAESSFS[Phospho (STY)]QEVSREQQPSSASER_	2	1833.26	1	35	1	FALSE
_AADSQNSGEGNTGAAESSFS[Phospho (STY)]QEVSREQQPSSASER_	3	1222.51	1	35	1	TRUE
_AADSQNSGEGNTGAAESSFS[Phospho (STY)]QEVSREQQPSSASER_	4	917.136	1	35	1	FALSE
_AADSQNSGEGNTGAAESSFS[Phospho (STY)]QEVSR_	2	1283.52	1	25	0	FALSE
_AADSQNSGEGNTGAAESSFS[Phospho (STY)]QEVSR_	3	856.016	1	25	0	TRUE
_AADSQNSGEGNTGAAESSFS[Phospho (STY)]QEVSR_	4	642.264	1	25	0	FALSE
_AADSQNSGEGNTGAAESSFS[Phospho (STY)]QEVS[Phospho (STY)]REQQPSSASER_	2	1873.25	2	35	1	FALSE
_AADSQNSGEGNTGAAESSFS[Phospho (STY)]QEVS[Phospho (STY)]REQQPSSASER_	3	1249.17	2	35	1	TRUE
_AADSQNSGEGNTGAAESSFS[Phospho (STY)]QEVS[Phospho (STY)]REQQPSSASER_	4	937.128	2	35	1	FALSE
_AADSQNSGEGNTGAAESS[Phospho (STY)]FSQEVSREQQPSSASER_	2	1833.26	1	35	1	FALSE
_AADSQNSGEGNTGAAESS[Phospho (STY)]FSQEVSREQQPSSASER_	3	1222.51	1	35	1	TRUE
_AADSQNSGEGNTGAAESS[Phospho (STY)]FSQEVSREQQPSSASER_	4	917.136	1	35	1	FALSE
_AADSQNSGEGNTGAAESS[Phospho (STY)]FSQEVSR_	2	1283.52	1	25	0	TRUE
_AADSQNSGEGNTGAAESS[Phospho (STY)]FSQEVSR_	3	856.016	1	25	0	FALSE
_AADSQNSGEGNTGAAESS[Phospho (STY)]FSQEVSR_	4	642.264	1	25	0	FALSE
_AADSQNSGEGNTGAAES[Phospho (STY)]SFSQEVSR_	2	1283.52	1	25	0	FALSE
_AADSQNSGEGNTGAAES[Phospho (STY)]SFSQEVSR_	3	856.016	1	25	0	TRUE
_AADSQNSGEGNTGAAES[Phospho (STY)]SFSQEVSR_	4	642.264	1	25	0	FALSE
_AADSQNSGEGNT[Phospho (STY)]GAAESSFSQEVSREQQPSSASER_	2	1833.26	1	35	1	FALSE
_AADSQNSGEGNT[Phospho (STY)]GAAESSFSQEVSREQQPSSASER_	3	1222.51	1	35	1	TRUE
_AADSQNSGEGNT[Phospho (STY)]GAAESSFSQEVSREQQPSSASER_	4	917.136	1	35	1	FALSE
_AADSQNSGEGNT[Phospho (STY)]GAAESSFSQEVSR_	2	1283.52	1	25	0	TRUE
_AADSQNSGEGNT[Phospho (STY)]GAAESSFSQEVSR_	3	856.016	1	25	0	FALSE
_AADSQNSGEGNT[Phospho (STY)]GAAESSFSQEVSR_	4	642.264	1	25	0	FALSE
_AADSQNS[Phospho (STY)]GEGNTGAAESSFSQEVSR_	2	1283.52	1	25	0	FALSE
_AADSQNS[Phospho (STY)]GEGNTGAAESSFSQEVSR_	3	856.016	1	25	0	TRUE
_AADSQNS[Phospho (STY)]GEGNTGAAESSFSQEVSR_	4	642.264	1	25	0	FALSE
_AADSSAPEDSEKLVGDTVS[Phospho (STY)]YSK_	2	1168.51	1	22	1	FALSE
_AADSSAPEDSEKLVGDTVS[Phospho (STY)]YSK_	3	779.344	1	22	1	TRUE
_AADSSAPEDSEKLVGDTVS[Phospho (STY)]YSK_	4	584.76	1	22	1	FALSE
_AADSSDS[Phospho (STY)]DGAEESPAEPGAPR_	2	1048.41	1	21	0	TRUE
_AADSSDS[Phospho (STY)]DGAEESPAEPGAPR_	3	699.274	1	21	0	FALSE
_AADSSDS[Phospho (STY)]DGAEESPAEPGAPR_	4	524.708	1	21	0	FALSE
_AADSS[Phospho (STY)]DSDGAEESPAEPGAPR_	2	1048.41	1	21	0	TRUE
_AADSS[Phospho (STY)]DSDGAEESPAEPGAPR_	3	699.274	1	21	0	FALSE
_AADSS[Phospho (STY)]DSDGAEESPAEPGAPR_	4	524.708	1	21	0	FALSE
_AADS[Phospho (STY)]DDGAVSAPAASDGGVSK_	2	964.399	1	21	0	TRUE
_AADS[Phospho (STY)]DDGAVSAPAASDGGVSK_	3	643.269	1	21	0	FALSE
_AADS[Phospho (STY)]DDGAVSAPAASDGGVSK_	4	482.703	1	21	0	FALSE
_AADS[Phospho (STY)]DDGAVS[Phospho (STY)]APAASDGGVSK_	2	1004.38	2	21	0	TRUE
_AADS[Phospho (STY)]DDGAVS[Phospho (STY)]APAASDGGVSK_	3	669.924	2	21	0	FALSE
_AADS[Phospho (STY)]DDGAVS[Phospho (STY)]APAASDGGVSK_	4	502.695	2	21	0	FALSE
_AADS[Phospho (STY)]LDTC[Carbamidomethyl (C)]PIPPK_	2	732.826	1	13	0	TRUE
_AADS[Phospho (STY)]LDTC[Carbamidomethyl (C)]PIPPK_	3	488.886	1	13	0	FALSE
_AADS[Phospho (STY)]LDTC[Carbamidomethyl (C)]PIPPK_	4	366.916	1	13	0	FALSE
_AADS[Phospho (STY)]QNSGEGNTGAAESSFSQEVSR_	2	1283.52	1	25	0	FALSE
_AADS[Phospho (STY)]QNSGEGNTGAAESSFSQEVSR_	3	856.016	1	25	0	TRUE
_AADS[Phospho (STY)]QNSGEGNTGAAESSFSQEVSR_	4	642.264	1	25	0	FALSE
_AADS[Phospho (STY)]QNSGEGNTGAAESSFS[Phospho (STY)]QEVSR_	2	1323.5	2	25	0	FALSE
_AADS[Phospho (STY)]QNSGEGNTGAAESSFS[Phospho (STY)]QEVSR_	3	882.671	2	25	0	TRUE
_AADS[Phospho (STY)]QNSGEGNTGAAESSFS[Phospho (STY)]QEVSR_	4	662.255	2	25	0	FALSE
_AADS[Phospho (STY)]QNSGEGNTGAAESS[Phospho (STY)]FSQEVSR_	2	1323.5	2	25	0	FALSE
_AADS[Phospho (STY)]QNSGEGNTGAAESS[Phospho (STY)]FSQEVSR_	3	882.671	2	25	0	TRUE
_AADS[Phospho (STY)]QNSGEGNTGAAESS[Phospho (STY)]FSQEVSR_	4	662.255	2	25	0	FALSE
_AADS[Phospho (STY)]QNSGEGNTGAAES[Phospho (STY)]SFSQEVSR_	2	1323.5	2	25	0	FALSE
_AADS[Phospho (STY)]QNSGEGNTGAAES[Phospho (STY)]SFSQEVSR_	3	882.671	2	25	0	TRUE
_AADS[Phospho (STY)]QNSGEGNTGAAES[Phospho (STY)]SFSQEVSR_	4	662.255	2	25	0	FALSE
_AADS[Phospho (STY)]QNS[Phospho (STY)]GEGNTGAAESSFSQEVSR_	2	1323.5	2	25	0	FALSE
_AADS[Phospho (STY)]QNS[Phospho (STY)]GEGNTGAAESSFSQEVSR_	3	882.671	2	25	0	TRUE
_AADS[Phospho (STY)]QNS[Phospho (STY)]GEGNTGAAESSFSQEVSR_	4	662.255	2	25	0	FALSE
_AADS[Phospho (STY)]SDSDGAEESPAEPGAPR_	2	1048.41	1	21	0	TRUE
_AADS[Phospho (STY)]SDSDGAEESPAEPGAPR_	3	699.274	1	21	0	FALSE
_AADS[Phospho (STY)]SDSDGAEESPAEPGAPR_	4	524.708	1	21	0	FALSE
_AADS[Phospho (STY)]SDS[Phospho (STY)]DGAEESPAEPGAPR_	2	1088.39	2	21	0	TRUE
_AADS[Phospho (STY)]SDS[Phospho (STY)]DGAEESPAEPGAPR_	3	725.93	2	21	0	FALSE
_AADS[Phospho (STY)]SDS[Phospho (STY)]DGAEESPAEPGAPR_	4	544.699	2	21	0	FALSE
_AADS[Phospho (STY)]S[Phospho (STY)]DSDGAEESPAEPGAPR_	2	1088.39	2	21	0	TRUE
_AADS[Phospho (STY)]S[Phospho (STY)]DSDGAEESPAEPGAPR_	3	725.93	2	21	0	FALSE
_AADS[Phospho (STY)]S[Phospho (STY)]DSDGAEESPAEPGAPR_	4	544.699	2	21	0	FALSE
_AADS[Phospho (STY)]S[Phospho (STY)]DSDGAEES[Phospho (STY)]PAEPGAPR_	2	1128.37	3	21	0	FALSE
_AADS[Phospho (STY)]S[Phospho (STY)]DSDGAEES[Phospho (STY)]PAEPGAPR_	3	752.585	3	21	0	TRUE
_AADS[Phospho (STY)]S[Phospho (STY)]DSDGAEES[Phospho (STY)]PAEPGAPR_	4	564.691	3	21	0	FALSE
_AADS[Phospho (STY)]S[Phospho (STY)]DS[Phospho (STY)]DGAEESPAEPGAPR_	2	1128.37	3	21	0	TRUE
_AADS[Phospho (STY)]S[Phospho (STY)]DS[Phospho (STY)]DGAEESPAEPGAPR_	3	752.585	3	21	0	FALSE
_AADS[Phospho (STY)]S[Phospho (STY)]DS[Phospho (STY)]DGAEESPAEPGAPR_	4	564.691	3	21	0	FALSE
_AADTEEMDIEMDS[Phospho (STY)]GDEA_	2	954.824	1	17	0	TRUE
_AADTEEMDIEMDS[Phospho (STY)]GDEA_	3	636.885	1	17	0	FALSE
_AADTEEMDIEMDS[Phospho (STY)]GDEA_	4	477.915	1	17	0	FALSE
_AADTEEMDIEM[Oxidation (M)]DS[Phospho (STY)]GDEA_	2	962.821	1	17	0	TRUE
_AADTEEMDIEM[Oxidation (M)]DS[Phospho (STY)]GDEA_	3	642.216	1	17	0	FALSE
_AADTEEMDIEM[Oxidation (M)]DS[Phospho (STY)]GDEA_	4	481.914	1	17	0	FALSE
_AADTEEM[Oxidation (M)]DIEMDS[Phospho (STY)]GDEA_	2	962.821	1	17	0	TRUE
_AADTEEM[Oxidation (M)]DIEMDS[Phospho (STY)]GDEA_	3	642.216	1	17	0	FALSE
_AADTEEM[Oxidation (M)]DIEMDS[Phospho (STY)]GDEA_	4	481.914	1	17	0	FALSE
_AADTEEM[Oxidation (M)]DIEM[Oxidation (M)]DS[Phospho (STY)]GDEA_	2	970.818	1	17	0	TRUE
_AADTEEM[Oxidation (M)]DIEM[Oxidation (M)]DS[Phospho (STY)]GDEA_	3	647.548	1	17	0	FALSE
_AADTEEM[Oxidation (M)]DIEM[Oxidation (M)]DS[Phospho (STY)]GDEA_	4	485.913	1	17	0	FALSE
_AADTPGKPSASPMAGAPASASRT[Phospho (STY)]PDKPR_	2	1386.66	1	28	1	FALSE
_AADTPGKPSASPMAGAPASASRT[Phospho (STY)]PDKPR_	3	924.776	1	28	1	FALSE
_AADTPGKPSASPMAGAPASASRT[Phospho (STY)]PDKPR_	4	693.834	1	28	1	TRUE
_AADTPGKPSASPMAGAPAS[Phospho (STY)]ASRTPDKPR_	2	1386.66	1	28	1	FALSE
_AADTPGKPSASPMAGAPAS[Phospho (STY)]ASRTPDKPR_	3	924.776	1	28	1	FALSE
_AADTPGKPSASPMAGAPAS[Phospho (STY)]ASRTPDKPR_	4	693.834	1	28	1	TRUE
_AADTT[Phospho (STY)]PR_	2	406.171	1	7	0	TRUE
_AADTT[Phospho (STY)]PR_	3	271.116	1	7	0	FALSE
_AADTT[Phospho (STY)]PR_	4	203.589	1	7	0	FALSE
_AADVEPSS[Phospho (STY)]PEPK_	2	653.782	1	12	0	TRUE
_AADVEPSS[Phospho (STY)]PEPK_	3	436.19	1	12	0	FALSE
_AADVEPSS[Phospho (STY)]PEPK_	4	327.395	1	12	0	FALSE
_AADVEPS[Phospho (STY)]S[Phospho (STY)]PKPKR_	2	771.342	2	13	1	FALSE
_AADVEPS[Phospho (STY)]S[Phospho (STY)]PKPKR_	3	514.564	2	13	1	FALSE
_AADVEPS[Phospho (STY)]S[Phospho (STY)]PKPKR_	4	386.174	2	13	1	TRUE
_AADVSVTHRPPLS[Phospho (STY)]PK_	2	827.919	1	15	0	FALSE
_AADVSVTHRPPLS[Phospho (STY)]PK_	3	552.282	1	15	0	TRUE
_AADVSVTHRPPLS[Phospho (STY)]PK_	4	414.463	1	15	0	FALSE
_AAEAAAAPAESAAPAAGEEPS[Phospho (STY)]KEEGEPK_	2	1358.6	1	28	1	FALSE
_AAEAAAAPAESAAPAAGEEPS[Phospho (STY)]KEEGEPK_	3	906.071	1	28	1	TRUE
_AAEAAAAPAESAAPAAGEEPS[Phospho (STY)]KEEGEPK_	4	679.805	1	28	1	FALSE
_AAEAAAAPAESAAPAAGEEPS[Phospho (STY)]K_	2	1023.95	1	22	0	FALSE
_AAEAAAAPAESAAPAAGEEPS[Phospho (STY)]K_	3	682.972	1	22	0	TRUE
_AAEAAAAPAESAAPAAGEEPS[Phospho (STY)]K_	4	512.481	1	22	0	FALSE
_AAEAAAAPAES[Phospho (STY)]AAPAAGEEPSKEEGEPK_	2	1358.6	1	28	1	FALSE
_AAEAAAAPAES[Phospho (STY)]AAPAAGEEPSKEEGEPK_	3	906.071	1	28	1	TRUE
_AAEAAAAPAES[Phospho (STY)]AAPAAGEEPSKEEGEPK_	4	679.805	1	28	1	FALSE
_AAEAAAAPAES[Phospho (STY)]AAPAAGEEPSK_	2	1023.95	1	22	0	FALSE
_AAEAAAAPAES[Phospho (STY)]AAPAAGEEPSK_	3	682.972	1	22	0	TRUE
_AAEAAAAPAES[Phospho (STY)]AAPAAGEEPSK_	4	512.481	1	22	0	FALSE
_AAEAAASAYYNPGNPHNVYMPTSQPPPPPYYPPEDKKT[Phospho (STY)]Q_	2	2169.98	1	39	2	FALSE
_AAEAAASAYYNPGNPHNVYMPTSQPPPPPYYPPEDKKT[Phospho (STY)]Q_	3	1446.99	1	39	2	FALSE
_AAEAAASAYYNPGNPHNVYMPTSQPPPPPYYPPEDKKT[Phospho (STY)]Q_	4	1085.49	1	39	2	TRUE
_AAEAAASAYYNPGNPHNVY[Phospho (STY)]MPTSQPPPPPYYPPEDK_	2	1991.38	1	36	0	FALSE
_AAEAAASAYYNPGNPHNVY[Phospho (STY)]MPTSQPPPPPYYPPEDK_	3	1327.92	1	36	0	FALSE
_AAEAAASAYYNPGNPHNVY[Phospho (STY)]MPTSQPPPPPYYPPEDK_	4	996.192	1	36	0	TRUE
_AAEAAASAYYNPGNPHNVY[Phospho (STY)]M[Oxidation (M)]PTSQPPPPPYYPPEDK_	2	1999.37	1	36	0	FALSE
_AAEAAASAYYNPGNPHNVY[Phospho (STY)]M[Oxidation (M)]PTSQPPPPPYYPPEDK_	3	1333.25	1	36	0	FALSE
_AAEAAASAYYNPGNPHNVY[Phospho (STY)]M[Oxidation (M)]PTSQPPPPPYYPPEDK_	4	1000.19	1	36	0	TRUE
_AAEAAASAY[Phospho (STY)]YNPGNPHNVYMPTSQPPPPPYYPPEDK_	2	1991.38	1	36	0	FALSE
_AAEAAASAY[Phospho (STY)]YNPGNPHNVYMPTSQPPPPPYYPPEDK_	3	1327.92	1	36	0	TRUE
_AAEAAASAY[Phospho (STY)]YNPGNPHNVYMPTSQPPPPPYYPPEDK_	4	996.192	1	36	0	FALSE
_AAEAAASAY[Phospho (STY)]YNPGNPHNVYM[Oxidation (M)]PTSQPPPPPYYPPEDK_	2	1999.37	1	36	0	FALSE
_AAEAAASAY[Phospho (STY)]YNPGNPHNVYM[Oxidation (M)]PTSQPPPPPYYPPEDK_	3	1333.25	1	36	0	FALSE
_AAEAAASAY[Phospho (STY)]YNPGNPHNVYM[Oxidation (M)]PTSQPPPPPYYPPEDK_	4	1000.19	1	36	0	TRUE
_AAEAAASAY[Phospho (STY)]YNPGNPHNVY[Phospho (STY)]MPTSQPPPPPYYPPEDK_	2	2031.36	2	36	0	FALSE
_AAEAAASAY[Phospho (STY)]YNPGNPHNVY[Phospho (STY)]MPTSQPPPPPYYPPEDK_	3	1354.58	2	36	0	FALSE
_AAEAAASAY[Phospho (STY)]YNPGNPHNVY[Phospho (STY)]MPTSQPPPPPYYPPEDK_	4	1016.18	2	36	0	TRUE
_AAEAAPPTQEAQGETEPTEQAPDALEQAADTS[Phospho (STY)]RR_	2	1808.81	1	34	1	FALSE
_AAEAAPPTQEAQGETEPTEQAPDALEQAADTS[Phospho (STY)]RR_	3	1206.21	1	34	1	TRUE
_AAEAAPPTQEAQGETEPTEQAPDALEQAADTS[Phospho (STY)]RR_	4	904.906	1	34	1	FALSE
_AAEAAPPTQEAQGETEPTEQAPDALEQAADT[Phospho (STY)]SRR_	2	1808.81	1	34	1	FALSE
_AAEAAPPTQEAQGETEPTEQAPDALEQAADT[Phospho (STY)]SRR_	3	1206.21	1	34	1	TRUE
_AAEAAPPTQEAQGETEPTEQAPDALEQAADT[Phospho (STY)]SRR_	4	904.906	1	34	1	FALSE
_AAEAAPPTQEAQGET[Phospho (STY)]EPTEQAPDALEQAADTSRR_	2	1808.81	1	34	1	FALSE
_AAEAAPPTQEAQGET[Phospho (STY)]EPTEQAPDALEQAADTSRR_	3	1206.21	1	34	1	TRUE
_AAEAAPPTQEAQGET[Phospho (STY)]EPTEQAPDALEQAADTSRR_	4	904.906	1	34	1	FALSE
_AAEAAPPT[Phospho (STY)]QEAQGETEPTEQAPDALEQAADTSRR_	2	1808.81	1	34	1	FALSE
_AAEAAPPT[Phospho (STY)]QEAQGETEPTEQAPDALEQAADTSRR_	3	1206.21	1	34	1	TRUE
_AAEAAPPT[Phospho (STY)]QEAQGETEPTEQAPDALEQAADTSRR_	4	904.906	1	34	1	FALSE
_AAEAAPPT[Phospho (STY)]QEAQGETEPTEQAPDALEQAADTSR_	2	1730.75	1	33	0	FALSE
_AAEAAPPT[Phospho (STY)]QEAQGETEPTEQAPDALEQAADTSR_	3	1154.17	1	33	0	TRUE
_AAEAAPPT[Phospho (STY)]QEAQGETEPTEQAPDALEQAADTSR_	4	865.881	1	33	0	FALSE
_AAEAGGAEEQY[Phospho (STY)]GFLTTPTK_	2	1010.95	1	19	0	TRUE
_AAEAGGAEEQY[Phospho (STY)]GFLTTPTK_	3	674.301	1	19	0	FALSE
_AAEAGGAEEQY[Phospho (STY)]GFLTTPTK_	4	505.978	1	19	0	FALSE
_AAEAGVVGAGAS[Phospho (STY)]PDGDWRDQAC[Carbamidomethyl (C)]GLLLHVHLSSR_	2	1726.81	1	33	1	FALSE
_AAEAGVVGAGAS[Phospho (STY)]PDGDWRDQAC[Carbamidomethyl (C)]GLLLHVHLSSR_	3	1151.54	1	33	1	TRUE
_AAEAGVVGAGAS[Phospho (STY)]PDGDWRDQAC[Carbamidomethyl (C)]GLLLHVHLSSR_	4	863.91	1	33	1	FALSE
_AAEATEGPTSEPSSS[Phospho (STY)]GPGR_	2	934.389	1	19	0	TRUE
_AAEATEGPTSEPSSS[Phospho (STY)]GPGR_	3	623.262	1	19	0	FALSE
_AAEATEGPTSEPSSS[Phospho (STY)]GPGR_	4	467.698	1	19	0	FALSE
_AAEATEGPTSEPSS[Phospho (STY)]SGPGR_	2	934.389	1	19	0	TRUE
_AAEATEGPTSEPSS[Phospho (STY)]SGPGR_	3	623.262	1	19	0	FALSE
_AAEATEGPTSEPSS[Phospho (STY)]SGPGR_	4	467.698	1	19	0	FALSE
_AAEATEGPTS[Phospho (STY)]EPSSSGPGR_	2	934.389	1	19	0	TRUE
_AAEATEGPTS[Phospho (STY)]EPSSSGPGR_	3	623.262	1	19	0	FALSE
_AAEATEGPTS[Phospho (STY)]EPSSSGPGR_	4	467.698	1	19	0	FALSE
_AAEATNDY[Phospho (STY)]ETLVK_	2	752.832	1	13	0	FALSE
_AAEATNDY[Phospho (STY)]ETLVK_	3	502.224	1	13	0	TRUE
_AAEATNDY[Phospho (STY)]ETLVK_	4	376.92	1	13	0	FALSE
_AAEATNDY[Phospho (STY)]ET[Phospho (STY)]LVK_	2	792.815	2	13	0	TRUE
_AAEATNDY[Phospho (STY)]ET[Phospho (STY)]LVK_	3	528.879	2	13	0	FALSE
_AAEATNDY[Phospho (STY)]ET[Phospho (STY)]LVK_	4	396.911	2	13	0	FALSE
_AAEAVAAAVGT[Phospho (STY)]GAT[Phospho (STY)]T[Phospho (STY)]AAVM[Oxidation (M)]AAAGIAAIGPAK_	2	1440.65	3	31	0	FALSE
_AAEAVAAAVGT[Phospho (STY)]GAT[Phospho (STY)]T[Phospho (STY)]AAVM[Oxidation (M)]AAAGIAAIGPAK_	3	960.772	3	31	0	TRUE
_AAEAVAAAVGT[Phospho (STY)]GAT[Phospho (STY)]T[Phospho (STY)]AAVM[Oxidation (M)]AAAGIAAIGPAK_	4	720.831	3	31	0	FALSE
_AAEC[Carbamidomethyl (C)]SDFPVPSAEGT[Phospho (STY)]PIQGSK_	2	1114.48	1	21	0	FALSE
_AAEC[Carbamidomethyl (C)]SDFPVPSAEGT[Phospho (STY)]PIQGSK_	3	743.324	1	21	0	TRUE
_AAEC[Carbamidomethyl (C)]SDFPVPSAEGT[Phospho (STY)]PIQGSK_	4	557.745	1	21	0	FALSE
_AAEDDEDDDVDT[Phospho (STY)]KKQK_	2	951.386	1	16	2	FALSE
_AAEDDEDDDVDT[Phospho (STY)]KKQK_	3	634.593	1	16	2	TRUE
_AAEDDEDDDVDT[Phospho (STY)]KKQK_	4	476.197	1	16	2	FALSE
_AAEDDEDDDVDT[Phospho (STY)]KK_	2	823.309	1	14	1	TRUE
_AAEDDEDDDVDT[Phospho (STY)]KK_	3	549.209	1	14	1	FALSE
_AAEDDEDDDVDT[Phospho (STY)]KK_	4	412.158	1	14	1	FALSE
_AAEDDSASPPGAAS[Phospho (STY)]DAEPGDEERPGLQVDC[Carbamidomethyl (C)]VVC[Carbamidomethyl (C)]GDKSSGK_	2	2055.86	1	40	1	FALSE
_AAEDDSASPPGAAS[Phospho (STY)]DAEPGDEERPGLQVDC[Carbamidomethyl (C)]VVC[Carbamidomethyl (C)]GDKSSGK_	3	1370.91	1	40	1	FALSE
_AAEDDSASPPGAAS[Phospho (STY)]DAEPGDEERPGLQVDC[Carbamidomethyl (C)]VVC[Carbamidomethyl (C)]GDKSSGK_	4	1028.43	1	40	1	TRUE
_AAEDDSASPPGAAS[Phospho (STY)]DAEPGDEERPGLQVDC[Carbamidomethyl (C)]VVC[Carbamidomethyl (C)]GDK_	2	1876.27	1	36	0	FALSE
_AAEDDSASPPGAAS[Phospho (STY)]DAEPGDEERPGLQVDC[Carbamidomethyl (C)]VVC[Carbamidomethyl (C)]GDK_	3	1251.18	1	36	0	TRUE
_AAEDDSASPPGAAS[Phospho (STY)]DAEPGDEERPGLQVDC[Carbamidomethyl (C)]VVC[Carbamidomethyl (C)]GDK_	4	938.64	1	36	0	FALSE
_AAEDDSAS[Phospho (STY)]PPGAASDAEPGDEERPGLQVDC[Carbamidomethyl (C)]VVC[Carbamidomethyl (C)]GDK_	2	1876.27	1	36	0	FALSE
_AAEDDSAS[Phospho (STY)]PPGAASDAEPGDEERPGLQVDC[Carbamidomethyl (C)]VVC[Carbamidomethyl (C)]GDK_	3	1251.18	1	36	0	TRUE
_AAEDDSAS[Phospho (STY)]PPGAASDAEPGDEERPGLQVDC[Carbamidomethyl (C)]VVC[Carbamidomethyl (C)]GDK_	4	938.64	1	36	0	FALSE
_AAEDDSAS[Phospho (STY)]PPGAAS[Phospho (STY)]DAEPGDEERPGLQVDC[Carbamidomethyl (C)]VVC[Carbamidomethyl (C)]GDKSSGK_	2	2095.85	2	40	1	FALSE
_AAEDDSAS[Phospho (STY)]PPGAAS[Phospho (STY)]DAEPGDEERPGLQVDC[Carbamidomethyl (C)]VVC[Carbamidomethyl (C)]GDKSSGK_	3	1397.57	2	40	1	FALSE
_AAEDDSAS[Phospho (STY)]PPGAAS[Phospho (STY)]DAEPGDEERPGLQVDC[Carbamidomethyl (C)]VVC[Carbamidomethyl (C)]GDKSSGK_	4	1048.43	2	40	1	TRUE
_AAEDDSAS[Phospho (STY)]PPGAAS[Phospho (STY)]DAEPGDEERPGLQVDC[Carbamidomethyl (C)]VVC[Carbamidomethyl (C)]GDK_	2	1916.26	2	36	0	FALSE
_AAEDDSAS[Phospho (STY)]PPGAAS[Phospho (STY)]DAEPGDEERPGLQVDC[Carbamidomethyl (C)]VVC[Carbamidomethyl (C)]GDK_	3	1277.84	2	36	0	TRUE
_AAEDDSAS[Phospho (STY)]PPGAAS[Phospho (STY)]DAEPGDEERPGLQVDC[Carbamidomethyl (C)]VVC[Carbamidomethyl (C)]GDK_	4	958.631	2	36	0	FALSE
_AAEDDS[Phospho (STY)]ASPPGAASDAEPGDEERPGLQVDC[Carbamidomethyl (C)]VVC[Carbamidomethyl (C)]GDK_	2	1876.27	1	36	0	FALSE
_AAEDDS[Phospho (STY)]ASPPGAASDAEPGDEERPGLQVDC[Carbamidomethyl (C)]VVC[Carbamidomethyl (C)]GDK_	3	1251.18	1	36	0	TRUE
_AAEDDS[Phospho (STY)]ASPPGAASDAEPGDEERPGLQVDC[Carbamidomethyl (C)]VVC[Carbamidomethyl (C)]GDK_	4	938.64	1	36	0	FALSE
_AAEDDS[Phospho (STY)]AS[Phospho (STY)]PPGAASDAEPGDEERPGLQVDC[Carbamidomethyl (C)]VVC[Carbamidomethyl (C)]GDK_	2	1916.26	2	36	0	FALSE
_AAEDDS[Phospho (STY)]AS[Phospho (STY)]PPGAASDAEPGDEERPGLQVDC[Carbamidomethyl (C)]VVC[Carbamidomethyl (C)]GDK_	3	1277.84	2	36	0	TRUE
_AAEDDS[Phospho (STY)]AS[Phospho (STY)]PPGAASDAEPGDEERPGLQVDC[Carbamidomethyl (C)]VVC[Carbamidomethyl (C)]GDK_	4	958.631	2	36	0	FALSE
_AAEDDS[Phospho (STY)]AS[Phospho (STY)]PPGAAS[Phospho (STY)]DAEPGDEERPGLQVDC[Carbamidomethyl (C)]VVC[Carbamidomethyl (C)]GDK_	2	1956.24	3	36	0	FALSE
_AAEDDS[Phospho (STY)]AS[Phospho (STY)]PPGAAS[Phospho (STY)]DAEPGDEERPGLQVDC[Carbamidomethyl (C)]VVC[Carbamidomethyl (C)]GDK_	3	1304.49	3	36	0	TRUE
_AAEDDS[Phospho (STY)]AS[Phospho (STY)]PPGAAS[Phospho (STY)]DAEPGDEERPGLQVDC[Carbamidomethyl (C)]VVC[Carbamidomethyl (C)]GDK_	4	978.623	3	36	0	FALSE
_AAEDMPEAEQDLERPPTPAGGRPDS[Phospho (STY)]PGLQAPAGQQR_	2	1910.37	1	36	0	FALSE
_AAEDMPEAEQDLERPPTPAGGRPDS[Phospho (STY)]PGLQAPAGQQR_	3	1273.92	1	36	0	TRUE
_AAEDMPEAEQDLERPPTPAGGRPDS[Phospho (STY)]PGLQAPAGQQR_	4	955.69	1	36	0	FALSE
_AAEDMPEAEQDLERPPT[Phospho (STY)]PAGGRPDSPGLQAPAGQQR_	2	1910.37	1	36	0	FALSE
_AAEDMPEAEQDLERPPT[Phospho (STY)]PAGGRPDSPGLQAPAGQQR_	3	1273.92	1	36	0	TRUE
_AAEDMPEAEQDLERPPT[Phospho (STY)]PAGGRPDSPGLQAPAGQQR_	4	955.69	1	36	0	FALSE
_AAEDMPEAEQDLERPPT[Phospho (STY)]PAGGRPDS[Phospho (STY)]PGLQAPAGQQR_	2	1950.36	2	36	0	FALSE
_AAEDMPEAEQDLERPPT[Phospho (STY)]PAGGRPDS[Phospho (STY)]PGLQAPAGQQR_	3	1300.57	2	36	0	TRUE
_AAEDMPEAEQDLERPPT[Phospho (STY)]PAGGRPDS[Phospho (STY)]PGLQAPAGQQR_	4	975.682	2	36	0	FALSE
_AAEDM[Oxidation (M)]PEAEQDLERPPT[Phospho (STY)]PAGGRPDS[Phospho (STY)]PGLQAPAGQQR_	2	1958.35	2	36	0	FALSE
_AAEDM[Oxidation (M)]PEAEQDLERPPT[Phospho (STY)]PAGGRPDS[Phospho (STY)]PGLQAPAGQQR_	3	1305.91	2	36	0	TRUE
_AAEDM[Oxidation (M)]PEAEQDLERPPT[Phospho (STY)]PAGGRPDS[Phospho (STY)]PGLQAPAGQQR_	4	979.681	2	36	0	FALSE
_AAEDSPYWVSPAYS[Phospho (STY)]K_	2	875.872	1	15	0	TRUE
_AAEDSPYWVSPAYS[Phospho (STY)]K_	3	584.25	1	15	0	FALSE
_AAEDSPYWVSPAYS[Phospho (STY)]K_	4	438.439	1	15	0	FALSE
_AAEDSPYWVS[Phospho (STY)]PAYSK_	2	875.872	1	15	0	TRUE
_AAEDSPYWVS[Phospho (STY)]PAYSK_	3	584.25	1	15	0	FALSE
_AAEDSPYWVS[Phospho (STY)]PAYSK_	4	438.439	1	15	0	FALSE
_AAEDSPY[Phospho (STY)]WVSPAYSK_	2	875.872	1	15	0	TRUE
_AAEDSPY[Phospho (STY)]WVSPAYSK_	3	584.25	1	15	0	FALSE
_AAEDSPY[Phospho (STY)]WVSPAYSK_	4	438.439	1	15	0	FALSE
_AAEDSPY[Phospho (STY)]WVS[Phospho (STY)]PAYSK_	2	915.855	2	15	0	FALSE
_AAEDSPY[Phospho (STY)]WVS[Phospho (STY)]PAYSK_	3	610.906	2	15	0	TRUE
_AAEDSPY[Phospho (STY)]WVS[Phospho (STY)]PAYSK_	4	458.431	2	15	0	FALSE
_AAEDS[Phospho (STY)]PYWVSPAYSK_	2	875.872	1	15	0	TRUE
_AAEDS[Phospho (STY)]PYWVSPAYSK_	3	584.25	1	15	0	FALSE
_AAEDS[Phospho (STY)]PYWVSPAYSK_	4	438.439	1	15	0	FALSE
_AAEDS[Phospho (STY)]PYWVS[Phospho (STY)]PAYSK_	2	915.855	2	15	0	TRUE
_AAEDS[Phospho (STY)]PYWVS[Phospho (STY)]PAYSK_	3	610.906	2	15	0	FALSE
_AAEDS[Phospho (STY)]PYWVS[Phospho (STY)]PAYSK_	4	458.431	2	15	0	FALSE
_AAEEAFVNDIDESSPGT[Phospho (STY)]EWER_	2	1216.5	1	21	0	FALSE
_AAEEAFVNDIDESSPGT[Phospho (STY)]EWER_	3	811.336	1	21	0	TRUE
_AAEEAFVNDIDESSPGT[Phospho (STY)]EWER_	4	608.754	1	21	0	FALSE
_AAEEAFVNDIDESS[Phospho (STY)]PGTEWER_	2	1216.5	1	21	0	TRUE
_AAEEAFVNDIDESS[Phospho (STY)]PGTEWER_	3	811.336	1	21	0	FALSE
_AAEEAFVNDIDESS[Phospho (STY)]PGTEWER_	4	608.754	1	21	0	FALSE
_AAEEAFVNDIDES[Phospho (STY)]SPGTEWER_	2	1216.5	1	21	0	TRUE
_AAEEAFVNDIDES[Phospho (STY)]SPGTEWER_	3	811.336	1	21	0	FALSE
_AAEEAFVNDIDES[Phospho (STY)]SPGTEWER_	4	608.754	1	21	0	FALSE
_AAEEAKS[Phospho (STY)]AIAK_	2	584.784	1	11	1	TRUE
_AAEEAKS[Phospho (STY)]AIAK_	3	390.192	1	11	1	FALSE
_AAEEAKS[Phospho (STY)]AIAK_	4	292.896	1	11	1	FALSE
_AAEEARES[Phospho (STY)]EAPGGGC[Carbamidomethyl (C)]SSGGAAPAR_	2	1162.98	1	24	1	FALSE
_AAEEARES[Phospho (STY)]EAPGGGC[Carbamidomethyl (C)]SSGGAAPAR_	3	775.657	1	24	1	TRUE
_AAEEARES[Phospho (STY)]EAPGGGC[Carbamidomethyl (C)]SSGGAAPAR_	4	581.994	1	24	1	FALSE
_AAEELDMENEFLLPPVFGEEY[Phospho (STY)]EEQPRPR_	2	1707.77	1	28	0	FALSE
_AAEELDMENEFLLPPVFGEEY[Phospho (STY)]EEQPRPR_	3	1138.85	1	28	0	TRUE
_AAEELDMENEFLLPPVFGEEY[Phospho (STY)]EEQPRPR_	4	854.386	1	28	0	FALSE
_AAEELDM[Oxidation (M)]ENEFLLPPVFGEEY[Phospho (STY)]EEQPRPR_	2	1715.76	1	28	0	FALSE
_AAEELDM[Oxidation (M)]ENEFLLPPVFGEEY[Phospho (STY)]EEQPRPR_	3	1144.18	1	28	0	TRUE
_AAEELDM[Oxidation (M)]ENEFLLPPVFGEEY[Phospho (STY)]EEQPRPR_	4	858.385	1	28	0	FALSE
_AAEEPQQQKQEPLGSDS[Phospho (STY)]EGVNC[Carbamidomethyl (C)]LAY[Phospho (STY)]DEAIMAQQDR_	2	2033.35	2	35	1	FALSE
_AAEEPQQQKQEPLGSDS[Phospho (STY)]EGVNC[Carbamidomethyl (C)]LAY[Phospho (STY)]DEAIMAQQDR_	3	1355.9	2	35	1	FALSE
_AAEEPQQQKQEPLGSDS[Phospho (STY)]EGVNC[Carbamidomethyl (C)]LAY[Phospho (STY)]DEAIMAQQDR_	4	1017.18	2	35	1	TRUE
_AAEEPQQQKQEPLGS[Phospho (STY)]DS[Phospho (STY)]EGVNC[Carbamidomethyl (C)]LAYDEAIMAQQDR_	2	2033.35	2	35	1	FALSE
_AAEEPQQQKQEPLGS[Phospho (STY)]DS[Phospho (STY)]EGVNC[Carbamidomethyl (C)]LAYDEAIMAQQDR_	3	1355.9	2	35	1	FALSE
_AAEEPQQQKQEPLGS[Phospho (STY)]DS[Phospho (STY)]EGVNC[Carbamidomethyl (C)]LAYDEAIMAQQDR_	4	1017.18	2	35	1	TRUE
_AAEEQGDDQDSEKSKPAGS[Phospho (STY)]DGERR_	2	1321.55	1	24	2	FALSE
_AAEEQGDDQDSEKSKPAGS[Phospho (STY)]DGERR_	3	881.37	1	24	2	TRUE
_AAEEQGDDQDSEKSKPAGS[Phospho (STY)]DGERR_	4	661.28	1	24	2	FALSE
_AAEEQGDDQDSEKSKPAGS[Phospho (STY)]DGER_	2	1243.5	1	23	1	FALSE
_AAEEQGDDQDSEKSKPAGS[Phospho (STY)]DGER_	3	829.337	1	23	1	TRUE
_AAEEQGDDQDSEKSKPAGS[Phospho (STY)]DGER_	4	622.254	1	23	1	FALSE
_AAEEQGDDQDSEKS[Phospho (STY)]KPAGS[Phospho (STY)]DGERR_	2	1361.53	2	24	2	FALSE
_AAEEQGDDQDSEKS[Phospho (STY)]KPAGS[Phospho (STY)]DGERR_	3	908.026	2	24	2	TRUE
_AAEEQGDDQDSEKS[Phospho (STY)]KPAGS[Phospho (STY)]DGERR_	4	681.271	2	24	2	FALSE
_AAEEQGDDQDS[Phospho (STY)]EKSKPAGSDGERR_	2	1321.55	1	24	2	FALSE
_AAEEQGDDQDS[Phospho (STY)]EKSKPAGSDGERR_	3	881.37	1	24	2	FALSE
_AAEEQGDDQDS[Phospho (STY)]EKSKPAGSDGERR_	4	661.28	1	24	2	TRUE
_AAEEQGDDQDS[Phospho (STY)]EKSKPAGSDGER_	2	1243.5	1	23	1	FALSE
_AAEEQGDDQDS[Phospho (STY)]EKSKPAGSDGER_	3	829.337	1	23	1	TRUE
_AAEEQGDDQDS[Phospho (STY)]EKSKPAGSDGER_	4	622.254	1	23	1	FALSE
_AAEEQGDDQDS[Phospho (STY)]EKSKPAGS[Phospho (STY)]DGERR_	2	1361.53	2	24	2	FALSE
_AAEEQGDDQDS[Phospho (STY)]EKSKPAGS[Phospho (STY)]DGERR_	3	908.026	2	24	2	TRUE
_AAEEQGDDQDS[Phospho (STY)]EKSKPAGS[Phospho (STY)]DGERR_	4	681.271	2	24	2	FALSE
_AAEEQGDDQDS[Phospho (STY)]EKS[Phospho (STY)]KPAGSDGERR_	2	1361.53	2	24	2	FALSE
_AAEEQGDDQDS[Phospho (STY)]EKS[Phospho (STY)]KPAGSDGERR_	3	908.026	2	24	2	TRUE
_AAEEQGDDQDS[Phospho (STY)]EKS[Phospho (STY)]KPAGSDGERR_	4	681.271	2	24	2	FALSE
_AAEEQGDDQDS[Phospho (STY)]EKS[Phospho (STY)]KPAGSDGER_	2	1283.48	2	23	1	FALSE
_AAEEQGDDQDS[Phospho (STY)]EKS[Phospho (STY)]KPAGSDGER_	3	855.992	2	23	1	TRUE
_AAEEQGDDQDS[Phospho (STY)]EKS[Phospho (STY)]KPAGSDGER_	4	642.246	2	23	1	FALSE
_AAEEQGDDQDS[Phospho (STY)]EKS[Phospho (STY)]KPAGS[Phospho (STY)]DGERR_	2	1401.52	3	24	2	FALSE
_AAEEQGDDQDS[Phospho (STY)]EKS[Phospho (STY)]KPAGS[Phospho (STY)]DGERR_	3	934.681	3	24	2	TRUE
_AAEEQGDDQDS[Phospho (STY)]EKS[Phospho (STY)]KPAGS[Phospho (STY)]DGERR_	4	701.263	3	24	2	FALSE
_AAEEQGDDQDS[Phospho (STY)]EKS[Phospho (STY)]KPAGS[Phospho (STY)]DGER_	2	1323.47	3	23	1	FALSE
_AAEEQGDDQDS[Phospho (STY)]EKS[Phospho (STY)]KPAGS[Phospho (STY)]DGER_	3	882.647	3	23	1	TRUE
_AAEEQGDDQDS[Phospho (STY)]EKS[Phospho (STY)]KPAGS[Phospho (STY)]DGER_	4	662.237	3	23	1	FALSE
_AAEEQGDDQDS[Phospho (STY)]EK_	2	751.27	1	13	0	TRUE
_AAEEQGDDQDS[Phospho (STY)]EK_	3	501.182	1	13	0	FALSE
_AAEEQGDDQDS[Phospho (STY)]EK_	4	376.139	1	13	0	FALSE
_AAEES[Phospho (STY)]GAKGPR_	2	576.756	1	11	1	TRUE
_AAEES[Phospho (STY)]GAKGPR_	3	384.84	1	11	1	FALSE
_AAEES[Phospho (STY)]GAKGPR_	4	288.882	1	11	1	FALSE
_AAEEVMC[Carbamidomethyl (C)]YTS[Phospho (STY)]LQLRPPQGR_	2	1143.52	1	19	0	FALSE
_AAEEVMC[Carbamidomethyl (C)]YTS[Phospho (STY)]LQLRPPQGR_	3	762.685	1	19	0	TRUE
_AAEEVMC[Carbamidomethyl (C)]YTS[Phospho (STY)]LQLRPPQGR_	4	572.266	1	19	0	FALSE
_AAEEVMC[Carbamidomethyl (C)]Y[Phospho (STY)]TSLQLRPPQGR_	2	1143.52	1	19	0	FALSE
_AAEEVMC[Carbamidomethyl (C)]Y[Phospho (STY)]TSLQLRPPQGR_	3	762.685	1	19	0	TRUE
_AAEEVMC[Carbamidomethyl (C)]Y[Phospho (STY)]TSLQLRPPQGR_	4	572.266	1	19	0	FALSE
_AAEEVMC[Carbamidomethyl (C)]Y[Phospho (STY)]TS[Phospho (STY)]LQLRPPQGR_	2	1183.51	2	19	0	FALSE
_AAEEVMC[Carbamidomethyl (C)]Y[Phospho (STY)]TS[Phospho (STY)]LQLRPPQGR_	3	789.341	2	19	0	TRUE
_AAEEVMC[Carbamidomethyl (C)]Y[Phospho (STY)]TS[Phospho (STY)]LQLRPPQGR_	4	592.257	2	19	0	FALSE
_AAEEVM[Oxidation (M)]C[Carbamidomethyl (C)]Y[Phospho (STY)]TSLQLRPPQGR_	2	1151.52	1	19	0	FALSE
_AAEEVM[Oxidation (M)]C[Carbamidomethyl (C)]Y[Phospho (STY)]TSLQLRPPQGR_	3	768.017	1	19	0	TRUE
_AAEEVM[Oxidation (M)]C[Carbamidomethyl (C)]Y[Phospho (STY)]TSLQLRPPQGR_	4	576.264	1	19	0	FALSE
_AAEEVM[Oxidation (M)]C[Carbamidomethyl (C)]Y[Phospho (STY)]TS[Phospho (STY)]LQLRPPQGR_	2	1191.5	2	19	0	FALSE
_AAEEVM[Oxidation (M)]C[Carbamidomethyl (C)]Y[Phospho (STY)]TS[Phospho (STY)]LQLRPPQGR_	3	794.672	2	19	0	TRUE
_AAEEVM[Oxidation (M)]C[Carbamidomethyl (C)]Y[Phospho (STY)]TS[Phospho (STY)]LQLRPPQGR_	4	596.256	2	19	0	FALSE
_AAEGWSAPILT[Phospho (STY)]LAR_	2	768.385	1	14	0	TRUE
_AAEGWSAPILT[Phospho (STY)]LAR_	3	512.592	1	14	0	FALSE
_AAEGWSAPILT[Phospho (STY)]LAR_	4	384.696	1	14	0	FALSE
_AAEHDLEVASEEEQEREGS[Phospho (STY)]ENNQPQVEEER_	2	1774.24	1	30	1	FALSE
_AAEHDLEVASEEEQEREGS[Phospho (STY)]ENNQPQVEEER_	3	1183.16	1	30	1	FALSE
_AAEHDLEVASEEEQEREGS[Phospho (STY)]ENNQPQVEEER_	4	887.624	1	30	1	TRUE
_AAEHDLEVAS[Phospho (STY)]EEEQEREGSENNQPQVEEER_	2	1774.24	1	30	1	FALSE
_AAEHDLEVAS[Phospho (STY)]EEEQEREGSENNQPQVEEER_	3	1183.16	1	30	1	TRUE
_AAEHDLEVAS[Phospho (STY)]EEEQEREGSENNQPQVEEER_	4	887.624	1	30	1	FALSE
_AAEHDLEVAS[Phospho (STY)]EEEQEREGS[Phospho (STY)]ENNQPQVEEER_	2	1814.22	2	30	1	FALSE
_AAEHDLEVAS[Phospho (STY)]EEEQEREGS[Phospho (STY)]ENNQPQVEEER_	3	1209.82	2	30	1	FALSE
_AAEHDLEVAS[Phospho (STY)]EEEQEREGS[Phospho (STY)]ENNQPQVEEER_	4	907.615	2	30	1	TRUE
_AAELFVET[Phospho (STY)]IAK_	2	636.318	1	11	0	TRUE
_AAELFVET[Phospho (STY)]IAK_	3	424.548	1	11	0	FALSE
_AAELFVET[Phospho (STY)]IAK_	4	318.663	1	11	0	FALSE
_AAELS[Phospho (STY)]PEER_	2	541.232	1	9	0	TRUE
_AAELS[Phospho (STY)]PEER_	3	361.157	1	9	0	FALSE
_AAELS[Phospho (STY)]PEER_	4	271.119	1	9	0	FALSE
_AAELTAT[Phospho (STY)]QVEEEEEEEDFRKK_	2	1281.07	1	21	2	FALSE
_AAELTAT[Phospho (STY)]QVEEEEEEEDFRKK_	3	854.381	1	21	2	TRUE
_AAELTAT[Phospho (STY)]QVEEEEEEEDFRKK_	4	641.038	1	21	2	FALSE
_AAELTAT[Phospho (STY)]QVEEEEEEEDFRK_	2	1217.02	1	20	1	FALSE
_AAELTAT[Phospho (STY)]QVEEEEEEEDFRK_	3	811.683	1	20	1	TRUE
_AAELTAT[Phospho (STY)]QVEEEEEEEDFRK_	4	609.014	1	20	1	FALSE
_AAELTAT[Phospho (STY)]QVEEEEEEEDFR_	2	1152.97	1	19	0	TRUE
_AAELTAT[Phospho (STY)]QVEEEEEEEDFR_	3	768.985	1	19	0	FALSE
_AAELTAT[Phospho (STY)]QVEEEEEEEDFR_	4	576.99	1	19	0	FALSE
_AAELT[Phospho (STY)]ATQVEEEEEEEDFR_	2	1152.97	1	19	0	TRUE
_AAELT[Phospho (STY)]ATQVEEEEEEEDFR_	3	768.985	1	19	0	FALSE
_AAELT[Phospho (STY)]ATQVEEEEEEEDFR_	4	576.99	1	19	0	FALSE
_AAEMHQLKDS[Phospho (STY)]SRGEASNPDFGK_	2	1228.04	1	22	2	FALSE
_AAEMHQLKDS[Phospho (STY)]SRGEASNPDFGK_	3	819.028	1	22	2	FALSE
_AAEMHQLKDS[Phospho (STY)]SRGEASNPDFGK_	4	614.523	1	22	2	TRUE
_AAEMVPDLPSPPMEAPAPASNPS[Phospho (STY)]GR_	2	1285.08	1	25	0	FALSE
_AAEMVPDLPSPPMEAPAPASNPS[Phospho (STY)]GR_	3	857.054	1	25	0	TRUE
_AAEMVPDLPSPPMEAPAPASNPS[Phospho (STY)]GR_	4	643.042	1	25	0	FALSE
_AAEMVPDLPS[Phospho (STY)]PPMEAPAPASNPSGRK_	2	1349.12	1	26	1	FALSE
_AAEMVPDLPS[Phospho (STY)]PPMEAPAPASNPSGRK_	3	899.752	1	26	1	TRUE
_AAEMVPDLPS[Phospho (STY)]PPMEAPAPASNPSGRK_	4	675.066	1	26	1	FALSE
_AAEMVPDLPS[Phospho (STY)]PPMEAPAPASNPSGR_	2	1285.08	1	25	0	FALSE
_AAEMVPDLPS[Phospho (STY)]PPMEAPAPASNPSGR_	3	857.054	1	25	0	TRUE
_AAEMVPDLPS[Phospho (STY)]PPMEAPAPASNPSGR_	4	643.042	1	25	0	FALSE
_AAEMVPDLPS[Phospho (STY)]PPMEAPAPASNPS[Phospho (STY)]GR_	2	1325.06	2	25	0	FALSE
_AAEMVPDLPS[Phospho (STY)]PPMEAPAPASNPS[Phospho (STY)]GR_	3	883.709	2	25	0	TRUE
_AAEMVPDLPS[Phospho (STY)]PPMEAPAPASNPS[Phospho (STY)]GR_	4	663.034	2	25	0	FALSE
_AAEM[Oxidation (M)]ES[Phospho (STY)]PPEPK_	2	641.257	1	11	0	FALSE
_AAEM[Oxidation (M)]ES[Phospho (STY)]PPEPK_	3	427.84	1	11	0	TRUE
_AAEM[Oxidation (M)]ES[Phospho (STY)]PPEPK_	4	321.132	1	11	0	FALSE
_AAEM[Oxidation (M)]VPDLPSPPMEAPAPASNPS[Phospho (STY)]GR_	2	1293.07	1	25	0	FALSE
_AAEM[Oxidation (M)]VPDLPSPPMEAPAPASNPS[Phospho (STY)]GR_	3	862.385	1	25	0	TRUE
_AAEM[Oxidation (M)]VPDLPSPPMEAPAPASNPS[Phospho (STY)]GR_	4	647.041	1	25	0	FALSE
_AAEM[Oxidation (M)]VPDLPS[Phospho (STY)]PPMEAPAPASNPSGRK_	2	1357.12	1	26	1	FALSE
_AAEM[Oxidation (M)]VPDLPS[Phospho (STY)]PPMEAPAPASNPSGRK_	3	905.084	1	26	1	TRUE
_AAEM[Oxidation (M)]VPDLPS[Phospho (STY)]PPMEAPAPASNPSGRK_	4	679.064	1	26	1	FALSE
_AAEM[Oxidation (M)]VPDLPS[Phospho (STY)]PPMEAPAPASNPSGR_	2	1293.07	1	25	0	FALSE
_AAEM[Oxidation (M)]VPDLPS[Phospho (STY)]PPMEAPAPASNPSGR_	3	862.385	1	25	0	TRUE
_AAEM[Oxidation (M)]VPDLPS[Phospho (STY)]PPMEAPAPASNPSGR_	4	647.041	1	25	0	FALSE
_AAEPHFGT[Phospho (STY)]LPK_	2	624.295	1	11	0	TRUE
_AAEPHFGT[Phospho (STY)]LPK_	3	416.532	1	11	0	FALSE
_AAEPHFGT[Phospho (STY)]LPK_	4	312.651	1	11	0	FALSE
_AAEPPPPTPAGPAS[Phospho (STY)]_	2	670.3	1	14	0	FALSE
_AAEPPPPTPAGPAS[Phospho (STY)]_	3	447.203	1	14	0	TRUE
_AAEPPPPTPAGPAS[Phospho (STY)]_	4	335.654	1	14	0	FALSE
_AAEPPVVQPVPPAALSGPSGEEGLS[Phospho (STY)]PGGKR_	2	1466.23	1	30	1	FALSE
_AAEPPVVQPVPPAALSGPSGEEGLS[Phospho (STY)]PGGKR_	3	977.825	1	30	1	TRUE
_AAEPPVVQPVPPAALSGPSGEEGLS[Phospho (STY)]PGGKR_	4	733.621	1	30	1	FALSE
_AAEPPVVQPVPPAALSGPSGEEGLS[Phospho (STY)]PGGK_	2	1388.18	1	29	0	FALSE
_AAEPPVVQPVPPAALSGPSGEEGLS[Phospho (STY)]PGGK_	3	925.792	1	29	0	TRUE
_AAEPPVVQPVPPAALSGPSGEEGLS[Phospho (STY)]PGGK_	4	694.595	1	29	0	FALSE
_AAEPPVVQPVPPAALSGPS[Phospho (STY)]GEEGLSPGGKR_	2	1466.23	1	30	1	FALSE
_AAEPPVVQPVPPAALSGPS[Phospho (STY)]GEEGLSPGGKR_	3	977.825	1	30	1	TRUE
_AAEPPVVQPVPPAALSGPS[Phospho (STY)]GEEGLSPGGKR_	4	733.621	1	30	1	FALSE
_AAEPTLTFEAVDVPMLC[Carbamidomethyl (C)]PPLPWTSPHSGAFLLS[Phospho (STY)]PTK_	2	1979.46	1	36	0	FALSE
_AAEPTLTFEAVDVPMLC[Carbamidomethyl (C)]PPLPWTSPHSGAFLLS[Phospho (STY)]PTK_	3	1319.98	1	36	0	FALSE
_AAEPTLTFEAVDVPMLC[Carbamidomethyl (C)]PPLPWTSPHSGAFLLS[Phospho (STY)]PTK_	4	990.236	1	36	0	TRUE
_AAEPVQLNSC[Carbamidomethyl (C)]LAAGDILALVFGLLFAVT[Phospho (STY)]S[Phospho (STY)]VAFLVQM[Oxidation (M)]R_	2	2041.02	2	37	0	FALSE
_AAEPVQLNSC[Carbamidomethyl (C)]LAAGDILALVFGLLFAVT[Phospho (STY)]S[Phospho (STY)]VAFLVQM[Oxidation (M)]R_	3	1361.02	2	37	0	TRUE
_AAEPVQLNSC[Carbamidomethyl (C)]LAAGDILALVFGLLFAVT[Phospho (STY)]S[Phospho (STY)]VAFLVQM[Oxidation (M)]R_	4	1021.01	2	37	0	FALSE
_AAEQGQQDPNKNLS[Phospho (STY)]PTAVINITSEK_	2	1367.16	1	25	1	FALSE
_AAEQGQQDPNKNLS[Phospho (STY)]PTAVINITSEK_	3	911.775	1	25	1	TRUE
_AAEQGQQDPNKNLS[Phospho (STY)]PTAVINITSEK_	4	684.083	1	25	1	FALSE
_AAEQGVQKPAAETPASAC[Carbamidomethyl (C)]IPGKPSASTPT[Phospho (STY)]LWDGKK_	2	1815.39	1	35	1	FALSE
_AAEQGVQKPAAETPASAC[Carbamidomethyl (C)]IPGKPSASTPT[Phospho (STY)]LWDGKK_	3	1210.59	1	35	1	FALSE
_AAEQGVQKPAAETPASAC[Carbamidomethyl (C)]IPGKPSASTPT[Phospho (STY)]LWDGKK_	4	908.197	1	35	1	TRUE
_AAEQGVQKPAAETPASAC[Carbamidomethyl (C)]IPGKPSASTPT[Phospho (STY)]LWDGK_	2	1751.34	1	34	0	FALSE
_AAEQGVQKPAAETPASAC[Carbamidomethyl (C)]IPGKPSASTPT[Phospho (STY)]LWDGK_	3	1167.9	1	34	0	FALSE
_AAEQGVQKPAAETPASAC[Carbamidomethyl (C)]IPGKPSASTPT[Phospho (STY)]LWDGK_	4	876.173	1	34	0	TRUE
_AAEQGVQKPAAETPASAC[Carbamidomethyl (C)]IPGKPSAST[Phospho (STY)]PTLWDGKK_	2	1815.39	1	35	1	FALSE
_AAEQGVQKPAAETPASAC[Carbamidomethyl (C)]IPGKPSAST[Phospho (STY)]PTLWDGKK_	3	1210.59	1	35	1	FALSE
_AAEQGVQKPAAETPASAC[Carbamidomethyl (C)]IPGKPSAST[Phospho (STY)]PTLWDGKK_	4	908.197	1	35	1	TRUE
_AAEQGVQKPAAET[Phospho (STY)]PASAC[Carbamidomethyl (C)]IPGKPSASTPTLWDGKK_	2	1815.39	1	35	1	FALSE
_AAEQGVQKPAAET[Phospho (STY)]PASAC[Carbamidomethyl (C)]IPGKPSASTPTLWDGKK_	3	1210.59	1	35	1	FALSE
_AAEQGVQKPAAET[Phospho (STY)]PASAC[Carbamidomethyl (C)]IPGKPSASTPTLWDGKK_	4	908.197	1	35	1	TRUE
_AAEQGVQKPAAET[Phospho (STY)]PASAC[Carbamidomethyl (C)]IPGKPSAST[Phospho (STY)]PTLWDGKK_	2	1855.37	2	35	1	FALSE
_AAEQGVQKPAAET[Phospho (STY)]PASAC[Carbamidomethyl (C)]IPGKPSAST[Phospho (STY)]PTLWDGKK_	3	1237.25	2	35	1	FALSE
_AAEQGVQKPAAET[Phospho (STY)]PASAC[Carbamidomethyl (C)]IPGKPSAST[Phospho (STY)]PTLWDGKK_	4	928.189	2	35	1	TRUE
_AAEQYT[Phospho (STY)]PK_	2	494.213	1	8	0	TRUE
_AAEQYT[Phospho (STY)]PK_	3	329.811	1	8	0	FALSE
_AAEQYT[Phospho (STY)]PK_	4	247.61	1	8	0	FALSE
_AAESETPGKS[Phospho (STY)]PEKKPK_	2	882.432	1	16	2	FALSE
_AAESETPGKS[Phospho (STY)]PEKKPK_	3	588.624	1	16	2	TRUE
_AAESETPGKS[Phospho (STY)]PEKKPK_	4	441.72	1	16	2	FALSE
_AAESETPGKS[Phospho (STY)]PEK_	2	705.811	1	13	1	TRUE
_AAESETPGKS[Phospho (STY)]PEK_	3	470.876	1	13	1	FALSE
_AAESETPGKS[Phospho (STY)]PEK_	4	353.409	1	13	1	FALSE
_AAESET[Phospho (STY)]PGKSPEKKPK_	2	882.432	1	16	2	TRUE
_AAESET[Phospho (STY)]PGKSPEKKPK_	3	588.624	1	16	2	FALSE
_AAESET[Phospho (STY)]PGKSPEKKPK_	4	441.72	1	16	2	FALSE
_AAESET[Phospho (STY)]PGKSPEK_	2	705.811	1	13	1	FALSE
_AAESET[Phospho (STY)]PGKSPEK_	3	470.876	1	13	1	TRUE
_AAESET[Phospho (STY)]PGKSPEK_	4	353.409	1	13	1	FALSE
_AAESET[Phospho (STY)]PGKS[Phospho (STY)]PEKKPK_	2	922.416	2	16	2	FALSE
_AAESET[Phospho (STY)]PGKS[Phospho (STY)]PEKKPK_	3	615.279	2	16	2	TRUE
_AAESET[Phospho (STY)]PGKS[Phospho (STY)]PEKKPK_	4	461.711	2	16	2	FALSE
_AAESET[Phospho (STY)]PGKS[Phospho (STY)]PEK_	2	745.794	2	13	1	TRUE
_AAESET[Phospho (STY)]PGKS[Phospho (STY)]PEK_	3	497.532	2	13	1	FALSE
_AAESET[Phospho (STY)]PGKS[Phospho (STY)]PEK_	4	373.401	2	13	1	FALSE
_AAESLADPTEY[Phospho (STY)]ENLFPGLK_	2	1072.99	1	19	0	TRUE
_AAESLADPTEY[Phospho (STY)]ENLFPGLK_	3	715.664	1	19	0	FALSE
_AAESLADPTEY[Phospho (STY)]ENLFPGLK_	4	537	1	19	0	FALSE
_AAESLTAIPEPAS[Phospho (STY)]PQLLETPIHASQIQK_	2	1510.77	1	28	0	FALSE
_AAESLTAIPEPAS[Phospho (STY)]PQLLETPIHASQIQK_	3	1007.52	1	28	0	TRUE
_AAESLTAIPEPAS[Phospho (STY)]PQLLETPIHASQIQK_	4	755.889	1	28	0	FALSE
_AAESLTAIPEPAS[Phospho (STY)]PQLLETPIHAS[Phospho (STY)]QIQK_	2	1550.75	2	28	0	FALSE
_AAESLTAIPEPAS[Phospho (STY)]PQLLETPIHAS[Phospho (STY)]QIQK_	3	1034.17	2	28	0	TRUE
_AAESLTAIPEPAS[Phospho (STY)]PQLLETPIHAS[Phospho (STY)]QIQK_	4	775.881	2	28	0	FALSE
_AAESLTAIPEPAS[Phospho (STY)]PQLLET[Phospho (STY)]PIHASQIQK_	2	1550.75	2	28	0	FALSE
_AAESLTAIPEPAS[Phospho (STY)]PQLLET[Phospho (STY)]PIHASQIQK_	3	1034.17	2	28	0	TRUE
_AAESLTAIPEPAS[Phospho (STY)]PQLLET[Phospho (STY)]PIHASQIQK_	4	775.881	2	28	0	FALSE
_AAESPDQKDTDGGPKEEES[Phospho (STY)]PV_	2	1133.47	1	21	2	TRUE
_AAESPDQKDTDGGPKEEES[Phospho (STY)]PV_	3	755.985	1	21	2	FALSE
_AAESPDQKDTDGGPKEEES[Phospho (STY)]PV_	4	567.24	1	21	2	FALSE
_AAESPS[Phospho (STY)]PR_	2	447.689	1	8	0	TRUE
_AAESPS[Phospho (STY)]PR_	3	298.795	1	8	0	FALSE
_AAESPS[Phospho (STY)]PR_	4	224.348	1	8	0	FALSE
_AAESSSDSSDS[Phospho (STY)]DSSEDDEAPSKPAGTTK_	2	1419.55	1	28	0	FALSE
_AAESSSDSSDS[Phospho (STY)]DSSEDDEAPSKPAGTTK_	3	946.703	1	28	0	TRUE
_AAESSSDSSDS[Phospho (STY)]DSSEDDEAPSKPAGTTK_	4	710.279	1	28	0	FALSE
_AAESVSKPDVS[Phospho (STY)]EEAPGPSK_	2	982.946	1	19	0	FALSE
_AAESVSKPDVS[Phospho (STY)]EEAPGPSK_	3	655.633	1	19	0	TRUE
_AAESVSKPDVS[Phospho (STY)]EEAPGPSK_	4	491.977	1	19	0	FALSE
_AAESVS[Phospho (STY)]KPDVSEEAPGPSK_	2	982.946	1	19	0	FALSE
_AAESVS[Phospho (STY)]KPDVSEEAPGPSK_	3	655.633	1	19	0	TRUE
_AAESVS[Phospho (STY)]KPDVSEEAPGPSK_	4	491.977	1	19	0	FALSE
_AAES[Phospho (STY)]AEIEPR_	2	576.75	1	10	0	TRUE
_AAES[Phospho (STY)]AEIEPR_	3	384.836	1	10	0	FALSE
_AAES[Phospho (STY)]AEIEPR_	4	288.879	1	10	0	FALSE
_AAES[Phospho (STY)]ETPGKSPEK_	2	705.811	1	13	1	TRUE
_AAES[Phospho (STY)]ETPGKSPEK_	3	470.876	1	13	1	FALSE
_AAES[Phospho (STY)]ETPGKSPEK_	4	353.409	1	13	1	FALSE
_AAES[Phospho (STY)]ETPGKS[Phospho (STY)]PEKKPK_	2	922.416	2	16	2	FALSE
_AAES[Phospho (STY)]ETPGKS[Phospho (STY)]PEKKPK_	3	615.279	2	16	2	TRUE
_AAES[Phospho (STY)]ETPGKS[Phospho (STY)]PEKKPK_	4	461.711	2	16	2	FALSE
_AAES[Phospho (STY)]ETPGKS[Phospho (STY)]PEK_	2	745.794	2	13	1	TRUE
_AAES[Phospho (STY)]ETPGKS[Phospho (STY)]PEK_	3	497.532	2	13	1	FALSE
_AAES[Phospho (STY)]ETPGKS[Phospho (STY)]PEK_	4	373.401	2	13	1	FALSE
_AAES[Phospho (STY)]ETPGK_	2	485.2	1	9	0	TRUE
_AAES[Phospho (STY)]ETPGK_	3	323.802	1	9	0	FALSE
_AAES[Phospho (STY)]ETPGK_	4	243.104	1	9	0	FALSE
_AAES[Phospho (STY)]ET[Phospho (STY)]PGKS[Phospho (STY)]PEK_	2	785.777	3	13	1	TRUE
_AAES[Phospho (STY)]ET[Phospho (STY)]PGKS[Phospho (STY)]PEK_	3	524.187	3	13	1	FALSE
_AAES[Phospho (STY)]ET[Phospho (STY)]PGKS[Phospho (STY)]PEK_	4	393.392	3	13	1	FALSE
_AAES[Phospho (STY)]LTAIPEPASPQLLETPIHASQIQK_	2	1510.77	1	28	0	TRUE
_AAES[Phospho (STY)]LTAIPEPASPQLLETPIHASQIQK_	3	1007.52	1	28	0	FALSE
_AAES[Phospho (STY)]LTAIPEPASPQLLETPIHASQIQK_	4	755.889	1	28	0	FALSE
_AAES[Phospho (STY)]LTAIPEPAS[Phospho (STY)]PQLLETPIHASQIQK_	2	1550.75	2	28	0	FALSE
_AAES[Phospho (STY)]LTAIPEPAS[Phospho (STY)]PQLLETPIHASQIQK_	3	1034.17	2	28	0	TRUE
_AAES[Phospho (STY)]LTAIPEPAS[Phospho (STY)]PQLLETPIHASQIQK_	4	775.881	2	28	0	FALSE
_AAES[Phospho (STY)]PDQKDTDGGPKEEESPV_	2	1133.47	1	21	2	TRUE
_AAES[Phospho (STY)]PDQKDTDGGPKEEESPV_	3	755.985	1	21	2	FALSE
_AAES[Phospho (STY)]PDQKDTDGGPKEEESPV_	4	567.24	1	21	2	FALSE
_AAES[Phospho (STY)]PDQKDTDGGPKEEES[Phospho (STY)]PV_	2	1173.46	2	21	2	FALSE
_AAES[Phospho (STY)]PDQKDTDGGPKEEES[Phospho (STY)]PV_	3	782.64	2	21	2	TRUE
_AAES[Phospho (STY)]PDQKDTDGGPKEEES[Phospho (STY)]PV_	4	587.232	2	21	2	FALSE
_AAES[Phospho (STY)]PDQK_	2	463.187	1	8	0	TRUE
_AAES[Phospho (STY)]PDQK_	3	309.127	1	8	0	FALSE
_AAES[Phospho (STY)]PDQK_	4	232.097	1	8	0	FALSE
_AAES[Phospho (STY)]PSPR_	2	447.689	1	8	0	TRUE
_AAES[Phospho (STY)]PSPR_	3	298.795	1	8	0	FALSE
_AAES[Phospho (STY)]PSPR_	4	224.348	1	8	0	FALSE
_AAES[Phospho (STY)]PS[Phospho (STY)]PR_	2	487.673	2	8	0	TRUE
_AAES[Phospho (STY)]PS[Phospho (STY)]PR_	3	325.451	2	8	0	FALSE
_AAES[Phospho (STY)]PS[Phospho (STY)]PR_	4	244.34	2	8	0	FALSE
_AAES[Phospho (STY)]TEEVSSLRPPR_	2	854.899	1	15	0	FALSE
_AAES[Phospho (STY)]TEEVSSLRPPR_	3	570.268	1	15	0	TRUE
_AAES[Phospho (STY)]TEEVSSLRPPR_	4	427.953	1	15	0	FALSE
_AAES[Phospho (STY)]VSKPDVSEEAPGPSK_	2	982.946	1	19	0	FALSE
_AAES[Phospho (STY)]VSKPDVSEEAPGPSK_	3	655.633	1	19	0	TRUE
_AAES[Phospho (STY)]VSKPDVSEEAPGPSK_	4	491.977	1	19	0	FALSE
_AAETDPGMVHLALGSDLTTLGLNLNS[Phospho (STY)]PENLYPK_	2	1766.36	1	33	0	FALSE
_AAETDPGMVHLALGSDLTTLGLNLNS[Phospho (STY)]PENLYPK_	3	1177.91	1	33	0	TRUE
_AAETDPGMVHLALGSDLTTLGLNLNS[Phospho (STY)]PENLYPK_	4	883.682	1	33	0	FALSE
_AAETRNS[Phospho (STY)]SEQELR_	2	785.846	1	13	1	TRUE
_AAETRNS[Phospho (STY)]SEQELR_	3	524.233	1	13	1	FALSE
_AAETRNS[Phospho (STY)]SEQELR_	4	393.427	1	13	1	FALSE
_AAETS[Phospho (STY)]DDDLIPFGDRPTVSR_	2	1121.5	1	20	0	FALSE
_AAETS[Phospho (STY)]DDDLIPFGDRPTVSR_	3	748.006	1	20	0	TRUE
_AAETS[Phospho (STY)]DDDLIPFGDRPTVSR_	4	561.256	1	20	0	FALSE
_AAET[Phospho (STY)]SDDDLIPFGDRPTVSR_	2	1121.5	1	20	0	FALSE
_AAET[Phospho (STY)]SDDDLIPFGDRPTVSR_	3	748.006	1	20	0	TRUE
_AAET[Phospho (STY)]SDDDLIPFGDRPTVSR_	4	561.256	1	20	0	FALSE
_AAEVLVY[Phospho (STY)]GAPPGR_	2	690.34	1	13	0	TRUE
_AAEVLVY[Phospho (STY)]GAPPGR_	3	460.562	1	13	0	FALSE
_AAEVLVY[Phospho (STY)]GAPPGR_	4	345.673	1	13	0	FALSE
_AAEVVASAMRPGPESPS[Phospho (STY)]TRR_	2	1075.01	1	20	1	FALSE
_AAEVVASAMRPGPESPS[Phospho (STY)]TRR_	3	717.012	1	20	1	TRUE
_AAEVVASAMRPGPESPS[Phospho (STY)]TRR_	4	538.011	1	20	1	FALSE
_AAEVVASAMRPGPESPS[Phospho (STY)]TR_	2	996.964	1	19	0	FALSE
_AAEVVASAMRPGPESPS[Phospho (STY)]TR_	3	664.978	1	19	0	TRUE
_AAEVVASAMRPGPESPS[Phospho (STY)]TR_	4	498.986	1	19	0	FALSE
_AAEVVASAMRPGPES[Phospho (STY)]PSTRR_	2	1075.01	1	20	1	FALSE
_AAEVVASAMRPGPES[Phospho (STY)]PSTRR_	3	717.012	1	20	1	TRUE
_AAEVVASAMRPGPES[Phospho (STY)]PSTRR_	4	538.011	1	20	1	FALSE
_AAEVVASAMRPGPES[Phospho (STY)]PSTR_	2	996.964	1	19	0	FALSE
_AAEVVASAMRPGPES[Phospho (STY)]PSTR_	3	664.978	1	19	0	TRUE
_AAEVVASAMRPGPES[Phospho (STY)]PSTR_	4	498.986	1	19	0	FALSE
_AAEVVASAM[Oxidation (M)]RPGPESPS[Phospho (STY)]TRR_	2	1083.01	1	20	1	FALSE
_AAEVVASAM[Oxidation (M)]RPGPESPS[Phospho (STY)]TRR_	3	722.344	1	20	1	TRUE
_AAEVVASAM[Oxidation (M)]RPGPESPS[Phospho (STY)]TRR_	4	542.01	1	20	1	FALSE
_AAEVVASAM[Oxidation (M)]RPGPES[Phospho (STY)]PSTR_	2	1004.96	1	19	0	FALSE
_AAEVVASAM[Oxidation (M)]RPGPES[Phospho (STY)]PSTR_	3	670.31	1	19	0	TRUE
_AAEVVASAM[Oxidation (M)]RPGPES[Phospho (STY)]PSTR_	4	502.984	1	19	0	FALSE
_AAEVVAS[Phospho (STY)]AMRPGPESPSTRR_	2	1075.01	1	20	1	FALSE
_AAEVVAS[Phospho (STY)]AMRPGPESPSTRR_	3	717.012	1	20	1	TRUE
_AAEVVAS[Phospho (STY)]AMRPGPESPSTRR_	4	538.011	1	20	1	FALSE
_AAEWY[Phospho (STY)]NIDFSLQNQLR_	2	1024.47	1	16	0	FALSE
_AAEWY[Phospho (STY)]NIDFSLQNQLR_	3	683.314	1	16	0	TRUE
_AAEWY[Phospho (STY)]NIDFSLQNQLR_	4	512.737	1	16	0	FALSE
_AAEY[Phospho (STY)]IAKM[Oxidation (M)]TINPIYEHVGYTTLNR_	2	1432.69	1	24	1	FALSE
_AAEY[Phospho (STY)]IAKM[Oxidation (M)]TINPIYEHVGYTTLNR_	3	955.461	1	24	1	TRUE
_AAEY[Phospho (STY)]IAKM[Oxidation (M)]TINPIYEHVGYTTLNR_	4	716.848	1	24	1	FALSE
_AAFC[Carbamidomethyl (C)]DHKTTPC[Carbamidomethyl (C)]S[Phospho (STY)]SAIINPLSTAGNSER_	2	1493.17	1	27	1	FALSE
_AAFC[Carbamidomethyl (C)]DHKTTPC[Carbamidomethyl (C)]S[Phospho (STY)]SAIINPLSTAGNSER_	3	995.779	1	27	1	TRUE
_AAFC[Carbamidomethyl (C)]DHKTTPC[Carbamidomethyl (C)]S[Phospho (STY)]SAIINPLSTAGNSER_	4	747.086	1	27	1	FALSE
_AAFDDAIAELDTLSEESY[Phospho (STY)]KDSTLIMQLLR_	2	1669.79	1	29	1	FALSE
_AAFDDAIAELDTLSEESY[Phospho (STY)]KDSTLIMQLLR_	3	1113.53	1	29	1	TRUE
_AAFDDAIAELDTLSEESY[Phospho (STY)]KDSTLIMQLLR_	4	835.399	1	29	1	FALSE
_AAFDDAIAELDTLSEESY[Phospho (STY)]K_	2	1084.47	1	19	0	TRUE
_AAFDDAIAELDTLSEESY[Phospho (STY)]K_	3	723.315	1	19	0	FALSE
_AAFDDAIAELDTLSEESY[Phospho (STY)]K_	4	542.738	1	19	0	FALSE
_AAFDDAIAELDTLSEES[Phospho (STY)]YKDSTLIMQLLR_	2	1669.79	1	29	1	FALSE
_AAFDDAIAELDTLSEES[Phospho (STY)]YKDSTLIMQLLR_	3	1113.53	1	29	1	TRUE
_AAFDDAIAELDTLSEES[Phospho (STY)]YKDSTLIMQLLR_	4	835.399	1	29	1	FALSE
_AAFDDAIAELDTLS[Phospho (STY)]EESYKDSTLIMQLLR_	2	1669.79	1	29	1	FALSE
_AAFDDAIAELDTLS[Phospho (STY)]EESYKDSTLIMQLLR_	3	1113.53	1	29	1	TRUE
_AAFDDAIAELDTLS[Phospho (STY)]EESYKDSTLIMQLLR_	4	835.399	1	29	1	FALSE
_AAFDDAIAELDTLS[Phospho (STY)]EESYK_	2	1084.47	1	19	0	TRUE
_AAFDDAIAELDTLS[Phospho (STY)]EESYK_	3	723.315	1	19	0	FALSE
_AAFDDAIAELDTLS[Phospho (STY)]EESYK_	4	542.738	1	19	0	FALSE
_AAFDDAIAELDT[Phospho (STY)]LSEESYKDSTLIMQLLR_	2	1669.79	1	29	1	FALSE
_AAFDDAIAELDT[Phospho (STY)]LSEESYKDSTLIMQLLR_	3	1113.53	1	29	1	TRUE
_AAFDDAIAELDT[Phospho (STY)]LSEESYKDSTLIMQLLR_	4	835.399	1	29	1	FALSE
_AAFDDAIAELDT[Phospho (STY)]LSEESYK_	2	1084.47	1	19	0	FALSE
_AAFDDAIAELDT[Phospho (STY)]LSEESYK_	3	723.315	1	19	0	TRUE
_AAFDDAIAELDT[Phospho (STY)]LSEESYK_	4	542.738	1	19	0	FALSE
_AAFGISDSYVDGSS[Phospho (STY)]FDPQR_	2	1049.94	1	19	0	TRUE
_AAFGISDSYVDGSS[Phospho (STY)]FDPQR_	3	700.297	1	19	0	FALSE
_AAFGISDSYVDGSS[Phospho (STY)]FDPQR_	4	525.474	1	19	0	FALSE
_AAFGISDSY[Phospho (STY)]VDGSSFDPQRR_	2	1127.99	1	20	1	FALSE
_AAFGISDSY[Phospho (STY)]VDGSSFDPQRR_	3	752.33	1	20	1	TRUE
_AAFGISDSY[Phospho (STY)]VDGSSFDPQRR_	4	564.5	1	20	1	FALSE
_AAFGISDSY[Phospho (STY)]VDGSSFDPQR_	2	1049.94	1	19	0	TRUE
_AAFGISDSY[Phospho (STY)]VDGSSFDPQR_	3	700.297	1	19	0	FALSE
_AAFGISDSY[Phospho (STY)]VDGSSFDPQR_	4	525.474	1	19	0	FALSE
_AAFGISDS[Phospho (STY)]YVDGSSFDPQRR_	2	1127.99	1	20	1	FALSE
_AAFGISDS[Phospho (STY)]YVDGSSFDPQRR_	3	752.33	1	20	1	TRUE
_AAFGISDS[Phospho (STY)]YVDGSSFDPQRR_	4	564.5	1	20	1	FALSE
_AAFGISDS[Phospho (STY)]YVDGSSFDPQR_	2	1049.94	1	19	0	FALSE
_AAFGISDS[Phospho (STY)]YVDGSSFDPQR_	3	700.297	1	19	0	TRUE
_AAFGISDS[Phospho (STY)]YVDGSSFDPQR_	4	525.474	1	19	0	FALSE
_AAFGISDS[Phospho (STY)]Y[Phospho (STY)]VDGSSFDPQR_	2	1089.92	2	19	0	TRUE
_AAFGISDS[Phospho (STY)]Y[Phospho (STY)]VDGSSFDPQR_	3	726.952	2	19	0	FALSE
_AAFGISDS[Phospho (STY)]Y[Phospho (STY)]VDGSSFDPQR_	4	545.466	2	19	0	FALSE
_AAFGIS[Phospho (STY)]DSYVDGSSFDPQRR_	2	1127.99	1	20	1	FALSE
_AAFGIS[Phospho (STY)]DSYVDGSSFDPQRR_	3	752.33	1	20	1	TRUE
_AAFGIS[Phospho (STY)]DSYVDGSSFDPQRR_	4	564.5	1	20	1	FALSE
_AAFGIS[Phospho (STY)]DSY[Phospho (STY)]VDGSSFDPQRR_	2	1167.98	2	20	1	FALSE
_AAFGIS[Phospho (STY)]DSY[Phospho (STY)]VDGSSFDPQRR_	3	778.986	2	20	1	TRUE
_AAFGIS[Phospho (STY)]DSY[Phospho (STY)]VDGSSFDPQRR_	4	584.491	2	20	1	FALSE
_AAFGIS[Phospho (STY)]DS[Phospho (STY)]YVDGSSFDPQRR_	2	1167.98	2	20	1	FALSE
_AAFGIS[Phospho (STY)]DS[Phospho (STY)]YVDGSSFDPQRR_	3	778.986	2	20	1	TRUE
_AAFGIS[Phospho (STY)]DS[Phospho (STY)]YVDGSSFDPQRR_	4	584.491	2	20	1	FALSE
_AAFGTQAPDPGSTES[Phospho (STY)]LQEKPMEIAPSAGFGGSLHPGAR_	2	1923.89	1	38	0	FALSE
_AAFGTQAPDPGSTES[Phospho (STY)]LQEKPMEIAPSAGFGGSLHPGAR_	3	1282.93	1	38	0	FALSE
_AAFGTQAPDPGSTES[Phospho (STY)]LQEKPMEIAPSAGFGGSLHPGAR_	4	962.45	1	38	0	TRUE
_AAFGTQAPDPGSTES[Phospho (STY)]LQEKPM[Oxidation (M)]EIAPSAGFGGSLHPGAR_	2	1931.89	1	38	0	FALSE
_AAFGTQAPDPGSTES[Phospho (STY)]LQEKPM[Oxidation (M)]EIAPSAGFGGSLHPGAR_	3	1288.26	1	38	0	FALSE
_AAFGTQAPDPGSTES[Phospho (STY)]LQEKPM[Oxidation (M)]EIAPSAGFGGSLHPGAR_	4	966.449	1	38	0	TRUE
_AAFGTQAPDPGST[Phospho (STY)]ESLQEKPMEIAPSAGFGGSLHPGAR_	2	1923.89	1	38	0	FALSE
_AAFGTQAPDPGST[Phospho (STY)]ESLQEKPMEIAPSAGFGGSLHPGAR_	3	1282.93	1	38	0	FALSE
_AAFGTQAPDPGST[Phospho (STY)]ESLQEKPMEIAPSAGFGGSLHPGAR_	4	962.45	1	38	0	TRUE
_AAFGTQAPDPGST[Phospho (STY)]ESLQEKPMEIAPSAGFGGS[Phospho (STY)]LHPGAR_	2	1963.88	2	38	0	FALSE
_AAFGTQAPDPGST[Phospho (STY)]ESLQEKPMEIAPSAGFGGS[Phospho (STY)]LHPGAR_	3	1309.59	2	38	0	TRUE
_AAFGTQAPDPGST[Phospho (STY)]ESLQEKPMEIAPSAGFGGS[Phospho (STY)]LHPGAR_	4	982.442	2	38	0	FALSE
_AAFGTQAPDPGST[Phospho (STY)]ESLQEKPMEIAPS[Phospho (STY)]AGFGGSLHPGAR_	2	1963.88	2	38	0	FALSE
_AAFGTQAPDPGST[Phospho (STY)]ESLQEKPMEIAPS[Phospho (STY)]AGFGGSLHPGAR_	3	1309.59	2	38	0	FALSE
_AAFGTQAPDPGST[Phospho (STY)]ESLQEKPMEIAPS[Phospho (STY)]AGFGGSLHPGAR_	4	982.442	2	38	0	TRUE
_AAFGTQAPDPGST[Phospho (STY)]ESLQEKPM[Oxidation (M)]EIAPSAGFGGSLHPGAR_	2	1931.89	1	38	0	FALSE
_AAFGTQAPDPGST[Phospho (STY)]ESLQEKPM[Oxidation (M)]EIAPSAGFGGSLHPGAR_	3	1288.26	1	38	0	TRUE
_AAFGTQAPDPGST[Phospho (STY)]ESLQEKPM[Oxidation (M)]EIAPSAGFGGSLHPGAR_	4	966.449	1	38	0	FALSE
_AAFGTQAPDPGST[Phospho (STY)]ESLQEKPM[Oxidation (M)]EIAPS[Phospho (STY)]AGFGGSLHPGAR_	2	1971.87	2	38	0	FALSE
_AAFGTQAPDPGST[Phospho (STY)]ESLQEKPM[Oxidation (M)]EIAPS[Phospho (STY)]AGFGGSLHPGAR_	3	1314.92	2	38	0	FALSE
_AAFGTQAPDPGST[Phospho (STY)]ESLQEKPM[Oxidation (M)]EIAPS[Phospho (STY)]AGFGGSLHPGAR_	4	986.441	2	38	0	TRUE
_AAFGTQAPDPGST[Phospho (STY)]ES[Phospho (STY)]LQEKPMEIAPSAGFGGSLHPGAR_	2	1963.88	2	38	0	FALSE
_AAFGTQAPDPGST[Phospho (STY)]ES[Phospho (STY)]LQEKPMEIAPSAGFGGSLHPGAR_	3	1309.59	2	38	0	FALSE
_AAFGTQAPDPGST[Phospho (STY)]ES[Phospho (STY)]LQEKPMEIAPSAGFGGSLHPGAR_	4	982.442	2	38	0	TRUE
_AAFGTQAPDPGST[Phospho (STY)]ES[Phospho (STY)]LQEKPM[Oxidation (M)]EIAPSAGFGGSLHPGAR_	2	1971.87	2	38	0	FALSE
_AAFGTQAPDPGST[Phospho (STY)]ES[Phospho (STY)]LQEKPM[Oxidation (M)]EIAPSAGFGGSLHPGAR_	3	1314.92	2	38	0	FALSE
_AAFGTQAPDPGST[Phospho (STY)]ES[Phospho (STY)]LQEKPM[Oxidation (M)]EIAPSAGFGGSLHPGAR_	4	986.441	2	38	0	TRUE
_AAFGTQAPDPGS[Phospho (STY)]TESLQEKPMEIAPSAGFGGSLHPGAR_	2	1923.89	1	38	0	FALSE
_AAFGTQAPDPGS[Phospho (STY)]TESLQEKPMEIAPSAGFGGSLHPGAR_	3	1282.93	1	38	0	FALSE
_AAFGTQAPDPGS[Phospho (STY)]TESLQEKPMEIAPSAGFGGSLHPGAR_	4	962.45	1	38	0	TRUE
_AAFGTQAPDPGS[Phospho (STY)]T[Phospho (STY)]ESLQEKPM[Oxidation (M)]EIAPSAGFGGSLHPGAR_	2	1971.87	2	38	0	FALSE
_AAFGTQAPDPGS[Phospho (STY)]T[Phospho (STY)]ESLQEKPM[Oxidation (M)]EIAPSAGFGGSLHPGAR_	3	1314.92	2	38	0	TRUE
_AAFGTQAPDPGS[Phospho (STY)]T[Phospho (STY)]ESLQEKPM[Oxidation (M)]EIAPSAGFGGSLHPGAR_	4	986.441	2	38	0	FALSE
_AAFPS[Phospho (STY)]PTAAEMAEISR_	2	864.887	1	16	0	TRUE
_AAFPS[Phospho (STY)]PTAAEMAEISR_	3	576.927	1	16	0	FALSE
_AAFPS[Phospho (STY)]PTAAEMAEISR_	4	432.947	1	16	0	FALSE
_AAFPS[Phospho (STY)]PTAAEM[Oxidation (M)]AEISR_	2	872.884	1	16	0	TRUE
_AAFPS[Phospho (STY)]PTAAEM[Oxidation (M)]AEISR_	3	582.259	1	16	0	FALSE
_AAFPS[Phospho (STY)]PTAAEM[Oxidation (M)]AEISR_	4	436.946	1	16	0	FALSE
_AAFQKQNDTPKGPQPPTVS[Phospho (STY)]PIR_	2	1229.12	1	22	2	FALSE
_AAFQKQNDTPKGPQPPTVS[Phospho (STY)]PIR_	3	819.748	1	22	2	TRUE
_AAFQKQNDTPKGPQPPTVS[Phospho (STY)]PIR_	4	615.063	1	22	2	FALSE
_AAFQKQNDT[Phospho (STY)]PKGPQPPTVS[Phospho (STY)]PIR_	2	1269.1	2	22	2	FALSE
_AAFQKQNDT[Phospho (STY)]PKGPQPPTVS[Phospho (STY)]PIR_	3	846.403	2	22	2	TRUE
_AAFQKQNDT[Phospho (STY)]PKGPQPPTVS[Phospho (STY)]PIR_	4	635.054	2	22	2	FALSE
_AAFQS[Phospho (STY)]QYK_	2	511.721	1	8	0	TRUE
_AAFQS[Phospho (STY)]QYK_	3	341.483	1	8	0	FALSE
_AAFQS[Phospho (STY)]QYK_	4	256.364	1	8	0	FALSE
_AAFQY[Phospho (STY)]GIK_	2	489.228	1	8	0	TRUE
_AAFQY[Phospho (STY)]GIK_	3	326.488	1	8	0	FALSE
_AAFQY[Phospho (STY)]GIK_	4	245.118	1	8	0	FALSE
_AAFSKDES[Phospho (STY)]KEPIVEVR_	2	942.959	1	16	2	FALSE
_AAFSKDES[Phospho (STY)]KEPIVEVR_	3	628.975	1	16	2	TRUE
_AAFSKDES[Phospho (STY)]KEPIVEVR_	4	471.983	1	16	2	FALSE
_AAFTTPDHAPLSPQSSVASS[Phospho (STY)]GSEQTEEQGSSR_	2	1663.73	1	32	0	FALSE
_AAFTTPDHAPLSPQSSVASS[Phospho (STY)]GSEQTEEQGSSR_	3	1109.49	1	32	0	FALSE
_AAFTTPDHAPLSPQSSVASS[Phospho (STY)]GSEQTEEQGSSR_	4	832.367	1	32	0	TRUE
_AAFTTPDHAPLSPQSSVASS[Phospho (STY)]GS[Phospho (STY)]EQT[Phospho (STY)]EEQGSSR_	2	1743.69	3	32	0	FALSE
_AAFTTPDHAPLSPQSSVASS[Phospho (STY)]GS[Phospho (STY)]EQT[Phospho (STY)]EEQGSSR_	3	1162.8	3	32	0	TRUE
_AAFTTPDHAPLSPQSSVASS[Phospho (STY)]GS[Phospho (STY)]EQT[Phospho (STY)]EEQGSSR_	4	872.35	3	32	0	FALSE
_AAFTTPDHAPLSPQSSVAS[Phospho (STY)]SGSEQTEEQGSSR_	2	1663.73	1	32	0	FALSE
_AAFTTPDHAPLSPQSSVAS[Phospho (STY)]SGSEQTEEQGSSR_	3	1109.49	1	32	0	FALSE
_AAFTTPDHAPLSPQSSVAS[Phospho (STY)]SGSEQTEEQGSSR_	4	832.367	1	32	0	TRUE
_AAFTTPDHAPLSPQSSVAS[Phospho (STY)]SGS[Phospho (STY)]EQTEEQGSSR_	2	1703.71	2	32	0	FALSE
_AAFTTPDHAPLSPQSSVAS[Phospho (STY)]SGS[Phospho (STY)]EQTEEQGSSR_	3	1136.14	2	32	0	TRUE
_AAFTTPDHAPLSPQSSVAS[Phospho (STY)]SGS[Phospho (STY)]EQTEEQGSSR_	4	852.358	2	32	0	FALSE
_AAFTTPDHAPLSPQSSVAS[Phospho (STY)]S[Phospho (STY)]GSEQTEEQGSSR_	2	1703.71	2	32	0	FALSE
_AAFTTPDHAPLSPQSSVAS[Phospho (STY)]S[Phospho (STY)]GSEQTEEQGSSR_	3	1136.14	2	32	0	TRUE
_AAFTTPDHAPLSPQSSVAS[Phospho (STY)]S[Phospho (STY)]GSEQTEEQGSSR_	4	852.358	2	32	0	FALSE
_AAFTTPDHAPLSPQSSVAS[Phospho (STY)]S[Phospho (STY)]GSEQT[Phospho (STY)]EEQGSSR_	2	1743.69	3	32	0	FALSE
_AAFTTPDHAPLSPQSSVAS[Phospho (STY)]S[Phospho (STY)]GSEQT[Phospho (STY)]EEQGSSR_	3	1162.8	3	32	0	TRUE
_AAFTTPDHAPLSPQSSVAS[Phospho (STY)]S[Phospho (STY)]GSEQT[Phospho (STY)]EEQGSSR_	4	872.35	3	32	0	FALSE
_AAFTTPDHAPLSPQSS[Phospho (STY)]VASSGSEQTEEQGSSR_	2	1663.73	1	32	0	FALSE
_AAFTTPDHAPLSPQSS[Phospho (STY)]VASSGSEQTEEQGSSR_	3	1109.49	1	32	0	TRUE
_AAFTTPDHAPLSPQSS[Phospho (STY)]VASSGSEQTEEQGSSR_	4	832.367	1	32	0	FALSE
_AAFTTPDHAPLSPQSS[Phospho (STY)]VAS[Phospho (STY)]SGSEQTEEQGSSR_	2	1703.71	2	32	0	FALSE
_AAFTTPDHAPLSPQSS[Phospho (STY)]VAS[Phospho (STY)]SGSEQTEEQGSSR_	3	1136.14	2	32	0	TRUE
_AAFTTPDHAPLSPQSS[Phospho (STY)]VAS[Phospho (STY)]SGSEQTEEQGSSR_	4	852.358	2	32	0	FALSE
_AAFTTPDHAPLSPQSS[Phospho (STY)]VAS[Phospho (STY)]S[Phospho (STY)]GSEQTEEQGSSR_	2	1743.69	3	32	0	FALSE
_AAFTTPDHAPLSPQSS[Phospho (STY)]VAS[Phospho (STY)]S[Phospho (STY)]GSEQTEEQGSSR_	3	1162.8	3	32	0	TRUE
_AAFTTPDHAPLSPQSS[Phospho (STY)]VAS[Phospho (STY)]S[Phospho (STY)]GSEQTEEQGSSR_	4	872.35	3	32	0	FALSE
_AAFTTPDHAPLSPQS[Phospho (STY)]SVASSGSEQTEEQGSSR_	2	1663.73	1	32	0	FALSE
_AAFTTPDHAPLSPQS[Phospho (STY)]SVASSGSEQTEEQGSSR_	3	1109.49	1	32	0	TRUE
_AAFTTPDHAPLSPQS[Phospho (STY)]SVASSGSEQTEEQGSSR_	4	832.367	1	32	0	FALSE
_AAFTTPDHAPLSPQS[Phospho (STY)]SVAS[Phospho (STY)]SGSEQTEEQGSSR_	2	1703.71	2	32	0	FALSE
_AAFTTPDHAPLSPQS[Phospho (STY)]SVAS[Phospho (STY)]SGSEQTEEQGSSR_	3	1136.14	2	32	0	TRUE
_AAFTTPDHAPLSPQS[Phospho (STY)]SVAS[Phospho (STY)]SGSEQTEEQGSSR_	4	852.358	2	32	0	FALSE
_AAFTTPDHAPLSPQS[Phospho (STY)]SVAS[Phospho (STY)]S[Phospho (STY)]GSEQTEEQGSSR_	2	1743.69	3	32	0	FALSE
_AAFTTPDHAPLSPQS[Phospho (STY)]SVAS[Phospho (STY)]S[Phospho (STY)]GSEQTEEQGSSR_	3	1162.8	3	32	0	TRUE
_AAFTTPDHAPLSPQS[Phospho (STY)]SVAS[Phospho (STY)]S[Phospho (STY)]GSEQTEEQGSSR_	4	872.35	3	32	0	FALSE
_AAFTTPDHAPLS[Phospho (STY)]PQSSVASSGSEQTEEQGSSR_	2	1663.73	1	32	0	FALSE
_AAFTTPDHAPLS[Phospho (STY)]PQSSVASSGSEQTEEQGSSR_	3	1109.49	1	32	0	TRUE
_AAFTTPDHAPLS[Phospho (STY)]PQSSVASSGSEQTEEQGSSR_	4	832.367	1	32	0	FALSE
_AAFTTPDHAPLS[Phospho (STY)]PQSSVASS[Phospho (STY)]GSEQTEEQGSSR_	2	1703.71	2	32	0	FALSE
_AAFTTPDHAPLS[Phospho (STY)]PQSSVASS[Phospho (STY)]GSEQTEEQGSSR_	3	1136.14	2	32	0	TRUE
_AAFTTPDHAPLS[Phospho (STY)]PQSSVASS[Phospho (STY)]GSEQTEEQGSSR_	4	852.358	2	32	0	FALSE
_AAFTTPDHAPLS[Phospho (STY)]PQSSVASS[Phospho (STY)]GS[Phospho (STY)]EQTEEQGSSR_	2	1743.69	3	32	0	FALSE
[truncated: 611,819+ more rows]

## Sheet: hPhosSiteDB
ModifiedPeptide	PhosphositeNumber	PeptideLength	MissCleavage-Trypsin
_AAAAAAAAAAAPPAPPEGAS[Phospho (STY)]PGDSAR_	1	26	0
_AAAAAAAAAPAAAATAPTTAATTAAT[Phospho (STY)]AAQ_	1	29	0
_AAAAAAAAAPAAAATAPTT[Phospho (STY)]AATTAATAAQ_	1	29	0
_AAAAAAAAAPAAAATAPT[Phospho (STY)]TAATTAATAAQ_	1	29	0
_AAAAAAAAAPAAAAT[Phospho (STY)]APTTAATTAATAAQ_	1	29	0
_AAAAAAAAAVS[Phospho (STY)]R_	1	12	0
_AAAAAAAATMALAAPSSPTPESPTMLT[Phospho (STY)]K_	1	28	0
_AAAAAAAATMALAAPSSPTPESPT[Phospho (STY)]MLTK_	1	28	0
_AAAAAAAATMALAAPSSPTPES[Phospho (STY)]PTMLTK_	1	28	0
_AAAAAAAATMALAAPSSPT[Phospho (STY)]PESPTMLTK_	1	28	0
_AAAAAAAATMALAAPSS[Phospho (STY)]PTPESPTMLTK_	1	28	0
_AAAAAAAATMALAAPS[Phospho (STY)]SPTPESPTMLTK_	1	28	0
_AAAAAAAAT[Phospho (STY)]MALAAPSSPTPESPTMLTK_	1	28	0
_AAAAAAAAVPSAGPAGPAPTS[Phospho (STY)]AAGR_	1	25	0
_AAAAAAAAVPSAGPAGPAPT[Phospho (STY)]SAAGR_	1	25	0
_AAAAAAAAVPS[Phospho (STY)]AGPAGPAPTSAAGR_	1	25	0
_AAAAAATAPPS[Phospho (STY)]PGPAQPGPR_	1	20	0
_AAAAAAT[Phospho (STY)]APPSPGPAQPGPR_	1	20	0
_AAAAAAT[Phospho (STY)]VLLR_	1	11	0
_AAAAALSGSPPQTEKPTHY[Phospho (STY)]R_	1	20	0
_AAAAALSGSPPQTEKPT[Phospho (STY)]HYR_	1	20	0
_AAAAALSGSPPQT[Phospho (STY)]EKPTHYR_	1	20	0
_AAAAALSGS[Phospho (STY)]PPQTEKPTHYR_	1	20	0
_AAAAALSQQQS[Phospho (STY)]LQER_	1	15	0
_AAAAALS[Phospho (STY)]GSPPQTEKPTHYR_	1	20	0
_AAAAALS[Phospho (STY)]QQQSLQER_	1	15	0
_AAAAAPT[Phospho (STY)]PPAR_	1	11	0
_AAAAASSSSPSC[Carbamidomethyl (C)]TPATS[Phospho (STY)]QGHLR_	1	22	0
_AAAAASSSSPSC[Carbamidomethyl (C)]TPAT[Phospho (STY)]SQGHLR_	1	22	0
_AAAAASSSSPSC[Carbamidomethyl (C)]T[Phospho (STY)]PATSQGHLR_	1	22	0
_AAAAASSSSPS[Phospho (STY)]C[Carbamidomethyl (C)]TPATSQGHLR_	1	22	0
_AAAAASSSS[Phospho (STY)]PSC[Carbamidomethyl (C)]TPATSQGHLR_	1	22	0
_AAAAASSS[Phospho (STY)]SPSC[Carbamidomethyl (C)]TPATSQGHLR_	1	22	0
_AAAAASS[Phospho (STY)]SSPSC[Carbamidomethyl (C)]TPATSQGHLR_	1	22	0
_AAAAAS[Phospho (STY)]SSSPSC[Carbamidomethyl (C)]TPATSQGHLR_	1	22	0
_AAAAAWEEPSSGNGT[Phospho (STY)]AR_	1	17	0
_AAAAAWEEPSS[Phospho (STY)]GNGTAR_	1	17	0
_AAAAAWEEPS[Phospho (STY)]SGNGTAR_	1	17	0
_AAAAET[Phospho (STY)]LER_	1	9	0
_AAAAGEC[Carbamidomethyl (C)]KPTVPDY[Phospho (STY)]ER_	1	16	0
_AAAAGEC[Carbamidomethyl (C)]KPT[Phospho (STY)]VPDYER_	1	16	0
_AAAAGLGHPASPGGSEDGPPGS[Phospho (STY)]EEEDAAR_	1	29	0
_AAAAGLGHPASPGGS[Phospho (STY)]EDGPPGSEEEDAAR_	1	29	0
_AAAAGLGHPAS[Phospho (STY)]PGGSEDGPPGSEEEDAAR_	1	29	0
_AAAAGS[Phospho (STY)]GDLPPLGPATLLALC[Carbamidomethyl (C)]VQHSAR_	1	27	0
_AAAAGS[Phospho (STY)]LDR_	1	9	0
_AAAALASVLC[Carbamidomethyl (C)]IQLGPGIES[Phospho (STY)]EEILK_	1	24	0
_AAAALC[Carbamidomethyl (C)]TLY[Phospho (STY)]HEAGQR_	1	15	0
_AAAALC[Carbamidomethyl (C)]T[Phospho (STY)]LYHEAGQR_	1	15	0
_AAAALS[Phospho (STY)]LAHR_	1	10	0
_AAAAPFQTSQAS[Phospho (STY)]ASAPR_	1	17	0
_AAAAPGASPSPGGDAAWS[Phospho (STY)]EAGPGPRPLAR_	1	29	0
_AAAAPGASPS[Phospho (STY)]PGGDAAWSEAGPGPRPLAR_	1	29	0
_AAAAPGAS[Phospho (STY)]PSPGGDAAWSEAGPGPRPLAR_	1	29	0
_AAAASAAEAGIATTGTEDS[Phospho (STY)]DDALLK_	1	25	0
_AAAASAAEAGIATTGT[Phospho (STY)]EDSDDALLK_	1	25	0
_AAAASAAEAGIATT[Phospho (STY)]GTEDSDDALLK_	1	25	0
_AAAASAAEAGIAT[Phospho (STY)]TGTEDSDDALLK_	1	25	0
_AAAAS[Phospho (STY)]AAEAGIATTGTEDSDDALLK_	1	25	0
_AAAAVAPGGLQST[Phospho (STY)]PGR_	1	16	0
_AAAAVAPGGLQS[Phospho (STY)]TPGR_	1	16	0
_AAAC[Carbamidomethyl (C)]FLLSTGDY[Phospho (STY)]AC[Carbamidomethyl (C)]ADGSVR_	1	20	0
_AAAC[Carbamidomethyl (C)]PSS[Phospho (STY)]PHK_	1	10	0
_AAAC[Carbamidomethyl (C)]PS[Phospho (STY)]SPHK_	1	10	0
_AAAEALSFT[Phospho (STY)]K_	1	10	0
_AAAEALS[Phospho (STY)]FTK_	1	10	0
_AAAEATQETVES[Phospho (STY)]LMQK_	1	16	0
_AAAEATQET[Phospho (STY)]VESLMQK_	1	16	0
_AAAEAT[Phospho (STY)]QETVESLMQK_	1	16	0
_AAAEIY[Phospho (STY)]EEFLAAFEGSDGNK_	1	20	0
_AAAEKPEEQGPEPLPIST[Phospho (STY)]QEW_	1	21	0
_AAAEKPEEQGPEPLPIS[Phospho (STY)]TQEW_	1	21	0
_AAAEQAIS[Phospho (STY)]VR_	1	10	0
_AAAES[Phospho (STY)]DLK_	1	8	0
_AAAEVNQDY[Phospho (STY)]GLDPK_	1	14	0
_AAAFLAVLVAS[Phospho (STY)]APR_	1	14	0
_AAAFMGTPQNQT[Phospho (STY)]HQQPHVLR_	1	20	0
_AAAFMGT[Phospho (STY)]PQNQTHQQPHVLR_	1	20	0
_AAAFQVAPHS[Phospho (STY)]HGEEAVAQDR_	1	20	0
_AAAFY[Phospho (STY)]VR_	1	7	0
_AAAGAGAGAS[Phospho (STY)]SR_	1	12	0
_AAAGEEETAAAGS[Phospho (STY)]PGR_	1	16	0
_AAAGEEET[Phospho (STY)]AAAGSPGR_	1	16	0
_AAAGEFADDPC[Carbamidomethyl (C)]SS[Phospho (STY)]VK_	1	15	0
_AAAGEFADDPC[Carbamidomethyl (C)]S[Phospho (STY)]SVK_	1	15	0
_AAAGEIIY[Phospho (STY)]NK_	1	10	0
_AAAGGLAMLTSMRPTLC[Carbamidomethyl (C)]S[Phospho (STY)]R_	1	19	0
_AAAGGLAMLTSMRPT[Phospho (STY)]LC[Carbamidomethyl (C)]SR_	1	19	0
_AAAGGLAMLTS[Phospho (STY)]MRPTLC[Carbamidomethyl (C)]SR_	1	19	0
_AAAGGLAMLT[Phospho (STY)]SMRPTLC[Carbamidomethyl (C)]SR_	1	19	0
_AAAGGQGS[Phospho (STY)]AVAAEAEPGK_	1	18	0
_AAAGGTAS[Phospho (STY)]PGGGAR_	1	14	0
_AAAGGT[Phospho (STY)]ASPGGGAR_	1	14	0
_AAAGGT[Phospho (STY)]R_	1	7	0
_AAAGLGGGDSGDGT[Phospho (STY)]AR_	1	16	0
_AAAGLGGGDS[Phospho (STY)]GDGTAR_	1	16	0
_AAAGQES[Phospho (STY)]EGPAVGPPQPLGK_	1	20	0
_AAAGQGS[Phospho (STY)]VAGK_	1	11	0
_AAAGS[Phospho (STY)]PR_	1	7	0
_AAAGT[Phospho (STY)]SR_	1	7	0
_AAAGVGGS[Phospho (STY)]LR_	1	10	0
_AAAGYY[Phospho (STY)]PR_	1	8	0
_AAAGY[Phospho (STY)]YPR_	1	8	0
_AAAIGIDLGTTYS[Phospho (STY)]C[Carbamidomethyl (C)]VGVFQHGK_	1	22	0
_AAAIGIDLGTTY[Phospho (STY)]SC[Carbamidomethyl (C)]VGVFQHGK_	1	22	0
_AAAIGIDLGTT[Phospho (STY)]YSC[Carbamidomethyl (C)]VGVFQHGK_	1	22	0
_AAAIGIDLGT[Phospho (STY)]TYSC[Carbamidomethyl (C)]VGVFQHGK_	1	22	0
_AAAIGITQVVIS[Phospho (STY)]R_	1	13	0
_AAAIGIT[Phospho (STY)]QVVISR_	1	13	0
_AAAIGRPLHYPVLVT[Phospho (STY)]K_	1	16	0
_AAAIGRPLHY[Phospho (STY)]PVLVTK_	1	16	0
_AAAILALLWVVALVVS[Phospho (STY)]VGPLLGWK_	1	24	0
_AAAIPPIQVT[Phospho (STY)]K_	1	11	0
_AAAIST[Phospho (STY)]PK_	1	8	0
_AAAIS[Phospho (STY)]TPK_	1	8	0
_AAAKPS[Phospho (STY)]NAGHLPLLPNVSYK_	1	20	0
_AAALAAAVAQDPAASGAPSS[Phospho (STY)]_	1	20	0
_AAALAAAVAQDPAASGAPS[Phospho (STY)]S_	1	20	0
_AAALDVYNAVST[Phospho (STY)]SFQR_	1	16	0
_AAALDVY[Phospho (STY)]NAVSTSFQR_	1	16	0
_AAALGT[Phospho (STY)]K_	1	7	0
_AAALLLLALAALLLALLS[Phospho (STY)]LR_	1	20	0
_AAALLPS[Phospho (STY)]R_	1	8	0
_AAALMC[Carbamidomethyl (C)]GVFIPMLNPFIYS[Phospho (STY)]IR_	1	21	0
_AAALPPQTPPQT[Phospho (STY)]R_	1	13	0
_AAALPPQT[Phospho (STY)]PPQTR_	1	13	0
_AAALQALQAQAPTS[Phospho (STY)]PPPPPPPLK_	1	23	0
_AAALQALQAQAPT[Phospho (STY)]SPPPPPPPLK_	1	23	0
_AAALSFVSLVDGY[Phospho (STY)]FR_	1	15	0
_AAALSFVS[Phospho (STY)]LVDGYFR_	1	15	0
_AAALSGGLLS[Phospho (STY)]DPELQR_	1	16	0
_AAALSLSTLAS[Phospho (STY)]PK_	1	13	0
_AAALSLST[Phospho (STY)]LASPK_	1	13	0
_AAALSLS[Phospho (STY)]TLASPK_	1	13	0
_AAALS[Phospho (STY)]ER_	1	7	0
_AAALS[Phospho (STY)]FVSLVDGYFR_	1	15	0
_AAALS[Phospho (STY)]GGLLSDPELQR_	1	16	0
_AAALS[Phospho (STY)]IDLC[Carbamidomethyl (C)]R_	1	10	0
_AAALS[Phospho (STY)]LSTLASPK_	1	13	0
_AAALVDEGLDPEEHTADGEPS[Phospho (STY)]AK_	1	23	0
_AAALVDEGLDPEEHT[Phospho (STY)]ADGEPSAK_	1	23	0
_AAAMAAAAAETS[Phospho (STY)]QR_	1	14	0
_AAAMAAAAAET[Phospho (STY)]SQR_	1	14	0
_AAAMAAS[Phospho (STY)]K_	1	8	0
_AAAMLNMTGSGY[Phospho (STY)]VWLVGER_	1	19	0
_AAAMLPTVGEGYGYGPES[Phospho (STY)]ELSQASAATR_	1	28	0
_AAAMLPTVGEGYGY[Phospho (STY)]GPESELSQASAATR_	1	28	0
_AAAMLPTVGEGY[Phospho (STY)]GYGPESELSQASAATR_	1	28	0
_AAAMLPT[Phospho (STY)]VGEGYGYGPESELSQASAATR_	1	28	0
_AAAMT[Phospho (STY)]PPEEELK_	1	12	0
_AAANPDLQGHLPS[Phospho (STY)]FQQSAFNR_	1	21	0
_AAANSS[Phospho (STY)]HGK_	1	9	0
_AAANS[Phospho (STY)]SHGK_	1	9	0
_AAAPAALT[Phospho (STY)]PR_	1	10	0
_AAAPAEGPPGGIQPEAAEPKPT[Phospho (STY)]AEAPK_	1	27	0
_AAAPAPGC[Carbamidomethyl (C)]C[Carbamidomethyl (C)]PPT[Phospho (STY)]PNPGSR_	1	18	0
_AAAPAPVS[Phospho (STY)]EAVC[Carbamidomethyl (C)]R_	1	13	0
_AAAPAS[Phospho (STY)]PFR_	1	9	0
_AAAPGGLASS[Phospho (STY)]C[Carbamidomethyl (C)]GR_	1	13	0
_AAAPGGLAS[Phospho (STY)]SC[Carbamidomethyl (C)]GR_	1	13	0
_AAAPLSIAAPPLPAYPPAHS[Phospho (STY)]QR_	1	22	0
_AAAPLS[Phospho (STY)]IAAPPLPAYPPAHSQR_	1	22	0
_AAAPPDYS[Phospho (STY)]K_	1	9	0
_AAAPPDY[Phospho (STY)]SK_	1	9	0
_AAAPPQPSPPPT[Phospho (STY)]K_	1	13	0
_AAAPPQPS[Phospho (STY)]PPPTK_	1	13	0
_AAAPRPPVSAASGRPQDDTDSS[Phospho (STY)]R_	1	23	0
_AAAPRPPVSAASGRPQDDTDS[Phospho (STY)]SR_	1	23	0
_AAAPSGPAPTTS[Phospho (STY)]IR_	1	14	0
_AAAPS[Phospho (STY)]GPAPTTSIR_	1	14	0
_AAAPS[Phospho (STY)]PDR_	1	8	0
_AAAPVVMDVLQTDVSQNFGLELDT[Phospho (STY)]K_	1	25	0
_AAAPVVMDVLQTDVS[Phospho (STY)]QNFGLELDTK_	1	25	0
_AAAPVVMDVLQT[Phospho (STY)]DVSQNFGLELDTK_	1	25	0
_AAAQC[Carbamidomethyl (C)]Y[Phospho (STY)]IDLIIK_	1	12	0
_AAAQLLQSQAQQSGAQQT[Phospho (STY)]K_	1	19	0
_AAAQLLQSQAQQS[Phospho (STY)]GAQQTK_	1	19	0
_AAAQLLQS[Phospho (STY)]QAQQSGAQQTK_	1	19	0
_AAAQLTYC[Carbamidomethyl (C)]S[Phospho (STY)]LC[Carbamidomethyl (C)]PPDDLADR_	1	19	0
_AAAQLTY[Phospho (STY)]C[Carbamidomethyl (C)]SLC[Carbamidomethyl (C)]PPDDLADR_	1	19	0
_AAAQLT[Phospho (STY)]YC[Carbamidomethyl (C)]SLC[Carbamidomethyl (C)]PPDDLADR_	1	19	0
_AAAQNS[Phospho (STY)]PEDEGLLIVK_	1	16	0
_AAAQSQC[Carbamidomethyl (C)]QIST[Phospho (STY)]LR_	1	13	0
_AAAQSQC[Carbamidomethyl (C)]QIS[Phospho (STY)]TLR_	1	13	0
_AAAQS[Phospho (STY)]QC[Carbamidomethyl (C)]QISTLR_	1	13	0
_AAAQVLNT[Phospho (STY)]LWQYR_	1	13	0
_AAAQYY[Phospho (STY)]LGNFR_	1	11	0
_AAAQY[Phospho (STY)]YLGNFR_	1	11	0
_AAARPLLTDLYQAT[Phospho (STY)]MALGYWR_	1	21	0
_AAARPLLTDLY[Phospho (STY)]QATMALGYWR_	1	21	0
_AAARPLLT[Phospho (STY)]DLYQATMALGYWR_	1	21	0
_AAASASVAGSS[Phospho (STY)]GPAAC[Carbamidomethyl (C)]SPPSSSAPR_	1	25	0
_AAASASVAGS[Phospho (STY)]SGPAAC[Carbamidomethyl (C)]SPPSSSAPR_	1	25	0
_AAASATVSVQVTDANDPPAFHPQS[Phospho (STY)]FIVNK_	1	29	0
_AAASATVSVQVT[Phospho (STY)]DANDPPAFHPQSFIVNK_	1	29	0
_AAASATVS[Phospho (STY)]VQVTDANDPPAFHPQSFIVNK_	1	29	0
_AAASAT[Phospho (STY)]R_	1	7	0
_AAASAT[Phospho (STY)]VSVQVTDANDPPAFHPQSFIVNK_	1	29	0
_AAASEAPQDVTYAQLHSLT[Phospho (STY)]LR_	1	21	0
_AAASEAPQDVTYAQLHS[Phospho (STY)]LTLR_	1	21	0
_AAASEAPQDVTY[Phospho (STY)]AQLHSLTLR_	1	21	0
_AAASEAPQDVT[Phospho (STY)]YAQLHSLTLR_	1	21	0
_AAASGQPRPEMQC[Carbamidomethyl (C)]PAEHEEDMY[Phospho (STY)]R_	1	23	0
_AAASLAAVSGTAAASLGSAQPT[Phospho (STY)]DLGAHK_	1	28	0
_AAASLAAVSGTAAASLGS[Phospho (STY)]AQPTDLGAHK_	1	28	0
_AAASLAAVSGTAAAS[Phospho (STY)]LGSAQPTDLGAHK_	1	28	0
_AAASLAAVS[Phospho (STY)]GTAAASLGSAQPTDLGAHK_	1	28	0
_AAASLDTATFST[Phospho (STY)]TEMALALNR_	1	21	0
_AAASLS[Phospho (STY)]QPEEEQK_	1	13	0
_AAASLVS[Phospho (STY)]R_	1	8	0
_AAASMGDTLSEQQLGDSDIPVIVY[Phospho (STY)]R_	1	25	0
_AAASNEPKPAVPPSS[Phospho (STY)]EK_	1	17	0
_AAASNEPKPAVPPS[Phospho (STY)]SEK_	1	17	0
_AAASPTQTPPTTST[Phospho (STY)]IR_	1	16	0
_AAASPTQTPPTTS[Phospho (STY)]TIR_	1	16	0
_AAASPTQTPPTT[Phospho (STY)]STIR_	1	16	0
_AAASPTQTPPT[Phospho (STY)]TSTIR_	1	16	0
_AAASPTQT[Phospho (STY)]PPTTSTIR_	1	16	0
_AAASPT[Phospho (STY)]QTPPTTSTIR_	1	16	0
_AAASSPVTTLTQTMHDLAGLGSET[Phospho (STY)]PK_	1	26	0
_AAASSPVTTLTQTMHDLAGLGS[Phospho (STY)]ETPK_	1	26	0
_AAASSPVTTLTQT[Phospho (STY)]MHDLAGLGSETPK_	1	26	0
_AAASSPVTTLT[Phospho (STY)]QTMHDLAGLGSETPK_	1	26	0
_AAASSPVTT[Phospho (STY)]LTQTMHDLAGLGSETPK_	1	26	0
_AAASSPVT[Phospho (STY)]TLTQTMHDLAGLGSETPK_	1	26	0
_AAASS[Phospho (STY)]PVTTLTQTMHDLAGLGSETPK_	1	26	0
_AAASTDYY[Phospho (STY)]K_	1	9	0
_AAASTDY[Phospho (STY)]YK_	1	9	0
_AAAST[Phospho (STY)]DYYK_	1	9	0
_AAAS[Phospho (STY)]AALELPLGPAPVSVAPQAEAEAR_	1	27	0
_AAAS[Phospho (STY)]APSSLLDQPC[Carbamidomethyl (C)]LC[Carbamidomethyl (C)]PAPSVR_	1	22	0
_AAAS[Phospho (STY)]ATR_	1	7	0
_AAAS[Phospho (STY)]ATVSVQVTDANDPPAFHPQSFIVNK_	1	29	0
_AAAS[Phospho (STY)]EAPQDVTYAQLHSLTLR_	1	21	0
_AAAS[Phospho (STY)]EETR_	1	8	0
_AAAS[Phospho (STY)]GIMGR_	1	9	0
_AAAS[Phospho (STY)]GQPRPEMQC[Carbamidomethyl (C)]PAEHEEDMYR_	1	23	0
_AAAS[Phospho (STY)]HLFPFEQL_	1	12	0
_AAAS[Phospho (STY)]HPLSR_	1	9	0
_AAAS[Phospho (STY)]LAAVSGTAAASLGSAQPTDLGAHK_	1	28	0
_AAAS[Phospho (STY)]LAELPLPTPPPAPPPEPEK_	1	23	0
_AAAS[Phospho (STY)]LSQPEEEQK_	1	13	0
_AAAS[Phospho (STY)]LVSR_	1	8	0
_AAAS[Phospho (STY)]PTQTPPTTSTIR_	1	16	0
_AAAS[Phospho (STY)]QGAEK_	1	9	0
_AAAS[Phospho (STY)]SPVTTLTQTMHDLAGLGSETPK_	1	26	0
_AAAS[Phospho (STY)]SSPER_	1	9	0
_AAAS[Phospho (STY)]TDYYK_	1	9	0
_AAATAAGAGEDMDESS[Phospho (STY)]LLDLLEC[Carbamidomethyl (C)]SVC[Carbamidomethyl (C)]LER_	1	29	0
_AAATGLPEGPAVPVPS[Phospho (STY)]R_	1	17	0
_AAATGNAS[Phospho (STY)]PGK_	1	11	0
_AAATMAT[Phospho (STY)]PLPGR_	1	12	0
_AAATPEPAMAQPDSTAPEGAT[Phospho (STY)]GQAPPSSK_	1	29	0
_AAATPEPAMAQPDST[Phospho (STY)]APEGATGQAPPSSK_	1	29	0
_AAATPEPAMAQPDS[Phospho (STY)]TAPEGATGQAPPSSK_	1	29	0
_AAATPES[Phospho (STY)]QEPQAK_	1	13	0
_AAATS[Phospho (STY)]AK_	1	7	0
_AAATTAQEY[Phospho (STY)]LK_	1	11	0
_AAATTPT[Phospho (STY)]K_	1	8	0
_AAATTSQPVLTS[Phospho (STY)]QQIETIFFK_	1	21	0
_AAATT[Phospho (STY)]PTK_	1	8	0
_AAATY[Phospho (STY)]EQMK_	1	9	0
_AAAT[Phospho (STY)]AEEPDPK_	1	11	0
_AAAT[Phospho (STY)]AGGQGGAAR_	1	13	0
_AAAT[Phospho (STY)]GNASPGK_	1	11	0
_AAAT[Phospho (STY)]MATPLPGR_	1	12	0
_AAAT[Phospho (STY)]PAK_	1	7	0
_AAAT[Phospho (STY)]PEPAMAQPDSTAPEGATGQAPPSSK_	1	29	0
_AAAT[Phospho (STY)]PESQEPQAK_	1	13	0
_AAAT[Phospho (STY)]SAK_	1	7	0
_AAAT[Phospho (STY)]TPTK_	1	8	0
_AAAT[Phospho (STY)]YEQMK_	1	9	0
_AAAVGT[Phospho (STY)]ANK_	1	9	0
_AAAVHT[Phospho (STY)]AIR_	1	9	0
_AAAVLLSST[Phospho (STY)]GLMELLEK_	1	17	0
_AAAVLLSS[Phospho (STY)]TGLMELLEK_	1	17	0
_AAAVLLS[Phospho (STY)]STGLMELLEK_	1	17	0
_AAAVS[Phospho (STY)]EAEADFYEQNSR_	1	17	0
_AAAYDIS[Phospho (STY)]EDEED_	1	12	0
_AAAYS[Phospho (STY)]AQVQPVDGATR_	1	16	0
_AAAY[Phospho (STY)]DISEDEED_	1	12	0
_AAAY[Phospho (STY)]GVR_	1	7	0
_AAAY[Phospho (STY)]SAQVQPVDGATR_	1	16	0
_AAC[Carbamidomethyl (C)]ALLNS[Phospho (STY)]GGGVIR_	1	14	0
_AAC[Carbamidomethyl (C)]EFSETDVTNT[Phospho (STY)]EHHQPSNNDLNTTEK_	1	28	0
_AAC[Carbamidomethyl (C)]EFSET[Phospho (STY)]DVTNTEHHQPSNNDLNTTEK_	1	28	0
_AAC[Carbamidomethyl (C)]EFS[Phospho (STY)]ETDVTNTEHHQPSNNDLNTTEK_	1	28	0
_AAC[Carbamidomethyl (C)]FDAFHPLS[Phospho (STY)]PLR_	1	14	0
_AAC[Carbamidomethyl (C)]IAEQYHT[Phospho (STY)]VLK_	1	13	0
_AAC[Carbamidomethyl (C)]LHS[Phospho (STY)]PGLGQPR_	1	13	0
_AAC[Carbamidomethyl (C)]LPLPGY[Phospho (STY)]R_	1	10	0
_AAC[Carbamidomethyl (C)]PC[Carbamidomethyl (C)]PQSS[Phospho (STY)]PPEQK_	1	14	0
_AAC[Carbamidomethyl (C)]PC[Carbamidomethyl (C)]PQS[Phospho (STY)]SPPEQK_	1	14	0
_AAC[Carbamidomethyl (C)]PLDSESAEGVVPPAS[Phospho (STY)]GGGR_	1	22	0
_AAC[Carbamidomethyl (C)]PVLC[Carbamidomethyl (C)]SGNGQYS[Phospho (STY)]K_	1	15	0
_AAC[Carbamidomethyl (C)]PVLC[Carbamidomethyl (C)]SGNGQY[Phospho (STY)]SK_	1	15	0
_AAC[Carbamidomethyl (C)]PVLC[Carbamidomethyl (C)]S[Phospho (STY)]GNGQYSK_	1	15	0
_AAC[Carbamidomethyl (C)]SAAAMEEDSEASSS[Phospho (STY)]R_	1	18	0
_AAC[Carbamidomethyl (C)]SAAAMEEDSEASS[Phospho (STY)]SR_	1	18	0
_AAC[Carbamidomethyl (C)]SAAAMEEDSEAS[Phospho (STY)]SSR_	1	18	0
_AAC[Carbamidomethyl (C)]SAAAMEEDS[Phospho (STY)]EASSSR_	1	18	0
_AAC[Carbamidomethyl (C)]SSSEEDDC[Carbamidomethyl (C)]VSLS[Phospho (STY)]K_	1	16	0
_AAC[Carbamidomethyl (C)]SSSEEDDC[Carbamidomethyl (C)]VS[Phospho (STY)]LSK_	1	16	0
_AAC[Carbamidomethyl (C)]SSS[Phospho (STY)]EEDDC[Carbamidomethyl (C)]VSLSK_	1	16	0
_AAC[Carbamidomethyl (C)]SS[Phospho (STY)]SEEDDC[Carbamidomethyl (C)]VSLSK_	1	16	0
_AAC[Carbamidomethyl (C)]S[Phospho (STY)]AAAMEEDSEASSSR_	1	18	0
_AAC[Carbamidomethyl (C)]S[Phospho (STY)]DPGASGR_	1	11	0
_AAC[Carbamidomethyl (C)]S[Phospho (STY)]QASVAPHVLK_	1	14	0
_AAC[Carbamidomethyl (C)]S[Phospho (STY)]SSEEDDC[Carbamidomethyl (C)]VSLSK_	1	16	0
_AAC[Carbamidomethyl (C)]VLLSLLPVLWVPVAALAQLLT[Phospho (STY)]R_	1	25	0
_AAC[Carbamidomethyl (C)]VSC[Carbamidomethyl (C)]PAQGVSS[Phospho (STY)]VDVA_	1	17	0
_AAC[Carbamidomethyl (C)]VSC[Carbamidomethyl (C)]PAQGVS[Phospho (STY)]SVDVA_	1	17	0
_AAC[Carbamidomethyl (C)]YAANS[Phospho (STY)]PR_	1	10	0
_AADADIGANAEMEY[Phospho (STY)]K_	1	15	0
_AADAEAEVAS[Phospho (STY)]LNR_	1	13	0
_AADC[Carbamidomethyl (C)]DLQITNAQT[Phospho (STY)]K_	1	14	0
_AADC[Carbamidomethyl (C)]DLQIT[Phospho (STY)]NAQTK_	1	14	0
_AADC[Carbamidomethyl (C)]EVEQWDS[Phospho (STY)]DEPIPAK_	1	18	0
_AADC[Carbamidomethyl (C)]IS[Phospho (STY)]EPVNR_	1	11	0
_AADEALNAMTSNGS[Phospho (STY)]HR_	1	16	0
_AADEALNAMTS[Phospho (STY)]NGSHR_	1	16	0
_AADEDWDSELEDDLLGEDLLS[Phospho (STY)]GK_	1	23	0
_AADEDWDS[Phospho (STY)]ELEDDLLGEDLLSGK_	1	23	0
_AADEEAFEDNSEEY[Phospho (STY)]IR_	1	16	0
_AADEEAFEDNS[Phospho (STY)]EEYIR_	1	16	0
_AADEES[Phospho (STY)]LEGEGAGGADAAEESSGTK_	1	25	0
_AADEPAYLTVGTDVS[Phospho (STY)]AK_	1	17	0
_AADEPAYLTVGT[Phospho (STY)]DVSAK_	1	17	0
_AADEPAYLT[Phospho (STY)]VGTDVSAK_	1	17	0
_AADEPAY[Phospho (STY)]LTVGTDVSAK_	1	17	0
_AADES[Phospho (STY)]ER_	1	7	0
_AADFAQDIDINPGAVY[Phospho (STY)]K_	1	17	0
_AADFIEELSS[Phospho (STY)]LFK_	1	13	0
_AADFPSDWS[Phospho (STY)]DGEMMLK_	1	16	0
_AADFPS[Phospho (STY)]DWSDGEMMLK_	1	16	0
_AADFQLHTHVNDGTEFGGSIY[Phospho (STY)]QK_	1	23	0
_AADFQLHTHVNDGT[Phospho (STY)]EFGGSIYQK_	1	23	0
_AADFQLHT[Phospho (STY)]HVNDGTEFGGSIYQK_	1	23	0
_AADGGERPLAASPPGT[Phospho (STY)]VK_	1	18	0
_AADGGERPLAAS[Phospho (STY)]PPGTVK_	1	18	0
_AADGSAVSTVT[Phospho (STY)]K_	1	12	0
_AADGSAVST[Phospho (STY)]VTK_	1	12	0
_AADGSAVS[Phospho (STY)]TVTK_	1	12	0
_AADGSLDT[Phospho (STY)]QPK_	1	11	0
_AADGSLS[Phospho (STY)]AK_	1	9	0
_AADGS[Phospho (STY)]AVSTVTK_	1	12	0
_AADGS[Phospho (STY)]LDTQPK_	1	11	0
_AADGS[Phospho (STY)]LSAK_	1	9	0
_AADHLKPFLDDST[Phospho (STY)]LR_	1	15	0
_AADHLKPFLDDS[Phospho (STY)]TLR_	1	15	0
_AADIAEALYS[Phospho (STY)]VPR_	1	13	0
_AADIAEALY[Phospho (STY)]SVPR_	1	13	0
_AADIGVAMGQT[Phospho (STY)]GTDVC[Carbamidomethyl (C)]K_	1	17	0
_AADIS[Phospho (STY)]LDNLVEGK_	1	13	0
_AADLAHIT[Phospho (STY)]AR_	1	10	0
_AADLLAADFS[Phospho (STY)]GK_	1	12	0
_AADLNGDLTAT[Phospho (STY)]R_	1	12	0
_AADLNGDLT[Phospho (STY)]ATR_	1	12	0
_AADMGNPVGQSGLGMAY[Phospho (STY)]LYGR_	1	21	0
_AADPPAENSS[Phospho (STY)]APEAEQGGAE_	1	20	0
_AADPPAENS[Phospho (STY)]SAPEAEQGGAE_	1	20	0
_AADPTAPGSDSAVT[Phospho (STY)]LR_	1	16	0
_AADPTAPGSDS[Phospho (STY)]AVTLR_	1	16	0
_AADPTAPGS[Phospho (STY)]DSAVTLR_	1	16	0
_AADPT[Phospho (STY)]FVMGHAMATGLVLIGTGSSVK_	1	26	0
_AADPVPSFDESSQDTS[Phospho (STY)]EK_	1	18	0
_AADPVPSFDESSQDT[Phospho (STY)]SEK_	1	18	0
_AADPVPSFDESS[Phospho (STY)]QDTSEK_	1	18	0
_AADPVPSFDES[Phospho (STY)]SQDTSEK_	1	18	0
_AADPVPS[Phospho (STY)]FDESSQDTSEK_	1	18	0
_AADPY[Phospho (STY)]SDLVK_	1	10	0
_AADQFDIYSSQQS[Phospho (STY)]K_	1	14	0
_AADQFDIYSS[Phospho (STY)]QQSK_	1	14	0
_AADQFDIYS[Phospho (STY)]SQQSK_	1	14	0
_AADQFDIY[Phospho (STY)]SSQQSK_	1	14	0
_AADQYLS[Phospho (STY)]QK_	1	9	0
_AADQY[Phospho (STY)]LSQK_	1	9	0
_AADSQNSGEGNTGAAESSFSQEVS[Phospho (STY)]R_	1	25	0
_AADSQNSGEGNTGAAESSFS[Phospho (STY)]QEVSR_	1	25	0
_AADSQNSGEGNTGAAESS[Phospho (STY)]FSQEVSR_	1	25	0
_AADSQNSGEGNTGAAES[Phospho (STY)]SFSQEVSR_	1	25	0
_AADSQNSGEGNT[Phospho (STY)]GAAESSFSQEVSR_	1	25	0
_AADSQNS[Phospho (STY)]GEGNTGAAESSFSQEVSR_	1	25	0
_AADSSAPEDS[Phospho (STY)]EK_	1	12	0
_AADSSDSDGAEES[Phospho (STY)]PAEPGAPR_	1	21	0
_AADSSDS[Phospho (STY)]DGAEESPAEPGAPR_	1	21	0
_AADSSPDTS[Phospho (STY)]DNEAK_	1	14	0
_AADSSPDT[Phospho (STY)]SDNEAK_	1	14	0
_AADSS[Phospho (STY)]DSDGAEESPAEPGAPR_	1	21	0
_AADSS[Phospho (STY)]FWEIADHGQIDSMEQLVLTYQPER_	1	29	0
_AADSS[Phospho (STY)]PDTSDNEAK_	1	14	0
_AADS[Phospho (STY)]IC[Carbamidomethyl (C)]DGDLVDSQIR_	1	16	0
_AADS[Phospho (STY)]LQQNLQR_	1	11	0
_AADS[Phospho (STY)]QNSGEGNTGAAESSFSQEVSR_	1	25	0
_AADS[Phospho (STY)]SDSDGAEESPAEPGAPR_	1	21	0
_AADS[Phospho (STY)]SFWEIADHGQIDSMEQLVLTYQPER_	1	29	0
_AADS[Phospho (STY)]SPDTSDNEAK_	1	14	0
_AADS[Phospho (STY)]TSQC[Carbamidomethyl (C)]GK_	1	10	0
_AADS[Phospho (STY)]VEDEIEEVALR_	1	15	0
_AADTDGDGQVNY[Phospho (STY)]EEFVR_	1	17	0
_AADTEEMDIEMDS[Phospho (STY)]GDEA_	1	17	0
_AADTT[Phospho (STY)]PR_	1	7	0
_AADT[Phospho (STY)]EEMDIEMDSGDEA_	1	17	0
_AADT[Phospho (STY)]IEALQK_	1	10	0
_AADT[Phospho (STY)]TPR_	1	7	0
_AADVEPSS[Phospho (STY)]PEPK_	1	12	0
_AADVEPS[Phospho (STY)]SPEPK_	1	12	0
_AADVLVYLADDTVVPLAVENLPS[Phospho (STY)]LR_	1	25	0
_AADVWSLGVMLY[Phospho (STY)]TMLVGR_	1	18	0
_AADYY[Phospho (STY)]SQQMAQR_	1	12	0
_AADY[Phospho (STY)]YSQQMAQR_	1	12	0
_AAEAAAAPAESAAPAAGEEPS[Phospho (STY)]K_	1	22	0
_AAEAAAAPAES[Phospho (STY)]AAPAAGEEPSK_	1	22	0
_AAEAFSELS[Phospho (STY)]K_	1	10	0
_AAEAFS[Phospho (STY)]ELSK_	1	10	0
_AAEAGGAEEQYGFLTTPT[Phospho (STY)]K_	1	19	0
_AAEAGGAEEQYGFLTT[Phospho (STY)]PTK_	1	19	0
_AAEAGGAEEQYGFLT[Phospho (STY)]TPTK_	1	19	0
_AAEAGGAEEQY[Phospho (STY)]GFLTTPTK_	1	19	0
_AAEALHGEADS[Phospho (STY)]SGVLAAVDATVNK_	1	24	0
_AAEALQS[Phospho (STY)]VLDAEIR_	1	14	0
_AAEATEGPTSEPSSS[Phospho (STY)]GPGR_	1	19	0
_AAEATEGPTSEPSS[Phospho (STY)]SGPGR_	1	19	0
_AAEATEGPTSEPS[Phospho (STY)]SSGPGR_	1	19	0
_AAEATEGPTS[Phospho (STY)]EPSSSGPGR_	1	19	0
_AAEATEGPT[Phospho (STY)]SEPSSSGPGR_	1	19	0
_AAEATNDYET[Phospho (STY)]LVK_	1	13	0
_AAEATNDY[Phospho (STY)]ETLVK_	1	13	0
_AAEATVC[Carbamidomethyl (C)]ANNS[Phospho (STY)]K_	1	12	0
_AAEAT[Phospho (STY)]EGPTSEPSSSGPGR_	1	19	0
_AAEAT[Phospho (STY)]NDYETLVK_	1	13	0
_AAEAY[Phospho (STY)]QK_	1	7	0
_AAEC[Carbamidomethyl (C)]NIVVT[Phospho (STY)]QPR_	1	12	0
_AAEDAVYELQS[Phospho (STY)]K_	1	12	0
_AAEDAVY[Phospho (STY)]ELQSK_	1	12	0
_AAEDDEDDDVDT[Phospho (STY)]K_	1	13	0
_AAEDSPYWVSPAYS[Phospho (STY)]K_	1	15	0
_AAEDSPYWVSPAY[Phospho (STY)]SK_	1	15	0
_AAEDSPYWVS[Phospho (STY)]PAYSK_	1	15	0
_AAEDSPY[Phospho (STY)]WVSPAYSK_	1	15	0
_AAEDS[Phospho (STY)]PYWVSPAYSK_	1	15	0
_AAEDY[Phospho (STY)]GVIK_	1	9	0
_AAEEAAST[Phospho (STY)]LASSIHPEQC[Carbamidomethyl (C)]IK_	1	20	0
_AAEEDDLDSSLAS[Phospho (STY)]VFR_	1	16	0
_AAEEDDLDSS[Phospho (STY)]LASVFR_	1	16	0
_AAEEDDLDS[Phospho (STY)]SLASVFR_	1	16	0
_AAEEEEEEEEEVDLAC[Carbamidomethyl (C)]TPT[Phospho (STY)]DVR_	1	22	0
_AAEEEEEEEEEVDLAC[Carbamidomethyl (C)]T[Phospho (STY)]PTDVR_	1	22	0
_AAEEEINSLY[Phospho (STY)]K_	1	11	0
_AAEEEPSTSATVPMS[Phospho (STY)]K_	1	16	0
_AAEEEPSTSAT[Phospho (STY)]VPMSK_	1	16	0
_AAEEEPSTS[Phospho (STY)]ATVPMSK_	1	16	0
_AAEEEPST[Phospho (STY)]SATVPMSK_	1	16	0
_AAEEEPS[Phospho (STY)]TSATVPMSK_	1	16	0
_AAEEGGANQS[Phospho (STY)]PR_	1	12	0
_AAEELDMENEFLLPPVFGEEY[Phospho (STY)]EEQPRPR_	1	28	0
_AAEEPS[Phospho (STY)]K_	1	7	0
_AAEEQGDDQDS[Phospho (STY)]EK_	1	13	0
_AAEEQLS[Phospho (STY)]AR_	1	9	0
_AAEESASQIQSS[Phospho (STY)]AQR_	1	15	0
_AAEES[Phospho (STY)]GAK_	1	8	0
_AAEES[Phospho (STY)]LR_	1	7	0
_AAEEVMC[Carbamidomethyl (C)]YTS[Phospho (STY)]LQLRPPQGR_	1	19	0
_AAEEVMC[Carbamidomethyl (C)]YT[Phospho (STY)]SLQLRPPQGR_	1	19	0
_AAEEVMC[Carbamidomethyl (C)]Y[Phospho (STY)]TSLQLRPPQGR_	1	19	0
_AAEEVTLQT[Phospho (STY)]GIK_	1	12	0
_AAEEVT[Phospho (STY)]LQTGIK_	1	12	0
_AAEGAGLHALGITDLC[Carbamidomethyl (C)]LVLPS[Phospho (STY)]K_	1	22	0
_AAEGHYAS[Phospho (STY)]QNK_	1	11	0
_AAEGHY[Phospho (STY)]ASQNK_	1	11	0
_AAEGLDT[Phospho (STY)]QR_	1	9	0
_AAEGLS[Phospho (STY)]PVQSAQR_	1	13	0
_AAEGTS[Phospho (STY)]FLLR_	1	10	0
_AAEGVQEVSTAC[Carbamidomethyl (C)]TWNGRPC[Carbamidomethyl (C)]SLS[Phospho (STY)]VHIDK_	1	27	0
_AAEGVQEVSTAC[Carbamidomethyl (C)]TWNGRPC[Carbamidomethyl (C)]S[Phospho (STY)]LSVHIDK_	1	27	0
_AAEGVQEVSTAC[Carbamidomethyl (C)]T[Phospho (STY)]WNGRPC[Carbamidomethyl (C)]SLSVHIDK_	1	27	0
_AAEGVQEVST[Phospho (STY)]AC[Carbamidomethyl (C)]TWNGRPC[Carbamidomethyl (C)]SLSVHIDK_	1	27	0
_AAEGVQEVS[Phospho (STY)]TAC[Carbamidomethyl (C)]TWNGRPC[Carbamidomethyl (C)]SLSVHIDK_	1	27	0
_AAEGVS[Phospho (STY)]AADMAK_	1	12	0
_AAEGWSAPILT[Phospho (STY)]LAR_	1	14	0
_AAEGWS[Phospho (STY)]APILTLAR_	1	14	0
_AAEHDLEVAS[Phospho (STY)]EEEQER_	1	16	0
_AAEIAS[Phospho (STY)]SDSANVSSR_	1	15	0
_AAEILYY[Phospho (STY)]FALR_	1	11	0
_AAEILY[Phospho (STY)]YFALR_	1	11	0
_AAEIMETS[Phospho (STY)]IQAMK_	1	13	0
_AAEIS[Phospho (STY)]AMLK_	1	9	0
_AAEIVLS[Phospho (STY)]ALPDR_	1	12	0
_AAEIWIASLSSQPIDHEDST[Phospho (STY)]MQAGPK_	1	26	0
_AAEIWIASLSSQPIDHEDS[Phospho (STY)]TMQAGPK_	1	26	0
_AAELFVET[Phospho (STY)]IAK_	1	11	0
_AAELSQS[Phospho (STY)]LPPR_	1	11	0
_AAELS[Phospho (STY)]IK_	1	7	0
_AAELS[Phospho (STY)]PEER_	1	9	0
_AAELTAT[Phospho (STY)]QVEEEEEEEDFR_	1	19	0
_AAELT[Phospho (STY)]ATQVEEEEEEEDFR_	1	19	0
_AAEMMAS[Phospho (STY)]LLK_	1	10	0
_AAEMVPDLPSPPMEAPAPASNPS[Phospho (STY)]GR_	1	25	0
_AAEMVPDLPSPPMEAPAPAS[Phospho (STY)]NPSGR_	1	25	0
_AAEMVPDLPS[Phospho (STY)]PPMEAPAPASNPSGR_	1	25	0
_AAENASLGPTNGS[Phospho (STY)]K_	1	14	0
_AAENASLGPT[Phospho (STY)]NGSK_	1	14	0
_AAENAS[Phospho (STY)]LGPTNGSK_	1	14	0
_AAENGALGS[Phospho (STY)]PER_	1	12	0
_AAENHQGTLTEYC[Carbamidomethyl (C)]GTLMSLPT[Phospho (STY)]K_	1	22	0
_AAENHQGTLTEYC[Carbamidomethyl (C)]GTLMS[Phospho (STY)]LPTK_	1	22	0
_AAENHQGTLTEYC[Carbamidomethyl (C)]GT[Phospho (STY)]LMSLPTK_	1	22	0
_AAENHQGTLTEY[Phospho (STY)]C[Carbamidomethyl (C)]GTLMSLPTK_	1	22	0
_AAENHQGTLT[Phospho (STY)]EYC[Carbamidomethyl (C)]GTLMSLPTK_	1	22	0
_AAENHQGT[Phospho (STY)]LTEYC[Carbamidomethyl (C)]GTLMSLPTK_	1	22	0
_AAEPHFGT[Phospho (STY)]LPK_	1	11	0
_AAEPLHPVC[Carbamidomethyl (C)]T[Phospho (STY)]C[Carbamidomethyl (C)]GR_	1	13	0
_AAEPPS[Phospho (STY)]PPGK_	1	10	0
_AAEPPVVQPVPPAALSGPSGEEGLS[Phospho (STY)]PGGK_	1	29	0
_AAEPPVVQPVPPAALSGPS[Phospho (STY)]GEEGLSPGGK_	1	29	0
_AAEPPVVQPVPPAALS[Phospho (STY)]GPSGEEGLSPGGK_	1	29	0
_AAEPVS[Phospho (STY)]R_	1	7	0
_AAEPY[Phospho (STY)]LK_	1	7	0
_AAEQEAQLLS[Phospho (STY)]QLK_	1	13	0
_AAEQILEDMITIDVENVMEDIC[Carbamidomethyl (C)]S[Phospho (STY)]K_	1	24	0
_AAEQILEDMIT[Phospho (STY)]IDVENVMEDIC[Carbamidomethyl (C)]SK_	1	24	0
_AAEQISWY[Phospho (STY)]KPWTK_	1	13	0
_AAEQT[Phospho (STY)]AAR_	1	8	0
_AAEQYT[Phospho (STY)]PK_	1	8	0
_AAEQY[Phospho (STY)]TPK_	1	8	0
_AAESET[Phospho (STY)]PGK_	1	9	0
_AAESLADPTEY[Phospho (STY)]ENLFPGLK_	1	19	0
_AAESLADPT[Phospho (STY)]EYENLFPGLK_	1	19	0
_AAESLTAIPEPASPQLLETPIHAS[Phospho (STY)]QIQK_	1	28	0
_AAESLTAIPEPASPQLLET[Phospho (STY)]PIHASQIQK_	1	28	0
_AAESLTAIPEPAS[Phospho (STY)]PQLLETPIHASQIQK_	1	28	0
_AAESLT[Phospho (STY)]AIPEPASPQLLETPIHASQIQK_	1	28	0
_AAESPS[Phospho (STY)]PR_	1	8	0
_AAESSSDSSDSDSSEDDEAPSKPAGTT[Phospho (STY)]K_	1	28	0
_AAESSSDSSDSDSSEDDEAPSKPAGT[Phospho (STY)]TK_	1	28	0
_AAESSSDSSDSDSSEDDEAPS[Phospho (STY)]KPAGTTK_	1	28	0
_AAESSSDSSDSDSS[Phospho (STY)]EDDEAPSKPAGTTK_	1	28	0
_AAESSSDSSDSDS[Phospho (STY)]SEDDEAPSKPAGTTK_	1	28	0
_AAESSSDSSDS[Phospho (STY)]DSSEDDEAPSKPAGTTK_	1	28	0
_AAESSSDSS[Phospho (STY)]DSDSSEDDEAPSKPAGTTK_	1	28	0
_AAESSSDS[Phospho (STY)]SDSDSSEDDEAPSKPAGTTK_	1	28	0
_AAESSS[Phospho (STY)]DSSDSDSSEDDEAPSKPAGTTK_	1	28	0
_AAESS[Phospho (STY)]SDSSDSDSSEDDEAPSKPAGTTK_	1	28	0
_AAESTEEVSS[Phospho (STY)]LRPPR_	1	15	0
_AAESTEEVS[Phospho (STY)]SLRPPR_	1	15	0
_AAESTEIPPY[Phospho (STY)]VMK_	1	13	0
_AAEST[Phospho (STY)]EEVSSLRPPR_	1	15	0
_AAESVSKPDVSEEAPGPS[Phospho (STY)]K_	1	19	0
_AAESVSKPDVS[Phospho (STY)]EEAPGPSK_	1	19	0
_AAESVS[Phospho (STY)]KPDVSEEAPGPSK_	1	19	0
_AAES[Phospho (STY)]AEIEPR_	1	10	0
_AAES[Phospho (STY)]ETPGK_	1	9	0
_AAES[Phospho (STY)]LADPTEYENLFPGLK_	1	19	0
_AAES[Phospho (STY)]LLVK_	1	8	0
_AAES[Phospho (STY)]LTAIPEPASPQLLETPIHASQIQK_	1	28	0
_AAES[Phospho (STY)]PDQK_	1	8	0
_AAES[Phospho (STY)]PSPR_	1	8	0
_AAES[Phospho (STY)]SSDSSDSDSSEDDEAPSKPAGTTK_	1	28	0
_AAES[Phospho (STY)]TEEVSSLRPPR_	1	15	0
_AAES[Phospho (STY)]TEIPPYVMK_	1	13	0
_AAES[Phospho (STY)]VSKPDVSEEAPGPSK_	1	19	0
_AAETASS[Phospho (STY)]SSASSDSSQYR_	1	18	0
_AAETHFGFETVS[Phospho (STY)]EEEK_	1	16	0
_AAETHFGFET[Phospho (STY)]VSEEEK_	1	16	0
_AAETIIDT[Phospho (STY)]K_	1	9	0
_AAETSDDDLIPFGDRPTVS[Phospho (STY)]R_	1	20	0
_AAETSDDDLIPFGDRPT[Phospho (STY)]VSR_	1	20	0
_AAETS[Phospho (STY)]DDDLIPFGDRPTVSR_	1	20	0
_AAETVVDPEMTPYLDIANQT[Phospho (STY)]GR_	1	22	0
_AAETVVDPEMTPY[Phospho (STY)]LDIANQTGR_	1	22	0
_AAETVVDPEMT[Phospho (STY)]PYLDIANQTGR_	1	22	0
_AAET[Phospho (STY)]FPK_	1	7	0
_AAET[Phospho (STY)]SDDDLIPFGDRPTVSR_	1	20	0
_AAEVES[Phospho (STY)]PPEPK_	1	11	0
_AAEVLS[Phospho (STY)]QGAHLAAGPDGR_	1	18	0
_AAEVLVY[Phospho (STY)]GAPPGR_	1	13	0
_AAEVPSSVIEDC[Carbamidomethyl (C)]DNVVTGGDPFY[Phospho (STY)]DR_	1	25	0
_AAEVPSSVIEDC[Carbamidomethyl (C)]DNVVT[Phospho (STY)]GGDPFYDR_	1	25	0
_AAEVPSS[Phospho (STY)]VIEDC[Carbamidomethyl (C)]DNVVTGGDPFYDR_	1	25	0
_AAEVWMDEY[Phospho (STY)]K_	1	10	0
_AAEWYNIDFS[Phospho (STY)]LQNQLR_	1	16	0
_AAEWY[Phospho (STY)]NIDFSLQNQLR_	1	16	0
_AAEY[Phospho (STY)]HLR_	1	7	0
_AAFAATPKPT[Phospho (STY)]R_	1	11	0
_AAFADSS[Phospho (STY)]GQHPPDAC[Carbamidomethyl (C)]AFR_	1	18	0
_AAFADS[Phospho (STY)]SGQHPPDAC[Carbamidomethyl (C)]AFR_	1	18	0
_AAFDDAIAELDTLSEESY[Phospho (STY)]K_	1	19	0
_AAFDDAIAELDTLSEES[Phospho (STY)]YK_	1	19	0
_AAFDDAIAELDTLS[Phospho (STY)]EESYK_	1	19	0
_AAFDDAIAELDT[Phospho (STY)]LSEESYK_	1	19	0
_AAFDMFDADGGGDIS[Phospho (STY)]VK_	1	17	0
_AAFEVAFLVGQYLLY[Phospho (STY)]GFEVRPFFPC[Carbamidomethyl (C)]SR_	1	27	0
_AAFEVAFLVGQY[Phospho (STY)]LLYGFEVRPFFPC[Carbamidomethyl (C)]SR_	1	27	0
_AAFFGLLGYSLY[Phospho (STY)]WMGR_	1	16	0
_AAFFGLLGYS[Phospho (STY)]LYWMGR_	1	16	0
_AAFGC[Carbamidomethyl (C)]FGNWLAT[Phospho (STY)]VEQR_	1	16	0
_AAFGEEVDAVDTGIS[Phospho (STY)]R_	1	16	0
_AAFGEEVDAVDT[Phospho (STY)]GISR_	1	16	0
_AAFGISDSYVDGSS[Phospho (STY)]FDPQR_	1	19	0
_AAFGISDSYVDGS[Phospho (STY)]SFDPQR_	1	19	0
_AAFGISDSY[Phospho (STY)]VDGSSFDPQR_	1	19	0
_AAFGISDS[Phospho (STY)]YVDGSSFDPQR_	1	19	0
_AAFGIS[Phospho (STY)]DSYVDGSSFDPQR_	1	19	0
_AAFGLSEAGFNTAC[Carbamidomethyl (C)]VT[Phospho (STY)]K_	1	17	0
_AAFHHLS[Phospho (STY)]APALLSAQTR_	1	17	0
_AAFLAQAPSGS[Phospho (STY)]R_	1	12	0
_AAFLDSLMLQMPSELPLSS[Phospho (STY)]R_	1	20	0
_AAFLGC[Carbamidomethyl (C)]LT[Phospho (STY)]DVR_	1	11	0
_AAFNS[Phospho (STY)]GK_	1	7	0
_AAFPSPTAAEMAEIS[Phospho (STY)]R_	1	16	0
_AAFPSPT[Phospho (STY)]AAEMAEISR_	1	16	0
_AAFPS[Phospho (STY)]PTAAEMAEISR_	1	16	0
_AAFQIISQVISEATEQVLAT[Phospho (STY)]TVGK_	1	24	0
_AAFQIISQVISEAT[Phospho (STY)]EQVLATTVGK_	1	24	0
_AAFQIISQVIS[Phospho (STY)]EATEQVLATTVGK_	1	24	0
_AAFQIIS[Phospho (STY)]QVISEATEQVLATTVGK_	1	24	0
_AAFQLGS[Phospho (STY)]PWR_	1	10	0
_AAFQPEANPSHLTLNTALVES[Phospho (STY)]EDL_	1	24	0
_AAFQPEANPS[Phospho (STY)]HLTLNTALVESEDL_	1	24	0
_AAFQSQY[Phospho (STY)]K_	1	8	0
_AAFQS[Phospho (STY)]QYK_	1	8	0
_AAFQY[Phospho (STY)]GIK_	1	8	0
_AAFSHT[Phospho (STY)]QVIELER_	1	13	0
_AAFS[Phospho (STY)]QEK_	1	7	0
_AAFT[Phospho (STY)]EC[Carbamidomethyl (C)]C[Carbamidomethyl (C)]QAADK_	1	12	0
_AAFVS[Phospho (STY)]EQQQK_	1	10	0
_AAFY[Phospho (STY)]HQPWAQEAVGR_	1	15	0
_AAGAAES[Phospho (STY)]EEDFLR_	1	13	0
_AAGAAIAGQAS[Phospho (STY)]LPVLPGVDR_	1	20	0
_AAGAEPDS[Phospho (STY)]ILKPELLSAIEK_	1	20	0
_AAGAGEDADWLEGGSPVS[Phospho (STY)]GQLLAGVQVQK_	1	29	0
_AAGAGEDADWLEGGS[Phospho (STY)]PVSGQLLAGVQVQK_	1	29	0
_AAGAGGSGSESDHTAPSGVGSS[Phospho (STY)]WR_	1	24	0
_AAGAGGSGSESDHTAPSGVGS[Phospho (STY)]SWR_	1	24	0
_AAGAGGSGSESDHTAPS[Phospho (STY)]GVGSSWR_	1	24	0
_AAGAGGSGSESDHT[Phospho (STY)]APSGVGSSWR_	1	24	0
_AAGAGGSGSES[Phospho (STY)]DHTAPSGVGSSWR_	1	24	0
_AAGAGGSGS[Phospho (STY)]ESDHTAPSGVGSSWR_	1	24	0
_AAGAGGS[Phospho (STY)]GSESDHTAPSGVGSSWR_	1	24	0
_AAGAGMIS[Phospho (STY)]K_	1	9	0
_AAGALGSASSGS[Phospho (STY)]MPNLAAR_	1	19	0
_AAGALGSASS[Phospho (STY)]GSMPNLAAR_	1	19	0
_AAGALGSAS[Phospho (STY)]SGSMPNLAAR_	1	19	0
_AAGALGS[Phospho (STY)]ASSGSMPNLAAR_	1	19	0
_AAGALLNGPPQFST[Phospho (STY)]APEIK_	1	19	0
_AAGALLNGPPQFS[Phospho (STY)]TAPEIK_	1	19	0
_AAGALLTEGEAC[Carbamidomethyl (C)]HMSLSSPELGPLT[Phospho (STY)]K_	1	26	0
_AAGALLTEGEAC[Carbamidomethyl (C)]HMSLSS[Phospho (STY)]PELGPLTK_	1	26	0
_AAGALLTEGEAC[Carbamidomethyl (C)]HMSLS[Phospho (STY)]SPELGPLTK_	1	26	0
_AAGALLTEGEAC[Carbamidomethyl (C)]HMS[Phospho (STY)]LSSPELGPLTK_	1	26	0
_AAGALLT[Phospho (STY)]EGEAC[Carbamidomethyl (C)]HMSLSSPELGPLTK_	1	26	0
_AAGAPGAAC[Carbamidomethyl (C)]RPGC[Carbamidomethyl (C)]S[Phospho (STY)]QK_	1	16	0
_AAGAQGLTQTPT[Phospho (STY)]EMQR_	1	16	0
_AAGAQGLTQT[Phospho (STY)]PTEMQR_	1	16	0
_AAGAQGLT[Phospho (STY)]QTPTEMQR_	1	16	0
_AAGARPLTSPESLS[Phospho (STY)]R_	1	15	0
_AAGARPLTSPES[Phospho (STY)]LSR_	1	15	0
_AAGARPLTS[Phospho (STY)]PESLSR_	1	15	0
_AAGARPLT[Phospho (STY)]SPESLSR_	1	15	0
_AAGASDVVLY[Phospho (STY)]K_	1	11	0
_AAGAS[Phospho (STY)]VATELR_	1	11	0
_AAGAVGTLLSWPSS[Phospho (STY)]PR_	1	16	0
_AAGAVGTLLSWPS[Phospho (STY)]SPR_	1	16	0
_AAGC[Carbamidomethyl (C)]DFT[Phospho (STY)]NVVK_	1	11	0
_AAGC[Carbamidomethyl (C)]SDDLSS[Phospho (STY)]GEADVDPK_	1	18	0
_AAGC[Carbamidomethyl (C)]SDDLS[Phospho (STY)]SGEADVDPK_	1	18	0
_AAGC[Carbamidomethyl (C)]S[Phospho (STY)]DDLSSGEADVDPK_	1	18	0
_AAGDALS[Phospho (STY)]DK_	1	9	0
_AAGDGEATT[Phospho (STY)]PEER_	1	13	0
_AAGDGEAT[Phospho (STY)]TPEER_	1	13	0
_AAGDTTVIENSDVSPETESS[Phospho (STY)]EK_	1	22	0
_AAGDTTVIENSDVSPETES[Phospho (STY)]SEK_	1	22	0
_AAGDTTVIENSDVSPET[Phospho (STY)]ESSEK_	1	22	0
_AAGDTTVIENSDVS[Phospho (STY)]PETESSEK_	1	22	0
_AAGDTTVIENS[Phospho (STY)]DVSPETESSEK_	1	22	0
_AAGDTT[Phospho (STY)]VIENSDVSPETESSEK_	1	22	0
_AAGDT[Phospho (STY)]PER_	1	8	0
_AAGDT[Phospho (STY)]TVIENSDVSPETESSEK_	1	22	0
_AAGDVDIGDAAYY[Phospho (STY)]FER_	1	16	0
_AAGDVDIGDAAY[Phospho (STY)]YFER_	1	16	0
_AAGEAGASLQVVSLLPSS[Phospho (STY)]R_	1	19	0
_AAGEAGASLQVVSLLPS[Phospho (STY)]SR_	1	19	0
_AAGEAGASLQVVS[Phospho (STY)]LLPSSR_	1	19	0
_AAGEAGAS[Phospho (STY)]LQVVSLLPSSR_	1	19	0
_AAGEGLLT[Phospho (STY)]LR_	1	10	0
_AAGEGS[Phospho (STY)]K_	1	7	0
_AAGEPEAGSDY[Phospho (STY)]VK_	1	13	0
_AAGEPEAGS[Phospho (STY)]DYVK_	1	13	0
_AAGEPGTS[Phospho (STY)]MPPEK_	1	13	0
_AAGEPGT[Phospho (STY)]SMPPEK_	1	13	0
_AAGFERPS[Phospho (STY)]PVQLK_	1	13	0
_AAGFPAGQVPGS[Phospho (STY)]GMAALGGC[Carbamidomethyl (C)]PR_	1	22	0
_AAGFSDDDSSDPGS[Phospho (STY)]PSITFSAC[Carbamidomethyl (C)]SR_	1	24	0
_AAGFY[Phospho (STY)]AC[Carbamidomethyl (C)]HVR_	1	10	0
_AAGGAPS[Phospho (STY)]PPPPVR_	1	13	0
_AAGGATAGS[Phospho (STY)]R_	1	10	0
_AAGGAT[Phospho (STY)]AGSR_	1	10	0
_AAGGAT[Phospho (STY)]PK_	1	8	0
_AAGGGAGSPPAPLAPSAS[Phospho (STY)]GPPVC[Carbamidomethyl (C)]K_	1	24	0
_AAGGGAGSPPAPLAPS[Phospho (STY)]ASGPPVC[Carbamidomethyl (C)]K_	1	24	0
_AAGGGAGSSEDDAQS[Phospho (STY)]R_	1	16	0
_AAGGGAGSS[Phospho (STY)]EDDAQSR_	1	16	0
_AAGGGAGS[Phospho (STY)]PPAPLAPSASGPPVC[Carbamidomethyl (C)]K_	1	24	0
_AAGGGAGS[Phospho (STY)]SEDDAQSR_	1	16	0
_AAGGGGPLY[Phospho (STY)]GDGYGFR_	1	16	0
_AAGGGSY[Phospho (STY)]K_	1	8	0
_AAGGGS[Phospho (STY)]R_	1	7	0
_AAGGGS[Phospho (STY)]YK_	1	8	0
_AAGGIILTAS[Phospho (STY)]HC[Carbamidomethyl (C)]PGGPGGEFGVK_	1	23	0
_AAGGIILT[Phospho (STY)]ASHC[Carbamidomethyl (C)]PGGPGGEFGVK_	1	23	0
_AAGGIS[Phospho (STY)]R_	1	7	0
_AAGGNS[Phospho (STY)]R_	1	7	0
_AAGGS[Phospho (STY)]PAVGC[Carbamidomethyl (C)]TTR_	1	13	0
_AAGGVPS[Phospho (STY)]MGR_	1	10	0
_AAGIIHLGATSC[Carbamidomethyl (C)]Y[Phospho (STY)]VGDNTDLIILR_	1	24	0
_AAGIIHLGATS[Phospho (STY)]C[Carbamidomethyl (C)]YVGDNTDLIILR_	1	24	0
_AAGIIHLGAT[Phospho (STY)]SC[Carbamidomethyl (C)]YVGDNTDLIILR_	1	24	0
_AAGIS[Phospho (STY)]LIVPGK_	1	11	0
_AAGLATMISTMRPDIDNMDEY[Phospho (STY)]VR_	1	23	0
_AAGLATMIST[Phospho (STY)]MRPDIDNMDEYVR_	1	23	0
_AAGLATMIS[Phospho (STY)]TMRPDIDNMDEYVR_	1	23	0
_AAGLAT[Phospho (STY)]MISTMRPDIDNMDEYVR_	1	23	0
_AAGLENGHC[Carbamidomethyl (C)]LS[Phospho (STY)]K_	1	12	0
_AAGLEPVGHYEEVELT[Phospho (STY)]ETSVNVGPER_	1	26	0
_AAGLEPVGHY[Phospho (STY)]EEVELTETSVNVGPER_	1	26	0
_AAGLESAAT[Phospho (STY)]IR_	1	11	0
_AAGLES[Phospho (STY)]AATIR_	1	11	0
_AAGLLGANSASFSQASGNMGTSPSS[Phospho (STY)]MAR_	1	28	0
_AAGLLGANSASFSQASGNMGTSPS[Phospho (STY)]SMAR_	1	28	0
_AAGLLGANSASFSQASGNMGTS[Phospho (STY)]PSSMAR_	1	28	0
_AAGLLGANSASFSQASGNMGT[Phospho (STY)]SPSSMAR_	1	28	0
_AAGLLS[Phospho (STY)]GLR_	1	9	0
_AAGLT[Phospho (STY)]AHWGR_	1	10	0
_AAGLVSDLDADSGLTLS[Phospho (STY)]R_	1	18	0
_AAGLVSDLDADSGLT[Phospho (STY)]LSR_	1	18	0
_AAGLVS[Phospho (STY)]DLDADSGLTLSR_	1	18	0
_AAGMSSPGAQS[Phospho (STY)]HPEELPR_	1	18	0
_AAGMSS[Phospho (STY)]PGAQSHPEELPR_	1	18	0
_AAGMS[Phospho (STY)]GAGR_	1	9	0
_AAGMS[Phospho (STY)]SPGAQSHPEELPR_	1	18	0
_AAGMT[Phospho (STY)]PLYAGQR_	1	12	0
_AAGMVGLS[Phospho (STY)]K_	1	9	0
_AAGNAS[Phospho (STY)]FSK_	1	9	0
_AAGNES[Phospho (STY)]FR_	1	8	0
_AAGNGEAEPSGGPSY[Phospho (STY)]AGR_	1	18	0
_AAGNGEAEPSGGPS[Phospho (STY)]YAGR_	1	18	0
_AAGNPGSLAAPIDHKPC[Carbamidomethyl (C)]S[Phospho (STY)]APLEPK_	1	24	0
_AAGNPGS[Phospho (STY)]LAAPIDHKPC[Carbamidomethyl (C)]SAPLEPK_	1	24	0
_AAGNPSPILT[Phospho (STY)]WLK_	1	13	0
_AAGPASVGTSYS[Phospho (STY)]VYDSSAVQK_	1	21	0
_AAGPASVGTSY[Phospho (STY)]SVYDSSAVQK_	1	21	0
_AAGPAS[Phospho (STY)]PPEEDPER_	1	14	0
_AAGPGTSQAPEQVETEATPGTDS[Phospho (STY)]TGPTPR_	1	29	0
_AAGPGWAAY[Phospho (STY)]ER_	1	11	0
_AAGPSLSHTSGGTQS[Phospho (STY)]K_	1	16	0
_AAGPSLSHTSGGT[Phospho (STY)]QSK_	1	16	0
_AAGPSLSHTS[Phospho (STY)]GGTQSK_	1	16	0
_AAGPSLSHT[Phospho (STY)]SGGTQSK_	1	16	0
_AAGPSLS[Phospho (STY)]HTSGGTQSK_	1	16	0
_AAGPS[Phospho (STY)]LSHTSGGTQSK_	1	16	0
_AAGQS[Phospho (STY)]PR_	1	7	0
_AAGQT[Phospho (STY)]PK_	1	7	0
_AAGQT[Phospho (STY)]VVAQPVHMQQLLK_	1	18	0
_AAGSGAGGGGS[Phospho (STY)]AEQLDALVK_	1	20	0
_AAGSGVSDYDY[Phospho (STY)]LDLDK_	1	16	0
_AAGSGVSDY[Phospho (STY)]DYLDLDK_	1	16	0
_AAGSGVS[Phospho (STY)]DYDYLDLDK_	1	16	0
_AAGSLAAAEPFS[Phospho (STY)]PPR_	1	15	0
_AAGSLLS[Phospho (STY)]R_	1	8	0
_AAGSMSS[Phospho (STY)]LER_	1	10	0
_AAGSMS[Phospho (STY)]SLER_	1	10	0
_AAGSPSSS[Phospho (STY)]DQDEK_	1	13	0
_AAGSPSS[Phospho (STY)]SDQDEK_	1	13	0
_AAGSPS[Phospho (STY)]PLPAPDPAPK_	1	16	0
_AAGSPS[Phospho (STY)]SSDQDEK_	1	13	0
_AAGSS[Phospho (STY)]LLNK_	1	9	0
_AAGSS[Phospho (STY)]SDPLMC[Carbamidomethyl (C)]PPR_	1	14	0
_AAGST[Phospho (STY)]VR_	1	7	0
_AAGSVS[Phospho (STY)]K_	1	7	0
_AAGSYGGMAS[Phospho (STY)]PMGVYSGHPEQYSAGMGR_	1	28	0
_AAGS[Phospho (STY)]DADHLR_	1	10	0
_AAGS[Phospho (STY)]FFEDLSK_	1	11	0
_AAGS[Phospho (STY)]GELGVTMK_	1	12	0
_AAGS[Phospho (STY)]GGPGR_	1	9	0
_AAGS[Phospho (STY)]LAAAEPFSPPR_	1	15	0
_AAGS[Phospho (STY)]LLSR_	1	8	0
_AAGS[Phospho (STY)]PGDPWGQEGEAK_	1	16	0
_AAGS[Phospho (STY)]PSPLPAPDPAPK_	1	16	0
_AAGS[Phospho (STY)]PSSSDQDEK_	1	13	0
_AAGS[Phospho (STY)]TVR_	1	7	0
_AAGTDGS[Phospho (STY)]DFQHR_	1	12	0
_AAGTDSFNGHPPQGC[Carbamidomethyl (C)]AST[Phospho (STY)]PVAR_	1	22	0
_AAGTDSFNGHPPQGC[Carbamidomethyl (C)]AS[Phospho (STY)]TPVAR_	1	22	0
_AAGTDS[Phospho (STY)]FNGHPPQGC[Carbamidomethyl (C)]ASTPVAR_	1	22	0
_AAGTEGPFQEVDGVATT[Phospho (STY)]R_	1	18	0
_AAGTEGPFQEVDGVAT[Phospho (STY)]TR_	1	18	0
_AAGTEVGLPRPAPS[Phospho (STY)]ARPRPPTEGPR_	1	25	0
_AAGTLPSPQS[Phospho (STY)]LR_	1	12	0
_AAGTLPS[Phospho (STY)]PQSLR_	1	12	0
_AAGT[Phospho (STY)]DGNALQDQQLSK_	1	16	0
_AAGT[Phospho (STY)]DGSDFQHR_	1	12	0
_AAGT[Phospho (STY)]EGPFQEVDGVATTR_	1	18	0
_AAGT[Phospho (STY)]LPSPQSLR_	1	12	0
_AAGVGSSPGDQSGDENIT[Phospho (STY)]QMLK_	1	22	0
_AAGVGSSPGDQS[Phospho (STY)]GDENITQMLK_	1	22	0
_AAGVGSS[Phospho (STY)]PGDQSGDENITQMLK_	1	22	0
_AAGVGS[Phospho (STY)]SPGDQSGDENITQMLK_	1	22	0
_AAGVLS[Phospho (STY)]R_	1	7	0
_AAGVSPGT[Phospho (STY)]GGR_	1	11	0
_AAGVS[Phospho (STY)]PGTGGR_	1	11	0
_AAGVY[Phospho (STY)]HR_	1	7	0
_AAGWAGSPPTLLPLSPTS[Phospho (STY)]PR_	1	20	0
_AAGWAGSPPTLLPLSPT[Phospho (STY)]SPR_	1	20	0
_AAGWAGSPPTLLPLS[Phospho (STY)]PTSPR_	1	20	0
_AAGWAGSPPT[Phospho (STY)]LLPLSPTSPR_	1	20	0
_AAGWAGS[Phospho (STY)]PPTLLPLSPTSPR_	1	20	0
_AAGYAHGLVFS[Phospho (STY)]TK_	1	13	0
_AAGY[Phospho (STY)]NFYGTER_	1	11	0
_AAHAILGGLHLT[Phospho (STY)]LDWAVR_	1	18	0
_AAHASADLPEASS[Phospho (STY)]K_	1	14	0
_AAHASADLPEAS[Phospho (STY)]SK_	1	14	0
_AAHAS[Phospho (STY)]ADLPEASSK_	1	14	0
_AAHDES[Phospho (STY)]PGNNVVDISVPPTTDGQKPNK_	1	27	0
_AAHFGNPEAAHPAPLYSPTRPVS[Phospho (STY)]R_	1	24	0
_AAHFGNPEAAHPAPLYSPT[Phospho (STY)]RPVSR_	1	24	0
_AAHFGNPEAAHPAPLYS[Phospho (STY)]PTRPVSR_	1	24	0
_AAHFGNPEAAHPAPLY[Phospho (STY)]SPTRPVSR_	1	24	0
_AAHGC[Carbamidomethyl (C)]VTAVS[Phospho (STY)]GK_	1	12	0
_AAHHYYYSLLLS[Phospho (STY)]LVR_	1	15	0
_AAHHYYY[Phospho (STY)]SLLLSLVR_	1	15	0
_AAHHYY[Phospho (STY)]YSLLLSLVR_	1	15	0
_AAHHY[Phospho (STY)]YYSLLLSLVR_	1	15	0
_AAHLPLLTIEPPSDSSVDLS[Phospho (STY)]DR_	1	22	0
_AAHLPLLTIEPPSDSS[Phospho (STY)]VDLSDR_	1	22	0
_AAHLPLLTIEPPSDS[Phospho (STY)]SVDLSDR_	1	22	0
_AAHLPLLTIEPPS[Phospho (STY)]DSSVDLSDR_	1	22	0
_AAHMC[Carbamidomethyl (C)]S[Phospho (STY)]AGLAGVINR_	1	15	0
_AAHMYS[Phospho (STY)]GAK_	1	9	0
_AAHMY[Phospho (STY)]SGAK_	1	9	0
_AAHNNS[Phospho (STY)]ENIPLHK_	1	13	0
_AAHPPAGFT[Phospho (STY)]K_	1	10	0
_AAHQSS[Phospho (STY)]LLR_	1	9	0
_AAHS[Phospho (STY)]EGNTTAGLDMR_	1	15	0
_AAHTEDINAC[Carbamidomethyl (C)]TLTTS[Phospho (STY)]PR_	1	17	0
_AAHTEDINAC[Carbamidomethyl (C)]TLTT[Phospho (STY)]SPR_	1	17	0
_AAHTEDINAC[Carbamidomethyl (C)]TLT[Phospho (STY)]TSPR_	1	17	0
_AAHTEDINAC[Carbamidomethyl (C)]T[Phospho (STY)]LTTSPR_	1	17	0
_AAHTFLIHGS[Phospho (STY)]R_	1	11	0
_AAHT[Phospho (STY)]EDINAC[Carbamidomethyl (C)]TLTTSPR_	1	17	0
_AAHVFFT[Phospho (STY)]DSC[Carbamidomethyl (C)]PDALFNELVK_	1	20	0
_AAHVLMPHESTVEHTHVDINEMESPLAT[Phospho (STY)]R_	1	29	0
_AAHVLMPHESTVEHTHVDINEMES[Phospho (STY)]PLATR_	1	29	0
_AAHVLMPHESTVEHT[Phospho (STY)]HVDINEMESPLATR_	1	29	0
_AAHVLMPHEST[Phospho (STY)]VEHTHVDINEMESPLATR_	1	29	0
_AAHVLMPHES[Phospho (STY)]TVEHTHVDINEMESPLATR_	1	29	0
_AAHVPENSDTEQDVLT[Phospho (STY)]VKPVR_	1	21	0
_AAHVPENSDT[Phospho (STY)]EQDVLTVKPVR_	1	21	0
_AAHVPENS[Phospho (STY)]DTEQDVLTVKPVR_	1	21	0
_AAIAQALAGEVSVVPPS[Phospho (STY)]R_	1	18	0
_AAIASIPVGS[Phospho (STY)]FEAGASGRPGPAPR_	1	24	0
_AAIDPS[Phospho (STY)]APAR_	1	10	0
_AAIEADISGS[Phospho (STY)]PLPPQYATQFLK_	1	22	0
_AAIEHELPTAT[Phospho (STY)]QK_	1	13	0
_AAIEHELPT[Phospho (STY)]ATQK_	1	13	0
_AAIELPSLEVLS[Phospho (STY)]DQEEDR_	1	18	0
_AAIELPS[Phospho (STY)]LEVLSDQEEDR_	1	18	0
_AAIHT[Phospho (STY)]PR_	1	7	0
_AAIIADSST[Phospho (STY)]FR_	1	11	0
_AAIIADSS[Phospho (STY)]TFR_	1	11	0
_AAIIADS[Phospho (STY)]STFR_	1	11	0
_AAIILGY[Phospho (STY)]R_	1	8	0
_AAIISAEGDS[Phospho (STY)]K_	1	11	0
_AAIISQLLHQT[Phospho (STY)]K_	1	12	0
_AAIIS[Phospho (STY)]AEGDSK_	1	11	0
_AAIKPLEQT[Phospho (STY)]EC[Carbamidomethyl (C)]LNK_	1	14	0
_AAILNLLPITS[Phospho (STY)]YPRPQVTWFR_	1	21	0
_AAILNLLPIT[Phospho (STY)]SYPRPQVTWFR_	1	21	0
_AAILNYT[Phospho (STY)]K_	1	8	0
_AAILNY[Phospho (STY)]TK_	1	8	0
_AAILWKPGAPFS[Phospho (STY)]IEEVEVAPPK_	1	22	0
_AAIMQALWLY[Phospho (STY)]IK_	1	12	0
_AAINTYC[Carbamidomethyl (C)]SLAAC[Carbamidomethyl (C)]VLTSVAIS[Phospho (STY)]SALHK_	1	25	0
_AAINTYC[Carbamidomethyl (C)]S[Phospho (STY)]LAAC[Carbamidomethyl (C)]VLTSVAISSALHK_	1	25	0
_AAINTY[Phospho (STY)]C[Carbamidomethyl (C)]SLAAC[Carbamidomethyl (C)]VLTSVAISSALHK_	1	25	0
_AAIPPPVY[Phospho (STY)]EEQDRPR_	1	15	0
_AAIQEY[Phospho (STY)]DNIAK_	1	11	0
_AAISDSADC[Carbamidomethyl (C)]SLS[Phospho (STY)]PDVDPVLAFQR_	1	23	0
_AAISDSADC[Carbamidomethyl (C)]S[Phospho (STY)]LSPDVDPVLAFQR_	1	23	0
_AAISDS[Phospho (STY)]ADC[Carbamidomethyl (C)]SLSPDVDPVLAFQR_	1	23	0
_AAISS[Phospho (STY)]GIEDPVPTLHLTER_	1	19	0
_AAIS[Phospho (STY)]DSADC[Carbamidomethyl (C)]SLSPDVDPVLAFQR_	1	23	0
_AAIS[Phospho (STY)]GENAGLVR_	1	12	0
_AAIS[Phospho (STY)]QLR_	1	7	0
_AAITET[Phospho (STY)]QR_	1	8	0
_AAITSLDLS[Phospho (STY)]PNGK_	1	13	0
_AAITSY[Phospho (STY)]EK_	1	8	0
_AAITS[Phospho (STY)]LDLSPNGK_	1	13	0
_AAITS[Phospho (STY)]YEK_	1	8	0
_AAIT[Phospho (STY)]ETQR_	1	8	0
_AAIT[Phospho (STY)]LQK_	1	7	0
_AAIT[Phospho (STY)]SLDLSPNGK_	1	13	0
_AAIT[Phospho (STY)]SYEK_	1	8	0
_AAIVFT[Phospho (STY)]DGR_	1	9	0
_AAIWES[Phospho (STY)]QHEGPEGAR_	1	15	0
_AAIY[Phospho (STY)]QTQAFYAK_	1	12	0
_AAKPAGDPTAHQPFWAPPT[Phospho (STY)]PR_	1	21	0
_AAKPSLPALDPMS[Phospho (STY)]MLFK_	1	17	0
_AAKPS[Phospho (STY)]LPALDPMSMLFK_	1	17	0
_AAKPS[Phospho (STY)]VPK_	1	8	0
_AAKPTTT[Phospho (STY)]PEVK_	1	11	0
_AAKPTT[Phospho (STY)]TPEVK_	1	11	0
_AAKPT[Phospho (STY)]TTPEVK_	1	11	0
_AALAATGAASGGGGGGGGAGS[Phospho (STY)]R_	1	22	0
_AALAATGAAS[Phospho (STY)]GGGGGGGGAGSR_	1	22	0
_AALAAT[Phospho (STY)]GAASGGGGGGGGAGSR_	1	22	0
_AALAC[Carbamidomethyl (C)]VLRPS[Phospho (STY)]R_	1	11	0
_AALADDFDT[Phospho (STY)]PR_	1	11	0
_AALAGGTT[Phospho (STY)]MIIDHVVPEPESSLTEAYEK_	1	28	0
_AALAGLSLS[Phospho (STY)]LMER_	1	13	0
_AALAGLS[Phospho (STY)]LSLMER_	1	13	0
_AALAHSEEVTAS[Phospho (STY)]QVAATK_	1	18	0
_AALAHSEEVT[Phospho (STY)]ASQVAATK_	1	18	0
_AALAHS[Phospho (STY)]EEVTASQVAATK_	1	18	0
_AALALQSYPRPTTPAPVVFVS[Phospho (STY)]AEQGGPAK_	1	29	0
_AALALQSYPRPTT[Phospho (STY)]PAPVVFVSAEQGGPAK_	1	29	0
_AALALQSYPRPT[Phospho (STY)]TPAPVVFVSAEQGGPAK_	1	29	0
_AALALQSY[Phospho (STY)]PRPTTPAPVVFVSAEQGGPAK_	1	29	0
_AALALQS[Phospho (STY)]YPRPTTPAPVVFVSAEQGGPAK_	1	29	0
_AALAPELALEIPSGS[Phospho (STY)]QADIPLPK_	1	23	0
_AALAPELALEIPS[Phospho (STY)]GSQADIPLPK_	1	23	0
_AALAQS[Phospho (STY)]ER_	1	8	0
_AALASC[Carbamidomethyl (C)]AGGMLGRPGTGVVTS[Phospho (STY)]GR_	1	23	0
_AALAS[Phospho (STY)]AHQC[Carbamidomethyl (C)]HPLPR_	1	14	0
_AALAS[Phospho (STY)]C[Carbamidomethyl (C)]AGGMLGRPGTGVVTSGR_	1	23	0
_AALAVGSPGPGGGS[Phospho (STY)]FAR_	1	17	0
_AALAVGS[Phospho (STY)]PGPGGGSFAR_	1	17	0
_AALC[Carbamidomethyl (C)]GS[Phospho (STY)]AR_	1	8	0
_AALC[Carbamidomethyl (C)]GTPTPSLAS[Phospho (STY)]GLWR_	1	17	0
_AALC[Carbamidomethyl (C)]NLAS[Phospho (STY)]LLKPGGHLVTTVTLR_	1	23	0
_AALC[Carbamidomethyl (C)]SHGSSLSPSPAPS[Phospho (STY)]QR_	1	19	0
_AALC[Carbamidomethyl (C)]SHGSSLSPS[Phospho (STY)]PAPSQR_	1	19	0
_AALC[Carbamidomethyl (C)]SHGSSLS[Phospho (STY)]PSPAPSQR_	1	19	0
_AALC[Carbamidomethyl (C)]SHGSS[Phospho (STY)]LSPSPAPSQR_	1	19	0
_AALC[Carbamidomethyl (C)]SHGS[Phospho (STY)]SLSPSPAPSQR_	1	19	0
_AALC[Carbamidomethyl (C)]S[Phospho (STY)]HGSSLSPSPAPSQR_	1	19	0
_AALDC[Carbamidomethyl (C)]STSHLDEFY[Phospho (STY)]SDPHAVAGALK_	1	25	0
_AALDC[Carbamidomethyl (C)]STS[Phospho (STY)]HLDEFYSDPHAVAGALK_	1	25	0
_AALDC[Carbamidomethyl (C)]ST[Phospho (STY)]SHLDEFYSDPHAVAGALK_	1	25	0
_AALDC[Carbamidomethyl (C)]S[Phospho (STY)]TSHLDEFYSDPHAVAGALK_	1	25	0
_AALDEAQGVGLDSTGYYDQEIYGGSDS[Phospho (STY)]R_	1	28	0
_AALDEAQGVGLDSTGYYDQEIYGGS[Phospho (STY)]DSR_	1	28	0
_AALDEAQGVGLDSTGYYDQEIY[Phospho (STY)]GGSDSR_	1	28	0
_AALDEAQGVGLDSTGYY[Phospho (STY)]DQEIYGGSDSR_	1	28	0
_AALDEAQGVGLDSTGY[Phospho (STY)]YDQEIYGGSDSR_	1	28	0
_AALDEAQGVGLDST[Phospho (STY)]GYYDQEIYGGSDSR_	1	28	0
_AALDEAQGVGLDS[Phospho (STY)]TGYYDQEIYGGSDSR_	1	28	0
_AALDFS[Phospho (STY)]DAR_	1	9	0
_AALDGGVASAASPESKPSPGT[Phospho (STY)]K_	1	22	0
_AALDGGVASAASPESKPS[Phospho (STY)]PGTK_	1	22	0
_AALDGGVASAASPES[Phospho (STY)]KPSPGTK_	1	22	0
_AALDGGVASAAS[Phospho (STY)]PESKPSPGTK_	1	22	0
_AALDGGVAS[Phospho (STY)]AASPESKPSPGTK_	1	22	0
_AALDHSC[Carbamidomethyl (C)]SPS[Phospho (STY)]K_	1	11	0
_AALDHSC[Carbamidomethyl (C)]S[Phospho (STY)]PSK_	1	11	0
_AALDHS[Phospho (STY)]C[Carbamidomethyl (C)]SPSK_	1	11	0
_AALDLTYPITSMFSGAGFNSSIFS[Phospho (STY)]VFK_	1	27	0
_AALDLTYPITSMFSGAGFNSS[Phospho (STY)]IFSVFK_	1	27	0
_AALDLTYPITSMFSGAGFNS[Phospho (STY)]SIFSVFK_	1	27	0
_AALDLTYPIT[Phospho (STY)]SMFSGAGFNSSIFSVFK_	1	27	0
_AALDLTY[Phospho (STY)]PITSMFSGAGFNSSIFSVFK_	1	27	0
_AALDLT[Phospho (STY)]YPITSMFSGAGFNSSIFSVFK_	1	27	0
_AALDSGAFQSVWVST[Phospho (STY)]DHDEIENVAK_	1	25	0
_AALDT[Phospho (STY)]LGLR_	1	9	0
_AALEALGS[Phospho (STY)]C[Carbamidomethyl (C)]LNNK_	1	13	0
_AALEALLPYT[Phospho (STY)]ER_	1	12	0
_AALEALLPY[Phospho (STY)]TER_	1	12	0
_AALEAVGGT[Phospho (STY)]VVLE_	1	13	0
_AALEDSSGSS[Phospho (STY)]ELQEIMR_	1	17	0
_AALEDSSGS[Phospho (STY)]SELQEIMR_	1	17	0
_AALEDSS[Phospho (STY)]GSSELQEIMR_	1	17	0
_AALEDS[Phospho (STY)]SGSSELQEIMR_	1	17	0
_AALEDTLAET[Phospho (STY)]EAR_	1	13	0
_AALEDT[Phospho (STY)]LAETEAR_	1	13	0
_AALEEFS[Phospho (STY)]R_	1	8	0
_AALEEVYPDLTPEET[Phospho (STY)]R_	1	16	0
_AALEEVYPDLT[Phospho (STY)]PEETR_	1	16	0
_AALEEVY[Phospho (STY)]PDLTPEETR_	1	16	0
_AALEMQNY[Phospho (STY)]R_	1	9	0
_AALEQPC[Carbamidomethyl (C)]EGSLT[Phospho (STY)]RPK_	1	15	0
_AALEQPC[Carbamidomethyl (C)]EGS[Phospho (STY)]LTRPK_	1	15	0
_AALESGIST[Phospho (STY)]K_	1	10	0
_AALES[Phospho (STY)]PR_	1	7	0
_AALES[Phospho (STY)]QVR_	1	8	0
_AALETPIIQGQDGS[Phospho (STY)]PELLIR_	1	20	0
_AALET[Phospho (STY)]PIIQGQDGSPELLIR_	1	20	0
_AALET[Phospho (STY)]VIR_	1	8	0
_AALEVGAASADT[Phospho (STY)]GVR_	1	15	0
_AALEVGAAS[Phospho (STY)]ADTGVR_	1	15	0
_AALEYLGSFDHYAT[Phospho (STY)]_	1	14	0
_AALEYLGSFDHY[Phospho (STY)]AT_	1	14	0
_AALEYLGS[Phospho (STY)]FDHYAT_	1	14	0
_AALEYVAEPT[Phospho (STY)]LEPR_	1	14	0
_AALEY[Phospho (STY)]LEDIDLK_	1	12	0
_AALEY[Phospho (STY)]LGSFDHYAT_	1	14	0
_AALEY[Phospho (STY)]VAEPTLEPR_	1	14	0
_AALFLQT[Phospho (STY)]LK_	1	9	0
_AALFSELS[Phospho (STY)]PVQPAR_	1	14	0
_AALFVSNNS[Phospho (STY)]R_	1	10	0
_AALFVS[Phospho (STY)]NNSR_	1	10	0
_AALGDS[Phospho (STY)]K_	1	7	0
_AALGES[Phospho (STY)]GEQADGPK_	1	14	0
_AALGLQDSDDEDAAVDIDEQIESMFNS[Phospho (STY)]K_	1	28	0
_AALGLQDSDDEDAAVDIDEQIES[Phospho (STY)]MFNSK_	1	28	0
_AALGLQDS[Phospho (STY)]DDEDAAVDIDEQIESMFNSK_	1	28	0
_AALGPLVTGLY[Phospho (STY)]DVQAFK_	1	17	0
_AALGTAS[Phospho (STY)]GHR_	1	10	0
_AALGT[Phospho (STY)]ASGHR_	1	10	0
_AALGVT[Phospho (STY)]WGLDASSPLR_	1	16	0
_AALGYDY[Phospho (STY)]K_	1	8	0
_AALGY[Phospho (STY)]DYK_	1	8	0
_AALHSPVSEGAPVIPPSSGLPLPT[Phospho (STY)]PDAR_	1	28	0
_AALHSPVSEGAPVIPPSS[Phospho (STY)]GLPLPTPDAR_	1	28	0
_AALHSPVSEGAPVIPPS[Phospho (STY)]SGLPLPTPDAR_	1	28	0
_AALHSPVS[Phospho (STY)]EGAPVIPPSSGLPLPTPDAR_	1	28	0
_AALHS[Phospho (STY)]PVSEGAPVIPPSSGLPLPTPDAR_	1	28	0
_AALINYT[Phospho (STY)]R_	1	8	0
_AALINY[Phospho (STY)]TR_	1	8	0
_AALIPDWLQDRPS[Phospho (STY)]NR_	1	15	0
_AALIPGGLSDGQFYSPPESEAGS[Phospho (STY)]EEAEEK_	1	29	0
_AALIPGGLSDGQFYSPPES[Phospho (STY)]EAGSEEAEEK_	1	29	0
_AALIPGGLSDGQFYS[Phospho (STY)]PPESEAGSEEAEEK_	1	29	0
_AALIPGGLSDGQFY[Phospho (STY)]SPPESEAGSEEAEEK_	1	29	0
_AALIPGGLS[Phospho (STY)]DGQFYSPPESEAGSEEAEEK_	1	29	0
_AALITEENQQLS[Phospho (STY)]YEHIAK_	1	18	0
_AALIYT[Phospho (STY)]C[Carbamidomethyl (C)]TVC[Carbamidomethyl (C)]R_	1	11	0
_AALIY[Phospho (STY)]TC[Carbamidomethyl (C)]TVC[Carbamidomethyl (C)]R_	1	11	0
_AALLAQYADVT[Phospho (STY)]DEEDEADEK_	1	20	0
_AALLAQY[Phospho (STY)]ADVTDEEDEADEK_	1	20	0
_AALLNAILHSAYSET[Phospho (STY)]FLLPHLK_	1	22	0
_AALLNAILHSAYS[Phospho (STY)]ETFLLPHLK_	1	22	0
_AALLNQHY[Phospho (STY)]QVNFK_	1	13	0
_AALLRPS[Phospho (STY)]FIPQEVK_	1	14	0
_AALLSNS[Phospho (STY)]ELAETC[Carbamidomethyl (C)]QPYK_	1	17	0
_AALLS[Phospho (STY)]NSELAETC[Carbamidomethyl (C)]QPYK_	1	17	0
_AALLT[Phospho (STY)]ER_	1	7	0
_AALLYASSHSTLSS[Phospho (STY)]R_	1	15	0
_AALLYASSHSTLS[Phospho (STY)]SR_	1	15	0
_AALLYASSHS[Phospho (STY)]TLSSR_	1	15	0
_AALLYASS[Phospho (STY)]HSTLSSR_	1	15	0
_AALMES[Phospho (STY)]QGQQQEER_	1	14	0
_AALMILTVWTISIFIS[Phospho (STY)]MPPLFWR_	1	23	0
_AALMILTVWT[Phospho (STY)]ISIFISMPPLFWR_	1	23	0
_AALNAT[Phospho (STY)]NAVK_	1	10	0
_AALNLPEAASY[Phospho (STY)]DEVR_	1	15	0
_AALNLPEAAS[Phospho (STY)]YDEVR_	1	15	0
_AALPAHSFVC[Carbamidomethyl (C)]SLS[Phospho (STY)]LK_	1	15	0
_AALPAHSFVC[Carbamidomethyl (C)]S[Phospho (STY)]LSLK_	1	15	0
_AALPDLT[Phospho (STY)]K_	1	8	0
_AALPEASAGS[Phospho (STY)]PER_	1	13	0
_AALPEAS[Phospho (STY)]AGSPER_	1	13	0
_AALPLTTSDT[Phospho (STY)]K_	1	11	0
_AALPLTTS[Phospho (STY)]DTK_	1	11	0
_AALPLT[Phospho (STY)]K_	1	7	0
_AALPSLTNPPSLS[Phospho (STY)]PIR_	1	16	0
_AALPSLTNPPS[Phospho (STY)]LSPIR_	1	16	0
_AALPSLT[Phospho (STY)]NPPSLSPIR_	1	16	0
_AALPS[Phospho (STY)]LTNPPSLSPIR_	1	16	0
_AALPTPALS[Phospho (STY)]PEDK_	1	13	0
_AALQEEEQAS[Phospho (STY)]K_	1	11	0
_AALQELLS[Phospho (STY)]K_	1	9	0
_AALQELT[Phospho (STY)]R_	1	8	0
_AALQS[Phospho (STY)]QAEALR_	1	11	0
_AALQS[Phospho (STY)]QENLIHEAR_	1	14	0
_AALQTAPESADDSPSQLS[Phospho (STY)]K_	1	19	0
_AALQTAPESADDSPS[Phospho (STY)]QLSK_	1	19	0
_AALQTAPESADDS[Phospho (STY)]PSQLSK_	1	19	0
_AALQTAPES[Phospho (STY)]ADDSPSQLSK_	1	19	0
_AALQT[Phospho (STY)]APESADDSPSQLSK_	1	19	0
_AALQVPEHTAFGT[Phospho (STY)]R_	1	14	0
_AALQVPEHT[Phospho (STY)]AFGTR_	1	14	0
_AALRPAVSSSDQQS[Phospho (STY)]LIR_	1	17	0
_AALSAAAAHHHNPWTVS[Phospho (STY)]PFSK_	1	21	0
_AALSALES[Phospho (STY)]FLK_	1	11	0
_AALSAS[Phospho (STY)]EGEEVPQDK_	1	15	0
_AALSAT[Phospho (STY)]VPR_	1	9	0
_AALSEMVEY[Phospho (STY)]ITHNR_	1	14	0
_AALSGANVLT[Phospho (STY)]LIEK_	1	14	0
_AALSSQQQQQLALLLQQFQT[Phospho (STY)]LK_	1	22	0
_AALSSSELLELGDS[Phospho (STY)]LMR_	1	17	0
_AALSSS[Phospho (STY)]ELLELGDSLMR_	1	17	0
_AALSS[Phospho (STY)]PR_	1	7	0
_AALSS[Phospho (STY)]QQQQQLALLLQQFQTLK_	1	22	0
_AALSS[Phospho (STY)]SELLELGDSLMR_	1	17	0
_AALSWSNGNGT[Phospho (STY)]ASC[Carbamidomethyl (C)]R_	1	15	0
_AALSYVS[Phospho (STY)]EIGK_	1	11	0
_AALSY[Phospho (STY)]VSEIGK_	1	11	0
_AALS[Phospho (STY)]AGK_	1	7	0
_AALS[Phospho (STY)]ALESFLK_	1	11	0
_AALS[Phospho (STY)]ASEGEEVPQDK_	1	15	0
_AALS[Phospho (STY)]ATVPR_	1	9	0
_AALS[Phospho (STY)]DAELGR_	1	10	0
_AALS[Phospho (STY)]EEELEK_	1	10	0
_AALS[Phospho (STY)]EEELER_	1	10	0
_AALS[Phospho (STY)]EMVEYITHNR_	1	14	0
_AALS[Phospho (STY)]ILLNK_	1	9	0
_AALS[Phospho (STY)]LPAK_	1	8	0
_AALS[Phospho (STY)]PVQEHETGR_	1	13	0
_AALS[Phospho (STY)]RPDNR_	1	9	0
_AALS[Phospho (STY)]SPR_	1	7	0
_AALS[Phospho (STY)]SQQQQQLALLLQQFQTLK_	1	22	0
_AALS[Phospho (STY)]SSELLELGDSLMR_	1	17	0
_AALS[Phospho (STY)]WPR_	1	7	0
_AALS[Phospho (STY)]WSNGNGTASC[Carbamidomethyl (C)]R_	1	15	0
_AALS[Phospho (STY)]YVSEIGK_	1	11	0
_AALTELSLGSAYQAMILGVDS[Phospho (STY)]K_	1	22	0
_AALTELSLGSAY[Phospho (STY)]QAMILGVDSK_	1	22	0
_AALTELSLGS[Phospho (STY)]AYQAMILGVDSK_	1	22	0
_AALTELS[Phospho (STY)]LGSAYQAMILGVDSK_	1	22	0
_AALTHHPAAMSNGNMNT[Phospho (STY)]MGHMMEMMGSR_	1	28	0
_AALTHHPAAMS[Phospho (STY)]NGNMNTMGHMMEMMGSR_	1	28	0
_AALTQQHPPVT[Phospho (STY)]NGDTVK_	1	17	0
_AALTQYS[Phospho (STY)]AK_	1	9	0
_AALTSALSIQNYHLEC[Carbamidomethyl (C)]TET[Phospho (STY)]QAWMR_	1	24	0
_AALTSALSIQNYHLEC[Carbamidomethyl (C)]T[Phospho (STY)]ETQAWMR_	1	24	0
_AALTSALSIQNY[Phospho (STY)]HLEC[Carbamidomethyl (C)]TETQAWMR_	1	24	0
_AALTSALS[Phospho (STY)]IQNYHLEC[Carbamidomethyl (C)]TETQAWMR_	1	24	0
_AALTS[Phospho (STY)]ALSIQNYHLEC[Carbamidomethyl (C)]TETQAWMR_	1	24	0
_AALTYSSGFDHHLGDQS[Phospho (STY)]GEK_	1	20	0
_AALTYTSLEITILT[Phospho (STY)]SQPGK_	1	19	0
_AALT[Phospho (STY)]ELSLGSAYQAMILGVDSK_	1	22	0
_AALT[Phospho (STY)]IIR_	1	7	0
_AALT[Phospho (STY)]LPR_	1	7	0
_AALT[Phospho (STY)]QQHPPVTNGDTVK_	1	17	0
_AALT[Phospho (STY)]SALSIQNYHLEC[Carbamidomethyl (C)]TETQAWMR_	1	24	0
_AALT[Phospho (STY)]VHQAR_	1	9	0
_AALVAQNY[Phospho (STY)]INYQQGTPHR_	1	18	0
_AALVDLEPGTMDS[Phospho (STY)]VR_	1	15	0
_AALVDLEPGT[Phospho (STY)]MDSVR_	1	15	0
_AALVGGTT[Phospho (STY)]MIIDHVVPEPGSSLLTSFEK_	1	28	0
_AALVGGT[Phospho (STY)]TMIIDHVVPEPGSSLLTSFEK_	1	28	0
_AALVLTYLAVAS[Phospho (STY)]AASEGGFTATGQR_	1	25	0
_AALVLT[Phospho (STY)]YLAVASAASEGGFTATGQR_	1	25	0
_AALVLVVLLIAGGLFMFTY[Phospho (STY)]K_	1	20	0
_AALVLVVLLIAGGLFMFT[Phospho (STY)]YK_	1	20	0
_AALVMDLIDLT[Phospho (STY)]PR_	1	13	0
_AALVVLENYY[Phospho (STY)]K_	1	11	0
_AALVVLENY[Phospho (STY)]YK_	1	11	0
_AALYFS[Phospho (STY)]DFWNK_	1	11	0
_AALYTWY[Phospho (STY)]VR_	1	9	0
_AALYVGDLDPDVTEDMLY[Phospho (STY)]K_	1	19	0
_AALY[Phospho (STY)]FQR_	1	7	0
_AALY[Phospho (STY)]FSDFWNK_	1	11	0
_AALY[Phospho (STY)]TWYVR_	1	9	0
_AALY[Phospho (STY)]VVAIEDR_	1	11	0
_AAMDFC[Carbamidomethyl (C)]MNMNT[Phospho (STY)]K_	1	12	0
_AAMDNS[Phospho (STY)]EIAGEK_	1	12	0
_AAMEPIVIS[Phospho (STY)]AK_	1	11	0
_AAMFPETLDEGMQIPSTQFDAAHPT[Phospho (STY)]NVQR_	1	29	0
_AAMFPETLDEGMQIPST[Phospho (STY)]QFDAAHPTNVQR_	1	29	0
_AAMFPET[Phospho (STY)]LDEGMQIPSTQFDAAHPTNVQR_	1	29	0
_AAMIT[Phospho (STY)]HQR_	1	8	0
_AAMIVNQLS[Phospho (STY)]K_	1	10	0
_AAMMAMS[Phospho (STY)]EYEDR_	1	12	0
_AAMNFFQS[Phospho (STY)]VPEC[Carbamidomethyl (C)]EHHQK_	1	17	0
_AAMNNSFIY[Phospho (STY)]IK_	1	11	0
_AAMQFGDT[Phospho (STY)]EIK_	1	11	0
_AAMQLS[Phospho (STY)]ELEEEMDQR_	1	15	0
_AAMQS[Phospho (STY)]HMER_	1	9	0
_AAMSASS[Phospho (STY)]EGPR_	1	11	0
_AAMSAS[Phospho (STY)]SEGPR_	1	11	0
_AAMSLQEEAEPTPSPPS[Phospho (STY)]PNR_	1	20	0
_AAMSLQEEAEPTPS[Phospho (STY)]PPSPNR_	1	20	0
_AAMSLQEEAEPT[Phospho (STY)]PSPPSPNR_	1	20	0
_AAMSSQFANEDTES[Phospho (STY)]QK_	1	16	0
_AAMSSQFANEDT[Phospho (STY)]ESQK_	1	16	0
_AAMSS[Phospho (STY)]QFANEDTESQK_	1	16	0
_AAMSVETC[Carbamidomethyl (C)]LNIGQMATTFSLAS[Phospho (STY)]LR_	1	24	0
_AAMSVETC[Carbamidomethyl (C)]LNIGQMATT[Phospho (STY)]FSLASLR_	1	24	0
_AAMSVETC[Carbamidomethyl (C)]LNIGQMAT[Phospho (STY)]TFSLASLR_	1	24	0
_AAMSVET[Phospho (STY)]C[Carbamidomethyl (C)]LNIGQMATTFSLASLR_	1	24	0
_AAMT[Phospho (STY)]DAMVPR_	1	10	0
_AAMT[Phospho (STY)]ELK_	1	7	0
_AAMWAST[Phospho (STY)]PR_	1	9	0
_AAMYDIISSPS[Phospho (STY)]K_	1	12	0
_AAMYDIISS[Phospho (STY)]PSK_	1	12	0
_AAMYDIIS[Phospho (STY)]SPSK_	1	12	0
_AAMYS[Phospho (STY)]VEITVEK_	1	12	0
_AAMY[Phospho (STY)]DIISSPSK_	1	12	0
_AAMY[Phospho (STY)]SVEITVEK_	1	12	0
_AANAAENDFSVSQAEMSS[Phospho (STY)]R_	1	19	0
_AANAAENDFSVSQAEMS[Phospho (STY)]SR_	1	19	0
_AANAAENDFSVS[Phospho (STY)]QAEMSSR_	1	19	0
_AANAAENDFS[Phospho (STY)]VSQAEMSSR_	1	19	0
_AANASS[Phospho (STY)]K_	1	7	0
_AANAS[Phospho (STY)]SK_	1	7	0
_AANC[Carbamidomethyl (C)]NLHVPGPMAVNQFS[Phospho (STY)]PSLAR_	1	23	0
_AANDAGY[Phospho (STY)]FNDEMAPIEVK_	1	18	0
_AANDDHS[Phospho (STY)]VR_	1	9	0
_AANEVSS[Phospho (STY)]ADVK_	1	11	0
_AANEVS[Phospho (STY)]SADVK_	1	11	0
_AANFENHS[Phospho (STY)]GK_	1	10	0
_AANFS[Phospho (STY)]FR_	1	7	0
_AANGEVAS[Phospho (STY)]LR_	1	10	0
_AANGLEADNSC[Carbamidomethyl (C)]PNS[Phospho (STY)]K_	1	15	0
_AANILVSDTLS[Phospho (STY)]C[Carbamidomethyl (C)]K_	1	13	0
_AANILVSDT[Phospho (STY)]LSC[Carbamidomethyl (C)]K_	1	13	0
_AANILVS[Phospho (STY)]DTLSC[Carbamidomethyl (C)]K_	1	13	0
_AANIPGY[Phospho (STY)]TGK_	1	10	0
_AANLES[Phospho (STY)]K_	1	7	0
_AANLIEELTS[Phospho (STY)]IFK_	1	13	0
_AANLIEELT[Phospho (STY)]SIFK_	1	13	0
_AANLIVLS[Phospho (STY)]LPVAR_	1	13	0
_AANLNS[Phospho (STY)]IIHR_	1	10	0
_AANLWPS[Phospho (STY)]PLMIK_	1	12	0
_AANMLQQSGS[Phospho (STY)]K_	1	11	0
_AANMLQQS[Phospho (STY)]GSK_	1	11	0
_AANMPDS[Phospho (STY)]ELFELISENR_	1	17	0
_AANNGALPPDLSY[Phospho (STY)]IVR_	1	16	0
_AANNIAS[Phospho (STY)]LLTK_	1	11	0
_AANPEMPLSFT[Phospho (STY)]ISR_	1	14	0
_AANPS[Phospho (STY)]GK_	1	7	0
_AANPYVT[Phospho (STY)]PNNR_	1	11	0
_AANQVEETLHTHLPQTPET[Phospho (STY)]NFR_	1	22	0
_AANQVEETLHTHLPQT[Phospho (STY)]PETNFR_	1	22	0
_AANQVEETLHT[Phospho (STY)]HLPQTPETNFR_	1	22	0
_AANQVEET[Phospho (STY)]LHTHLPQTPETNFR_	1	22	0
_AANSC[Carbamidomethyl (C)]TSYS[Phospho (STY)]GTTLNLK_	1	16	0
_AANSC[Carbamidomethyl (C)]T[Phospho (STY)]SYSGTTLNLK_	1	16	0
_AANSLEAFIFET[Phospho (STY)]QDK_	1	15	0
_AANS[Phospho (STY)]LEAFIFETQDK_	1	15	0
_AANS[Phospho (STY)]NGLPR_	1	9	0
_AANS[Phospho (STY)]SVPPITVNAK_	1	14	0
_AANTATTT[Phospho (STY)]GPR_	1	11	0
_AANTATT[Phospho (STY)]TGPR_	1	11	0
_AANT[Phospho (STY)]AGVGK_	1	9	0
_AANT[Phospho (STY)]ATEEK_	1	9	0
_AANVSLGVLLAWLSVPVVLNLLSS[Phospho (STY)]R_	1	25	0
_AANVSLGVLLAWLSVPVVLNLLS[Phospho (STY)]SR_	1	25	0
_AAPAAPPAARPGPRPPAGELGS[Phospho (STY)]IGDHER_	1	28	0
_AAPAC[Carbamidomethyl (C)]S[Phospho (STY)]PK_	1	8	0
_AAPAGEGS[Phospho (STY)]R_	1	9	0
_AAPAGS[Phospho (STY)]VISR_	1	10	0
_AAPALAGT[Phospho (STY)]PAPPAGAARPAR_	1	20	0
_AAPALT[Phospho (STY)]PPDR_	1	10	0
_AAPAPATAASTTSSSSTSLSSS[Phospho (STY)]SK_	1	24	0
_AAPAQVRPPS[Phospho (STY)]PGNIRPVK_	1	18	0
_AAPASSAGAS[Phospho (STY)]DAR_	1	13	0
_AAPASS[Phospho (STY)]AGASDAR_	1	13	0
_AAPAS[Phospho (STY)]SAGASDAR_	1	13	0
_AAPAT[Phospho (STY)]SEGQSK_	1	11	0
_AAPAVQT[Phospho (STY)]K_	1	8	0
_AAPC[Carbamidomethyl (C)]DY[Phospho (STY)]GPAPAFYR_	1	14	0
_AAPC[Carbamidomethyl (C)]IYWLPLTDS[Phospho (STY)]QIVQK_	1	18	0
_AAPC[Carbamidomethyl (C)]IYWLPLT[Phospho (STY)]DSQIVQK_	1	18	0
_AAPC[Carbamidomethyl (C)]IY[Phospho (STY)]WLPLTDSQIVQK_	1	18	0
_AAPC[Carbamidomethyl (C)]NDLHAT[Phospho (STY)]K_	1	11	0
_AAPC[Carbamidomethyl (C)]PVPSS[Phospho (STY)]PGQELC[Carbamidomethyl (C)]GNNNVTYISSC[Carbamidomethyl (C)]HMR_	1	29	0
_AAPDDPSGFAVLAS[Phospho (STY)]C[Carbamidomethyl (C)]AR_	1	17	0
_AAPDDPS[Phospho (STY)]GFAVLASC[Carbamidomethyl (C)]AR_	1	17	0
_AAPDEPGS[Phospho (STY)]AALGSVGSSDPENK_	1	22	0
_AAPDILIAT[Phospho (STY)]PGR_	1	12	0
_AAPEASGTPSSDAVS[Phospho (STY)]R_	1	16	0
_AAPEASGTPSS[Phospho (STY)]DAVSR_	1	16	0
_AAPEASGTPS[Phospho (STY)]SDAVSR_	1	16	0
_AAPEASGT[Phospho (STY)]PSSDAVSR_	1	16	0
_AAPEASSPPAS[Phospho (STY)]PLQHLLPGK_	1	20	0
_AAPEASS[Phospho (STY)]PPASPLQHLLPGK_	1	20	0
_AAPEAS[Phospho (STY)]GTPSSDAVSR_	1	16	0
_AAPEAS[Phospho (STY)]SPPASPLQHLLPGK_	1	20	0
_AAPEC[Carbamidomethyl (C)]C[Carbamidomethyl (C)]APPT[Phospho (STY)]PEAPGAPAQLPFVLLNYHR_	1	29	0
_AAPEEAETLAET[Phospho (STY)]EPER_	1	16	0
_AAPEEAET[Phospho (STY)]LAETEPER_	1	16	0
_AAPEEPQQRPPEAVAAAPAGTTSS[Phospho (STY)]R_	1	25	0
_AAPEEPQQRPPEAVAAAPAGTTS[Phospho (STY)]SR_	1	25	0
_AAPEEPQQRPPEAVAAAPAGTT[Phospho (STY)]SSR_	1	25	0
_AAPEEPQQRPPEAVAAAPAGT[Phospho (STY)]TSSR_	1	25	0
_AAPEMVS[Phospho (STY)]LLK_	1	10	0
_AAPFGVLWT[Phospho (STY)]LTNYLYLHAIK_	1	20	0
_AAPFSLEY[Phospho (STY)]R_	1	9	0
_AAPFSMFS[Phospho (STY)]FR_	1	10	0
_AAPFS[Phospho (STY)]LEYR_	1	9	0
_AAPGAGDAAAGS[Phospho (STY)]GAEFAGGDGAAR_	1	24	0
_AAPGPAYEEEGT[Phospho (STY)]PLR_	1	15	0
_AAPGPAY[Phospho (STY)]EEEGTPLR_	1	15	0
_AAPGPGPSTFSFVPPS[Phospho (STY)]K_	1	17	0
_AAPGPGPST[Phospho (STY)]FSFVPPSK_	1	17	0
_AAPGS[Phospho (STY)]IK_	1	7	0
_AAPGTTLAPGSSNTGATASLGGSAMT[Phospho (STY)]R_	1	27	0
_AAPGT[Phospho (STY)]TLAPGSSNTGATASLGGSAMTR_	1	27	0
_AAPGY[Phospho (STY)]HMAK_	1	9	0
_AAPHSYS[Phospho (STY)]AQR_	1	10	0
_AAPHSY[Phospho (STY)]SAQR_	1	10	0
_AAPHS[Phospho (STY)]YSAQR_	1	10	0
_AAPLTPIGTPLPSAIPSGYC[Carbamidomethyl (C)]SQDGQT[Phospho (STY)]GR_	1	28	0
_AAPLTPIGTPLPSAIPSGYC[Carbamidomethyl (C)]S[Phospho (STY)]QDGQTGR_	1	28	0
_AAPLTPIGTPLPSAIPS[Phospho (STY)]GYC[Carbamidomethyl (C)]SQDGQTGR_	1	28	0
_AAPLTPIGT[Phospho (STY)]PLPSAIPSGYC[Carbamidomethyl (C)]SQDGQTGR_	1	28	0
_AAPLT[Phospho (STY)]PIGTPLPSAIPSGYC[Carbamidomethyl (C)]SQDGQTGR_	1	28	0
_AAPLVTS[Phospho (STY)]GK_	1	9	0
_AAPLWES[Phospho (STY)]K_	1	8	0
_AAPNNS[Phospho (STY)]ADPR_	1	10	0
_AAPPALLEPLQPPTDVS[Phospho (STY)]QDPR_	1	21	0
_AAPPALLEPLQPPT[Phospho (STY)]DVSQDPR_	1	21	0
_AAPPALVNGLELS[Phospho (STY)]EPR_	1	16	0
_AAPPAPNAPAAGEDTTETAPAPGT[Phospho (STY)]PAR_	1	27	0
_AAPPC[Carbamidomethyl (C)]PPC[Carbamidomethyl (C)]QS[Phospho (STY)]PVPQR_	1	15	0
_AAPPPGQSQAQSQGQPVPT[Phospho (STY)]APAR_	1	23	0
_AAPPPGS[Phospho (STY)]PAK_	1	10	0
_AAPPPPALTPDSQTVDSS[Phospho (STY)]C[Carbamidomethyl (C)]K_	1	20	0
_AAPPPPALTPDSQTVDS[Phospho (STY)]SC[Carbamidomethyl (C)]K_	1	20	0
_AAPPPPALTPDSQT[Phospho (STY)]VDSSC[Carbamidomethyl (C)]K_	1	20	0
_AAPPPPALTPDS[Phospho (STY)]QTVDSSC[Carbamidomethyl (C)]K_	1	20	0
_AAPPPPALT[Phospho (STY)]PDSQTVDSSC[Carbamidomethyl (C)]K_	1	20	0
_AAPPPPGY[Phospho (STY)]HQNGVIR_	1	15	0
_AAPPPPPPPPPLESS[Phospho (STY)]PR_	1	17	0
_AAPPPPPPPPPLES[Phospho (STY)]SPR_	1	17	0
_AAPPPVDEEPESS[Phospho (STY)]EVDAAGR_	1	20	0
_AAPPPVDEEPES[Phospho (STY)]SEVDAAGR_	1	20	0
_AAPPS[Phospho (STY)]GR_	1	7	0
_AAPQPLNLVSSVTLS[Phospho (STY)]K_	1	16	0
_AAPQPLNLVSSVT[Phospho (STY)]LSK_	1	16	0
_AAPQPLNLVSS[Phospho (STY)]VTLSK_	1	16	0
_AAPQPLNLVS[Phospho (STY)]SVTLSK_	1	16	0
_AAPQSPS[Phospho (STY)]VPK_	1	10	0
_AAPQS[Phospho (STY)]PSVPK_	1	10	0
_AAPRPAPVAQPPAAAPPSAVGSS[Phospho (STY)]AAAPR_	1	28	0
_AAPRPAPVAQPPAAAPPSAVGS[Phospho (STY)]SAAAPR_	1	28	0
_AAPRPAPVAQPPAAAPPS[Phospho (STY)]AVGSSAAAPR_	1	28	0
_AAPRPEASS[Phospho (STY)]PPLPLEK_	1	16	0
_AAPRPEAS[Phospho (STY)]SPPLPLEK_	1	16	0
_AAPSAEFS[Phospho (STY)]VDR_	1	11	0
_AAPSAPLPLGC[Carbamidomethyl (C)]GFPDMAHPSETS[Phospho (STY)]PLK_	1	26	0
_AAPSC[Carbamidomethyl (C)]AIMIST[Phospho (STY)]YEFGK_	1	16	0
_AAPSC[Carbamidomethyl (C)]AIMIS[Phospho (STY)]TYEFGK_	1	16	0
_AAPSSEGDSC[Carbamidomethyl (C)]DGVEATEGPGSADT[Phospho (STY)]EEPK_	1	28	0
_AAPSSEGDSC[Carbamidomethyl (C)]DGVEATEGPGS[Phospho (STY)]ADTEEPK_	1	28	0
_AAPSSEGDSC[Carbamidomethyl (C)]DGVEAT[Phospho (STY)]EGPGSADTEEPK_	1	28	0
_AAPSSEGDS[Phospho (STY)]C[Carbamidomethyl (C)]DGVEATEGPGSADTEEPK_	1	28	0
_AAPSS[Phospho (STY)]EGDSC[Carbamidomethyl (C)]DGVEATEGPGSADTEEPK_	1	28	0
_AAPSTAPAEAT[Phospho (STY)]PPKPGEAEAPPK_	1	23	0
_AAPST[Phospho (STY)]APAEATPPKPGEAEAPPK_	1	23	0
_AAPS[Phospho (STY)]AEFSVDR_	1	11	0
_AAPS[Phospho (STY)]C[Carbamidomethyl (C)]AIMISTYEFGK_	1	16	0
_AAPS[Phospho (STY)]GPAR_	1	8	0
_AAPS[Phospho (STY)]PIR_	1	7	0
_AAPS[Phospho (STY)]PQEALVR_	1	11	0
_AAPS[Phospho (STY)]SEGDSC[Carbamidomethyl (C)]DGVEATEGPGSADTEEPK_	1	28	0
_AAPS[Phospho (STY)]TAPAEATPPKPGEAEAPPK_	1	23	0
_AAPS[Phospho (STY)]YEDFVAALTVK_	1	15	0
_AAPTAASDQPDSAATT[Phospho (STY)]EK_	1	18	0
_AAPTAASDQPDSAAT[Phospho (STY)]TEK_	1	18	0
_AAPTAASDQPDS[Phospho (STY)]AATTEK_	1	18	0
_AAPTAAS[Phospho (STY)]DQPDSAATTEK_	1	18	0
_AAPTAS[Phospho (STY)]GK_	1	8	0
_AAPTEVLSMT[Phospho (STY)]AQPGPGHGK_	1	19	0
_AAPTEVLS[Phospho (STY)]MTAQPGPGHGK_	1	19	0
_AAPTGS[Phospho (STY)]PKPAVTPGPGSLK_	1	19	0
_AAPTPT[Phospho (STY)]PAPVPVPVPLPAPAPAPHGEAR_	1	28	0
_AAPTSAPPS[Phospho (STY)]K_	1	10	0
_AAPTS[Phospho (STY)]APPSK_	1	10	0
_AAPTT[Phospho (STY)]PPPPVK_	1	11	0
_AAPT[Phospho (STY)]EVK_	1	7	0
_AAPT[Phospho (STY)]GSPKPAVTPGPGSLK_	1	19	0
_AAPT[Phospho (STY)]LLR_	1	7	0
_AAPT[Phospho (STY)]PTPAPVPVPVPLPAPAPAPHGEAR_	1	28	0
_AAPT[Phospho (STY)]SAPPSK_	1	10	0
_AAPT[Phospho (STY)]TPPPPVK_	1	11	0
_AAPVLEAPPQQEQLSHT[Phospho (STY)]K_	1	18	0
_AAPVLEAPPQQEQLS[Phospho (STY)]HTK_	1	18	0
_AAPVLPTT[Phospho (STY)]HNHK_	1	12	0
_AAPVLPT[Phospho (STY)]THNHK_	1	12	0
_AAPVMNVIHSIFS[Phospho (STY)]LVLK_	1	17	0
_AAPVT[Phospho (STY)]GGMGAVLMR_	1	14	0
_AAPWGSNPSPSAEST[Phospho (STY)]QAMDR_	1	20	0
_AAPWGSNPSPSAES[Phospho (STY)]TQAMDR_	1	20	0
_AAPWGSNPSPS[Phospho (STY)]AESTQAMDR_	1	20	0
_AAPWGSNPS[Phospho (STY)]PSAESTQAMDR_	1	20	0
_AAPWGS[Phospho (STY)]NPSPSAESTQAMDR_	1	20	0
_AAPYGHS[Phospho (STY)]R_	1	8	0
_AAPY[Phospho (STY)]GHSR_	1	8	0
_AAPY[Phospho (STY)]GVR_	1	7	0
_AAQAGLPLVLLST[Phospho (STY)]HK_	1	15	0
_AAQAGLPLVLLS[Phospho (STY)]THK_	1	15	0
_AAQAGPT[Phospho (STY)]QPGPPR_	1	13	0
_AAQAGSLEIS[Phospho (STY)]K_	1	11	0
_AAQAGS[Phospho (STY)]LEISK_	1	11	0
_AAQALS[Phospho (STY)]VQDK_	1	10	0
_AAQAPDGAS[Phospho (STY)]EPR_	1	12	0
_AAQAPSS[Phospho (STY)]FQLLYDLK_	1	15	0
_AAQAPS[Phospho (STY)]PWGASGK_	1	13	0
_AAQAPS[Phospho (STY)]SFQLLYDLK_	1	15	0
_AAQDFFST[Phospho (STY)]C[Carbamidomethyl (C)]R_	1	10	0
_AAQDFFS[Phospho (STY)]TC[Carbamidomethyl (C)]R_	1	10	0
_AAQDGS[Phospho (STY)]DPDK_	1	10	0
_AAQEAAS[Phospho (STY)]QEQAQQALER_	1	17	0
_AAQEAVLLAAENEES[Phospho (STY)]EEDEDEEDDYD_	1	26	0
_AAQEEY[Phospho (STY)]VK_	1	8	0
_AAQELS[Phospho (STY)]R_	1	7	0
_AAQEQVLNAS[Phospho (STY)]R_	1	11	0
_AAQET[Phospho (STY)]ER_	1	7	0
_AAQGARPSGLPAPAPGPTSS[Phospho (STY)]PGPAR_	1	25	0
_AAQGARPSGLPAPAPGPTS[Phospho (STY)]SPGPAR_	1	25	0
_AAQGARPSGLPAPAPGPT[Phospho (STY)]SSPGPAR_	1	25	0
_AAQGDVELLS[Phospho (STY)]HLPDQR_	1	16	0
_AAQGLPDPGAET[Phospho (STY)]C[Carbamidomethyl (C)]AVC[Carbamidomethyl (C)]LDYFC[Carbamidomethyl (C)]NK_	1	23	0
_AAQGQAGS[Phospho (STY)]PDK_	1	11	0
_AAQGSQSPTGHEGGT[Phospho (STY)]IQLK_	1	19	0
_AAQGSQSPT[Phospho (STY)]GHEGGTIQLK_	1	19	0
_AAQGSQS[Phospho (STY)]PTGHEGGTIQLK_	1	19	0
_AAQGSSPS[Phospho (STY)]HVLYK_	1	13	0
_AAQGS[Phospho (STY)]QSPTGHEGGTIQLK_	1	19	0
_AAQGS[Phospho (STY)]SPSHVLYK_	1	13	0
_AAQHDLPASEGEVWS[Phospho (STY)]MPVPVER_	1	22	0
_AAQHDLPAS[Phospho (STY)]EGEVWSMPVPVER_	1	22	0
_AAQHGAWPWMVS[Phospho (STY)]LQIFTYNSHR_	1	22	0
_AAQHGIPRPLSS[Phospho (STY)]AGR_	1	15	0
_AAQHGIPRPLS[Phospho (STY)]SAGR_	1	15	0
_AAQHGVC[Carbamidomethyl (C)]S[Phospho (STY)]VLK_	1	11	0
_AAQIANETGNLAASY[Phospho (STY)]HLAR_	1	19	0
_AAQIANETGNLAAS[Phospho (STY)]YHLAR_	1	19	0
_AAQIVLISLFELNTPEFT[Phospho (STY)]MLLGALPK_	1	26	0
_AAQLC[Carbamidomethyl (C)]AAALAAVLS[Phospho (STY)]C[Carbamidomethyl (C)]LQHSR_	1	20	0
_AAQLQHS[Phospho (STY)]EK_	1	9	0
_AAQLRPISLPGVSST[Phospho (STY)]EDLQDLFR_	1	23	0
_AAQLRPISLPGVSS[Phospho (STY)]TEDLQDLFR_	1	23	0
_AAQLRPISLPGVS[Phospho (STY)]STEDLQDLFR_	1	23	0
_AAQMAVPSS[Phospho (STY)]R_	1	10	0
_AAQMAVPS[Phospho (STY)]SR_	1	10	0
_AAQMHSGY[Phospho (STY)]QR_	1	10	0
_AAQMHS[Phospho (STY)]GYQR_	1	10	0
_AAQNSGEAEY[Phospho (STY)]IEK_	1	13	0
_AAQNS[Phospho (STY)]GEAEYIEK_	1	13	0
_AAQPGS[Phospho (STY)]GK_	1	8	0
_AAQPQAPGYLIAAPS[Phospho (STY)]VFR_	1	18	0
_AAQPQAPGY[Phospho (STY)]LIAAPSVFR_	1	18	0
_AAQPSPST[Phospho (STY)]VPK_	1	11	0
_AAQPSPS[Phospho (STY)]TVPK_	1	11	0
_AAQPS[Phospho (STY)]PSTVPK_	1	11	0
_AAQQAASSSGQGQQAQTPT[Phospho (STY)]GK_	1	21	0
_AAQQAASSSGQGQQAQT[Phospho (STY)]PTGK_	1	21	0
_AAQQAASSS[Phospho (STY)]GQGQQAQTPTGK_	1	21	0
_AAQQAASSS[Phospho (STY)]GQGQQAQTQTGK_	1	21	0
_AAQQAASS[Phospho (STY)]SGQGQQAQTPTGK_	1	21	0
_AAQQAASS[Phospho (STY)]SGQGQQAQTQTGK_	1	21	0
_AAQQAAS[Phospho (STY)]SSGQGQQAQTPTGK_	1	21	0
_AAQQAAS[Phospho (STY)]SSGQGQQAQTQTGK_	1	21	0
_AAQQFS[Phospho (STY)]K_	1	7	0
_AAQQGEPHPEFSADSPS[Phospho (STY)]PGLNMELEDIAK_	1	29	0
_AAQQGEPHPEFSADS[Phospho (STY)]PSPGLNMELEDIAK_	1	29	0
_AAQQGEPHPEFS[Phospho (STY)]ADSPSPGLNMELEDIAK_	1	29	0
_AAQQLQQEGGLGPPPPPPPS[Phospho (STY)]PR_	1	22	0
_AAQQQQPSAS[Phospho (STY)]PR_	1	12	0
_AAQQQQPS[Phospho (STY)]ASPR_	1	12	0
_AAQQQTVQQQPLAGS[Phospho (STY)]R_	1	16	0
_AAQQQT[Phospho (STY)]VQQQPLAGSR_	1	16	0
_AAQQTPDMTGPSS[Phospho (STY)]K_	1	14	0
_AAQQT[Phospho (STY)]PDMTGPSSK_	1	14	0
_AAQSALAAIFNLHLDQTPS[Phospho (STY)]R_	1	20	0
_AAQSALAAIFNLHLDQT[Phospho (STY)]PSR_	1	20	0
_AAQSFSNALY[Phospho (STY)]LQDGDK_	1	16	0
_AAQSGDYGGAGDDYVLGS[Phospho (STY)]LR_	1	20	0
_AAQSLDEMSQTITDLLS[Phospho (STY)]EQK_	1	20	0
_AAQSLDEMSQTIT[Phospho (STY)]DLLSEQK_	1	20	0
_AAQSLDEMSQT[Phospho (STY)]ITDLLSEQK_	1	20	0
_AAQSLDEMS[Phospho (STY)]QTITDLLSEQK_	1	20	0
_AAQSNENLSDS[Phospho (STY)]QQEPPK_	1	17	0
_AAQSNENLS[Phospho (STY)]DSQQEPPK_	1	17	0
_AAQSPGPPHNGSS[Phospho (STY)]PQELPR_	1	19	0
_AAQSPGPPHNGS[Phospho (STY)]SPQELPR_	1	19	0
_AAQSPPVDSAAET[Phospho (STY)]PPR_	1	16	0
_AAQSVLISLFELNTPEFT[Phospho (STY)]MLLGALPK_	1	26	0
_AAQSWS[Phospho (STY)]PR_	1	8	0
_AAQS[Phospho (STY)]DPR_	1	7	0
_AAQS[Phospho (STY)]GPSERPGPPQR_	1	15	0
_AAQS[Phospho (STY)]LDEMSQTITDLLSEQK_	1	20	0
_AAQS[Phospho (STY)]LLNK_	1	8	0
_AAQS[Phospho (STY)]NENLSDSQQEPPK_	1	17	0
_AAQS[Phospho (STY)]PGPPHNGSSPQELPR_	1	19	0
_AAQS[Phospho (STY)]PPVDSAAETPPR_	1	16	0
_AAQS[Phospho (STY)]WSPR_	1	8	0
_AAQTMSTSAPPPVGSLS[Phospho (STY)]QR_	1	19	0
_AAQTMSTSAPPPVGS[Phospho (STY)]LSQR_	1	19	0
_AAQTMSTS[Phospho (STY)]APPPVGSLSQR_	1	19	0
_AAQTMST[Phospho (STY)]SAPPPVGSLSQR_	1	19	0
_AAQT[Phospho (STY)]AEDAMQIMEQMTK_	1	17	0
_AAQT[Phospho (STY)]AER_	1	7	0
_AAQVFALLFVTEYLT[Phospho (STY)]K_	1	16	0
_AAQVFALLFVTEY[Phospho (STY)]LTK_	1	16	0
_AAQVFALLFVT[Phospho (STY)]EYLTK_	1	16	0
_AAQVFY[Phospho (STY)]NNK_	1	9	0
_AAQVHAES[Phospho (STY)]LQQVVQSQR_	1	17	0
_AAQYAC[Carbamidomethyl (C)]S[Phospho (STY)]LLGHALQR_	1	15	0
_AAQYLLHS[Phospho (STY)]PELGASEAAAPR_	1	20	0
_AAQYQVNQAAAAQAAATAAAMTQS[Phospho (STY)]AVK_	1	27	0
_AAQYQVNQAAAAQAAATAAAMT[Phospho (STY)]QSAVK_	1	27	0
_AAQYQVNQAAAAQAAAT[Phospho (STY)]AAAMTQSAVK_	1	27	0
_AAQY[Phospho (STY)]LLHSPELGASEAAAPR_	1	20	0
_AARPAT[Phospho (STY)]AGK_	1	9	0
_AARPPS[Phospho (STY)]PRPPGAPESR_	1	16	0
_AARPSSAAPAS[Phospho (STY)]R_	1	12	0
_AARPSSFQS[Phospho (STY)]R_	1	10	0
_AARPSS[Phospho (STY)]AAPASR_	1	12	0
_AARPSS[Phospho (STY)]FQSR_	1	10	0
_AARPSVS[Phospho (STY)]EELTAAER_	1	15	0
_AARPS[Phospho (STY)]SAAPASR_	1	12	0
_AARPS[Phospho (STY)]SFQSR_	1	10	0
_AARPS[Phospho (STY)]VSEELTAAER_	1	15	0
_AARPTPAASATPT[Phospho (STY)]AQPLPQPPAPR_	1	24	0
_AARPTPAASAT[Phospho (STY)]PTAQPLPQPPAPR_	1	24	0
_AARPWIITMGHRPMYC[Carbamidomethyl (C)]SNADLDDC[Carbamidomethyl (C)]T[Phospho (STY)]R_	1	26	0
_AARPWIITMGHRPMY[Phospho (STY)]C[Carbamidomethyl (C)]SNADLDDC[Carbamidomethyl (C)]TR_	1	26	0
_AASAAAAGS[Phospho (STY)]LK_	1	11	0
_AASAAGVPLEAS[Phospho (STY)]GEQVR_	1	17	0
_AASAAMY[Phospho (STY)]VPAR_	1	11	0
_AASAAPAS[Phospho (STY)]GAR_	1	11	0
_AASAATAAPTATPAAQESGT[Phospho (STY)]IPK_	1	23	0
_AASAATAAPTATPAAQES[Phospho (STY)]GTIPK_	1	23	0
_AASAATAAPTAT[Phospho (STY)]PAAQESGTIPK_	1	23	0
_AASAATAAPT[Phospho (STY)]ATPAAQESGTIPK_	1	23	0
_AASAAT[Phospho (STY)]AAPTATPAAQESGTIPK_	1	23	0
_AASAAVLAPLGFT[Phospho (STY)]LR_	1	15	0
_AASADSTTEGTPADGFTVLST[Phospho (STY)]K_	1	22	0
_AASADSTTEGTPADGFTVLS[Phospho (STY)]TK_	1	22	0
_AASADSTTEGTPADGFT[Phospho (STY)]VLSTK_	1	22	0
_AASADSTTEGT[Phospho (STY)]PADGFTVLSTK_	1	22	0
_AASADSTT[Phospho (STY)]EGTPADGFTVLSTK_	1	22	0
_AASADST[Phospho (STY)]TEGTPADGFTVLSTK_	1	22	0
_AASADS[Phospho (STY)]TTEGTPADGFTVLSTK_	1	22	0
_AASADY[Phospho (STY)]LRPR_	1	10	0
_AASAFFTYVSLS[Phospho (STY)]QEGR_	1	16	0
_AASAGSYSEWSMT[Phospho (STY)]PR_	1	15	0
_AASAGSYSEWS[Phospho (STY)]MTPR_	1	15	0
_AASAGSYS[Phospho (STY)]EWSMTPR_	1	15	0
_AASAGS[Phospho (STY)]YSEWSMTPR_	1	15	0
_AASAIYSGYIFDYDY[Phospho (STY)]YR_	1	17	0
_AASAIYSGYIFDY[Phospho (STY)]DYYR_	1	17	0
_AASAIYSGY[Phospho (STY)]IFDYDYYR_	1	17	0
_AASAIYS[Phospho (STY)]GYIFDYDYYR_	1	17	0
_AASAIY[Phospho (STY)]SGYIFDYDYYR_	1	17	0
_AASAMDAVS[Phospho (STY)]R_	1	10	0
_AASAMQFFT[Phospho (STY)]K_	1	10	0
_AASAPPT[Phospho (STY)]DR_	1	9	0
_AASASISSMS[Phospho (STY)]EGDEDEK_	1	17	0
_AASASISS[Phospho (STY)]MSEGDEDEK_	1	17	0
_AASASIS[Phospho (STY)]SMSEGDEDEK_	1	17	0
_AASAS[Phospho (STY)]ISSMSEGDEDEK_	1	17	0
_AASAYDYGSSHGLTDS[Phospho (STY)]SLLLDDYSSK_	1	26	0
_AASAY[Phospho (STY)]AVGDVK_	1	11	0
_AASDDGS[Phospho (STY)]LK_	1	9	0
_AASDELS[Phospho (STY)]K_	1	8	0
_AASDGQYENQSPEATS[Phospho (STY)]PR_	1	18	0
_AASDGQYENQSPEAT[Phospho (STY)]SPR_	1	18	0
_AASDGQYENQS[Phospho (STY)]PEATSPR_	1	18	0
_AASDGQY[Phospho (STY)]ENQSPEATSPR_	1	18	0
_AASDIWKPVLSIDT[Phospho (STY)]EPR_	1	17	0
_AASDIWKPVLS[Phospho (STY)]IDTEPR_	1	17	0
_AASDPLLSSVSPAVS[Phospho (STY)]K_	1	16	0
_AASDPLLSSVS[Phospho (STY)]PAVSK_	1	16	0
_AASDPLLSS[Phospho (STY)]VSPAVSK_	1	16	0
_AASDPLLS[Phospho (STY)]SVSPAVSK_	1	16	0
_AASDS[Phospho (STY)]C[Carbamidomethyl (C)]K_	1	7	0
_AASDS[Phospho (STY)]DPDEQASLLQR_	1	16	0
_AASDS[Phospho (STY)]NPAGPLR_	1	12	0
_AASEDMTS[Phospho (STY)]DEER_	1	12	0
_AASEDMT[Phospho (STY)]SDEER_	1	12	0
_AASELGQQPMTELDSSSDLISS[Phospho (STY)]PGK_	1	25	0
_AASELGQQPMTELDSSSDLIS[Phospho (STY)]SPGK_	1	25	0
_AASELGQQPMTELDSSS[Phospho (STY)]DLISSPGK_	1	25	0
_AASELGQQPMTELDSS[Phospho (STY)]SDLISSPGK_	1	25	0
_AASELGQQPMTELDS[Phospho (STY)]SSDLISSPGK_	1	25	0
_AASELGQQPMT[Phospho (STY)]ELDSSSDLISSPGK_	1	25	0
_AASELYSPLS[Phospho (STY)]GEVTEINEALAENPGLVNK_	1	29	0
_AASENS[Phospho (STY)]QDALR_	1	11	0
_AASEPLS[Phospho (STY)]R_	1	8	0
_AASEQQADTSGGDS[Phospho (STY)]PK_	1	16	0
_AASEQQADTS[Phospho (STY)]GGDSPK_	1	16	0
_AASEQQADT[Phospho (STY)]SGGDSPK_	1	16	0
_AASESTEQEEGDAPQEDFIQY[Phospho (STY)]IAR_	1	24	0
_AASEST[Phospho (STY)]EQEEGDAPQEDFIQYIAR_	1	24	0
_AASES[Phospho (STY)]IR_	1	7	0
_AASES[Phospho (STY)]TEQEEGDAPQEDFIQYIAR_	1	24	0
_AASETTTSEGLS[Phospho (STY)]NFLK_	1	16	0
_AASETTTS[Phospho (STY)]EGLSNFLK_	1	16	0
_AASETTT[Phospho (STY)]SEGLSNFLK_	1	16	0
_AASETT[Phospho (STY)]TSEGLSNFLK_	1	16	0
_AASET[Phospho (STY)]TTSEGLSNFLK_	1	16	0
_AASFAS[Phospho (STY)]R_	1	7	0
_AASFHGLPSSS[Phospho (STY)]GSDSHSLEPR_	1	21	0
_AASFQNLHSLLSS[Phospho (STY)]K_	1	14	0
_AASFQNLHSLLS[Phospho (STY)]SK_	1	14	0
_AASGEDST[Phospho (STY)]EEALAAAAAPWEGGPVPGVDR_	1	29	0
_AASGEDS[Phospho (STY)]TEEALAAAAAPWEGGPVPGVDR_	1	29	0
_AASGFIS[Phospho (STY)]PLSAEC[Carbamidomethyl (C)]MLQYK_	1	18	0
_AASGFNAMEDAQT[Phospho (STY)]LR_	1	15	0
_AASGGAALASPGPGT[Phospho (STY)]GSGAPAGSGGK_	1	26	0
_AASGGAALAS[Phospho (STY)]PGPGTGSGAPAGSGGK_	1	26	0
_AASGHLKPVSGHSKPAS[Phospho (STY)]GHPK_	1	21	0
_AASGHLKPVSGHS[Phospho (STY)]KPASGHPK_	1	21	0
_AASGHLKPVS[Phospho (STY)]GHSKPASGHPK_	1	21	0
_AASGNEALGMEGPLGQT[Phospho (STY)]K_	1	18	0
_AASGS[Phospho (STY)]LHK_	1	8	0
_AASGTTGT[Phospho (STY)]YQEWK_	1	13	0
_AASGTT[Phospho (STY)]GTYQEWK_	1	13	0
_AASGT[Phospho (STY)]EAGEEGDSEPK_	1	16	0
_AASGT[Phospho (STY)]TGTYQEWK_	1	13	0
_AASGWSPSWPNDGDLS[Phospho (STY)]D_	1	17	0
_AASGY[Phospho (STY)]PVK_	1	8	0
_AASHEESESEILISADDEMEES[Phospho (STY)]DVEEDLR_	1	29	0
_AASHEESESEILIS[Phospho (STY)]ADDEMEESDVEEDLR_	1	29	0
_AASHEESES[Phospho (STY)]EILISADDEMEESDVEEDLR_	1	29	0
_AASHSS[Phospho (STY)]HK_	1	8	0
_AASHS[Phospho (STY)]SHK_	1	8	0
_AASIENVLQDSS[Phospho (STY)]PEHC[Carbamidomethyl (C)]GR_	1	18	0
_AASIENVLQDS[Phospho (STY)]SPEHC[Carbamidomethyl (C)]GR_	1	18	0
_AASIFGGAKPVDT[Phospho (STY)]AAR_	1	16	0
_AASILNYQNNS[Phospho (STY)]FR_	1	13	0
_AASILSDT[Phospho (STY)]K_	1	9	0
_AASILS[Phospho (STY)]DTK_	1	9	0
_AASITS[Phospho (STY)]EVFNK_	1	11	0
_AASIT[Phospho (STY)]SEVFNK_	1	11	0
_AASIVLAAGWSRPETAT[Phospho (STY)]PPSRPPPAEGFR_	1	29	0
_AASIVLAAGWSRPET[Phospho (STY)]ATPPSRPPPAEGFR_	1	29	0
_AASIVLAAGWS[Phospho (STY)]RPETATPPSRPPPAEGFR_	1	29	0
_AASLDGFYNS[Phospho (STY)]R_	1	11	0
_AASLDGFY[Phospho (STY)]NSR_	1	11	0
_AASLDSVATS[Phospho (STY)]R_	1	11	0
_AASLDSVAT[Phospho (STY)]SR_	1	11	0
_AASLDS[Phospho (STY)]VATSR_	1	11	0
_AASLDT[Phospho (STY)]R_	1	7	0
_AASLEAVSYAIDT[Phospho (STY)]LK_	1	15	0
_AASLEAVSY[Phospho (STY)]AIDTLK_	1	15	0
_AASLELS[Phospho (STY)]EVK_	1	10	0
_AASLEYDYET[Phospho (STY)]IR_	1	12	0
_AASLEYDY[Phospho (STY)]ETIR_	1	12	0
_AASLEY[Phospho (STY)]DYETIR_	1	12	0
_AASLLGADT[Phospho (STY)]PVK_	1	12	0
_AASLLPSPS[Phospho (STY)]VMWASSFRPLLSK_	1	22	0
_AASLNYLNQPSAAPLQVS[Phospho (STY)]R_	1	19	0
_AASLNYLNQPS[Phospho (STY)]AAPLQVSR_	1	19	0
_AASLNY[Phospho (STY)]LNQPSAAPLQVSR_	1	19	0
_AASLQVPRPS[Phospho (STY)]PGHHHPPAVK_	1	20	0
_AASLSY[Phospho (STY)]R_	1	7	0
_AASLS[Phospho (STY)]ER_	1	7	0
_AASLS[Phospho (STY)]YR_	1	7	0
_AASLT[Phospho (STY)]EDR_	1	8	0
_AASLT[Phospho (STY)]MHFR_	1	9	0
_AASMDNNS[Phospho (STY)]K_	1	9	0
_AASMDSSS[Phospho (STY)]K_	1	9	0
_AASMDSS[Phospho (STY)]SK_	1	9	0
_AASMDS[Phospho (STY)]SSK_	1	9	0
_AASMS[Phospho (STY)]NR_	1	7	0
_AASNAILAS[Phospho (STY)]QR_	1	11	0
_AASNC[Carbamidomethyl (C)]GIVES[Phospho (STY)]ILNWVK_	1	16	0
_AASPAKPSS[Phospho (STY)]LDLVPNLPK_	1	18	0
_AASPAKPS[Phospho (STY)]SLDLVPNLPK_	1	18	0
_AASPESASSTPES[Phospho (STY)]LQAR_	1	17	0
_AASPESASST[Phospho (STY)]PESLQAR_	1	17	0
_AASPESASS[Phospho (STY)]TPESLQAR_	1	17	0
_AASPESAS[Phospho (STY)]STPESLQAR_	1	17	0
_AASPES[Phospho (STY)]ASSTPESLQAR_	1	17	0
_AASPHQVT[Phospho (STY)]PQADEK_	1	14	0
_AASPMNHS[Phospho (STY)]VQMNSMGSVPGMAISPSR_	1	26	0
_AASPPASAS[Phospho (STY)]DLIEQQQK_	1	17	0
_AASPPAS[Phospho (STY)]ASDLIEQQQK_	1	17	0
_AASPPRPLLSNASAT[Phospho (STY)]PVGR_	1	19	0
_AASPPRPLLSNAS[Phospho (STY)]ATPVGR_	1	19	0
_AASPPRPLLS[Phospho (STY)]NASATPVGR_	1	19	0
_AASPPSYTLDLGESQLAPPPS[Phospho (STY)]K_	1	22	0
_AASPPSYTLDLGES[Phospho (STY)]QLAPPPSK_	1	22	0
_AASPPSYT[Phospho (STY)]LDLGESQLAPPPSK_	1	22	0
_AASPPSY[Phospho (STY)]TLDLGESQLAPPPSK_	1	22	0
_AASPPS[Phospho (STY)]YTLDLGESQLAPPPSK_	1	22	0
_AASPPT[Phospho (STY)]LESSSLFPDLPVDR_	1	20	0
_AASPQDLAGGYTSS[Phospho (STY)]LAC[Carbamidomethyl (C)]HR_	1	19	0
_AASPQDLAGGYTS[Phospho (STY)]SLAC[Carbamidomethyl (C)]HR_	1	19	0
_AASPQDLAGGYT[Phospho (STY)]SSLAC[Carbamidomethyl (C)]HR_	1	19	0
_AASPQDLAGGY[Phospho (STY)]TSSLAC[Carbamidomethyl (C)]HR_	1	19	0
_AASPSELT[Phospho (STY)]C[Carbamidomethyl (C)]PPGWEWEDDAWSYDINR_	1	26	0
_AASPSPQS[Phospho (STY)]VR_	1	10	0
_AASPSSSST[Phospho (STY)]SVGFFFR_	1	16	0
_AASPS[Phospho (STY)]ELTC[Carbamidomethyl (C)]PPGWEWEDDAWSYDINR_	1	26	0
_AASPS[Phospho (STY)]PAR_	1	8	0
_AASPS[Phospho (STY)]PPLR_	1	9	0
_AASPS[Phospho (STY)]PQSVR_	1	10	0
_AASPT[Phospho (STY)]PK_	1	7	0
_AASPVLLSSNS[Phospho (STY)]QK_	1	13	0
_AASPVLLSS[Phospho (STY)]NSQK_	1	13	0
_AASPVLLS[Phospho (STY)]SNSQK_	1	13	0
_AASPYSQRPASPT[Phospho (STY)]AIR_	1	16	0
_AASPYSQRPAS[Phospho (STY)]PTAIR_	1	16	0
_AASPYS[Phospho (STY)]QRPASPTAIR_	1	16	0
_AASPY[Phospho (STY)]SQRPASPTAIR_	1	16	0
_AASQGSDS[Phospho (STY)]PLLPAQR_	1	15	0
_AASQGS[Phospho (STY)]DSPLLPAQR_	1	15	0
_AASQILENGEEAPGPDPS[Phospho (STY)]LDR_	1	21	0
_AASQNMIFPSPGS[Phospho (STY)]C[Carbamidomethyl (C)]AVLK_	1	18	0
_AASQNMIFPS[Phospho (STY)]PGSC[Carbamidomethyl (C)]AVLK_	1	18	0
_AASQPPNSS[Phospho (STY)]EAGR_	1	13	0
_AASQPPNS[Phospho (STY)]SEAGR_	1	13	0
_AASQPTS[Phospho (STY)]LAPEK_	1	12	0
_AASQPT[Phospho (STY)]SLAPEK_	1	12	0
_AASQSTTDY[Phospho (STY)]NQVVPNR_	1	16	0
_AASQSTT[Phospho (STY)]DYNQVVPNR_	1	16	0
_AASQST[Phospho (STY)]TDYNQVVPNR_	1	16	0
_AASQS[Phospho (STY)]DKPAEK_	1	11	0
_AASQS[Phospho (STY)]TTDYNQVVPNR_	1	16	0
_AASSAPSGQSQLGS[Phospho (STY)]MMSSGSQHTNV_	1	25	0
_AASSEAPEPLS[Phospho (STY)]WGAGK_	1	16	0
_AASSGPGKPSGLQY[Phospho (STY)]ESK_	1	17	0
_AASSGPGKPS[Phospho (STY)]GLQYESK_	1	17	0
_AASSGTTASEGSSDGSGNHNEGST[Phospho (STY)]GR_	1	26	0
_AASSGTTASEGSSDGSGNHNEGS[Phospho (STY)]TGR_	1	26	0
_AASSGTTASEGSSDGS[Phospho (STY)]GNHNEGSTGR_	1	26	0
_AASSGTTASEGSS[Phospho (STY)]DGSGNHNEGSTGR_	1	26	0
_AASSGTTASEGS[Phospho (STY)]SDGSGNHNEGSTGR_	1	26	0
_AASSGTTAS[Phospho (STY)]EGSSDGSGNHNEGSTGR_	1	26	0
_AASSGTT[Phospho (STY)]ASEGSSDGSGNHNEGSTGR_	1	26	0
_AASSGT[Phospho (STY)]TASEGSSDGSGNHNEGSTGR_	1	26	0
_AASSILVGAMFIFC[Carbamidomethyl (C)]NLY[Phospho (STY)]STPGPAIR_	1	25	0
_AASSIYINS[Phospho (STY)]R_	1	10	0
_AASSLNLSNGETES[Phospho (STY)]VK_	1	16	0
_AASSLNLSNGET[Phospho (STY)]ESVK_	1	16	0
_AASSLNLS[Phospho (STY)]NGETESVK_	1	16	0
_AASSPDGFFWTQGSPKPGTAS[Phospho (STY)]PK_	1	23	0
_AASSPDGFFWTQGSPKPGT[Phospho (STY)]ASPK_	1	23	0
_AASSPDGFFWTQGS[Phospho (STY)]PKPGTASPK_	1	23	0
_AASSPDGFFWT[Phospho (STY)]QGSPKPGTASPK_	1	23	0
_AASSPDGQLMS[Phospho (STY)]PGENGEVR_	1	19	0
_AASSPSNPAALPVASDSSPMGS[Phospho (STY)]K_	1	23	0
_AASSPSNPAALPVASDSS[Phospho (STY)]PMGSK_	1	23	0
_AASSPSNPAALPVASDS[Phospho (STY)]SPMGSK_	1	23	0
_AASSPSNPAALPVAS[Phospho (STY)]DSSPMGSK_	1	23	0
_AASSPS[Phospho (STY)]NPAALPVASDSSPMGSK_	1	23	0
_AASSSPDS[Phospho (STY)]P_	1	9	0
_AASSSSPGSPVASSPS[Phospho (STY)]R_	1	17	0
_AASSSSPGSPVASS[Phospho (STY)]PSR_	1	17	0
_AASSSSPGSPVAS[Phospho (STY)]SPSR_	1	17	0
_AASSSSPGS[Phospho (STY)]PVASSPSR_	1	17	0
_AASSSSSSSSSSSSDDS[Phospho (STY)]EEEK_	1	21	0
_AASSSSSSSSSSSS[Phospho (STY)]DDSEEEK_	1	21	0
_AASSSSSSSSSSS[Phospho (STY)]SDDSEEEK_	1	21	0
_AASSSSSSSSSS[Phospho (STY)]SSDDSEEEK_	1	21	0
_AASSSSSSSSS[Phospho (STY)]SSSDDSEEEK_	1	21	0
_AASSSSSSSS[Phospho (STY)]SSSSDDSEEEK_	1	21	0
_AASSSSSSS[Phospho (STY)]SSSSSDDSEEEK_	1	21	0
_AASSSSSS[Phospho (STY)]SSSSSSDDSEEEK_	1	21	0
_AASSSSS[Phospho (STY)]SSSSSSSDDSEEEK_	1	21	0
_AASSSSVVPY[Phospho (STY)]LPR_	1	13	0
_AASSSS[Phospho (STY)]PGSPVASSPSR_	1	17	0
_AASSSS[Phospho (STY)]SSSSSSSSDDSEEEK_	1	21	0
_AASSSS[Phospho (STY)]VVPYLPR_	1	13	0
_AASSS[Phospho (STY)]PDSP_	1	9	0
_AASSS[Phospho (STY)]SPGSPVASSPSR_	1	17	0
_AASSS[Phospho (STY)]SSSSSSSSSDDSEEEK_	1	21	0
_AASSS[Phospho (STY)]SVVPYLPR_	1	13	0
_AASSTSQSGLSNSSHNC[Carbamidomethyl (C)]SNKPS[Phospho (STY)]IGK_	1	25	0
_AASSTSQSGLSNSSHNC[Carbamidomethyl (C)]S[Phospho (STY)]NKPSIGK_	1	25	0
_AASSTSQSGLSNSS[Phospho (STY)]HNC[Carbamidomethyl (C)]SNKPSIGK_	1	25	0
_AASSTSQSGLSNS[Phospho (STY)]SHNC[Carbamidomethyl (C)]SNKPSIGK_	1	25	0
_AASSTSQSGLS[Phospho (STY)]NSSHNC[Carbamidomethyl (C)]SNKPSIGK_	1	25	0
_AASSTSQS[Phospho (STY)]GLSNSSHNC[Carbamidomethyl (C)]SNKPSIGK_	1	25	0
_AASSTSSGSHHSS[Phospho (STY)]HK_	1	15	0
_AASSTS[Phospho (STY)]QSGLSNSSHNC[Carbamidomethyl (C)]SNKPSIGK_	1	25	0
_AASSTS[Phospho (STY)]SGSHHSSHK_	1	15	0
_AASST[Phospho (STY)]SQSGLSNSSHNC[Carbamidomethyl (C)]SNKPSIGK_	1	25	0
_AASS[Phospho (STY)]AAQGAFQGN_	1	13	0
_AASS[Phospho (STY)]DQLR_	1	8	0
_AASS[Phospho (STY)]EAAPHHQPPLENR_	1	17	0
_AASS[Phospho (STY)]EAPEPLSWGAGK_	1	16	0
_AASS[Phospho (STY)]GTTASEGSSDGSGNHNEGSTGR_	1	26	0
_AASS[Phospho (STY)]IYINSR_	1	10	0
_AASS[Phospho (STY)]KPEEIK_	1	10	0
_AASS[Phospho (STY)]LLANLWQYNK_	1	14	0
_AASS[Phospho (STY)]LNLSNGETESVK_	1	16	0
_AASS[Phospho (STY)]PDGFFWTQGSPKPGTASPK_	1	23	0
_AASS[Phospho (STY)]PDGQLMSPGENGEVR_	1	19	0
_AASS[Phospho (STY)]PSNPAALPVASDSSPMGSK_	1	23	0
_AASS[Phospho (STY)]SSPGSPVASSPSR_	1	17	0
_AASS[Phospho (STY)]SSSSSSSSSSDDSEEEK_	1	21	0
_AASS[Phospho (STY)]SSVVPYLPR_	1	13	0
_AASS[Phospho (STY)]TSQSGLSNSSHNC[Carbamidomethyl (C)]SNKPSIGK_	1	25	0
_AASS[Phospho (STY)]VPNLK_	1	9	0
_AASTAPSSTSTPAASSAGLIYIDPS[Phospho (STY)]NLR_	1	28	0
_AASTAPSSTSTPAASSAGLIY[Phospho (STY)]IDPSNLR_	1	28	0
_AASTAPSSTSTPAASS[Phospho (STY)]AGLIYIDPSNLR_	1	28	0
_AASTAPSSTSTPAAS[Phospho (STY)]SAGLIYIDPSNLR_	1	28	0
_AASTAPSSTST[Phospho (STY)]PAASSAGLIYIDPSNLR_	1	28	0
_AASTAPSSTS[Phospho (STY)]TPAASSAGLIYIDPSNLR_	1	28	0
_AASTAPSST[Phospho (STY)]STPAASSAGLIYIDPSNLR_	1	28	0
_AASTAPSS[Phospho (STY)]TSTPAASSAGLIYIDPSNLR_	1	28	0
_AASTAPS[Phospho (STY)]STSTPAASSAGLIYIDPSNLR_	1	28	0
_AASTDLGAGET[Phospho (STY)]VVGK_	1	15	0
_AASTLS[Phospho (STY)]DTK_	1	9	0
_AASTS[Phospho (STY)]AR_	1	7	0
_AAST[Phospho (STY)]APSSTSTPAASSAGLIYIDPSNLR_	1	28	0
_AAST[Phospho (STY)]DLGAGETVVGK_	1	15	0
_AAST[Phospho (STY)]LSDTK_	1	9	0
_AAST[Phospho (STY)]SAR_	1	7	0
_AASVAAATTSPT[Phospho (STY)]PR_	1	14	0
_AASVAAATTS[Phospho (STY)]PTPR_	1	14	0
_AASVAAATT[Phospho (STY)]SPTPR_	1	14	0
_AASVAAAT[Phospho (STY)]TSPTPR_	1	14	0
_AASVEC[Carbamidomethyl (C)]ISPVS[Phospho (STY)]PR_	1	13	0
_AASVEC[Carbamidomethyl (C)]IS[Phospho (STY)]PVSPR_	1	13	0
_AASVEEGDEGQDS[Phospho (STY)]PGGQSR_	1	19	0
_AASVHT[Phospho (STY)]VGEDTEETPHR_	1	17	0
_AASVIPGSTS[Phospho (STY)]R_	1	11	0
_AASVIPGST[Phospho (STY)]SR_	1	11	0
_AASVIPGS[Phospho (STY)]TSR_	1	11	0
_AASVLLYS[Phospho (STY)]LWAHTELHHAYK_	1	20	0
_AASVLLY[Phospho (STY)]SLWAHTELHHAYK_	1	20	0
_AASVPC[Carbamidomethyl (C)]S[Phospho (STY)]VAPEK_	1	12	0
_AASVRPVLDIYSASGMPLAS[Phospho (STY)]LLWK_	1	24	0
_AASVSGEQGT[Phospho (STY)]PPK_	1	13	0
_AASVSS[Phospho (STY)]LHER_	1	10	0
_AASVS[Phospho (STY)]SLHER_	1	10	0
_AASWPS[Phospho (STY)]R_	1	7	0
_AASYTEEDENHT[Phospho (STY)]AK_	1	14	0
_AASYT[Phospho (STY)]EEDENHTAK_	1	14	0
_AASY[Phospho (STY)]FFDGSGYAVVR_	1	15	0
_AASY[Phospho (STY)]TEEDENHTAK_	1	14	0
_AAS[Phospho (STY)]AAGVPLEASGEQVR_	1	17	0
_AAS[Phospho (STY)]AAMYVPAR_	1	11	0
_AAS[Phospho (STY)]AAPASGAR_	1	11	0
_AAS[Phospho (STY)]AATAAPTATPAAQESGTIPK_	1	23	0
_AAS[Phospho (STY)]AAVLAPLGFTLR_	1	15	0
_AAS[Phospho (STY)]ADSTTEGTPADGFTVLSTK_	1	22	0
_AAS[Phospho (STY)]ADYLRPR_	1	10	0
_AAS[Phospho (STY)]AFFTYVSLSQEGR_	1	16	0
_AAS[Phospho (STY)]AGQEPLHNEELAGAGR_	1	19	0
_AAS[Phospho (STY)]AHAIGTVK_	1	11	0
_AAS[Phospho (STY)]AIYSGYIFDYDYYR_	1	17	0
_AAS[Phospho (STY)]ALLLR_	1	8	0
_AAS[Phospho (STY)]ALPDLAPDVFVLR_	1	16	0
_AAS[Phospho (STY)]AMDAVSR_	1	10	0
_AAS[Phospho (STY)]ANNEK_	1	8	0
_AAS[Phospho (STY)]APAK_	1	7	0
_AAS[Phospho (STY)]APPTDR_	1	9	0
_AAS[Phospho (STY)]ASISSMSEGDEDEK_	1	17	0
_AAS[Phospho (STY)]AVLGGPAGR_	1	12	0
_AAS[Phospho (STY)]AYAVGDVK_	1	11	0
_AAS[Phospho (STY)]C[Carbamidomethyl (C)]GEGK_	1	8	0
_AAS[Phospho (STY)]C[Carbamidomethyl (C)]PAAK_	1	8	0
_AAS[Phospho (STY)]DDGSLK_	1	9	0
_AAS[Phospho (STY)]DELSK_	1	8	0
_AAS[Phospho (STY)]DGQYENQSPEATSPR_	1	18	0
_AAS[Phospho (STY)]DIWKPVLSIDTEPR_	1	17	0
_AAS[Phospho (STY)]DLIK_	1	7	0
_AAS[Phospho (STY)]DPLLSSVSPAVSK_	1	16	0
_AAS[Phospho (STY)]DSC[Carbamidomethyl (C)]K_	1	7	0
_AAS[Phospho (STY)]DSDPDEQASLLQR_	1	16	0
_AAS[Phospho (STY)]DSNPAGPLR_	1	12	0
_AAS[Phospho (STY)]DVLC[Carbamidomethyl (C)]R_	1	8	0
_AAS[Phospho (STY)]DYAGK_	1	8	0
_AAS[Phospho (STY)]EAGGPAR_	1	10	0
_AAS[Phospho (STY)]EDMTSDEER_	1	12	0
_AAS[Phospho (STY)]EELLEK_	1	9	0
_AAS[Phospho (STY)]ELGQQPMTELDSSSDLISSPGK_	1	25	0
_AAS[Phospho (STY)]ENSQDALR_	1	11	0
_AAS[Phospho (STY)]EPEAGAMPEK_	1	13	0
_AAS[Phospho (STY)]EPLSR_	1	8	0
_AAS[Phospho (STY)]EQAR_	1	7	0
_AAS[Phospho (STY)]EQQADTSGGDSPK_	1	16	0
_AAS[Phospho (STY)]ESIR_	1	7	0
_AAS[Phospho (STY)]ESLR_	1	7	0
_AAS[Phospho (STY)]ESTEQEEGDAPQEDFIQYIAR_	1	24	0
_AAS[Phospho (STY)]ETTTSEGLSNFLK_	1	16	0
_AAS[Phospho (STY)]FASR_	1	7	0
_AAS[Phospho (STY)]FDVC[Carbamidomethyl (C)]ESVDEAGGSGPAGLR_	1	22	0
_AAS[Phospho (STY)]FHGLPSSSGSDSHSLEPR_	1	21	0
_AAS[Phospho (STY)]FQAER_	1	8	0
_AAS[Phospho (STY)]FQNLHSLLSSK_	1	14	0
_AAS[Phospho (STY)]FQTVSQLHK_	1	12	0
_AAS[Phospho (STY)]GAC[Carbamidomethyl (C)]MTC[Carbamidomethyl (C)]NR_	1	11	0
_AAS[Phospho (STY)]GALR_	1	7	0
_AAS[Phospho (STY)]GC[Carbamidomethyl (C)]ER_	1	7	0
_AAS[Phospho (STY)]GEAKPK_	1	9	0
_AAS[Phospho (STY)]GEDSTEEALAAAAAPWEGGPVPGVDR_	1	29	0
_AAS[Phospho (STY)]GEGKPK_	1	9	0
_AAS[Phospho (STY)]GEIK_	1	7	0
_AAS[Phospho (STY)]GFNAMEDAQTLR_	1	15	0
_AAS[Phospho (STY)]GGAALASPGPGTGSGAPAGSGGK_	1	26	0
_AAS[Phospho (STY)]GHLKPVSGHSKPASGHPK_	1	21	0
_AAS[Phospho (STY)]GNEALGMEGPLGQTK_	1	18	0
_AAS[Phospho (STY)]GSLHK_	1	8	0
_AAS[Phospho (STY)]GTEAGEEGDSEPK_	1	16	0
_AAS[Phospho (STY)]GTWEDLPTR_	1	12	0
_AAS[Phospho (STY)]GWGR_	1	7	0
_AAS[Phospho (STY)]GYPVK_	1	8	0
_AAS[Phospho (STY)]HLLSIHK_	1	10	0
_AAS[Phospho (STY)]IDLLEDVFSNLDMEAALQPLGQAK_	1	27	0
_AAS[Phospho (STY)]IENVLQDSSPEHC[Carbamidomethyl (C)]GR_	1	18	0
_AAS[Phospho (STY)]IFGGAKPVDTAAR_	1	16	0
_AAS[Phospho (STY)]ILSDTK_	1	9	0
_AAS[Phospho (STY)]ITSEVFNK_	1	11	0
_AAS[Phospho (STY)]LDER_	1	7	0
_AAS[Phospho (STY)]LDSVATSR_	1	11	0
_AAS[Phospho (STY)]LDTR_	1	7	0
_AAS[Phospho (STY)]LELSEVK_	1	10	0
_AAS[Phospho (STY)]LEQEVVATGK_	1	13	0
_AAS[Phospho (STY)]LEQHLR_	1	9	0
_AAS[Phospho (STY)]LEYDYETIR_	1	12	0
_AAS[Phospho (STY)]LMNLENI_	1	10	0
_AAS[Phospho (STY)]LNYLNQPSAAPLQVSR_	1	19	0
_AAS[Phospho (STY)]LPGK_	1	7	0
_AAS[Phospho (STY)]LQVPRPSPGHHHPPAVK_	1	20	0
_AAS[Phospho (STY)]LSER_	1	7	0
_AAS[Phospho (STY)]LSTMVPLPR_	1	12	0
_AAS[Phospho (STY)]LSYR_	1	7	0
_AAS[Phospho (STY)]LTEDR_	1	8	0
_AAS[Phospho (STY)]LTMHFR_	1	9	0
_AAS[Phospho (STY)]LVHADDEK_	1	11	0
_AAS[Phospho (STY)]LVPK_	1	7	0
_AAS[Phospho (STY)]MDNNSK_	1	9	0
_AAS[Phospho (STY)]MDSSSK_	1	9	0
_AAS[Phospho (STY)]MSNR_	1	7	0
_AAS[Phospho (STY)]NAILASQR_	1	11	0
_AAS[Phospho (STY)]NMALGK_	1	9	0
_AAS[Phospho (STY)]PAGPR_	1	8	0
_AAS[Phospho (STY)]PAKPSSLDLVPNLPK_	1	18	0
_AAS[Phospho (STY)]PESASSTPESLQAR_	1	17	0
_AAS[Phospho (STY)]PHQVTPQADEK_	1	14	0
_AAS[Phospho (STY)]PIAK_	1	7	0
_AAS[Phospho (STY)]PMNHSVQMNSMGSVPGMAISPSR_	1	26	0
_AAS[Phospho (STY)]PPASASDLIEQQQK_	1	17	0
_AAS[Phospho (STY)]PPLK_	1	7	0
_AAS[Phospho (STY)]PPRPLLSNASATPVGR_	1	19	0
_AAS[Phospho (STY)]PPSYTLDLGESQLAPPPSK_	1	22	0
_AAS[Phospho (STY)]PPTLESSSLFPDLPVDR_	1	20	0
_AAS[Phospho (STY)]PQDLAGGYTSSLAC[Carbamidomethyl (C)]HR_	1	19	0
_AAS[Phospho (STY)]PQTGPWPSTR_	1	13	0
_AAS[Phospho (STY)]PSELTC[Carbamidomethyl (C)]PPGWEWEDDAWSYDINR_	1	26	0
_AAS[Phospho (STY)]PSPAR_	1	8	0
_AAS[Phospho (STY)]PSPPLR_	1	9	0
_AAS[Phospho (STY)]PSPQSVR_	1	10	0
_AAS[Phospho (STY)]PVLLSSNSQK_	1	13	0
_AAS[Phospho (STY)]PYSQRPASPTAIR_	1	16	0
_AAS[Phospho (STY)]QDHVR_	1	8	0
_AAS[Phospho (STY)]QGSDSPLLPAQR_	1	15	0
_AAS[Phospho (STY)]QILENGEEAPGPDPSLDR_	1	21	0
_AAS[Phospho (STY)]QILILK_	1	9	0
_AAS[Phospho (STY)]QINVC[Carbamidomethyl (C)]GVR_	1	11	0
_AAS[Phospho (STY)]QNMIFPSPGSC[Carbamidomethyl (C)]AVLK_	1	18	0
_AAS[Phospho (STY)]QPPNSSEAGR_	1	13	0
_AAS[Phospho (STY)]QPTSLAPEK_	1	12	0
_AAS[Phospho (STY)]QSDKPAEK_	1	11	0
_AAS[Phospho (STY)]QSTTDYNQVVPNR_	1	16	0
_AAS[Phospho (STY)]SAAQGAFQGN_	1	13	0
_AAS[Phospho (STY)]SAPSGQSQLGSMMSSGSQHTNV_	1	25	0
_AAS[Phospho (STY)]SDQLR_	1	8	0
_AAS[Phospho (STY)]SEAAPHHQPPLENR_	1	17	0
_AAS[Phospho (STY)]SEAPEPLSWGAGK_	1	16	0
_AAS[Phospho (STY)]SGTTASEGSSDGSGNHNEGSTGR_	1	26	0
_AAS[Phospho (STY)]SKPEEIK_	1	10	0
_AAS[Phospho (STY)]SLLANLWQYNK_	1	14	0
_AAS[Phospho (STY)]SLNLSNGETESVK_	1	16	0
_AAS[Phospho (STY)]SLTIDK_	1	9	0
_AAS[Phospho (STY)]SPDGFFWTQGSPKPGTASPK_	1	23	0
_AAS[Phospho (STY)]SPDGQLMSPGENGEVR_	1	19	0
_AAS[Phospho (STY)]SPSNPAALPVASDSSPMGSK_	1	23	0
_AAS[Phospho (STY)]SSSPGSPVASSPSR_	1	17	0
_AAS[Phospho (STY)]SSSSSSSSSSSDDSEEEK_	1	21	0
_AAS[Phospho (STY)]SSSVVPYLPR_	1	13	0
_AAS[Phospho (STY)]STSQSGLSNSSHNC[Carbamidomethyl (C)]SNKPSIGK_	1	25	0
_AAS[Phospho (STY)]SVPNLK_	1	9	0
_AAS[Phospho (STY)]TAPSSTSTPAASSAGLIYIDPSNLR_	1	28	0
_AAS[Phospho (STY)]TDLGAGETVVGK_	1	15	0
_AAS[Phospho (STY)]TLSDTK_	1	9	0
_AAS[Phospho (STY)]TSAR_	1	7	0
_AAS[Phospho (STY)]VAAATTSPTPR_	1	14	0
_AAS[Phospho (STY)]VEC[Carbamidomethyl (C)]ISPVSPR_	1	13	0
_AAS[Phospho (STY)]VEEGDEGQDSPGGQSR_	1	19	0
_AAS[Phospho (STY)]VELPQR_	1	9	0
_AAS[Phospho (STY)]VFIR_	1	7	0
_AAS[Phospho (STY)]VGDLK_	1	8	0
_AAS[Phospho (STY)]VGSC[Carbamidomethyl (C)]SVPK_	1	11	0
_AAS[Phospho (STY)]VIAK_	1	7	0
_AAS[Phospho (STY)]VIPGSTSR_	1	11	0
_AAS[Phospho (STY)]VIQK_	1	7	0
_AAS[Phospho (STY)]VPALSDLVK_	1	12	0
_AAS[Phospho (STY)]VPC[Carbamidomethyl (C)]SVAPEK_	1	12	0
_AAS[Phospho (STY)]VPVK_	1	7	0
_AAS[Phospho (STY)]VSGEQGTPPK_	1	13	0
_AAS[Phospho (STY)]VSSLHER_	1	10	0
_AAS[Phospho (STY)]VVQPQPLVVVK_	1	14	0
_AAS[Phospho (STY)]WESQR_	1	8	0
_AAS[Phospho (STY)]WLFK_	1	7	0
_AAS[Phospho (STY)]WNQAPK_	1	9	0
_AAS[Phospho (STY)]WPSR_	1	7	0
_AAS[Phospho (STY)]YGLTPAASDC[Carbamidomethyl (C)]R_	1	14	0
_AAS[Phospho (STY)]YTEEDENHTAK_	1	14	0
_AATAAADFT[Phospho (STY)]AK_	1	11	0
_AATAAT[Phospho (STY)]QGPK_	1	10	0
_AATAQYLS[Phospho (STY)]PR_	1	10	0
_AATATMPASVVGQRPT[Phospho (STY)]IAMVTAINSQK_	1	27	0
_AATAT[Phospho (STY)]MPASVVGQRPTIAMVTAINSQK_	1	27	0
_AATC[Carbamidomethyl (C)]EGSESS[Phospho (STY)]GFGK_	1	14	0
_AATC[Carbamidomethyl (C)]EGSES[Phospho (STY)]SGFGK_	1	14	0
_AATC[Carbamidomethyl (C)]EGS[Phospho (STY)]ESSGFGK_	1	14	0
[truncated: 343,455+ more rows]

## Sheet: yPhosPepDB
ModifiedPeptide	PrecursorCharge	PrecursorMz	PhosphositeNumber	PeptideLength	MissCleavage-Trypsin
_AAADALSDLEIKDS[Phospho (STY)]KSNLNK_	3	728.358	1	20	2
_AAADALS[Phospho (STY)]DLEIKDSK_	2	813.885	1	15	1
_AAADALS[Phospho (STY)]DLEIKDSK_	3	542.926	1	15	1
_AAADALS[Phospho (STY)]DLEIK_	2	648.808	1	12	0
_AAADLPPSMIQMEPKS[Phospho (STY)]PILK_	2	1109.06	1	20	1
_AAADLPPSMIQMEPKS[Phospho (STY)]PILK_	3	739.707	1	20	1
_AAADLPPS[Phospho (STY)]MIQMEPKSPILK_	3	739.707	1	20	1
_AAAGS[Phospho (STY)]DNE_	1	814.261	1	8	0
_AAAHQQNYFNDS[Phospho (STY)]DDEDDEDNIKQSRR_	4	791.076	1	26	2
_AAAHQQNYFNDS[Phospho (STY)]DDEDDEDNIKQSR_	3	1002.4	1	25	1
_AAAHQQNYFNDS[Phospho (STY)]DDEDDEDNIKQSR_	4	752.051	1	25	1
_AAAHQQNYFNDS[Phospho (STY)]DDEDDEDNIK_	2	1317.5	1	22	0
_AAAHQQNYFNDS[Phospho (STY)]DDEDDEDNIK_	3	878.668	1	22	0
_AAAHQQNY[Phospho (STY)]FNDSDDEDDEDNIKQSR_	3	1002.4	1	25	1
_AAAKQYSQKTYS[Phospho (STY)]LR_	3	565.614	1	14	2
_AAANHT[Phospho (STY)]PPDMTNMDTR_	3	608.246	1	16	0
_AAASTPEPNLKDLEPVKTGGTT[Phospho (STY)]VPAAPVSSAPVSSAPAPLDPFK_	4	1091.56	1	44	2
_AAASTPEPNLKDLEPVKTGGT[Phospho (STY)]TVPAAPVSSAPVSSAPAPLDPFK_	4	1091.56	1	44	2
_AAASTPEPNLKDLEPVKT[Phospho (STY)]GGTTVPAAPVSSAPVSSAPAPLDPFK_	4	1091.56	1	44	2
_AAAST[Phospho (STY)]PEPNLKDLEPVK_	2	930.461	1	17	1
_AAAST[Phospho (STY)]PEPNLKDLEPVK_	3	620.643	1	17	1
_AAAST[Phospho (STY)]PEPNLK_	2	589.776	1	11	0
_AAAS[Phospho (STY)]TPEPNLKDLEPVKTGGTTVPAAPVSSAPVSSAPAPLDPFK_	4	1091.56	1	44	2
_AAAS[Phospho (STY)]TPEPNLKDLEPVK_	3	620.643	1	17	1
_AAAS[Phospho (STY)]TPEPNLK_	2	589.776	1	11	0
_AADELGIDVDSDEDDIS[Phospho (STY)]KSNSDTFLLK_	3	998.111	1	27	1
_AADELGIDVDS[Phospho (STY)]DEDDISKSNSDTFLLK_	3	998.111	1	27	1
_AADELGIDVDS[Phospho (STY)]DEDDISKSNSDTFLLK_	4	748.835	1	27	1
_AADELGIDVDS[Phospho (STY)]DEDDISK_	2	993.907	1	18	0
_AADELGIDVDS[Phospho (STY)]DEDDISK_	3	662.94	1	18	0
_AADQADESSPLLSPS[Phospho (STY)]NSNHPSEHPQQDLNNK_	4	852.625	1	31	0
_AADQADESSPLLSPS[Phospho (STY)]NS[Phospho (STY)]NHPSEHPQQDLNNK_	4	872.616	2	31	0
_AADQADESSPLLS[Phospho (STY)]PSNSNHPSEHPQQDLNNK_	3	1136.5	1	31	0
_AADQADESSPLLS[Phospho (STY)]PSNSNHPSEHPQQDLNNK_	4	852.625	1	31	0
_AADQADESSPLLS[Phospho (STY)]PSNS[Phospho (STY)]NHPSEHPQQDLNNK_	3	1163.15	2	31	0
_AADQADESSPLLS[Phospho (STY)]PSNS[Phospho (STY)]NHPSEHPQQDLNNK_	4	872.616	2	31	0
_AADQADESSPLLS[Phospho (STY)]PS[Phospho (STY)]NSNHPSEHPQQDLNNK_	3	1163.15	2	31	0
_AADQADESSPLLS[Phospho (STY)]PS[Phospho (STY)]NSNHPSEHPQQDLNNK_	4	872.616	2	31	0
_AADQADESSPLLS[Phospho (STY)]PS[Phospho (STY)]NSNHPS[Phospho (STY)]EHPQQDLNNK_	3	1189.81	3	31	0
_AADQADESS[Phospho (STY)]PLLSPSNS[Phospho (STY)]NHPSEHPQQDLNNK_	3	1163.15	2	31	0
_AADQADESS[Phospho (STY)]PLLSPSNS[Phospho (STY)]NHPSEHPQQDLNNK_	4	872.616	2	31	0
_AADQADESS[Phospho (STY)]PLLS[Phospho (STY)]PSNSNHPSEHPQQDLNNK_	3	1163.15	2	31	0
_AADQADESS[Phospho (STY)]PLLS[Phospho (STY)]PSNSNHPSEHPQQDLNNK_	4	872.616	2	31	0
_AADQADESS[Phospho (STY)]PLLS[Phospho (STY)]PS[Phospho (STY)]NSNHPSEHPQQDLNNK_	3	1189.81	3	31	0
_AADQADES[Phospho (STY)]SPLLSPSNSNHPSEHPQQDLNNK_	3	1136.5	1	31	0
_AADQADES[Phospho (STY)]SPLLSPSNSNHPSEHPQQDLNNK_	4	852.625	1	31	0
_AADQADES[Phospho (STY)]SPLLSPSNS[Phospho (STY)]NHPSEHPQQDLNNK_	4	872.616	2	31	0
_AADQADES[Phospho (STY)]SPLLS[Phospho (STY)]PSNSNHPSEHPQQDLNNK_	3	1163.15	2	31	0
_AADQADES[Phospho (STY)]SPLLS[Phospho (STY)]PSNSNHPSEHPQQDLNNK_	4	872.616	2	31	0
_AADQADES[Phospho (STY)]S[Phospho (STY)]PLLSPSNSNHPSEHPQQDLNNK_	3	1163.15	2	31	0
_AADSPS[Phospho (STY)]MASNIDEKAPEEEFYWTDVTSR_	3	1076.12	1	28	1
_AADS[Phospho (STY)]PSMASNIDEKAPEEEFYWTDVTSR_	3	1076.12	1	28	1
_AADS[Phospho (STY)]PSMASNIDEK_	2	758.305	1	14	0
_AADT[Phospho (STY)]PETSDAVHTEQKPEEEKETLQEE_	3	1041.12	1	27	1
_AADT[Phospho (STY)]PETSDAVHTEQKPEEEKETLQEE_	4	781.09	1	27	1
_AADT[Phospho (STY)]PETSDAVHT[Phospho (STY)]EQKPEEEKETLQEE_	4	801.081	2	27	1
_AADT[Phospho (STY)]PETS[Phospho (STY)]DAVHTEQKPEEEKETLQEE_	3	1067.77	2	27	1
_AADT[Phospho (STY)]PET[Phospho (STY)]SDAVHTEQKPEEEKETLQEE_	3	1067.77	2	27	1
_AADT[Phospho (STY)]PET[Phospho (STY)]SDAVHTEQKPEEEKETLQEE_	4	801.081	2	27	1
_AADVENLS[Phospho (STY)]DDDEHRQNESR_	2	1140.46	1	19	1
_AADVENLS[Phospho (STY)]DDDEHRQNESR_	3	760.644	1	19	1
_AADVENLS[Phospho (STY)]DDDEHRQNESR_	4	570.734	1	19	1
_AADVENLS[Phospho (STY)]DDDEHRQNES[Phospho (STY)]R_	3	787.299	2	19	1
_AADVENLS[Phospho (STY)]DDDEHR_	3	555.884	1	14	0
_AAEADQEEKEASKPDVSDEQT[Phospho (STY)]EEVALPK_	3	1041.8	1	28	1
_AAEADQEEKEASKPDVSDEQT[Phospho (STY)]EEVALPK_	4	781.603	1	28	1
_AAEADQEEKEASKPDVS[Phospho (STY)]DEQTEEVALPK_	3	1041.8	1	28	1
_AAEADQEEKEASKPDVS[Phospho (STY)]DEQTEEVALPK_	4	781.603	1	28	1
_AAEADQEEKEAS[Phospho (STY)]KPDVSDEQTEEVALPK_	3	1041.8	1	28	1
_AAEADQEEKEAS[Phospho (STY)]KPDVSDEQTEEVALPK_	4	781.603	1	28	1
_AAEAGETGAATSATEGDNNNNTAAGDKKGSYVGIHS[Phospho (STY)]TGFK_	4	988.192	1	40	2
_AAEAGETGAATSATEGDNNNNTAAGDKKGS[Phospho (STY)]YVGIHSTGFK_	4	988.192	1	40	2
_AAEAGETGAATSATEGDNNNNT[Phospho (STY)]AAGDKKGSYVGIHSTGFK_	4	988.192	1	40	2
_AAEAGETGAATSATEGDNNNNT[Phospho (STY)]AAGDKK_	3	906.049	1	28	1
_AAEAGETGAATSAT[Phospho (STY)]EGDNNNNTAAGDKK_	3	906.049	1	28	1
_AAEAGETGAATS[Phospho (STY)]ATEGDNNNNTAAGDKK_	2	1358.57	1	28	1
_AAEAGETGAATS[Phospho (STY)]ATEGDNNNNTAAGDKK_	3	906.049	1	28	1
_AAEAGETGAATS[Phospho (STY)]ATEGDNNNNTAAGDKK_	4	679.789	1	28	1
_AAEAGETGAATS[Phospho (STY)]ATEGDNNNNTAAGDK_	2	1294.52	1	27	0
_AAEAGETGAATS[Phospho (STY)]ATEGDNNNNTAAGDK_	3	863.351	1	27	0
_AAEAGETGAAT[Phospho (STY)]SATEGDNNNNTAAGDKK_	2	1358.57	1	28	1
_AAEAGETGAAT[Phospho (STY)]SATEGDNNNNTAAGDKK_	3	906.049	1	28	1
_AAEAGETGAAT[Phospho (STY)]SATEGDNNNNTAAGDKK_	4	679.789	1	28	1
_AAEAGETGAAT[Phospho (STY)]SATEGDNNNNTAAGDK_	2	1294.52	1	27	0
_AAEAGETGAAT[Phospho (STY)]SATEGDNNNNTAAGDK_	3	863.351	1	27	0
_AAEAGET[Phospho (STY)]GAATSATEGDNNNNTAAGDKK_	2	1358.57	1	28	1
_AAEAGET[Phospho (STY)]GAATSATEGDNNNNTAAGDKK_	3	906.049	1	28	1
_AAEAGET[Phospho (STY)]GAATSATEGDNNNNTAAGDKK_	4	679.789	1	28	1
_AAEAGET[Phospho (STY)]GAATSATEGDNNNNTAAGDK_	3	863.351	1	27	0
_AAETQIPFLQQEFS[Phospho (STY)]SEDEDEEYVYDEELNK_	3	1225.85	1	30	0
_AAETQIPFLQQEFS[Phospho (STY)]S[Phospho (STY)]EDEDEEYVYDEELNKTFNR_	4	1069.2	2	34	1
_AAETQIPFLQQEFS[Phospho (STY)]S[Phospho (STY)]EDEDEEYVYDEELNK_	3	1252.51	2	30	0
_AAETQIPFLQQEFS[Phospho (STY)]S[Phospho (STY)]EDEDEEYVYDEELNK_	4	939.633	2	30	0
_AAFVAIGNTYGFLTPNLWAEQPLPVS[Phospho (STY)]PLDIYSDEASAQK_	3	1425.36	1	39	0
_AAFVAIGNTYGFLTPNLWAEQPLPVS[Phospho (STY)]PLDIYSDEASAQK_	4	1069.27	1	39	0
_AAGDTNNS[Phospho (STY)]WDR_	2	643.744	1	11	0
_AAGNNENTEVSEIRT[Phospho (STY)]PFR_	3	695.651	1	18	1
_AAGNNENTEVS[Phospho (STY)]EIRTPFR_	3	695.651	1	18	1
_AAGSGES[Phospho (STY)]T[Phospho (STY)]PERSDFKR_	3	618.919	2	16	2
_AAGS[Phospho (STY)]GEST[Phospho (STY)]PERSDFKR_	3	618.919	2	16	2
_AAHTSKPTIHLLS[Phospho (STY)]PIVNR_	3	679.033	1	18	0
_AAHTSKPTIHLLS[Phospho (STY)]PIVNR_	4	509.527	1	18	0
_AAHTSKPT[Phospho (STY)]IHLLSPIVNR_	3	679.033	1	18	0
_AAIGSS[Phospho (STY)]PLNFPSSSQR_	2	849.896	1	16	0
_AAIGSS[Phospho (STY)]PLNFPSSSQR_	3	566.933	1	16	0
_AAIGS[Phospho (STY)]SPLNFPSSSQR_	2	849.896	1	16	0
_AAIGS[Phospho (STY)]SPLNFPSSSQR_	3	566.933	1	16	0
_AAIGS[Phospho (STY)]S[Phospho (STY)]PLNFPSSSQR_	2	889.879	2	16	0
_AAIGS[Phospho (STY)]S[Phospho (STY)]PLNFPSSSQR_	3	593.589	2	16	0
_AAIVQIDAT[Phospho (STY)]PFR_	2	691.347	1	12	0
_AAKPFITWLETAES[Phospho (STY)]DDDEEDDE_	2	1303.52	1	22	0
_AAKPFITWLETAES[Phospho (STY)]DDDEEDDE_	3	869.35	1	22	0
_AAKPFITWLET[Phospho (STY)]AESDDDEEDDE_	2	1303.52	1	22	0
_AAKPFITWLET[Phospho (STY)]AESDDDEEDDE_	3	869.35	1	22	0
_AAKS[Phospho (STY)]HDTGLNK_	2	611.285	1	11	1
_AAKS[Phospho (STY)]HDTGLNK_	3	407.859	1	11	1
_AALDEPDLNAVMTNEDS[Phospho (STY)]IDLNASEVDHSSR_	3	1103.48	1	30	0
_AALDEPDLNAVMT[Phospho (STY)]NEDSIDLNASEVDHSSR_	3	1103.48	1	30	0
_AALDEPDLNAVMT[Phospho (STY)]NEDS[Phospho (STY)]IDLNASEVDHSSR_	3	1130.14	2	30	0
_AALDEPDLNAVMT[Phospho (STY)]NEDS[Phospho (STY)]IDLNASEVDHSSR_	4	847.854	2	30	0
_AALDEPDLNAVM[Oxidation (M)]T[Phospho (STY)]NEDSIDLNASEVDHSSR_	3	1108.81	1	30	0
_AALEKNEAESGVSEDNDNGS[Phospho (STY)]LEK_	3	829.357	1	23	1
_AALENNEPTISLQT[Phospho (STY)]SQTENEDDASRQDMTSK_	3	1168.51	1	31	1
_AALENNEPTIS[Phospho (STY)]LQTSQTENEDDASRQDMTSK_	3	1168.51	1	31	1
_AALETHDVFLAGAGQLSLPFQSHIES[Phospho (STY)]PR_	3	1024.5	1	28	0
_AALETHDVFLAGAGQLSLPFQSHIES[Phospho (STY)]PR_	4	768.63	1	28	0
_AALETHDVFLAGAGQLSLPFQS[Phospho (STY)]HIESPRNSEAK_	4	900.943	1	33	1
_AALETHDVFLAGAGQLSLPFQS[Phospho (STY)]HIESPR_	4	768.63	1	28	0
_AALIGSLGS[Phospho (STY)]IFK_	2	628.836	1	12	0
_AALIGS[Phospho (STY)]LGSIFK_	2	628.836	1	12	0
_AALIGS[Phospho (STY)]LGS[Phospho (STY)]IFK_	2	668.819	2	12	0
_AALLS[Phospho (STY)]SGNVK_	2	520.263	1	10	0
_AALRYS[Phospho (STY)]PDRR_	3	428.878	1	10	2
_AALSDITNS[Phospho (STY)]FNK_	2	680.811	1	12	0
_AALSDIT[Phospho (STY)]NS[Phospho (STY)]FNK_	2	720.794	2	12	0
_AAMELEAKEQS[Phospho (STY)]QENILQEPDLKDNK_	3	984.462	1	25	2
_AAMELEAKEQS[Phospho (STY)]QENILQEPDLKDNK_	4	738.598	1	25	2
_AAMEREQS[Phospho (STY)]DGEESAVASRK_	3	710.976	1	19	2
_AAMEREQS[Phospho (STY)]DGEESAVASR_	3	668.277	1	18	1
_AAM[Oxidation (M)]ELEAKEQS[Phospho (STY)]QENILQEPDLKDNK_	3	989.793	1	25	2
_AAM[Oxidation (M)]ELEAKEQS[Phospho (STY)]QENILQEPDLKDNK_	4	742.597	1	25	2
_AANAHIS[Phospho (STY)]PPVPGPALYAGMTHANNTPVMPPQR_	4	840.156	1	32	0
_AANFIQNQSPQFNSPYDSNNSNTNLNSLS[Phospho (STY)]PQAILAK_	3	1329.96	1	36	0
_AANFIQNQSPQFNSPYDSNNSNTNLNSLS[Phospho (STY)]PQAILAK_	4	997.718	1	36	0
_AANFIQNQSPQFNSPYDSNNSNTNLNS[Phospho (STY)]LSPQAILAK_	3	1329.96	1	36	0
_AANFIQNQSPQFNSPYDSNNSNT[Phospho (STY)]NLNSLSPQAILAK_	4	997.718	1	36	0
_AANFIQNQSPQFNSPY[Phospho (STY)]DSNNSNTNLNSLS[Phospho (STY)]PQAILAK_	3	1356.61	2	36	0
_AANFIQNQSPQFNS[Phospho (STY)]PYDSNNSNTNLNSLS[Phospho (STY)]PQAILAK_	3	1356.61	2	36	0
_AANFIQNQSPQFNS[Phospho (STY)]PYDSNNSNTNLNSLS[Phospho (STY)]PQAILAK_	4	1017.71	2	36	0
_AANFIQNQS[Phospho (STY)]PQFNSPYDSNNSNTNLNSLS[Phospho (STY)]PQAILAK_	3	1356.61	2	36	0
_AANFIQNQS[Phospho (STY)]PQFNSPYDSNNSNTNLNSLS[Phospho (STY)]PQAILAK_	4	1017.71	2	36	0
_AANFIQNQS[Phospho (STY)]PQFNS[Phospho (STY)]PYDSNNSNTNLNSLS[Phospho (STY)]PQAILAK_	3	1383.27	3	36	0
_AANFIQNQS[Phospho (STY)]PQFNS[Phospho (STY)]PYDSNNSNTNLNSLS[Phospho (STY)]PQAILAK_	4	1037.7	3	36	0
_AANLGGVAVSGLEMAQNS[Phospho (STY)]QR_	3	684.989	1	20	0
_AANMSDDESS[Phospho (STY)]LIK_	2	730.802	1	13	0
_AANMSDDES[Phospho (STY)]SLIKNQLINEEPELPK_	3	955.779	1	25	1
_AANMSDDES[Phospho (STY)]S[Phospho (STY)]LIKNQLINEEPELPK_	3	982.434	2	25	1
_AANMS[Phospho (STY)]DDESSLIKNQLINEEPELPK_	3	955.779	1	25	1
_AANMS[Phospho (STY)]DDESSLIK_	2	730.802	1	13	0
_AANMS[Phospho (STY)]DDESS[Phospho (STY)]LIKNQLINEEPELPK_	3	982.434	2	25	1
_AANMS[Phospho (STY)]DDES[Phospho (STY)]SLIKNQLINEEPELPK_	3	982.434	2	25	1
_AANM[Oxidation (M)]S[Phospho (STY)]DDESSLIK_	2	738.8	1	13	0
_AAPES[Phospho (STY)]FHGSR_	2	569.737	1	10	0
_AAPES[Phospho (STY)]FHGSR_	3	380.161	1	10	0
_AAQAENIVGSVS[Phospho (STY)]NLKDTQGYPVSETNYDIR_	3	1107.19	1	30	1
_AAQAENIVGS[Phospho (STY)]VSNLKDTQGYPVSETNYDIR_	3	1107.19	1	30	1
_AAQAENIVGS[Phospho (STY)]VSNLK_	2	790.888	1	15	0
_AAQQDSS[Phospho (STY)]EDENIGGEYYTK_	2	1092.93	1	19	0
_AAQQDSS[Phospho (STY)]EDENIGGEYYTK_	3	728.958	1	19	0
_AAQQDS[Phospho (STY)]SEDENIGGEYYTK_	2	1092.93	1	19	0
_AAQQDS[Phospho (STY)]SEDENIGGEYYTK_	3	728.958	1	19	0
_AAQQDS[Phospho (STY)]S[Phospho (STY)]EDENIGGEYYTK_	2	1132.92	2	19	0
_AAQQDS[Phospho (STY)]S[Phospho (STY)]EDENIGGEYYTK_	3	755.614	2	19	0
_AAQS[Phospho (STY)]PEHSTAKR_	3	454.877	1	12	1
_AAQS[Phospho (STY)]PEHSTAK_	2	603.761	1	11	0
_AASALT[Phospho (STY)]ESSDNEKDASPVPSEQSSVSSAMSNVK_	3	1130.83	1	33	1
_AASDAIPPAS[Phospho (STY)]PKADAPIDK_	2	957.964	1	19	1
_AASDAIPPAS[Phospho (STY)]PKADAPIDK_	3	638.978	1	19	1
_AASDAIPPAS[Phospho (STY)]PK_	1	1204.56	1	12	0
_AASDAIPPAS[Phospho (STY)]PK_	2	602.784	1	12	0
_AASDAIPPAS[Phospho (STY)]PK_	3	402.192	1	12	0
_AASDQNKST[Phospho (STY)]DELPSSTAMANSNSITTALLESR_	3	1130.85	1	32	1
_AASDQNKS[Phospho (STY)]TDELPSSTAMANSNSITTALLESR_	3	1130.85	1	32	1
_AASEES[Phospho (STY)]DVEEDEDK_	2	816.793	1	14	0
_AASEPNGLQLASATSPT[Phospho (STY)]SSSAR_	2	1092	1	22	0
_AASEPNGLQLASATS[Phospho (STY)]PTSSSAR_	2	1092	1	22	0
_AASEPNGLQLASATS[Phospho (STY)]PTSSSAR_	3	728.337	1	22	0
_AASEPNGLQLASATS[Phospho (STY)]PTSSS[Phospho (STY)]AR_	3	754.993	2	22	0
_AASEPNGLQLASATS[Phospho (STY)]PTS[Phospho (STY)]SSAR_	3	754.993	2	22	0
_AASEPNGLQLASATS[Phospho (STY)]PT[Phospho (STY)]SSSAR_	3	754.993	2	22	0
_AASEPNGLQLASAT[Phospho (STY)]SPTSSSAR_	2	1092	1	22	0
_AASEPNGLQLAS[Phospho (STY)]ATSPTSSSAR_	2	1092	1	22	0
_AASEPNGLQLAS[Phospho (STY)]ATSPTS[Phospho (STY)]SSAR_	2	1131.99	2	22	0
_AASHSEEPLELPESTINSSFNDDSVNRTES[Phospho (STY)]DIASK_	4	964.931	1	35	1
_AASHSEEPLELPESTINSS[Phospho (STY)]FNDDSVNRTESDIASK_	4	964.931	1	35	1
_AASHSEEPLELPESTINSS[Phospho (STY)]FNDDSVNR_	3	1009.11	1	27	0
_AASHSEEPLELPESTINS[Phospho (STY)]SFNDDSVNRTESDIASK_	3	1286.24	1	35	1
_AASHSEEPLELPESTINS[Phospho (STY)]SFNDDSVNRTESDIASK_	4	964.931	1	35	1
_AASHSEEPLELPESTINS[Phospho (STY)]SFNDDSVNR_	3	1009.11	1	27	0
_AASHSEEPLELPESTINS[Phospho (STY)]S[Phospho (STY)]FNDDSVNRTESDIASK_	4	984.923	2	35	1
_AASHSEEPLELPES[Phospho (STY)]TINSSFNDDSVNRTESDIASK_	3	1286.24	1	35	1
_AASHS[Phospho (STY)]EEPLELPESTINSSFNDDSVNR_	3	1009.11	1	27	0
_AASPETASVS[Phospho (STY)]PPIR_	2	731.851	1	14	0
_AASPFSSMKEPFIPQSSGVMSSSFWHGDHPES[Phospho (STY)]R_	4	922.656	1	33	1
_AASPFSSMKEPFIPQSSGVMSSSFWHGDHPES[Phospho (STY)]R_	5	738.326	1	33	1
_AASPFSSMKEPFIPQSSGVMS[Phospho (STY)]SSFWHGDHPESR_	4	922.656	1	33	1
_AASPFSS[Phospho (STY)]MKEPFIPQSSGVMSSSFWHGDHPES[Phospho (STY)]R_	4	942.648	2	33	1
_AASPFSS[Phospho (STY)]MKEPFIPQSSGVMSS[Phospho (STY)]SFWHGDHPESR_	4	942.648	2	33	1
_AASPFS[Phospho (STY)]SMKEPFIPQSSGVMSSSFWHGDHPES[Phospho (STY)]R_	4	942.648	2	33	1
_AASPFS[Phospho (STY)]SMKEPFIPQSSGVMS[Phospho (STY)]SSFWHGDHPESR_	4	942.648	2	33	1
_AASS[Phospho (STY)]SGSVPPTLK_	2	641.308	1	13	0
_AASTANKS[Phospho (STY)]PASESTSK_	2	808.862	1	16	1
_AASTANKS[Phospho (STY)]PASESTSK_	3	539.577	1	16	1
_AASVSPSTKPLNT[Phospho (STY)]EPESSSVQPTVSSESSTTK_	4	825.89	1	32	0
_AASVSPSTKPLNT[Phospho (STY)]EPES[Phospho (STY)]SSVQPTVSSESSTTK_	4	845.881	2	32	0
_AASVSPST[Phospho (STY)]KPLNTEPESSSVQPTVSSESSTTK_	3	1100.85	1	32	0
_AASVSPS[Phospho (STY)]TKPLNTEPESSSVQPTVSSESSTTK_	4	825.89	1	32	0
_AASVSPS[Phospho (STY)]T[Phospho (STY)]KPLNTEPESSSVQPTVSSESSTTK_	4	845.881	2	32	0
_AASVSSS[Phospho (STY)]ISNMEPSGQNKKPLIQC[Carbamidomethyl (C)]FNC[Carbamidomethyl (C)]K_	4	791.366	1	28	1
_AASVSSS[Phospho (STY)]ISNMEPSGQNK_	2	937.404	1	18	0
_AASVSS[Phospho (STY)]SISNMEPSGQNK_	2	937.404	1	18	0
_AASVSS[Phospho (STY)]SISNMEPSGQNK_	3	625.271	1	18	0
_AASVS[Phospho (STY)]PSTKPLNTEPESSSVQPTVSSESSTTK_	3	1100.85	1	32	0
_AASVS[Phospho (STY)]PSTKPLNTEPESSSVQPTVSSESSTTK_	4	825.89	1	32	0
_AASVS[Phospho (STY)]PS[Phospho (STY)]TKPLNTEPESSSVQPTVSSESSTTK_	3	1127.51	2	32	0
_AASVS[Phospho (STY)]SSISNMEPSGQNK_	2	937.404	1	18	0
_AAS[Phospho (STY)]DDS[Phospho (STY)]DDNNDENMDLD_	2	1008.29	2	17	0
_AAS[Phospho (STY)]DQNKSTDELPSSTAMANSNSITTALLESR_	3	1130.85	1	32	1
_AAS[Phospho (STY)]DS[Phospho (STY)]ES[Phospho (STY)]DS[Phospho (STY)]DDEEEEKKEK_	3	816.583	4	19	2
_AAS[Phospho (STY)]EAEPAKNSNPSMTNR_	2	977.92	1	18	1
_AAS[Phospho (STY)]EAEPAKNSNPSMTNR_	3	652.282	1	18	1
_AAS[Phospho (STY)]EAEPAK_	1	953.398	1	9	0
_AAS[Phospho (STY)]EAEPAK_	2	477.202	1	9	0
_AAS[Phospho (STY)]EESDVEEDEDK_	2	816.793	1	14	0
_AAS[Phospho (STY)]EES[Phospho (STY)]DVEEDEDK_	2	856.777	2	14	0
_AAS[Phospho (STY)]EPNGLQLASATSPTSSSAR_	2	1092	1	22	0
_AAS[Phospho (STY)]EPNGLQLASATSPTSSSAR_	3	728.337	1	22	0
_AAS[Phospho (STY)]EPNGLQLASATS[Phospho (STY)]PTSSSARK_	3	797.691	2	23	1
_AAS[Phospho (STY)]EPNGLQLASATS[Phospho (STY)]PTSSSAR_	2	1131.99	2	22	0
_AAS[Phospho (STY)]EPNGLQLASATS[Phospho (STY)]PTSSSAR_	3	754.993	2	22	0
_AAS[Phospho (STY)]EPNGLQLASAT[Phospho (STY)]SPTSSSARK_	3	797.691	2	23	1
_AAS[Phospho (STY)]EPNGLQLASAT[Phospho (STY)]SPTSSSAR_	2	1131.99	2	22	0
_AAS[Phospho (STY)]EPNGLQLASAT[Phospho (STY)]SPTSSSAR_	3	754.993	2	22	0
_AAS[Phospho (STY)]EPNGLQLAS[Phospho (STY)]ATSPTSSSAR_	2	1131.99	2	22	0
_AAS[Phospho (STY)]EPNGLQLAS[Phospho (STY)]ATSPTSSSAR_	3	754.993	2	22	0
_AAS[Phospho (STY)]HSEEPLELPESTINSSFNDDSVNRTESDIASK_	4	964.931	1	35	1
_AAS[Phospho (STY)]HSEEPLELPESTINSSFNDDSVNR_	3	1009.11	1	27	0
_AAS[Phospho (STY)]ILT[Phospho (STY)]ASATMTPANNK_	2	911.396	2	17	0
_AAS[Phospho (STY)]IRARVK_	3	351.197	1	9	2
_AAS[Phospho (STY)]IRAR_	2	412.711	1	7	1
_AAS[Phospho (STY)]PETASVSPPIR_	2	731.851	1	14	0
_AAS[Phospho (STY)]PETASVS[Phospho (STY)]PPIR_	2	771.834	2	14	0
_AAS[Phospho (STY)]PETAS[Phospho (STY)]VSPPIR_	2	771.834	2	14	0
_AAS[Phospho (STY)]PFSSMKEPFIPQSSGVMSSSFWHGDHPES[Phospho (STY)]R_	4	942.648	2	33	1
_AAS[Phospho (STY)]PFSSMKEPFIPQSSGVMSSS[Phospho (STY)]FWHGDHPESR_	4	942.648	2	33	1
_AAS[Phospho (STY)]PFSSMKEPFIPQSSGVMSS[Phospho (STY)]SFWHGDHPESR_	4	942.648	2	33	1
_AAS[Phospho (STY)]PFSSMKEPFIPQSSGVMS[Phospho (STY)]SSFWHGDHPESR_	4	942.648	2	33	1
_AAS[Phospho (STY)]PFSSMK_	1	1005.41	1	9	0
_AAS[Phospho (STY)]PFSSMK_	2	503.209	1	9	0
_AAS[Phospho (STY)]SSGSVPPTLK_	2	641.308	1	13	0
_AAS[Phospho (STY)]VSPSTKPLNTEPESSSVQPTVSSESSTTK_	3	1100.85	1	32	0
_AAS[Phospho (STY)]VSPSTKPLNTEPESSSVQPTVSSESSTTK_	4	825.89	1	32	0
_AAS[Phospho (STY)]VSPSTKPLNT[Phospho (STY)]EPESSSVQPTVSSESSTTK_	3	1127.51	2	32	0
_AAS[Phospho (STY)]VSSSISNMEPSGQNK_	2	937.404	1	18	0
_AAS[Phospho (STY)]VSSSISNMEPSGQNK_	3	625.271	1	18	0
_AAS[Phospho (STY)]VSSS[Phospho (STY)]ISNMEPSGQNKKPLIQC[Carbamidomethyl (C)]FNC[Carbamidomethyl (C)]K_	3	1081.47	2	28	1
_AAS[Phospho (STY)]VSSS[Phospho (STY)]ISNMEPSGQNKKPLIQC[Carbamidomethyl (C)]FNC[Carbamidomethyl (C)]K_	4	811.357	2	28	1
_AAS[Phospho (STY)]VSSS[Phospho (STY)]ISNMEPSGQNK_	2	977.387	2	18	0
_AAS[Phospho (STY)]VSS[Phospho (STY)]SISNMEPSGQNKKPLIQC[Carbamidomethyl (C)]FNC[Carbamidomethyl (C)]K_	4	811.357	2	28	1
_AAS[Phospho (STY)]VSS[Phospho (STY)]SISNMEPSGQNK_	2	977.387	2	18	0
_AAS[Phospho (STY)]VSS[Phospho (STY)]SISNMEPSGQNK_	3	651.927	2	18	0
_AAS[Phospho (STY)]VSS[Phospho (STY)]S[Phospho (STY)]ISNMEPSGQNK_	2	1017.37	3	18	0
_AAS[Phospho (STY)]VS[Phospho (STY)]PSTKPLNTEPESSSVQPTVSSESSTTK_	3	1127.51	2	32	0
_AAS[Phospho (STY)]VS[Phospho (STY)]PSTKPLNTEPESSSVQPTVSSESSTTK_	4	845.881	2	32	0
_AAS[Phospho (STY)]VS[Phospho (STY)]SSISNMEPSGQNK_	2	977.387	2	18	0
_AAS[Phospho (STY)]VS[Phospho (STY)]S[Phospho (STY)]SISNMEPSGQNK_	2	1017.37	3	18	0
_AATGGTPT[Phospho (STY)]PK_	2	490.726	1	10	0
_AATGGT[Phospho (STY)]PTPKPR_	2	617.303	1	12	0
_AAT[Phospho (STY)]ASANVR_	2	470.716	1	9	0
_AAYGDIS[Phospho (STY)]DEEEKKQK_	3	597.6	1	15	2
_AAYGDIS[Phospho (STY)]DEEEKK_	2	767.819	1	13	1
_AC[Carbamidomethyl (C)]INASDTPDATDTSPAQEQS[Phospho (STY)]PAN_	3	847.674	1	24	0
_AC[Carbamidomethyl (C)]INASDTPDATDT[Phospho (STY)]SPAQEQSPAN_	3	847.674	1	24	0
_AC[Carbamidomethyl (C)]INASDTPDAT[Phospho (STY)]DTSPAQEQSPAN_	3	847.674	1	24	0
_AC[Carbamidomethyl (C)]IS[Phospho (STY)]PC[Carbamidomethyl (C)]ER_	2	536.701	1	8	0
_AC[Carbamidomethyl (C)]LPGEDKEVESSNDFLGESHYKPPST[Phospho (STY)]PK_	4	825.371	1	29	1
_AC[Carbamidomethyl (C)]LPGEDKEVESSNDFLGESHYKPPST[Phospho (STY)]PK_	5	660.498	1	29	1
_AC[Carbamidomethyl (C)]LPGEDKEVESSNDFLGESHYKPPS[Phospho (STY)]TPK_	4	825.371	1	29	1
_AC[Carbamidomethyl (C)]LPGEDKEVESSNDFLGES[Phospho (STY)]HYKPPSTPK_	4	825.371	1	29	1
_AC[Carbamidomethyl (C)]VVYGGS[Phospho (STY)]PIGNQLR_	2	835.89	1	15	0
_AC[Carbamidomethyl (C)]VVYGGS[Phospho (STY)]PIGNQLR_	3	557.596	1	15	0
_AC[Carbamidomethyl (C)]VVY[Phospho (STY)]GGSPIGNQLR_	2	835.89	1	15	0
_ADALS[Phospho (STY)]SPDES[Phospho (STY)]SIMSTPFLGETDEVYNSGSTLSRPFTWEEI_	4	1132.24	2	40	0
_ADANS[Phospho (STY)]FAGPNLDDHQEDLLATK_	3	808.023	1	22	0
_ADAS[Phospho (STY)]PIPQHMVPVK_	2	785.378	1	14	0
_ADAS[Phospho (STY)]PIPQHMVPVK_	3	523.921	1	14	0
_ADDAPLQHSVVKSC[Carbamidomethyl (C)]T[Phospho (STY)]PDGKEEMNR_	4	691.807	1	24	2
_ADDAPLQHSVVKSC[Carbamidomethyl (C)]T[Phospho (STY)]PDGKEEM[Oxidation (M)]NR_	4	695.806	1	24	2
_ADDAPLQHSVVKS[Phospho (STY)]C[Carbamidomethyl (C)]TPDGKEEMNR_	4	691.807	1	24	2
_ADDAPLQHSVVKS[Phospho (STY)]C[Carbamidomethyl (C)]TPDGKEEM[Oxidation (M)]NR_	4	695.806	1	24	2
_ADDAPLQHSVVKS[Phospho (STY)]C[Carbamidomethyl (C)]T[Phospho (STY)]PDGKEEMNR_	3	948.729	2	24	2
_ADDAPLQHSVVKS[Phospho (STY)]C[Carbamidomethyl (C)]T[Phospho (STY)]PDGKEEMNR_	4	711.799	2	24	2
_ADDAPLQHS[Phospho (STY)]VVKSC[Carbamidomethyl (C)]TPDGKEEMNR_	4	691.807	1	24	2
_ADDAPLQHS[Phospho (STY)]VVKSC[Carbamidomethyl (C)]TPDGKEEM[Oxidation (M)]NR_	4	695.806	1	24	2
_ADDAPLQHS[Phospho (STY)]VVKSC[Carbamidomethyl (C)]T[Phospho (STY)]PDGKEEMNR_	4	711.799	2	24	2
_ADDDVS[Phospho (STY)]NNDEEVENGLDHGNSNDRNNADPEKK_	4	902.368	1	32	2
_ADDDVS[Phospho (STY)]NNDEEVENGLDHGNSNDRNNADPEK_	3	1160.12	1	31	1
_ADDDVS[Phospho (STY)]NNDEEVENGLDHGNSNDRNNADPEK_	4	870.344	1	31	1
_ADDDVS[Phospho (STY)]NNDEEVENGLDHGNSNDR_	3	904.009	1	24	0
_ADDEEDLS[Phospho (STY)]DENIQPELRGQ_	2	1126.96	1	19	1
_ADDEEDLS[Phospho (STY)]DENIQPELRGQ_	3	751.645	1	19	1
_ADDEEDLS[Phospho (STY)]DENIQPELR_	2	1034.42	1	17	0
_ADDEEDLS[Phospho (STY)]DENIQPELR_	3	689.951	1	17	0
_ADDMPVVQADNQTSSS[Phospho (STY)]K_	2	936.888	1	17	0
_ADDMPVVQADNQTSSS[Phospho (STY)]K_	3	624.928	1	17	0
_ADDMPVVQADNQTSS[Phospho (STY)]SK_	2	936.888	1	17	0
_ADDMPVVQADNQTSS[Phospho (STY)]SK_	3	624.928	1	17	0
_ADDMPVVQADNQTSS[Phospho (STY)]S[Phospho (STY)]K_	2	976.871	2	17	0
_ADDMPVVQADNQTS[Phospho (STY)]SSK_	2	936.888	1	17	0
_ADDMPVVQADNQTS[Phospho (STY)]SSK_	3	624.928	1	17	0
_ADDMPVVQADNQT[Phospho (STY)]SSSK_	2	936.888	1	17	0
_ADDMPVVQADNQT[Phospho (STY)]S[Phospho (STY)]SSK_	2	976.871	2	17	0
_ADDM[Oxidation (M)]PVVQADNQTSSS[Phospho (STY)]K_	2	944.885	1	17	0
_ADDM[Oxidation (M)]PVVQADNQTSS[Phospho (STY)]SK_	2	944.885	1	17	0
_ADDM[Oxidation (M)]PVVQADNQTS[Phospho (STY)]SSK_	2	944.885	1	17	0
_ADDM[Oxidation (M)]PVVQADNQT[Phospho (STY)]SSSK_	2	944.885	1	17	0
_ADDSGDS[Phospho (STY)]VLINDPPAWNTFNLVLR_	3	903.757	1	24	0
_ADDS[Phospho (STY)]GDSVLINDPPAWNTFNLVLR_	3	903.757	1	24	0
_ADEC[Carbamidomethyl (C)]GS[Phospho (STY)]GDEGDKTKR_	2	852.83	1	15	2
_ADEC[Carbamidomethyl (C)]GS[Phospho (STY)]GDEGDKTKR_	3	568.889	1	15	2
_ADEC[Carbamidomethyl (C)]GS[Phospho (STY)]GDEGDKTK_	2	774.78	1	14	1
_ADES[Phospho (STY)]DPVESKK_	2	642.771	1	11	1
_ADES[Phospho (STY)]DPVESKK_	3	428.85	1	11	1
_ADES[Phospho (STY)]DPVESK_	1	1156.44	1	10	0
_ADES[Phospho (STY)]DPVESK_	2	578.724	1	10	0
_ADFDNEFKS[Phospho (STY)]FR_	3	485.87	1	11	1
_ADGTGEAQVDNS[Phospho (STY)]PTTESNSR_	2	1058.43	1	20	0
_ADGTGEAQVDNS[Phospho (STY)]PTTESNSR_	3	705.954	1	20	0
_ADGVLS[Phospho (STY)]PK_	1	866.402	1	8	0
_ADGVLS[Phospho (STY)]PK_	2	433.705	1	8	0
_ADIFPSESEGSSDYNPNHTS[Phospho (STY)]TPK_	3	854.022	1	23	0
_ADIFPSESEGSSDYNPNHT[Phospho (STY)]STPK_	3	854.022	1	23	0
_ADILPTEEQEEMMAQET[Phospho (STY)]PNLTSTR_	3	938.745	1	24	0
_ADIPSSSSSSS[Phospho (STY)]PPPLPTRR_	2	1009.98	1	19	1
_ADIPSSSSSSS[Phospho (STY)]PPPLPTRR_	3	673.656	1	19	1
_ADIPSSSSSSS[Phospho (STY)]PPPLPTR_	2	931.93	1	18	0
_ADIPSSSSSSS[Phospho (STY)]PPPLPTR_	3	621.623	1	18	0
_ADIPSSSSSS[Phospho (STY)]SPPPLPTRR_	2	1009.98	1	19	1
_ADIPSSSSSS[Phospho (STY)]SPPPLPTRR_	3	673.656	1	19	1
_ADIPSSSSSS[Phospho (STY)]SPPPLPTR_	2	931.93	1	18	0
_ADIPSSSSSS[Phospho (STY)]SPPPLPTR_	3	621.623	1	18	0
_ADIPSSSSSS[Phospho (STY)]S[Phospho (STY)]PPPLPTR_	2	971.913	2	18	0
_ADIPSSSSS[Phospho (STY)]SSPPPLPTRR_	3	673.656	1	19	1
_ADIPSSSSS[Phospho (STY)]SSPPPLPTR_	2	931.93	1	18	0
_ADIPSSSS[Phospho (STY)]SSSPPPLPTRR_	2	1009.98	1	19	1
_ADIPSSSS[Phospho (STY)]SSSPPPLPTRR_	3	673.656	1	19	1
_ADIPSSSS[Phospho (STY)]SSSPPPLPTR_	2	931.93	1	18	0
_ADIPSSS[Phospho (STY)]SSSSPPPLPTRR_	2	1009.98	1	19	1
_ADIPSSS[Phospho (STY)]SSSSPPPLPTRR_	3	673.656	1	19	1
_ADIPSSS[Phospho (STY)]SSSSPPPLPTR_	2	931.93	1	18	0
_ADIPSS[Phospho (STY)]SSSSSPPPLPTRR_	3	673.656	1	19	1
_ADIPSS[Phospho (STY)]SSSSSPPPLPTR_	2	931.93	1	18	0
_ADIPS[Phospho (STY)]SSSSSSPPPLPTRR_	2	1009.98	1	19	1
_ADIPS[Phospho (STY)]SSSSSSPPPLPTRR_	3	673.656	1	19	1
_ADIPS[Phospho (STY)]SSSSSSPPPLPTR_	2	931.93	1	18	0
_ADIPS[Phospho (STY)]SSSSSSPPPLPTR_	3	621.623	1	18	0
_ADKPIPLHEYITLAELDVGDS[Phospho (STY)]E_	3	835.731	1	22	0
_ADNNLLPSPSPQLT[Phospho (STY)]EDIK_	2	1016.49	1	18	0
_ADNNLLPSPS[Phospho (STY)]PQLTEDIK_	2	1016.49	1	18	0
_ADNNLLPSPS[Phospho (STY)]PQLTEDIK_	3	677.993	1	18	0
_ADNNLLPS[Phospho (STY)]PSPQLTEDIK_	2	1016.49	1	18	0
_ADNNLLPS[Phospho (STY)]PSPQLTEDIK_	3	677.993	1	18	0
_ADNNLLPS[Phospho (STY)]PS[Phospho (STY)]PQLTEDIK_	2	1056.47	2	18	0
_ADNNLLPS[Phospho (STY)]PS[Phospho (STY)]PQLTEDIK_	3	704.648	2	18	0
_ADQGPQDEVEATQMNDLTSAIS[Phospho (STY)]PSSR_	3	943.074	1	26	0
_ADQGPQDEVEATQMNDLTSAIS[Phospho (STY)]PSS[Phospho (STY)]R_	3	969.73	2	26	0
_ADQGPQDEVEATQMNDLTSAIS[Phospho (STY)]PS[Phospho (STY)]SR_	3	969.73	2	26	0
_ADQSTKQDNIS[Phospho (STY)]NFADVEVSASSYPEKLDAETDDQIIGK_	4	1052.98	1	38	2
_ADQVESTEVMEQFTQWS[Phospho (STY)]NYK_	3	834.017	1	20	0
_ADSESKSEADPEGLSNSNIVNDADNINSIS[Phospho (STY)]K_	3	1100.82	1	31	1
_ADSGDTSSIHSSANNT[Phospho (STY)]KGDK_	3	691.29	1	20	1
_ADSGDTSSIHSS[Phospho (STY)]ANNT[Phospho (STY)]KGDK_	3	717.946	2	20	1
_ADSGDTSSIHS[Phospho (STY)]SANNTKGDK_	3	691.29	1	20	1
_ADSGDTSS[Phospho (STY)]IHSSANNTKGDK_	3	691.29	1	20	1
_ADSGDTSS[Phospho (STY)]IHSSANNTK_	3	591.243	1	17	0
_ADSGDTSS[Phospho (STY)]IHS[Phospho (STY)]SANNTKGDK_	3	717.946	2	20	1
_ADSGDTS[Phospho (STY)]SIHSSANNTKGDK_	3	691.29	1	20	1
_ADSGDTS[Phospho (STY)]SIHSSANNTKGDK_	4	518.72	1	20	1
_ADSGDTS[Phospho (STY)]SIHSSANNTK_	2	886.36	1	17	0
_ADSGDTS[Phospho (STY)]SIHSSANNTK_	3	591.243	1	17	0
_ADSGDT[Phospho (STY)]SSIHSSANNTKGDK_	3	691.29	1	20	1
_ADSGDT[Phospho (STY)]SSIHSSANNTK_	3	591.243	1	17	0
_ADSGDT[Phospho (STY)]SSIHSSANNT[Phospho (STY)]KGDK_	3	717.946	2	20	1
_ADSGDT[Phospho (STY)]SSIHS[Phospho (STY)]SANNTKGDK_	3	717.946	2	20	1
_ADSGYEEKDKMENDIDTIQPATINC[Carbamidomethyl (C)]ASGIATLPSS[Phospho (STY)]YNR_	4	1064.48	1	38	2
_ADSGYEEKDKMENDIDTIQPATINC[Carbamidomethyl (C)]ASGIATLPS[Phospho (STY)]SYNR_	4	1064.48	1	38	2
_ADS[Phospho (STY)]FTKEELTQFRK_	3	593.949	1	14	2
_ADS[Phospho (STY)]GDTSSIHSSANNTKGDK_	2	1036.43	1	20	1
_ADS[Phospho (STY)]GDTSSIHSSANNTKGDK_	3	691.29	1	20	1
_ADS[Phospho (STY)]GDTSSIHSSANNTKGDK_	4	518.72	1	20	1
_ADS[Phospho (STY)]GDTSSIHSSANNTK_	2	886.36	1	17	0
_ADS[Phospho (STY)]GDTSSIHSSANNTK_	3	591.243	1	17	0
_ADS[Phospho (STY)]GDTSSIHS[Phospho (STY)]SANNTKGDK_	3	717.946	2	20	1
_ADS[Phospho (STY)]GDTSS[Phospho (STY)]IHSSANNTKGDK_	3	717.946	2	20	1
_ADS[Phospho (STY)]GDTSS[Phospho (STY)]IHSSANNTK_	2	926.343	2	17	0
_ADS[Phospho (STY)]GDTSS[Phospho (STY)]IHSSANNTK_	3	617.898	2	17	0
_ADS[Phospho (STY)]GDTSS[Phospho (STY)]IHS[Phospho (STY)]SANNTKGDK_	3	744.601	3	20	1
_ADS[Phospho (STY)]GDTS[Phospho (STY)]SIHSSANNTKGDK_	3	717.946	2	20	1
_ADS[Phospho (STY)]GDTS[Phospho (STY)]SIHSSANNTK_	2	926.343	2	17	0
_ADS[Phospho (STY)]GDTS[Phospho (STY)]SIHSSANNTK_	3	617.898	2	17	0
_ADS[Phospho (STY)]GDTS[Phospho (STY)]SIHS[Phospho (STY)]SANNTKGDK_	3	744.601	3	20	1
_ADS[Phospho (STY)]GDT[Phospho (STY)]SSIHSSANNTKGDK_	3	717.946	2	20	1
_ADS[Phospho (STY)]GDT[Phospho (STY)]SSIHS[Phospho (STY)]SANNTKGDK_	3	744.601	3	20	1
_ADS[Phospho (STY)]LDFVDGYDAK_	2	748.303	1	13	0
_ADS[Phospho (STY)]RLNMMDK_	2	630.759	1	10	1
_ADS[Phospho (STY)]YRS[Phospho (STY)]VIRH_	3	455.19	2	10	2
_ADTISNPGTDLIGNQPGMALDDNNLAGSSFSS[Phospho (STY)]SQEIK_	3	1282.25	1	37	0
_ADTLKPLPSVTSFGS[Phospho (STY)]PR_	3	618.312	1	17	0
_ADTLKPLPSVTS[Phospho (STY)]FGSPR_	3	618.312	1	17	0
_ADTLKPLPSVTS[Phospho (STY)]FGS[Phospho (STY)]PR_	3	644.967	2	17	0
_ADTLKPLPSVT[Phospho (STY)]SFGS[Phospho (STY)]PRK_	3	687.665	2	18	1
_ADTLKPLPSVT[Phospho (STY)]SFGS[Phospho (STY)]PR_	3	644.967	2	17	0
_ADTLKPLPSVT[Phospho (STY)]S[Phospho (STY)]FGSPR_	2	966.947	2	17	0
_ADTLKPLPS[Phospho (STY)]VTS[Phospho (STY)]FGSPR_	3	644.967	2	17	0
_ADTLKPLPS[Phospho (STY)]VTS[Phospho (STY)]FGS[Phospho (STY)]PR_	3	671.623	3	17	0
_ADTS[Phospho (STY)]IRLEGDELENKTK_	3	666.984	1	17	2
_ADTS[Phospho (STY)]IRLEGDELENK_	2	885.401	1	15	1
_ADTS[Phospho (STY)]IRLEGDELENK_	3	590.603	1	15	1
_ADT[Phospho (STY)]SIRLEGDELENKTK_	3	666.984	1	17	2
_ADT[Phospho (STY)]SIRLEGDELENK_	2	885.401	1	15	1
_ADT[Phospho (STY)]SIRLEGDELENK_	3	590.603	1	15	1
_ADVTS[Phospho (STY)]LDEDLRQLR_	3	570.94	1	14	1
_ADVTS[Phospho (STY)]LDEDLR_	2	657.285	1	11	0
_ADVT[Phospho (STY)]SLDEDLRQLR_	3	570.94	1	14	1
_ADVT[Phospho (STY)]SLDEDLR_	2	657.285	1	11	0
_AEALS[Phospho (STY)]LKS[Phospho (STY)]RER_	2	710.323	2	11	2
_AEAS[Phospho (STY)]FTFGTK_	2	569.744	1	10	0
_AEDDIS[Phospho (STY)]EEE_	1	1116.36	1	9	0
_AEDDIS[Phospho (STY)]EEE_	2	558.684	1	9	0
_AEDDS[Phospho (STY)]FTAEISR_	2	710.785	1	12	0
_AEDESEDVEDVERVS[Phospho (STY)]K_	3	639.265	1	16	1
_AEDES[Phospho (STY)]EDVEDVER_	2	801.296	1	13	0
_AEEKPESKS[Phospho (STY)]PAK_	3	460.885	1	12	1
_AEETPASSNEST[Phospho (STY)]PSASSSSSANK_	3	769.315	1	23	0
_AEETPASSNES[Phospho (STY)]TPSASSSSSANKLNIPAGTDEIKEGQR_	4	982.699	1	38	2
_AEETPASSNES[Phospho (STY)]TPSASSSSSANK_	2	1153.47	1	23	0
_AEETPASSNES[Phospho (STY)]TPSASSSSSANK_	3	769.315	1	23	0
_AEETPASS[Phospho (STY)]NESTPSASSSSSANKLNIPAGTDEIKEGQR_	4	982.699	1	38	2
_AEETPASS[Phospho (STY)]NESTPSASSSSSANKLNIPAGTDEIK_	3	1153.19	1	34	1
_AEETPASS[Phospho (STY)]NESTPSASSSSSANK_	3	769.315	1	23	0
_AEETPAS[Phospho (STY)]SNESTPSASSSSSANKLNIPAGTDEIKEGQR_	4	982.699	1	38	2
_AEETPAS[Phospho (STY)]SNESTPSASSSSSANKLNIPAGTDEIK_	3	1153.19	1	34	1
_AEETPAS[Phospho (STY)]SNESTPSASSSSSANK_	2	1153.47	1	23	0
_AEETPAS[Phospho (STY)]SNESTPSASSSSSANK_	3	769.315	1	23	0
_AEET[Phospho (STY)]PASSNESTPSASSSSSANK_	2	1153.47	1	23	0
_AEGEDEGDNTS[Phospho (STY)]NHDTLR_	2	970.369	1	17	0
_AEGEDEGDNTS[Phospho (STY)]NHDTLR_	3	647.248	1	17	0
_AEGEDEGDNT[Phospho (STY)]SNHDTLR_	2	970.369	1	17	0
_AEGEDEGDNT[Phospho (STY)]SNHDTLR_	3	647.248	1	17	0
_AEGSHANSPDSSNSNGTTPISTKDSSS[Phospho (STY)]QLDNELNRK_	4	957.175	1	36	2
_AEGSHANSPDSSNSNGTTPISTKDSSS[Phospho (STY)]QLDNELNR_	3	1233.2	1	35	1
_AEGSHANSPDSSNSNGTTPISTKDSSS[Phospho (STY)]QLDNELNR_	4	925.152	1	35	1
_AEGSHANSPDSSNSNGTTPISTKDSS[Phospho (STY)]SQLDNELNRK_	4	957.175	1	36	2
_AEGSHANSPDSSNSNGTTPISTKDSS[Phospho (STY)]SQLDNELNR_	3	1233.2	1	35	1
_AEGSHANSPDSSNSNGTTPISTKDSS[Phospho (STY)]SQLDNELNR_	4	925.152	1	35	1
_AEGSHANSPDSSNSNGTTPISTKDSS[Phospho (STY)]S[Phospho (STY)]QLDNELNRK_	4	977.167	2	36	2
_AEGSHANSPDSSNSNGTTPISTKDSS[Phospho (STY)]S[Phospho (STY)]QLDNELNR_	3	1259.86	2	35	1
_AEGSHANSPDSSNSNGTTPISTKDSS[Phospho (STY)]S[Phospho (STY)]QLDNELNR_	4	945.143	2	35	1
_AEGSHANSPDSSNSNGTTPISTKDS[Phospho (STY)]SSQLDNELNRK_	4	957.175	1	36	2
_AEGSHANSPDSSNSNGTTPISTKDS[Phospho (STY)]SSQLDNELNR_	3	1233.2	1	35	1
_AEGSHANSPDSSNSNGTTPISTKDS[Phospho (STY)]SSQLDNELNR_	4	925.152	1	35	1
_AEGSHANSPDSSNSNGTTPISTKDS[Phospho (STY)]SS[Phospho (STY)]QLDNELNR_	3	1259.86	2	35	1
_AEGSHANSPDSSNSNGTTPISTKDS[Phospho (STY)]S[Phospho (STY)]SQLDNELNRK_	3	1302.55	2	36	2
_AEGSHANSPDSSNSNGTTPISTKDS[Phospho (STY)]S[Phospho (STY)]SQLDNELNRK_	4	977.167	2	36	2
_AEGSHANSPDSSNSNGTTPISTKDS[Phospho (STY)]S[Phospho (STY)]SQLDNELNR_	3	1259.86	2	35	1
_AEGSHANSPDSSNSNGTTPISTKDS[Phospho (STY)]S[Phospho (STY)]SQLDNELNR_	4	945.143	2	35	1
_AEGSHANSPDSSNSNGTTPIST[Phospho (STY)]KDS[Phospho (STY)]SSQLDNELNRK_	3	1302.55	2	36	2
_AEGSHANSPDSSNSNGTTPIST[Phospho (STY)]KDS[Phospho (STY)]SSQLDNELNRK_	4	977.167	2	36	2
_AEGSHANSPDSSNSNGTTPIST[Phospho (STY)]KDS[Phospho (STY)]SSQLDNELNR_	4	945.143	2	35	1
_AEGSHANSPDSSNSNGTTPIS[Phospho (STY)]TKDSSSQLDNELNRK_	4	957.175	1	36	2
_AEGSHANSPDSSNSNGTTPIS[Phospho (STY)]TKDSSSQLDNELNR_	3	1233.2	1	35	1
_AEGSHANSPDSSNSNGTTPIS[Phospho (STY)]TKDSSS[Phospho (STY)]QLDNELNR_	3	1259.86	2	35	1
_AEGSHANSPDSSNSNGTTPIS[Phospho (STY)]TKDSS[Phospho (STY)]SQLDNELNR_	3	1259.86	2	35	1
_AEGSHANSPDSSNSNGTTPIS[Phospho (STY)]TKDSS[Phospho (STY)]SQLDNELNR_	4	945.143	2	35	1
_AEGSHANSPDSSNSNGTTPIS[Phospho (STY)]TKDS[Phospho (STY)]SSQLDNELNR_	3	1259.86	2	35	1
_AEGSHANSPDSSNSNGTTPIS[Phospho (STY)]TKDS[Phospho (STY)]SSQLDNELNR_	4	945.143	2	35	1
_AEGSHANSPDSSNSNGTTPIS[Phospho (STY)]T[Phospho (STY)]KDSSSQLDNELNRK_	4	977.167	2	36	2
_AEGSHANSPDSSNSNGTTPIS[Phospho (STY)]T[Phospho (STY)]KDSSSQLDNELNR_	3	1259.86	2	35	1
_AEGSHANSPDSSNSNGTTPIS[Phospho (STY)]T[Phospho (STY)]KDSSSQLDNELNR_	4	945.143	2	35	1
_AEKPQYIHIQNNSLADFDGNGFRS[Phospho (STY)]K_	4	733.096	1	25	1
_AEKPQYIHIQNNS[Phospho (STY)]LADFDGNGFR_	3	905.417	1	23	0
_AEKPQYIHIQNNS[Phospho (STY)]LADFDGNGFR_	4	679.314	1	23	0
_AELDS[Phospho (STY)]NSLWNAYWLR_	2	959.43	1	15	0
_AELPANIS[Phospho (STY)]LQESSSAK_	2	862.909	1	16	0
_AELSEQVQNLS[Phospho (STY)]INDNNENGYVPPHLR_	4	758.354	1	26	0
_AELS[Phospho (STY)]EQVQNLSINDNNENGYVPPHLR_	4	758.354	1	26	0
_AENDYNSLQDKT[Phospho (STY)]QNELSK_	3	726.318	1	18	1
_AENDYNS[Phospho (STY)]LQDKTQNELSK_	3	726.318	1	18	1
_AENGHHSYGSPQSYS[Phospho (STY)]PR_	3	651.934	1	17	0
_AENGHHSYGS[Phospho (STY)]PQSYSPR_	3	651.934	1	17	0
_AENGHHSYGS[Phospho (STY)]PQSYS[Phospho (STY)]PR_	3	678.589	2	17	0
_AEPSQDGPVQHKGEGDDNEDS[Phospho (STY)]DS[Phospho (STY)]QLEEELMDMLDD_	3	1345.5	2	35	1
_AEPSQDGPVQHKGEGDDNEDS[Phospho (STY)]DS[Phospho (STY)]QLEEELMDMLDD_	4	1009.38	2	35	1
_AEPTKVAT[Phospho (STY)]PSIPQQPIPLKNDPIVDASLSK_	4	809.431	1	30	2
_AEQGDLDS[Phospho (STY)]PKEPQADELLDEFSK_	3	881.057	1	23	1
_AESVSEQEES[Phospho (STY)]EEEEEDMEIDS[Phospho (STY)]DEEEEEQLEK_	3	1283.46	2	31	0
_AESVS[Phospho (STY)]EQEES[Phospho (STY)]EEEEEDMEIDS[Phospho (STY)]DEEEEEQLEKQK_	3	1395.5	3	33	1
_AESVS[Phospho (STY)]EQEES[Phospho (STY)]EEEEEDMEIDS[Phospho (STY)]DEEEEEQLEK_	3	1310.12	3	31	0
_AESVS[Phospho (STY)]EQEES[Phospho (STY)]EEEEEDMEIDS[Phospho (STY)]DEEEEEQLEK_	4	982.839	3	31	0
_AESVS[Phospho (STY)]EQEES[Phospho (STY)]EEEEEDM[Oxidation (M)]EIDS[Phospho (STY)]DEEEEEQLEK_	3	1315.45	3	31	0
_AES[Phospho (STY)]DAVAEANDIDD_	2	757.78	1	14	0
_AES[Phospho (STY)]EC[Carbamidomethyl (C)]DLDAEIKDEIVADVNDRENSETTEVSR_	4	930.403	1	32	2
_AES[Phospho (STY)]IVAK_	2	399.194	1	7	0
_AES[Phospho (STY)]VEPVENNVETAK_	2	848.377	1	15	0
_AES[Phospho (STY)]VSEQEES[Phospho (STY)]EEEEEDMEIDS[Phospho (STY)]DEEEEEQLEKQK_	3	1395.5	3	33	1
_AES[Phospho (STY)]VSEQEES[Phospho (STY)]EEEEEDMEIDS[Phospho (STY)]DEEEEEQLEK_	3	1310.12	3	31	0
_AES[Phospho (STY)]VSEQEES[Phospho (STY)]EEEEEDM[Oxidation (M)]EIDS[Phospho (STY)]DEEEEEQLEK_	3	1315.45	3	31	0
_AES[Phospho (STY)]VS[Phospho (STY)]EQEES[Phospho (STY)]EEEEEDMEIDS[Phospho (STY)]DEEEEEQLEK_	3	1336.77	4	31	0
_AETAAQDVQQKLEETKES[Phospho (STY)]LQNK_	3	856.744	1	22	2
_AETAAQDVQQKLEETKES[Phospho (STY)]LQNK_	4	642.81	1	22	2
_AETAAQDVQQKLEET[Phospho (STY)]KESLQNK_	3	856.744	1	22	2
_AETAAQDVQQKLEET[Phospho (STY)]KESLQNK_	4	642.81	1	22	2
_AETSSAS[Phospho (STY)]SERDSYKK_	3	575.916	1	15	2
_AETSS[Phospho (STY)]ASS[Phospho (STY)]ERDSYKK_	3	602.571	2	15	2
_AETSS[Phospho (STY)]AS[Phospho (STY)]SERDSYKK_	3	602.571	2	15	2
_AETS[Phospho (STY)]SAS[Phospho (STY)]SERDSYKK_	3	602.571	2	15	2
_AETVS[Phospho (STY)]QLQGLTAK_	2	713.353	1	13	0
_AET[Phospho (STY)]AAQDVQQK_	2	634.78	1	11	0
_AET[Phospho (STY)]VSQLQGLTAK_	2	713.353	1	13	0
_AEVSDVGNAILDGADC[Carbamidomethyl (C)]VMLS[Phospho (STY)]GETAK_	3	868.052	1	25	0
_AEVS[Phospho (STY)]DVGNAILDGADC[Carbamidomethyl (C)]VMLSGETAK_	3	868.052	1	25	0
_AEVTES[Phospho (STY)]PSSR_	2	571.74	1	10	0
_AFDSSSNVSS[Phospho (STY)]SKDLLQMLR_	3	722.336	1	19	1
_AFDSSSNVS[Phospho (STY)]SSKDLLQMLR_	3	722.336	1	19	1
_AFDSSS[Phospho (STY)]NVSSSK_	2	648.261	1	12	0
_AFDSSS[Phospho (STY)]NVSS[Phospho (STY)]SKDLLQMLR_	3	748.992	2	19	1
_AFDSSS[Phospho (STY)]NVS[Phospho (STY)]SSKDLLQMLR_	3	748.992	2	19	1
_AFDSSS[Phospho (STY)]NVS[Phospho (STY)]S[Phospho (STY)]SKDLLQMLR_	3	775.647	3	19	1
_AFDSS[Phospho (STY)]SNVSSSK_	2	648.261	1	12	0
_AFDSS[Phospho (STY)]SNVSS[Phospho (STY)]SKDLLQMLR_	3	748.992	2	19	1
_AFDSS[Phospho (STY)]SNVS[Phospho (STY)]S[Phospho (STY)]SKDLLQMLR_	3	775.647	3	19	1
_AFESFLRPPSTPDLPS[Phospho (STY)]DDDNFAANSR_	3	982.77	1	26	0
_AFFPSRQS[Phospho (STY)]PLPK_	2	727.863	1	12	1
_AFFPSRQS[Phospho (STY)]PLPK_	3	485.578	1	12	1
_AFFPS[Phospho (STY)]RQSPLPK_	2	727.863	1	12	1
_AFFPS[Phospho (STY)]RQSPLPK_	3	485.578	1	12	1
_AFHITAMEAYT[Phospho (STY)]PERGSANR_	3	734.665	1	19	1
_AFHITAMEAYT[Phospho (STY)]PER_	2	858.876	1	14	0
_AFHITAMEAYT[Phospho (STY)]PER_	3	572.92	1	14	0
_AFIDEQFPQGISEPIPLGFTFS[Phospho (STY)]FPASQNK_	3	1098.19	1	29	0
_AFIDEQFPQGISEPIPLGFTFS[Phospho (STY)]FPASQNK_	4	823.896	1	29	0
_AFIDEQFPQGISEPIPLGFT[Phospho (STY)]FSFPASQNK_	4	823.896	1	29	0
_AFINYASDQGSSIKNDVST[Phospho (STY)]QEPELPSHR_	3	1057.49	1	28	1
_AFINYASDQGSS[Phospho (STY)]IKNDVSTQEPELPSHR_	3	1057.49	1	28	1
_AFINYASDQGS[Phospho (STY)]SIKNDVSTQEPELPSHR_	3	1057.49	1	28	1
_AFINYASDQGS[Phospho (STY)]S[Phospho (STY)]IKNDVSTQEPELPSHR_	3	1084.14	2	28	1
_AFINYAS[Phospho (STY)]DQGSSIKNDVSTQEPELPSHR_	3	1057.49	1	28	1
_AFINYAS[Phospho (STY)]DQGSSIKNDVST[Phospho (STY)]QEPELPSHR_	4	813.358	2	28	1
_AFINYAS[Phospho (STY)]DQGS[Phospho (STY)]SIKNDVSTQEPELPSHRR_	4	852.383	2	29	2
_AFINYAS[Phospho (STY)]DQGS[Phospho (STY)]SIKNDVSTQEPELPSHR_	3	1084.14	2	28	1
_AFINYAS[Phospho (STY)]DQGS[Phospho (STY)]SIKNDVSTQEPELPSHR_	4	813.358	2	28	1
_AFINY[Phospho (STY)]ASDQGSSIKNDVSTQEPELPSHR_	3	1057.49	1	28	1
_AFINY[Phospho (STY)]ASDQGSSIKNDVS[Phospho (STY)]TQEPELPSHR_	4	813.358	2	28	1
_AFINY[Phospho (STY)]AS[Phospho (STY)]DQGSSIKNDVSTQEPELPSHR_	3	1084.14	2	28	1
_AFKPLESDADKYNDVIEDES[Phospho (STY)]DDDNMSTDEAK_	3	1196.16	1	31	1
_AFKPLESDADKYNDVIEDES[Phospho (STY)]DDDNMSTDEAK_	4	897.37	1	31	1
_AFKPLESDADKYNDVIEDES[Phospho (STY)]DDDNMST[Phospho (STY)]DEAK_	3	1222.81	2	31	1
_AFKPLESDADKYNDVIEDES[Phospho (STY)]DDDNMST[Phospho (STY)]DEAK_	4	917.361	2	31	1
_AFKPLESDADKYNDVIEDES[Phospho (STY)]DDDNMS[Phospho (STY)]TDEAK_	3	1222.81	2	31	1
_AFKPLESDADKYNDVIEDES[Phospho (STY)]DDDNMS[Phospho (STY)]TDEAK_	4	917.361	2	31	1
_AFKPLESDADKYNDVIEDES[Phospho (STY)]DDDNM[Oxidation (M)]STDEAK_	3	1201.49	1	31	1
_AFKPLESDADKYNDVIEDES[Phospho (STY)]DDDNM[Oxidation (M)]STDEAK_	4	901.369	1	31	1
_AFKPLESDADKYNDVIEDES[Phospho (STY)]DDDNM[Oxidation (M)]S[Phospho (STY)]TDEAK_	3	1228.14	2	31	1
_AFKPLESDADKYNDVIEDES[Phospho (STY)]DDDNM[Oxidation (M)]S[Phospho (STY)]TDEAK_	4	921.36	2	31	1
_AFPDMILGEPLDNS[Phospho (STY)]MVS[Phospho (STY)]LK_	2	1118.99	2	19	0
_AFPDMILGEPLDNS[Phospho (STY)]MVS[Phospho (STY)]LK_	3	746.327	2	19	0
_AFQKDAKS[Phospho (STY)]SAYSSR_	3	542.582	1	14	2
_AFSIIPS[Phospho (STY)]QR_	2	549.771	1	9	0
_AFSNGS[Phospho (STY)]WNGIDPIDR_	3	576.917	1	15	0
_AFSSSS[Phospho (STY)]ETVPLSK_	2	710.324	1	13	0
_AFSSS[Phospho (STY)]SETVPLSK_	2	710.324	1	13	0
_AFSSVHSES[Phospho (STY)]GKTVESTK_	3	620.951	1	17	1
_AFSSVHSES[Phospho (STY)]GKTVES[Phospho (STY)]TKK_	3	690.304	2	18	2
_AFSSVHSES[Phospho (STY)]GK_	2	608.256	1	11	0
_AFSSVHSES[Phospho (STY)]GK_	3	405.84	1	11	0
_AFSSVHS[Phospho (STY)]ESGKTVESTKK_	3	663.649	1	18	2
_AFSSVHS[Phospho (STY)]ESGKTVESTKK_	4	497.989	1	18	2
_AFSSVHS[Phospho (STY)]ESGKTVESTK_	3	620.951	1	17	1
_AFSSVHS[Phospho (STY)]ESGK_	2	608.256	1	11	0
_AFSSVHS[Phospho (STY)]ESGK_	3	405.84	1	11	0
_AFSS[Phospho (STY)]SSETVPLSK_	2	710.324	1	13	0
_AFSS[Phospho (STY)]VHSESGK_	2	608.256	1	11	0
_AFS[Phospho (STY)]IIPSQR_	2	549.771	1	9	0
_AFS[Phospho (STY)]IIPS[Phospho (STY)]QR_	2	589.754	2	9	0
_AFS[Phospho (STY)]NGSWNGIDPIDR_	2	864.873	1	15	0
_AFS[Phospho (STY)]PVYQNIPLESR_	2	850.906	1	14	0
_AFS[Phospho (STY)]PVYQNIPLESR_	3	567.606	1	14	0
_AFS[Phospho (STY)]SSSETVPLSK_	2	710.324	1	13	0
_AFS[Phospho (STY)]SSS[Phospho (STY)]ETVPLSK_	2	750.307	2	13	0
_AFS[Phospho (STY)]SS[Phospho (STY)]SETVPLSK_	2	750.307	2	13	0
_AFS[Phospho (STY)]VPADDLSGQVASLSLDTAAPQDHGLK_	3	997.476	1	29	0
_AFS[Phospho (STY)]VPADDLSGQVASLSLDTAAPQDHGLK_	4	748.359	1	29	0
_AFVEEKEEEEDVDDVES[Phospho (STY)]VQDLEVK_	3	963.753	1	24	1
_AGAAPRPSAISSASSGT[Phospho (STY)]PPPPEEDVPENNGILISIK_	3	1202.93	1	36	0
_AGAAPRPSAISSASS[Phospho (STY)]GTPPPPEEDVPENNGILISIK_	3	1202.93	1	36	0
_AGAAPRPSAISSASS[Phospho (STY)]GTPPPPEEDVPENNGILISIK_	4	902.448	1	36	0
_AGAAPRPSAISSAS[Phospho (STY)]SGTPPPPEEDVPENNGILISIK_	4	902.448	1	36	0
_AGAAPRPSAIS[Phospho (STY)]SASSGTPPPPEEDVPENNGILISIK_	3	1202.93	1	36	0
_AGAAPRPS[Phospho (STY)]AISSASSGTPPPPEEDVPENNGILISIK_	3	1202.93	1	36	0
_AGAGHSNTLQVST[Phospho (STY)]V_	2	711.325	1	14	0
_AGAGHSNTLQVS[Phospho (STY)]TV_	2	711.325	1	14	0
_AGAGHSNT[Phospho (STY)]LQVSTV_	2	711.325	1	14	0
_AGAGHS[Phospho (STY)]NTLQVSTV_	2	711.325	1	14	0
_AGARDPS[Phospho (STY)]SDAYRDSR_	3	568.576	1	15	2
_AGATSS[Phospho (STY)]IIR_	1	955.461	1	9	0
_AGATSS[Phospho (STY)]IIR_	2	478.234	1	9	0
_AGATS[Phospho (STY)]SIIR_	2	478.234	1	9	0
_AGATS[Phospho (STY)]S[Phospho (STY)]IIR_	2	518.217	2	9	0
_AGDNIS[Phospho (STY)]EAPYDKEKK_	3	582.264	1	15	2
_AGDNIS[Phospho (STY)]EAPYDKEK_	2	808.846	1	14	1
_AGDNIS[Phospho (STY)]EAPYDKEK_	3	539.566	1	14	1
_AGDNPENKDASMLDVSDAAS[Phospho (STY)]NTT[Phospho (STY)]INGK_	3	965.73	2	27	1
_AGDNPENKDASMLDVS[Phospho (STY)]DAASNTTINGK_	3	939.074	1	27	1
_AGDNPENKDAS[Phospho (STY)]MLDVSDAASNTTINGK_	3	939.074	1	27	1
_AGDNPENKDAS[Phospho (STY)]M[Oxidation (M)]LDVSDAASNTTINGK_	3	944.406	1	27	1
_AGEDGASTVERETQEDDTNS[Phospho (STY)]IDS[Phospho (STY)]SDDLDGFVK_	3	1188.13	2	32	1
_AGEDGASTVERETQEDDT[Phospho (STY)]NS[Phospho (STY)]IDSSDDLDGFVK_	3	1188.13	2	32	1
_AGEDGAST[Phospho (STY)]VER_	2	586.235	1	11	0
_AGEDGAS[Phospho (STY)]TVER_	2	586.235	1	11	0
_AGFKPEEEPEDSS[Phospho (STY)]YDDFGKK_	3	785.662	1	20	1
_AGFKPEEEPEDS[Phospho (STY)]SYDDFGKK_	3	785.662	1	20	1
_AGFTSTKVHGISVSADFDSDNEDNEDGS[Phospho (STY)]FSQNGYNDNASR_	4	1084.45	1	40	1
_AGFTSTKVHGISVSADFDS[Phospho (STY)]DNEDNEDGSFSQNGYNDNASR_	4	1084.45	1	40	1
_AGFTSTKVHGISVSADFDS[Phospho (STY)]DNEDNEDGSFSQNGYNDNASR_	5	867.759	1	40	1
_AGFT[Phospho (STY)]STKVHGISVSADFDSDNEDNEDGSFSQNGYNDNASR_	4	1084.45	1	40	1
_AGGAAAS[Phospho (STY)]LIMPFLDNQVNFK_	3	715.346	1	20	0
_AGGASAGGWGSSRS[Phospho (STY)]RDNSFR_	3	688.299	1	20	2
_AGGASAGGWGSS[Phospho (STY)]R_	2	600.743	1	13	0
_AGGASAGGWGS[Phospho (STY)]SRSRDNSFR_	3	688.299	1	20	2
_AGGASAGGWGS[Phospho (STY)]SRSRDNSFR_	4	516.476	1	20	2
_AGGASAGGWGS[Phospho (STY)]SRSR_	3	481.876	1	15	1
_AGGASAGGWGS[Phospho (STY)]SR_	2	600.743	1	13	0
_AGGAS[Phospho (STY)]AGGWGSSR_	2	600.743	1	13	0
_AGGNQPHNNTEGTQSS[Phospho (STY)]ENLPR_	3	763.328	1	21	0
_AGGNQPHNNTEGTQS[Phospho (STY)]SENLPR_	3	763.328	1	21	0
_AGGS[Phospho (STY)]GPRANVAR_	2	596.783	1	12	1
_AGGS[Phospho (STY)]GPRANVAR_	3	398.191	1	12	1
_AGHQTSAES[Phospho (STY)]WGTGR_	3	508.879	1	14	0
_AGHQTS[Phospho (STY)]AESWGTGR_	2	762.815	1	14	0
_AGHQTS[Phospho (STY)]AESWGTGR_	3	508.879	1	14	0
_AGHQT[Phospho (STY)]SAESWGTGR_	2	762.815	1	14	0
_AGHQT[Phospho (STY)]SAESWGTGR_	3	508.879	1	14	0
_AGHS[Phospho (STY)]VIIK_	2	452.736	1	8	0
_AGIIS[Phospho (STY)]AAK_	2	405.71	1	8	0
_AGIVGLANVGKS[Phospho (STY)]TFFQAITR_	3	710.708	1	20	1
_AGLDNVDAESKEGTPSANS[Phospho (STY)]SIQQEVGLPYSELLSR_	3	1247.92	1	35	1
_AGLDNVDAESKEGTPSANS[Phospho (STY)]S[Phospho (STY)]IQQEVGLPYSELLSR_	3	1274.58	2	35	1
_AGLDNVDAESKEGTPS[Phospho (STY)]ANSSIQQEVGLPYSELLSR_	3	1247.92	1	35	1
_AGLDNVDAESKEGT[Phospho (STY)]PSANSSIQQEVGLPYSELLSR_	3	1247.92	1	35	1
_AGLDNVDAESKEGT[Phospho (STY)]PSANSSIQQEVGLPYSELLSR_	4	936.193	1	35	1
_AGLDNVDAESKEGT[Phospho (STY)]PS[Phospho (STY)]ANSSIQQEVGLPYSELLSR_	3	1274.58	2	35	1
_AGLDNVDAESKEGT[Phospho (STY)]PS[Phospho (STY)]ANSSIQQEVGLPYSELLSR_	4	956.184	2	35	1
_AGLDNVDAES[Phospho (STY)]KEGTPSANSSIQQEVGLPYSELLSR_	3	1247.92	1	35	1
_AGLDNVDAES[Phospho (STY)]KEGTPSANSSIQQEVGLPYSELLSR_	4	936.193	1	35	1
_AGLDNVDAES[Phospho (STY)]KEGTPSANS[Phospho (STY)]SIQQEVGLPYSELLSR_	4	956.184	2	35	1
_AGLDNVDAES[Phospho (STY)]KEGT[Phospho (STY)]PSANSSIQQEVGLPYSELLSR_	3	1274.58	2	35	1
_AGLDNVDAES[Phospho (STY)]KEGT[Phospho (STY)]PSANSSIQQEVGLPYSELLSR_	4	956.184	2	35	1
_AGLDNVDAES[Phospho (STY)]KEGT[Phospho (STY)]PSANSSIQQEVGLPYSELLSR_	5	765.149	2	35	1
_AGLDNVDAES[Phospho (STY)]K_	2	599.753	1	11	0
_AGLNDS[Phospho (STY)]ADEEDTDINGNR_	2	993.39	1	18	0
_AGLNDS[Phospho (STY)]ADEEDTDINGNR_	3	662.596	1	18	0
_AGLS[Phospho (STY)]FDNYQR_	2	625.764	1	10	0
_AGNNKSLGVSPDSLEHTFSGFSQGSSIEDDQDAIS[Phospho (STY)]NQEKK_	4	1076.74	1	40	2
_AGNNKSLGVSPDSLEHTFSGFSQGSSIEDDQDAIS[Phospho (STY)]NQEKK_	5	861.591	1	40	2
_AGNREPPST[Phospho (STY)]PSTLPK_	3	544.598	1	15	1
_AGNREPPS[Phospho (STY)]TPSTLPK_	2	816.393	1	15	1
_AGPSNKS[Phospho (STY)]VAS[Phospho (STY)]LPSR_	3	510.895	2	14	1
_AGPSSSKHSC[Carbamidomethyl (C)]S[Phospho (STY)]LTMDEQLSR_	3	753.324	1	20	1
_AGPSSSKHS[Phospho (STY)]C[Carbamidomethyl (C)]SLTMDEQLSR_	3	753.324	1	20	1
_AGPSSS[Phospho (STY)]KHS[Phospho (STY)]C[Carbamidomethyl (C)]SLTMDEQLSR_	3	779.98	2	20	1
_AGPSS[Phospho (STY)]SKHS[Phospho (STY)]C[Carbamidomethyl (C)]SLTMDEQLSR_	3	779.98	2	20	1
_AGPSS[Phospho (STY)]S[Phospho (STY)]KHSC[Carbamidomethyl (C)]SLTMDEQLSR_	3	779.98	2	20	1
_AGPS[Phospho (STY)]SSKHSC[Carbamidomethyl (C)]SLTMDEQLSR_	3	753.324	1	20	1
_AGQVGGAGSIPGQYVPPS[Phospho (STY)]RR_	3	678.669	1	20	1
_AGQVGGAGS[Phospho (STY)]IPGQYVPPSRR_	3	678.669	1	20	1
_AGQVGGAGS[Phospho (STY)]IPGQYVPPSR_	2	939.449	1	19	0
_AGQVGGAGS[Phospho (STY)]IPGQYVPPSR_	3	626.635	1	19	0
_AGRS[Phospho (STY)]FS[Phospho (STY)]LHR_	2	595.747	2	9	1
_AGRS[Phospho (STY)]LQDTANK_	2	620.788	1	11	1
_AGSFGAPSSPT[Phospho (STY)]SGIPNPK_	2	876.404	1	18	0
_AGSFGAPSS[Phospho (STY)]PTSGIPNPK_	2	876.404	1	18	0
_AGSFGAPS[Phospho (STY)]SPTSGIPNPK_	2	876.404	1	18	0
_AGSFLSSS[Phospho (STY)]FR_	2	569.75	1	10	0
_AGSFLSS[Phospho (STY)]SFR_	2	569.75	1	10	0
_AGSGTSQLDQLAALQALSSS[Phospho (STY)]LNK_	3	780.72	1	23	0
_AGSGTSQLDQLAALQALSS[Phospho (STY)]SLNK_	3	780.72	1	23	0
_AGSGTS[Phospho (STY)]QLDQLAALQALSSSLNK_	3	780.72	1	23	0
_AGSGT[Phospho (STY)]SQLDQLAALQALSSSLNK_	3	780.72	1	23	0
_AGSHS[Phospho (STY)]VGLLPM[Oxidation (M)]_	2	582.76	1	11	0
_AGSHS[Phospho (STY)]VGLLPM_	2	574.762	1	11	0
_AGSNT[Phospho (STY)]MNKVSGLDIAR_	3	571.938	1	16	1
_AGSS[Phospho (STY)]AGANKDDTKLQSQLAK_	3	690.667	1	20	2
_AGSS[Phospho (STY)]ELEEPIAIRPTSETVMYPYYAK_	3	994.8	1	26	0
_AGS[Phospho (STY)]FGAPSSPTSGIPNPK_	2	876.404	1	18	0
_AGS[Phospho (STY)]FGAPSS[Phospho (STY)]PTSGIPNPK_	2	916.387	2	18	0
_AGS[Phospho (STY)]FLSSSFR_	2	569.75	1	10	0
_AGS[Phospho (STY)]FLSS[Phospho (STY)]SFR_	2	609.733	2	10	0
_AGS[Phospho (STY)]GTSQLDQLAALQALSSSLNK_	3	780.72	1	23	0
_AGS[Phospho (STY)]HSVGLLPM[Oxidation (M)]_	2	582.76	1	11	0
_AGS[Phospho (STY)]HSVGLLPM_	2	574.762	1	11	0
_AGS[Phospho (STY)]IQTQSR_	2	514.232	1	9	0
_AGS[Phospho (STY)]LGGIFNHK_	2	590.779	1	11	0
_AGS[Phospho (STY)]NDNNKDTNVVNKK_	3	599.942	1	16	2
_AGS[Phospho (STY)]NTMNKVSGLDIAR_	2	857.403	1	16	1
_AGS[Phospho (STY)]NTMNKVSGLDIAR_	3	571.938	1	16	1
_AGS[Phospho (STY)]NTMNK_	2	451.676	1	8	0
_AGS[Phospho (STY)]SAGANKDDTKLQSQLAK_	3	690.667	1	20	2
_AGS[Phospho (STY)]SELEEPIAIRPTSETVMYPYYAK_	3	994.8	1	26	0
_AGS[Phospho (STY)]SELEEPIAIRPTSETVM[Oxidation (M)]YPYYAK_	3	1000.13	1	26	0
_AGS[Phospho (STY)]TVFALGTNVVSTGLGTIDKVK_	3	805.756	1	24	1
_AGTT[Phospho (STY)]VIGGGVGAIGK_	2	669.345	1	15	0
_AGT[Phospho (STY)]TVIGGGVGAIGK_	2	669.345	1	15	0
_AGVTIPSIPNPIANHTVTNS[Phospho (STY)]PNPTLQPVIPGGAASK_	4	903.471	1	36	0
_AGVTIPSIPNPIANHTVT[Phospho (STY)]NSPNPTLQPVIPGGAASK_	3	1204.29	1	36	0
_AGVTIPSIPNPIANHT[Phospho (STY)]VTNSPNPTLQPVIPGGAASK_	3	1204.29	1	36	0
_AGVTIPSIPNPIANHT[Phospho (STY)]VTNSPNPTLQPVIPGGAASK_	4	903.471	1	36	0
_AGVTIPS[Phospho (STY)]IPNPIANHTVTNSPNPTLQPVIPGGAASK_	3	1204.29	1	36	0
_AGVTIPS[Phospho (STY)]IPNPIANHTVTNSPNPTLQPVIPGGAASK_	4	903.471	1	36	0
_AHDEVGEESNKS[Phospho (STY)]SVIETNNGVQIMDPK_	3	1003.12	1	27	1
_AHDEVGEESNKS[Phospho (STY)]SVIETNNGVQIMDPK_	4	752.589	1	27	1
_AHDEVGEES[Phospho (STY)]NKSSVIETNNGVQIMDPK_	3	1003.12	1	27	1
_AHDEVGEES[Phospho (STY)]NKSSVIETNNGVQIMDPK_	4	752.589	1	27	1
_AHENVWFS[Phospho (STY)]HPR_	3	487.214	1	11	0
_AHFC[Carbamidomethyl (C)]GSSHNSFSSVS[Phospho (STY)]GNR_	3	673.271	1	18	0
_AHFC[Carbamidomethyl (C)]GSSHNSFS[Phospho (STY)]SVSGNR_	3	673.271	1	18	0
_AHFC[Carbamidomethyl (C)]GSSHNS[Phospho (STY)]FSSVSGNR_	3	673.271	1	18	0
_AHFC[Carbamidomethyl (C)]GSS[Phospho (STY)]HNSFSSVSGNR_	3	673.271	1	18	0
_AHFC[Carbamidomethyl (C)]GSS[Phospho (STY)]HNSFSS[Phospho (STY)]VSGNR_	3	699.926	2	18	0
_AHFC[Carbamidomethyl (C)]GSS[Phospho (STY)]HNS[Phospho (STY)]FSSVSGNR_	3	699.926	2	18	0
_AHFC[Carbamidomethyl (C)]GS[Phospho (STY)]SHNSFSSVSGNR_	3	673.271	1	18	0
_AHFC[Carbamidomethyl (C)]GS[Phospho (STY)]SHNS[Phospho (STY)]FSSVSGNR_	3	699.926	2	18	0
_AHFC[Carbamidomethyl (C)]GS[Phospho (STY)]S[Phospho (STY)]HNSFSSVSGNR_	2	1049.39	2	18	0
_AHFC[Carbamidomethyl (C)]GS[Phospho (STY)]S[Phospho (STY)]HNSFSSVSGNR_	3	699.926	2	18	0
_AHFPAITPLS[Phospho (STY)]R_	2	645.324	1	11	0
_AHFPAITPLS[Phospho (STY)]R_	3	430.552	1	11	0
_AHFPAIT[Phospho (STY)]PLSR_	2	645.324	1	11	0
_AHGLS[Phospho (STY)]PEDPGLKDYC[Carbamidomethyl (C)]DGFSYGC[Carbamidomethyl (C)]PPHAGGGIGLER_	4	917.4	1	34	1
_AHLASNSSRSPS[Phospho (STY)]VS[Phospho (STY)]PVR_	3	637.954	2	17	1
_AHLASNSSRS[Phospho (STY)]PSVSPVR_	3	611.299	1	17	1
_AHLASNSSRS[Phospho (STY)]PSVS[Phospho (STY)]PVR_	2	956.427	2	17	1
_AHLASNSSRS[Phospho (STY)]PSVS[Phospho (STY)]PVR_	3	637.954	2	17	1
_AHLASNSSRS[Phospho (STY)]PS[Phospho (STY)]VSPVR_	3	637.954	2	17	1
_AHLASNSS[Phospho (STY)]RSPSVS[Phospho (STY)]PVR_	2	956.427	2	17	1
_AHLASNSS[Phospho (STY)]RSPSVS[Phospho (STY)]PVR_	3	637.954	2	17	1
_AHLASNSS[Phospho (STY)]RSPS[Phospho (STY)]VSPVR_	2	956.427	2	17	1
_AHLASNSS[Phospho (STY)]RS[Phospho (STY)]PSVS[Phospho (STY)]PVR_	3	664.609	3	17	1
_AHLASNS[Phospho (STY)]SRSPSVSPVR_	3	611.299	1	17	1
_AHLASNS[Phospho (STY)]SRSPSVS[Phospho (STY)]PVR_	3	637.954	2	17	1
_AHLAS[Phospho (STY)]NSSRSPSVSPVR_	3	611.299	1	17	1
_AHLAS[Phospho (STY)]NSSRSPSVS[Phospho (STY)]PVR_	3	637.954	2	17	1
_AHLAS[Phospho (STY)]NS[Phospho (STY)]SRSPSVSPVR_	3	637.954	2	17	1
_AHLAS[Phospho (STY)]NS[Phospho (STY)]SRSPSVS[Phospho (STY)]PVR_	3	664.609	3	17	1
_AHLDDS[Phospho (STY)]GIEK_	2	582.75	1	10	0
_AHNGSSIDVVS[Phospho (STY)]IGDQNVLDR_	3	726.006	1	20	0
_AHNGSS[Phospho (STY)]IDVVSIGDQNVLDR_	3	726.006	1	20	0
_AHNGSS[Phospho (STY)]IDVVS[Phospho (STY)]IGDQNVLDR_	3	752.661	2	20	0
_AHNGS[Phospho (STY)]SIDVVSIGDQNVLDR_	3	726.006	1	20	0
_AHNIATSSKFS[Phospho (STY)]R_	3	466.889	1	12	1
_AHNPENDLES[Phospho (STY)]NNKR_	2	859.368	1	14	1
_AHNPENDLES[Phospho (STY)]NNKR_	3	573.248	1	14	1
_AHNVSTSNNSPSTDNDSISKSTT[Phospho (STY)]EPIQLNNK_	3	1127.51	1	31	1
_AHNVSTSNNSPSTDNDSISKSTT[Phospho (STY)]EPIQLNNK_	4	845.886	1	31	1
_AHNVSTSNNSPSTDNDSISKST[Phospho (STY)]TEPIQLNNK_	3	1127.51	1	31	1
_AHNVSTSNNSPSTDNDSISKST[Phospho (STY)]TEPIQLNNK_	4	845.886	1	31	1
_AHNVSTSNNSPSTDNDSISKS[Phospho (STY)]TTEPIQLNNK_	3	1127.51	1	31	1
_AHNVSTSNNSPSTDNDSISKS[Phospho (STY)]TTEPIQLNNK_	4	845.886	1	31	1
_AHNVSTSNNSPSTDNDSIS[Phospho (STY)]KSTTEPIQLNNK_	3	1127.51	1	31	1
_AHNVSTSNNSPSTDNDSIS[Phospho (STY)]KSTTEPIQLNNK_	4	845.886	1	31	1
_AHNVSTSNNSPSTDNDSIS[Phospho (STY)]KS[Phospho (STY)]TTEPIQLNNK_	4	865.878	2	31	1
_AHNVSTSNNSPSTDNDSIS[Phospho (STY)]K_	2	1077.95	1	20	0
_AHNVSTSNNSPSTDNDSIS[Phospho (STY)]K_	3	718.969	1	20	0
_AHNVSTSNNSPSTDNDS[Phospho (STY)]ISKSTTEPIQLNNK_	3	1127.51	1	31	1
_AHNVSTSNNSPSTDNDS[Phospho (STY)]ISKSTTEPIQLNNK_	4	845.886	1	31	1
_AHNVSTSNNSPSTDNDS[Phospho (STY)]ISKS[Phospho (STY)]TTEPIQLNNK_	3	1154.17	2	31	1
_AHNVSTSNNSPSTDNDS[Phospho (STY)]ISKS[Phospho (STY)]TTEPIQLNNK_	4	865.878	2	31	1
_AHNVSTSNNSPSTDNDS[Phospho (STY)]ISK_	2	1077.95	1	20	0
_AHNVSTSNNSPSTDNDS[Phospho (STY)]ISK_	3	718.969	1	20	0
_AHNVSTSNNSPST[Phospho (STY)]DNDSISKSTTEPIQLNNK_	3	1127.51	1	31	1
_AHNVSTSNNSPST[Phospho (STY)]DNDSISKSTTEPIQLNNK_	4	845.886	1	31	1
_AHNVSTSNNSPST[Phospho (STY)]DNDSISK_	2	1077.95	1	20	0
_AHNVSTSNNSPST[Phospho (STY)]DNDSISK_	3	718.969	1	20	0
_AHNVSTSNNSPST[Phospho (STY)]DNDS[Phospho (STY)]ISK_	3	745.625	2	20	0
_AHNVSTSNNSPS[Phospho (STY)]TDNDSISKSTTEPIQLNNKHDLHLGQK_	5	862.608	1	39	2
_AHNVSTSNNSPS[Phospho (STY)]TDNDSISKSTTEPIQLNNK_	3	1127.51	1	31	1
_AHNVSTSNNSPS[Phospho (STY)]TDNDSISKSTTEPIQLNNK_	4	845.886	1	31	1
_AHNVSTSNNSPS[Phospho (STY)]TDNDSISKS[Phospho (STY)]TTEPIQLNNK_	4	865.878	2	31	1
_AHNVSTSNNSPS[Phospho (STY)]TDNDSISK_	2	1077.95	1	20	0
_AHNVSTSNNSPS[Phospho (STY)]TDNDSISK_	3	718.969	1	20	0
_AHNVSTSNNSPS[Phospho (STY)]T[Phospho (STY)]DNDSISKSTTEPIQLNNK_	3	1154.17	2	31	1
_AHNVSTSNNSPS[Phospho (STY)]T[Phospho (STY)]DNDSISKSTTEPIQLNNK_	4	865.878	2	31	1
_AHNVSTSNNS[Phospho (STY)]PSTDNDSISKSTTEPIQLNNK_	3	1127.51	1	31	1
_AHNVSTSNNS[Phospho (STY)]PSTDNDSISK_	2	1077.95	1	20	0
_AHNVSTSNNS[Phospho (STY)]PSTDNDSISK_	3	718.969	1	20	0
_AHNVSTSNNS[Phospho (STY)]PSTDNDS[Phospho (STY)]ISK_	3	745.625	2	20	0
_AHNVSTSNNS[Phospho (STY)]PST[Phospho (STY)]DNDSISK_	2	1117.93	2	20	0
_AHNVSTSNNS[Phospho (STY)]PST[Phospho (STY)]DNDSISK_	3	745.625	2	20	0
_AHNVSTSNNS[Phospho (STY)]PS[Phospho (STY)]TDNDSISK_	3	745.625	2	20	0
_AHNVSTS[Phospho (STY)]NNSPSTDNDSISK_	2	1077.95	1	20	0
_AHNVSTS[Phospho (STY)]NNSPSTDNDSISK_	3	718.969	1	20	0
_AHNVSTS[Phospho (STY)]NNS[Phospho (STY)]PSTDNDSISK_	3	745.625	2	20	0
_AHNVST[Phospho (STY)]SNNSPSTDNDSISK_	2	1077.95	1	20	0
_AHNVST[Phospho (STY)]SNNSPSTDNDSISK_	3	718.969	1	20	0
_AHNVST[Phospho (STY)]SNNSPS[Phospho (STY)]TDNDSISK_	3	745.625	2	20	0
_AHNVST[Phospho (STY)]SNNS[Phospho (STY)]PSTDNDSISK_	2	1117.93	2	20	0
_AHNVST[Phospho (STY)]SNNS[Phospho (STY)]PSTDNDSISK_	3	745.625	2	20	0
_AHNVST[Phospho (STY)]SNNS[Phospho (STY)]PST[Phospho (STY)]DNDSISK_	3	772.28	3	20	0
_AHNVST[Phospho (STY)]S[Phospho (STY)]NNSPSTDNDSISK_	2	1117.93	2	20	0
_AHNVST[Phospho (STY)]S[Phospho (STY)]NNSPSTDNDSISK_	3	745.625	2	20	0
_AHNVS[Phospho (STY)]TSNNSPSTDNDSISK_	2	1077.95	1	20	0
_AHNVS[Phospho (STY)]TSNNSPSTDNDSISK_	3	718.969	1	20	0
_AHNVS[Phospho (STY)]TSNNSPST[Phospho (STY)]DNDSISK_	3	745.625	2	20	0
_AHNVS[Phospho (STY)]TSNNS[Phospho (STY)]PSTDNDSISK_	2	1117.93	2	20	0
_AHNVS[Phospho (STY)]TSNNS[Phospho (STY)]PSTDNDSISK_	3	745.625	2	20	0
_AHNVS[Phospho (STY)]TS[Phospho (STY)]NNSPSTDNDSISK_	2	1117.93	2	20	0
_AHNVS[Phospho (STY)]T[Phospho (STY)]SNNSPSTDNDSISK_	2	1117.93	2	20	0
_AHNVS[Phospho (STY)]T[Phospho (STY)]SNNSPSTDNDSISK_	3	745.625	2	20	0
_AHNVS[Phospho (STY)]T[Phospho (STY)]SNNSPST[Phospho (STY)]DNDSISK_	3	772.28	3	20	0
_AHPNFPIALQWT[Phospho (STY)]GGR_	3	582.282	1	15	0
_AHQEES[Phospho (STY)]SEDVGGDMVETLNGQTK_	3	847.686	1	23	0
_AHSIASDNKS[Phospho (STY)]SQQHR_	4	437.198	1	15	1
_AHSIS[Phospho (STY)]HVPGTHMR_	4	378.175	1	13	0
_AHSLSPS[Phospho (STY)]SSVSSSNSYQFQLNNDLK_	3	926.419	1	25	0
_AHSNPFS[Phospho (STY)]DHQLEYPVSPQDMDWSK_	4	724.557	1	24	0
_AHSPQTDLKDDHDESTPDPQSKSPNGSTS[Phospho (STY)]IPMIENEK_	4	1028.96	1	37	2
_AHSPQTDLKDDHDESTPDPQSKSPNGSTS[Phospho (STY)]IPMIENEK_	5	823.366	1	37	2
_AHSPQTDLKDDHDESTPDPQSKSPNGSTS[Phospho (STY)]IPM[Oxidation (M)]IENEK_	4	1032.95	1	37	2
_AHSPQTDLKDDHDESTPDPQSKSPNGSTS[Phospho (STY)]IPM[Oxidation (M)]IENEK_	5	826.565	1	37	2
_AHSPQTDLKDDHDESTPDPQSKSPNGST[Phospho (STY)]SIPMIENEK_	5	823.366	1	37	2
_AHSPQTDLKDDHDESTPDPQSKSPNGST[Phospho (STY)]SIPM[Oxidation (M)]IENEK_	4	1032.95	1	37	2
_AHSPQTDLKDDHDESTPDPQSKSPNGS[Phospho (STY)]TSIPMIENEK_	5	823.366	1	37	2
_AHSPQTDLKDDHDESTPDPQSKS[Phospho (STY)]PNGSTSIPMIENEK_	4	1028.96	1	37	2
_AHSPQTDLKDDHDESTPDPQSKS[Phospho (STY)]PNGSTSIPMIENEK_	5	823.366	1	37	2
_AHSPQTDLKDDHDESTPDPQSKS[Phospho (STY)]PNGSTSIPM[Oxidation (M)]IENEK_	5	826.565	1	37	2
_AHSPQTDLKDDHDESTPDPQS[Phospho (STY)]KSPNGSTSIPMIENEK_	3	1371.61	1	37	2
_AHSPQTDLKDDHDESTPDPQS[Phospho (STY)]KSPNGSTSIPMIENEK_	4	1028.96	1	37	2
_AHSPQTDLKDDHDESTPDPQS[Phospho (STY)]KSPNGSTSIPMIENEK_	5	823.366	1	37	2
_AHSPQTDLKDDHDESTPDPQS[Phospho (STY)]KSPNGSTSIPM[Oxidation (M)]IENEK_	4	1032.95	1	37	2
_AHSPQTDLKDDHDESTPDPQS[Phospho (STY)]KSPNGSTSIPM[Oxidation (M)]IENEK_	5	826.565	1	37	2
_AHSPQTDLKDDHDEST[Phospho (STY)]PDPQSKS[Phospho (STY)]PNGSTSIPMIENEK_	4	1048.95	2	37	2
_AHSPQTDLKDDHDES[Phospho (STY)]TPDPQSKSPNGSTS[Phospho (STY)]IPMIENEK_	5	839.36	2	37	2
_AHSPQTDLKDDHDES[Phospho (STY)]TPDPQSK_	4	632.77	1	22	1
_AHSPQT[Phospho (STY)]DLKDDHDESTPDPQSK_	3	843.357	1	22	1
_AHSPQT[Phospho (STY)]DLKDDHDESTPDPQSK_	4	632.77	1	22	1
_AHSPQT[Phospho (STY)]DLKDDHDESTPDPQS[Phospho (STY)]KSPNGSTSIPMIENEK_	5	839.36	2	37	2
_AHSS[Phospho (STY)]MVGFDLPQR_	3	508.894	1	13	0
_AHS[Phospho (STY)]IAS[Phospho (STY)]DNKSSQQHR_	3	609.251	2	15	1
_AHS[Phospho (STY)]ISHVPGTHMR_	2	755.343	1	13	0
_AHS[Phospho (STY)]ISHVPGTHMR_	3	503.898	1	13	0
_AHS[Phospho (STY)]ISHVPGTHMR_	4	378.175	1	13	0
_AHS[Phospho (STY)]ISHVPGTHM[Oxidation (M)]R_	4	382.174	1	13	0
_AHS[Phospho (STY)]LSPSSSVSSSNSYQFQLNNDLK_	3	926.419	1	25	0
_AHS[Phospho (STY)]MES[Phospho (STY)]GFEELKR_	3	560.888	2	13	1
_AHS[Phospho (STY)]NPFSDHQLEYPVSPQDMDWSK_	3	965.741	1	24	0
_AHS[Phospho (STY)]NPFSDHQLEYPVSPQDMDWSK_	4	724.557	1	24	0
_AHS[Phospho (STY)]PQTDLKDDHDESTPDPQSKS[Phospho (STY)]PNGSTSIPMIENEK_	4	1048.95	2	37	2
_AHS[Phospho (STY)]PQTDLKDDHDESTPDPQSKS[Phospho (STY)]PNGSTSIPM[Oxidation (M)]IENEK_	4	1052.95	2	37	2
_AHS[Phospho (STY)]PQTDLKDDHDESTPDPQSK_	3	843.357	1	22	1
_AHS[Phospho (STY)]PQTDLKDDHDESTPDPQSK_	4	632.77	1	22	1
_AHS[Phospho (STY)]PQTDLKDDHDESTPDPQS[Phospho (STY)]KSPNGSTSIPMIENEK_	5	839.36	2	37	2
_AHS[Phospho (STY)]SMVGFDLPQR_	3	508.894	1	13	0
_AHTTIS[Phospho (STY)]S[Phospho (STY)]DPASFLTDSSTLHNSSHSFR_	4	766.577	2	27	0
_AHTT[Phospho (STY)]IS[Phospho (STY)]SDPASFLTDSSTLHNSSHSFR_	4	766.577	2	27	0
_AHT[Phospho (STY)]TISSDPASFLTDSSTLHNSSHSFR_	4	746.586	1	27	0
_AHT[Phospho (STY)]TIS[Phospho (STY)]SDPASFLTDSSTLHNSSHSFR_	4	766.577	2	27	0
_AHT[Phospho (STY)]T[Phospho (STY)]ISSDPASFLTDSSTLHNSSHSFR_	4	766.577	2	27	0
_AHVHEVAKST[Phospho (STY)]PAAT[Phospho (STY)]PAAT[Phospho (STY)]PTPSSASPNKK_	4	774.102	3	29	2
_AHVSSAEMIPSS[Phospho (STY)]PQRK_	3	602.285	1	16	1
_AHVSSAEMIPS[Phospho (STY)]SPQRK_	3	602.285	1	16	1
_AHVSSAEMIPS[Phospho (STY)]S[Phospho (STY)]PQRK_	3	628.941	2	16	1
_AHVSS[Phospho (STY)]AEMIPSS[Phospho (STY)]PQRK_	3	628.941	2	16	1
_AHVS[Phospho (STY)]SAEMIPSS[Phospho (STY)]PQRK_	3	628.941	2	16	1
_AIAIVS[Phospho (STY)]NAC[Carbamidomethyl (C)]SSIR_	3	481.234	1	13	0
_AIASSPSLNSNLS[Phospho (STY)]K_	2	734.856	1	14	0
_AIASSPS[Phospho (STY)]LNSNLSK_	2	734.856	1	14	0
_AIASSPS[Phospho (STY)]LNS[Phospho (STY)]NLS[Phospho (STY)]KNDILSPPEFDRYPLVGSR_	4	921.924	3	32	2
_AIASS[Phospho (STY)]PSLNSNLSKNDILSPPEFDRYPLVGSR_	4	881.941	1	32	2
_AIASS[Phospho (STY)]PSLNSNLSK_	2	734.856	1	14	0
_AIASS[Phospho (STY)]PSLNS[Phospho (STY)]NLSKNDILSPPEFDRYPLVGSR_	4	901.933	2	32	2
_AIASS[Phospho (STY)]PSLNS[Phospho (STY)]NLS[Phospho (STY)]KNDILSPPEFDRYPLVGSR_	4	921.924	3	32	2
_AIASS[Phospho (STY)]PS[Phospho (STY)]LNSNLS[Phospho (STY)]KNDILSPPEFDRYPLVGSR_	3	1228.9	3	32	2
_AIASS[Phospho (STY)]PS[Phospho (STY)]LNSNLS[Phospho (STY)]KNDILSPPEFDRYPLVGSR_	4	921.924	3	32	2
_AIASS[Phospho (STY)]PS[Phospho (STY)]LNS[Phospho (STY)]NLS[Phospho (STY)]KNDILSPPEFDRYPLVGSR_	4	941.916	4	32	2
_AIAS[Phospho (STY)]SPSLNSNLSK_	2	734.856	1	14	0
_AIAS[Phospho (STY)]SPS[Phospho (STY)]LNSNLSK_	2	774.839	2	14	0
_AIAS[Phospho (STY)]S[Phospho (STY)]PSLNSNLSKNDILSPPEFDRYPLVGSR_	4	901.933	2	32	2
_AIAS[Phospho (STY)]S[Phospho (STY)]PSLNSNLSK_	2	774.839	2	14	0
_AIDASIDDFLIPS[Phospho (STY)]PPLS[Phospho (STY)]PK_	2	1078.5	2	19	0
_AIDASKDQDT[Phospho (STY)]MME_	2	767.794	1	13	1
_AIDGNNINEETIELDELS[Phospho (STY)]PQGK_	3	827.046	1	22	0
_AIDHSVESS[Phospho (STY)]S[Phospho (STY)]EDEGYRESELPPTKPSER_	4	823.599	2	28	1
_AIDHSVES[Phospho (STY)]S[Phospho (STY)]SEDEGYRESELPPTKPSER_	4	823.599	2	28	1
_AIDHSVES[Phospho (STY)]S[Phospho (STY)]S[Phospho (STY)]EDEGYRESELPPTKPSER_	3	1124.45	3	28	1
_AIDHSVES[Phospho (STY)]S[Phospho (STY)]S[Phospho (STY)]EDEGYRESELPPTKPSER_	4	843.59	3	28	1
_AIDISS[Phospho (STY)]LSGETSSGYKR_	3	617.623	1	17	1
_AIDYLEKS[Phospho (STY)]S[Phospho (STY)]SSRNSVSAAATTSTPPLPR_	3	1022.81	2	28	2
_AIDYSKWDKIELS[Phospho (STY)]DDS[Phospho (STY)]DVEVHPNVDK_	3	1059.79	2	26	2
_AIDYSKWDKIELS[Phospho (STY)]DDS[Phospho (STY)]DVEVHPNVDK_	4	795.098	2	26	2
_AIDY[Phospho (STY)]SKWDKIELSDDS[Phospho (STY)]DVEVHPNVDK_	4	795.098	2	26	2
_AIEQLNYT[Phospho (STY)]PIK_	2	685.342	1	11	0
_AIET[Phospho (STY)]PIRYITT[Phospho (STY)]PGGTLETQIS[Phospho (STY)]PR_	3	918.757	3	23	1
_AIET[Phospho (STY)]PIRYIT[Phospho (STY)]TPGGTLETQIS[Phospho (STY)]PR_	3	918.757	3	23	1
_AIET[Phospho (STY)]PIR_	2	440.22	1	7	0
_AIHASPST[Phospho (STY)]KS[Phospho (STY)]IHK_	2	768.852	2	13	1
_AIHASPST[Phospho (STY)]KS[Phospho (STY)]IHK_	3	512.904	2	13	1
_AIHASPS[Phospho (STY)]TKS[Phospho (STY)]IHK_	2	768.852	2	13	1
_AIHASPS[Phospho (STY)]TKS[Phospho (STY)]IHK_	3	512.904	2	13	1
_AIHASPS[Phospho (STY)]TK_	2	496.234	1	9	0
_AIHAS[Phospho (STY)]PSTKS[Phospho (STY)]IHK_	3	512.904	2	13	1
_AIHAS[Phospho (STY)]PSTK_	2	496.234	1	9	0
_AIIDADS[Phospho (STY)]ITQHPDFQQYLNTAADTDDNEKLK_	4	893.412	1	31	1
_AIIVLSTSGTT[Phospho (STY)]PR_	2	698.366	1	13	0
_AIIVLSTSGTT[Phospho (STY)]PR_	3	465.913	1	13	0
_AIIVLSTSGT[Phospho (STY)]TPR_	2	698.366	1	13	0
_AIIVLSTSGT[Phospho (STY)]TPR_	3	465.913	1	13	0
_AIIVLSTS[Phospho (STY)]GTTPR_	2	698.366	1	13	0
_AIIVLST[Phospho (STY)]SGTTPR_	2	698.366	1	13	0
_AIIVLS[Phospho (STY)]TSGTTPR_	2	698.366	1	13	0
_AIKEESQS[Phospho (STY)]IYIPR_	3	538.603	1	13	1
_AIKEES[Phospho (STY)]QSIYIPR_	3	538.603	1	13	1
_AILENEKDFQSLKDQYEQDHEDATMENLS[Phospho (STY)]LNDR_	4	1005.45	1	33	2
_AILGS[Phospho (STY)]VER_	2	462.731	1	8	0
_AIMPIIEGHDVLAQAQSGT[Phospho (STY)]GK_	3	739.364	1	21	0
_AIMPIIEGHDVLAQAQS[Phospho (STY)]GTGK_	3	739.364	1	21	0
_AINGLT[Phospho (STY)]MLK_	2	520.764	1	9	0
_AINGLT[Phospho (STY)]MLK_	3	347.512	1	9	0
_AINGLT[Phospho (STY)]M[Oxidation (M)]LK_	3	352.843	1	9	0
_AINLLNGSSIQTDLGPYS[Phospho (STY)]DNNSPDISIDQFAVSSNK_	3	1292.27	1	36	0
_AINLLNGSSIQTDLGPYS[Phospho (STY)]DNNS[Phospho (STY)]PDISIDQFAVSSNK_	4	989.448	2	36	0
_AINLLNGSSIQT[Phospho (STY)]DLGPYS[Phospho (STY)]DNNSPDISIDQFAVSSNK_	3	1318.93	2	36	0
_AINLLNGSS[Phospho (STY)]IQTDLGPYSDNNSPDISIDQFAVSSNK_	3	1292.27	1	36	0
_AINLLNGS[Phospho (STY)]SIQTDLGPYSDNNSPDISIDQFAVSSNK_	3	1292.27	1	36	0
_AINLLNGS[Phospho (STY)]SIQTDLGPYSDNNSPDIS[Phospho (STY)]IDQFAVSSNK_	3	1318.93	2	36	0
_AINSPIIRPSSS[Phospho (STY)]NGVPTTSR_	3	712.027	1	20	0
_AINSPIIRPS[Phospho (STY)]SSNGVPTTSR_	3	712.027	1	20	0
_AINSS[Phospho (STY)]RR_	2	442.211	1	7	1
_AINS[Phospho (STY)]PIIRPSSSNGVPTTSR_	2	1067.54	1	20	0
_AINS[Phospho (STY)]PIIRPSSSNGVPTTSR_	3	712.027	1	20	0
_AINS[Phospho (STY)]PIIRPSSSNGVPTTS[Phospho (STY)]R_	3	738.682	2	20	0
_AINS[Phospho (STY)]PIIRPSSSNGVPTT[Phospho (STY)]SR_	3	738.682	2	20	0
_AINS[Phospho (STY)]PIIRPSSSNGVPT[Phospho (STY)]TSR_	3	738.682	2	20	0
_AINS[Phospho (STY)]PIIRPSSS[Phospho (STY)]NGVPTTSR_	3	738.682	2	20	0
_AINS[Phospho (STY)]PIIRPSS[Phospho (STY)]SNGVPTTSR_	3	738.682	2	20	0
_AINS[Phospho (STY)]PIIRPS[Phospho (STY)]SSNGVPTTSR_	2	1107.52	2	20	0
_AINS[Phospho (STY)]PIIRPS[Phospho (STY)]SSNGVPTTSR_	3	738.682	2	20	0
_AINS[Phospho (STY)]PIIR_	2	482.255	1	8	0
_AINS[Phospho (STY)]SRR_	2	442.211	1	7	1
_AINTEHVGGLC[Carbamidomethyl (C)]PKPGSSQGS[Phospho (STY)]NEYLKR_	4	720.593	1	26	1
_AINTEHVGGLC[Carbamidomethyl (C)]PKPGSSQGS[Phospho (STY)]NEYLK_	3	908.421	1	25	0
_AINTEHVGGLC[Carbamidomethyl (C)]PKPGSSQGS[Phospho (STY)]NEYLK_	4	681.568	1	25	0
_AINTEHVGGLC[Carbamidomethyl (C)]PKPGSS[Phospho (STY)]QGSNEYLK_	3	908.421	1	25	0
_AINTEHVGGLC[Carbamidomethyl (C)]PKPGSS[Phospho (STY)]QGSNEYLK_	4	681.568	1	25	0
_AINTEHVGGLC[Carbamidomethyl (C)]PKPGSS[Phospho (STY)]QGS[Phospho (STY)]NEYLKR_	4	740.585	2	26	1
_AINTEHVGGLC[Carbamidomethyl (C)]PKPGSS[Phospho (STY)]QGS[Phospho (STY)]NEYLK_	3	935.077	2	25	0
_AINTEHVGGLC[Carbamidomethyl (C)]PKPGS[Phospho (STY)]SQGSNEYLKR_	4	720.593	1	26	1
_AINTEHVGGLC[Carbamidomethyl (C)]PKPGS[Phospho (STY)]SQGSNEYLK_	3	908.421	1	25	0
_AINTEHVGGLC[Carbamidomethyl (C)]PKPGS[Phospho (STY)]SQGSNEYLK_	4	681.568	1	25	0
_AINTEHVGGLC[Carbamidomethyl (C)]PKPGS[Phospho (STY)]SQGS[Phospho (STY)]NEYLK_	3	935.077	2	25	0
_AIPAKNS[Phospho (STY)]SNEFLTK_	3	533.931	1	14	1
_AIPNQQVLS[Phospho (STY)]KLER_	3	525.947	1	13	1
_AIPSLSSSIPYS[Phospho (STY)]VPNSNK_	2	970.972	1	18	0
_AIPSLSSS[Phospho (STY)]IPYSVPNSNK_	2	970.972	1	18	0
_AIPSLSS[Phospho (STY)]SIPYSVPNSNK_	2	970.972	1	18	0
_AIPS[Phospho (STY)]LSSSIPYSVPNSNK_	2	970.972	1	18	0
_AIPS[Phospho (STY)]LSSSIPYSVPNSNK_	3	647.65	1	18	0
_AIPS[Phospho (STY)]PVK_	2	396.207	1	7	0
_AIPVMPFVDPSS[Phospho (STY)]NPFFR_	3	667.65	1	17	0
_AIPVMPFVDPS[Phospho (STY)]SNPFFR_	3	667.65	1	17	0
_AIRKS[Phospho (STY)]YIVSK_	3	415.564	1	10	2
_AIRSGNEEES[Phospho (STY)]GNEQVNHNDEAEEDPLLTR_	3	1111.48	1	29	1
_AIRS[Phospho (STY)]GNEEESGNEQVNHNDEAEEDPLLTR_	3	1111.48	1	29	1
_AIRS[Phospho (STY)]GNEEESGNEQVNHNDEAEEDPLLTR_	4	833.863	1	29	1
_AIRS[Phospho (STY)]GNEEES[Phospho (STY)]GNEQVNHNDEAEEDPLLTR_	3	1138.14	2	29	1
_AIRS[Phospho (STY)]GNEEES[Phospho (STY)]GNEQVNHNDEAEEDPLLTR_	4	853.855	2	29	1
_AISAS[Phospho (STY)]RLTAEEDERR_	3	595.283	1	15	2
_AISEESLSPSEAIANRDQNDT[Phospho (STY)]TEIQEQQMEDQMEVDMER_	4	1144.99	1	39	1
_AISEESLS[Phospho (STY)]PSEAIANRDQNDTTEIQEQQMEDQMEVDMER_	4	1144.99	1	39	1
_AISEESLS[Phospho (STY)]PSEAIANR_	2	877.404	1	16	0
_AISEESLS[Phospho (STY)]PSEAIANR_	3	585.272	1	16	0
_AISEES[Phospho (STY)]LSPSEAIANR_	2	877.404	1	16	0
_AISHNKLS[Phospho (STY)]PSEPILC[Carbamidomethyl (C)]ADEEDSR_	3	850.051	1	22	1
_AISLDVTDDS[Phospho (STY)]ALDK_	2	771.85	1	14	0
_AISLNQLC[Carbamidomethyl (C)]SDELSQYKPVYS[Phospho (STY)]PQLSAR_	3	1016.49	1	26	0
_AISLNQLC[Carbamidomethyl (C)]SDELSQYKPVYS[Phospho (STY)]PQLSAR_	4	762.619	1	26	0
_AISLNQLC[Carbamidomethyl (C)]S[Phospho (STY)]DELSQYKPVYSPQLSAR_	3	1016.49	1	26	0
_AISPDNAS[Phospho (STY)]TNENDSNK_	2	878.855	1	16	0
_AISSDQLFGRGS[Phospho (STY)]FDEAANR_	2	1060.97	1	19	1
_AISSDQLFGRGS[Phospho (STY)]FDEAANR_	3	707.651	1	19	1
_AISSS[Phospho (STY)]PFHSR_	2	584.761	1	10	0
_AISSS[Phospho (STY)]PFHSR_	3	390.176	1	10	0
_AISS[Phospho (STY)]DQLFGRGSFDEAANR_	2	1060.97	1	19	1
_AISS[Phospho (STY)]DQLFGRGSFDEAANR_	3	707.651	1	19	1
_AISS[Phospho (STY)]SPFHSR_	2	584.761	1	10	0
_AIS[Phospho (STY)]ASRLT[Phospho (STY)]AEEDERR_	3	621.938	2	15	2
_AIS[Phospho (STY)]ASRLT[Phospho (STY)]AEEDER_	3	569.904	2	14	1
_AIS[Phospho (STY)]DAMFANPK_	2	622.773	1	11	0
_AIS[Phospho (STY)]EESLSPSEAIANRDQNDTTEIQEQQMEDQMEVDMER_	4	1144.99	1	39	1
_AIS[Phospho (STY)]EESLSPSEAIANR_	2	877.404	1	16	0
_AIS[Phospho (STY)]EES[Phospho (STY)]LSPSEAIANR_	2	917.387	2	16	0
_AIS[Phospho (STY)]EES[Phospho (STY)]LSPSEAIANR_	3	611.927	2	16	0
_AIS[Phospho (STY)]HNKLSPSEPILC[Carbamidomethyl (C)]ADEEDSR_	3	850.051	1	22	1
_AIS[Phospho (STY)]LTEPEAEFVVR_	2	820.9	1	14	0
_AIS[Phospho (STY)]MPQR_	2	441.699	1	7	0
_AIS[Phospho (STY)]PDITLFNK_	2	649.823	1	11	0
_AIS[Phospho (STY)]SDQLFGRGSFDEAANR_	2	1060.97	1	19	1
_AIS[Phospho (STY)]SDQLFGR_	2	587.269	1	10	0
_AIS[Phospho (STY)]SSPFHSR_	2	584.761	1	10	0
_AIS[Phospho (STY)]SSPFHSR_	3	390.176	1	10	0
_AITM[Oxidation (M)]T[Phospho (STY)]NTNEVAGNTTC[Carbamidomethyl (C)]NK_	2	1018.43	1	18	0
_AITS[Phospho (STY)]PSR_	2	406.189	1	7	0
_AIT[Phospho (STY)]MTNTNEVAGNTTC[Carbamidomethyl (C)]NK_	2	1010.43	1	18	0
_AIT[Phospho (STY)]M[Oxidation (M)]TNTNEVAGNTTC[Carbamidomethyl (C)]NK_	2	1018.43	1	18	0
_AIT[Phospho (STY)]QIISGKDVIAQAQSGTGK_	2	1083.56	1	21	1
_AIVLHVGIEAGIEY[Phospho (STY)]K_	2	846.442	1	15	0
_AIYDES[Phospho (STY)]GFVS[Phospho (STY)]FDNFGPLR_	2	1097.45	2	18	0
_AIY[Phospho (STY)]DESGFVS[Phospho (STY)]FDNFGPLR_	3	731.969	2	18	0
_AKDEDIDPMDPMS[Phospho (STY)]PLNKDVS_	3	766.329	1	20	2
_AKDEDIDPMDPMS[Phospho (STY)]PLNK_	3	665.953	1	17	1
_AKDPIRT[Phospho (STY)]PDAK_	2	646.324	1	11	2
_AKDPIRT[Phospho (STY)]PDAK_	3	431.218	1	11	2
_AKEDDLQLADTAS[Phospho (STY)]IEEQPQTQGPIR_	2	1417.17	1	25	1
_AKEDDLQLADTAS[Phospho (STY)]IEEQPQTQGPIR_	3	945.113	1	25	1
_AKEDDLQLADTAS[Phospho (STY)]IEEQPQTQGPIR_	4	709.087	1	25	1
_AKEDDLQLADT[Phospho (STY)]ASIEEQPQTQGPIR_	3	945.113	1	25	1
_AKEDDLQLADT[Phospho (STY)]ASIEEQPQTQGPIR_	4	709.087	1	25	1
_AKEDDLQLADT[Phospho (STY)]AS[Phospho (STY)]IEEQPQTQGPIR_	3	971.769	2	25	1
_AKEDS[Phospho (STY)]LIK_	2	492.244	1	8	1
_AKEEELINSS[Phospho (STY)]INEEDYAAK_	3	745.002	1	19	1
_AKEEELINS[Phospho (STY)]SINEEDYAAK_	3	745.002	1	19	1
_AKEIDNT[Phospho (STY)]RS[Phospho (STY)]ELEK_	2	846.866	2	13	2
_AKENENATSEKDS[Phospho (STY)]DSNSNDLETK_	3	869.363	1	23	2
_AKENENAT[Phospho (STY)]SEKDSDSNSNDLETK_	3	869.363	1	23	2
_AKESQGAS[Phospho (STY)]PTLGQSEAYHR_	2	1048.97	1	19	1
_AKESQGAS[Phospho (STY)]PTLGQSEAYHR_	3	699.651	1	19	1
_AKESQGAS[Phospho (STY)]PTLGQSEAYHR_	4	524.99	1	19	1
_AKES[Phospho (STY)]QGASPTLGQSEAYHR_	3	699.651	1	19	1
_AKES[Phospho (STY)]QGASPTLGQSEAYHR_	4	524.99	1	19	1
_AKGVIPERAPSPT[Phospho (STY)]AK_	3	534.619	1	15	2
_AKGVIPERAPS[Phospho (STY)]PTAK_	3	534.619	1	15	2
_AKISSSS[Phospho (STY)]S[Phospho (STY)]SPNVR_	2	740.316	2	13	1
_AKISS[Phospho (STY)]SS[Phospho (STY)]SSPNVR_	2	740.316	2	13	1
_AKISS[Phospho (STY)]S[Phospho (STY)]SSSPNVR_	2	740.316	2	13	1
_AKKDEEVFT[Phospho (STY)]LDPIVNK_	3	642.659	1	16	2
_AKKEENPYAFYGQETEQADDVS[Phospho (STY)]VAPSETSTQESFFTR_	4	1067.47	1	37	2
_AKKEENPYAFYGQETEQADDVS[Phospho (STY)]VAPSET[Phospho (STY)]STQESFFTR_	3	1449.62	2	37	2
_AKKEENPYAFYGQETEQADDVS[Phospho (STY)]VAPS[Phospho (STY)]ETSTQESFFTR_	4	1087.46	2	37	2
_AKKEENPYAFYGQETEQADDVS[Phospho (STY)]VAPS[Phospho (STY)]ETS[Phospho (STY)]TQESFFTR_	4	1107.46	3	37	2
_AKKEENPYAFYGQETEQADDVS[Phospho (STY)]VAPS[Phospho (STY)]ET[Phospho (STY)]STQESFFTR_	4	1107.46	3	37	2
_AKKEENPYAFYGQET[Phospho (STY)]EQADDVSVAPSETSTQESFFTR_	4	1067.47	1	37	2
_AKKEENPYAFYGQET[Phospho (STY)]EQADDVSVAPS[Phospho (STY)]ETSTQESFFTR_	4	1087.46	2	37	2
_AKKEENPY[Phospho (STY)]AFYGQETEQADDVSVAPSET[Phospho (STY)]STQESFFTR_	4	1087.46	2	37	2
_AKKPS[Phospho (STY)]VGANNTAK_	2	683.348	1	13	1
_AKKPS[Phospho (STY)]VGANNTAK_	3	455.901	1	13	1
_AKLSNSS[Phospho (STY)]LSNLFKK_	3	539.618	1	14	2
_AKLSNS[Phospho (STY)]SLSNLFKK_	3	539.618	1	14	2
_AKLSNS[Phospho (STY)]SLSNLFK_	3	496.92	1	13	1
_AKLS[Phospho (STY)]NSSLSNLFKK_	3	539.618	1	14	2
_AKLS[Phospho (STY)]NSSLSNLFK_	2	744.877	1	13	1
_AKLS[Phospho (STY)]NSSLSNLFK_	3	496.92	1	13	1
_AKLS[Phospho (STY)]NSS[Phospho (STY)]LSNLFK_	2	784.86	2	13	1
_AKLS[Phospho (STY)]NS[Phospho (STY)]SLSNLFK_	2	784.86	2	13	1
_AKNPLTHST[Phospho (STY)]PK_	3	425.215	1	11	1
_AKNPLTHS[Phospho (STY)]TPK_	3	425.215	1	11	1
_AKNPLT[Phospho (STY)]HSTPK_	3	425.215	1	11	1
_AKNSLELELS[Phospho (STY)]DDDEDDVLQQYR_	3	892.396	1	22	1
_AKNS[Phospho (STY)]LELELSDDDEDDVLQQYR_	3	892.396	1	22	1
_AKNS[Phospho (STY)]PEPNEFLRDQSTDI_	2	1070.98	1	18	2
_AKNS[Phospho (STY)]PEPNEFLRDQSTDI_	3	714.323	1	18	2
_AKNS[Phospho (STY)]PEPNEFLR_	2	741.343	1	12	1
_AKNS[Phospho (STY)]PEPNEFLR_	3	494.564	1	12	1
_AKPLS[Phospho (STY)]QDPGSKR_	2	682.34	1	12	1
_AKPLS[Phospho (STY)]QDPGSKR_	3	455.229	1	12	1
_AKPLS[Phospho (STY)]QDPGSK_	2	604.29	1	11	0
_AKPPTTSTS[Phospho (STY)]LDFQR_	2	814.888	1	14	0
_AKPPTTSTS[Phospho (STY)]LDFQR_	3	543.594	1	14	0
_AKPPTTST[Phospho (STY)]SLDFQR_	2	814.888	1	14	0
_AKPPTTST[Phospho (STY)]SLDFQR_	3	543.594	1	14	0
_AKPPTTS[Phospho (STY)]TSLDFQR_	2	814.888	1	14	0
_AKPPTTS[Phospho (STY)]TSLDFQR_	3	543.594	1	14	0
_AKPPTT[Phospho (STY)]STSLDFQR_	2	814.888	1	14	0
_AKPPT[Phospho (STY)]TSTSLDFQR_	2	814.888	1	14	0
_AKQSPLS[Phospho (STY)]SDVPGK_	2	697.34	1	13	1
_AKQS[Phospho (STY)]PLSSDVPGK_	2	697.34	1	13	1
_AKRPVSNPSGS[Phospho (STY)]PK_	3	468.905	1	13	1
_AKSESPFS[Phospho (STY)]AFATNITKPSSTTPAFSFGNSTMNK_	4	884.163	1	33	1
_AKSES[Phospho (STY)]PFSAFATNITKPSSTTPAFSFGNSTMNK_	4	884.163	1	33	1
_AKSNENTTESVT[Phospho (STY)]PQVTNEQHTR_	3	851.052	1	22	1
_AKSNENTTESVT[Phospho (STY)]PQVTNEQHTR_	4	638.541	1	22	1
_AKSNENTTES[Phospho (STY)]VTPQVTNEQHTR_	4	638.541	1	22	1
_AKSQTC[Carbamidomethyl (C)]SST[Phospho (STY)]GYNNSSILK_	3	675.97	1	18	1
_AKSQTC[Carbamidomethyl (C)]SS[Phospho (STY)]TGYNNSSILK_	3	675.97	1	18	1
_AKSQTC[Carbamidomethyl (C)]S[Phospho (STY)]STGYNNSSILK_	3	675.97	1	18	1
_AKSQT[Phospho (STY)]C[Carbamidomethyl (C)]SSTGYNNSSILK_	3	675.97	1	18	1
_AKS[Phospho (STY)]APKFK_	3	319.504	1	8	2
_AKS[Phospho (STY)]C[Carbamidomethyl (C)]GVDAMSVDDLKK_	3	601.939	1	16	2
_AKS[Phospho (STY)]EGEGEVIDYNDDESLAK_	3	750.321	1	20	1
_AKS[Phospho (STY)]ESPFSAFATNITKPSSTTPAFSFGNSTMNK_	4	884.163	1	33	1
_AKS[Phospho (STY)]GEGFDYPSLPNGEPDIAQLK_	3	838.391	1	23	1
_AKS[Phospho (STY)]MISAMADK_	2	616.774	1	11	1
_AKS[Phospho (STY)]NAS[Phospho (STY)]FKGLR_	2	669.802	2	11	2
_AKS[Phospho (STY)]NAS[Phospho (STY)]FKGLR_	3	446.87	2	11	2
_AKS[Phospho (STY)]QTC[Carbamidomethyl (C)]SSTGYNNSSILK_	2	1013.45	1	18	1
_AKS[Phospho (STY)]QTC[Carbamidomethyl (C)]SSTGYNNSSILK_	3	675.97	1	18	1
_AKS[Phospho (STY)]YNSEMETPK_	2	732.807	1	12	1
_AKS[Phospho (STY)]YNSEMETPK_	3	488.874	1	12	1
_AKTMTS[Phospho (STY)]FESGMDQESLPK_	3	689.632	1	18	1
_AKTMT[Phospho (STY)]SFESGMDQESLPK_	3	689.632	1	18	1
_AKTPTPEPS[Phospho (STY)]PASTVASVSTSTSK_	3	771.04	1	23	1
_AKTPT[Phospho (STY)]PEPSPASTVASVSTSTSK_	3	771.04	1	23	1
_AKT[Phospho (STY)]EDFVK_	2	509.236	1	8	1
_AKT[Phospho (STY)]IVWNGPPGVFEFEK_	3	666.996	1	17	1
_AKT[Phospho (STY)]MTSFESGMDQESLPK_	3	689.632	1	18	1
_AKT[Phospho (STY)]PTPEPSPASTVASVSTSTSK_	3	771.04	1	23	1
_AKVDEDDENDELS[Phospho (STY)]AEGR_	3	657.932	1	17	1
_AKVENRLS[Phospho (STY)]QLEGR_	3	527.27	1	13	2
_AKYS[Phospho (STY)]YQAQTSK_	2	677.806	1	11	1
_ALADSSST[Phospho (STY)]PK_	2	528.734	1	10	0
_ALADSSS[Phospho (STY)]TPK_	2	528.734	1	10	0
_ALADSS[Phospho (STY)]STPK_	2	528.734	1	10	0
_ALADS[Phospho (STY)]SSTPK_	2	528.734	1	10	0
_ALALSSASTRMS[Phospho (STY)]S[Phospho (STY)]PPPSTSS_	2	1047.94	2	20	1
_ALALSS[Phospho (STY)]ASTRMSS[Phospho (STY)]PPPSTSS_	2	1047.94	2	20	1
_ALALSS[Phospho (STY)]ASTR_	2	528.758	1	10	0
_ALALS[Phospho (STY)]SASTR_	2	528.758	1	10	0
_ALALS[Phospho (STY)]SAS[Phospho (STY)]TR_	2	568.741	2	10	0
_ALAYMGLEPNTPLKS[Phospho (STY)]IKVDK_	3	756.728	1	20	2
_ALAYMGLEPNTPLKS[Phospho (STY)]IKVDK_	4	567.798	1	20	2
_ALAYMGLEPNT[Phospho (STY)]PLKSIKVDK_	3	756.728	1	20	2
_ALAYMGLEPNT[Phospho (STY)]PLK_	2	799.388	1	14	0
_ALDIPMVNQYS[Phospho (STY)]PTR_	2	842.892	1	14	0
_ALEDDSAS[Phospho (STY)]WDQFAVNEKK_	3	711.644	1	18	1
_ALEDDSAS[Phospho (STY)]WDQFAVNEK_	2	1002.91	1	17	0
_ALEDDSAS[Phospho (STY)]WDQFAVNEK_	3	668.946	1	17	0
_ALEDDS[Phospho (STY)]ASWDQFAVNEKK_	3	711.644	1	18	1
_ALEDDS[Phospho (STY)]ASWDQFAVNEK_	3	668.946	1	17	0
_ALEDTTDTSNDHLSES[Phospho (STY)]DIDNK_	3	800.662	1	21	0
_ALEDTTDTSNDHLS[Phospho (STY)]ESDIDNK_	2	1200.49	1	21	0
_ALEDTTDTSNDHLS[Phospho (STY)]ESDIDNK_	3	800.662	1	21	0
_ALEDTTDTS[Phospho (STY)]NDHLSESDIDNK_	3	800.662	1	21	0
_ALEEDPGS[Phospho (STY)]DHNTSNNDSGNHDR_	3	820.981	1	22	0
_ALEESRIT[Phospho (STY)]AQEDEQR_	3	618.946	1	15	1
_ALEES[Phospho (STY)]RITAQEDEQR_	2	927.915	1	15	1
_ALEES[Phospho (STY)]RITAQEDEQR_	3	618.946	1	15	1
_ALEES[Phospho (STY)]RIT[Phospho (STY)]AQEDEQR_	3	645.601	2	15	1
_ALEEVS[Phospho (STY)]LK_	2	484.739	1	8	0
_ALEKLSSS[Phospho (STY)]PGAK_	2	634.318	1	12	1
_ALEKLSSS[Phospho (STY)]PGAK_	3	423.215	1	12	1
_ALEKLSS[Phospho (STY)]SPGAK_	2	634.318	1	12	1
_ALEKLSS[Phospho (STY)]SPGAK_	3	423.215	1	12	1
_ALEKLS[Phospho (STY)]SSPGAK_	2	634.318	1	12	1
_ALEKLS[Phospho (STY)]SSPGAK_	3	423.215	1	12	1
_ALENAVGDEGNS[Phospho (STY)]KR_	2	770.344	1	14	1
_ALENAVGDEGNS[Phospho (STY)]KR_	3	513.898	1	14	1
_ALENNTNMHDQVSQAC[Carbamidomethyl (C)]SDSDRDQDS[Phospho (STY)]TAEKNVEGSAK_	4	1008.67	1	36	2
_ALENNTNMHDQVSQAC[Carbamidomethyl (C)]SDS[Phospho (STY)]DRDQDSTAEKNVEGSAK_	4	1008.67	1	36	2
_ALENNTNMHDQVSQAC[Carbamidomethyl (C)]SDS[Phospho (STY)]DRDQDSTAEK_	3	1116.11	1	29	1
_ALENNTNMHDQVSQAC[Carbamidomethyl (C)]SDS[Phospho (STY)]DRDQDSTAEK_	4	837.336	1	29	1
_ALENNTNMHDQVSQAC[Carbamidomethyl (C)]S[Phospho (STY)]DSDRDQDSTAEKNVEGSAK_	4	1008.67	1	36	2
_ALENNTNMHDQVSQAC[Carbamidomethyl (C)]S[Phospho (STY)]DSDRDQDSTAEK_	3	1116.11	1	29	1
_ALENNTNMHDQVSQAC[Carbamidomethyl (C)]S[Phospho (STY)]DSDRDQDSTAEK_	4	837.336	1	29	1
_ALENNTNMHDQVSQAC[Carbamidomethyl (C)]S[Phospho (STY)]DS[Phospho (STY)]DRDQDSTAEKNVEGSAK_	4	1028.66	2	36	2
_ALENNTNMHDQVSQAC[Carbamidomethyl (C)]S[Phospho (STY)]DS[Phospho (STY)]DRDQDSTAEK_	3	1142.77	2	29	1
_ALENNTNMHDQVSQAC[Carbamidomethyl (C)]S[Phospho (STY)]DS[Phospho (STY)]DRDQDSTAEK_	4	857.328	2	29	1
_ALENNTNMHDQVS[Phospho (STY)]QAC[Carbamidomethyl (C)]SDSDRDQDSTAEKNVEGSAK_	4	1008.67	1	36	2
_ALENNTNMHDQVS[Phospho (STY)]QAC[Carbamidomethyl (C)]SDSDRDQDSTAEK_	3	1116.11	1	29	1
_ALENNTNMHDQVS[Phospho (STY)]QAC[Carbamidomethyl (C)]SDSDRDQDSTAEK_	4	837.336	1	29	1
_ALENNTNMHDQVS[Phospho (STY)]QAC[Carbamidomethyl (C)]SDS[Phospho (STY)]DRDQDSTAEK_	3	1142.77	2	29	1
_ALENPT[Phospho (STY)]RPFLAILGGAK_	3	616.664	1	17	0
_ALENTS[Phospho (STY)]EEDGDDDLSLFR_	2	1053.43	1	18	0
_ALENT[Phospho (STY)]SEEDGDDDLSLFR_	2	1053.43	1	18	0
_ALENT[Phospho (STY)]S[Phospho (STY)]EEDGDDDLSLFR_	2	1093.41	2	18	0
_ALENT[Phospho (STY)]S[Phospho (STY)]EEDGDDDLSLFR_	3	729.279	2	18	0
_ALENT[Phospho (STY)]S[Phospho (STY)]EEDGDDDLS[Phospho (STY)]LFR_	2	1133.4	3	18	0
_ALENT[Phospho (STY)]S[Phospho (STY)]EEDGDDDLS[Phospho (STY)]LFR_	3	755.934	3	18	0
_ALERDEDADS[Phospho (STY)]TTKDR_	3	601.258	1	15	2
_ALESVGS[Phospho (STY)]DTTFK_	2	667.797	1	12	0
_ALFPSNFLPIT[Phospho (STY)]PVSSVITPASK_	3	789.418	1	22	0
_ALGFS[Phospho (STY)]PASK_	1	957.444	1	9	0
_ALGFS[Phospho (STY)]PASK_	2	479.226	1	9	0
_ALGFS[Phospho (STY)]PAS[Phospho (STY)]KEK_	2	647.778	2	11	1
_ALGMAGESNMNFT[Phospho (STY)]PTKK_	2	938.92	1	17	1
_ALGMAGESNMNFT[Phospho (STY)]PTKK_	3	626.283	1	17	1
_ALGMAGESNMNFT[Phospho (STY)]PTK_	2	874.873	1	16	0
_ALGMAGES[Phospho (STY)]NMNFTPTK_	2	874.873	1	16	0
_ALGM[Oxidation (M)]AGESNMNFT[Phospho (STY)]PTKK_	3	631.614	1	17	1
_ALKPLINT[Phospho (STY)]QQSPHPVVDNDK_	3	765.39	1	20	0
_ALKQDSNDTSDS[Phospho (STY)]PQDDQVGK_	3	743.317	1	20	1
_ALKQDSNDT[Phospho (STY)]SDSPQDDQVGK_	3	743.317	1	20	1
_ALLDIDT[Phospho (STY)]LDEKTRK_	3	570.961	1	14	2
_ALLDIDT[Phospho (STY)]LDEK_	2	663.315	1	11	0
_ALLELLDDSPVTPGET[Phospho (STY)]RPAYDGYEASK_	3	996.469	1	27	0
_ALLELLDDSPVT[Phospho (STY)]PGEARPAYDGYEASR_	3	995.801	1	27	0
_ALLELLDDSPVT[Phospho (STY)]PGEARPAYDGYEASR_	4	747.102	1	27	0
_ALLELLDDSPVT[Phospho (STY)]PGEAR_	2	938.459	1	17	0
_ALLELLDDSPVT[Phospho (STY)]PGEAR_	3	625.975	1	17	0
_ALLELLDDSPVT[Phospho (STY)]PGETRPAYDGYEASK_	2	1494.2	1	27	0
_ALLELLDDSPVT[Phospho (STY)]PGETRPAYDGYEASK_	3	996.469	1	27	0
_ALLELLDDSPVT[Phospho (STY)]PGETRPAYDGYEASK_	4	747.603	1	27	0
_ALLELLDDSPVT[Phospho (STY)]PGETR_	2	953.464	1	17	0
_ALLELLDDS[Phospho (STY)]PVTPGEAR_	2	938.459	1	17	0
_ALLELLDDS[Phospho (STY)]PVTPGETRPAYDGYEASK_	3	996.469	1	27	0
_ALLELLDDS[Phospho (STY)]PVTPGETRPAYDGYEASK_	4	747.603	1	27	0
_ALLELLDDS[Phospho (STY)]PVTPGETR_	2	953.464	1	17	0
_ALLELLDDS[Phospho (STY)]PVT[Phospho (STY)]PGETRPAYDGYEASK_	3	1023.12	2	27	0
_ALLRARM[Oxidation (M)]S[Phospho (STY)]ALT[Phospho (STY)]GK_	3	521.921	2	13	2
_ALNAVPLVAPTSS[Phospho (STY)]EKQK_	3	611.655	1	17	1
_ALNAVPLVAPTS[Phospho (STY)]SEKQK_	3	611.655	1	17	1
_ALNAVPLVAPT[Phospho (STY)]SSEKQK_	3	611.655	1	17	1
_ALNDFLSSES[Phospho (STY)]VHT[Phospho (STY)]HDSS[Phospho (STY)]RK_	3	790.645	3	19	1
_ALNDFLSSES[Phospho (STY)]VHT[Phospho (STY)]HDS[Phospho (STY)]SRK_	3	790.645	3	19	1
_ALNDFLSS[Phospho (STY)]ES[Phospho (STY)]VHTHDS[Phospho (STY)]SRK_	3	790.645	3	19	1
_ALNNNNRNS[Phospho (STY)]IPPPTISSSK_	3	702.011	1	19	1
_ALNS[Phospho (STY)]PKKDFGPYLDSENDIR_	3	787.037	1	20	2
_ALPDAVTIIEPKEEEPILAPS[Phospho (STY)]VK_	2	1270.17	1	23	1
_ALPDAVTIIEPKEEEPILAPS[Phospho (STY)]VK_	3	847.115	1	23	1
_ALPDAVTIIEPKEEEPILAPS[Phospho (STY)]VK_	4	635.588	1	23	1
_ALPDAVT[Phospho (STY)]IIEPKEEEPILAPSVK_	3	847.115	1	23	1
_ALPDAVT[Phospho (STY)]IIEPK_	2	673.852	1	12	0
_ALPSIHVPTIDSS[Phospho (STY)]PLSEAK_	2	1021.51	1	19	0
_ALPSIHVPTIDSS[Phospho (STY)]PLSEAK_	3	681.345	1	19	0
_ALPSIHVPTIDS[Phospho (STY)]SPLSEAK_	2	1021.51	1	19	0
_ALPSIHVPTIDS[Phospho (STY)]SPLSEAK_	3	681.345	1	19	0
_ALPSIHVPT[Phospho (STY)]IDSSPLSEAK_	2	1021.51	1	19	0
_ALPSIHVPT[Phospho (STY)]IDSSPLSEAK_	3	681.345	1	19	0
_ALPSITDIPVS[Phospho (STY)]DDSDIKR_	3	674.665	1	18	1
_ALPTSSS[Phospho (STY)]SLGR_	2	578.274	1	11	0
_ALPTS[Phospho (STY)]SSSLGR_	2	578.274	1	11	0
_ALPT[Phospho (STY)]SSS[Phospho (STY)]SLGR_	2	618.257	2	11	0
_ALQSTLSSTSMYLDSFQRS[Phospho (STY)]PNNILGIPSQSGSIPLPQSR_	3	1420.03	1	39	1
_ALQSTLSSTSMYLDSFQRS[Phospho (STY)]PNNILGIPSQSGSIPLPQSR_	4	1065.28	1	39	1
_ALQSTLSSTSMYLDS[Phospho (STY)]FQRSPNNILGIPSQSGSIPLPQSR_	3	1420.03	1	39	1
_ALQSTLSSTSM[Oxidation (M)]YLDS[Phospho (STY)]FQRSPNNILGIPSQSGSIPLPQSR_	4	1069.28	1	39	1
_ALQSTLSST[Phospho (STY)]SMYLDSFQRSPNNILGIPSQSGSIPLPQSR_	3	1420.03	1	39	1
_ALQSTLSS[Phospho (STY)]TSMYLDSFQRSPNNILGIPSQSGSIPLPQSR_	4	1065.28	1	39	1
_ALQSTLS[Phospho (STY)]STSMYLDSFQRSPNNILGIPSQSGSIPLPQSR_	4	1065.28	1	39	1
_ALQS[Phospho (STY)]TLSSTSM[Oxidation (M)]YLDSFQRSPNNILGIPSQSGSIPLPQSR_	4	1069.28	1	39	1
_ALSAMNTNSNTLYSSRENS[Phospho (STY)]NK_	3	794.685	1	21	1
_ALSNNISQES[Phospho (STY)]LVAPAPEQGVPPAISR_	3	909.123	1	26	0
_ALSNNIS[Phospho (STY)]QESLVAPAPEQGVPPAISR_	3	909.123	1	26	0
_ALSNTNMS[Phospho (STY)]DPASKPNSLVQHLYAPVFDR_	3	1051.5	1	28	0
_ALSNT[Phospho (STY)]NMSDPASKPNSLVQHLYAPVFDR_	4	788.877	1	28	0
_ALSPIPS[Phospho (STY)]PTR_	2	559.784	1	10	0
_ALSTAS[Phospho (STY)]LISSNGQTSASK_	2	901.93	1	18	0
_ALSTAS[Phospho (STY)]LISSNGQTSASK_	3	601.623	1	18	0
_ALSTAS[Phospho (STY)]LIS[Phospho (STY)]SNGQTSASK_	2	941.913	2	18	0
_ALST[Phospho (STY)]ASLISSNGQTSASK_	2	901.93	1	18	0
_ALST[Phospho (STY)]ASLISSNGQTSASK_	3	601.623	1	18	0
_ALST[Phospho (STY)]AS[Phospho (STY)]LISSNGQTSASK_	2	941.913	2	18	0
_ALST[Phospho (STY)]AS[Phospho (STY)]LISS[Phospho (STY)]NGQTSASK_	2	981.897	3	18	0
_ALSYDDDS[Phospho (STY)]VDERNNDDQYLKPR_	3	903.387	1	22	1
_ALS[Phospho (STY)]LDDLVNHDENEKVK_	3	673.653	1	17	1
_ALS[Phospho (STY)]LDDLVNHDENEK_	2	896.393	1	15	0
_ALS[Phospho (STY)]LDDLVNHDENEK_	3	597.931	1	15	0
_ALS[Phospho (STY)]LGPEESDNKLK_	2	790.882	1	14	1
_ALS[Phospho (STY)]LGPEESDNKLK_	3	527.59	1	14	1
_ALS[Phospho (STY)]LGPEESDNK_	2	670.292	1	12	0
_ALS[Phospho (STY)]NNISQESLVAPAPEQGVPPAISR_	3	909.123	1	26	0
_ALS[Phospho (STY)]NTNMSDPASKPNSLVQHLYAPVFDR_	3	1051.5	1	28	0
_ALS[Phospho (STY)]NTNMSDPASKPNSLVQHLYAPVFDR_	4	788.877	1	28	0
_ALS[Phospho (STY)]PIPSPTR_	2	559.784	1	10	0
_ALS[Phospho (STY)]PIPSPT[Phospho (STY)]R_	2	599.767	2	10	0
_ALS[Phospho (STY)]PIPS[Phospho (STY)]PTRNSVR_	2	827.889	2	14	1
_ALS[Phospho (STY)]PIPS[Phospho (STY)]PTRNSVR_	3	552.262	2	14	1
_ALS[Phospho (STY)]PIPS[Phospho (STY)]PTRNS[Phospho (STY)]VR_	2	867.872	3	14	1
_ALS[Phospho (STY)]PIPS[Phospho (STY)]PTR_	1	1198.53	2	10	0
_ALS[Phospho (STY)]PIPS[Phospho (STY)]PTR_	2	599.767	2	10	0
_ALS[Phospho (STY)]PIPS[Phospho (STY)]PT[Phospho (STY)]RNSVR_	3	578.917	3	14	1
_ALS[Phospho (STY)]QEEQSR_	2	564.24	1	9	0
_ALS[Phospho (STY)]TASLISSNGQTSASK_	2	901.93	1	18	0
_ALS[Phospho (STY)]TASLISSNGQTSASK_	3	601.623	1	18	0
_ALS[Phospho (STY)]TASLIS[Phospho (STY)]SNGQTSASK_	2	941.913	2	18	0
_ALS[Phospho (STY)]TAS[Phospho (STY)]LISSNGQTSASK_	2	941.913	2	18	0
_ALS[Phospho (STY)]TAS[Phospho (STY)]LISSNGQTSASK_	3	628.278	2	18	0
_ALS[Phospho (STY)]TAS[Phospho (STY)]LIS[Phospho (STY)]SNGQTSASK_	2	981.897	3	18	0
_ALS[Phospho (STY)]T[Phospho (STY)]ASLISSNGQTSASK_	2	941.913	2	18	0
_ALS[Phospho (STY)]T[Phospho (STY)]ASLISSNGQTSASK_	3	628.278	2	18	0
_ALS[Phospho (STY)]WVDSLINR_	2	677.332	1	11	0
_ALS[Phospho (STY)]YLLRHT[Phospho (STY)]AVKEK_	2	894.944	2	14	2
_ALTAAEES[Phospho (STY)]DEERIAMKDGR_	2	1086.49	1	19	2
_ALTAAEES[Phospho (STY)]DEERIAMKDGR_	3	724.659	1	19	2
_ALTAAEES[Phospho (STY)]DEERIAMKDGR_	4	543.746	1	19	2
_ALTAAEES[Phospho (STY)]DEERIAMK_	2	922.411	1	16	1
_ALTAAEES[Phospho (STY)]DEERIAMK_	3	615.276	1	16	1
_ALTAAEES[Phospho (STY)]DEERIAM[Oxidation (M)]KDGR_	3	729.991	1	19	2
_ALTAAEES[Phospho (STY)]DEERIAM[Oxidation (M)]KDGR_	4	547.745	1	19	2
_ALTAAEES[Phospho (STY)]DEERIAM[Oxidation (M)]K_	2	930.408	1	16	1
_ALTAAEES[Phospho (STY)]DEERIAM[Oxidation (M)]K_	3	620.608	1	16	1
_ALTAAEES[Phospho (STY)]DEER_	1	1400.56	1	12	0
_ALTAAEES[Phospho (STY)]DEER_	2	700.782	1	12	0
_ALTAAIT[Phospho (STY)]PMNK_	2	605.799	1	11	0
_ALTNT[Phospho (STY)]DNFIEMYHNQQR_	2	1087.97	1	17	0
_ALTS[Phospho (STY)]PERWEIR_	2	719.348	1	11	1
_ALTS[Phospho (STY)]PERWEIR_	3	479.901	1	11	1
_ALTS[Phospho (STY)]PER_	2	427.194	1	7	0
_ALT[Phospho (STY)]AAEESDEERIAMK_	3	615.276	1	16	1
_ALT[Phospho (STY)]HLELEAADDDDSKQLTTR_	3	808.043	1	21	1
_ALT[Phospho (STY)]NTDNFIEMYHNQQR_	2	1087.97	1	17	0
_ALT[Phospho (STY)]NTDNFIEMYHNQQR_	3	725.649	1	17	0
_ALT[Phospho (STY)]PERNTVPLKNNDSR_	3	669	1	17	2
_ALT[Phospho (STY)]PERNTVPLKNNDS[Phospho (STY)]R_	3	695.656	2	17	2
_ALT[Phospho (STY)]PERNTVPLK_	2	709.874	1	12	1
_ALT[Phospho (STY)]SPERWEIR_	2	719.348	1	11	1
_ALT[Phospho (STY)]SPERWEIR_	3	479.901	1	11	1
_ALVLELDEMSNGS[Phospho (STY)]EIQDALEEISGQK_	2	1449.67	1	26	0
_ALVLELDEMSNGS[Phospho (STY)]EIQDALEEISGQK_	3	966.782	1	26	0
_ALVLELDEMSNGS[Phospho (STY)]EIQDALEEISGQK_	4	725.339	1	26	0
_ALVLELDEMS[Phospho (STY)]NGSEIQDALEEISGQK_	2	1449.67	1	26	0
_ALVLELDEMS[Phospho (STY)]NGSEIQDALEEISGQK_	3	966.782	1	26	0
_ALVLELDEMS[Phospho (STY)]NGSEIQDALEEISGQK_	4	725.339	1	26	0
_ALVLELDEM[Oxidation (M)]SNGS[Phospho (STY)]EIQDALEEISGQK_	3	972.114	1	26	0
_ALVLELDEM[Oxidation (M)]S[Phospho (STY)]NGSEIQDALEEISGQK_	2	1457.67	1	26	0
_ALVLELDEM[Oxidation (M)]S[Phospho (STY)]NGSEIQDALEEISGQK_	3	972.114	1	26	0
_ALYAVYPSS[Phospho (STY)]PK_	2	638.305	1	11	0
_ALYAVYPS[Phospho (STY)]SPK_	2	638.305	1	11	0
_ALYLVYC[Carbamidomethyl (C)]QT[Phospho (STY)]R_	2	683.815	1	10	0
_ALYLVYC[Carbamidomethyl (C)]QT[Phospho (STY)]R_	3	456.212	1	10	0
_ALY[Phospho (STY)]LVYC[Carbamidomethyl (C)]QTR_	3	456.212	1	10	0
_AMADLSISSAETISNS[Phospho (STY)]DDEVDLNQVNEK_	3	1025.78	1	28	0
_AMADLSISSAETIS[Phospho (STY)]NSDDEVDLNQVNEK_	3	1025.78	1	28	0
_AMADLSIS[Phospho (STY)]SAETISNSDDEVDLNQVNEK_	3	1025.78	1	28	0
_AMDLQNSLDSQLSSSYHSTASSASRNS[Phospho (STY)]S[Phospho (STY)]IKR_	4	872.884	2	31	2
_AMDLQNSLDSQLSSSYHSTASSAS[Phospho (STY)]RNS[Phospho (STY)]SIKR_	4	872.884	2	31	2
_AMDLQNSLDSQLSSSYHSTASS[Phospho (STY)]ASR_	3	908.392	1	25	0
_AMDLQNSLDSQLSSSYHSTAS[Phospho (STY)]SASR_	3	908.392	1	25	0
_AMDLQNSLDSQLSSSYHSTAS[Phospho (STY)]S[Phospho (STY)]ASRNSSIKR_	4	872.884	2	31	2
_AMDLQNSLDSQLSSSYHST[Phospho (STY)]ASSASR_	3	908.392	1	25	0
_AMDLQNSLDSQLSSSYHS[Phospho (STY)]TASSASR_	3	908.392	1	25	0
_AMDLQNSLDSQLSSSYHS[Phospho (STY)]T[Phospho (STY)]ASSASRNSSIKR_	4	872.884	2	31	2
_AMDLQNSLDSQLSSSY[Phospho (STY)]HS[Phospho (STY)]TASSASRNSSIKR_	4	872.884	2	31	2
_AMDLQNSLDSQLSS[Phospho (STY)]SYHSTASSASR_	3	908.392	1	25	0
_AMDLQNSLDSQLSS[Phospho (STY)]S[Phospho (STY)]YHSTASSASRNSSIKR_	4	872.884	2	31	2
_AMDLQNSLDSQLS[Phospho (STY)]S[Phospho (STY)]SYHSTASSASRNSSIKR_	4	872.884	2	31	2
_AMDNGLSLPIS[Phospho (STY)]R_	2	677.315	1	12	0
_AMDRS[Phospho (STY)]DIFR_	2	595.755	1	9	1
_AMDYAIS[Phospho (STY)]IENIV_	2	709.817	1	12	0
_AMEEANPEDT[Phospho (STY)]EETLNKIEGDNSLEAADFR_	3	1106.8	1	29	1
_AMEEANPEDT[Phospho (STY)]EET[Phospho (STY)]LNKIEGDNSLEAADFR_	3	1133.46	2	29	1
_AMELTEGKS[Phospho (STY)]PETWSTLGSIK_	3	749.02	1	20	1
_AMEVDEKPTETYS[Phospho (STY)]DVGGLDK_	3	755.327	1	20	0
_AMNFSGSPGAVSTSPTQS[Phospho (STY)]FMNTLPR_	2	1333.09	1	25	0
_AMNFSGSPGAVSTSPTQS[Phospho (STY)]FMNTLPR_	3	889.064	1	25	0
_AMNFSGSPGAVSTSPT[Phospho (STY)]QSFMNTLPR_	2	1333.09	1	25	0
_AMNFSGSPGAVSTSPT[Phospho (STY)]QSFM[Oxidation (M)]NTLPR_	3	894.396	1	25	0
_AMNFSGSPGAVSTS[Phospho (STY)]PTQSFMNTLPR_	2	1333.09	1	25	0
_AMNFSGSPGAVSTS[Phospho (STY)]PTQSFMNTLPR_	3	889.064	1	25	0
_AMNFSGSPGAVSTS[Phospho (STY)]PTQSFM[Oxidation (M)]NTLPR_	2	1341.09	1	25	0
_AMNFSGSPGAVSTS[Phospho (STY)]PTQSFM[Oxidation (M)]NTLPR_	3	894.396	1	25	0
_AMNFSGSPGAVSTS[Phospho (STY)]PTQS[Phospho (STY)]FMNTLPR_	3	915.72	2	25	0
_AMNFSGSPGAVSTS[Phospho (STY)]PTQS[Phospho (STY)]FM[Oxidation (M)]NTLPR_	3	921.051	2	25	0
_AMNFSGSPGAVST[Phospho (STY)]SPTQSFMNTLPR_	2	1333.09	1	25	0
_AMNFSGSPGAVST[Phospho (STY)]SPTQSFMNTLPR_	3	889.064	1	25	0
_AMNFSGSPGAVST[Phospho (STY)]SPTQSFM[Oxidation (M)]NTLPR_	2	1341.09	1	25	0
_AMNFSGSPGAVST[Phospho (STY)]SPTQSFM[Oxidation (M)]NTLPR_	3	894.396	1	25	0
_AMNFSGSPGAVST[Phospho (STY)]SPTQS[Phospho (STY)]FMNTLPR_	3	915.72	2	25	0
_AMNFSGSPGAVST[Phospho (STY)]S[Phospho (STY)]PTQSFMNTLPR_	3	915.72	2	25	0
_AMNFSGSPGAVST[Phospho (STY)]S[Phospho (STY)]PTQSFM[Oxidation (M)]NTLPR_	3	921.051	2	25	0
_AMNFSGSPGAVS[Phospho (STY)]TSPTQSFMNTLPR_	2	1333.09	1	25	0
_AMNFSGSPGAVS[Phospho (STY)]TSPTQSFMNTLPR_	3	889.064	1	25	0
_AMNFSGSPGAVS[Phospho (STY)]TSPTQSFMNTLPR_	4	667.05	1	25	0
_AMNFSGSPGAVS[Phospho (STY)]TSPTQSFM[Oxidation (M)]NTLPR_	2	1341.09	1	25	0
_AMNFSGSPGAVS[Phospho (STY)]TSPTQSFM[Oxidation (M)]NTLPR_	3	894.396	1	25	0
_AMNFSGSPGAVS[Phospho (STY)]TSPTQS[Phospho (STY)]FMNTLPR_	3	915.72	2	25	0
_AMNFSGSPGAVS[Phospho (STY)]T[Phospho (STY)]SPTQSFMNTLPR_	3	915.72	2	25	0
_AMNFSGS[Phospho (STY)]PGAVSTSPTQSFMNTLPRR_	3	941.098	1	26	1
_AMNFSGS[Phospho (STY)]PGAVSTSPTQSFMNTLPR_	2	1333.09	1	25	0
_AMNFSGS[Phospho (STY)]PGAVSTSPTQSFMNTLPR_	3	889.064	1	25	0
_AMNFSGS[Phospho (STY)]PGAVSTSPTQSFM[Oxidation (M)]NTLPR_	2	1341.09	1	25	0
_AMNFSGS[Phospho (STY)]PGAVSTSPTQSFM[Oxidation (M)]NTLPR_	3	894.396	1	25	0
_AMNFSGS[Phospho (STY)]PGAVSTSPTQS[Phospho (STY)]FMNTLPR_	3	915.72	2	25	0
_AMNFSGS[Phospho (STY)]PGAVSTSPT[Phospho (STY)]QSFMNTLPR_	2	1373.08	2	25	0
_AMNFSGS[Phospho (STY)]PGAVSTSPT[Phospho (STY)]QSFMNTLPR_	3	915.72	2	25	0
_AMNFSGS[Phospho (STY)]PGAVSTS[Phospho (STY)]PTQSFMNTLPR_	2	1373.08	2	25	0
_AMNFSGS[Phospho (STY)]PGAVSTS[Phospho (STY)]PTQSFMNTLPR_	3	915.72	2	25	0
_AMNFSGS[Phospho (STY)]PGAVSTS[Phospho (STY)]PTQSFMNTLPR_	4	687.042	2	25	0
_AMNFSGS[Phospho (STY)]PGAVSTS[Phospho (STY)]PTQSFM[Oxidation (M)]NTLPR_	2	1381.07	2	25	0
_AMNFSGS[Phospho (STY)]PGAVSTS[Phospho (STY)]PTQSFM[Oxidation (M)]NTLPR_	3	921.051	2	25	0
_AMNFSGS[Phospho (STY)]PGAVSTS[Phospho (STY)]PTQS[Phospho (STY)]FMNTLPR_	2	1413.06	3	25	0
_AMNFSGS[Phospho (STY)]PGAVSTS[Phospho (STY)]PTQS[Phospho (STY)]FMNTLPR_	3	942.375	3	25	0
_AMNFSGS[Phospho (STY)]PGAVST[Phospho (STY)]SPTQSFMNTLPR_	2	1373.08	2	25	0
_AMNFSGS[Phospho (STY)]PGAVST[Phospho (STY)]SPTQSFMNTLPR_	3	915.72	2	25	0
_AMNFSGS[Phospho (STY)]PGAVST[Phospho (STY)]SPTQSFM[Oxidation (M)]NTLPR_	2	1381.07	2	25	0
_AMNFSGS[Phospho (STY)]PGAVS[Phospho (STY)]TSPTQSFMNTLPR_	3	915.72	2	25	0
_AMNFSGS[Phospho (STY)]PGAVS[Phospho (STY)]TSPTQSFM[Oxidation (M)]NTLPR_	3	921.051	2	25	0
_AMNFSGS[Phospho (STY)]PGAVS[Phospho (STY)]TSPTQS[Phospho (STY)]FMNTLPR_	2	1413.06	3	25	0
_AMNFSGS[Phospho (STY)]PGAVS[Phospho (STY)]TSPTQS[Phospho (STY)]FMNTLPR_	3	942.375	3	25	0
_AMNFS[Phospho (STY)]GSPGAVSTSPTQSFMNTLPR_	2	1333.09	1	25	0
_AMNFS[Phospho (STY)]GSPGAVSTSPTQSFMNTLPR_	3	889.064	1	25	0
_AMNFS[Phospho (STY)]GSPGAVSTSPTQSFMNTLPR_	4	667.05	1	25	0
_AMNFS[Phospho (STY)]GSPGAVSTSPTQSFM[Oxidation (M)]NTLPR_	2	1341.09	1	25	0
_AMNFS[Phospho (STY)]GSPGAVSTSPTQSFM[Oxidation (M)]NTLPR_	3	894.396	1	25	0
_AMNFS[Phospho (STY)]GSPGAVSTSPTQS[Phospho (STY)]FM[Oxidation (M)]NTLPR_	3	921.051	2	25	0
_AMNFS[Phospho (STY)]GSPGAVSTS[Phospho (STY)]PTQSFMNTLPR_	2	1373.08	2	25	0
_AMNFS[Phospho (STY)]GSPGAVSTS[Phospho (STY)]PTQSFMNTLPR_	3	915.72	2	25	0
_AMNFS[Phospho (STY)]GSPGAVSTS[Phospho (STY)]PTQSFMNTLPR_	4	687.042	2	25	0
_AMNFS[Phospho (STY)]GSPGAVSTS[Phospho (STY)]PTQSFM[Oxidation (M)]NTLPR_	3	921.051	2	25	0
_AMNFS[Phospho (STY)]GSPGAVS[Phospho (STY)]TSPTQSFMNTLPR_	3	915.72	2	25	0
_AMNFS[Phospho (STY)]GSPGAVS[Phospho (STY)]TSPTQSFM[Oxidation (M)]NTLPR_	3	921.051	2	25	0
_AMNFS[Phospho (STY)]GSPGAVS[Phospho (STY)]TSPTQS[Phospho (STY)]FMNTLPR_	3	942.375	3	25	0
_AMNFS[Phospho (STY)]GSPGAVS[Phospho (STY)]TS[Phospho (STY)]PTQSFMNTLPR_	3	942.375	3	25	0
_AMNFS[Phospho (STY)]GS[Phospho (STY)]PGAVSTSPTQSFMNTLPR_	3	915.72	2	25	0
_AMNFS[Phospho (STY)]GS[Phospho (STY)]PGAVSTSPTQSFMNTLPR_	4	687.042	2	25	0
_AMNFS[Phospho (STY)]GS[Phospho (STY)]PGAVSTSPTQSFM[Oxidation (M)]NTLPR_	3	921.051	2	25	0
_AMNFS[Phospho (STY)]GS[Phospho (STY)]PGAVSTSPTQS[Phospho (STY)]FMNTLPR_	3	942.375	3	25	0
_AMNFS[Phospho (STY)]GS[Phospho (STY)]PGAVS[Phospho (STY)]TSPTQSFMNTLPR_	3	942.375	3	25	0
_AMNTPEGKNESFHDNLSES[Phospho (STY)]QVQPAVAPPNTGK_	3	1158.86	1	32	1
_AMNTPEGKNESFHDNLS[Phospho (STY)]ESQVQPAVAPPNTGK_	3	1158.86	1	32	1
_AMNTPEGKNESFHDNLS[Phospho (STY)]ESQVQPAVAPPNTGK_	4	869.396	1	32	1
_AMNTPEGKNESFHDNLS[Phospho (STY)]ES[Phospho (STY)]QVQPAVAPPNTGK_	3	1185.51	2	32	1
_AMNTPEGKNES[Phospho (STY)]FHDNLSESQVQPAVAPPNTGK_	3	1158.86	1	32	1
_AMNTPEGKNES[Phospho (STY)]FHDNLSESQVQPAVAPPNTGK_	4	869.396	1	32	1
_AMNTPEGKNES[Phospho (STY)]FHDNLS[Phospho (STY)]ESQVQPAVAPPNTGK_	3	1185.51	2	32	1
_AMNTPEGKNES[Phospho (STY)]FHDNLS[Phospho (STY)]ESQVQPAVAPPNTGK_	4	889.388	2	32	1
_AMNT[Phospho (STY)]PEGKNES[Phospho (STY)]FHDNLSES[Phospho (STY)]QVQPAVAPPNTGK_	3	1212.17	3	32	1
_AMNT[Phospho (STY)]PEGKNES[Phospho (STY)]FHDNLS[Phospho (STY)]ESQVQPAVAPPNTGK_	3	1212.17	3	32	1
_AMNT[Phospho (STY)]PEGKNES[Phospho (STY)]FHDNLS[Phospho (STY)]ESQVQPAVAPPNTGK_	4	909.379	3	32	1
_AMNT[Phospho (STY)]PEGK_	2	464.186	1	8	0
_AMNT[Phospho (STY)]PLQQQEGLK_	2	769.358	1	13	0
_AMNT[Phospho (STY)]PLQQQEGLK_	3	513.241	1	13	0
_AMQSIAPILEGFS[Phospho (STY)]PK_	2	834.907	1	15	0
_AMQSIAPILEGFS[Phospho (STY)]PK_	3	556.94	1	15	0
_AMSLQS[Phospho (STY)]FPNGNPLMQAPTPHPR_	2	1236.07	1	22	0
_AMSLQS[Phospho (STY)]FPNGNPLMQAPTPHPR_	3	824.384	1	22	0
_AMSLQS[Phospho (STY)]FPNGNPLM[Oxidation (M)]QAPTPHPR_	3	829.715	1	22	0
_AMS[Phospho (STY)]LQSFPNGNPLMQAPTPHPR_	2	1236.07	1	22	0
_AMS[Phospho (STY)]LQSFPNGNPLMQAPTPHPR_	3	824.384	1	22	0
_AMS[Phospho (STY)]LQSFPNGNPLMQAPTPHPR_	4	618.539	1	22	0
_AMS[Phospho (STY)]LQSFPNGNPLM[Oxidation (M)]QAPTPHPR_	3	829.715	1	22	0
_AMS[Phospho (STY)]LQS[Phospho (STY)]FPNGNPLMQAPTPHPR_	3	851.039	2	22	0
_AM[Oxidation (M)]DNGLSLPIS[Phospho (STY)]R_	2	685.313	1	12	0
_AM[Oxidation (M)]NFSGSPGAVSTSPT[Phospho (STY)]QSFMNTLPR_	3	894.396	1	25	0
_AM[Oxidation (M)]NFSGSPGAVSTS[Phospho (STY)]PTQSFMNTLPR_	2	1341.09	1	25	0
_AM[Oxidation (M)]NFSGSPGAVSTS[Phospho (STY)]PTQSFMNTLPR_	3	894.396	1	25	0
_AM[Oxidation (M)]NFSGSPGAVSTS[Phospho (STY)]PTQSFM[Oxidation (M)]NTLPR_	3	899.728	1	25	0
_AM[Oxidation (M)]NFSGSPGAVST[Phospho (STY)]SPTQSFMNTLPR_	2	1341.09	1	25	0
_AM[Oxidation (M)]NFSGSPGAVST[Phospho (STY)]SPTQSFMNTLPR_	3	894.396	1	25	0
_AM[Oxidation (M)]NFSGSPGAVST[Phospho (STY)]SPTQSFM[Oxidation (M)]NTLPR_	3	899.728	1	25	0
_AM[Oxidation (M)]NFSGSPGAVST[Phospho (STY)]S[Phospho (STY)]PTQSFMNTLPR_	3	921.051	2	25	0
_AM[Oxidation (M)]NFSGSPGAVST[Phospho (STY)]S[Phospho (STY)]PTQSFM[Oxidation (M)]NTLPR_	3	926.383	2	25	0
_AM[Oxidation (M)]NFSGSPGAVS[Phospho (STY)]TSPTQSFMNTLPR_	2	1341.09	1	25	0
_AM[Oxidation (M)]NFSGSPGAVS[Phospho (STY)]TSPTQSFMNTLPR_	3	894.396	1	25	0
_AM[Oxidation (M)]NFSGSPGAVS[Phospho (STY)]TSPTQSFM[Oxidation (M)]NTLPR_	3	899.728	1	25	0
_AM[Oxidation (M)]NFSGSPGAVS[Phospho (STY)]TS[Phospho (STY)]PTQSFMNTLPR_	3	921.051	2	25	0
_AM[Oxidation (M)]NFSGS[Phospho (STY)]PGAVSTSPTQSFMNTLPR_	3	894.396	1	25	0
_AM[Oxidation (M)]NFSGS[Phospho (STY)]PGAVSTSPTQSFM[Oxidation (M)]NTLPR_	3	899.728	1	25	0
_AM[Oxidation (M)]NFSGS[Phospho (STY)]PGAVSTS[Phospho (STY)]PTQSFMNTLPR_	2	1381.07	2	25	0
_AM[Oxidation (M)]NFSGS[Phospho (STY)]PGAVSTS[Phospho (STY)]PTQSFMNTLPR_	3	921.051	2	25	0
_AM[Oxidation (M)]NFSGS[Phospho (STY)]PGAVSTS[Phospho (STY)]PTQSFMNTLPR_	4	691.04	2	25	0
_AM[Oxidation (M)]NFSGS[Phospho (STY)]PGAVSTS[Phospho (STY)]PTQSFM[Oxidation (M)]NTLPR_	3	926.383	2	25	0
_AM[Oxidation (M)]NFSGS[Phospho (STY)]PGAVS[Phospho (STY)]TSPTQSFM[Oxidation (M)]NTLPR_	3	926.383	2	25	0
_AM[Oxidation (M)]NFS[Phospho (STY)]GSPGAVSTSPTQSFMNTLPR_	2	1341.09	1	25	0
_AM[Oxidation (M)]NFS[Phospho (STY)]GSPGAVSTSPTQSFMNTLPR_	3	894.396	1	25	0
_AM[Oxidation (M)]NFS[Phospho (STY)]GSPGAVSTSPTQSFM[Oxidation (M)]NTLPR_	3	899.728	1	25	0
_AM[Oxidation (M)]NFS[Phospho (STY)]GSPGAVSTSPT[Phospho (STY)]QSFMNTLPR_	3	921.051	2	25	0
_AM[Oxidation (M)]NFS[Phospho (STY)]GSPGAVSTS[Phospho (STY)]PTQSFMNTLPR_	3	921.051	2	25	0
_AM[Oxidation (M)]NFS[Phospho (STY)]GSPGAVSTS[Phospho (STY)]PTQSFM[Oxidation (M)]NTLPR_	3	926.383	2	25	0
_AM[Oxidation (M)]NFS[Phospho (STY)]GSPGAVSTS[Phospho (STY)]PTQS[Phospho (STY)]FMNTLPR_	3	947.707	3	25	0
_AM[Oxidation (M)]NFS[Phospho (STY)]GSPGAVS[Phospho (STY)]TSPTQSFMNTLPR_	2	1381.07	2	25	0
_AM[Oxidation (M)]NFS[Phospho (STY)]GSPGAVS[Phospho (STY)]TSPTQSFMNTLPR_	3	921.051	2	25	0
_AM[Oxidation (M)]NFS[Phospho (STY)]GSPGAVS[Phospho (STY)]TSPTQSFM[Oxidation (M)]NTLPR_	3	926.383	2	25	0
_AM[Oxidation (M)]NFS[Phospho (STY)]GS[Phospho (STY)]PGAVSTSPTQSFMNTLPR_	3	921.051	2	25	0
_AM[Oxidation (M)]NFS[Phospho (STY)]GS[Phospho (STY)]PGAVSTSPTQSFM[Oxidation (M)]NTLPR_	3	926.383	2	25	0
_AM[Oxidation (M)]NTPEGKNESFHDNLS[Phospho (STY)]ESQVQPAVAPPNTGK_	4	873.395	1	32	1
_AM[Oxidation (M)]NTPEGKNESFHDNLS[Phospho (STY)]ES[Phospho (STY)]QVQPAVAPPNTGK_	3	1190.85	2	32	1
_AM[Oxidation (M)]NTPEGKNES[Phospho (STY)]FHDNLSES[Phospho (STY)]QVQPAVAPPNTGK_	3	1190.85	2	32	1
_AM[Oxidation (M)]NTPEGKNES[Phospho (STY)]FHDNLS[Phospho (STY)]ESQVQPAVAPPNTGK_	3	1190.85	2	32	1
_AM[Oxidation (M)]NTPEGKNES[Phospho (STY)]FHDNLS[Phospho (STY)]ESQVQPAVAPPNTGK_	4	893.387	2	32	1
_AM[Oxidation (M)]NT[Phospho (STY)]PEGK_	2	472.183	1	8	0
_AM[Oxidation (M)]NT[Phospho (STY)]PLQQQEGLK_	2	777.355	1	13	0
_AM[Oxidation (M)]QSIAPILEGFS[Phospho (STY)]PK_	2	842.904	1	15	0
_AM[Oxidation (M)]SLQS[Phospho (STY)]FPNGNPLMQAPTPHPR_	3	829.715	1	22	0
_AM[Oxidation (M)]S[Phospho (STY)]LQSFPNGNPLMQAPTPHPR_	3	829.715	1	22	0
_AM[Oxidation (M)]S[Phospho (STY)]LQSFPNGNPLM[Oxidation (M)]QAPTPHPR_	3	835.047	1	22	0
_ANAEDKLLC[Carbamidomethyl (C)]YKNS[Phospho (STY)]PIQSTK_	3	754.027	1	19	2
_ANANMPTPS[Phospho (STY)]L_	2	548.231	1	10	0
_ANDIEILEPMESLRST[Phospho (STY)]T[Phospho (STY)]KY_	3	790.683	2	19	2
_ANDIEILEPMESLRS[Phospho (STY)]TTKY[Phospho (STY)]_	3	790.683	2	19	2
_ANDIEILEPMESLRS[Phospho (STY)]TTKY_	3	764.027	1	19	2
_ANDIEILEPMES[Phospho (STY)]LRSTTKY[Phospho (STY)]_	2	1185.52	2	19	2
_ANDIEILEPMES[Phospho (STY)]LRSTTKY[Phospho (STY)]_	3	790.683	2	19	2
_ANDIEILEPMES[Phospho (STY)]LRSTTKY_	3	764.027	1	19	2
_ANDIEILEPMES[Phospho (STY)]LRSTT[Phospho (STY)]KY_	3	790.683	2	19	2
_ANDIEILEPMES[Phospho (STY)]LRS[Phospho (STY)]TTKY_	2	1185.52	2	19	2
_ANDIEILEPMES[Phospho (STY)]LRS[Phospho (STY)]TTKY_	3	790.683	2	19	2
_ANDQSTAETIELSTATVPAEAS[Phospho (STY)]PVEDEVR_	3	1037.47	1	29	0
_ANEDDLKPPSQHEAC[Carbamidomethyl (C)]GNSALQSS[Phospho (STY)]ITDFSDR_	4	843.114	1	30	0
_ANEDDLKPPSQHEAC[Carbamidomethyl (C)]GNSALQS[Phospho (STY)]SITDFSDR_	4	843.114	1	30	0
_ANEDDLKPPS[Phospho (STY)]QHEAC[Carbamidomethyl (C)]GNSALQSSITDFSDR_	4	843.114	1	30	0
_ANEQASAQPTDEHTSPDIS[Phospho (STY)]IEDC[Carbamidomethyl (C)]NGAK_	3	989.077	1	27	0
_ANEQASAQPTDEHTS[Phospho (STY)]PDISIEDC[Carbamidomethyl (C)]NGAK_	3	989.077	1	27	0
_ANEQASAQPTDEHTS[Phospho (STY)]PDIS[Phospho (STY)]IEDC[Carbamidomethyl (C)]NGAK_	3	1015.73	2	27	0
_ANEQASAQPTDEHT[Phospho (STY)]SPDISIEDC[Carbamidomethyl (C)]NGAK_	3	989.077	1	27	0
_ANEQASAQPTDEHT[Phospho (STY)]SPDIS[Phospho (STY)]IEDC[Carbamidomethyl (C)]NGAK_	3	1015.73	2	27	0
_ANEQASAQPT[Phospho (STY)]DEHTSPDISIEDC[Carbamidomethyl (C)]NGAK_	3	989.077	1	27	0
_ANEQAS[Phospho (STY)]AQPTDEHTSPDISIEDC[Carbamidomethyl (C)]NGAK_	3	989.077	1	27	0
_ANFNNFTT[Phospho (STY)]PLR_	2	687.814	1	11	0
_ANGAEENSVDLEET[Phospho (STY)]EEEEDDGLIREK_	3	1000.75	1	26	1
_ANGAEENSVDLEET[Phospho (STY)]EEEEDDGLIR_	2	1372.06	1	24	0
_ANGAEENSVDLEET[Phospho (STY)]EEEEDDGLIR_	3	915.042	1	24	0
_ANGAEENS[Phospho (STY)]VDLEETEEEEDDGLIR_	3	915.042	1	24	0
_ANHTSTSTNKQDDDMYEDIIEET[Phospho (STY)]PKK_	3	1030.78	1	26	2
_ANHTSTSTNKQDDDMYEDIIEET[Phospho (STY)]PKK_	4	773.337	1	26	2
_ANHTSTSTNKQDDDMYEDIIEET[Phospho (STY)]PKK_	5	618.871	1	26	2
_ANHTSTSTNKQDDDMYEDIIEET[Phospho (STY)]PK_	4	741.313	1	25	1
_ANHTSTSTNKQDDDM[Oxidation (M)]YEDIIEET[Phospho (STY)]PKK_	4	777.335	1	26	2
_ANHTSTST[Phospho (STY)]NKQDDDMYEDIIEET[Phospho (STY)]PKK_	4	793.328	2	26	2
_ANHT[Phospho (STY)]STSTNKQDDDMYEDIIEETPKK_	4	773.337	1	26	2
_ANHT[Phospho (STY)]S[Phospho (STY)]TSTNKQDDDMYEDIIEETPKK_	4	793.328	2	26	2
_ANIPPS[Phospho (STY)]PR_	2	466.223	1	8	0
_ANKKSSETSPDS[Phospho (STY)]T[Phospho (STY)]PAPSAPASTNAPTNNK_	4	758.333	2	29	2
_ANKKSSET[Phospho (STY)]S[Phospho (STY)]PDSTPAPSAPASTNAPTNNK_	3	1010.77	2	29	2
_ANKKSS[Phospho (STY)]ETS[Phospho (STY)]PDSTPAPSAPASTNAPTNNK_	3	1010.77	2	29	2
_ANKKSS[Phospho (STY)]ET[Phospho (STY)]SPDSTPAPSAPASTNAPTNNK_	3	1010.77	2	29	2
_ANKKS[Phospho (STY)]SETSPDS[Phospho (STY)]TPAPSAPASTNAPTNNK_	3	1010.77	2	29	2
_ANKKS[Phospho (STY)]SETS[Phospho (STY)]PDSTPAPSAPASTNAPTNNK_	3	1010.77	2	29	2
_ANKKS[Phospho (STY)]SET[Phospho (STY)]SPDSTPAPSAPASTNAPTNNK_	3	1010.77	2	29	2
_ANKKS[Phospho (STY)]SET[Phospho (STY)]SPDSTPAPSAPASTNAPTNNK_	4	758.333	2	29	2
_ANKKS[Phospho (STY)]S[Phospho (STY)]ETSPDSTPAPSAPASTNAPTNNK_	3	1010.77	2	29	2
_ANKKS[Phospho (STY)]S[Phospho (STY)]ETSPDSTPAPSAPASTNAPTNNK_	4	758.333	2	29	2
_ANKMRLES[Phospho (STY)]DDEEANEDEEEDDW_	3	917.008	1	22	2
_ANKPPESPPQS[Phospho (STY)]K_	3	453.882	1	12	0
_ANKPPES[Phospho (STY)]PPQSK_	2	680.319	1	12	0
_ANKPPES[Phospho (STY)]PPQSK_	3	453.882	1	12	0
_ANLDKPITEGIASPTS[Phospho (STY)]PK_	3	640.322	1	18	0
_ANLDKPITEGIASPT[Phospho (STY)]SPK_	3	640.322	1	18	0
_ANLDKPITEGIAS[Phospho (STY)]PTSPK_	2	959.98	1	18	0
_ANLDKPITEGIAS[Phospho (STY)]PTSPK_	3	640.322	1	18	0
_ANLDKPITEGIAS[Phospho (STY)]PTS[Phospho (STY)]PKSLDSLLSPK_	3	980.485	2	27	1
_ANLDKPITEGIAS[Phospho (STY)]PTS[Phospho (STY)]PKSLDSLLSPK_	4	735.616	2	27	1
_ANLDKPITEGIAS[Phospho (STY)]PTS[Phospho (STY)]PK_	2	999.963	2	18	0
_ANLDKPITEGIAS[Phospho (STY)]PTS[Phospho (STY)]PK_	3	666.978	2	18	0
_ANLDKPITEGIAS[Phospho (STY)]PT[Phospho (STY)]SPKSLDSLLSPK_	3	980.485	2	27	1
_ANLDKPITEGIAS[Phospho (STY)]PT[Phospho (STY)]SPKSLDSLLSPK_	4	735.616	2	27	1
_ANLDKPITEGIAS[Phospho (STY)]PT[Phospho (STY)]SPKSLDS[Phospho (STY)]LLSPK_	3	1007.14	3	27	1
_ANLDKPITEGIAS[Phospho (STY)]PT[Phospho (STY)]SPKS[Phospho (STY)]LDSLLSPK_	3	1007.14	3	27	1
_ANLDKPITEGIAS[Phospho (STY)]PT[Phospho (STY)]SPK_	2	999.963	2	18	0
_ANLDKPITEGIAS[Phospho (STY)]PT[Phospho (STY)]SPK_	3	666.978	2	18	0
_ANLDKPIT[Phospho (STY)]EGIASPT[Phospho (STY)]SPKSLDSLLSPK_	3	980.485	2	27	1
_ANLDQNLNS[Phospho (STY)]PDNNRFPSSTSSSNR_	3	905.73	1	24	1
_ANLDQNLNS[Phospho (STY)]PDNNR_	2	832.855	1	14	0
_ANMDNES[Phospho (STY)]LSPTPISEK_	2	906.89	1	16	0
_ANMFDALMNNDGDS[Phospho (STY)]D_	2	855.295	1	15	0
_ANMFDALMNNDGDS[Phospho (STY)]D_	3	570.532	1	15	0
_ANMLAQGS[Phospho (STY)]PAASK_	2	663.3	1	13	0
_ANM[Oxidation (M)]LAQGS[Phospho (STY)]PAASK_	2	671.297	1	13	0
_ANNFVYVSGQIPYT[Phospho (STY)]PDNKPVQGSISEK_	3	1011.48	1	27	0
_ANNS[Phospho (STY)]PSKNEEEEKNEK_	2	963.907	1	16	2
_ANNS[Phospho (STY)]PSKNEEEEKNEK_	3	642.941	1	16	2
_ANPVIS[Phospho (STY)]PYSSSHLR_	2	804.383	1	14	0
_ANPVIS[Phospho (STY)]PYSSSHLR_	3	536.591	1	14	0
_ANPVIS[Phospho (STY)]PYS[Phospho (STY)]SSHLR_	3	563.246	2	14	0
_ANQPSASSS[Phospho (STY)]SMSAK_	2	716.792	1	14	0
_ANQPSASS[Phospho (STY)]SSMSAK_	2	716.792	1	14	0
_ANRDS[Phospho (STY)]IVVKDPR_	3	483.912	1	12	2
_ANRDS[Phospho (STY)]IVVK_	2	541.274	1	9	1
_ANSDEPS[Phospho (STY)]DAEKKPVSK_	3	594.603	1	16	1
_ANSDTSDGTSTFRDHDEEEQEAT[Phospho (STY)]DEDENQQIQLNSK_	4	1041.67	1	36	1
_ANSES[Phospho (STY)]AFTGSLNKK_	3	511.903	1	14	1
_ANSFEPQS[Phospho (STY)]WQKK_	3	510.564	1	12	1
_ANSFEPQS[Phospho (STY)]WQK_	2	701.295	1	11	0
_ANSIPSVIGAQEPPQEASPAEEAT[Phospho (STY)]K_	3	867.741	1	25	0
_ANSIPSVIGAQEPPQEAS[Phospho (STY)]PAEEATK_	2	1301.11	1	25	0
_ANSIPSVIGAQEPPQEAS[Phospho (STY)]PAEEATK_	3	867.741	1	25	0
_ANSIPS[Phospho (STY)]VIGAQEPPQEASPAEEATK_	3	867.741	1	25	0
_ANSNEDGESVSSIQES[Phospho (STY)]PKISAQPK_	2	1291.58	1	24	1
_ANSNEDGESVSSIQES[Phospho (STY)]PKISAQPK_	3	861.392	1	24	1
_ANSNEDGESVSSIQES[Phospho (STY)]PK_	2	979.405	1	18	0
_ANSNEDGESVSSIQES[Phospho (STY)]PK_	3	653.272	1	18	0
_ANSNEDGESVSS[Phospho (STY)]IQESPKISAQPK_	2	1291.58	1	24	1
_ANSNEDGESVSS[Phospho (STY)]IQESPKISAQPK_	3	861.392	1	24	1
_ANSNEDGESVSS[Phospho (STY)]IQESPK_	2	979.405	1	18	0
_ANSNEDGESVSS[Phospho (STY)]IQES[Phospho (STY)]PKISAQPK_	3	888.048	2	24	1
_ANSNEDGESVS[Phospho (STY)]SIQESPKISAQPK_	2	1291.58	1	24	1
_ANSNEDGESVS[Phospho (STY)]SIQESPKISAQPK_	3	861.392	1	24	1
_ANSNEDGES[Phospho (STY)]VSS[Phospho (STY)]IQESPK_	2	1019.39	2	18	0
_ANSNEDGES[Phospho (STY)]VSS[Phospho (STY)]IQES[Phospho (STY)]PKISAQPK_	2	1371.55	3	24	1
_ANSNEDGES[Phospho (STY)]VSS[Phospho (STY)]IQES[Phospho (STY)]PKISAQPK_	3	914.703	3	24	1
_ANSNEDGES[Phospho (STY)]VSS[Phospho (STY)]IQES[Phospho (STY)]PK_	2	1059.37	3	18	0
_ANSNEDGES[Phospho (STY)]VS[Phospho (STY)]SIQESPK_	2	1019.39	2	18	0
_ANSNEDGES[Phospho (STY)]VS[Phospho (STY)]SIQES[Phospho (STY)]PKISAQPK_	2	1371.55	3	24	1
_ANSNEDGES[Phospho (STY)]VS[Phospho (STY)]SIQES[Phospho (STY)]PKISAQPK_	3	914.703	3	24	1
_ANSNEDGES[Phospho (STY)]VS[Phospho (STY)]SIQES[Phospho (STY)]PK_	2	1059.37	3	18	0
_ANSNEDGES[Phospho (STY)]VS[Phospho (STY)]S[Phospho (STY)]IQESPKISAQPK_	3	914.703	3	24	1
_ANSPKKPS[Phospho (STY)]DGTGVSASDTPK_	3	675.316	1	20	1
_ANSPKKPS[Phospho (STY)]DGTGVSASDTPK_	4	506.739	1	20	1
_ANSQGSPVAPS[Phospho (STY)]PNHR_	2	799.857	1	15	0
_ANSSANLAAKSST[Phospho (STY)]S[Phospho (STY)]LSNLPAVK_	2	1146.04	2	22	1
_ANSSANLAAKSST[Phospho (STY)]S[Phospho (STY)]LSNLPAVK_	3	764.361	2	22	1
_ANSSANLAAKSS[Phospho (STY)]TS[Phospho (STY)]LSNLPAVK_	3	764.361	2	22	1
_ANSSANLAAKS[Phospho (STY)]STS[Phospho (STY)]LSNLPAVK_	2	1146.04	2	22	1
_ANSSANLAAKS[Phospho (STY)]STS[Phospho (STY)]LSNLPAVK_	3	764.361	2	22	1
_ANSSANLAAKS[Phospho (STY)]S[Phospho (STY)]TSLSNLPAVK_	2	1146.04	2	22	1
_ANSSANLAAKS[Phospho (STY)]S[Phospho (STY)]TSLSNLPAVK_	3	764.361	2	22	1
_ANSSFLESSSS[Phospho (STY)]LIS[Phospho (STY)]VSDENGEKTVGEPYGDQSR_	3	1212.85	2	33	1
_ANSSFLESSSS[Phospho (STY)]LIS[Phospho (STY)]VSDENGEK_	2	1224	2	22	0
_ANSSFLESSS[Phospho (STY)]SLIS[Phospho (STY)]VSDENGEK_	2	1224	2	22	0
_ANSSFLESSS[Phospho (STY)]SLIS[Phospho (STY)]VSDENGEK_	3	816.335	2	22	0
_ANSSFLESS[Phospho (STY)]SSLIS[Phospho (STY)]VSDENGEKTVGEPYGDQSR_	3	1212.85	2	33	1
_ANSSPT[Phospho (STY)]TNIDHLK_	3	493.228	1	13	0
_ANSSQGSLMYSPS[Phospho (STY)]VEALPIDPVVPQVHETGYNDFGNK_	3	1343.29	1	37	0
_ANSSQGSLMYSPS[Phospho (STY)]VEALPIDPVVPQVHETGYNDFGNK_	4	1007.72	1	37	0
_ANSSQGSLMYS[Phospho (STY)]PSVEALPIDPVVPQVHETGYNDFGNK_	3	1343.29	1	37	0
_ANSSQGSLMYS[Phospho (STY)]PSVEALPIDPVVPQVHETGYNDFGNK_	4	1007.72	1	37	0
_ANSSQGSLMY[Phospho (STY)]SPSVEALPIDPVVPQVHETGYNDFGNK_	3	1343.29	1	37	0
_ANSSQGSLM[Oxidation (M)]YSPS[Phospho (STY)]VEALPIDPVVPQVHETGYNDFGNK_	4	1011.71	1	37	0
_ANSSQGS[Phospho (STY)]LMYS[Phospho (STY)]PSVEALPIDPVVPQVHETGYNDFGNK_	4	1027.71	2	37	0
_ANSSTSSENPS[Phospho (STY)]LTPFDIESNNDR_	3	854.692	1	23	0
_ANSSTSS[Phospho (STY)]ENPSLTPFDIESNNDRK_	3	897.391	1	24	1
_ANSSTSS[Phospho (STY)]ENPSLTPFDIESNNDR_	2	1281.54	1	23	0
_ANSSTSS[Phospho (STY)]ENPSLTPFDIESNNDR_	3	854.692	1	23	0
_ANSSTS[Phospho (STY)]SENPSLTPFDIESNNDRK_	3	897.391	1	24	1
_ANSSTS[Phospho (STY)]SENPSLTPFDIESNNDR_	3	854.692	1	23	0
_ANSST[Phospho (STY)]SSENPSLTPFDIESNNDRK_	3	897.391	1	24	1
_ANSST[Phospho (STY)]SSENPSLTPFDIESNNDR_	3	854.692	1	23	0
_ANSST[Phospho (STY)]SSENPSLT[Phospho (STY)]PFDIESNNDRK_	3	924.046	2	24	1
_ANSST[Phospho (STY)]S[Phospho (STY)]SENPSLTPFDIESNNDRK_	3	924.046	2	24	1
_ANSS[Phospho (STY)]AFDGLLALIPAK_	2	834.424	1	16	0
_ANSS[Phospho (STY)]FLESSSSLIS[Phospho (STY)]VSDENGEK_	3	816.335	2	22	0
_ANSS[Phospho (STY)]PTTNIDHLK_	2	739.338	1	13	0
_ANSS[Phospho (STY)]PTTNIDHLK_	3	493.228	1	13	0
_ANSS[Phospho (STY)]QGS[Phospho (STY)]LMYS[Phospho (STY)]PSVEALPIDPVVPQVHETGYNDFGNK_	3	1396.6	3	37	0
_ANSS[Phospho (STY)]TSSENPSLTPFDIESNNDRK_	2	1345.58	1	24	1
_ANSS[Phospho (STY)]TSSENPSLTPFDIESNNDRK_	3	897.391	1	24	1
_ANSS[Phospho (STY)]TSSENPSLTPFDIESNNDR_	2	1281.54	1	23	0
_ANSTPQLPFISSIINNSSQTPVTTTTTSTTTATSS[Phospho (STY)]PGK_	3	1306.97	1	38	0
_ANSTPQLPFISSIINNSSQTPVTTTTTSTTTATS[Phospho (STY)]SPGK_	3	1306.97	1	38	0
_ANSTPQLPFISSIINNSSQT[Phospho (STY)]PVTTTTTSTTTATSSPGK_	3	1306.97	1	38	0
_ANSTPQLPFIS[Phospho (STY)]SIINNSSQTPVTTTTTSTTTATSSPGK_	3	1306.97	1	38	0
_ANSTPQLPFIS[Phospho (STY)]SIINNSSQTPVTTTTTSTTTATSSPGK_	4	980.477	1	38	0
_ANST[Phospho (STY)]PQLPFISSIINNSSQTPVTTTTTSTTTATSSPGK_	3	1306.97	1	38	0
_ANST[Phospho (STY)]PQLPFISSIINNSSQTPVTTTTTSTTTATSSPGK_	4	980.477	1	38	0
_ANS[Phospho (STY)]DC[Carbamidomethyl (C)]NDKTDC[Carbamidomethyl (C)]NANNDC[Carbamidomethyl (C)]SNESDC[Carbamidomethyl (C)]NAK_	3	1025.01	1	26	1
_ANS[Phospho (STY)]DEPS[Phospho (STY)]DAEKKPVSK_	3	621.259	2	16	1
_ANS[Phospho (STY)]EPPTPAGTPNVPTR_	2	893.412	1	17	0
_ANS[Phospho (STY)]ESAFTGSLNKK_	2	767.351	1	14	1
_ANS[Phospho (STY)]ESAFTGSLNKK_	3	511.903	1	14	1
_ANS[Phospho (STY)]ESAFTGSLNK_	2	703.303	1	13	0
_ANS[Phospho (STY)]FAHTTNSKR_	3	471.881	1	12	1
_ANS[Phospho (STY)]FAHTTNSK_	2	629.267	1	11	0
_ANS[Phospho (STY)]FAHTTNSK_	3	419.847	1	11	0
_ANS[Phospho (STY)]FEPQSWQK_	2	701.295	1	11	0
_ANS[Phospho (STY)]FEPQS[Phospho (STY)]WQKK_	2	805.326	2	12	1
_ANS[Phospho (STY)]FEPQS[Phospho (STY)]WQKK_	3	537.22	2	12	1
_ANS[Phospho (STY)]FEPQS[Phospho (STY)]WQK_	2	741.279	2	11	0
_ANS[Phospho (STY)]FNKEALQR_	2	679.317	1	11	1
_ANS[Phospho (STY)]FNKEALQR_	3	453.214	1	11	1
_ANS[Phospho (STY)]FRNIELNADNER_	3	614.943	1	15	1
_ANS[Phospho (STY)]FTQLAQNQQFPGSGK_	2	1001.95	1	18	0
_ANS[Phospho (STY)]FTQLAQNQQFPGSGK_	3	668.305	1	18	0
_ANS[Phospho (STY)]IPSVIGAQEPPQEASPAEEATK_	3	867.741	1	25	0
_ANS[Phospho (STY)]ITVK_	1	812.391	1	7	0
_ANS[Phospho (STY)]ITVK_	2	406.699	1	7	0
_ANS[Phospho (STY)]LAYLPSILPEQDPLLK_	2	1081.56	1	19	0
_ANS[Phospho (STY)]LAYLPSILPEQDPLLK_	3	721.376	1	19	0
_ANS[Phospho (STY)]LSFAIGASSLR_	2	737.359	1	14	0
_ANS[Phospho (STY)]NEDGES[Phospho (STY)]VSS[Phospho (STY)]IQES[Phospho (STY)]PKISAQPK_	3	941.358	4	24	1
_ANS[Phospho (STY)]NEDGES[Phospho (STY)]VS[Phospho (STY)]SIQES[Phospho (STY)]PKISAQPK_	3	941.358	4	24	1
_ANS[Phospho (STY)]PKKPSDGTGVSASDTPK_	2	1012.47	1	20	1
_ANS[Phospho (STY)]PKKPSDGTGVSASDTPK_	3	675.316	1	20	1
_ANS[Phospho (STY)]PKKPSDGTGVSASDTPK_	4	506.739	1	20	1
_ANS[Phospho (STY)]SAFDGLLALIPAK_	2	834.424	1	16	0
_ANS[Phospho (STY)]SANLAAK_	2	513.734	1	10	0
_ANS[Phospho (STY)]SPTTNIDHLK_	2	739.338	1	13	0
_ANS[Phospho (STY)]SPTTNIDHLK_	3	493.228	1	13	0
_ANS[Phospho (STY)]SQGSLMYSPSVEALPIDPVVPQVHETGYNDFGNK_	3	1343.29	1	37	0
_ANS[Phospho (STY)]SQGSLM[Oxidation (M)]YSPSVEALPIDPVVPQVHETGYNDFGNK_	4	1011.71	1	37	0
_ANS[Phospho (STY)]SQGS[Phospho (STY)]LMYSPSVEALPIDPVVPQVHETGYNDFGNK_	3	1369.94	2	37	0
_ANS[Phospho (STY)]STLIHQLSR_	2	703.843	1	12	0
_ANS[Phospho (STY)]STLIHQLSR_	3	469.564	1	12	0
_ANS[Phospho (STY)]STSSENPSLTPFDIESNNDRK_	3	897.391	1	24	1
_ANS[Phospho (STY)]STSSENPSLTPFDIESNNDR_	2	1281.54	1	23	0
_ANS[Phospho (STY)]STSSENPSLTPFDIESNNDR_	3	854.692	1	23	0
_ANS[Phospho (STY)]S[Phospho (STY)]QGSLMYSPSVEALPIDPVVPQVHETGYNDFGNK_	3	1369.94	2	37	0
_ANS[Phospho (STY)]S[Phospho (STY)]QGSLMYSPS[Phospho (STY)]VEALPIDPVVPQVHETGYNDFGNK_	3	1396.6	3	37	0
_ANS[Phospho (STY)]S[Phospho (STY)]QGSLMYSPS[Phospho (STY)]VEALPIDPVVPQVHETGYNDFGNK_	4	1047.7	3	37	0
_ANS[Phospho (STY)]S[Phospho (STY)]QGSLMYS[Phospho (STY)]PSVEALPIDPVVPQVHETGYNDFGNK_	4	1047.7	3	37	0
_ANS[Phospho (STY)]S[Phospho (STY)]RSIMVPMPPPSR_	3	629.607	2	16	1
_ANS[Phospho (STY)]S[Phospho (STY)]TSSENPSLTPFDIESNNDRK_	3	924.046	2	24	1
_ANS[Phospho (STY)]TPQLPFISSIINNSSQTPVTTTTTSTTTATSSPGK_	3	1306.97	1	38	0
_ANS[Phospho (STY)]TPQLPFISSIINNSSQTPVTTTTTSTTTATSSPGK_	4	980.477	1	38	0
_ANS[Phospho (STY)]TST[Phospho (STY)]LEGNEK_	2	705.763	2	12	0
_ANS[Phospho (STY)]TTLGGLFR_	2	608.79	1	11	0
_ANTGC[Carbamidomethyl (C)]LS[Phospho (STY)]PGAFLSK_	2	751.839	1	14	0
_ANTGGSTC[Carbamidomethyl (C)]SLASPT[Phospho (STY)]IAQTIQQSNIK_	3	876.749	1	25	0
_ANTGGSTC[Carbamidomethyl (C)]SLAS[Phospho (STY)]PTIAQTIQQSNIK_	3	876.749	1	25	0
_ANTGGSTC[Carbamidomethyl (C)]S[Phospho (STY)]LASPTIAQTIQQSNIK_	3	876.749	1	25	0
_ANTGGST[Phospho (STY)]C[Carbamidomethyl (C)]SLASPTIAQTIQQSNIK_	3	876.749	1	25	0
_ANTGGS[Phospho (STY)]TC[Carbamidomethyl (C)]SLASPTIAQTIQQSNIK_	3	876.749	1	25	0
_ANT[Phospho (STY)]GEENISSGTVEEILEK_	3	700.651	1	19	0
_ANT[Phospho (STY)]GGSTC[Carbamidomethyl (C)]SLASPTIAQTIQQSNIK_	3	876.749	1	25	0
_ANT[Phospho (STY)]GGS[Phospho (STY)]TC[Carbamidomethyl (C)]SLAS[Phospho (STY)]PTIAQTIQQSNIK_	3	930.06	3	25	0
_ANT[Phospho (STY)]GGS[Phospho (STY)]T[Phospho (STY)]C[Carbamidomethyl (C)]SLASPTIAQTIQQSNIK_	3	930.06	3	25	0
_ANVC[Carbamidomethyl (C)]S[Phospho (STY)]FSK_	2	496.699	1	8	0
_ANYS[Phospho (STY)]PDPSAPR_	2	627.761	1	11	0
_APADAEKKDEAIPELVEGQT[Phospho (STY)]FDADVE_	3	956.434	1	26	2
_APAIINT[Phospho (STY)]PK_	2	502.762	1	9	0
_APAQETVTT[Phospho (STY)]PTSKPAQAR_	2	967.473	1	18	0
_APAQETVTT[Phospho (STY)]PTSKPAQAR_	3	645.317	1	18	0
_APAQETVTT[Phospho (STY)]PTSK_	2	705.829	1	13	0
_APAQETVT[Phospho (STY)]TPTSKPAQAR_	2	967.473	1	18	0
_APAQETVT[Phospho (STY)]TPTSKPAQAR_	3	645.317	1	18	0
_APAQETVT[Phospho (STY)]TPTSK_	2	705.829	1	13	0
_APAQET[Phospho (STY)]VTTPTSKPAQAR_	3	645.317	1	18	0
_APAQET[Phospho (STY)]VTTPTSK_	2	705.829	1	13	0
_APAS[Phospho (STY)]DDEDRIQIK_	2	769.348	1	13	1
_APAS[Phospho (STY)]DDEDRIQIK_	3	513.235	1	13	1
_APAS[Phospho (STY)]DDEDR_	2	528.188	1	9	0
_APATGTIS[Phospho (STY)]PDSTK_	2	663.303	1	13	0
_APATGT[Phospho (STY)]ISPDSTK_	2	663.303	1	13	0
_APDAT[Phospho (STY)]GNPR_	2	489.706	1	9	0
_APDFKPPS[Phospho (STY)]ADEELIPPPDPESK_	3	819.38	1	22	0
_APEQTSDESKNPENSTLLTRTPT[Phospho (STY)]K_	4	681.824	1	24	2
_APEQTSDESKNPENSTLLTRT[Phospho (STY)]PTK_	3	908.762	1	24	2
_APEQTSDESKNPENSTLLT[Phospho (STY)]RTPTK_	4	681.824	1	24	2
_APEVEAS[Phospho (STY)]PVVSKK_	3	474.241	1	13	1
_APEVEAS[Phospho (STY)]PVVSK_	2	646.81	1	12	0
_APFDLFES[Phospho (STY)]K_	2	567.249	1	9	0
_APGGRDS[Phospho (STY)]IITGDAHNISKR_	4	512.004	1	19	2
_APGGRDS[Phospho (STY)]IITGDAHNISK_	3	630.302	1	18	1
_APGGRDS[Phospho (STY)]IIT[Phospho (STY)]GDAHNISKR_	4	531.995	2	19	2
_APGSPAPAS[Phospho (STY)]PTIR_	2	651.316	1	13	0
_APIDYS[Phospho (STY)]PSRPLPNNHNPVR_	3	742.027	1	19	0
_APIGTVVS[Phospho (STY)]PYSK_	2	649.823	1	12	0
_APIPS[Phospho (STY)]DAEETVFELEDSNVEHTLNSGTTVK_	3	1103.84	1	30	0
_APKPPSYPSPVQPPQS[Phospho (STY)]PSFNNR_	3	824.728	1	22	0
_APKPPSYPSPVQPPQS[Phospho (STY)]PSFNNR_	4	618.798	1	22	0
_APKPPSYPS[Phospho (STY)]PVQPPQSPSFNNR_	3	824.728	1	22	0
_APKPPSYPS[Phospho (STY)]PVQPPQS[Phospho (STY)]PSFNNR_	2	1276.57	2	22	0
_APKPPSYPS[Phospho (STY)]PVQPPQS[Phospho (STY)]PSFNNR_	3	851.384	2	22	0
_APKPPSYPS[Phospho (STY)]PVQPPQS[Phospho (STY)]PSFNNR_	4	638.79	2	22	0
_APKPPS[Phospho (STY)]YPSPVQPPQSPSFNNR_	3	824.728	1	22	0
_APKPPS[Phospho (STY)]YPSPVQPPQS[Phospho (STY)]PSFNNR_	2	1276.57	2	22	0
_APKPPS[Phospho (STY)]YPSPVQPPQS[Phospho (STY)]PSFNNR_	3	851.384	2	22	0
_APKS[Phospho (STY)]PEVIEID_	1	1277.6	1	11	1
_APKS[Phospho (STY)]PEVIEID_	2	639.305	1	11	1
_APLQQPMLQQQMHPQQAS[Phospho (STY)]PTFPSYDPR_	3	1067.83	1	27	0
_APNTPSTSDEPSSSSSSDLYST[Phospho (STY)]PHYQR_	3	993.416	1	27	0
_APNTPSTSDEPSSSSSSDLY[Phospho (STY)]STPHYQR_	3	993.416	1	27	0
_APNTPS[Phospho (STY)]TSDEPSSSSSSDLYS[Phospho (STY)]TPHYQR_	3	1020.07	2	27	0
_APNT[Phospho (STY)]PSTSDEPSSSSSSDLYST[Phospho (STY)]PHYQR_	3	1020.07	2	27	0
_APNT[Phospho (STY)]PSTSDEPSSSSSSDLYS[Phospho (STY)]TPHYQR_	3	1020.07	2	27	0
_APNT[Phospho (STY)]PSTSDEPSSSSSSDLY[Phospho (STY)]STPHYQR_	3	1020.07	2	27	0
_APPPKEEPAAPTSTATNMFSALMGES[Phospho (STY)]DDEE_	3	1067.45	1	30	1
_APPPKEEPAAPTSTATNMFSALMGES[Phospho (STY)]DDEE_	4	800.839	1	30	1
_APPPKEEPAAPTSTATNMFSALMGES[Phospho (STY)]DDEE_	5	640.872	1	30	1
_APPPKEEPAAPTSTATNMFSALM[Oxidation (M)]GES[Phospho (STY)]DDEE_	3	1072.78	1	30	1
_APPPKEEPAAPTSTATNMFSALM[Oxidation (M)]GES[Phospho (STY)]DDEE_	4	804.837	1	30	1
_APPPKEEPAAPTSTATNMFS[Phospho (STY)]ALMGESDDEE_	4	800.839	1	30	1
_APPPKEEPAAPTSTATNMFS[Phospho (STY)]ALMGESDDEE_	5	640.872	1	30	1
_APPPKEEPAAPTSTATNMFS[Phospho (STY)]ALM[Oxidation (M)]GESDDEE_	4	804.837	1	30	1
_APPPKEEPAAPTSTATNM[Oxidation (M)]FSALMGES[Phospho (STY)]DDEE_	3	1072.78	1	30	1
_APPPKEEPAAPTSTATNM[Oxidation (M)]FSALMGES[Phospho (STY)]DDEE_	4	804.837	1	30	1
_APPPKEEPAAPTSTATNM[Oxidation (M)]FSALM[Oxidation (M)]GES[Phospho (STY)]DDEE_	3	1078.11	1	30	1
_APPPKEEPAAPTSTAT[Phospho (STY)]NMFSALMGESDDEE_	4	800.839	1	30	1
_APPVTAAPLPSVT[Phospho (STY)]PVPPAVPVPQANTSNEK_	3	1009.52	1	30	0
_APPVTAAPLPSVT[Phospho (STY)]PVPPAVPVPQANTSNEK_	4	757.395	1	30	0
_APPVTAAPLPS[Phospho (STY)]VTPVPPAVPVPQANTSNEK_	3	1009.52	1	30	0
_APPVTAAPLPS[Phospho (STY)]VTPVPPAVPVPQANTSNEK_	4	757.395	1	30	0
_APSAASS[Phospho (STY)]VDNSK_	2	607.258	1	12	0
_APSAAS[Phospho (STY)]SVDNSK_	2	607.258	1	12	0
_APSLPEGQEIIKPLS[Phospho (STY)]HPIK_	3	712.048	1	19	0
_APSPT[Phospho (STY)]AKLEEALEEAIAK_	2	974.487	1	18	1
_APSSVSMVSPPPLHKNSRVPS[Phospho (STY)]LVAT[Phospho (STY)]S[Phospho (STY)]ESPR_	4	839.389	3	30	2
_APSSVSMVSPPPLHKNS[Phospho (STY)]RVPSLVATSESPR_	4	799.406	1	30	2
_APSSVSMVSPPPLHKNS[Phospho (STY)]RVPSLVATSES[Phospho (STY)]PR_	3	1092.19	2	30	2
_APSSVSMVSPPPLHKNS[Phospho (STY)]RVPSLVATSES[Phospho (STY)]PR_	4	819.398	2	30	2
_APSSVSMVSPPPLHKNS[Phospho (STY)]RVPSLVATS[Phospho (STY)]ESPR_	3	1092.19	2	30	2
_APSSVSMVSPPPLHKNS[Phospho (STY)]RVPSLVATS[Phospho (STY)]ESPR_	4	819.398	2	30	2
_APSSVSMVSPPPLHKNS[Phospho (STY)]RVPSLVAT[Phospho (STY)]SESPR_	3	1092.19	2	30	2
_APSSVSMVSPPPLHKNS[Phospho (STY)]RVPSLVAT[Phospho (STY)]SESPR_	4	819.398	2	30	2
_APSSVSMVSPPPLHKNS[Phospho (STY)]RVPSLVAT[Phospho (STY)]S[Phospho (STY)]ESPR_	3	1118.85	3	30	2
_APSSVSMVSPPPLHKNS[Phospho (STY)]RVPSLVAT[Phospho (STY)]S[Phospho (STY)]ESPR_	4	839.389	3	30	2
_APSSVSMVSPPPLHKNS[Phospho (STY)]RVPS[Phospho (STY)]LVATSESPR_	3	1092.19	2	30	2
_APSSVSMVSPPPLHKNS[Phospho (STY)]RVPS[Phospho (STY)]LVATSESPR_	4	819.398	2	30	2
_APSSVSMVSPPPLHKNS[Phospho (STY)]RVPS[Phospho (STY)]LVATSESPR_	5	655.72	2	30	2
_APSSVSMVSPPPLHKNS[Phospho (STY)]RVPS[Phospho (STY)]LVATSES[Phospho (STY)]PR_	3	1118.85	3	30	2
_APSSVSMVSPPPLHKNS[Phospho (STY)]RVPS[Phospho (STY)]LVATS[Phospho (STY)]ESPR_	4	839.389	3	30	2
_APSSVSMVSPPPLHKNS[Phospho (STY)]RVPS[Phospho (STY)]LVAT[Phospho (STY)]SESPR_	3	1118.85	3	30	2
_APSSVSMVSPPPLHKNS[Phospho (STY)]RVPS[Phospho (STY)]LVAT[Phospho (STY)]SESPR_	4	839.389	3	30	2
_APSSVSMVSPPPLHKNS[Phospho (STY)]R_	3	657.655	1	18	1
_APSSVSMVSPPPLHKNS[Phospho (STY)]R_	4	493.493	1	18	1
_APSSVSMVS[Phospho (STY)]PPPLHKNSRVPSLVATSESPR_	4	799.406	1	30	2
_APSSVSMVS[Phospho (STY)]PPPLHKNSRVPSLVATS[Phospho (STY)]ES[Phospho (STY)]PR_	4	839.389	3	30	2
_APSSVSMVS[Phospho (STY)]PPPLHKNSRVPSLVAT[Phospho (STY)]SESPR_	4	819.398	2	30	2
_APSSVSMVS[Phospho (STY)]PPPLHKNSRVPS[Phospho (STY)]LVATSESPR_	3	1092.19	2	30	2
_APSSVSMVS[Phospho (STY)]PPPLHKNSRVPS[Phospho (STY)]LVATSESPR_	4	819.398	2	30	2
_APSSVSMVS[Phospho (STY)]PPPLHKNSRVPS[Phospho (STY)]LVATSESPR_	5	655.72	2	30	2
_APSSVSMVS[Phospho (STY)]PPPLHKNSR_	3	657.655	1	18	1
_APSSVSMVS[Phospho (STY)]PPPLHKNS[Phospho (STY)]RVPSLVATSESPR_	3	1092.19	2	30	2
_APSSVSMVS[Phospho (STY)]PPPLHKNS[Phospho (STY)]RVPSLVATSESPR_	4	819.398	2	30	2
_APSSVSMVS[Phospho (STY)]PPPLHKNS[Phospho (STY)]RVPSLVATS[Phospho (STY)]ES[Phospho (STY)]PR_	4	859.381	4	30	2
_APSSVSMVS[Phospho (STY)]PPPLHKNS[Phospho (STY)]RVPSLVAT[Phospho (STY)]S[Phospho (STY)]ESPR_	4	859.381	4	30	2
_APSSVSMVS[Phospho (STY)]PPPLHKNS[Phospho (STY)]RVPS[Phospho (STY)]LVATSESPR_	3	1118.85	3	30	2
_APSSVSMVS[Phospho (STY)]PPPLHKNS[Phospho (STY)]RVPS[Phospho (STY)]LVATSESPR_	4	839.389	3	30	2
_APSSVSMVS[Phospho (STY)]PPPLHKNS[Phospho (STY)]RVPS[Phospho (STY)]LVAT[Phospho (STY)]SESPR_	4	859.381	4	30	2
_APSSVSMVS[Phospho (STY)]PPPLHKNS[Phospho (STY)]R_	3	684.311	2	18	1
_APSSVSMVS[Phospho (STY)]PPPLHK_	2	807.391	1	15	0
_APSSVSMVS[Phospho (STY)]PPPLHK_	3	538.597	1	15	0
_APSSVSMVS[Phospho (STY)]PPPLHK_	4	404.199	1	15	0
_APSSVSM[Oxidation (M)]VSPPPLHKNS[Phospho (STY)]RVPS[Phospho (STY)]LVATSESPR_	3	1097.53	2	30	2
_APSSVSM[Oxidation (M)]VSPPPLHKNS[Phospho (STY)]RVPS[Phospho (STY)]LVATSESPR_	4	823.396	2	30	2
_APSSVSM[Oxidation (M)]VSPPPLHKNS[Phospho (STY)]RVPS[Phospho (STY)]LVAT[Phospho (STY)]SESPR_	4	843.388	3	30	2
_APSSVSM[Oxidation (M)]VSPPPLHKNS[Phospho (STY)]R_	3	662.987	1	18	1
_APSSVSM[Oxidation (M)]VS[Phospho (STY)]PPPLHKNS[Phospho (STY)]RVPS[Phospho (STY)]LVATSESPR_	4	843.388	3	30	2
_APSSVSM[Oxidation (M)]VS[Phospho (STY)]PPPLHK_	2	815.389	1	15	0
_APSSVSM[Oxidation (M)]VS[Phospho (STY)]PPPLHK_	3	543.928	1	15	0
_APSSVS[Phospho (STY)]MVSPPPLHKNSRVPS[Phospho (STY)]LVATSESPR_	3	1092.19	2	30	2
_APSSVS[Phospho (STY)]MVSPPPLHKNS[Phospho (STY)]RVPSLVATSESPR_	4	819.398	2	30	2
_APSSVS[Phospho (STY)]MVSPPPLHKNS[Phospho (STY)]RVPS[Phospho (STY)]LVATSESPR_	4	839.389	3	30	2
_APSSVS[Phospho (STY)]MVSPPPLHKNS[Phospho (STY)]RVPS[Phospho (STY)]LVAT[Phospho (STY)]SESPR_	4	859.381	4	30	2
_APSSVS[Phospho (STY)]MVSPPPLHKNS[Phospho (STY)]R_	3	684.311	2	18	1
_APSSVS[Phospho (STY)]MVSPPPLHK_	2	807.391	1	15	0
_APSSVS[Phospho (STY)]MVSPPPLHK_	3	538.597	1	15	0
_APSSVS[Phospho (STY)]MVS[Phospho (STY)]PPPLHK_	2	847.375	2	15	0
_APSSVS[Phospho (STY)]MVS[Phospho (STY)]PPPLHK_	3	565.252	2	15	0
_APSSVS[Phospho (STY)]M[Oxidation (M)]VSPPPLHKNS[Phospho (STY)]RVPS[Phospho (STY)]LVATSESPR_	4	843.388	3	30	2
_APSSVS[Phospho (STY)]M[Oxidation (M)]VSPPPLHK_	2	815.389	1	15	0
_APSSVS[Phospho (STY)]M[Oxidation (M)]VSPPPLHK_	3	543.928	1	15	0
_APSS[Phospho (STY)]VSMVSPPPLHKNS[Phospho (STY)]RVPS[Phospho (STY)]LVATSESPR_	3	1118.85	3	30	2
_APSS[Phospho (STY)]VSMVSPPPLHKNS[Phospho (STY)]RVPS[Phospho (STY)]LVATSESPR_	4	839.389	3	30	2
_APSS[Phospho (STY)]VSMVSPPPLHKNS[Phospho (STY)]R_	3	684.311	2	18	1
_APSS[Phospho (STY)]VSMVSPPPLHK_	2	807.391	1	15	0
_APSS[Phospho (STY)]VSMVSPPPLHK_	3	538.597	1	15	0
_APSS[Phospho (STY)]VSMVS[Phospho (STY)]PPPLHKNSRVPS[Phospho (STY)]LVATSESPR_	4	839.389	3	30	2
_APSS[Phospho (STY)]VSMVS[Phospho (STY)]PPPLHK_	2	847.375	2	15	0
_APSS[Phospho (STY)]VSMVS[Phospho (STY)]PPPLHK_	3	565.252	2	15	0
_APSS[Phospho (STY)]VSM[Oxidation (M)]VSPPPLHK_	3	543.928	1	15	0
_APSS[Phospho (STY)]VS[Phospho (STY)]MVSPPPLHK_	2	847.375	2	15	0
_APSS[Phospho (STY)]VS[Phospho (STY)]MVSPPPLHK_	3	565.252	2	15	0
_APS[Phospho (STY)]AASSVDNSK_	2	607.258	1	12	0
_APS[Phospho (STY)]DTTFDLYK_	2	669.287	1	11	0
_APS[Phospho (STY)]LFGGMGQTGPK_	2	714.323	1	14	0
_APS[Phospho (STY)]PRGEDQR_	2	596.759	1	10	1
_APS[Phospho (STY)]PTAKLEEALEEAIAK_	2	974.487	1	18	1
_APS[Phospho (STY)]PTAKLEEALEEAIAK_	3	649.994	1	18	1
_APS[Phospho (STY)]PTAK_	2	376.173	1	7	0
_APS[Phospho (STY)]SVSMVSPPPLHK_	2	807.391	1	15	0
_APS[Phospho (STY)]SVSMVSPPPLHK_	3	538.597	1	15	0
_APS[Phospho (STY)]SVSMVS[Phospho (STY)]PPPLHK_	2	847.375	2	15	0
_APS[Phospho (STY)]SVSMVS[Phospho (STY)]PPPLHK_	3	565.252	2	15	0
_APS[Phospho (STY)]SVSM[Oxidation (M)]VSPPPLHK_	3	543.928	1	15	0
_APS[Phospho (STY)]SVS[Phospho (STY)]MVSPPPLHK_	2	847.375	2	15	0
_APS[Phospho (STY)]SVS[Phospho (STY)]MVSPPPLHK_	3	565.252	2	15	0
_APS[Phospho (STY)]S[Phospho (STY)]VSMVSPPPLHK_	3	565.252	2	15	0
_APS[Phospho (STY)]TFENR_	2	501.208	1	8	0
_APS[Phospho (STY)]TLSYNHSK_	2	642.785	1	11	0
_APTAAELQAPPPPPSST[Phospho (STY)]K_	3	613.968	1	18	0
_APTAAELQAPPPPPSS[Phospho (STY)]TK_	3	613.968	1	18	0
_APTAAELQAPPPPPS[Phospho (STY)]STK_	2	920.448	1	18	0
_APTASQLQNPPPPPSTT[Phospho (STY)]K_	2	956.464	1	18	0
_APTASQLQNPPPPPSTT[Phospho (STY)]K_	3	637.979	1	18	0
_APTASQLQNPPPPPST[Phospho (STY)]TK_	2	956.464	1	18	0
_APTASQLQNPPPPPS[Phospho (STY)]TTK_	2	956.464	1	18	0
_APTASQLQNPPPPPS[Phospho (STY)]TTK_	3	637.979	1	18	0
_APTAS[Phospho (STY)]QLQNPPPPPSTTK_	2	956.464	1	18	0
_APTAS[Phospho (STY)]QLQNPPPPPSTTK_	3	637.979	1	18	0
_APT[Phospho (STY)]AAELQAPPPPPSSTK_	2	920.448	1	18	0
_APT[Phospho (STY)]AAELQAPPPPPSSTK_	3	613.968	1	18	0
_APT[Phospho (STY)]ASQLQNPPPPPSTTK_	2	956.464	1	18	0
_APT[Phospho (STY)]ASQLQNPPPPPSTTK_	3	637.979	1	18	0
_APT[Phospho (STY)]PPAPSR_	2	487.229	1	9	0
_APT[Phospho (STY)]SITLR_	2	469.739	1	8	0
_APVASPRPAAT[Phospho (STY)]PNLSKDK_	3	633.994	1	18	1
_APVASPRPAAT[Phospho (STY)]PNLSKDK_	4	475.748	1	18	1
_APVASPRPAAT[Phospho (STY)]PNLSK_	2	828.927	1	16	0
_APVASPRPAAT[Phospho (STY)]PNLSK_	3	552.954	1	16	0
_APVAS[Phospho (STY)]PRPAATPNLSKDK_	2	950.488	1	18	1
_APVAS[Phospho (STY)]PRPAATPNLSKDK_	3	633.994	1	18	1
_APVAS[Phospho (STY)]PRPAATPNLSKDK_	4	475.748	1	18	1
_APVAS[Phospho (STY)]PRPAATPNLSK_	2	828.927	1	16	0
_APVAS[Phospho (STY)]PRPAATPNLSK_	3	552.954	1	16	0
_APVAS[Phospho (STY)]PRPAATPNLS[Phospho (STY)]KDK_	2	990.471	2	18	1
_APVAS[Phospho (STY)]PRPAATPNLS[Phospho (STY)]K_	2	868.91	2	16	0
_APVAS[Phospho (STY)]PRPAAT[Phospho (STY)]PNLSKDK_	2	990.471	2	18	1
_APVAS[Phospho (STY)]PRPAAT[Phospho (STY)]PNLSKDK_	3	660.65	2	18	1
_APVAS[Phospho (STY)]PRPAAT[Phospho (STY)]PNLSKDK_	4	495.739	2	18	1
_APVAS[Phospho (STY)]PRPAAT[Phospho (STY)]PNLSK_	2	868.91	2	16	0
_APVAS[Phospho (STY)]PRPAAT[Phospho (STY)]PNLSK_	3	579.609	2	16	0
_APVAS[Phospho (STY)]PR_	1	777.365	1	7	0
_APVAS[Phospho (STY)]PR_	2	389.186	1	7	0
_APVVAAS[Phospho (STY)]PPPMIR_	2	693.354	1	13	0
_APYLVQPNVPEKHNMSTQADNS[Phospho (STY)]DDEELQK_	4	845.13	1	29	1
_APYPS[Phospho (STY)]NQNATSNTHVQPVAPK_	3	767.694	1	21	0
_APYSS[Phospho (STY)]NSTLNEVNKR_	3	587.272	1	15	1
_AQALRDSS[Phospho (STY)]MSSYMSSK_	3	610.258	1	16	1
_AQALRDS[Phospho (STY)]SMSSYMSSK_	3	610.258	1	16	1
_AQAQAQAQAQSQAQTSIEALT[Phospho (STY)]PTEATNQSDTNEYK_	3	1268.24	1	35	0
_AQAQAQAQAQSQAQTSIEALT[Phospho (STY)]PTEATNQSDTNEYK_	4	951.431	1	35	0
_AQAQAQAQAQSQAQTS[Phospho (STY)]IEALTPTEATNQSDTNEYK_	4	951.431	1	35	0
_AQAQAQAQAQSQAQT[Phospho (STY)]SIEALTPTEATNQSDTNEYK_	3	1268.24	1	35	0
_AQAQAQAQAQSQAQT[Phospho (STY)]SIEALTPTEATNQSDTNEYK_	4	951.431	1	35	0
_AQAQAQAQAQS[Phospho (STY)]QAQTSIEALTPTEATNQSDTNEYK_	3	1268.24	1	35	0
_AQAQAQAQAQS[Phospho (STY)]QAQTSIEALTPTEATNQSDTNEYK_	4	951.431	1	35	0
_AQAQEQDDKIGTINEEDILANQPLLLQS[Phospho (STY)]IQDR_	3	1229.6	1	32	1
_AQAQEQDDKIGTINEEDILANQPLLLQS[Phospho (STY)]IQDR_	4	922.453	1	32	1
_AQAQEQDDKIGT[Phospho (STY)]INEEDILANQPLLLQSIQDR_	3	1229.6	1	32	1
_AQDVDVS[Phospho (STY)]MQD_	1	1187.43	1	10	0
_AQDVDVS[Phospho (STY)]MQD_	2	594.218	1	10	0
_AQDVDVS[Phospho (STY)]M[Oxidation (M)]QD_	2	602.215	1	10	0
_AQEILS[Phospho (STY)]PFPQSK_	2	712.845	1	12	0
_AQERMS[Phospho (STY)]S[Phospho (STY)]PLHRLS[Phospho (STY)]PTGK_	3	712.302	3	17	2
_AQETT[Phospho (STY)]PARTNIEKER_	3	608.626	1	15	2
_AQETT[Phospho (STY)]PAR_	2	477.208	1	8	0
_AQET[Phospho (STY)]TPARTNIEKER_	3	608.626	1	15	2
_AQFLNDLKYENDYMFDGTTTAKT[Phospho (STY)]S[Phospho (STY)]PS[Phospho (STY)]NSPEASPSLAK_	4	1070.45	3	37	2
_AQHESSS[Phospho (STY)]PVLC[Carbamidomethyl (C)]TR_	3	517.892	1	13	0
_AQHESS[Phospho (STY)]SPVLC[Carbamidomethyl (C)]TR_	2	776.335	1	13	0
_AQHESS[Phospho (STY)]SPVLC[Carbamidomethyl (C)]TR_	3	517.892	1	13	0
_AQHES[Phospho (STY)]SSPVLC[Carbamidomethyl (C)]TR_	2	776.335	1	13	0
_AQHES[Phospho (STY)]SSPVLC[Carbamidomethyl (C)]TR_	3	517.892	1	13	0
_AQKDSIGT[Phospho (STY)]PPTT[Phospho (STY)]PLR_	3	581.269	2	15	1
_AQKDSIGT[Phospho (STY)]PPT[Phospho (STY)]TPLR_	3	581.269	2	15	1
_AQLQSIIES[Phospho (STY)]PLNFKDDDTHEGRK_	4	681.077	1	23	2
_AQNDS[Phospho (STY)]EEEQVK_	2	678.769	1	11	0
_AQNIESSIIEEEEEAEEQNNS[Phospho (STY)]INYHEDITGSR_	3	1253.2	1	32	0
_AQNIESSIIEEEEEAEEQNNS[Phospho (STY)]INYHEDITGSR_	4	940.155	1	32	0
_AQNIESS[Phospho (STY)]IIEEEEEAEEQNNSINYHEDITGSR_	3	1253.2	1	32	0
_AQNIES[Phospho (STY)]SIIEEEEEAEEQNNSINYHEDITGSR_	3	1253.2	1	32	0
_AQPEMNDKDDNES[Phospho (STY)]GNEDAEENHDDEEDENEEEDR_	3	1358.14	1	34	1
_AQPEMNDKDDNES[Phospho (STY)]GNEDAEENHDDEEDENEEEDR_	4	1018.86	1	34	1
_AQQHTSIKDNRLS[Phospho (STY)]LPNGANSNLFIDTNPNNLNEK_	3	1286.62	1	34	2
_AQQHTSIKDNRLS[Phospho (STY)]LPNGANSNLFIDTNPNNLNEK_	4	965.22	1	34	2
_AQQHTSIKDNRLS[Phospho (STY)]LPNGANSNLFIDTNPNNLNEK_	5	772.377	1	34	2
_AQQHTS[Phospho (STY)]IKDNRLSLPNGANSNLFIDTNPNNLNEK_	4	965.22	1	34	2
_AQQHTS[Phospho (STY)]IKDNRLSLPNGANSNLFIDTNPNNLNEK_	5	772.377	1	34	2
_AQQHTS[Phospho (STY)]IKDNR_	2	689.317	1	11	1
_AQQHTS[Phospho (STY)]IKDNR_	3	459.881	1	11	1
_AQQHT[Phospho (STY)]SIKDNRLSLPNGANSNLFIDTNPNNLNEK_	4	965.22	1	34	2
_AQQHT[Phospho (STY)]SIKDNRLSLPNGANSNLFIDTNPNNLNEK_	5	772.377	1	34	2
_AQRPITGAS[Phospho (STY)]LDLIKER_	3	616.663	1	16	1
_AQRPITGAS[Phospho (STY)]LDLIKER_	4	462.749	1	16	1
_AQRPITGAS[Phospho (STY)]LDLIK_	2	781.919	1	14	0
_AQRPITGAS[Phospho (STY)]LDLIK_	3	521.615	1	14	0
_AQRPIT[Phospho (STY)]GASLDLIK_	2	781.919	1	14	0
_AQRPIT[Phospho (STY)]GASLDLIK_	3	521.615	1	14	0
_AQRPIT[Phospho (STY)]GAS[Phospho (STY)]LDLIKER_	3	643.318	2	16	1
_AQRPIT[Phospho (STY)]GAS[Phospho (STY)]LDLIK_	3	548.27	2	14	0
_AQSS[Phospho (STY)]LGSISK_	2	529.25	1	10	0
_AQSS[Phospho (STY)]PKQDHDEFLK_	3	570.589	1	14	1
_AQSS[Phospho (STY)]STQESSGSANGEK_	2	867.844	1	17	0
_AQST[Phospho (STY)]VLNSNPFYSR_	2	832.377	1	14	0
_AQST[Phospho (STY)]VLNSNPFYSR_	3	555.254	1	14	0
_AQS[Phospho (STY)]IHIDDFENENN_	2	863.341	1	14	0
_AQS[Phospho (STY)]PIPSNGKSSSNLAR_	3	598.623	1	17	1
_AQS[Phospho (STY)]PIPSNGK_	2	539.75	1	10	0
_AQS[Phospho (STY)]SLGSISK_	2	529.25	1	10	0
_AQS[Phospho (STY)]SPKQDHDEFLK_	2	855.38	1	14	1
_AQS[Phospho (STY)]SPKQDHDEFLK_	3	570.589	1	14	1
_AQS[Phospho (STY)]S[Phospho (STY)]LGSISK_	2	569.233	2	10	0
_AQS[Phospho (STY)]TVLNSNPFYSR_	2	832.377	1	14	0
_AQS[Phospho (STY)]TVLNSNPFYSR_	3	555.254	1	14	0
_AQTQSS[Phospho (STY)]VQLK_	2	585.282	1	10	0
_AQTQS[Phospho (STY)]SVQLK_	2	585.282	1	10	0
_AQT[Phospho (STY)]LHAVHGVVVR_	3	489.592	1	13	0
_AQT[Phospho (STY)]LHAVHGVVVR_	4	367.446	1	13	0
_AQT[Phospho (STY)]PDVKR_	3	332.162	1	8	1
_AQT[Phospho (STY)]PDVK_	2	419.689	1	7	0
_AQYFDQVDT[Phospho (STY)]SDDS[Phospho (STY)]IEEEELIDEDGSGK_	3	1065.41	2	27	0
_AQYFDQVDT[Phospho (STY)]S[Phospho (STY)]DDSIEEEELIDEDGSGK_	3	1065.41	2	27	0
_AQYNEIQGWDHLS[Phospho (STY)]LLPTFGAK_	3	823.393	1	21	0
_ARAASDDS[Phospho (STY)]DDNNDENMDLD_	2	1081.88	1	19	1
_ARAAS[Phospho (STY)]DDS[Phospho (STY)]DDNNDENMDLD_	2	1121.86	2	19	1
_ARAAS[Phospho (STY)]DDS[Phospho (STY)]DDNNDENMDLD_	3	748.242	2	19	1
_ARAGGS[Phospho (STY)]GPRANVAR_	3	473.904	1	14	2
_ARAS[Phospho (STY)]LDLPGINHAETLLSQR_	3	748.05	1	20	1
_ARAS[Phospho (STY)]LDLPGINHAETLLSQR_	4	561.289	1	20	1
_ARAS[Phospho (STY)]LDLPGINHAET[Phospho (STY)]LLSQRSR_	4	642.064	2	22	2
_ARATS[Phospho (STY)]VNDR_	2	535.243	1	9	1
_ARAT[Phospho (STY)]SVNDR_	2	535.243	1	9	1
_ARDDADEDEEDPDTRSS[Phospho (STY)]GK_	3	729.949	1	19	2
_ARDDADEDEEDPDTRSS[Phospho (STY)]GK_	4	547.713	1	19	2
_ARDDADEDEEDPDTRS[Phospho (STY)]SGK_	2	1094.42	1	19	2
_ARDDADEDEEDPDTRS[Phospho (STY)]SGK_	3	729.949	1	19	2
_ARDDADEDEEDPDT[Phospho (STY)]RSSGK_	2	1094.42	1	19	2
_ARDDADEDEEDPDT[Phospho (STY)]RSSGK_	3	729.949	1	19	2
_ARDDADEDEEDPDT[Phospho (STY)]RSSGK_	4	547.713	1	19	2
_ARDEFNTRDFFT[Phospho (STY)]PPS[Phospho (STY)]VQHR_	4	620.769	2	19	2
_ARDT[Phospho (STY)]TEETEVVK_	2	729.33	1	12	1
_ARDT[Phospho (STY)]TEETEVVK_	3	486.555	1	12	1
_ARES[Phospho (STY)]DNEDAKETK_	2	786.831	1	13	2
_ARES[Phospho (STY)]DNEDAKETK_	3	524.889	1	13	2
_ARES[Phospho (STY)]DNEDAKETK_	4	393.919	1	13	2
_ARES[Phospho (STY)]DNEDAKET[Phospho (STY)]K_	2	826.814	2	13	2
_ARES[Phospho (STY)]DNEDAKET[Phospho (STY)]K_	3	551.545	2	13	2
_ARES[Phospho (STY)]DNEDAK_	2	607.738	1	10	1
_ARES[Phospho (STY)]DNEDAK_	3	405.494	1	10	1
_ARGVS[Phospho (STY)]NASVGSSASFGAR_	3	587.607	1	18	1
_ARLSMFNQDIT[Phospho (STY)]EQVPLPK_	3	723.025	1	18	1
_ARLS[Phospho (STY)]MFNQDITEQVPLPK_	2	1084.03	1	18	1
_ARLS[Phospho (STY)]MFNQDITEQVPLPK_	3	723.025	1	18	1
_ARLS[Phospho (STY)]M[Oxidation (M)]FNQDITEQVPLPK_	2	1092.03	1	18	1
[truncated: 45,286 more rows]
