# Supplementary material for: DeepPhospho accelerates DIA phosphoproteome profiling through in silico library generation
Source: Nat Commun. 2021 Nov 18;12:6685. doi: 10.1038/s41467-021-26979-1 (PMC8602247; doi:10.1038/s41467-021-26979-1)
Supplement: Supplementary file 8 — Source data [file 41467_2021_26979_MOESM8_ESM.zip]

Archive with 39 entries (38 files):
- Source Data_new/
- Source Data_new/Figure_1b.txt
- Source Data_new/Figure_1c.txt
- Source Data_new/Figure_2a.txt
- Source Data_new/Figure_2b.txt
- Source Data_new/Figure_2c.txt
- Source Data_new/Figure_3b.txt
- Source Data_new/Figure_3c.txt
- Source Data_new/Figure_3d.txt
- Source Data_new/Figure_3e.txt
- Source Data_new/Figure_4b.txt
- Source Data_new/Figure_4d.txt
- Source Data_new/Figure_5d.txt
- Source Data_new/Figure_5e.txt
- Source Data_new/Figure_5f.txt
- Source Data_new/Figure_6b.txt
- Source Data_new/Figure_6c.txt
- Source Data_new/Figure_6d.txt
- Source Data_new/SFig_10.txt
- Source Data_new/SFig_11bc.txt
- Source Data_new/SFig_11e.txt
- Source Data_new/SFig_12a.txt
- Source Data_new/SFig_12b.txt
- Source Data_new/SFig_12c.txt
- Source Data_new/SFig_13a.txt
- Source Data_new/SFig_13b.txt
- Source Data_new/SFig_1b.txt
- Source Data_new/SFig_1c.txt
- Source Data_new/SFig_2a.txt
- Source Data_new/SFig_2b.txt
- Source Data_new/SFig_2c.txt
- Source Data_new/SFig_2d.txt
- Source Data_new/SFig_3b.txt
- Source Data_new/SFig_5f.txt
- Source Data_new/SFig_7c.txt
- Source Data_new/SFig_7f.txt
- Source Data_new/SFig_8a.txt
- Source Data_new/SFig_8b.txt
- Source Data_new/SFig_9b.txt
