# Supplementary material for: DeepPhospho accelerates DIA phosphoproteome profiling through in silico library generation
Source: Nat Commun. 2021 Nov 18;12:6685. doi: 10.1038/s41467-021-26979-1 (PMC8602247; doi:10.1038/s41467-021-26979-1)
Supplement: Supplementary file 8 — Source data [file 41467_2021_26979_MOESM8_ESM.zip › Source Data_new/Figure_1b.txt]

Precursor	PCC	SA	Dataset	Model
*11ADGAAAGAGG2PSLR.2	0.77711	0.70442	RPE1 DDA	DeepPhospho
*11LGTEGGEGFVVK.2	0.98887	0.93988	RPE1 DDA	DeepPhospho
*12PTPPLFSLPEAR.2	0.89973	0.76943	RPE1 DDA	DeepPhospho
*12WLFPLTK.2	-0.16723	0.10467	RPE1 DDA	DeepPhospho
*1D2PPKLTGETLIVHHIPLVHCQVPDR.4	0.92083	0.77673	RPE1 DDA	DeepPhospho
*1DE1ATTQISK.2	0.85041	0.85944	RPE1 DDA	DeepPhospho
*1DEE3RHSLECIQANQIFPR.3	0.97058	0.86991	RPE1 DDA	DeepPhospho
*1DFQHRPGGK.3	0.93969	0.89323	RPE1 DDA	DeepPhospho
*1DGFAGSLDDSISAA2TSDVQDR.3	0.98627	0.90624	RPE1 DDA	DeepPhospho
*1DLAAAAEPGAGSQHLEVRDEVAEK.3	0.96366	0.86867	RPE1 DDA	DeepPhospho
*1DNYADL2DTELTTLLR.2	0.91636	0.85227	RPE1 DDA	DeepPhospho
*1DRNP2PPPPGRDK.3	0.93652	0.85073	RPE1 DDA	DeepPhospho
*1DTPSPDPLP2PLPGEEEK.2	0.98891	0.92117	RPE1 DDA	DeepPhospho
*1DTPSPDPLP2PLPGEEEK.3	0.9748	0.89557	RPE1 DDA	DeepPhospho
*1EDLDQ2PLVSS2DSPPRPQPAFK.3	0.94765	0.83748	RPE1 DDA	DeepPhospho
*1EDLDQSPLVS2SD2PPRPQPAFK.3	0.98067	0.90513	RPE1 DDA	DeepPhospho
*1EDLDQSPLVSSSD2PPR.2	0.97614	0.9036	RPE1 DDA	DeepPhospho
*1EDLDQSPLVSSSD2PPRPQPAFK.2	0.86776	0.74819	RPE1 DDA	DeepPhospho
*1EDLDQSPLVSSSD2PPRPQPAFK.3	0.98051	0.90962	RPE1 DDA	DeepPhospho
*1EDPTLYIVERPLPGYPDAEAPEPSSAGAQAAEEPSGAG2EELIK.4	0.93674	0.81906	RPE1 DDA	DeepPhospho
*1EDSMD1D1SPLRPQNYLFGCELK.3	0.86026	0.8004	RPE1 DDA	DeepPhospho
*1EGGLADGEPDRT2LLGDSK.2	0.97462	0.89266	RPE1 DDA	DeepPhospho
*1EGPLSVFGDR.2	0.87849	0.84672	RPE1 DDA	DeepPhospho
*1ELILS3SPAELTLDPACQPK.3	0.99224	0.92993	RPE1 DDA	DeepPhospho
*1ELSDANLQTLTEYLK.3	0.89346	0.89231	RPE1 DDA	DeepPhospho
*1ENL1TSSTLPPLFADEDG2K.3	0.9627	0.86894	RPE1 DDA	DeepPhospho
*1EQL2DEEIDHGAEED2DKEDQDLDK.3	0.80832	0.71789	RPE1 DDA	DeepPhospho
*1ERPEEGKQ2PPPQPWGR.3	0.92537	0.80646	RPE1 DDA	DeepPhospho
*1ESAIAEGGA2RFSASSGGGGSR.3	0.93257	0.81359	RPE1 DDA	DeepPhospho
*1ESPGESGAG2PGAPSPSSFTTGHLAR.4	0.82276	0.75147	RPE1 DDA	DeepPhospho
*1ETMA2PGK.2	0.97037	0.89393	RPE1 DDA	DeepPhospho
*1ETPSQR.2	0.95507	0.88896	RPE1 DDA	DeepPhospho
*1EV2PLQPVNEN1QVNK.3	0.92063	0.82532	RPE1 DDA	DeepPhospho
*1EVEAAEAR2PAPGYK.2	0.97441	0.86658	RPE1 DDA	DeepPhospho
*1FDTTPHSGRS3PS2SPSLR.3	0.9548	0.85075	RPE1 DDA	DeepPhospho
*1FPFGPHSPGGDGSAGAGAEEPTPHEGQAAATGPP2PLHPGADATHPPPPAR.5	0.9676	0.80294	RPE1 DDA	DeepPhospho
*1FPFGPHSPGGDGSAGAGAEEPTPHEGQAAATGPP2PLHPGADATHPPPPAR2PR.5	0.95058	0.80733	RPE1 DDA	DeepPhospho
*1FSSSAK.2	0.98963	0.93493	RPE1 DDA	DeepPhospho
*1LAVHFDK.2	0.98248	0.91453	RPE1 DDA	DeepPhospho
*1LGPEGGEGFVVK.2	0.92921	0.86025	RPE1 DDA	DeepPhospho
*1LLGGPPR2PR.2	0.90891	0.79371	RPE1 DDA	DeepPhospho
*1NHTVQTFF2PVNSGQPPNYE1LK.3	0.96864	0.83852	RPE1 DDA	DeepPhospho
*1NR2HRHGAGSGCLGT1EVK.4	0.9462	0.83655	RPE1 DDA	DeepPhospho
*1NYPGRG2PRSPEHNGR.3	0.01021	0.23524	RPE1 DDA	DeepPhospho
*1PL2RWLR.2	-0.5221	0.33753	RPE1 DDA	DeepPhospho
*1QAHELFR.2	0.96347	0.89992	RPE1 DDA	DeepPhospho
*1QNSEGGADSPASVALRPSAAAPPVPA2PQR.3	0.71882	0.6924	RPE1 DDA	DeepPhospho
*1YH2LSETRHPLQPEEQEVGIDPLSSYSNK.4	0.85614	0.70938	RPE1 DDA	DeepPhospho
*21LKPSGLK.2	0.95885	0.82533	RPE1 DDA	DeepPhospho
*2ADAAAGAPLPR.2	0.99122	0.94451	RPE1 DDA	DeepPhospho
*2APLDAALHALQEEQAR.2	0.93562	0.8521	RPE1 DDA	DeepPhospho
*2CESSMVLGYWDIR.2	0.95325	0.87833	RPE1 DDA	DeepPhospho
*2D2DLGEDEGLLSLAGK.2	0.99116	0.93317	RPE1 DDA	DeepPhospho
*2DAAVDTSSEITTKDLK.2	0.97859	0.887	RPE1 DDA	DeepPhospho
*2DDAGDTLATGDK.2	0.96559	0.85625	RPE1 DDA	DeepPhospho
*2DFDEFER.2	0.92981	0.86985	RPE1 DDA	DeepPhospho
*2DQDH2MDEMTAVVK.2	0.90036	0.8416	RPE1 DDA	DeepPhospho
*2DSGSQLGS1GSLTMK.2	0.93629	0.85687	RPE1 DDA	DeepPhospho
*2EAGEATTTTTTTLPQAPTEAAAAAPQDPAPK.4	0.93031	0.84205	RPE1 DDA	DeepPhospho
*2EGESQTVLSSGSDPK.2	0.9861	0.93993	RPE1 DDA	DeepPhospho
*2ETAPAETATPAPVEK2PAK.3	0.94972	0.79689	RPE1 DDA	DeepPhospho
*2FFNFRK.2	0.96683	0.8687	RPE1 DDA	DeepPhospho
*2FIDPYQHIIVEHQYSHK.3	0.86269	0.75896	RPE1 DDA	DeepPhospho
*2GDEMIFDP31SK.2	0.9859	0.90909	RPE1 DDA	DeepPhospho
*2GDEMIFDPT12K.2	0.99128	0.93348	RPE1 DDA	DeepPhospho
*2GDEMIFDPTMSKK.2	0.9904	0.93629	RPE1 DDA	DeepPhospho
*2LQYGAEETPLAG2YGAAD2FPK.2	0.98729	0.92126	RPE1 DDA	DeepPhospho
*2LQYGAEETPLAG2YGAADSFPK.3	0.98786	0.91185	RPE1 DDA	DeepPhospho
*2LQYGAEETPLAGSYGAADSFPK.3	0.98961	0.92319	RPE1 DDA	DeepPhospho
*2NNGLDIQDKPPAPPMR.3	0.95427	0.84096	RPE1 DDA	DeepPhospho
*2QEGVELEK.2	0.84861	0.82526	RPE1 DDA	DeepPhospho
*2SPASTPSR.2	0.84871	0.81686	RPE1 DDA	DeepPhospho
*2SSSPTGQIASAADIK.2	0.8493	0.82154	RPE1 DDA	DeepPhospho
*2TGGDFGNPLRK.2	0.95198	0.86932	RPE1 DDA	DeepPhospho
*2TIQNLQSFDPFADATK.2	0.91293	0.8344	RPE1 DDA	DeepPhospho
*2VELEEALPVTTAEG1AK.3	0.85549	0.8263	RPE1 DDA	DeepPhospho
*2VELEEALPVTTAEGMAK.2	0.98519	0.91807	RPE1 DDA	DeepPhospho
*2VELEEALPVTTAEGMAK.3	0.8687	0.82008	RPE1 DDA	DeepPhospho
*2YGRPPPDVEGMTSLK.3	0.74135	0.69999	RPE1 DDA	DeepPhospho
*A1S2GGSGGGVPEQEDSVLFR.3	0.96606	0.88107	RPE1 DDA	DeepPhospho
*A2ESDTEEFYDAPEDVHLGGGYPVG2PGK.3	0.89151	0.80202	RPE1 DDA	DeepPhospho
*A2GEHSPGSGAARRPLHSAQAVDVASASNFR.4	0.91958	0.78106	RPE1 DDA	DeepPhospho
*A2GVAVSDGVIK.2	0.89036	0.7749	RPE1 DDA	DeepPhospho
*A2GVTVNDEVIK.2	0.92199	0.80987	RPE1 DDA	DeepPhospho
*A2NPERGEILLTELQGDSR.3	0.95775	0.87717	RPE1 DDA	DeepPhospho
*A2PGHSDLGEVAPEIK.2	0.97992	0.89892	RPE1 DDA	DeepPhospho
*A2PPRHGPPGPASGDGPNLNNNNNNNNHSVRK.3	0.96879	0.88411	RPE1 DDA	DeepPhospho
*A2PPRHGPPGPASGDGPNLNNNNNNNNHSVRK.5	0.43839	0.46149	RPE1 DDA	DeepPhospho
*A2PSRQPPPGGSGLLQGSR.3	0.70732	0.64966	RPE1 DDA	DeepPhospho
*A2PSSFTYYCPPSS2PVWSEPLYSLRPEHAR.3	0.82285	0.72489	RPE1 DDA	DeepPhospho
*A2PSSFTYYCPPSSSPVWSEPLYSLRPEHAR.3	0.96372	0.79988	RPE1 DDA	DeepPhospho
*A3AEVLNIGK.2	0.94278	0.84192	RPE1 DDA	DeepPhospho
*A3PLAVNSAASLWGPYK.2	0.58058	0.60396	RPE1 DDA	DeepPhospho
*AA2DTERDGLAPEK.2	0.99426	0.93442	RPE1 DDA	DeepPhospho
*AA2GESGTSGGGGSTEEAF1TFYSEVK.3	0.97463	0.93252	RPE1 DDA	DeepPhospho
*AAA1DVDTPSGTNSGAGK.2	0.98656	0.92523	RPE1 DDA	DeepPhospho
*AAA1DVDTPSGTNSGAGKK.2	0.9909	0.93538	RPE1 DDA	DeepPhospho
*AAAAAAAGD2DSWDADAFSVEDPVR.3	0.99411	0.93629	RPE1 DDA	DeepPhospho
*AAAAAALSGAG3PPAGGGAGGGGAGGGG2PPGGWAVAR.4	0.98286	0.8813	RPE1 DDA	DeepPhospho
*AAAAGPGAAL2PRPCDSDPATPGAQ2PKDDNEDNSNDGTQPSK.4	0.29779	0.44021	RPE1 DDA	DeepPhospho
*AAAAGPGAAL2PRPCDSDPATPGAQSPKDDNEDNSNDGTQPSK.4	0.97107	0.83101	RPE1 DDA	DeepPhospho
*AAAAGPGAALSPRPCD2DPA3PGAQ2PK.3	0.96802	0.83141	RPE1 DDA	DeepPhospho
*AAAETQSLREQPE1EDAN2EK.2	0.98198	0.91126	RPE1 DDA	DeepPhospho
*AAAGAPDG1EEPGMDTEAETVATEAPARPVNCLEAEAAAGAAAEDSGAAR.4	0.96909	0.8778	RPE1 DDA	DeepPhospho
*AAASVSAASGSHLSN2FAEPSR.3	0.91138	0.80544	RPE1 DDA	DeepPhospho
*AAAVAAAGAGEPQ2PDELLPK.3	0.98517	0.87546	RPE1 DDA	DeepPhospho
*AAD2EPESEVFEITDFTTASEWER.3	0.92007	0.82394	RPE1 DDA	DeepPhospho
*AADV2VTHRPPLSPK.3	0.30877	0.60296	RPE1 DDA	DeepPhospho
*AADVSVTHRPPL2PK.2	0.54899	0.5941	RPE1 DDA	DeepPhospho
*AADVSVTHRPPL2PK2GAEVEAGDAAER.4	0.82576	0.7257	RPE1 DDA	DeepPhospho
*AAEIH2RPQSSRPVLLSK.3	0.96226	0.87113	RPE1 DDA	DeepPhospho
*AAGGDHGSPDSYRSPLASR.3	0.99184	0.9154	RPE1 DDA	DeepPhospho
*AALGDIQESPSVPSPVSLSSPGTPGTQHHEPQLHLHGHQHG2PGSSPK.5	0.85308	0.6979	RPE1 DDA	DeepPhospho
*AALH3TPDSPAAQLER.3	0.68955	0.67729	RPE1 DDA	DeepPhospho
*AAP13PAARPEDYEAALNAALADVPELAR.3	0.9365	0.84282	RPE1 DDA	DeepPhospho
*AAPEPL2PAGGAGEEAPEEDEDEAEAEDPERPNAGAGGGR.3	0.95812	0.85095	RPE1 DDA	DeepPhospho
*AAPM3PAARPEDYEAALNAALADVPELAR.3	0.94078	0.83694	RPE1 DDA	DeepPhospho
*AAPVVAPPGVVVSR.2	0.97913	0.91038	RPE1 DDA	DeepPhospho
*AAQGAAAAVAAGTSGVAGEGEPGPGENAAAEG3AP2PGRVSPPTPAR.4	0.88953	0.76578	RPE1 DDA	DeepPhospho
*AAQGAAAAVAAGTSGVAGEGEPGPGENAAAEGTAP2PGRV2PP3PAR.4	0.98652	0.91145	RPE1 DDA	DeepPhospho
*AAQGEPGYLAAQSDPG2NSER.3	0.9647	0.864	RPE1 DDA	DeepPhospho
*AAR2PPSPHP2PPAR.3	0.54293	0.51892	RPE1 DDA	DeepPhospho
*AASCVLLHTGQK.2	0.93839	0.85628	RPE1 DDA	DeepPhospho
*AASTASHRPIK.3	0.57069	0.77046	RPE1 DDA	DeepPhospho
*ACGLVASNLNLK.2	0.98837	0.93266	RPE1 DDA	DeepPhospho
*ACGLVASNLNLKPGECLR.2	0.98792	0.911	RPE1 DDA	DeepPhospho
*AD1QNLVER.2	0.9578	0.87895	RPE1 DDA	DeepPhospho
*ADAEVIILPK.2	0.75709	0.84503	RPE1 DDA	DeepPhospho
*ADDLDFETGDAGASATFPMQCSALR.3	0.98766	0.91469	RPE1 DDA	DeepPhospho
*ADDVDQQQTTNTVEEPLDLIR.3	0.99582	0.93633	RPE1 DDA	DeepPhospho
*ADEAALALQPGG2PSAAGADREAAS2PAGEPLR.3	0.95007	0.86319	RPE1 DDA	DeepPhospho
*ADEAALALQPGG2PSAAGADREAAS2PAGEPLRK.4	0.98684	0.92936	RPE1 DDA	DeepPhospho
*ADEAALALQPGGSPSAAGADREAA2SPAGEPLRK.4	0.97469	0.90877	RPE1 DDA	DeepPhospho
*ADEAALALQPGGSPSAAGADREAAS2PAGEPLRK.3	0.98758	0.93327	RPE1 DDA	DeepPhospho
*ADFDT4DDRAYSSFGGGR.2	0.90328	0.75443	RPE1 DDA	DeepPhospho
*ADFDTYDDRA4SSFGGGRGSR.3	0.30312	0.52361	RPE1 DDA	DeepPhospho
*ADHSFSDGVPSDSVEAAK.2	0.96522	0.87889	RPE1 DDA	DeepPhospho
*ADKPDMGEIA2FDK.2	0.99652	0.95598	RPE1 DDA	DeepPhospho
*ADKPDMGEIASFDK.2	0.99776	0.96736	RPE1 DDA	DeepPhospho
*ADLEEQLSDEEK.2	0.90365	0.86941	RPE1 DDA	DeepPhospho
*ADLSLADAL3EP2PDIEGEIK.3	0.97984	0.89572	RPE1 DDA	DeepPhospho
*ADLSLADALTEP2PDIEGEIK.2	0.95823	0.89589	RPE1 DDA	DeepPhospho
*ADPAAPTPAAPAPAQAPAPAPEAVPAPAAAPVPAPAPASDSASGPSSDSGPEAGSQR.4	0.9425	0.82886	RPE1 DDA	DeepPhospho
*ADPEELQVSSPPPPPPSSPSSSDASAAS2PGGPVSLGWPVPSR.4	0.68538	0.66394	RPE1 DDA	DeepPhospho
*ADSENQGPAEPSQAAAAAEAAAEEVMAEGGAQGGDCDSAAGDPDSAAGQMAEEPQTPAENAPKPK.5	0.83608	0.74049	RPE1 DDA	DeepPhospho
*ADSGTAGGAALAAPAPGPG2GGPGPR.3	0.94939	0.85228	RPE1 DDA	DeepPhospho
*ADVFPGND2TASQDVANRFAR.2	0.92694	0.81523	RPE1 DDA	DeepPhospho
*AE2DWDTVTVLR.2	0.98755	0.93343	RPE1 DDA	DeepPhospho
*AE3EERSLDNFFAK.2	0.78643	0.76582	RPE1 DDA	DeepPhospho
*AE3LSGLGDSGAAGAAALSSASSETGTRR.3	0.88369	0.80342	RPE1 DDA	DeepPhospho
*AEAEGVP3TPGPA2GSTFR.3	0.92235	0.83904	RPE1 DDA	DeepPhospho
*AEAEGVPT3PGPASGSTFRGR.3	0.96942	0.8903	RPE1 DDA	DeepPhospho
*AEAPA2PAPL2PLEVELDPEFEPQSRPR.4	0.98702	0.91436	RPE1 DDA	DeepPhospho
*AECGRGGAAGGALP3SPGPALGAK.3	0.92922	0.82225	RPE1 DDA	DeepPhospho
*AEDVSSAAP2PR.2	0.97545	0.86329	RPE1 DDA	DeepPhospho
*AEELVLER.2	0.98382	0.94493	RPE1 DDA	DeepPhospho
*AEPLQPDPGAAEDAAAQAVETPGWK.3	0.95163	0.86084	RPE1 DDA	DeepPhospho
*AEPSAATQSHSISSSSFGAEPSAPGGGG2PGACPALGTK.4	0.95055	0.82192	RPE1 DDA	DeepPhospho
*AESDWDTV3VLRK.2	0.90409	0.84737	RPE1 DDA	DeepPhospho
*AESGESGGPPGSQDSAAGAEGAGAPAAAASAEPK.3	0.9751	0.88589	RPE1 DDA	DeepPhospho
*AETLPGSGD2GPGTASLGPGVAETGTR.3	0.76954	0.73831	RPE1 DDA	DeepPhospho
*AETLPGSGDSGPGTASLGPGVAETGTR.3	0.94979	0.85072	RPE1 DDA	DeepPhospho
*AETLSGLGDSGAAGAAAL2SAS2ETGTRR.3	0.94046	0.79635	RPE1 DDA	DeepPhospho
*AETLSGLGDSGAAGAAALSSA2SETGTR.3	0.87637	0.76877	RPE1 DDA	DeepPhospho
*AGVEEVAASGSHLNGDLDPDDREEGAA23AEEAAK.4	0.92972	0.78221	RPE1 DDA	DeepPhospho
*AH2PVAVQVPG1QNNIADPEELFTK.3	0.83618	0.77963	RPE1 DDA	DeepPhospho
*AL2MPLNGLK.2	0.99707	0.96001	RPE1 DDA	DeepPhospho
*AMVSEFLK.1	0.76236	0.71304	RPE1 DDA	DeepPhospho
*AMVSEFLK.2	0.9933	0.94913	RPE1 DDA	DeepPhospho
*ANN2PALTGNSQPQHQAAAAAAQQQQQCGGGGATK.3	0.93058	0.83818	RPE1 DDA	DeepPhospho
*AQ2SPQLDIQVLHDLR.2	0.55394	0.63672	RPE1 DDA	DeepPhospho
*AQ4GHPSPLGMAAR.3	0.57757	0.5407	RPE1 DDA	DeepPhospho
*AQHDFVPAWLNFSTPQSAK2PTATFEK.3	0.95783	0.86704	RPE1 DDA	DeepPhospho
*AQILPIR.2	0.98818	0.94477	RPE1 DDA	DeepPhospho
*AQVA1STLPVEDEE2SESR.3	0.90147	0.80706	RPE1 DDA	DeepPhospho
*AQVAMSTLPVEDEE2SESR.3	0.98069	0.90236	RPE1 DDA	DeepPhospho
*AQVAMSTLPVEDEESSESR.2	0.93329	0.84447	RPE1 DDA	DeepPhospho
*AQVAVSTLPVEEESS2ETR.3	0.96675	0.84446	RPE1 DDA	DeepPhospho
*AS2LNEDPEGSR.2	0.99901	0.98086	RPE1 DDA	DeepPhospho
*AS2SGNDDDLTIPR.2	0.88108	0.79105	RPE1 DDA	DeepPhospho
*AS2SGSSPRPAPDENEFPFGCPPTVCQDPK.4	0.98066	0.87971	RPE1 DDA	DeepPhospho
*ASAGGEDCE2PAPEADRPHQRPFLIGVSGGTASGK.3	0.86974	0.78618	RPE1 DDA	DeepPhospho
*ASAV2PANLPAVLLQPR.3	0.97209	0.89245	RPE1 DDA	DeepPhospho
*ASEAP2PPR2PPPPT2PEPELAQLRR.3	0.92023	0.81711	RPE1 DDA	DeepPhospho
*ASGEH2PGSGAARRPLHSAQAVDVASASNFR.3	0.86141	0.6517	RPE1 DDA	DeepPhospho
*ASL2LAPVNIFK.2	0.93887	0.84136	RPE1 DDA	DeepPhospho
*ASLGPAAAGEQASGAEAEPGPAGPPPPP2PSSLGPLLPLQR.4	0.94125	0.81366	RPE1 DDA	DeepPhospho
*ASLGPAAAGEQASGAEAEPGPAGPPPPPSPS2LGPLLPLQR.5	0.93822	0.79333	RPE1 DDA	DeepPhospho
*ASSAQ2GGSSGGPAVPTVQR.2	0.99951	0.98434	RPE1 DDA	DeepPhospho
*ASSHS2SPVPQGSSSDVFFK.3	0.90417	0.80883	RPE1 DDA	DeepPhospho
*ASSTVPV2AAGSANETPEIPDNVGDWLR.3	0.99294	0.94183	RPE1 DDA	DeepPhospho
*ATADTPAPASSGL2PK.2	0.94027	0.82319	RPE1 DDA	DeepPhospho
*ATAEVLNIGKK.2	0.96787	0.90051	RPE1 DDA	DeepPhospho
*ATALSEEELDNEDYYSLLNVR.3	0.9731	0.87982	RPE1 DDA	DeepPhospho
*ATANSIIVLDDDDEDEAAAQPGP2HPLPNAASPGAEAPSSSEPHGAR.4	0.87846	0.78543	RPE1 DDA	DeepPhospho
*ATANSIIVLDDDDEDEAAAQPGPSHPLPNAA2PGAEAPS2SEPHGAR.4	0.86685	0.78483	RPE1 DDA	DeepPhospho
*ATSAT2PHAPGFPAEGR.2	0.98535	0.89912	RPE1 DDA	DeepPhospho
*ATTAT1ATSG2ARK.2	0.88517	0.79626	RPE1 DDA	DeepPhospho
*ATTATMATSG2ARK.2	0.97075	0.89009	RPE1 DDA	DeepPhospho
*ATTATMATSGSAR.2	0.97308	0.90453	RPE1 DDA	DeepPhospho
*ATVVVEATEPEPSGSIANPAA2TSPSLSHR.3	0.99375	0.94832	RPE1 DDA	DeepPhospho
*ATVVVEATEPEPSGSIANPAA2TSPSLSHR.4	0.97834	0.88803	RPE1 DDA	DeepPhospho
*AVPETRPNHTIYINNLNEK.3	0.96585	0.87709	RPE1 DDA	DeepPhospho
*DDDIAALVVDNGSG1CK.3	0.57596	0.74124	RPE1 DDA	DeepPhospho
*DDSTEREQ2RL32CLK.2	-0.35194	0.11209	RPE1 DDA	DeepPhospho
*DTGDTALGQKA32R.2	-0.2075	0.40808	RPE1 DDA	DeepPhospho
*EDLDQSPLVSSSD2PPRPQPAFK.3	0.88895	0.806	RPE1 DDA	DeepPhospho
*GEPAGVAGTMESPF2PGLFHR.3	0.82553	0.71836	RPE1 DDA	DeepPhospho
*M2GDE1IFDPTMSK.2	0.91925	0.81825	RPE1 DDA	DeepPhospho
*M2GEDEQQEQTIAEDLVVTK.3	0.90082	0.81769	RPE1 DDA	DeepPhospho
*M2SRIAR.2	0.09773	0.328	RPE1 DDA	DeepPhospho
*M4HSLSETR.2	0.97532	0.89894	RPE1 DDA	DeepPhospho
*MD2EGGSLLLDEDSEVFK.2	0.92716	0.85871	RPE1 DDA	DeepPhospho
*MDETSPLV2PER.2	0.98083	0.91255	RPE1 DDA	DeepPhospho
*MDGGDDGNLIIK.2	0.84632	0.79916	RPE1 DDA	DeepPhospho
*MDGTEGSAGQPGPAER2HR2SV2SVGAR.4	0.63512	0.58514	RPE1 DDA	DeepPhospho
*MDNL2SEEIQQR.2	0.99258	0.92952	RPE1 DDA	DeepPhospho
*MDSAGQDINLN2PNK.2	0.83939	0.82429	RPE1 DDA	DeepPhospho
*MDSTLTASEIR.2	0.99307	0.94711	RPE1 DDA	DeepPhospho
*MDTES3YSGYSYYSSHSK.2	0.80795	0.77782	RPE1 DDA	DeepPhospho
*MDVAE2PERDPHSPEDEEQPQGLSDDDILR.4	0.95093	0.85696	RPE1 DDA	DeepPhospho
*ME2PEEPGASMDENYFVNYTFK.3	0.97311	0.91146	RPE1 DDA	DeepPhospho
*ME2YDVIANQPVVIDNGSGVIK.3	0.92612	0.84594	RPE1 DDA	DeepPhospho
*MEAFPWAPR2PR.2	0.9475	0.84536	RPE1 DDA	DeepPhospho
*MED2MD1D1SPLRPQNYLFGCELK.3	0.84376	0.75945	RPE1 DDA	DeepPhospho
*MED2MDMDMSPLRPQNYLFGCELK.3	0.97672	0.8937	RPE1 DDA	DeepPhospho
*MEDEQPD2LEGWVPVR.3	0.99372	0.93696	RPE1 DDA	DeepPhospho
*MEDLDQ2PLV2SSD2PPRPQPAFK.3	0.96288	0.8543	RPE1 DDA	DeepPhospho
*MEDLDQ2PLVSSSDSPPRPQPAFK.2	0.87124	0.77015	RPE1 DDA	DeepPhospho
*MEDLDQ2PLVSSSDSPPRPQPAFK.3	0.97995	0.90255	RPE1 DDA	DeepPhospho
*MEDLDQSPLVSS2DSPPRPQPAFK.3	0.96421	0.86848	RPE1 DDA	DeepPhospho
*MEDPTLYIVERPLPGYPDAEAPEPSSAGAQAAEEP2GAGSEELIK.4	0.89651	0.74309	RPE1 DDA	DeepPhospho
*MEDS1DMD12PLRPQNYLFGCELK.3	0.97683	0.9086	RPE1 DDA	DeepPhospho
*MEE2EPERK.2	0.92104	0.84591	RPE1 DDA	DeepPhospho
*MEFDLGAALEPTSQKPGVGAGHGGDPKL2PHK.3	0.9156	0.82119	RPE1 DDA	DeepPhospho
*MEGISNFK3PSK.2	0.96284	0.86551	RPE1 DDA	DeepPhospho
*MEGQ2VEELLAK.2	0.95994	0.87981	RPE1 DDA	DeepPhospho
*MEPEQMLEGQ3QVAENPHSEYGLTDNVER.3	0.89607	0.81046	RPE1 DDA	DeepPhospho
*MEPSSWSGSE2PAEN1ER.3	0.95772	0.87403	RPE1 DDA	DeepPhospho
*MERPEEGKQ2PPPQPWGR.3	0.93425	0.82181	RPE1 DDA	DeepPhospho
*MESAGLEQLLR.2	0.98629	0.92363	RPE1 DDA	DeepPhospho
*MESPGESGAG2PGAPSPSSFTTGHLAR.2	0.98102	0.89843	RPE1 DDA	DeepPhospho
*METILEQQR.2	0.99303	0.93911	RPE1 DDA	DeepPhospho
*MEV2PLQPVNEN1QVNK.3	0.83295	0.7574	RPE1 DDA	DeepPhospho
*MEVEAAEAR2PAPGYK.3	0.99491	0.90154	RPE1 DDA	DeepPhospho
*MFD3TPHSGRS3P2SSPSLRK.3	0.82004	0.71989	RPE1 DDA	DeepPhospho
*MFDTTPH2GRS3PSS2PSLRK.3	0.94981	0.84526	RPE1 DDA	DeepPhospho
*MFDTTPHSGRS3PSSSP2LRK.2	0.9023	0.7987	RPE1 DDA	DeepPhospho
*MFPAAP2PR.2	0.96629	0.87732	RPE1 DDA	DeepPhospho
*MFQIPEFEPSEQEDSSSAER.3	0.86889	0.77996	RPE1 DDA	DeepPhospho
*MFSVE2LER.2	0.98721	0.92813	RPE1 DDA	DeepPhospho
*MK3PADTGFAFPDWAYKPE2SPGSR.3	0.97543	0.88585	RPE1 DDA	DeepPhospho
*MLAVHFDK.2	0.98338	0.92669	RPE1 DDA	DeepPhospho
*MLPAVG2VDEEEDPAEEDCPELVPIETTQSEEEEK.3	0.99608	0.95486	RPE1 DDA	DeepPhospho
*MLPSLQE2MDGDEK.2	0.98695	0.92416	RPE1 DDA	DeepPhospho
*MLQQD2NDDTEDVSLFDAEEETTNRPR.3	0.69842	0.68547	RPE1 DDA	DeepPhospho
*MLQQD2NDDTEDVSLFDAEEETTNRPR.4	0.98836	0.94344	RPE1 DDA	DeepPhospho
*MLTDSGGGG3SFEEDLDSVAPR.3	0.95999	0.9089	RPE1 DDA	DeepPhospho
*MMLGTEGGEGFVVK.2	0.93542	0.85906	RPE1 DDA	DeepPhospho
*MNHLPEDMENALTG2QS2HASLR.3	0.97149	0.88169	RPE1 DDA	DeepPhospho
*MNHLPEDMENALTG2QSSHA2LR.3	0.97764	0.89349	RPE1 DDA	DeepPhospho
*MNHTVQTFFSPVNSGQPPN4EMLK.3	0.971	0.8791	RPE1 DDA	DeepPhospho
*MNPEYDYLFK.2	0.95509	0.91411	RPE1 DDA	DeepPhospho
*MNVDHEVNLLVEEIHR.3	0.99116	0.94631	RPE1 DDA	DeepPhospho
*MQEIIASVDHIK.2	0.98958	0.94002	RPE1 DDA	DeepPhospho
*MQNDAGEFVDLYVPRK.2	0.94432	0.78862	RPE1 DDA	DeepPhospho
*MRKE3PPPLVPPAAR.3	0.93399	0.84008	RPE1 DDA	DeepPhospho
*MTTESG2DSESKPDQEAEPQEAAGAQGR.3	0.9928	0.92841	RPE1 DDA	DeepPhospho
*MWNSGFESYGSSSYGGAGGYTQ2PGGFGSPAPSQAEK.3	0.95499	0.84332	RPE1 DDA	DeepPhospho
*QGNNLQPP2PR.2	-0.16129	0.10826	RPE1 DDA	DeepPhospho
*S2EAETQQPPAAPPAAPALSAADTKPGTTGSGAGSGGPGGLTSAAPAGGDKK.4	0.92249	0.8194	RPE1 DDA	DeepPhospho
*S2GLWSQEK.2	0.99147	0.92541	RPE1 DDA	DeepPhospho
*S2PAS3PSR.2	0.96321	0.88355	RPE1 DDA	DeepPhospho
*S3GGDFGNPLRK.2	0.94863	0.8501	RPE1 DDA	DeepPhospho
*S3RSVSSSSYRR.3	0.95209	0.8379	RPE1 DDA	DeepPhospho
*SAAGLLAPAPAQAGAPPAPEYYPEEDEELE2AEDDER2CR.4	0.96205	0.85647	RPE1 DDA	DeepPhospho
*SAHLQW1VVR.2	0.96785	0.85308	RPE1 DDA	DeepPhospho
*SDFDEFER.2	0.96708	0.92434	RPE1 DDA	DeepPhospho
*SDKLPYK.2	0.98134	0.89697	RPE1 DDA	DeepPhospho
*SDLQAAEGPG2WSPTARPGSAGGVGDCQGVEGSQAAASENEDLENK.4	0.93018	0.82766	RPE1 DDA	DeepPhospho
*SDNTTLPAPA2NQGP3TPR.4	0.73894	0.72157	RPE1 DDA	DeepPhospho
*SDSTWMSADPHLA2SLSPSQDER.3	0.86509	0.73869	RPE1 DDA	DeepPhospho
*SE3APAAPAAPAPAEK3PVK.2	0.82054	0.73508	RPE1 DDA	DeepPhospho
*SEGNAAGEP2TPGGPRPLLTGAR.2	0.98117	0.79228	RPE1 DDA	DeepPhospho
*SESSSK2SQPLASK.2	0.96597	0.82451	RPE1 DDA	DeepPhospho
*SETAPAETA3PAPVEK2PAKK.2	0.94313	0.86421	RPE1 DDA	DeepPhospho
*SGALDVLQMK.2	0.99304	0.9305	RPE1 DDA	DeepPhospho
*SGDHLHND2QIEADFR.3	0.98487	0.91829	RPE1 DDA	DeepPhospho
*SGFENLNTDFYQTSYSIDDQSQQSYDYGGSGGPYSK.4	0.95018	0.87659	RPE1 DDA	DeepPhospho
*SGS2SVAAMKK.2	0.94985	0.83696	RPE1 DDA	DeepPhospho
*SGTQS3ITDRFPLK.2	0.85251	0.81889	RPE1 DDA	DeepPhospho
*SK2E2PKEPEQLR.2	0.79253	0.68052	RPE1 DDA	DeepPhospho
*SKPHSEAGTAFIQTQQLHAAMADTFLEH1CR.4	0.86546	0.77674	RPE1 DDA	DeepPhospho
*SLQYGAEETPLAG2YGAADSFPK.2	0.97724	0.90019	RPE1 DDA	DeepPhospho
*SQERPTFYRQELNK.3	0.97655	0.89674	RPE1 DDA	DeepPhospho
*SR2VLQPSQQK.2	0.98982	0.91871	RPE1 DDA	DeepPhospho
*SS2PLSKK.2	0.92866	0.84075	RPE1 DDA	DeepPhospho
*SSDASQGVIT3PPPPS1PHK.3	0.96646	0.88517	RPE1 DDA	DeepPhospho
*SSEAETQQPPAAPPAAPALSAADTKPGT3GSGAGSGGPGGLTSAAPAGGDK.4	0.97884	0.90331	RPE1 DDA	DeepPhospho
*SSMNPE4DYLFK.2	0.98436	0.91515	RPE1 DDA	DeepPhospho
*SSPTTSSLDTPLPGNGPPQPGAP22SPTVK.3	0.79721	0.67072	RPE1 DDA	DeepPhospho
*SSVAVLTQE2FAEHR.2	0.97121	0.88304	RPE1 DDA	DeepPhospho
*STIQNLQ2FDPFADATK.3	0.99261	0.94107	RPE1 DDA	DeepPhospho
*STNENANTPAAR.2	0.98621	0.92682	RPE1 DDA	DeepPhospho
*STR2VSSSSYRR.3	0.28121	0.45571	RPE1 DDA	DeepPhospho
*STVHEILCK.2	0.93048	0.86981	RPE1 DDA	DeepPhospho
*SVCTLSVPV2SLSPGRR.3	0.92402	0.83108	RPE1 DDA	DeepPhospho
*SVPAFIDI2EEDQAAELR.3	0.87645	0.78914	RPE1 DDA	DeepPhospho
*SVQSSSGSLEGPPSWSQLST2PTPGSAAAAR.3	0.94406	0.83341	RPE1 DDA	DeepPhospho
*SWL2SSQGVVLTAYHPSGK.2	0.96307	0.88382	RPE1 DDA	DeepPhospho
*SY3PGVGGDPAQLAQR.2	0.88615	0.76469	RPE1 DDA	DeepPhospho
*T2PEIASLSWGQMK.2	0.9766	0.9147	RPE1 DDA	DeepPhospho
*TATPESLFPTGDELD2SQLQMESDEVD3LK.3	0.91793	0.82416	RPE1 DDA	DeepPhospho
*TECFLPPTSSP2EHRR.3	0.93145	0.8225	RPE1 DDA	DeepPhospho
*TEQMTLR.2	0.97184	0.92508	RPE1 DDA	DeepPhospho
*TEWETAAPAVAE3PDIK.3	0.97603	0.91081	RPE1 DDA	DeepPhospho
*TNP2DRVLPANSMAESR.2	0.71707	0.66917	RPE1 DDA	DeepPhospho
*TSALENYINR.2	0.97541	0.90985	RPE1 DDA	DeepPhospho
*TVSGPG3PEPRPA3PGASSVEQLRK.3	0.96712	0.87684	RPE1 DDA	DeepPhospho
*VSVINTVDTSHED1IHDAQ1DYYGTR.3	0.98568	0.89442	RPE1 DDA	DeepPhospho
@112TESANSFTLIGEASDGGTMENLSR.3	0.93121	0.83774	RPE1 DDA	DeepPhospho
@11LSGGAPLSPQTHR.3	0.9513	0.86393	RPE1 DDA	DeepPhospho
@12ESGE1SEFGYI1ELIAK.3	0.71365	0.44971	RPE1 DDA	DeepPhospho
@12GFIYQGK.1	0.97566	0.90697	RPE1 DDA	DeepPhospho
@12GFIYQGK.2	0.98206	0.91453	RPE1 DDA	DeepPhospho
@12NSFHGIRPPQLEQPEK.3	0.97047	0.86376	RPE1 DDA	DeepPhospho
@12NSFTAIAK.2	0.9497	0.85258	RPE1 DDA	DeepPhospho
@12PEVALNR.2	0.99002	0.93922	RPE1 DDA	DeepPhospho
@12RPEAVQEATEVTLK.3	0.95046	0.89565	RPE1 DDA	DeepPhospho
@1A2IPS1IGEK.2	0.98012	0.88944	RPE1 DDA	DeepPhospho
@1A2IYSEEGNIEHAFILYNK.3	0.95926	0.85996	RPE1 DDA	DeepPhospho
@1ADAIILAIAGGQELLAR.3	0.97242	0.89243	RPE1 DDA	DeepPhospho
@1AE1RPPLIE3SINQPK.3	0.90222	0.77777	RPE1 DDA	DeepPhospho
@1AEADRTAIHEV1EQQTISIAK.4	0.91213	0.83258	RPE1 DDA	DeepPhospho
@1AEADRTAIHEVMEQQTISIAK.4	0.96313	0.88681	RPE1 DDA	DeepPhospho
@1AEAPASPAPL2PLEVELDPEFEPQSRPR.3	0.86897	0.76314	RPE1 DDA	DeepPhospho
@1AEDEAETIGNLIEECGGLEK.3	0.9882	0.92483	RPE1 DDA	DeepPhospho
@1AEEHSEFVVGFISGSR.3	0.99592	0.94358	RPE1 DDA	DeepPhospho
@1AEESSSSSSS2SPTAATSQQQQLK.3	0.98137	0.92257	RPE1 DDA	DeepPhospho
@1AESPC2PSGQQPPSPP2PDELPANVK.3	0.97292	0.89209	RPE1 DDA	DeepPhospho
@1AESPCSP2GQQPPSPP2PDELPANVK.3	0.92401	0.81852	RPE1 DDA	DeepPhospho
@1ALDIEIATYRK.2	0.97055	0.90826	RPE1 DDA	DeepPhospho
@1ALDIEIATYRK.3	0.98793	0.9416	RPE1 DDA	DeepPhospho
@1ALIGLGVSHPVLK.3	0.9694	0.9001	RPE1 DDA	DeepPhospho
@1ALPELVR.2	0.99807	0.94037	RPE1 DDA	DeepPhospho
@1ALPPQEDA3ASPPR.2	0.94119	0.89864	RPE1 DDA	DeepPhospho
@1APALSGANLT2PR.2	0.87805	0.79858	RPE1 DDA	DeepPhospho
@1APALSGANLT2PRVPLSAYER.3	0.97773	0.87386	RPE1 DDA	DeepPhospho
@1APTPIPTRSPSDS2TASTPVAEQIER.3	0.946	0.81702	RPE1 DDA	DeepPhospho
@1APVPLDD2NRPASLTK.3	0.99124	0.92857	RPE1 DDA	DeepPhospho
@1APYQGPDAVPGALDYK.2	0.99935	0.97001	RPE1 DDA	DeepPhospho
@1AQVATG1GSNQITFGRG2SQPNLSTSHSEQEYGK.4	0.98394	0.88978	RPE1 DDA	DeepPhospho
@1ASPPAP2PAPPAISPIIK.2	0.96656	0.86125	RPE1 DDA	DeepPhospho
@1ASPPAP2PAPPAISPIIK.3	0.97255	0.87906	RPE1 DDA	DeepPhospho
@1ATNAAAQNAIK.2	0.981	0.92826	RPE1 DDA	DeepPhospho
@1ATNAAAQNAIKK.2	0.95367	0.86755	RPE1 DDA	DeepPhospho
@1ATNAAAQNAIKK.3	0.89941	0.84054	RPE1 DDA	DeepPhospho
@1AVE2PSDSAENGQQIMDEP1GEEEINPQTEEVSIK.4	0.99027	0.93385	RPE1 DDA	DeepPhospho
@1CDFGISGYLVD2VAK.2	0.97633	0.90401	RPE1 DDA	DeepPhospho
@1DCQECPEGYRVTYTP1APGSYLISIK.4	0.98694	0.91065	RPE1 DDA	DeepPhospho
@1DR3PPPPTL2PAAITVGR.3	0.90782	0.81041	RPE1 DDA	DeepPhospho
@1DR3PPPPTLSPAAITVGR.3	0.95279	0.85799	RPE1 DDA	DeepPhospho
@1DRGV21PN1LEPK.2	0.88043	0.78033	RPE1 DDA	DeepPhospho
@1DRGV2MPN1LEPK.2	0.8201	0.72717	RPE1 DDA	DeepPhospho
@1DSAVQASLSLPA3PVGK.2	0.97653	0.89755	RPE1 DDA	DeepPhospho
@1DTCSSNLNN2IYKK.2	0.86379	0.78032	RPE1 DDA	DeepPhospho
@1DYGEELR2PITSLTPGESK.3	0.99546	0.95102	RPE1 DDA	DeepPhospho
@1E2EGGADD2AEEGDLLDDDDNEDR.3	0.98318	0.9018	RPE1 DDA	DeepPhospho
@1EDLDQ2PLVSSSD2PPRPQPAFK.3	0.85213	0.69643	RPE1 DDA	DeepPhospho
@1EGNAEESTLFCFAVR.3	0.98886	0.91337	RPE1 DDA	DeepPhospho
@1ELGAPEE1GQVPPLDSRP22PALYFTHDASLVHK.4	0.97354	0.84566	RPE1 DDA	DeepPhospho
@1EPAAVPPQAMNSGSPAPQ2NQVPVSLPVTQ.3	0.92746	0.82441	RPE1 DDA	DeepPhospho
@1ESLSSHRIDEDGENTQIEDTEP12PVLNSK.3	0.96976	0.88183	RPE1 DDA	DeepPhospho
@1ETEADAP2PAP2LGER.2	0.97951	0.90213	RPE1 DDA	DeepPhospho
@1ETEADAP2PAP2LGERLEPR.3	0.95561	0.84821	RPE1 DDA	DeepPhospho
@1ETVSNASSSSNPS2PGRIK.2	0.984	0.89159	RPE1 DDA	DeepPhospho
@1EVNETQYNE1FG1VLAPAEGTHPGIAPQSRPPEGK.4	0.98234	0.90794	RPE1 DDA	DeepPhospho
@1EYGPRPADTPPAP2PPPTPAPVPVPLPPSTPAPVPVSK.3	0.94166	0.8254	RPE1 DDA	DeepPhospho
@1F2P1EEK.2	0.97549	0.89561	RPE1 DDA	DeepPhospho
@1FADYLAHESR.3	0.96998	0.89021	RPE1 DDA	DeepPhospho
@1FGGPG3ASRPSSSR.2	0.94512	0.7747	RPE1 DDA	DeepPhospho
@1FGIDRDAIAQAVR.3	0.98725	0.92925	RPE1 DDA	DeepPhospho
@1FLYADNEDR.2	0.97682	0.92674	RPE1 DDA	DeepPhospho
@1G2DGESDQASATSSDEVQ2PVRVR.3	0.89687	0.79761	RPE1 DDA	DeepPhospho
@1GA3PTPFK2TGDIAGTVVPETNKEPR.3	0.99561	0.90165	RPE1 DDA	DeepPhospho
@1GANSLER.2	0.96895	0.93414	RPE1 DDA	DeepPhospho
@1GAPESGLAEYLFDKHTLGDSDNE2.3	0.9721	0.85475	RPE1 DDA	DeepPhospho
@1GATPTPFK2TGDIAGTVVPETNK.3	0.98853	0.91989	RPE1 DDA	DeepPhospho
@1GATPTPFK2TGDIAGTVVPETNKEPR.4	0.99293	0.93976	RPE1 DDA	DeepPhospho
@1GG1EGPFGGG1EN1GR.2	0.96141	0.88183	RPE1 DDA	DeepPhospho
@1GGTDAVITNVSGSVSSAGRPA2A2PAPNANADGTK.3	0.96472	0.87247	RPE1 DDA	DeepPhospho
@1GGTDAVITNVSGSVSSAGRPASA2PAPNANADGTK.4	0.64895	0.628	RPE1 DDA	DeepPhospho
@1GLPGSD2QK.2	0.99191	0.94275	RPE1 DDA	DeepPhospho
@1GNTPDSASDNLGFR.2	0.99407	0.95054	RPE1 DDA	DeepPhospho
@1GPLGLDHMA2SIER.3	0.89499	0.8328	RPE1 DDA	DeepPhospho
@1GPLGLDHMASSIER.3	0.97713	0.90755	RPE1 DDA	DeepPhospho
@1GQAGSTISN2HAQPFDFPDDNQNSK.3	0.2424	0.42043	RPE1 DDA	DeepPhospho
@1GQLASGIR2SLLPTDYLVEINK.3	0.95134	0.85756	RPE1 DDA	DeepPhospho
@1GV12SPTENSFTLDADF.2	0.89933	0.78919	RPE1 DDA	DeepPhospho
@1HEFH2QENLVVHIPK.4	0.98177	0.91229	RPE1 DDA	DeepPhospho
@1HPSLSHSEALA2PAK.2	0.99128	0.90287	RPE1 DDA	DeepPhospho
@1HTTFEHDIQALGTQVR.4	0.95814	0.8647	RPE1 DDA	DeepPhospho
@1IFVGIK.2	0.99642	0.96908	RPE1 DDA	DeepPhospho
@1IGFPSSAGSV2PR.2	0.96548	0.86747	RPE1 DDA	DeepPhospho
@1IHILLYYK.2	0.53026	0.76856	RPE1 DDA	DeepPhospho
@1IKPFFHSLSEK.3	0.95937	0.89728	RPE1 DDA	DeepPhospho
@1ILIQDG2QNTNVDKPLR.3	0.96234	0.88223	RPE1 DDA	DeepPhospho
@1IQDGKGDVTITNDGATILK.3	0.98998	0.91436	RPE1 DDA	DeepPhospho
@1ITN2LNHDSPP2TPPRRPDTSTSK.4	0.9473	0.81755	RPE1 DDA	DeepPhospho
@1IVVLGEIGGTEEYK.2	0.99083	0.94313	RPE1 DDA	DeepPhospho
@1K3PADTGFAFPDWAYKPESSPGSR.3	0.98031	0.89891	RPE1 DDA	DeepPhospho
@1KEP2SPPPAPTSSTFGLQDGNLRAPHK.4	0.95719	0.86796	RPE1 DDA	DeepPhospho
@1KLPQFGIS3PGSDLHVNAK.4	0.91539	0.83691	RPE1 DDA	DeepPhospho
@1KPILLQGHER2ITQIK.4	0.46928	0.70414	RPE1 DDA	DeepPhospho
@1KTPAD3GFAFPDWAYKPE2SPGSR.4	0.97833	0.87855	RPE1 DDA	DeepPhospho
@1L2CPVR.2	0.9861	0.92403	RPE1 DDA	DeepPhospho
@1L2SSDAITQEF1DLR.2	0.96279	0.85998	RPE1 DDA	DeepPhospho
@1LAESDE2GDEESVSQTDKTELQNTLR.3	0.93289	0.83131	RPE1 DDA	DeepPhospho
@1LALALAESAQQASTQ2LK.3	0.89379	0.82124	RPE1 DDA	DeepPhospho
@1LAQSAL2PYLSSPVSSYQR.2	0.98167	0.91153	RPE1 DDA	DeepPhospho
@1LD1GFEPQIRK.3	0.99064	0.93378	RPE1 DDA	DeepPhospho
@1LDAEDIVGTARPDEK.3	0.99395	0.92622	RPE1 DDA	DeepPhospho
@1LDG3VKTIMVDDSK.3	0.59139	0.62467	RPE1 DDA	DeepPhospho
@1LDGTVK3I1VDDSK.3	0.90122	0.81066	RPE1 DDA	DeepPhospho
@1LEQLD1R.2	0.96393	0.91621	RPE1 DDA	DeepPhospho
@1LESGLPE1NDPYVL2PEDDDDHQK.3	0.90407	0.81963	RPE1 DDA	DeepPhospho
@1LFSPEE1DL2QEQPLDAQQGPPEPAQESLSGSESK.3	0.9823	0.90251	RPE1 DDA	DeepPhospho
@1LFVAAVDH2SSGD1SLLPSSDPK.3	0.98701	0.92375	RPE1 DDA	DeepPhospho
@1LIEDVDALK.2	0.96307	0.90375	RPE1 DDA	DeepPhospho
@1LLASTSSCASDDFDQASYVGTNPSHSLLAGESDR.4	0.96417	0.86118	RPE1 DDA	DeepPhospho
@1LPHAPGVQ1QAIPEDAVHED2GDEDGEDPDK.3	0.96459	0.83281	RPE1 DDA	DeepPhospho
@1LPHAPGVQ1QAIPEDAVHED2GDEDGEDPDKR.4	0.97741	0.90232	RPE1 DDA	DeepPhospho
@1LPHAPGVQMQAIPEDAIPEE2GDEDEDDPDK.4	0.9438	0.85723	RPE1 DDA	DeepPhospho
@1LQPCGPPADKPEEN.3	0.95672	0.86217	RPE1 DDA	DeepPhospho
@1LQVASQASR.2	0.97839	0.91913	RPE1 DDA	DeepPhospho
@1LRM2PDTVPK.2	0.90742	0.83626	RPE1 DDA	DeepPhospho
@1LSAHTGHLLHPEYLQPLSSTPV2PIELDAK.4	0.96825	0.88439	RPE1 DDA	DeepPhospho
@1LSAVSQQVQCIQEALR.3	0.97806	0.91543	RPE1 DDA	DeepPhospho
@1LSCAGADR.2	0.9927	0.94193	RPE1 DDA	DeepPhospho
@1LSCAGADRLQTGMR.3	0.9968	0.93846	RPE1 DDA	DeepPhospho
@1LSSSDAITQEF1DLR.2	0.99422	0.94042	RPE1 DDA	DeepPhospho
@1LSVCTAPLVPPL2PQYK.2	0.9973	0.96499	RPE1 DDA	DeepPhospho
@1LVVLLQGTR.2	0.98972	0.94199	RPE1 DDA	DeepPhospho
@1N2LTFK.2	0.98011	0.91514	RPE1 DDA	DeepPhospho
@1N2LTFKK.2	0.56458	0.67233	RPE1 DDA	DeepPhospho
@1N2PGLQTK.2	0.99721	0.94163	RPE1 DDA	DeepPhospho
@1N2SFSVKPFEK.2	0.98586	0.90584	RPE1 DDA	DeepPhospho
@1NDFHI2DDEEK.2	0.97555	0.90426	RPE1 DDA	DeepPhospho
@1NGV1FPGN2PSYTER.2	0.98447	0.90833	RPE1 DDA	DeepPhospho
@1NILGSQ2PLHPSTLSTVIHR.2	0.96324	0.85086	RPE1 DDA	DeepPhospho
@1P2FRVSAPGESIEALVDVSELK.3	0.91568	0.81619	RPE1 DDA	DeepPhospho
@1PAYQETGRPGPRGG2PDQYPYR.3	0.94901	0.81587	RPE1 DDA	DeepPhospho
@1PFFGNTF2PK.2	0.99354	0.95263	RPE1 DDA	DeepPhospho
@1PFGQLMSEFGGSGTGGWVHGVSFSASGSR.3	0.95446	0.85198	RPE1 DDA	DeepPhospho
@1PFL2ISSPK.2	0.70002	0.67495	RPE1 DDA	DeepPhospho
@1PFQT2PGGK.2	0.97925	0.89491	RPE1 DDA	DeepPhospho
@1PG12PANPSLH2PVPDASHSPR.4	0.97861	0.88482	RPE1 DDA	DeepPhospho
@1PG1SPANPSLH2PVPDA2HSPR.3	0.96317	0.8346	RPE1 DDA	DeepPhospho
@1PIDLVIDDREGG2KSDSEDITR.3	0.80716	0.77768	RPE1 DDA	DeepPhospho
@1PLLSLHLDVK.2	0.94628	0.86666	RPE1 DDA	DeepPhospho
@1PPAPSGPKA2PMPVPTE2SSQK.4	0.94137	0.70182	RPE1 DDA	DeepPhospho
@1PSFGV2APGK.2	0.93671	0.83717	RPE1 DDA	DeepPhospho
@1QEA1TQEVSDVFSDTTTPIK.2	0.98151	0.91691	RPE1 DDA	DeepPhospho
@1QF2FEGPEK.2	0.99149	0.94578	RPE1 DDA	DeepPhospho
@1QFGVPLAR.2	0.99512	0.96002	RPE1 DDA	DeepPhospho
@1QHLIAR.2	0.92638	0.84595	RPE1 DDA	DeepPhospho
@1QLSAELQSDTEEILSK.3	0.98566	0.93643	RPE1 DDA	DeepPhospho
@1QNHGYENPT4K.3	0.96234	0.86357	RPE1 DDA	DeepPhospho
@1QNN22PSISPNTSFTSDGSPSPLGGIK.3	0.96736	0.87459	RPE1 DDA	DeepPhospho
@1QPQASAIP2PGK.2	0.96348	0.85829	RPE1 DDA	DeepPhospho
@1QQ4TEHF1AAGYTAIEK.3	0.78076	0.73769	RPE1 DDA	DeepPhospho
@1QQYTEHF1AAGYTAIEK.3	0.93512	0.85097	RPE1 DDA	DeepPhospho
@1QSLSLNK.2	0.98937	0.95204	RPE1 DDA	DeepPhospho
@1QVDQEEPHVEEQQQQTPAENK.3	0.98246	0.90556	RPE1 DDA	DeepPhospho
@1QVPTAEEMSSL3PES2PELAK.3	0.95239	0.85935	RPE1 DDA	DeepPhospho
@1R2LSSTSSGSK.3	0.98323	0.90143	RPE1 DDA	DeepPhospho
@1R2PPGENPSPQGELPSPESSR.3	0.92834	0.79624	RPE1 DDA	DeepPhospho
@1RAH2PAEGASVE2SSPGPK.3	0.8591	0.75866	RPE1 DDA	DeepPhospho
@1RAQDIIGHHQ2EDRETSDR.4	0.96571	0.88259	RPE1 DDA	DeepPhospho
@1REANFTVSS1HGD1PQK.4	0.98467	0.90609	RPE1 DDA	DeepPhospho
@1REANFTVSSMHGD1PQK.3	0.87683	0.82645	RPE1 DDA	DeepPhospho
@1REANFTVSSMHGD1PQK.4	0.98486	0.91704	RPE1 DDA	DeepPhospho
@1REEVITLIR.3	0.99068	0.95913	RPE1 DDA	DeepPhospho
@1RFVDHVFDEQVIDSLTVK.3	0.96869	0.89423	RPE1 DDA	DeepPhospho
@1RLEKEIETYHNLLEGGQEDFESSGAGK.5	0.97327	0.89403	RPE1 DDA	DeepPhospho
@1RNQLELAAR.3	0.86352	0.83535	RPE1 DDA	DeepPhospho
@1RNQSLGQ2APSLTAGLK.2	0.98568	0.8911	RPE1 DDA	DeepPhospho
@1RQLEHVMDSAAEDPQ2PKTPPHFQTHLAK.5	0.95628	0.86335	RPE1 DDA	DeepPhospho
@1RYVASYLLAALGGNS2PSAK.3	0.94544	0.84724	RPE1 DDA	DeepPhospho
@1S1TGAGK2PPSVQSLAMR.3	0.97055	0.884	RPE1 DDA	DeepPhospho
@1S2HTETSSFLQTLTGR.2	0.95816	0.88835	RPE1 DDA	DeepPhospho
@1S2PLASSHNSQTS1HK.3	0.96267	0.87206	RPE1 DDA	DeepPhospho
@1S2TIFSTGGKDPLSANHSLKPLPSVPEEK.3	0.96745	0.83188	RPE1 DDA	DeepPhospho
@1SAAELR2LEE1SLR.3	0.93366	0.86449	RPE1 DDA	DeepPhospho
@1SCFSRPS12PTPLDR.2	0.99265	0.9409	RPE1 DDA	DeepPhospho
@1SD2LDTDPSMLGSSK.2	0.98863	0.89581	RPE1 DDA	DeepPhospho
@1SDEFSLADALPEH2PAK.3	0.97674	0.88644	RPE1 DDA	DeepPhospho
@1SDLSVIGHPIDSE2K.3	0.96899	0.88864	RPE1 DDA	DeepPhospho
@1SE2PTPCSGSSFEETEALVNTAAK.3	0.98646	0.90934	RPE1 DDA	DeepPhospho
@1SFGEIEEDAYQEDLGFSLGHLGK.3	0.97281	0.88944	RPE1 DDA	DeepPhospho
@1SIFGHSMGGHGALICALK.3	0.93565	0.84728	RPE1 DDA	DeepPhospho
@1SLSP2SPR.2	0.96637	0.87381	RPE1 DDA	DeepPhospho
@1SMTGAGK2PPSVQSLA1R.3	0.91422	0.79058	RPE1 DDA	DeepPhospho
@1SPSK2PFLPS1K.3	0.99648	0.93692	RPE1 DDA	DeepPhospho
@1SSFGDFVALSDVCDVPTAK.2	0.99621	0.94417	RPE1 DDA	DeepPhospho
@1SSHTETSSFLQ3LTGRLPTK.3	0.97328	0.89096	RPE1 DDA	DeepPhospho
@1SSTFIGNSTAIQELFK.2	0.98471	0.91368	RPE1 DDA	DeepPhospho
@1SSYAFFVQTCREEHKK.4	0.92141	0.83483	RPE1 DDA	DeepPhospho
@1SVQPTVSLGGFEITPPVVLR.3	0.98892	0.89984	RPE1 DDA	DeepPhospho
@1T1LLLYHSTMSSK2PR.3	0.66627	0.8069	RPE1 DDA	DeepPhospho
@1TNNED2L2PTSSTLSNLELDAAEK.3	0.9844	0.91491	RPE1 DDA	DeepPhospho
@1TNYDVEHTIKK.4	0.40112	0.68737	RPE1 DDA	DeepPhospho
@1TTTSAAAYGTHL2PHVPHR.5	0.98733	0.89571	RPE1 DDA	DeepPhospho
@1V1IQDGPQNTGADK.2	0.97637	0.89221	RPE1 DDA	DeepPhospho
@1VDVGGQR.2	0.9929	0.9468	RPE1 DDA	DeepPhospho
@1VEPENAVTITPLRPEDDY2PR.3	0.98526	0.88379	RPE1 DDA	DeepPhospho
@1VIQGP2SPQGEA1VTDVLEDQK.4	0.86149	0.84222	RPE1 DDA	DeepPhospho
@1VLPNLLEHET1AEVK.2	0.9758	0.90098	RPE1 DDA	DeepPhospho
@1VNHFIAEFK.2	0.90149	0.85005	RPE1 DDA	DeepPhospho
@1VSALQQQQQQQQRQPGMK.3	0.86384	0.78181	RPE1 DDA	DeepPhospho
@1VV21PNLQDIA1PELAPR.2	0.97426	0.90231	RPE1 DDA	DeepPhospho
@1VV2FNR.2	0.99914	0.95133	RPE1 DDA	DeepPhospho
@1VVESA4EVIK.2	0.91087	0.82652	RPE1 DDA	DeepPhospho
@1WCGSKL21EHADGK.3	0.94721	0.85601	RPE1 DDA	DeepPhospho
@1WCGSKL2MEHADGK.3	0.92728	0.83278	RPE1 DDA	DeepPhospho
@1Y2FDDVLEEGKR.3	0.98966	0.91756	RPE1 DDA	DeepPhospho
@1YDAQQQQVGTNK.2	0.97964	0.91439	RPE1 DDA	DeepPhospho
@21DELNHDFQALALEGR.3	0.98879	0.91867	RPE1 DDA	DeepPhospho
@21DN1TVRVPETVADAR.3	0.86478	0.80011	RPE1 DDA	DeepPhospho
@21DSSDLSDGAVTLQEYLELK.2	0.92706	0.85571	RPE1 DDA	DeepPhospho
@21GNVFPQPQNTTLPLAPAQQTGAECEETEVDQHVR.4	0.85004	0.73444	RPE1 DDA	DeepPhospho
@21MFEPGLTK.2	0.97007	0.89529	RPE1 DDA	DeepPhospho
@21PS1GYMTHTV2APSLHGK.3	0.94164	0.81994	RPE1 DDA	DeepPhospho
@21SEDGGLQESNPCADDFVSASTADVSHTNLGTIR.3	0.95016	0.86426	RPE1 DDA	DeepPhospho
@21SHQAAIASQR.2	0.97311	0.8925	RPE1 DDA	DeepPhospho
@21TNEAAAASAAAAAATEEPPPPLPPPPEPISTEPVETSR.4	0.91375	0.80353	RPE1 DDA	DeepPhospho
@222VGSSSSYPISPAVSR.2	0.99471	0.93576	RPE1 DDA	DeepPhospho
@22GTASSVAFTPLQGLEIVNPQAAEK.3	0.99133	0.94118	RPE1 DDA	DeepPhospho
@22KASLGSLEGEAEAEASSPK.3	0.99292	0.94266	RPE1 DDA	DeepPhospho
@22RSSPELTRK.3	0.98011	0.89749	RPE1 DDA	DeepPhospho
@22SMSSLTGAYTSGIPSSSR.2	0.99663	0.94147	RPE1 DDA	DeepPhospho
@22SPVTELASR2PIRQDR.3	0.87613	0.78501	RPE1 DDA	DeepPhospho
@22SSQTLTQFDSNIAPADPDTAIVHPVPIR.3	0.98492	0.921	RPE1 DDA	DeepPhospho
@22TPPGESYFGVSSLQLK.3	0.99443	0.94253	RPE1 DDA	DeepPhospho
@22VTDENWLSPRPASGPSSRP3SPCGK.3	0.96993	0.87135	RPE1 DDA	DeepPhospho
@2A2P4PSHSLSSPQRK.3	-0.63239	0.3385	RPE1 DDA	DeepPhospho
@2A2PYPSHSLS2PQR.3	0.95295	0.86359	RPE1 DDA	DeepPhospho
@2A2PYPSHSLSSPQR.2	0.96669	0.86852	RPE1 DDA	DeepPhospho
@2AAPGARG2PPRPPPPPPLLGTVSSPSS2PTHLWTGEVSAAPPPAR.4	0.96563	0.87109	RPE1 DDA	DeepPhospho
@2AAPHPGDIGDFINEGLK.2	0.95907	0.85111	RPE1 DDA	DeepPhospho
@2AASREDLVGPEVGA2PQSGRK.2	0.9731	0.84716	RPE1 DDA	DeepPhospho
@2AASREDLVGPEVGASPQSGR.3	0.9513	0.85651	RPE1 DDA	DeepPhospho
@2AASTPAGSPDGSLPEHHAAAPNGLPGFSVENI1TLR.3	0.7765	0.66139	RPE1 DDA	DeepPhospho
@2ADGEEAAAVPGPPPEPQVPQLR.3	0.95875	0.87654	RPE1 DDA	DeepPhospho
@2AEPAEALVLACK.2	0.78965	0.7517	RPE1 DDA	DeepPhospho
@2AGEEEDGPVLTDEQK.2	0.97708	0.90792	RPE1 DDA	DeepPhospho
@2AGELPAAHTAAAPGTPGEAAETPARPGLAK.3	0.94963	0.8488	RPE1 DDA	DeepPhospho
@2AGGRPGSGPQLG3GRGTLR.2	0.24991	0.36751	RPE1 DDA	DeepPhospho
@2AKPTKPAASDLPVPAEGVR.3	0.991	0.90561	RPE1 DDA	DeepPhospho
@2APA2P3HPGLMSPR.3	0.5988	0.66766	RPE1 DDA	DeepPhospho
@2APA2PNHAGVLSAHSSGAQTPESLSR.4	0.99008	0.87969	RPE1 DDA	DeepPhospho
@2APA2PTHPGL12PR.3	0.92604	0.81221	RPE1 DDA	DeepPhospho
@2APASP3HPGLM2PR.3	0.91797	0.7708	RPE1 DDA	DeepPhospho
@2APASPTHPGLMSPR.3	0.98412	0.9023	RPE1 DDA	DeepPhospho
@2APASQASLR.2	0.99548	0.95891	RPE1 DDA	DeepPhospho
@2APETLTLPDPEK.2	0.9899	0.92956	RPE1 DDA	DeepPhospho
@2APP2PPFPPPPAFPELAAC3PPASPEP1SALASR.3	0.95452	0.82976	RPE1 DDA	DeepPhospho
@2APP2PPFPPPPAFPELAACTPPASPEP1SALASR.3	0.98829	0.88185	RPE1 DDA	DeepPhospho
@2APPLNLTGLPGTEK.2	0.94818	0.84738	RPE1 DDA	DeepPhospho
@2APPNLWAAQR.2	0.98257	0.91274	RPE1 DDA	DeepPhospho
@2APPSPPFPPPPAFPELAAC3PPA2PEP1SALASR.4	0.83357	0.73068	RPE1 DDA	DeepPhospho
@2APRAPPGLTPAPA2PPVLPR.3	0.91915	0.81733	RPE1 DDA	DeepPhospho
@2APSPTSNSTYLT1NAASR.2	0.66537	0.70873	RPE1 DDA	DeepPhospho
@2AQGTGFELGQLQSIR.2	0.98657	0.93619	RPE1 DDA	DeepPhospho
@2ASEFQELD2PDDT1GTIK.3	0.96996	0.90009	RPE1 DDA	DeepPhospho
@2ASEFQELDSPDDTMG3IK.2	0.96793	0.88235	RPE1 DDA	DeepPhospho
@2ASPDDDLGSSNWEAADLGNEER.3	0.99363	0.94289	RPE1 DDA	DeepPhospho
@2ASPHDVDLCLVSPCEFEHRK.4	0.96568	0.87987	RPE1 DDA	DeepPhospho
@2ASQGALTSPSVSFSNHR.2	0.95703	0.86416	RPE1 DDA	DeepPhospho
@2ASVNKEPVSLPGI1R.3	0.99238	0.86252	RPE1 DDA	DeepPhospho
@2ASVNKEPVSLPGIMR.2	0.9921	0.93679	RPE1 DDA	DeepPhospho
@2AVLLVDETATTPIFANR.2	0.6568	0.68432	RPE1 DDA	DeepPhospho
@2AVTTVVNPK.2	0.99161	0.94273	RPE1 DDA	DeepPhospho
@2CE1GLQLR.2	0.95009	0.8695	RPE1 DDA	DeepPhospho
@2CET2SQDLGFSYYPAENLIEYK.3	0.99603	0.9453	RPE1 DDA	DeepPhospho
@2CHDLSVL.1	0.57837	0.5585	RPE1 DDA	DeepPhospho
@2CPSRVPGAEDNAR.2	0.99193	0.93982	RPE1 DDA	DeepPhospho
@2CS1NQLSSGIPVPK.3	0.88744	0.77885	RPE1 DDA	DeepPhospho
@2DAEEDGGTVSQEEEDRK.2	0.9607	0.88215	RPE1 DDA	DeepPhospho
@2DDDGFEIVPIEDPAK.2	0.98556	0.92325	RPE1 DDA	DeepPhospho
@2DDELLDDFFHDQSTATSQAGTLSSIPTALTR.3	0.99481	0.94473	RPE1 DDA	DeepPhospho
@2DEQLSSLDRDSGQCSR.2	0.92706	0.81916	RPE1 DDA	DeepPhospho
@2DGDPIVDPEK.2	0.94182	0.86186	RPE1 DDA	DeepPhospho
@2DHEELSG2STNLADHNPSSWR.3	0.96911	0.8891	RPE1 DDA	DeepPhospho
@2DI2PLTPR.2	0.97364	0.89697	RPE1 DDA	DeepPhospho
@2DQEAKPSTEDLGDKK.2	0.9791	0.89693	RPE1 DDA	DeepPhospho
@2DQVNGVLVLSLLDK.2	0.81294	0.74972	RPE1 DDA	DeepPhospho
@2DRGSGQGDSLYPVGYLDK.3	0.99148	0.92276	RPE1 DDA	DeepPhospho
@2DSASDSQEIK.2	0.99074	0.90936	RPE1 DDA	DeepPhospho
@2DSDMWINQSSSLDSSTSSQEHLNHSSK.3	0.92562	0.84403	RPE1 DDA	DeepPhospho
@2DSDTEGLLFSR.3	0.99874	0.96611	RPE1 DDA	DeepPhospho
@2DSFENPVLQQHFR.2	0.99233	0.94119	RPE1 DDA	DeepPhospho
@2DSNLGGHSIR.2	0.99725	0.94055	RPE1 DDA	DeepPhospho
@2DSRAQAVSEDAGGNEGR.2	0.72466	0.58501	RPE1 DDA	DeepPhospho
@2DSRAQAVSEDAGGNEGR.3	0.97447	0.87765	RPE1 DDA	DeepPhospho
@2DSSGGYNLSDIIQSPSSTGLLK.2	0.98933	0.92685	RPE1 DDA	DeepPhospho
@2DSTLFSTVDTDEIPAK.2	0.97967	0.90457	RPE1 DDA	DeepPhospho
@2DTLQITDLGVSGAR.3	0.985	0.89736	RPE1 DDA	DeepPhospho
@2DTNEWNK.2	0.95051	0.88582	RPE1 DDA	DeepPhospho
@2DVPVYLK.1	0.98522	0.90769	RPE1 DDA	DeepPhospho
@2EAEEGEVR3PTK.2	0.91785	0.84383	RPE1 DDA	DeepPhospho
@2EAL22VLDQEEAMEIK.2	0.93669	0.84974	RPE1 DDA	DeepPhospho
@2ED2IAGSGVEHSTPDTEPGK.2	0.99394	0.92951	RPE1 DDA	DeepPhospho
@2EGFSMDRK.3	0.99023	0.95352	RPE1 DDA	DeepPhospho
@2EISGDLARLILGL11PPAHYDAK.3	-0.27019	0.07528	RPE1 DDA	DeepPhospho
@2ELTLTPDPAPPMAH2PLHR.3	0.93614	0.83622	RPE1 DDA	DeepPhospho
@2EPQ2PTEELSEAETESK.2	0.86873	0.85597	RPE1 DDA	DeepPhospho
@2ESLDPDSSMDTTLILK.2	0.99268	0.94047	RPE1 DDA	DeepPhospho
@2ESP1QEIVTDDGENLRPIVIDGSNVA1SHGNK.3	0.87205	0.79108	RPE1 DDA	DeepPhospho
@2ETPPHWR.2	0.99632	0.8956	RPE1 DDA	DeepPhospho
@2F2SDR2YTLNR.2	0.60687	0.67739	RPE1 DDA	DeepPhospho
@2FDASDTLALPR.2	0.97414	0.918	RPE1 DDA	DeepPhospho
@2FDEVEGVFGR.2	0.98423	0.93419	RPE1 DDA	DeepPhospho
@2FDHLISDTK.3	0.89143	0.78036	RPE1 DDA	DeepPhospho
@2FDRKTPTFLEIWNDSVDGDSFSSLSSPETGK.4	0.98621	0.85995	RPE1 DDA	DeepPhospho
@2FDYGNLSHAPVSGAAASTVSPSRER.3	0.97707	0.90274	RPE1 DDA	DeepPhospho
@2FE1TEFNQALEEIK.2	0.98743	0.91959	RPE1 DDA	DeepPhospho
@2FEAPATINSASLHPEK.2	0.93843	0.81398	RPE1 DDA	DeepPhospho
@2FEDLTDHPVTR.3	0.98876	0.90812	RPE1 DDA	DeepPhospho
@2FEQVSGVTVPHNPSSAVGCGAGTDANR.3	0.97626	0.87439	RPE1 DDA	DeepPhospho
@2FFDVALK.2	0.89357	0.82697	RPE1 DDA	DeepPhospho
@2FIS1EVPV1VVNGK.2	0.75684	0.68831	RPE1 DDA	DeepPhospho
@2FPTMVGSSMQMK.2	0.86661	0.79256	RPE1 DDA	DeepPhospho
@2FQQLTMEK.2	0.97294	0.90713	RPE1 DDA	DeepPhospho
@2FS1HDLTTIQGDEPVGQRPYQPLPEAK.3	0.94597	0.77336	RPE1 DDA	DeepPhospho
@2FSEDAVTDSSGSGTLPR.3	0.97208	0.88296	RPE1 DDA	DeepPhospho
@2FSI2PSR.2	0.93736	0.87025	RPE1 DDA	DeepPhospho
@2FSI2PSRR.2	0.99227	0.93683	RPE1 DDA	DeepPhospho
@2FSLEGLTGGAGVGNK.2	0.82261	0.75129	RPE1 DDA	DeepPhospho
@2FSTALYGESDL.2	0.92741	0.81168	RPE1 DDA	DeepPhospho
@2FSVHSDR.2	0.9772	0.89473	RPE1 DDA	DeepPhospho
@2FTCSEKPMAR.2	0.98192	0.91746	RPE1 DDA	DeepPhospho
@2FTPDHVVYAR.2	0.97518	0.8817	RPE1 DDA	DeepPhospho
@2FVKPPSLANLDK.3	0.91762	0.84302	RPE1 DDA	DeepPhospho
@2G2FRDPTDDVHGSVLSLASSASSTYSSAEER.4	0.98489	0.91721	RPE1 DDA	DeepPhospho
@2G2PSDNSGAEEMEVSLAK.3	0.98075	0.87557	RPE1 DDA	DeepPhospho
@2GDLGD1EPLK.2	0.97545	0.88873	RPE1 DDA	DeepPhospho
@2GEGEVSGL1RK.3	0.95583	0.87313	RPE1 DDA	DeepPhospho
@2GEGEVSGLMRK.2	0.97836	0.90802	RPE1 DDA	DeepPhospho
@2GEKPEADRNPPVLYHNSR.4	0.90783	0.79658	RPE1 DDA	DeepPhospho
@2GEQITSSPVSPK.2	0.98662	0.93941	RPE1 DDA	DeepPhospho
@2GFEG1FIRK.2	0.93182	0.84394	RPE1 DDA	DeepPhospho
@2GKYDLDFK.2	0.81138	0.76346	RPE1 DDA	DeepPhospho
@2GLLVLVIR.2	0.94507	0.73007	RPE1 DDA	DeepPhospho
@2GNGNKPPSTDLK.3	0.92463	0.80411	RPE1 DDA	DeepPhospho
@2GNLPSK.2	0.99412	0.94758	RPE1 DDA	DeepPhospho
@2GRDSGYGDIWCPER.3	0.97631	0.88466	RPE1 DDA	DeepPhospho
@2GRDTPASVD2IPLEWDHDYDLSR.3	0.92867	0.82535	RPE1 DDA	DeepPhospho
@2GS1DPSGAHPSVR.2	0.95076	0.82079	RPE1 DDA	DeepPhospho
@2GS2PGLRDGSGTPSR.2	0.9963	0.95705	RPE1 DDA	DeepPhospho
@2GSGISVISSTSVDQR.2	0.99521	0.95431	RPE1 DDA	DeepPhospho
@2GSPMVPSYETSVSPQANR.3	0.99098	0.92349	RPE1 DDA	DeepPhospho
@2GSPRPTEPTDFL1LFEG2PSGK.3	0.85754	0.74915	RPE1 DDA	DeepPhospho
@2GSSGPETFNVGS1PSPQQQV1VGQ1HR.3	0.97297	0.86587	RPE1 DDA	DeepPhospho
@2GSSGPETFNVGSMPSPQQQVMVGQMHR.4	0.94078	0.83589	RPE1 DDA	DeepPhospho
@2GSTESLNPRPQTTISPADLHGMWYPTVR.4	0.95523	0.80872	RPE1 DDA	DeepPhospho
@2GSTSISAPTGPSSPLPAPETPTAPAAESAPNGLSTVSHDYLK.4	0.90248	0.79288	RPE1 DDA	DeepPhospho
@2GTNSPPPPFSDWGR.2	0.83099	0.74567	RPE1 DDA	DeepPhospho
@2GTPVPPPSAAAAPASGEMT1DALLAR.3	0.79266	0.71393	RPE1 DDA	DeepPhospho
@2GYIPSGHSLGTPEPAPR.3	0.90614	0.77612	RPE1 DDA	DeepPhospho
@2HE2LRATLQR.3	0.82871	0.73053	RPE1 DDA	DeepPhospho
@2HENCNQN1HEPFP1SK.3	0.9716	0.85671	RPE1 DDA	DeepPhospho
@2HESLLSPCSTVECLDLGRGEPVSVK.4	0.91287	0.81741	RPE1 DDA	DeepPhospho
@2HNNFVAILDLPEGEHQYK.3	0.96595	0.87195	RPE1 DDA	DeepPhospho
@2HNNLSFEHDEFLSNNLK.3	0.8777	0.79968	RPE1 DDA	DeepPhospho
@2HSE2PSRLPINR.3	0.90349	0.80641	RPE1 DDA	DeepPhospho
@2HTPNPASYMVPSSASTSVNNPVSQTPSSGQVIQK.3	0.97139	0.88551	RPE1 DDA	DeepPhospho
@2I2REPSPALGPNLDGSGLLPRPIFYCSFPTR.4	0.96218	0.88133	RPE1 DDA	DeepPhospho
@2I3SPPSTSTTK.2	0.9699	0.87614	RPE1 DDA	DeepPhospho
@2IAEVSQNLR.2	0.98923	0.94315	RPE1 DDA	DeepPhospho
@2IDDSE1ESPVDDVFYPGTGR.3	0.99156	0.93647	RPE1 DDA	DeepPhospho
@2IHEVDISNLEAALR.3	0.98949	0.92926	RPE1 DDA	DeepPhospho
@2ILPKAALR.2	-0.3219	0.08499	RPE1 DDA	DeepPhospho
@2INEENGEVSEDQSQNK.2	0.98245	0.92314	RPE1 DDA	DeepPhospho
@2IP1PASR.2	0.73362	0.76062	RPE1 DDA	DeepPhospho
@2IPMPASR.2	0.97064	0.86482	RPE1 DDA	DeepPhospho
@2IQGVGHMMST1VLSR.3	0.12977	0.58217	RPE1 DDA	DeepPhospho
@2IQSGPLK.2	0.98789	0.93282	RPE1 DDA	DeepPhospho
@2ISQDSLDELS1EDYWIELENIK.3	0.97702	0.89954	RPE1 DDA	DeepPhospho
@2ISTPSAR.2	0.9272	0.83347	RPE1 DDA	DeepPhospho
@2K2PFRK.2	0.98742	0.90498	RPE1 DDA	DeepPhospho
@2K2PIPGQGYLGTERPSSVSSVHSEGDYHR.5	0.72033	0.65509	RPE1 DDA	DeepPhospho
@2K2PPK2PEEEGAVSS.2	0.8743	0.7546	RPE1 DDA	DeepPhospho
@2KGD2DI2DEEAAQQSK.3	0.99641	0.9623	RPE1 DDA	DeepPhospho
@2KSEASLLQLLAGAGTHGTPSAPSR.4	0.94622	0.83305	RPE1 DDA	DeepPhospho
@2KSP2PPR.2	0.99719	0.94267	RPE1 DDA	DeepPhospho
@2KSPNNEGDVHFSREDENQSSDVPGPPAAEVPPLVYNCSCCSK.4	0.95957	0.85246	RPE1 DDA	DeepPhospho
@2KSPVGNPQLIQFSR.3	0.98333	0.92045	RPE1 DDA	DeepPhospho
@2KSQS2SNCSNPISVPLRR.3	0.96775	0.87008	RPE1 DDA	DeepPhospho
@2KSVPGLNVDMEEEEEEEDIDHLVK.4	0.77695	0.74448	RPE1 DDA	DeepPhospho
@2L2GSSPCPK.2	0.89426	0.81845	RPE1 DDA	DeepPhospho
@2L2PGVSR.1	0.99809	0.94045	RPE1 DDA	DeepPhospho
@2L2PILPGR.2	0.96876	0.90065	RPE1 DDA	DeepPhospho
@2LALDIDRDAEDQNR.2	0.9748	0.87678	RPE1 DDA	DeepPhospho
@2LCHDEIENLLDSDHRELIGDYSK.4	0.92798	0.82635	RPE1 DDA	DeepPhospho
@2LDMTDNSNNQLVVR.2	0.98007	0.93452	RPE1 DDA	DeepPhospho
@2LDNFFAK.2	0.97931	0.91214	RPE1 DDA	DeepPhospho
@2LDSDLSDGPVTVQEF1EVK.2	0.97306	0.90049	RPE1 DDA	DeepPhospho
@2LEDPPTR.2	0.98735	0.9064	RPE1 DDA	DeepPhospho
@2LEEI1ALNFNQTPAATGKPPALSK.3	0.97002	0.85273	RPE1 DDA	DeepPhospho
@2LEGGGCPAR.2	0.98952	0.91769	RPE1 DDA	DeepPhospho
@2LEITGERK.2	0.95122	0.86525	RPE1 DDA	DeepPhospho
@2LELIQGEPLNK.2	0.86098	0.83971	RPE1 DDA	DeepPhospho
@2LEPAENVHGAGGGAFPASQTPSKPASADGHRGPSAAFAPAAAEPK.5	0.90809	0.79723	RPE1 DDA	DeepPhospho
@2LEVIPEK.2	0.992	0.93505	RPE1 DDA	DeepPhospho
@2LFINHHPPGQIAR.2	0.98913	0.9256	RPE1 DDA	DeepPhospho
@2LGANPDDLK.2	0.98461	0.88943	RPE1 DDA	DeepPhospho
@2LGSLSQGSTNATVLDVAQTGGHKK.3	0.90327	0.80702	RPE1 DDA	DeepPhospho
@2LHSAHSLASR.3	0.93383	0.82235	RPE1 DDA	DeepPhospho
@2LHTASPSHSTQVLPEFPPAEAQAPDQTDSSGQK.4	0.95326	0.83537	RPE1 DDA	DeepPhospho
@2LIGNGQSPALPRPH2PLSAHAGNSPQDSPR.4	0.97809	0.87033	RPE1 DDA	DeepPhospho
@2LIGVEYK.2	0.97873	0.89157	RPE1 DDA	DeepPhospho
@2LIVEGKR.2	0.99928	0.95525	RPE1 DDA	DeepPhospho
@2LLNIHDK.2	0.99454	0.91712	RPE1 DDA	DeepPhospho
@2LLQSEQQPSWTDDLPLCHLSGVGSASNR.4	0.98237	0.91563	RPE1 DDA	DeepPhospho
@2LMLENTECHSIYEE2PERDTPVDAQRPIGSEILGQSSVSEK.4	0.88938	0.77723	RPE1 DDA	DeepPhospho
@2LNLQAE2VR.2	0.93939	0.85585	RPE1 DDA	DeepPhospho
@2LPAPVAQRPD2PGGGLQAPGQK.3	0.98091	0.8777	RPE1 DDA	DeepPhospho
@2LPVSVPVWGFK.3	0.92126	0.83746	RPE1 DDA	DeepPhospho
@2LQLPASPAPDPSPRPAYK.3	0.95948	0.84057	RPE1 DDA	DeepPhospho
@2LR2LEEQDQETLRTLEK.3	0.10136	0.36534	RPE1 DDA	DeepPhospho
@2LRQ2FRR.2	0.96579	0.87404	RPE1 DDA	DeepPhospho
@2LSEGLYPYPPEMGK.2	0.98769	0.92293	RPE1 DDA	DeepPhospho
@2LSFSSDSEGNFETPEAETPIR.3	0.98383	0.90041	RPE1 DDA	DeepPhospho
@2LSLQPQL3QR.2	0.97566	0.84913	RPE1 DDA	DeepPhospho
@2LSMDSQVPVYSPSIDLK.2	0.99131	0.92606	RPE1 DDA	DeepPhospho
@2LSPFRRH2WGPGK.2	0.91435	0.79368	RPE1 DDA	DeepPhospho
@2LSPSPESSASPVPSTQPQLTEGSHFMCV.3	0.97567	0.88661	RPE1 DDA	DeepPhospho
@2LSQPTPPP1PILSQSEAK.2	0.99048	0.93695	RPE1 DDA	DeepPhospho
@2LSSSLDDTEVK.2	0.97801	0.88745	RPE1 DDA	DeepPhospho
@2LSYSPVER.2	0.98575	0.93474	RPE1 DDA	DeepPhospho
@2LTAAFYGDK.2	0.97916	0.91927	RPE1 DDA	DeepPhospho
@2LTAHSLLPLAEK.2	0.9802	0.89637	RPE1 DDA	DeepPhospho
@2LTEGLVLDTMND2LSK.2	0.948	0.87517	RPE1 DDA	DeepPhospho
@2LTNDWEDHLAVK.2	0.93529	0.88205	RPE1 DDA	DeepPhospho
@2LTSCS2DITLRGGR.2	0.76257	0.6553	RPE1 DDA	DeepPhospho
@2LVMGEQSR2PGR.2	0.98406	0.90529	RPE1 DDA	DeepPhospho
@2MDDLLSACDTSSPLTR.2	0.97785	0.91317	RPE1 DDA	DeepPhospho
@2MDEFTASTPADLGEAGR.2	0.97393	0.90956	RPE1 DDA	DeepPhospho
@2MDSLCSVPVEGK.2	0.98346	0.90003	RPE1 DDA	DeepPhospho
@2MDSSDLSDGAVTLQEYLELKK.3	0.91568	0.80745	RPE1 DDA	DeepPhospho
@2MEASVDVSAPK.2	0.96439	0.89497	RPE1 DDA	DeepPhospho
@2MEGFQDLLN1RPDQSNVRR.3	0.96726	0.87456	RPE1 DDA	DeepPhospho
@2MEVLSITDAGGGG2PVPTRR.2	0.93502	0.79501	RPE1 DDA	DeepPhospho
@2MGYDDLDYGMMSDYG3AR.3	0.98435	0.89984	RPE1 DDA	DeepPhospho
@2MRDDTMWQLYEWQQR.3	0.96431	0.87764	RPE1 DDA	DeepPhospho
@2MVQHYYR.2	0.91025	0.80318	RPE1 DDA	DeepPhospho
@2N2FSDER.2	0.97441	0.89393	RPE1 DDA	DeepPhospho
@2N2FSDEREFSGPSTPTGTLEFEGGEVSLEGGK.3	0.97554	0.87116	RPE1 DDA	DeepPhospho
@2N2QSDSHDEEV2PTPPNPVVK.3	0.99009	0.91986	RPE1 DDA	DeepPhospho
@2N2VSSLDLEGESVSELGAGPSGSNGVEALQLLEHEQATTQDNLDDK.4	0.90342	0.82379	RPE1 DDA	DeepPhospho
@2NGDLSPK.2	0.92075	0.85054	RPE1 DDA	DeepPhospho
@2NSELEDEILCLEK.3	0.99133	0.91873	RPE1 DDA	DeepPhospho
@2NSFIGVPNGEVE1PLK.3	0.86778	0.87238	RPE1 DDA	DeepPhospho
@2NSFSDER.2	0.94596	0.86277	RPE1 DDA	DeepPhospho
@2NSFSDEREFSGPSTPTGTLEFEGGEVSLEGGK.4	0.9948	0.95894	RPE1 DDA	DeepPhospho
@2NSGRELTDEEILASVMIK.2	0.92235	0.83649	RPE1 DDA	DeepPhospho
@2NSIPTHEAAFELYSGSQMGSTLSLAERPK.4	0.97206	0.85011	RPE1 DDA	DeepPhospho
@2NSISK2PGPS2PKEPLLFSR.3	0.94436	0.8287	RPE1 DDA	DeepPhospho
@2NSLSEQLAINTSPDAVK.2	0.94324	0.87273	RPE1 DDA	DeepPhospho
@2NSLSEQLAINTSPDAVK.3	0.96254	0.88213	RPE1 DDA	DeepPhospho
@2NSS2FVLSHR.2	0.9943	0.92383	RPE1 DDA	DeepPhospho
@2NSSEALLVDR.2	0.99324	0.93925	RPE1 DDA	DeepPhospho
@2NSSGNLH1AGLTASPTPPSSSIITY.3	0.88571	0.7218	RPE1 DDA	DeepPhospho
@2NSVGIQDAFNDGSDSTFQK.3	0.92054	0.85672	RPE1 DDA	DeepPhospho
@2NYNLEGISVK.2	0.95711	0.88641	RPE1 DDA	DeepPhospho
@2P1SSLQISNEK.2	0.72858	0.664	RPE1 DDA	DeepPhospho
@2P2PSPTPEAK.2	0.93293	0.80409	RPE1 DDA	DeepPhospho
@2P2PVAPHPSTFVATPASHNLVNQTNGTTK.3	0.91571	0.82412	RPE1 DDA	DeepPhospho
@2PA2PHPPPFTHR.3	0.92452	0.81475	RPE1 DDA	DeepPhospho
@2PAFRGPDR.3	0.99624	0.94844	RPE1 DDA	DeepPhospho
@2PAGLQVLNDYLADK.2	0.92963	0.85771	RPE1 DDA	DeepPhospho
@2PALK2PLQSVVVR.3	0.93404	0.77928	RPE1 DDA	DeepPhospho
@2PAPPLLHVAALGQK.2	0.99145	0.8714	RPE1 DDA	DeepPhospho
@2PAPSILK.2	0.99499	0.94825	RPE1 DDA	DeepPhospho
@2PAQILISLESEER.3	0.9828	0.92723	RPE1 DDA	DeepPhospho
@2PASPHPPPFTHR.3	0.94787	0.85028	RPE1 DDA	DeepPhospho
@2PASPNEFAFGSYVPSFAK.3	0.93651	0.81518	RPE1 DDA	DeepPhospho
@2PASPTATFQTGYG1GVPYPGSYNNPPLPGVQAPCSPK.4	0.97404	0.88318	RPE1 DDA	DeepPhospho
@2PAT2PISSNSHR.2	0.98065	0.86	RPE1 DDA	DeepPhospho
@2PCLEPHILK.3	0.75849	0.68875	RPE1 DDA	DeepPhospho
@2PDLLMYQGPPDTAEIIK.2	0.91134	0.82992	RPE1 DDA	DeepPhospho
@2PEIMSTISGTR.2	0.987	0.92414	RPE1 DDA	DeepPhospho
@2PEPAQGALGCL.2	0.93501	0.83708	RPE1 DDA	DeepPhospho
@2PEPDTLPLAAGSDHPLPR.3	0.96118	0.87823	RPE1 DDA	DeepPhospho
@2PEPEATLTFPFLDK.2	0.98662	0.93055	RPE1 DDA	DeepPhospho
@2PEPEATLTFPFLDK.3	0.99117	0.93891	RPE1 DDA	DeepPhospho
@2PEPEVL2TQEDLFDQSNK.2	0.93662	0.87475	RPE1 DDA	DeepPhospho
@2PFLKPDERAPTEMAK.3	0.74557	0.66173	RPE1 DDA	DeepPhospho
@2PFLPSMK.2	0.70095	0.65333	RPE1 DDA	DeepPhospho
@2PFNSPSPQD2PR.2	0.92501	0.83137	RPE1 DDA	DeepPhospho
@2PFRESSGDGMK.2	0.94714	0.83408	RPE1 DDA	DeepPhospho
@2PGALETPSAAGSQGNTASQGK.2	0.96353	0.8611	RPE1 DDA	DeepPhospho
@2PGDFTSAAQLAS3PFHK.3	0.93668	0.81904	RPE1 DDA	DeepPhospho
@2PGETSKPRPFAGGGYR.2	0.98763	0.9281	RPE1 DDA	DeepPhospho
@2PGH1VILDQTK.3	0.97298	0.88779	RPE1 DDA	DeepPhospho
@2PGHMVILDQTK.3	0.95001	0.84597	RPE1 DDA	DeepPhospho
@2PGLIYR.2	0.97948	0.92331	RPE1 DDA	DeepPhospho
@2PGLVPP2PEFAPR.3	0.79881	0.73256	RPE1 DDA	DeepPhospho
@2PGNLTEREELAGSLAR.3	0.97284	0.88278	RPE1 DDA	DeepPhospho
@2PGPGPGPGAGAEPGATGGSSHFISSR.3	0.91624	0.81231	RPE1 DDA	DeepPhospho
@2PGREPGRDHLNGVA1NVR.3	0.96119	0.89923	RPE1 DDA	DeepPhospho
@2PGREPGRDHLNGVAMNVR.3	0.84646	0.81148	RPE1 DDA	DeepPhospho
@2PGRLFEDSSR.2	0.9668	0.87835	RPE1 DDA	DeepPhospho
@2PGSGSQSSGWHEVEPGMP2PTTLK.4	0.83984	0.71323	RPE1 DDA	DeepPhospho
@2PGSGSQSSGWHEVEPGMPSPTTLK.3	0.98904	0.90298	RPE1 DDA	DeepPhospho
@2PGSTPTTPTSSQAPQK.2	0.99542	0.93206	RPE1 DDA	DeepPhospho
@2PGTVMESNPQQR.2	0.98974	0.92353	RPE1 DDA	DeepPhospho
@2PGVEKPIVKPTAGAGPQETN1K.4	0.9529	0.86568	RPE1 DDA	DeepPhospho
@2PH2PSPIA3PPSQSSSCSDAPMLSTVHSAK.4	0.96095	0.86166	RPE1 DDA	DeepPhospho
@2PH2PSPIATPPSQSSSCSDAPMLSTVHSAK.3	0.92675	0.8076	RPE1 DDA	DeepPhospho
@2PHD2KSPLDHR2PLER.3	0.60367	0.62701	RPE1 DDA	DeepPhospho
@2PHDSK2PLDHR2PLER.3	0.75342	0.69212	RPE1 DDA	DeepPhospho
@2PHGQTRPPASLK.3	0.5437	0.62787	RPE1 DDA	DeepPhospho
@2PHSTVPEHHPHPISPYEHLLR.4	0.69656	0.64922	RPE1 DDA	DeepPhospho
@2PIALPVK.2	0.9805	0.9063	RPE1 DDA	DeepPhospho
@2PLAQMEEERREHVAK.4	0.90416	0.7975	RPE1 DDA	DeepPhospho
@2PLIESTANMDNNQSQK.2	0.98205	0.91081	RPE1 DDA	DeepPhospho
@2PLQSVVVRR.2	0.99477	0.93477	RPE1 DDA	DeepPhospho
@2PLQSVVVRR.3	0.99769	0.94541	RPE1 DDA	DeepPhospho
@2PLTLEDFK.2	0.98682	0.9216	RPE1 DDA	DeepPhospho
@2PPACSSSSSSLFSAVVAR.2	0.88803	0.84443	RPE1 DDA	DeepPhospho
@2PPL2PVGTTPVK.2	0.51086	0.58367	RPE1 DDA	DeepPhospho
@2PPLLESPDATR.2	0.97113	0.91283	RPE1 DDA	DeepPhospho
@2PPLMAK.2	0.97638	0.89464	RPE1 DDA	DeepPhospho
@2PPPPGGGNLG1NSR.3	0.92067	0.79941	RPE1 DDA	DeepPhospho
@2PPPPTHSTQLGAPSR.3	0.9849	0.89659	RPE1 DDA	DeepPhospho
@2PPPRSPPPR2PPP2PPTHR.4	0.86975	0.72521	RPE1 DDA	DeepPhospho
@2PPREQVIEDN1VPQG1PEQETTVGAIQDHTESSVHN.4	0.7352	0.67337	RPE1 DDA	DeepPhospho
@2PPRLHGAK.2	0.84952	0.72272	RPE1 DDA	DeepPhospho
@2PPRPPRER.3	0.88171	0.6663	RPE1 DDA	DeepPhospho
@2PPTQVAISSDSAR.2	0.96705	0.90205	RPE1 DDA	DeepPhospho
@2PPTQVAISSDSAR.3	0.97573	0.90293	RPE1 DDA	DeepPhospho
@2PPTQVAISSDSARK.2	0.95035	0.89484	RPE1 DDA	DeepPhospho
@2PPVMVAGGR.2	0.97363	0.90652	RPE1 DDA	DeepPhospho
@2PPVQPH3PVTISLGTAPSLQNNQPVEFNHAINYVNK.4	0.58353	0.56591	RPE1 DDA	DeepPhospho
@2PQFINLK.2	0.98972	0.93635	RPE1 DDA	DeepPhospho
@2PQGQLDTSESKPDSFFLEPLMPAVLK.3	0.98517	0.8948	RPE1 DDA	DeepPhospho
@2PQISMSDIDLNLK.3	0.99314	0.93211	RPE1 DDA	DeepPhospho
@2PQMVSAIVR.2	0.99619	0.95791	RPE1 DDA	DeepPhospho
@2PQPQNTSLP1QGVAPTTHTIAQAR.3	0.98944	0.92258	RPE1 DDA	DeepPhospho
@2PQR2PLQSAESSPTAGK.3	0.97223	0.88893	RPE1 DDA	DeepPhospho
@2PQRPGW2R.3	0.94336	0.8848	RPE1 DDA	DeepPhospho
@2PQTLAPVGEDAMK3P2PAAEDAR.3	0.9559	0.85065	RPE1 DDA	DeepPhospho
@2PQVLGSSLSVR.2	0.98801	0.92851	RPE1 DDA	DeepPhospho
@2PQVLGSSLSVR2PTGSPSR.3	0.97777	0.89039	RPE1 DDA	DeepPhospho
@2PR2PQLSDFGLER.3	0.96139	0.86286	RPE1 DDA	DeepPhospho
@2PRG2PDGSLQTGKPSAPK.3	0.9818	0.86035	RPE1 DDA	DeepPhospho
@2PRI3PPAAK.2	0.98266	0.90557	RPE1 DDA	DeepPhospho
@2PRPDHPG3PPHK.3	0.85743	0.75948	RPE1 DDA	DeepPhospho
@2PRPGSSAPEHSPR.3	0.95424	0.88142	RPE1 DDA	DeepPhospho
@2PSAGDVHILTGFAK.2	0.93827	0.82884	RPE1 DDA	DeepPhospho
@2PSDPSHVSVPPPPLLLPAATTR.3	0.95108	0.86099	RPE1 DDA	DeepPhospho
@2PSEESAPTTSPESVSGSVPSSGSSGR.3	0.99614	0.94893	RPE1 DDA	DeepPhospho
@2PSELFAQHIVTIVHHVK.3	0.93157	0.84143	RPE1 DDA	DeepPhospho
@2PSFNMQLISQV.2	0.71736	0.68949	RPE1 DDA	DeepPhospho
@2PSGPFCTPQ2PVSLAQEGTAQIWK.3	0.97445	0.89637	RPE1 DDA	DeepPhospho
@2PSGSAFGSQENLR.2	0.99358	0.95008	RPE1 DDA	DeepPhospho
@2PSMAQDSGASELLPNGDLEK.2	0.99683	0.9309	RPE1 DDA	DeepPhospho
@2PSPFTHTHLAQGYRR.3	0.95752	0.84765	RPE1 DDA	DeepPhospho
@2PSPGGPQL2PQLPR.2	0.95799	0.8442	RPE1 DDA	DeepPhospho
@2PSPYYSR.2	0.95862	0.83913	RPE1 DDA	DeepPhospho
@2PSRPILDGK.3	0.79185	0.68679	RPE1 DDA	DeepPhospho
@2PSRTL2PGRR.2	0.96547	0.86564	RPE1 DDA	DeepPhospho
@2PSTDIFDMIPFSPISHQSS1PTR.3	0.96161	0.82804	RPE1 DDA	DeepPhospho
@2PT1EQAVQTASAHLPAPAAVGR.3	0.99654	0.95643	RPE1 DDA	DeepPhospho
@2PTEYHEPVYANPFYRP3TPQR.3	0.96063	0.84119	RPE1 DDA	DeepPhospho
@2PTEYHEPVYANPFYRP3TPQRETVTPGPNFQER.4	0.97679	0.85842	RPE1 DDA	DeepPhospho
@2PTEYHEPVYANPFYRPTTPQR.3	0.9793	0.87935	RPE1 DDA	DeepPhospho
@2PTEYHEPVYANPFYRPTTPQRETVTPGPNFQER.4	-0.17194	0.23706	RPE1 DDA	DeepPhospho
@2PTF2EELPVLGDGQQLR.3	0.99297	0.92469	RPE1 DDA	DeepPhospho
@2PTFSEELPVLGDGQQLR.3	0.99673	0.94998	RPE1 DDA	DeepPhospho
@2PTGASDHFLGR.2	0.95583	0.87242	RPE1 DDA	DeepPhospho
@2PTLSQVH2PLVTSPSANLK.3	0.98873	0.92639	RPE1 DDA	DeepPhospho
@2PTMEQAVQTASAHLPAPAAVGR.4	0.98048	0.84635	RPE1 DDA	DeepPhospho
@2PTMHQVQSPMLG2PSGNLK.2	0.98206	0.90725	RPE1 DDA	DeepPhospho
@2PTNVSPNCPPAEATALPFSGPR.3	0.95723	0.85784	RPE1 DDA	DeepPhospho
@2PTPESSTIAS4VTLRK.3	0.86826	0.75872	RPE1 DDA	DeepPhospho
@2PTPSAPVPLTEPAAQPGEGHAAPTNVVENPLPETDSQPIPPSGGPFSEPQFHNGESEESHEQFLK.5	0.66637	0.45431	RPE1 DDA	DeepPhospho
@2PTSLDSAVATQEAASEPVAEGMDGGPHK.3	0.96877	0.87082	RPE1 DDA	DeepPhospho
@2PTSPLN1K.2	0.94182	0.83919	RPE1 DDA	DeepPhospho
@2PTVPSQNPSR.2	0.99936	0.96953	RPE1 DDA	DeepPhospho
@2PVFSDEDSDLDFDISK.2	0.90006	0.79293	RPE1 DDA	DeepPhospho
@2PVGSGAPQAAAPAPAAHVAGNPGGDAAPAATGTAAAASLATAAG2EDAEK.4	0.67325	0.62979	RPE1 DDA	DeepPhospho
@2PVPAQIAITVPK.2	0.82022	0.69747	RPE1 DDA	DeepPhospho
@2PVPSAFSDQSR.2	0.99002	0.91263	RPE1 DDA	DeepPhospho
@2PVPSLRPSSTGPSPSGGLSEEPAAK.3	0.94782	0.85082	RPE1 DDA	DeepPhospho
@2PVQPVEDLAGNLWEK.3	0.98446	0.91785	RPE1 DDA	DeepPhospho
@2PVSSPNNVTLR.2	0.99924	0.95718	RPE1 DDA	DeepPhospho
@2PVYDIR.2	0.99649	0.95572	RPE1 DDA	DeepPhospho
@2Q1EEVQDELIHR.3	0.94132	0.84941	RPE1 DDA	DeepPhospho
@2Q1EFSISALSIQEPSNGTAASEPRPLSK.3	0.95053	0.8568	RPE1 DDA	DeepPhospho
@2QAGHTLHHQESR.3	0.76925	0.72454	RPE1 DDA	DeepPhospho
@2QDADSPGSSGAPENLTFK.2	0.95113	0.85882	RPE1 DDA	DeepPhospho
@2QDDAMVDYFFQR.2	0.93213	0.8745	RPE1 DDA	DeepPhospho
@2QDVELWEGEVVK.2	0.96554	0.89095	RPE1 DDA	DeepPhospho
@2QE1VHLVNK.2	0.97106	0.9143	RPE1 DDA	DeepPhospho
@2QE1VHLVNKE2SETPDQFMTADETR.4	0.99799	0.94315	RPE1 DDA	DeepPhospho
@2QEMVHLVNKES2ETPDQF1TADETR.3	0.95489	0.83465	RPE1 DDA	DeepPhospho
@2QGLDVQEPPVK.2	0.99675	0.95166	RPE1 DDA	DeepPhospho
@2QIHDIVLVGGSTR.3	0.97926	0.89776	RPE1 DDA	DeepPhospho
@2QRP2LEEEPEEEPGEGGTR.3	0.98648	0.9122	RPE1 DDA	DeepPhospho
@2QSREEQAVLLVR.3	0.9535	0.85966	RPE1 DDA	DeepPhospho
@2QSSGSSATHPISVPGAR.2	0.998	0.93317	RPE1 DDA	DeepPhospho
@2QSSGSSATHPISVPGAR.3	0.98687	0.91559	RPE1 DDA	DeepPhospho
@2QSSPPYSTIDQK.2	0.958	0.86055	RPE1 DDA	DeepPhospho
@2QSSSLLDMGNMSASDLDVADR.3	0.99324	0.93225	RPE1 DDA	DeepPhospho
@2QSSSNCSNPISVPLRR.2	0.85905	0.73929	RPE1 DDA	DeepPhospho
@2QSTV2AGSSMTSATTPNVYSLCGATPSQSDTSSVK.3	0.99434	0.94569	RPE1 DDA	DeepPhospho
@2R2FDYNYRR.2	0.92485	0.82865	RPE1 DDA	DeepPhospho
@2R2PLAIR.2	0.99386	0.93255	RPE1 DDA	DeepPhospho
@2R2PLLNDRR.2	0.92016	0.81361	RPE1 DDA	DeepPhospho
@2R2PMHY1YRPR.4	0.85447	0.73797	RPE1 DDA	DeepPhospho
@2R2PQRPGW2R.3	0.99579	0.9594	RPE1 DDA	DeepPhospho
@2R2RD2GDENEPIQER.2	0.94835	0.81737	RPE1 DDA	DeepPhospho
@2R2V2R2PVPEK.2	0.93825	0.76878	RPE1 DDA	DeepPhospho
@2R3PLLPR.2	0.97376	0.88111	RPE1 DDA	DeepPhospho
@2RAEAESMYQIK.3	0.96534	0.89332	RPE1 DDA	DeepPhospho
@2RASLIEVDLSDLK.3	0.93809	0.85338	RPE1 DDA	DeepPhospho
@2RDSGDENEPIQER.3	0.97395	0.88735	RPE1 DDA	DeepPhospho
@2REDLSAQPVQTKFPAYER.2	0.93954	0.83253	RPE1 DDA	DeepPhospho
@2RESLNVDVVK.3	0.86549	0.79791	RPE1 DDA	DeepPhospho
@2RFHSPSTTWSPNK.3	0.96573	0.88517	RPE1 DDA	DeepPhospho
@2RGQGYVGGQR.3	0.99257	0.94582	RPE1 DDA	DeepPhospho
@2RGSRAAGGAPSPPPPVR.4	0.95671	0.79242	RPE1 DDA	DeepPhospho
@2RNSTNE1ESESQPASVTSSLPTPAK.3	0.97552	0.87712	RPE1 DDA	DeepPhospho
@2RQP2GAGLCDISEGTVVPEDR.3	0.98455	0.90909	RPE1 DDA	DeepPhospho
@2RRDSICSSVSLESSAAETQEE1LQVLK.4	0.8858	0.8267	RPE1 DDA	DeepPhospho
@2RSA1DSPVPAS1FAPEPS2PGAAR.3	0.97294	0.88893	RPE1 DDA	DeepPhospho
@2RSAEPRPELGPGQETGTN2R.2	0.87973	0.74753	RPE1 DDA	DeepPhospho
@2RSAVTLPR.3	0.97255	0.88572	RPE1 DDA	DeepPhospho
@2RSDIDVNAAAGAK.3	0.95533	0.88506	RPE1 DDA	DeepPhospho
@2RSGSSQELDVKPSASPQER.3	0.99044	0.90632	RPE1 DDA	DeepPhospho
@2RSLPAFPTSSLLTQSQK.3	0.98268	0.91129	RPE1 DDA	DeepPhospho
@2RSMMFEPGLTK.2	0.92746	0.80587	RPE1 DDA	DeepPhospho
@2RSPHEAGFCVYLK.3	0.89091	0.83266	RPE1 DDA	DeepPhospho
@2RSS2PGKPQAVSSLNSSHSR.4	0.98381	0.86885	RPE1 DDA	DeepPhospho
@2RSSSLNSTDSGSGLLPPGLQATPELGK.3	0.99124	0.89788	RPE1 DDA	DeepPhospho
@2RSSTGSMNVTLFHK.3	0.97176	0.90951	RPE1 DDA	DeepPhospho
@2RSVSSVAG1G1DPSTAGGVPFGLYTPASR.3	0.98693	0.88622	RPE1 DDA	DeepPhospho
@2RSVSSVAGMG1DPSTAGGVPFGLYTPASR.3	0.98371	0.88159	RPE1 DDA	DeepPhospho
@2RT2PAPWK.1	0.88344	0.77203	RPE1 DDA	DeepPhospho
@2RTASLTSASSVDGSRPQACTHSESSEGLGQVNHT1EVSC.4	0.54873	0.70179	RPE1 DDA	DeepPhospho
@2S2PTSYWK.2	0.94664	0.86298	RPE1 DDA	DeepPhospho
@2SA3LWNSPSR.2	0.91778	0.82654	RPE1 DDA	DeepPhospho
@2SADTEFSDECTTAER.2	0.98824	0.93148	RPE1 DDA	DeepPhospho
@2SAGGGGEPGEGAYSQPGYHVR.3	0.94732	0.85523	RPE1 DDA	DeepPhospho
@2SDPLGDTASNLGSAVDELMR.3	0.98308	0.89899	RPE1 DDA	DeepPhospho
@2SDPWSNSHFPHEN.2	0.93828	0.81557	RPE1 DDA	DeepPhospho
@2SDRNPPLSPQSSIDSELSASELDEDSIGSNYK.4	0.94757	0.78754	RPE1 DDA	DeepPhospho
@2SDSWEVWGSASTNR.2	0.96055	0.87947	RPE1 DDA	DeepPhospho
@2SEDIIK.2	0.78994	0.76067	RPE1 DDA	DeepPhospho
@2SEDLAGPLPSSVSSSSTTSSKPK.2	0.89755	0.79224	RPE1 DDA	DeepPhospho
@2SEPVVI1K.2	0.98193	0.92667	RPE1 DDA	DeepPhospho
@2SFSQHAR.2	0.99058	0.92077	RPE1 DDA	DeepPhospho
@2SGCDVNLPGVNVK.2	0.99923	0.94236	RPE1 DDA	DeepPhospho
@2SGSPYGGGYGSGGGSGGYGSR.3	0.9646	0.86846	RPE1 DDA	DeepPhospho
@2SGVPGLESEVAGAQETEVGGSGISGPEAGMAEAR.3	0.97165	0.89622	RPE1 DDA	DeepPhospho
@2SIDSQASLSGPLSGGAPGAGAR.3	0.6951	0.59518	RPE1 DDA	DeepPhospho
@2SILLDVKPWDDETDMAK.2	0.97585	0.88132	RPE1 DDA	DeepPhospho
@2SL1DTADGVPVSSR.2	0.98187	0.91772	RPE1 DDA	DeepPhospho
@2SLEAASFWGE.2	0.92453	0.81485	RPE1 DDA	DeepPhospho
@2SLFHQGGR.3	0.99722	0.95759	RPE1 DDA	DeepPhospho
@2SLGQSASETEEDTVSVSK.3	0.1532	0.53606	RPE1 DDA	DeepPhospho
@2SLHESLHIGQSR.3	0.98367	0.91328	RPE1 DDA	DeepPhospho
@2SLPPLLIPPSENLGPHEEDQVVCGFK.3	0.9992	0.9452	RPE1 DDA	DeepPhospho
@2SLPPVLGTESDATVK.2	0.98855	0.92016	RPE1 DDA	DeepPhospho
@2SLQQENLVEQAGSSSLVNGR.2	0.68736	0.64472	RPE1 DDA	DeepPhospho
@2SLSGSGDGRPPPLLQWPPPR.3	0.81477	0.70677	RPE1 DDA	DeepPhospho
@2SLYEGLEKPESR.2	0.98379	0.91442	RPE1 DDA	DeepPhospho
@2SMIETGQGAEGGLSLR.2	0.93614	0.84926	RPE1 DDA	DeepPhospho
@2SMITSLEGLGTDNVFSLHEDNHYR.4	0.88456	0.82262	RPE1 DDA	DeepPhospho
@2SMSLYTAASVIDTASK.2	0.92025	0.85425	RPE1 DDA	DeepPhospho
@2SNPSISDDSYFRK.3	0.93744	0.82561	RPE1 DDA	DeepPhospho
@2SPATSLFVELDEEEVK.2	0.98084	0.90741	RPE1 DDA	DeepPhospho
@2SPELLPSGVTDENEVTTAVTEK.3	0.97335	0.89987	RPE1 DDA	DeepPhospho
@2SPGHRATAPQTQHVSP1R.4	0.97054	0.87308	RPE1 DDA	DeepPhospho
@2SPGLYTSPGQDSLQPTAVSPPYGGDISPVSPSR.3	0.98974	0.9103	RPE1 DDA	DeepPhospho
@2SPHSTYY1GQSSSGGSIHSNLEQEK.4	0.98413	0.91687	RPE1 DDA	DeepPhospho
@2SPHSTYYMGQSSSGGSIHSNLEQEK.3	0.94574	0.87782	RPE1 DDA	DeepPhospho
@2SPLSFPSVPQEETLR.2	0.99749	0.94664	RPE1 DDA	DeepPhospho
@2SPPGHYYQK.2	0.96193	0.85919	RPE1 DDA	DeepPhospho
@2SPPLRTPDVLESSGPAVR.3	0.94156	0.82793	RPE1 DDA	DeepPhospho
@2SPQAAVPYKK.3	0.98036	0.86985	RPE1 DDA	DeepPhospho
@2SPQLDPLR.2	0.99652	0.935	RPE1 DDA	DeepPhospho
@2SPQLDPLRK.3	0.9683	0.86615	RPE1 DDA	DeepPhospho
@2SPSARPPDVPGQQPQAAK.3	0.86562	0.73857	RPE1 DDA	DeepPhospho
@2SPSILAVQR.2	0.9881	0.92737	RPE1 DDA	DeepPhospho
@2SPSLSDSYSHLSGRPIR.3	0.9175	0.83792	RPE1 DDA	DeepPhospho
@2SPSPALEQPFRDR.2	0.43704	0.40778	RPE1 DDA	DeepPhospho
@2SPSVLIHSLGK.2	0.96907	0.8917	RPE1 DDA	DeepPhospho
@2SPTEGCNDAFVEVG1PR.3	0.96183	0.84748	RPE1 DDA	DeepPhospho
@2SPVPE1LEESQELLEPVVDDVPK.2	0.98393	0.91649	RPE1 DDA	DeepPhospho
@2SPVPE1LEESQELLEPVVDDVPK.3	0.94689	0.84555	RPE1 DDA	DeepPhospho
@2SPVSQGSSVSLNSNDSA1LK.3	0.95776	0.86499	RPE1 DDA	DeepPhospho
@2SQIGAVVSHQSSVIPDREYLR.3	0.8267	0.68897	RPE1 DDA	DeepPhospho
@2SQPSPTAVPASDSPPTK.2	0.98651	0.90699	RPE1 DDA	DeepPhospho
@2SRSQLDLFDDVGTFASGPPK.3	0.97563	0.88941	RPE1 DDA	DeepPhospho
@2SSCGDTELLGQATLPVGSPSRPLSR.3	0.96055	0.87742	RPE1 DDA	DeepPhospho
@2SSDPGIPGGPQAIPATNSPDHSDHTLSVSSDSGHSTASAR.5	0.49609	0.47431	RPE1 DDA	DeepPhospho
@2SSFSSWDDSSDSYWK.2	0.87355	0.87198	RPE1 DDA	DeepPhospho
@2SSHLDPAGTHSTLQGSGTTTPEHPSVIDPL1EQDEGPSTPPAK.4	0.9885	0.84333	RPE1 DDA	DeepPhospho
@2SSHLDPAGTHSTLQGSGTTTPEHPSVIDPLMEQDEGPSTPPAK.4	0.98509	0.84684	RPE1 DDA	DeepPhospho
@2SSHLDPAGTHSTLQGSGTTTPEHPSVIDPLMEQDEGPSTPPAK.5	0.99412	0.94354	RPE1 DDA	DeepPhospho
@2SSKE2LVR.2	0.99513	0.86664	RPE1 DDA	DeepPhospho
@2SSLEMTPYNTPQLSPATTPANKK.3	0.96251	0.84648	RPE1 DDA	DeepPhospho
@2SSLIQLTSQNSSPNQQR.2	0.95801	0.8755	RPE1 DDA	DeepPhospho
@2SSMSSLTGAYTSGIPSSSR.2	0.99593	0.91617	RPE1 DDA	DeepPhospho
@2SSPATEQSWMENDFDELREEGFRR.4	0.89435	0.79484	RPE1 DDA	DeepPhospho
@2SSPEAMDPPPPK.2	0.99194	0.94387	RPE1 DDA	DeepPhospho
@2SSPGKPQAVSSLNSSHSR.3	0.97947	0.87903	RPE1 DDA	DeepPhospho
@2SSPLQLNLLQEE1PRPSESPDQMRR.4	0.75383	0.72758	RPE1 DDA	DeepPhospho
@2SSPSPLPTLGPLWGTNGDGDETAEK.3	0.97861	0.86019	RPE1 DDA	DeepPhospho
@2SSSGSDDYAYTQALLLHQR.2	0.97799	0.9096	RPE1 DDA	DeepPhospho
@2SSTSDILEPFTVER.2	0.99447	0.94593	RPE1 DDA	DeepPhospho
@2STDSLPGPISR.2	0.99851	0.97109	RPE1 DDA	DeepPhospho
@2STGSPTSPLNAEK.2	0.98634	0.92521	RPE1 DDA	DeepPhospho
@2STSGDTEEEEEEEVVPFSSDEQK.3	0.99189	0.93188	RPE1 DDA	DeepPhospho
@2SV1DGAIASGVSK.2	0.93043	0.8613	RPE1 DDA	DeepPhospho
@2SVFAAEIMDAFDR.2	0.95282	0.90112	RPE1 DDA	DeepPhospho
@2SVKTPEPVVPTAPEPHPTTSTDQPVTPK.4	0.89015	0.80245	RPE1 DDA	DeepPhospho
@2SVKTPETVVPTALELQPSTSTDRPVTSEPTSQATR.4	0.98461	0.8803	RPE1 DDA	DeepPhospho
@2SVKTPETVVPTAPELQASASTDQPVTSEPTSR.4	0.92892	0.76433	RPE1 DDA	DeepPhospho
@2TENVNKLPELSSFGK.2	0.99253	0.94222	RPE1 DDA	DeepPhospho
@2TGFETLVVTSEDGITK.2	0.97839	0.90958	RPE1 DDA	DeepPhospho
@2TGSLLTPTRGESEK.2	0.98294	0.88828	RPE1 DDA	DeepPhospho
@2TLDIVLANK.2	0.9723	0.87786	RPE1 DDA	DeepPhospho
@2TPDLLR.2	0.05942	0.73468	RPE1 DDA	DeepPhospho
@2TPEPTLPSAVATEASLDSCPESSVGAVSSLDR.3	0.97525	0.89306	RPE1 DDA	DeepPhospho
@2TPPYLFPEYPEASK.3	0.98468	0.92637	RPE1 DDA	DeepPhospho
@2TQLLQAAAAEASLNK.3	0.92491	0.84009	RPE1 DDA	DeepPhospho
@2TRSVENLPECGITHEQR.3	0.9506	0.86632	RPE1 DDA	DeepPhospho
@2TSFGVPNANSIK.2	0.99454	0.92857	RPE1 DDA	DeepPhospho
@2TSFRQGPEESGLGDGTGPK.2	0.97522	0.85913	RPE1 DDA	DeepPhospho
@2TSPFGIPEEASEMLEAK.3	0.87328	0.8603	RPE1 DDA	DeepPhospho
@2TSRDRLDDIIVLTK.3	0.9828	0.90509	RPE1 DDA	DeepPhospho
@2TSSAMSGSHQDLSVIQPIVK.2	0.99309	0.90388	RPE1 DDA	DeepPhospho
@2TSVSSQAAQAASPQVPATTTPK.3	0.98021	0.84348	RPE1 DDA	DeepPhospho
@2TV2ETF1SK.2	0.97186	0.88637	RPE1 DDA	DeepPhospho
@2TVLQQQYNR.2	0.9494	0.87402	RPE1 DDA	DeepPhospho
@2VA2NQSEMEFSSLQD1PK.3	0.96374	0.88875	RPE1 DDA	DeepPhospho
@2VA2NQSEMEFSSLQDMPK.3	0.97949	0.91366	RPE1 DDA	DeepPhospho
@2VASNQ2EMEFSSLQD1PK.3	0.97916	0.91688	RPE1 DDA	DeepPhospho
@2VASNQ2EMEFSSLQDMPK.3	0.9808	0.91451	RPE1 DDA	DeepPhospho
@2VATGPM3PQAAAPPAFPEVR.3	0.99114	0.90069	RPE1 DDA	DeepPhospho
@2VDEVNYWDK.2	0.98485	0.92974	RPE1 DDA	DeepPhospho
@2VEDE1DSPGEEPFYTGQGR.2	0.97279	0.88727	RPE1 DDA	DeepPhospho
@2VEDRFDQQK.2	0.97284	0.88491	RPE1 DDA	DeepPhospho
@2VEDVRPHHTDANNQSACFEAPDQK.4	0.98994	0.93045	RPE1 DDA	DeepPhospho
@2VEEPTQPGGTGLSDSR.2	0.99731	0.95529	RPE1 DDA	DeepPhospho
@2VEMTEDDK.2	0.99693	0.96068	RPE1 DDA	DeepPhospho
@2VFEPED2SIVDNELWSEMR.3	0.98075	0.90771	RPE1 DDA	DeepPhospho
@2VGGD2DTEDMR.2	0.90701	0.83135	RPE1 DDA	DeepPhospho
@2VIDPVPAPVGD2HVDGAAK.3	0.94838	0.84887	RPE1 DDA	DeepPhospho
@2VIEPLPV3PTR.2	0.91606	0.81561	RPE1 DDA	DeepPhospho
@2VIEPLPVTPTRDVATSPISPTENNTTPPDALTR.4	0.98663	0.87794	RPE1 DDA	DeepPhospho
@2VPAGLTLQSVSPQSLQGK.3	0.9785	0.90094	RPE1 DDA	DeepPhospho
@2VPGPLK.2	0.99503	0.95138	RPE1 DDA	DeepPhospho
@2VPGTTLESFR.2	0.99503	0.91453	RPE1 DDA	DeepPhospho
@2VPNTPLRPNQQSVVNSSFSELFVK.3	0.89347	0.86787	RPE1 DDA	DeepPhospho
@2VPSIAAATGTH2R.2	0.97092	0.89285	RPE1 DDA	DeepPhospho
@2VPTWLK.2	0.65938	0.7089	RPE1 DDA	DeepPhospho
@2VRIP2PNILK.2	0.87903	0.80043	RPE1 DDA	DeepPhospho
@2VRPIHSSTSSPTISIHEVGHTGVTK.4	0.82838	0.74776	RPE1 DDA	DeepPhospho
@2VRPTDSNVSPAISIHEIGAVGATK.4	0.95534	0.86572	RPE1 DDA	DeepPhospho
@2VSENSLVAMDFSGQTGR.2	0.98885	0.93147	RPE1 DDA	DeepPhospho
@2VSSMSEFESLLDCSPYLAGGDAR.2	0.9842	0.92549	RPE1 DDA	DeepPhospho
@2VSSSPWLPQDGFDPSDYAEP1DAVVKPR.3	0.87407	0.79056	RPE1 DDA	DeepPhospho
@2VSSSPWLPQDGFDPSDYAEPMDAVVKPR.3	0.93958	0.84035	RPE1 DDA	DeepPhospho
@2VSTTGSLQR.2	0.99187	0.94858	RPE1 DDA	DeepPhospho
@2VVGTPAYLAPEVLR.3	0.97609	0.88106	RPE1 DDA	DeepPhospho
@2VYTRSVIEPLPVTPTRDVATSPISPTENNT3PPDALTR.4	0.991	0.88659	RPE1 DDA	DeepPhospho
@2VYTRSVIEPLPVTPTRDVATSPISPTENNTTPPDALTR.5	0.98664	0.88915	RPE1 DDA	DeepPhospho
@2WHEESPFEK.2	0.95095	0.87058	RPE1 DDA	DeepPhospho
@2WSSDSTDSVISSESGNTYYR.3	0.97177	0.89017	RPE1 DDA	DeepPhospho
@2WTVEDLQK.2	0.8574	0.79133	RPE1 DDA	DeepPhospho
@2WWRVRN2MNK.3	0.16453	0.44935	RPE1 DDA	DeepPhospho
@2YEFEDLLQSSSESSR.3	0.98562	0.93323	RPE1 DDA	DeepPhospho
@2YNTPLLNPVQEHEAEGAAAGGTSIR.3	0.91888	0.82526	RPE1 DDA	DeepPhospho
@2YQN2PS2DDGIRPLPEYSTEK.3	0.97008	0.88868	RPE1 DDA	DeepPhospho
@2YSPYD1LESIRK.3	0.90687	0.78204	RPE1 DDA	DeepPhospho
@2YVDRH1ESLSQSK.3	0.9063	0.82916	RPE1 DDA	DeepPhospho
@2YVDRHMESLSQSK.2	0.90959	0.83143	RPE1 DDA	DeepPhospho
@31QGEGPQLLLSEAVSR.3	0.98089	0.90618	RPE1 DDA	DeepPhospho
@31QTLLSLVR.2	0.91347	0.84271	RPE1 DDA	DeepPhospho
@32SDDESEEDEDDLLQR.2	0.85356	0.89898	RPE1 DDA	DeepPhospho
@32STLDSEGTFNSYRK.3	0.96255	0.88839	RPE1 DDA	DeepPhospho
@33P2GLQI1PLKK.2	0.36834	0.56587	RPE1 DDA	DeepPhospho
@3CNSPQNSTDSVSDIVPDSPFPGALGSDTR.3	0.94727	0.81762	RPE1 DDA	DeepPhospho
@3DG2ISGDRQPVTVADYISR.2	0.70734	0.63186	RPE1 DDA	DeepPhospho
@3EDLIQSVL3EVEAQTIEELK.3	-0.61157	0.48592	RPE1 DDA	DeepPhospho
@3EQLSPSHYSEQQQHSPQQIAYSPFNLPHYSPSYPPITR.4	0.89724	0.8121	RPE1 DDA	DeepPhospho
@3ESRDVDSRPEIQR.3	0.9903	0.92832	RPE1 DDA	DeepPhospho
@3FCGTPEYLAPEVLEDNDYGR.3	0.98172	0.91306	RPE1 DDA	DeepPhospho
@3GGTVSDQALLFGDDDAGEGPSSLIR.3	0.96773	0.86006	RPE1 DDA	DeepPhospho
@3GKPLSPEEQFEQQTVHFTIGPPETSVEAPPVVTAPR.4	0.99495	0.94193	RPE1 DDA	DeepPhospho
@3GSLKPNPASPLPASPYGGPTPASYTTASTPAGPAFPVQVK.3	0.98564	0.90701	RPE1 DDA	DeepPhospho
@3GSSSPPGGPPKPGSQLDSMLGSLQSDLNK.3	0.97965	0.86571	RPE1 DDA	DeepPhospho
@3GSVR2TL2ESMQLDR.2	0.86491	0.81731	RPE1 DDA	DeepPhospho
@3GTTVPESIHSFIGDGLVKPEALNKK.4	0.96485	0.86486	RPE1 DDA	DeepPhospho
@3GVPPQQGMVPHGLHQGVMSPPQGLMTQQNFMLMK.4	0.91792	0.8251	RPE1 DDA	DeepPhospho
@3HSEG2LLQEPR.2	0.92913	0.84503	RPE1 DDA	DeepPhospho
@3HSSAEEFPLPQEFPSYPEA1DLGSGDDHPR.4	0.74495	0.73994	RPE1 DDA	DeepPhospho
@3I2QEFLTPGK.2	0.99734	0.9304	RPE1 DDA	DeepPhospho
@3K3V3E2RPLSVPVK.3	0.3941	0.59596	RPE1 DDA	DeepPhospho
@3KRSIQFVDWCPTGFK.3	0.97643	0.896	RPE1 DDA	DeepPhospho
@3LDPLWK.2	0.9707	0.89088	RPE1 DDA	DeepPhospho
@3LEPVKPPTVPNDYM3SPAR.3	0.79789	0.70474	RPE1 DDA	DeepPhospho
@3LMMEQR.2	0.92548	0.87134	RPE1 DDA	DeepPhospho
@3LQKPVLPLYR.2	0.98675	0.91193	RPE1 DDA	DeepPhospho
@3LSEVD4APAGPAR.2	0.97903	0.90671	RPE1 DDA	DeepPhospho
@3LSEVDYAPAGPAR.2	0.98151	0.91973	RPE1 DDA	DeepPhospho
@3N2SSSSPVVLK.2	0.8789	0.7611	RPE1 DDA	DeepPhospho
@3NSAEV3PPVLSV1GEA3PVSIEPR.3	0.9825	0.89425	RPE1 DDA	DeepPhospho
@3NSDSALHTSALSTKPQDPYGGGGQSAWPAPY1GFCDGENNGHGEVASFPGPLK.5	0.55595	0.49623	RPE1 DDA	DeepPhospho
@3PADTGFAFPDWAYKPE2SPGSR.3	0.98452	0.8906	RPE1 DDA	DeepPhospho
@3PD2PPTPAPLLLDLGIPVGQR.3	0.98076	0.88438	RPE1 DDA	DeepPhospho
@3PDDFLNSVDEMDTGDTINQSTLPSQQNR.3	0.99886	0.96634	RPE1 DDA	DeepPhospho
@3PDSPPTPAPLLLDLGIPVGQR.2	0.87856	0.76948	RPE1 DDA	DeepPhospho
@3PELGIVPPPPIPRPAK.3	0.88058	0.81045	RPE1 DDA	DeepPhospho
@3PELPEPSVK.2	0.87205	0.78346	RPE1 DDA	DeepPhospho
@3PGRHGLTTTPQQK.2	0.9189	0.78253	RPE1 DDA	DeepPhospho
@3PGRPLSSYGMDSRPPMAIFELLDYIVNEPPPK.3	0.99543	0.95437	RPE1 DDA	DeepPhospho
@3PLTQDPASITDNLLQLPAR.3	0.9894	0.9222	RPE1 DDA	DeepPhospho
@3PPEPRPSPEGDP2PPPPPMSALVPDTPPDTPPAMK.3	0.76249	0.66514	RPE1 DDA	DeepPhospho
@3PPPRSPNP2PERPR.3	0.80978	0.73088	RPE1 DDA	DeepPhospho
@3PPRDLP3IPGVTSPSSDEPP1EASQSHLRNSPEDK.4	0.47877	0.48763	RPE1 DDA	DeepPhospho
@3PPRDLPTIPGV3SPSSDEPPMEASQSHLRN2PEDK.3	0.97156	0.87147	RPE1 DDA	DeepPhospho
@3PPRDLPTIPGVTSPSSDEPP1EASQSHLR.3	0.95707	0.83425	RPE1 DDA	DeepPhospho
@3PPRDLPTIPGVTSPSSDEPP1EASQSHLRN2PEDK.4	0.98036	0.87695	RPE1 DDA	DeepPhospho
@3PPRDLPTIPGVTSPSSDEPPMEASQSHLRN2PEDK.3	0.93519	0.8301	RPE1 DDA	DeepPhospho
@3PPRWAEDQNSLLK.2	0.96791	0.87312	RPE1 DDA	DeepPhospho
@3PSDYDLLIPPLGEDAFDALPPSLPPPPPPAR.4	0.97175	0.8923	RPE1 DDA	DeepPhospho
@3PSLPAVDTSYINTSLIQDYR.3	0.96962	0.89027	RPE1 DDA	DeepPhospho
@3PSSFRQPFTPTSR.3	0.9167	0.81335	RPE1 DDA	DeepPhospho
@3PTGPELDTSYK.2	0.96952	0.88749	RPE1 DDA	DeepPhospho
@3PTHQPPKPGSPGRPACPLSNLLLQSYEER.4	0.99108	0.85794	RPE1 DDA	DeepPhospho
@3PTPEPAEVETR.2	0.7908	0.65904	RPE1 DDA	DeepPhospho
@3QTPPVSPAPQPTEER.3	-0.42735	0.13904	RPE1 DDA	DeepPhospho
@3RASVAVSSFEHAGPSLPGL2PGAC2LPARVEEEAWDLDVK.4	0.89243	0.77104	RPE1 DDA	DeepPhospho
@3RGGSPYNQFDIIPGDTLGGHTGPAGDSWLPAK.4	0.9842	0.88983	RPE1 DDA	DeepPhospho
@3RLSEPGTDLVEPSPK.3	0.96785	0.87165	RPE1 DDA	DeepPhospho
@3RRL2PSA2PPR.3	0.80118	0.70143	RPE1 DDA	DeepPhospho
@3RSFGHFPGPEFLDVEK.4	0.9522	0.82757	RPE1 DDA	DeepPhospho
@3RSPDVISSASTALSQDIPEIASEALSR.3	0.99682	0.944	RPE1 DDA	DeepPhospho
@3RSSGASHQPSPTELRPTLTPK.4	0.92684	0.8093	RPE1 DDA	DeepPhospho
@3RTPASINA3PANINLADLTR.2	0.59041	0.58216	RPE1 DDA	DeepPhospho
@3SDPSAAVNHVSSTTSLGENYEDDDLVNSDEV1K.3	0.9845	0.91588	RPE1 DDA	DeepPhospho
@3SLVIVESADNQPETCER.3	0.99904	0.97771	RPE1 DDA	DeepPhospho
@3SPCQ2PTISEGPVPSLPIRPSRAPSR.3	0.67601	0.61702	RPE1 DDA	DeepPhospho
@3SPCQSPTISEGPVPSLPIRPSRAPSR.4	0.95028	0.85144	RPE1 DDA	DeepPhospho
@3SPDTLR.2	0.80894	0.85878	RPE1 DDA	DeepPhospho
@3SPKPEYPAEK.2	0.99054	0.93074	RPE1 DDA	DeepPhospho
@3SPKPEYPAEKPK.3	0.94836	0.84697	RPE1 DDA	DeepPhospho
@3SQ3SLTASINK.2	0.97391	0.9258	RPE1 DDA	DeepPhospho
@3SQDYDQLPSCSDGSQAPARPPKPR.4	0.94737	0.79862	RPE1 DDA	DeepPhospho
@3SQLGDSPFYPGK.2	0.99485	0.94506	RPE1 DDA	DeepPhospho
@3SQSEEEEAPR.2	0.95133	0.91289	RPE1 DDA	DeepPhospho
@3SRDT2PSSGSAVSSSK.2	0.94753	0.83868	RPE1 DDA	DeepPhospho
@3SS1EISSILQELK.2	0.98468	0.92659	RPE1 DDA	DeepPhospho
@3SSDSALHTSV1NPSPQDTYPGPTPPSILPSRR.4	0.96825	0.87826	RPE1 DDA	DeepPhospho
@3SSDSALHTSVMNPSPQDTYPGPTPPSILPSR.3	0.98532	0.89326	RPE1 DDA	DeepPhospho
@3SSTLDSEGTFNSYRK.2	0.9896	0.93584	RPE1 DDA	DeepPhospho
@3SSVLGMSVESAPAVEEEK.2	0.97599	0.90432	RPE1 DDA	DeepPhospho
@3TAAHSLVGTPYY1SPER.3	0.94876	0.87478	RPE1 DDA	DeepPhospho
@3TCSSGSALGPGAGAAQPSASPLEGLLDLSYPR.3	0.97143	0.90661	RPE1 DDA	DeepPhospho
@3TPDQELAPASEPVWERPWSVEEIRR.4	0.97447	0.88466	RPE1 DDA	DeepPhospho
@3TPPEAAQNGQSPMAALILVADNAGGSHASK.4	0.92742	0.80194	RPE1 DDA	DeepPhospho
@3TSPPEVSGYSYEK.2	0.906	0.78545	RPE1 DDA	DeepPhospho
@3V2SPPTSPRPGSAATVSASTSNIIPPR.3	0.98285	0.89442	RPE1 DDA	DeepPhospho
@3VAR3PLGQR.3	0.79836	0.70762	RPE1 DDA	DeepPhospho
@3VHPNSPGIPYR.2	0.11701	0.33695	RPE1 DDA	DeepPhospho
@3VPVSSNDTPPSALQEAAPLTSS1DPLPVFLYPPVQR.4	0.99857	0.97133	RPE1 DDA	DeepPhospho
@3VQSPNSSVPSPGLAGPVT1TSVHPPIRSPSASSVGSR.4	0.95017	0.83816	RPE1 DDA	DeepPhospho
@3VSPGSV2PIHGQGQVVENLK.2	0.96518	0.85486	RPE1 DDA	DeepPhospho
@3VTYEDPQAVGGLASALDNRK.3	0.92765	0.81875	RPE1 DDA	DeepPhospho
@3YSLGSALRPSTSRSLYASSPGGVYATR.3	0.36948	0.60363	RPE1 DDA	DeepPhospho
@4AALANLDNIFSAGQGGDQGSGFGTTGK.3	0.49439	0.64123	RPE1 DDA	DeepPhospho
@4AFVNWINK.2	0.76576	0.78129	RPE1 DDA	DeepPhospho
@4AGSALQYEDVSTAVQNLQK.2	0.86695	0.8405	RPE1 DDA	DeepPhospho
@4DVPGRR.2	0.9298	0.79334	RPE1 DDA	DeepPhospho
@4FESDHLGSGSHFSNR.3	0.97765	0.90757	RPE1 DDA	DeepPhospho
@4G1NPHQTPAQLYTLQPK.3	0.91545	0.80428	RPE1 DDA	DeepPhospho
@4GRLDRELQR.3	0.83465	0.78599	RPE1 DDA	DeepPhospho
@4IDQEELNK.2	0.99546	0.95139	RPE1 DDA	DeepPhospho
@4QEQGGEASPQR.2	0.95284	0.90043	RPE1 DDA	DeepPhospho
@4QEVWTSSTSPR.2	0.96351	0.88528	RPE1 DDA	DeepPhospho
@4QQN1SHLEEK.2	0.98991	0.93257	RPE1 DDA	DeepPhospho
@4QQPFEDFR.2	0.99972	0.95128	RPE1 DDA	DeepPhospho
@4RPRAPIIAVTR.3	0.62381	0.62481	RPE1 DDA	DeepPhospho
@4SHLIGK.2	0.97311	0.89908	RPE1 DDA	DeepPhospho
@4SPSQNSPIHHIP2RRSPAK.3	0.36322	0.57962	RPE1 DDA	DeepPhospho
@4SPSQNSPIHHIP2RRSPAK.4	0.82117	0.77229	RPE1 DDA	DeepPhospho
@4STLHTQSAEPPPPPEPARI.3	0.94107	0.85462	RPE1 DDA	DeepPhospho
@4TEFYHVPTHSDASK.3	0.97752	0.8834	RPE1 DDA	DeepPhospho
@4VYIWSTYHDLSK.2	0.90612	0.78783	RPE1 DDA	DeepPhospho
@A1APT2PQI.2	0.80098	0.71037	RPE1 DDA	DeepPhospho
@A1EFVFGTTFVCDNMDNAK.3	0.9824	0.90024	RPE1 DDA	DeepPhospho
@A1ELCEFAFNMK.2	0.82988	0.83195	RPE1 DDA	DeepPhospho
@A1EVDERPTEQYSDIGGLDK.3	0.98436	0.92225	RPE1 DDA	DeepPhospho
@A1KPWIQPK.3	0.84263	0.76944	RPE1 DDA	DeepPhospho
@A1LESIGVPLEK.2	0.9921	0.93716	RPE1 DDA	DeepPhospho
@A1LSANIR.2	0.99813	0.97489	RPE1 DDA	DeepPhospho
@A1LSSTAVPEKL2VYK.2	0.98688	0.89307	RPE1 DDA	DeepPhospho
@A1PFLQNRGP3PKPDLLR.3	0.99489	0.93277	RPE1 DDA	DeepPhospho
@A1VADNSLYDPESPVTPSTPG2PPV2PGPLSPGGTPGK.4	0.98306	0.89369	RPE1 DDA	DeepPhospho
@A22HSSQTQGGGSVTK.3	0.9968	0.95868	RPE1 DDA	DeepPhospho
@A2AGPAPGPVVTAEGLHPSLPSPTGNSTPLGSSK.4	0.8865	0.77843	RPE1 DDA	DeepPhospho
@A2FNHFDK.2	0.95745	0.8813	RPE1 DDA	DeepPhospho
@A2GE1ASAQYITAALR.3	0.98945	0.91593	RPE1 DDA	DeepPhospho
@A2GEMASAQYITAALR.3	0.97029	0.87121	RPE1 DDA	DeepPhospho
@A2GPPVSELITK.2	0.97821	0.89733	RPE1 DDA	DeepPhospho
@A2GQAFELILSPR.3	0.97512	0.87306	RPE1 DDA	DeepPhospho
@A2HTLLPSHR.2	0.96468	0.89949	RPE1 DDA	DeepPhospho
@A2IL3NTVEELEESR.2	0.93929	0.87572	RPE1 DDA	DeepPhospho
@A2IN2LLSDK.2	0.97629	0.89555	RPE1 DDA	DeepPhospho
@A2L2PDASDFEHITAETPSRPLSSTSNPFK.4	0.92174	0.81597	RPE1 DDA	DeepPhospho
@A2LADALPLHIAPR.3	0.97597	0.89553	RPE1 DDA	DeepPhospho
@A2LEDAPVDDLTR.2	0.98131	0.90221	RPE1 DDA	DeepPhospho
@A2LG2LEGEAEAEAS2PK.2	0.96516	0.87191	RPE1 DDA	DeepPhospho
@A2LG2LEGEAEAEASSPK.3	0.98627	0.93082	RPE1 DDA	DeepPhospho
@A2LGSLEGEAEAEA2SPK.2	0.91021	0.77827	RPE1 DDA	DeepPhospho
@A2LGSLEGEAEAEASSPK.2	0.97067	0.89554	RPE1 DDA	DeepPhospho
@A2LGTLPLGKPR.3	0.99129	0.93542	RPE1 DDA	DeepPhospho
@A2LSCGGPGGQDFAR.2	0.98085	0.91547	RPE1 DDA	DeepPhospho
@A2LSHSSHSSQSSSK.3	0.94359	0.86613	RPE1 DDA	DeepPhospho
@A2LSPDASDFEHITAETPSRPLS2TSNPFK.3	0.87646	0.74976	RPE1 DDA	DeepPhospho
@A2NGCVLVHCLAGISR.3	0.87771	0.7216	RPE1 DDA	DeepPhospho
@A2P2PPAHAEHGGVLARK.3	0.95304	0.82149	RPE1 DDA	DeepPhospho
@A2PALVAK.2	0.97872	0.9005	RPE1 DDA	DeepPhospho
@A2PAPGSGHPEGPGAHLDMNSLDRAQAAK.4	0.93019	0.74743	RPE1 DDA	DeepPhospho
@A2PDQNASTHTPQSSVK.3	0.98757	0.92465	RPE1 DDA	DeepPhospho
@A2PDS22CGERSPPPPPPPPSDEALLHCVLEGK.4	0.93758	0.83624	RPE1 DDA	DeepPhospho
@A2PEARPQIPTK.3	0.5907	0.57174	RPE1 DDA	DeepPhospho
@A2PEPQRENASPAPGTTAEEAMSR.3	0.96369	0.86743	RPE1 DDA	DeepPhospho
@A2PHATPSTLHFPTSPIIQQPGPYFSHPAIR.5	0.9613	0.87424	RPE1 DDA	DeepPhospho
@A2PHDVLETIFVRK.3	0.9836	0.90507	RPE1 DDA	DeepPhospho
@A2PNLIGATGANSLGK.2	0.99521	0.94734	RPE1 DDA	DeepPhospho
@A2PNVEAPQPHR.2	0.99104	0.94126	RPE1 DDA	DeepPhospho
@A2PPA2PPIAFPPAFEAAQVEAK.3	0.99011	0.92802	RPE1 DDA	DeepPhospho
@A2PPAESMSVYR.2	0.99745	0.91339	RPE1 DDA	DeepPhospho
@A2PPLQDSASQTYESMCLEK.3	0.98135	0.86999	RPE1 DDA	DeepPhospho
@A2PSGQNISYIHSSSESVTPR.3	0.98739	0.91686	RPE1 DDA	DeepPhospho
@A2PSPQPSSQPLQIHR.3	0.91658	0.79921	RPE1 DDA	DeepPhospho
@A2PSPQPSSQPLQIHRQ3PESK.3	0.94899	0.84766	RPE1 DDA	DeepPhospho
@A2PVAAPVFLSYSEPEGSAGPSPEVEEGHEAVEGDLGGMCEER.4	0.96169	0.87382	RPE1 DDA	DeepPhospho
@A2PVP2DPEKPG3PGEG1LSSDLDR.3	0.98192	0.88913	RPE1 DDA	DeepPhospho
@A2PVP2DPEKPGTPGEG1LSSDLDR.3	0.95354	0.84891	RPE1 DDA	DeepPhospho
@A2SDIVSLAGPSAGPGSSEGGCSRR.3	0.94336	0.83105	RPE1 DDA	DeepPhospho
@A2SPPPQPQPPPPPAR.3	0.91867	0.81716	RPE1 DDA	DeepPhospho
@A2SPSPLTIGTPESQR.3	0.99421	0.93066	RPE1 DDA	DeepPhospho
@A2SSS1KIPLNKFPGFAK.3	0.98601	0.91023	RPE1 DDA	DeepPhospho
@A2VAVSSFEHAGPSLPGL2PGAC2LPAR.3	0.9149	0.81521	RPE1 DDA	DeepPhospho
@A2VSGPN2PSETRR.3	0.54393	0.52581	RPE1 DDA	DeepPhospho
@A2VSLIR.2	0.99628	0.90702	RPE1 DDA	DeepPhospho
@A2VSP1DEPVPDSESPIEK.2	0.97772	0.8969	RPE1 DDA	DeepPhospho
@A2VSQTSPQSASSPR.2	0.97637	0.89374	RPE1 DDA	DeepPhospho
@A2WESLDEEWR.2	0.94008	0.85824	RPE1 DDA	DeepPhospho
@A3CDSDFAVETLELETQGEEVK.2	0.89697	0.81998	RPE1 DDA	DeepPhospho
@A3IPGPPMGPGPAMGPEGAANMGTPMMPDNGAVHNDRFPQGPP2Q1GSP1GSR.5	0.62473	0.52258	RPE1 DDA	DeepPhospho
@A3LSSTSGLDLMSESGEGEISPQR.2	0.90584	0.82186	RPE1 DDA	DeepPhospho
@A3SNVFAMFDQSQIQEFK.2	0.70146	0.74056	RPE1 DDA	DeepPhospho
@A3SSSDNSETFVGNSSSNHSALHSLVSSLK.3	0.92349	0.81875	RPE1 DDA	DeepPhospho
@A3TPSLPSVDNEFK.3	0.77056	0.77351	RPE1 DDA	DeepPhospho
@A4DHLFK.2	0.82646	0.77815	RPE1 DDA	DeepPhospho
@A4TNFDAERDALNIETAIK.3	0.86868	0.76003	RPE1 DDA	DeepPhospho
@AA22DQLRDNSPPPAFKPEPPK.3	0.94626	0.84393	RPE1 DDA	DeepPhospho
@AA2ADST3EGTPADGFTVLSTK.2	0.9781	0.90283	RPE1 DDA	DeepPhospho
@AA2AFFTYVSLSQEGR.2	0.96614	0.88255	RPE1 DDA	DeepPhospho
@AA2ALLLR2PR.3	0.88095	0.75199	RPE1 DDA	DeepPhospho
@AA2DDG2LK2S2PTSYWK.2	0.96836	0.87101	RPE1 DDA	DeepPhospho
@AA2DGQYENQSPEATSPR.2	0.98088	0.91696	RPE1 DDA	DeepPhospho
@AA2DPLLS2VSPAVSK.2	0.89313	0.80543	RPE1 DDA	DeepPhospho
@AA2DTERDGLAPEK.3	0.98004	0.90316	RPE1 DDA	DeepPhospho
@AA2ESTEQEEGDAPQEDFIQYIAR.3	0.98445	0.91606	RPE1 DDA	DeepPhospho
@AA2FQNLHSLLSSK.3	0.90444	0.8565	RPE1 DDA	DeepPhospho
@AA2GFNA1EDAQTLRK.3	0.93381	0.85225	RPE1 DDA	DeepPhospho
@AA2GNEALG1EGPLGQTK.2	0.95273	0.88252	RPE1 DDA	DeepPhospho
@AA2LD3RGSPK.2	0.96154	0.8809	RPE1 DDA	DeepPhospho
@AA2LNYLNQPSAAPLQVSR.3	0.97944	0.90742	RPE1 DDA	DeepPhospho
@AA2PFRSSVQGA2SREG2PAR.2	0.95077	0.8389	RPE1 DDA	DeepPhospho
@AA2PFRSSVQGAS2REG2PAR.3	0.99692	0.95053	RPE1 DDA	DeepPhospho
@AA2PHQVTPQADEK.2	0.95425	0.8716	RPE1 DDA	DeepPhospho
@AA2PPASASDLIEQQQK.3	0.9266	0.76722	RPE1 DDA	DeepPhospho
@AA2PPSYTLDLGESQLAPPPSK.2	0.99695	0.93896	RPE1 DDA	DeepPhospho
@AA2PQDLAGGYTSSLACHR.2	0.9733	0.90421	RPE1 DDA	DeepPhospho
@AA2PSPQ2VRR.2	0.97128	0.8808	RPE1 DDA	DeepPhospho
@AA2PVLQEDIDIEGVQSEGQDNGAED2GDTEDELRR.3	0.8229	0.71881	RPE1 DDA	DeepPhospho
@AA2QGSDSPLLPAQR.2	0.99897	0.97807	RPE1 DDA	DeepPhospho
@AA2SDQLRDN2PPPAFKPEPPK.3	0.97481	0.89638	RPE1 DDA	DeepPhospho
@AA2SPDGFFWTQG2PK.2	0.91656	0.80704	RPE1 DDA	DeepPhospho
@AA2SPDGFFWTQGSPK.2	0.90808	0.7938	RPE1 DDA	DeepPhospho
@AA2SSSPGSPVASSPSR.2	0.96297	0.8681	RPE1 DDA	DeepPhospho
@AA2TAPSSTSTPAASSAGLIYIDPSNLR.3	0.9849	0.91934	RPE1 DDA	DeepPhospho
@AA3EEENSHGQANGLLNAPSLGSPIR.3	0.99419	0.93609	RPE1 DDA	DeepPhospho
@AAA2SPVTTLTQT1HDLAGLGSETPK.3	0.71521	0.84732	RPE1 DDA	DeepPhospho
@AAAAAAAAT1ALAAPS2PTPESPTMLTK.3	0.96307	0.88136	RPE1 DDA	DeepPhospho
@AAAAAAALQAK.2	0.96772	0.91149	RPE1 DDA	DeepPhospho
@AAAAGSAPSQAGPGSAPSSAASGAS2PAPASGPAPSAVSSSSPTPPVR.4	0.95016	0.84492	RPE1 DDA	DeepPhospho
@AAAAPAATTATPPPEGAPPQPGVHNLPVPTLFG3VKQTPK.4	-0.11857	0.46545	RPE1 DDA	DeepPhospho
@AAAASAAEAGIATTGTEDSDDALLK.3	0.93019	0.83637	RPE1 DDA	DeepPhospho
@AAAGPLDM2LPS3PDIK.2	0.98762	0.91596	RPE1 DDA	DeepPhospho
@AAAGVGG2LR.2	0.99272	0.93949	RPE1 DDA	DeepPhospho
@AAAPAPVSEAVCR3SMCSIQSAPPEPATLK.3	0.97056	0.88221	RPE1 DDA	DeepPhospho
@AAATDHRQELIECVANSDEQLGE1FLEEK.4	0.95031	0.87121	RPE1 DDA	DeepPhospho
@AAAVSALAK.2	0.87572	0.81937	RPE1 DDA	DeepPhospho
@AAAYLSEA1KLTQ2EQAHLSLELQRDSHMK.4	-0.22054	0.30871	RPE1 DDA	DeepPhospho
@AADDPENGERE2HTPV2IQEEIVGDFK.3	0.73097	0.68458	RPE1 DDA	DeepPhospho
@AADEDWD2ELEDDLLGEDLLSGKK.3	0.98636	0.91931	RPE1 DDA	DeepPhospho
@AADEEAFEDN2EEYIRR.3	0.91699	0.81859	RPE1 DDA	DeepPhospho
@AADRLPNLSSP2AEGPPGPPSGPAPR.3	0.95584	0.86199	RPE1 DDA	DeepPhospho
@AADRLPNLSSP2AEGPPGPPSGPAPR.4	0.95152	0.85941	RPE1 DDA	DeepPhospho
@AAEAGGAEEQ4GFLTTPTK.2	0.99242	0.87872	RPE1 DDA	DeepPhospho
@AAEDDSASPPGAA2DAEPGDEERPGLQVDCVVCGDK.4	0.99003	0.882	RPE1 DDA	DeepPhospho
@AAELWGEQAEAR.2	0.98966	0.91468	RPE1 DDA	DeepPhospho
@AAEVGDDFLGDFVVGER.2	0.98049	0.9184	RPE1 DDA	DeepPhospho
@AAG1S2PGAQSHPEELPRGASTPSEK.3	0.94443	0.8504	RPE1 DDA	DeepPhospho
@AAGAGG2GSESDHTAPSGVGSSWR.3	0.98966	0.91726	RPE1 DDA	DeepPhospho
@AAGGAP2PPPPVRRA2AGPAPGPVVTAEGLHPSLPSPTGNSTPLGSSK.4	0.93372	0.77221	RPE1 DDA	DeepPhospho
@AAGGN2REP2PLPELALRK.3	0.99365	0.93423	RPE1 DDA	DeepPhospho
@AAGMS2PGAQSHPEELPR.2	0.98296	0.91879	RPE1 DDA	DeepPhospho
@AAGP2LSHTSGGTQSK.3	0.90163	0.83101	RPE1 DDA	DeepPhospho
@AAGSGELGVTMK.2	0.9996	0.98983	RPE1 DDA	DeepPhospho
@AAGSP2PLPAPDPAPK.2	0.95678	0.85352	RPE1 DDA	DeepPhospho
@AAHGVLLQALDEMR.3	0.98478	0.93062	RPE1 DDA	DeepPhospho
@AAHSEGNTTAGLD1R.2	0.94199	0.86426	RPE1 DDA	DeepPhospho
@AAHTEDINACTLTT2PRLPVF.2	0.98847	0.91495	RPE1 DDA	DeepPhospho
@AAHVPEN2DTEQDVLTVKPVRK.5	0.96144	0.87269	RPE1 DDA	DeepPhospho
@AAIPPPVYEEQDRPR2PTGPSNSFLANMGGTVAHK.3	0.55133	0.53105	RPE1 DDA	DeepPhospho
@AAIQTFQNTYQVLAVTFNDTSDQIISGGIDNDIK.3	0.96411	0.85793	RPE1 DDA	DeepPhospho
@AAKL2EG2QPAEEEEDQETPSR.3	0.98719	0.92856	RPE1 DDA	DeepPhospho
@AAL2LPAK.2	0.99037	0.93472	RPE1 DDA	DeepPhospho
@AALAGGTTMIIDHVVPEPGTSLLAAFDQWREWADSK.4	0.93899	0.78287	RPE1 DDA	DeepPhospho
@AALAGHPR.2	0.99064	0.94151	RPE1 DDA	DeepPhospho
@AALAHSEEVTASQVAATK.2	0.9694	0.89059	RPE1 DDA	DeepPhospho
@AALAHSEEVTASQVAATK.3	0.7929	0.74138	RPE1 DDA	DeepPhospho
@AALANLCIGDVITAIDGENTSNMTHLEAQNR.3	0.92825	0.8658	RPE1 DDA	DeepPhospho
@AALAPAKE2PRK.3	0.96701	0.87867	RPE1 DDA	DeepPhospho
@AALH2PVSEGAPVIPPSSGLPLPTPDAR.3	0.97084	0.8303	RPE1 DDA	DeepPhospho
@AALLEFEER.2	0.99815	0.97942	RPE1 DDA	DeepPhospho
@AALRGSAFDPLSQSRGPA2PLEAK.4	0.91518	0.77455	RPE1 DDA	DeepPhospho
@AALRR2WSSTPTAGGIEGSVK.3	0.94431	0.82344	RPE1 DDA	DeepPhospho
@AALSALESFLK.2	0.98716	0.93277	RPE1 DDA	DeepPhospho
@AALSQKPLNNNNEDDEGISHVPK.3	0.93597	0.84442	RPE1 DDA	DeepPhospho
@AALYILGDK.2	0.97676	0.92848	RPE1 DDA	DeepPhospho
@AAMGPGISR.2	0.97226	0.92691	RPE1 DDA	DeepPhospho
@AAN1LQQSGSK.2	0.98038	0.91229	RPE1 DDA	DeepPhospho
@AAN2LEAFIFETQDK.2	0.94933	0.89443	RPE1 DDA	DeepPhospho
@AAN2LEAFIFETQDK.3	0.97328	0.91321	RPE1 DDA	DeepPhospho
@AANMLQQSGSK.2	0.97877	0.9208	RPE1 DDA	DeepPhospho
@AANQVEETLHTHLPQ3PETNFRDSSYPFANK.4	0.98247	0.88135	RPE1 DDA	DeepPhospho
@AAPEA2SPPA2PLQHLLPGK.2	0.99796	0.94628	RPE1 DDA	DeepPhospho
@AAPEASSPPA2PLQHLLPGK.2	0.99233	0.91768	RPE1 DDA	DeepPhospho
@AAPFSLEYR.2	0.99611	0.93638	RPE1 DDA	DeepPhospho
@AAPGYH1AK.2	0.99921	0.98042	RPE1 DDA	DeepPhospho
@AAPPPPPPPPPLE2SPR.2	0.85111	0.77874	RPE1 DDA	DeepPhospho
@AAPRPAPVAQPPAAAPPSAVG2SAAAPR.3	0.95371	0.8418	RPE1 DDA	DeepPhospho
@AAQSPFSIPNSSSGPYG2QD2VHSSPEDGGGGRDRPVGGSPGGPR.4	0.88333	0.76619	RPE1 DDA	DeepPhospho
@AAQSPFSIPNSSSGPYG2QDSVHS2PEDGGGGR.4	0.95862	0.80576	RPE1 DDA	DeepPhospho
@AAQSPFSIPNSSSGPYG2QDSVHSSPEDGGGGRDRPVGGSPGGPR.4	0.90201	0.77463	RPE1 DDA	DeepPhospho
@AAQSPFSIPNSSSGPYGSQD2VH2SPEDGGGGRDRPVGGSPGGPR.5	0.86755	0.736	RPE1 DDA	DeepPhospho
@AAQSPFSIPNSSSGPYGSQDSVHS2PEDGGGGRDRPVGGSPGGPR.4	0.27744	0.507	RPE1 DDA	DeepPhospho
@AARF2CDIEQLK.2	0.92274	0.7844	RPE1 DDA	DeepPhospho
@AARPS2FQSR.2	0.99441	0.92882	RPE1 DDA	DeepPhospho
@AAS2DQLRDNSPPPAFKPEPPK.4	0.96	0.88399	RPE1 DDA	DeepPhospho
@AAS2PSNPAALPVASDS2P1GSK.3	0.90933	0.8382	RPE1 DDA	DeepPhospho
@AASALLLR2PRLPAR.3	0.99295	0.93882	RPE1 DDA	DeepPhospho
@AASDGQYENQSPEAT2PRSPGVR.3	0.98774	0.93096	RPE1 DDA	DeepPhospho
@AASDPLL2SVSPAVSK.2	0.63292	0.69887	RPE1 DDA	DeepPhospho
@AASGED2TEEALAAAAAPWEGGPVPGVDR2PFAK.3	0.92512	0.82247	RPE1 DDA	DeepPhospho
@AASIYSSWAEEQR.2	0.98156	0.91778	RPE1 DDA	DeepPhospho
@AASP2ELTCPPGWEWEDDAWSYDINR.3	0.83424	0.74555	RPE1 DDA	DeepPhospho
@AASPFRS2VQGAS2R.2	0.97353	0.91098	RPE1 DDA	DeepPhospho
@AASPVLQEDIDIEGVQ2EGQDNGAED2GDTEDELRR.4	0.74554	0.68595	RPE1 DDA	DeepPhospho
@AASPVLQEDIDIEGVQ2EGQDNGAEDSGDTEDELRR.4	0.9056	0.82762	RPE1 DDA	DeepPhospho
@AASPVLQEDIDIEGVQSEGQDNGAED2GD3EDELRR.4	0.93581	0.82427	RPE1 DDA	DeepPhospho
@AASPYSQRPA2PTAIRR.3	0.92515	0.85557	RPE1 DDA	DeepPhospho
@AASSDQLRDN2PPPAFKPEPPK.4	0.94521	0.85933	RPE1 DDA	DeepPhospho
@AASSELPADISKPWIPSSPAPSSENGGPA2PGLPAEASGSGPG2PHLHPPDK.5	0.97272	0.82887	RPE1 DDA	DeepPhospho
@AASSELPADISKPWIPSSPAPSSENGGPA2PGLPAEASGSGPGSPHLHPPDK.5	0.97969	0.8889	RPE1 DDA	DeepPhospho
@AASSLNL2NGETESVK.2	0.98055	0.90554	RPE1 DDA	DeepPhospho
@AASVFVLYATSCANNFA1K.3	0.95337	0.88995	RPE1 DDA	DeepPhospho
@AATAARPPAPPPAPQPP2P3PSPPRPTLAR.3	0.95344	0.8555	RPE1 DDA	DeepPhospho
@AATAARPPAPPPAPQPP2PTPSPPRPTLAR.3	0.92532	0.85677	RPE1 DDA	DeepPhospho
@AATDGADTPFGR2ESAPTLHPYSPLSPK.4	0.99325	0.94029	RPE1 DDA	DeepPhospho
@AATEALGEK2PDSATVSGYDI1K.2	0.84677	0.73367	RPE1 DDA	DeepPhospho
@AATEALGEKSPD2ATVSGYDI1K.4	0.95782	0.83724	RPE1 DDA	DeepPhospho
@AATESVPCSP2PLAGEIR.2	0.97561	0.89959	RPE1 DDA	DeepPhospho
@AATFGLILDDVSLTHLTFGK.3	0.96275	0.89551	RPE1 DDA	DeepPhospho
@AATFPLQVLGFEIDAVNSVQFSNHTGYAHWK.4	0.87522	0.80123	RPE1 DDA	DeepPhospho
@AATSEEPTGFSVDSNLLGSL2PK.2	0.93005	0.83365	RPE1 DDA	DeepPhospho
@AATTGHVIDIYACALDQTGLLE1K.3	0.97397	0.91675	RPE1 DDA	DeepPhospho
@AATTGHVIDIYACALDQTGLLEMK.3	0.97062	0.90027	RPE1 DDA	DeepPhospho
@AAVATFLQ2VQVPEFTPK.2	0.99524	0.92247	RPE1 DDA	DeepPhospho
@AAVDYQK.2	0.90582	0.89285	RPE1 DDA	DeepPhospho
@AAVHGLSMQQEIGFQK.3	0.92116	0.84408	RPE1 DDA	DeepPhospho
@AAVLYVMDLSEQCGHGLR.3	0.94189	0.8821	RPE1 DDA	DeepPhospho
@AAVPELSAQPAG2PRA2LAG2DGGGGGGSAR.3	0.97887	0.8733	RPE1 DDA	DeepPhospho
@AAVVLCMDVGFTMSNSIPGIESPFEQAK.3	0.99462	0.92184	RPE1 DDA	DeepPhospho
@AAYFGIYDTAK.2	0.93806	0.86288	RPE1 DDA	DeepPhospho
@AAYFGVYDTAK.2	0.94135	0.86557	RPE1 DDA	DeepPhospho
@AAYLQETGKPLDETLK.2	0.54077	0.53762	RPE1 DDA	DeepPhospho
@AC2VEEL4AIPPDADVAK.3	0.99474	0.91743	RPE1 DDA	DeepPhospho
@ACALSIEESCRPGDK.3	0.80799	0.79186	RPE1 DDA	DeepPhospho
@ACGERL2LGLSR.2	0.90414	0.84584	RPE1 DDA	DeepPhospho
@ACLVDEDSHS2AGTLPGPGASLPSSSGPGLTSPPYTATPIDHDYVK.4	0.96219	0.8534	RPE1 DDA	DeepPhospho
@ACPGSEGEEQPAHPNPPP2PAAPFAPSASPSAPQ2PSYQIQQL1NR.5	0.92821	0.83786	RPE1 DDA	DeepPhospho
@ACPGSEGEEQPAHPNPPPSPAAPFAPSASPSAPQ2PSYQIQQL1NR.4	0.94622	0.85423	RPE1 DDA	DeepPhospho
@ACQ2IYPLHDVFVRK.3	0.96645	0.88616	RPE1 DDA	DeepPhospho
@ACSPSNIPAVIITD1GTQEDGALEETQG2PR.3	0.96435	0.888	RPE1 DDA	DeepPhospho
@ACTLTVFPPEENPG2PSR.2	0.99087	0.92602	RPE1 DDA	DeepPhospho
@ACTLTVFPPEENPG2PSRESPLSAPSDHS.4	0.88284	0.78101	RPE1 DDA	DeepPhospho
@ACV11QGR.2	0.94932	0.87426	RPE1 DDA	DeepPhospho
@AD2DSEDKGEESKPK.3	0.92753	0.84632	RPE1 DDA	DeepPhospho
@AD2HEGEVAEGK.2	0.95541	0.86625	RPE1 DDA	DeepPhospho
@ADAASSLTVDV3PPTAK.3	0.99085	0.9247	RPE1 DDA	DeepPhospho
@ADAEIAS2LPAAQR.2	0.99338	0.93986	RPE1 DDA	DeepPhospho
@ADALQAGASQFETSAAK.3	0.995	0.93276	RPE1 DDA	DeepPhospho
@ADAPDAGAQ2DSELPSYHQNDVSLDR.4	0.99802	0.96865	RPE1 DDA	DeepPhospho
@ADCTIT1ADSDFLALMTGK.3	0.99424	0.93614	RPE1 DDA	DeepPhospho
@ADDADEFG4SR.2	0.93478	0.84083	RPE1 DDA	DeepPhospho
@ADDPSSY1EVVQAANTSGNWEELVK.2	0.93174	0.87743	RPE1 DDA	DeepPhospho
@ADEPS2EE2DLEIDK.2	0.9557	0.87335	RPE1 DDA	DeepPhospho
@ADEVAPAK.2	0.99187	0.94511	RPE1 DDA	DeepPhospho
@ADFSAVG3IGR.2	0.9865	0.92862	RPE1 DDA	DeepPhospho
@ADFSAVG3IGRR.2	0.99393	0.90139	RPE1 DDA	DeepPhospho
@ADGATSDDLDLHDDRL2YLSAPGSEYS1YSTDSR.3	0.93101	0.82136	RPE1 DDA	DeepPhospho
@ADGGPEAGELPSIGEATAALALAGRRP2R.3	0.98821	0.92631	RPE1 DDA	DeepPhospho
@ADGGTGD2SPSPGSSLPSPLSDPR.3	0.98103	0.89447	RPE1 DDA	DeepPhospho
@ADGGTGDS2PSPGSSLPSPLSDPR.3	0.99064	0.93304	RPE1 DDA	DeepPhospho
@ADGYEPPVQE2V.2	0.99014	0.90988	RPE1 DDA	DeepPhospho
@ADHDFVVQEDFMK.3	-0.05111	0.35926	RPE1 DDA	DeepPhospho
@ADIDVSGPKVDID3PDIDIHGPEGK.3	0.96665	0.88719	RPE1 DDA	DeepPhospho
@ADISGNITK.2	0.99742	0.96618	RPE1 DDA	DeepPhospho
@ADLINNLGTIAK.2	0.90778	0.82875	RPE1 DDA	DeepPhospho
@ADLLLSTQPGREEGSPLELER.3	0.95556	0.87057	RPE1 DDA	DeepPhospho
@ADLSGITK.1	0.95176	0.88122	RPE1 DDA	DeepPhospho
@ADLSGITK.2	0.99554	0.95656	RPE1 DDA	DeepPhospho
@ADLTEYLSTHYK.3	0.98889	0.92217	RPE1 DDA	DeepPhospho
@ADPEELFTK.2	0.97232	0.86045	RPE1 DDA	DeepPhospho
@ADPGEDDLGGTVDIVE2EPENDHGVELLDQNSSIRVPR.3	0.92647	0.82424	RPE1 DDA	DeepPhospho
@ADPSLLGFSVNA2SER.2	0.97748	0.87984	RPE1 DDA	DeepPhospho
@ADQGNPYDADDIQESISQELK.3	0.93928	0.85156	RPE1 DDA	DeepPhospho
@ADRDESSP4AAMLAAQDVAQR.3	0.93069	0.85042	RPE1 DDA	DeepPhospho
@ADREVQAEQPS2SSPR.3	0.86087	0.75432	RPE1 DDA	DeepPhospho
@ADSDVADDVPVAQETVQVIPGSK.3	0.99736	0.89757	RPE1 DDA	DeepPhospho
@ADSGSSLQPLPHHPFNFR2PPPTLSDPILR.4	0.98496	0.9007	RPE1 DDA	DeepPhospho
@ADSHEGEVAEGKLP2PPGPQELLDSPPALYAEPLDSLR.3	0.94628	0.84891	RPE1 DDA	DeepPhospho
@ADSHEGEVAEGKLPSPPGPQELLDSPPAL4AEPLDSLR.4	0.96754	0.87268	RPE1 DDA	DeepPhospho
@ADT2SQGALVFLSK.2	0.96515	0.88898	RPE1 DDA	DeepPhospho
@ADTEGK2PSHSS2NRPFTPPTSTGGSK.4	0.94599	0.81536	RPE1 DDA	DeepPhospho
@ADTEGK2PSHSSSNRPF3PPTSTGGSK.4	0.99428	0.94126	RPE1 DDA	DeepPhospho
@ADTQTYQPYNK.2	0.99712	0.96098	RPE1 DDA	DeepPhospho
@ADVGRL2PEVK.3	0.94256	0.83465	RPE1 DDA	DeepPhospho
@ADVLSEEAILK.2	0.99592	0.95599	RPE1 DDA	DeepPhospho
@ADVQLFMDDD2Y2HHSGLEYADPEK.3	0.99626	0.92862	RPE1 DDA	DeepPhospho
@ADVQLFMDDD2YSHHSGLEYADPEK.4	0.99472	0.9459	RPE1 DDA	DeepPhospho
@ADVTLSALNDSDAN2DVVDIEGLGETPPAK.3	0.99256	0.94172	RPE1 DDA	DeepPhospho
@ADYIP2HRHSAIIVPSYRPTPDYETV1R.5	0.96653	0.87719	RPE1 DDA	DeepPhospho
@ADYIPSHRH2AIIVPSYRPTPDYETV1R.3	0.9548	0.84266	RPE1 DDA	DeepPhospho
@ADYIPSHRH2AIIVPSYRPTPDYETV1R.4	0.99452	0.94526	RPE1 DDA	DeepPhospho
@ADYQAVDDEIEANLEEFDISEDDIDDGFR.3	0.96068	0.8879	RPE1 DDA	DeepPhospho
@ADYQAVDDEIEANLEEFDISEDDIDDGFRR.3	0.93842	0.85659	RPE1 DDA	DeepPhospho
@AE2GDSLGSEDRDLLYSIDAYR.3	0.73231	0.66171	RPE1 DDA	DeepPhospho
@AE2ISSLYGK.2	0.98901	0.9373	RPE1 DDA	DeepPhospho
@AE2LPLSSNLQSK.2	0.97156	0.8811	RPE1 DDA	DeepPhospho
@AE2PEEVACR.2	0.95244	0.81053	RPE1 DDA	DeepPhospho
@AE2PTPG1AQG1EPGAGQEGA1FVHAR.3	0.97218	0.88129	RPE1 DDA	DeepPhospho
@AE2PTPGMAQG1EPGAGQEGAMFVHAR.3	0.96325	0.86583	RPE1 DDA	DeepPhospho
@AE2PTPGMAQGMEPGAGQEGAMFVHAR.3	0.9747	0.88237	RPE1 DDA	DeepPhospho
@AE2Q2RQRPPLER.2	0.95825	0.86168	RPE1 DDA	DeepPhospho
@AE3ASQSQRSPISDNSGCDAPGNSNPSLSVPSSAESEK.4	0.98904	0.92161	RPE1 DDA	DeepPhospho
@AEA3TRSRESSPSHGLLK.3	0.6244	0.6574	RPE1 DDA	DeepPhospho
@AEAELLQQQK.2	0.82587	0.81724	RPE1 DDA	DeepPhospho
@AEAPLP2PK.1	0.97609	0.90157	RPE1 DDA	DeepPhospho
@AEAPLPSPK.2	0.99515	0.95289	RPE1 DDA	DeepPhospho
@AEAT3R2RESSPSHGLLK.4	0.86282	0.79494	RPE1 DDA	DeepPhospho
@AECNIHTSP2PGIQVR.3	0.9449	0.84463	RPE1 DDA	DeepPhospho
@AEDAVEAIR.2	0.99107	0.94935	RPE1 DDA	DeepPhospho
@AEDEALL2EEDDPIDRRPWTQQHLEAADIR.4	0.32368	0.52659	RPE1 DDA	DeepPhospho
@AEDGATPSP2NETPK.2	0.91034	0.79698	RPE1 DDA	DeepPhospho
@AEDGSVID4ELIDQDAR.2	0.94431	0.86464	RPE1 DDA	DeepPhospho
@AEDKPSTDLSAPVNGEATSQKGESAEDK.4	0.97234	0.88358	RPE1 DDA	DeepPhospho
@AEDMYSAQSHQAA3PPKDGK.3	0.98621	0.89284	RPE1 DDA	DeepPhospho
@AEDNADTLALVFEAPNQEK.3	0.9896	0.88992	RPE1 DDA	DeepPhospho
@AEEASHWLWSR.3	0.99689	0.96449	RPE1 DDA	DeepPhospho
@AEEEDLAAVPFLA2DNEEEEDEK.3	0.95189	0.87813	RPE1 DDA	DeepPhospho
@AEEENEFQIPGR.2	0.99674	0.94524	RPE1 DDA	DeepPhospho
@AEENAEGGESALGPDGEPIDES2QM2DLPVK.4	0.99244	0.92422	RPE1 DDA	DeepPhospho
@AEENTDQA2PQEDYAGFER.3	0.99067	0.92383	RPE1 DDA	DeepPhospho
@AEEQQLPPPL2PP2P2TPNHRR.3	0.90707	0.79168	RPE1 DDA	DeepPhospho
@AEEQQLPPPL2PP2PS3PNHRR.4	0.96063	0.86196	RPE1 DDA	DeepPhospho
@AEEQQLPPPL2PP2PSTPNHR.2	0.98118	0.90652	RPE1 DDA	DeepPhospho
@AEETCAPSVSYFKCVQK.3	-0.13476	0.40845	RPE1 DDA	DeepPhospho
@AEFFADVVPAVRK.2	0.98362	0.93162	RPE1 DDA	DeepPhospho
@AEGEAEEESDFDVFP2SPR.2	0.96768	0.86845	RPE1 DDA	DeepPhospho
@AEGEWEDQEALDYF2DKE2GK.3	0.78033	0.67814	RPE1 DDA	DeepPhospho
@AEGIPVEMVVIGDDSAFTVLK.2	0.96841	0.88162	RPE1 DDA	DeepPhospho
@AEGLEEAD3GASGCHSHPEEQPTSISPSRHGALAELCPPGGSHR.5	0.98553	0.91413	RPE1 DDA	DeepPhospho
@AEGPGLSR.2	0.96171	0.87825	RPE1 DDA	DeepPhospho
@AEGPLDSPSEGH2YQNSGLDHFQNSNIDQSFWETFGSAEPTK.4	0.9912	0.94434	RPE1 DDA	DeepPhospho
@AEGSDVANAVLDGADCIML2GETAK.3	0.99253	0.92525	RPE1 DDA	DeepPhospho
@AEGSDVANAVLDGADCIMLSGETAK.3	0.99177	0.94448	RPE1 DDA	DeepPhospho
@AEGSSTASSG2QLAEGK.2	0.99091	0.94274	RPE1 DDA	DeepPhospho
@AEII2LCK.2	0.9835	0.91257	RPE1 DDA	DeepPhospho
@AEITDAEGLGLK.2	0.9933	0.95063	RPE1 DDA	DeepPhospho
@AELAH2PLPAK.2	0.9809	0.89631	RPE1 DDA	DeepPhospho
@AELDQLLSGFGLEDPGS2LK.3	0.98845	0.90274	RPE1 DDA	DeepPhospho
@AELEEMEEVHP2DEEEEDATK.2	0.96916	0.86877	RPE1 DDA	DeepPhospho
@AELELELGR.2	0.98534	0.93653	RPE1 DDA	DeepPhospho
@AELFESLQEQPGALPVPGP2RSAP2SPAPR.4	0.92842	0.81914	RPE1 DDA	DeepPhospho
@AELFQQEQQSADKPASLPPASQASNHRDPR.5	0.70437	0.61684	RPE1 DDA	DeepPhospho
@AELGAGAPPAVVAR3PPEPRPSPEGDPSPPPPP1SALVPDTPPDTPPA1K.4	0.96668	0.85428	RPE1 DDA	DeepPhospho
@AELT2QE2QISTYEEELAK.3	0.84803	0.75635	RPE1 DDA	DeepPhospho
@AENAEGQTPAIGPDGEPLDE3SQ12DLPVK.3	0.98728	0.90972	RPE1 DDA	DeepPhospho
@AENYDIPSADRHK.2	0.99258	0.93989	RPE1 DDA	DeepPhospho
@AEP1PSA2SAPPASSLYSSPVNSSAPLAEDIDPELAR.3	0.98038	0.86741	RPE1 DDA	DeepPhospho
@AEP1PSASSAPPASSL4SSPVNSSAPLAEDIDPELAR.4	0.98851	0.92187	RPE1 DDA	DeepPhospho
@AEPAAPPAAP2TPAPPPAVPK.3	0.98395	0.87336	RPE1 DDA	DeepPhospho
@AEPHFLSILQHLLLVR.3	0.97251	0.89271	RPE1 DDA	DeepPhospho
@AEPIWELPTRAPRL2IGDLDFSDLGEDEDQDMLNVESVEAGK.4	0.97908	0.90092	RPE1 DDA	DeepPhospho
@AEPMPSASSAPPA2SLYSSPVNSSAPLAEDIDPELAR.4	0.98777	0.9028	RPE1 DDA	DeepPhospho
@AEPMPSASSAPPAS2LYS2PVNSSAPLAEDIDPELAR.3	0.99209	0.91788	RPE1 DDA	DeepPhospho
@AEPMPSASSAPPASSL4SSPVNSSAPLAEDIDPELAR.3	0.98635	0.89919	RPE1 DDA	DeepPhospho
@AEPMPSASSAPPASSLY2SPVNSSAPLAEDIDPELAR.3	0.98848	0.87924	RPE1 DDA	DeepPhospho
@AEPPA2PTPP2PPPPP2PPA2PSLPPAGAIDTR.4	0.99379	0.94575	RPE1 DDA	DeepPhospho
@AEPPQAMNAL1R.2	0.98583	0.90728	RPE1 DDA	DeepPhospho
@AEQDASIPPGTHEALLQTALSPPPPP3RPVSPPQK.5	0.94446	0.82813	RPE1 DDA	DeepPhospho
@AEQEEEFISN3LFKK.3	0.96652	0.86454	RPE1 DDA	DeepPhospho
@AEQIEDINNTG3ESA2EEGDDSLLITVVPVK.3	0.99625	0.94479	RPE1 DDA	DeepPhospho
@AESCG2FDETESEESSK.2	0.97975	0.91241	RPE1 DDA	DeepPhospho
@AESGD2LGSEDRDLLYSIDAYR2QR.3	0.91949	0.78435	RPE1 DDA	DeepPhospho
@AESSAGDGPVPYSQG2SSLIMPRPNSVAATSSTK.3	0.83201	0.70533	RPE1 DDA	DeepPhospho
@AESSD2GAE2EEEEAQEEVK.2	0.93697	0.89635	RPE1 DDA	DeepPhospho
@AESSSGGGTVPSSAGILEQGPSPGDG2PPKPK.3	0.99595	0.92204	RPE1 DDA	DeepPhospho
@AEVDMDTDAPQVSHKPGGEPK.4	0.97274	0.84882	RPE1 DDA	DeepPhospho
@AEVE1KPD2SPSEVPEGVSETEGALQISAAPEPTTVPGR.4	0.99233	0.92707	RPE1 DDA	DeepPhospho
@AEVPGA3GGDSPHLQPAEPPGEPR.3	0.95079	0.78161	RPE1 DDA	DeepPhospho
@AEVTAPDGEV2LPSMEVDVQAQK.3	0.87914	0.80756	RPE1 DDA	DeepPhospho
@AF1DI1SAQASSGSTSVLR.2	0.98304	0.91846	RPE1 DDA	DeepPhospho
@AF1DI1SAQASSGSTSVLR.3	0.9584	0.87753	RPE1 DDA	DeepPhospho
@AF1DIMSAQASSGSTSVLR.3	0.95444	0.88453	RPE1 DDA	DeepPhospho
@AF1E1NST1FDELTATYK.2	0.94238	0.88119	RPE1 DDA	DeepPhospho
@AF21DEPVAAK.2	0.92209	0.81928	RPE1 DDA	DeepPhospho
@AF2IDIIR.2	0.998	0.9735	RPE1 DDA	DeepPhospho
@AF2SRSYTSGPGSR.2	0.14453	0.6589	RPE1 DDA	DeepPhospho
@AFA1IIDK.2	0.99474	0.94553	RPE1 DDA	DeepPhospho
@AFAAVPTSHPPEDAPAQPP3PGPAA2PEQLSFR.5	0.7282	0.68208	RPE1 DDA	DeepPhospho
@AFADA1EVIPSTLAENAGLNPISTVTELR.3	0.98414	0.90262	RPE1 DDA	DeepPhospho
@AFAGPL2PAK.2	0.97984	0.91278	RPE1 DDA	DeepPhospho
@AFAMIIDK.2	0.96716	0.9101	RPE1 DDA	DeepPhospho
@AFAMIIDKLEEDISSSMTNSTAASRPPVTLR.4	0.9522	0.85312	RPE1 DDA	DeepPhospho
@AFCEPGNVENNGVLSFIK.3	0.9674	0.91391	RPE1 DDA	DeepPhospho
@AFDGAGS2LGR.2	0.98709	0.93116	RPE1 DDA	DeepPhospho
@AFDMISQR.2	0.98022	0.93355	RPE1 DDA	DeepPhospho
@AFDTAGNGYCR.2	0.98208	0.92877	RPE1 DDA	DeepPhospho
@AFDYFNLAANAGNSHA1AFLGK.3	0.99143	0.93399	RPE1 DDA	DeepPhospho
@AFEESLSTLK.2	0.97894	0.91744	RPE1 DDA	DeepPhospho
@AFEIFTDNK.2	0.97446	0.95825	RPE1 DDA	DeepPhospho
@AFELMHSGK.2	0.96354	0.8984	RPE1 DDA	DeepPhospho
@AFEVMDEFDGR2FR.2	0.88611	0.76872	RPE1 DDA	DeepPhospho
@AFEVMDEFDGR2FR.3	0.8734	0.77905	RPE1 DDA	DeepPhospho
@AFG1Q2IFGPHR.3	0.98725	0.90107	RPE1 DDA	DeepPhospho
@AFGPGLEPTGCIVDKPAEFTIDAR.3	0.99027	0.89452	RPE1 DDA	DeepPhospho
@AFGPGLQGGSAG2PAR.2	0.98661	0.92338	RPE1 DDA	DeepPhospho
@AFGPGLQGGSAG2PARFTIDTK.2	0.92534	0.82412	RPE1 DDA	DeepPhospho
@AFHPQTGLPLLS2PVPQRK.3	0.9469	0.83682	RPE1 DDA	DeepPhospho
@AFIHHELLAYLYSSADQSSL1EESADQAQRR.4	0.94502	0.87637	RPE1 DDA	DeepPhospho
@AFKG2GHWLPAAGLAGNR.3	0.98688	0.91075	RPE1 DDA	DeepPhospho
@AFKPEETSSN2DPP2PPVLNNSHPVPR.4	0.96411	0.85804	RPE1 DDA	DeepPhospho
@AFLQ3YSHEVSLTAD2RK.3	0.75752	0.7002	RPE1 DDA	DeepPhospho
@AFMEALQAGADISMIGQFGVGFYSAYLVAEK.3	0.98193	0.91924	RPE1 DDA	DeepPhospho
@AFMESS2LQK.2	0.92742	0.88792	RPE1 DDA	DeepPhospho
@AFMG3PVQK.2	0.93093	0.89461	RPE1 DDA	DeepPhospho
@AFMPSILQNET4GALLSGSPPPAQPAAPSTTSAPPLPPR.4	0.97161	0.85858	RPE1 DDA	DeepPhospho
@AFNQES2LRK.2	0.77224	0.72044	RPE1 DDA	DeepPhospho
@AFNSSSFNSNTFLTR.3	0.9861	0.92338	RPE1 DDA	DeepPhospho
@AFNSTLPT1AQ1EK.2	0.9967	0.93673	RPE1 DDA	DeepPhospho
@AFPQLGGRPGPEGEGSLE2QPPPLQTQACPESSCLREGEK.4	0.83986	0.66756	RPE1 DDA	DeepPhospho
@AFQNQENSVNQEIEQFQQAIEK.3	0.97554	0.91945	RPE1 DDA	DeepPhospho
@AFR2STIQDQQLFDRK.3	0.97663	0.8906	RPE1 DDA	DeepPhospho
@AFRS2TIQDQQLFDRK.3	0.9873	0.91809	RPE1 DDA	DeepPhospho
@AFSETEQTK.2	0.99896	0.97982	RPE1 DDA	DeepPhospho
@AFSSR2YTSGPGSR.3	0.98925	0.88725	RPE1 DDA	DeepPhospho
@AFSSR2YTSGPGSRISSSSFSR.3	0.87405	0.78462	RPE1 DDA	DeepPhospho
@AFTGREFDELNP2AQR.2	0.96259	0.87283	RPE1 DDA	DeepPhospho
@AFTHTAQYDEAISDYFR.2	0.98279	0.92689	RPE1 DDA	DeepPhospho
@AFTYINLDK.2	0.96169	0.90922	RPE1 DDA	DeepPhospho
@AFVDFLSDEIK.2	0.99555	0.96316	RPE1 DDA	DeepPhospho
@AFVED2EDEDGAGEGGSSLLQKR.3	0.8658	0.80162	RPE1 DDA	DeepPhospho
@AFW1AIGGDRDEIEGL22DEEH.3	0.90039	0.80837	RPE1 DDA	DeepPhospho
@AFYPEEISSMVLTK.3	0.87503	0.78762	RPE1 DDA	DeepPhospho
@AG1SSNQSI2SPVLDAVPR3PSRER.4	0.94985	0.8732	RPE1 DDA	DeepPhospho
@AG1SSNQSISSPVLDAVPR3PSRER.4	0.94739	0.85487	RPE1 DDA	DeepPhospho
@AG1SYYNSPGLHVQH1G3SHGITRPSPR.5	0.32318	0.62908	RPE1 DDA	DeepPhospho
@AG1VPSR2CPSITHGPR.3	0.96548	0.84205	RPE1 DDA	DeepPhospho
@AG2AHVWRPGSR.2	0.94733	0.87885	RPE1 DDA	DeepPhospho
@AG2ISTLDSLDFARY2DDGNR.3	0.97367	0.89105	RPE1 DDA	DeepPhospho
@AG2LKDPEIAELFFKEDPEK.3	0.9771	0.89706	RPE1 DDA	DeepPhospho
@AG2LQLSS1SAGNSSLRR.3	0.92818	0.82462	RPE1 DDA	DeepPhospho
@AG2MEVLSETSSSRPGGYR.3	0.97995	0.90896	RPE1 DDA	DeepPhospho
@AG2PAPSNRLND2PTLK.2	0.98802	0.93095	RPE1 DDA	DeepPhospho
@AG2PGEEQAHSCSTLSLLSEK.3	0.93727	0.84963	RPE1 DDA	DeepPhospho
@AG3EDEEEEEEGRR.3	0.92677	0.84729	RPE1 DDA	DeepPhospho
@AG3GVDNVDLEAATR.2	0.96961	0.88856	RPE1 DDA	DeepPhospho
@AG3PSGSSADEDTFSSSSAPIVFK.3	0.97852	0.89346	RPE1 DDA	DeepPhospho
@AGAA2PLN2PLSSAVPSLGK.3	0.99627	0.9522	RPE1 DDA	DeepPhospho
@AGAEEGGQGQAAGGQQVAEQGPEPAEDGGHLASEPEVQPSDRSPLEH22PEK.4	0.937	0.78434	RPE1 DDA	DeepPhospho
@AGAG1ITQHSSNA2PINR.3	0.97871	0.90164	RPE1 DDA	DeepPhospho
@AGAGMITQHSSNA2PINR.3	0.98192	0.91566	RPE1 DDA	DeepPhospho
@AGAPGAL2PSYDGGLHGLQSK.2	0.9667	0.88104	RPE1 DDA	DeepPhospho
@AGAPGESLECPAELRPQVPQPP2PAAVPRPP2NPPAR.4	0.86915	0.74169	RPE1 DDA	DeepPhospho
@AGAPHALAPHPDRF2HDR.5	0.98582	0.88769	RPE1 DDA	DeepPhospho
@AGAVNNQ2RPQ2HS2GEFSLLHDHEAWSSSGSSPIQYLK.4	0.98141	0.9081	RPE1 DDA	DeepPhospho
@AGAVNNQSRPQ2HSSGEFSLLHDHEAWSSSGSSPIQYLK.4	0.95554	0.87023	RPE1 DDA	DeepPhospho
@AGAVPS2PSTPAPPSAK.2	0.9498	0.87257	RPE1 DDA	DeepPhospho
@AGDEMDLEGISMDAPGYM2DGDVLSK.3	0.97618	0.90926	RPE1 DDA	DeepPhospho
@AGDKPHMQTYEVDLNK.3	0.7299	0.75271	RPE1 DDA	DeepPhospho
@AGDQLGSSSQA2PGLLSFSVASASRPGRR.4	0.84567	0.76004	RPE1 DDA	DeepPhospho
@AGDTLSGTCLLIANK.2	0.99314	0.95395	RPE1 DDA	DeepPhospho
@AGEGLWVILHLYK.3	0.99257	0.93523	RPE1 DDA	DeepPhospho
@AGEPDGESLDEQPSSSSSKRSLL2R.3	0.75008	0.66239	RPE1 DDA	DeepPhospho
@AGEPN2PDAEEANSPDVTAGCDPAGVHPPR.5	0.96257	0.84823	RPE1 DDA	DeepPhospho
@AGFTAAYSEK.2	0.99254	0.93889	RPE1 DDA	DeepPhospho
@AGG2PAPGPETPAISPSK.2	0.94077	0.84775	RPE1 DDA	DeepPhospho
@AGGLGAEETPPTSVSESLPTLSDSDPVPLAPGAAD2DEDTEGFGVPR.4	0.93153	0.82515	RPE1 DDA	DeepPhospho
@AGGPATPLSP3RLSR.3	0.99669	0.92421	RPE1 DDA	DeepPhospho
@AGGSAALSP2K.2	0.63087	0.65167	RPE1 DDA	DeepPhospho
@AGGSPAPGPETPAI2PSK.2	0.94532	0.83842	RPE1 DDA	DeepPhospho
@AGGTSSPSPVVFTVG2PPSGS3PPQGPR.4	0.98523	0.90163	RPE1 DDA	DeepPhospho
@AGGV1V1PEGADTVSRP2PDYP1LPTIPLSAFSDPK.4	0.98797	0.89747	RPE1 DDA	DeepPhospho
@AGHVLSS2AGN2APNSPMAMLHIG2NPER.3	0.96617	0.84726	RPE1 DDA	DeepPhospho
@AGHVLSS2AGNSAPNSPMAMLHIGSNPER.3	0.98089	0.90145	RPE1 DDA	DeepPhospho
@AGIHT2GSLSSR.2	0.95626	0.86456	RPE1 DDA	DeepPhospho
@AGKPHLVLGLLWQIIK.3	0.85246	0.78244	RPE1 DDA	DeepPhospho
@AGKPVICATQ1LE21IK.3	0.86855	0.82752	RPE1 DDA	DeepPhospho
@AGLE2GAEPGDGD2DTTK.2	0.9889	0.92977	RPE1 DDA	DeepPhospho
@AGLGSPERPPK3SPG2PR.3	0.94321	0.82885	RPE1 DDA	DeepPhospho
@AGLLNTSGTK.2	0.98822	0.93387	RPE1 DDA	DeepPhospho
@AGLLSQAK.2	0.9944	0.94436	RPE1 DDA	DeepPhospho
@AGLSEEDD2LVDVYYR.2	0.97708	0.91149	RPE1 DDA	DeepPhospho
@AGMS2NQSIS2PVLDAVPR3PSRER.3	0.67519	0.60473	RPE1 DDA	DeepPhospho
@AGMSSNQSI22PVLDAVPRTP2RER.3	0.4606	0.5551	RPE1 DDA	DeepPhospho
@AGMSSNQSI2SPVLDAVPR3PSRER.4	0.96663	0.88643	RPE1 DDA	DeepPhospho
@AGMSYYNSPGLHVQHMGTSHGITRP2PR.5	0.74025	0.69424	RPE1 DDA	DeepPhospho
@AGN2D2EEDDANGRVELILEPK.3	0.92203	0.79294	RPE1 DDA	DeepPhospho
@AGN2DSEEDDANGRVELILEPK.3	0.91496	0.78679	RPE1 DDA	DeepPhospho
@AGNFIGWLHIDGANLSVLLVEHALSK.4	0.99016	0.9261	RPE1 DDA	DeepPhospho
@AGNFYVPAEPK.2	0.99579	0.95112	RPE1 DDA	DeepPhospho
@AGNGLL13PCYTANFVAPEVLK.3	0.988	0.92296	RPE1 DDA	DeepPhospho
@AGNNMLLVGVHGPR.3	0.95893	0.89448	RPE1 DDA	DeepPhospho
@AGPCSLSQGNL2PNWPR.3	0.95478	0.87153	RPE1 DDA	DeepPhospho
@AGPDAVTLQAVTHDNEWEML2PQPVQK.3	0.98874	0.91727	RPE1 DDA	DeepPhospho
@AGPPAPAPPAPIPPPAPSQS2PPEQPQS1E1R.4	0.94846	0.85161	RPE1 DDA	DeepPhospho
@AGPSQHSSPAV2DSLP2NSLK.3	0.975	0.86663	RPE1 DDA	DeepPhospho
@AGPTLTDENGDDLGLPP2PGDTSYYQDQVDDFHEAR.3	0.95489	0.8106	RPE1 DDA	DeepPhospho
@AGPTLTDENGDDLGLPP2PGDTSYYQDQVDDFHEAR.4	0.62196	0.71822	RPE1 DDA	DeepPhospho
@AGPVAVQVK.2	0.9838	0.91487	RPE1 DDA	DeepPhospho
@AGQ2VIGLQ1GTNK.3	0.75189	0.70169	RPE1 DDA	DeepPhospho
@AGQAVDDFIEK.2	0.9876	0.91577	RPE1 DDA	DeepPhospho
@AGQDMGLEHGFEKPLDSAM2AEEDTDVR.4	0.96681	0.8805	RPE1 DDA	DeepPhospho
@AGQGHDVLRAD2HEGEVAEGKLPSPPGPQELLDSPPALYAEPLDSLR.4	0.93761	0.83399	RPE1 DDA	DeepPhospho
@AGQGHDVLRAD2HEGEVAEGKLPSPPGPQELLDSPPALYAEPLDSLR.5	0.97635	0.88224	RPE1 DDA	DeepPhospho
@AGQMVTVWAAGAGVAHSPPSTLVWK.3	0.98256	0.91843	RPE1 DDA	DeepPhospho
@AGRHEYALPLAPPEPEYA3PIVER.3	0.95925	0.86308	RPE1 DDA	DeepPhospho
@AGS2TPGDAPPAVAEVQGR.3	0.96533	0.86971	RPE1 DDA	DeepPhospho
@AGSCCL2PGGR.2	0.98965	0.9239	RPE1 DDA	DeepPhospho
@AGSCCL2PGGRAELEGRDK.3	0.98702	0.90896	RPE1 DDA	DeepPhospho
@AGSEPETSRP2PLGSY2PIR.2	0.98346	0.90919	RPE1 DDA	DeepPhospho
@AGSI2PGSPPYPQSRK.3	0.92911	0.81126	RPE1 DDA	DeepPhospho
@AGSISTLDSLDFARY2DDGNRETDEK.4	0.92989	0.83795	RPE1 DDA	DeepPhospho
@AGSLQLSSMSAGN2SLRR.3	0.98248	0.89258	RPE1 DDA	DeepPhospho
@AGSLQLSSMSAGNS2LRR.3	0.98465	0.88837	RPE1 DDA	DeepPhospho
@AGSPLCNSNLQD2EEDIEPSYSLFR.3	0.99696	0.93682	RPE1 DDA	DeepPhospho
@AGSPLCNSNLQD2EEDIEPSYSLFREDTSLPSLSK.3	0.99414	0.93746	RPE1 DDA	DeepPhospho
@AGSR2DVTHHAVTSQLPQVPAGAGSRPIGEQEEEEYETK.4	0.79866	0.67525	RPE1 DDA	DeepPhospho
@AGSSSLTQVTDLAPSLHDLDNIFDN2DDDELGAVSPALR.3	0.98242	0.90823	RPE1 DDA	DeepPhospho
@AGTFIAPPVYSNI3PYQ2HLRSPVR.3	0.94779	0.82271	RPE1 DDA	DeepPhospho
@AGTFQAFEQFGQQLLAHGHYA2PEIK.4	0.75881	0.66289	RPE1 DDA	DeepPhospho
@AGTLSITEFAD1L2GNAGGFRSR.3	0.97843	0.90948	RPE1 DDA	DeepPhospho
@AGTQIENIDEDFRDGLK.3	0.90384	0.81628	RPE1 DDA	DeepPhospho
@AGTV2PGKEDPVSSR.2	0.98715	0.89021	RPE1 DDA	DeepPhospho
@AGVESSPAADTTEL2PCR2PSTPR.3	0.91063	0.79322	RPE1 DDA	DeepPhospho
@AGVESSPAADTTEL2PCRSPSTPR.3	0.98345	0.90778	RPE1 DDA	DeepPhospho
@AGVFPSN4VR.2	0.96973	0.87094	RPE1 DDA	DeepPhospho
@AGVLAHLEEER.2	0.97711	0.91017	RPE1 DDA	DeepPhospho
@AGVLEELGPWGD2LEETGAATGSR.2	0.96477	0.90272	RPE1 DDA	DeepPhospho
@AGVLGGPA3PASGPGPA2AEPAVTEPGLGPDPK.3	0.98864	0.89404	RPE1 DDA	DeepPhospho
@AGVLGGPA3PASGPGPASAEPAVTEPGLGPDPK.3	0.97512	0.8594	RPE1 DDA	DeepPhospho
@AGVLGGPA3PASGPGPASAEPAVTEPGLGPDPK.4	0.97913	0.88463	RPE1 DDA	DeepPhospho
@AGVVNGTGAPGQ2PGAGR.2	0.99242	0.93004	RPE1 DDA	DeepPhospho
@AGYLSDGD2PERPAGPP2PTSFRPYEVGPAAR.4	0.98758	0.92385	RPE1 DDA	DeepPhospho
@AGYPQYVSEILEK.2	0.85525	0.77942	RPE1 DDA	DeepPhospho
@AGYYFDGISR.2	0.99662	0.96612	RPE1 DDA	DeepPhospho
@AH2IQI1K.2	0.93844	0.88547	RPE1 DDA	DeepPhospho
@AH2LLFENSDSFSEDSSTLGR.3	0.99214	0.93774	RPE1 DDA	DeepPhospho
@AH2PALGVHSFSGVQR.3	0.9676	0.8919	RPE1 DDA	DeepPhospho
@AH2SPA2LQLGAVSPGTLTPTGVVSGPAATPTAQHLR.4	0.92532	0.79642	RPE1 DDA	DeepPhospho
@AH2SPASLQLGAVSPGTLTP3GVVSGPAATPTAQHLR.3	0.70408	0.60339	RPE1 DDA	DeepPhospho
@AH3FSHPPSSTK.2	0.98345	0.89609	RPE1 DDA	DeepPhospho
@AH3PTPGIY1GR.2	0.98681	0.90007	RPE1 DDA	DeepPhospho
@AHAAQVTCVAASPHK.4	0.8878	0.80727	RPE1 DDA	DeepPhospho
@AHASGALDEGTGQVYPTE2TGFSDNPRLPSPGLHGQR.5	0.14696	0.65335	RPE1 DDA	DeepPhospho
@AHEILPNLVCCSAK.3	0.97443	0.90671	RPE1 DDA	DeepPhospho
@AHFNAMFQPS2P3RRPGFSPTSHR.4	0.97905	0.88771	RPE1 DDA	DeepPhospho
@AHFPLGANPFLERPQ2FISPQSCDAQGQR.3	0.98389	0.91013	RPE1 DDA	DeepPhospho
@AHGLSLIP2TGLCSPDLVNR.2	0.91708	0.85448	RPE1 DDA	DeepPhospho
@AHGLSLIPSTGLC2PDLVNR.2	0.96528	0.89732	RPE1 DDA	DeepPhospho
@AHGPGLEGGLVGKPAEFTIDTK.4	0.97185	0.89289	RPE1 DDA	DeepPhospho
@AHGSEPPSVPGLPDQ2SPVPR.3	0.7722	0.6875	RPE1 DDA	DeepPhospho
@AHIAQLCEK.2	0.99774	0.97175	RPE1 DDA	DeepPhospho
@AHLPLGQSN2CGSVLPPSLAA1AK.4	0.98222	0.90413	RPE1 DDA	DeepPhospho
@AHLTVGQAAAGG2GNLLTER.2	0.98244	0.91975	RPE1 DDA	DeepPhospho
@AHPLQLEQS2DPSN2IDGPDHLR.3	0.87132	0.75488	RPE1 DDA	DeepPhospho
@AHPPR2PPPRPQR.4	0.97876	0.8712	RPE1 DDA	DeepPhospho
@AHQGTGAGI2PVILNSGEGK.2	0.96976	0.89075	RPE1 DDA	DeepPhospho
@AHQVVEDGYEFFAK.3	0.96619	0.88403	RPE1 DDA	DeepPhospho
@AHSDYDSVFHHLDLEMLS2PQH2PVNQFANTSETNTSDK.4	0.95325	0.84785	RPE1 DDA	DeepPhospho
@AHSGAQGLLAAQK.3	0.97918	0.91054	RPE1 DDA	DeepPhospho
@AHSLTTAG2PNLAAGTSSPIRPVS2PVLSSSNK.3	0.98569	0.91531	RPE1 DDA	DeepPhospho
@AHSLTTAGSPNLAAGTSSPIRPV2SPVLSSSNK.4	0.93307	0.83674	RPE1 DDA	DeepPhospho
@AHSPMIAVGSDDS2PNAMAK.3	0.98495	0.90815	RPE1 DDA	DeepPhospho
@AHT2PAPAPRPTPRPVP1K.3	0.91719	0.81138	RPE1 DDA	DeepPhospho
@AHTDFFEAFK.3	0.97619	0.91684	RPE1 DDA	DeepPhospho
@AHTFSAQ2GYRVPGPQPGHK.3	0.72902	0.61994	RPE1 DDA	DeepPhospho
@AHVIVMAATNRPNSIDPALRR.5	0.98272	0.87755	RPE1 DDA	DeepPhospho
@AHYDLRHTFSGVASVE2SSGEAFHVGK.5	0.90669	0.78904	RPE1 DDA	DeepPhospho
@AHYSH31P1RSPSK.2	0.85533	0.73348	RPE1 DDA	DeepPhospho
@AHYSH3MPMRSPSK.3	0.5491	0.56589	RPE1 DDA	DeepPhospho
@AI2PSIK.2	0.99739	0.94967	RPE1 DDA	DeepPhospho
@AIAFTQYPQYSCSTTGSSLNAIYR.3	0.96437	0.89501	RPE1 DDA	DeepPhospho
@AIEPPPLDAVIEAEHTLR.3	0.96387	0.87175	RPE1 DDA	DeepPhospho
@AIEPPPLDAVIEAEHTLRELDALDANDELTPLGR.4	0.95098	0.86545	RPE1 DDA	DeepPhospho
@AIEQADLLQEEDESPR2VLEEMGLA.3	0.86902	0.82608	RPE1 DDA	DeepPhospho
@AIFDGASTPTHHLSLHSDDSS3K.3	0.6141	0.64702	RPE1 DDA	DeepPhospho
@AIFTTGQGASAVGLTAYVQRHPVSR.4	0.94503	0.82056	RPE1 DDA	DeepPhospho
@AIFYINK.2	0.88997	0.90005	RPE1 DDA	DeepPhospho
@AIGRLS2MAMISGLSGRK.3	0.97414	0.89178	RPE1 DDA	DeepPhospho
@AIIASNIMYIVGQYPR.3	0.98899	0.91671	RPE1 DDA	DeepPhospho
@AIIDEFEQK.2	0.99657	0.96801	RPE1 DDA	DeepPhospho
@AIIRENEFSFEDNAIRGGK.4	0.93938	0.86686	RPE1 DDA	DeepPhospho
@AIKELGDHVTNLR.3	0.89554	0.80656	RPE1 DDA	DeepPhospho
@AILDAEPGPRPALQP2PSIRLPLDAPLPGSK.4	0.9974	0.95703	RPE1 DDA	DeepPhospho
@AILILDNDGDR.2	0.99246	0.95721	RPE1 DDA	DeepPhospho
@AILQQLGLNSTCDDSILVK.2	0.98744	0.92886	RPE1 DDA	DeepPhospho
@AILVDLEPGT1DSVR.3	0.99007	0.94597	RPE1 DDA	DeepPhospho
@AILVDLEPGTMDSVR.2	0.9982	0.96996	RPE1 DDA	DeepPhospho
@AILYNYR.2	0.99939	0.97872	RPE1 DDA	DeepPhospho
@AIM1ASQSL1CGHQDVMVAGGMES1SNVPYVMNR.4	0.9881	0.90582	RPE1 DDA	DeepPhospho
@AIMAH1TVEEIYK.2	0.79172	0.79512	RPE1 DDA	DeepPhospho
@AINEAYK.2	0.99998	0.99211	RPE1 DDA	DeepPhospho
@AINILLEGNSDTTSWETVGCK.3	0.90366	0.70059	RPE1 DDA	DeepPhospho
@AINPS1AAPSSPSLSHHQ1MGPPGTGFHGSTVSSPQSSAAT3PG2PSLCR.5	0.87957	0.77036	RPE1 DDA	DeepPhospho
@AINPSMAAPSSPSLSHHQ1MGPPGTGFHGSTVSSPQSSAAT3PG2PSLCR.5	0.90616	0.79424	RPE1 DDA	DeepPhospho
@AIPELDAYEAEGLALDDEDVEELTA2QR.3	0.963	0.87851	RPE1 DDA	DeepPhospho
@AIPELDAYEAEGLALDDEDVEELTA2QREAAER.4	0.97565	0.89386	RPE1 DDA	DeepPhospho
@AIPPERH2PHHLK.3	0.95733	0.87687	RPE1 DDA	DeepPhospho
@AIPQLQGYLR.2	0.96307	0.93016	RPE1 DDA	DeepPhospho
@AIPVAQDLNAPSDWD2R.2	0.98131	0.89645	RPE1 DDA	DeepPhospho
@AIRI2PR.2	0.98295	0.90545	RPE1 DDA	DeepPhospho
@AIRLELQGPRG2PNAR.3	0.95525	0.82195	RPE1 DDA	DeepPhospho
@AISSTEAVLNNR.2	0.9629	0.92715	RPE1 DDA	DeepPhospho
@AISSYFVSTMSSSIK.3	0.98585	0.93042	RPE1 DDA	DeepPhospho
@AITGA2LADI1AK.2	0.90617	0.82011	RPE1 DDA	DeepPhospho
@AITGA2LADIMAK.2	0.96558	0.85953	RPE1 DDA	DeepPhospho
@AITHLNNNF1FGQK.3	0.97701	0.8954	RPE1 DDA	DeepPhospho
@AITHLNNNFMFGQK.2	0.97753	0.90625	RPE1 DDA	DeepPhospho
@AITIAGVPQSVTECVK.3	0.90578	0.8165	RPE1 DDA	DeepPhospho
@AITTSLTTK.2	0.99851	0.97796	RPE1 DDA	DeepPhospho
@AIVAIENPADV2VISSRNTGQR.3	0.9036	0.81499	RPE1 DDA	DeepPhospho
@AIVK2PI1CHEK.3	0.88924	0.86075	RPE1 DDA	DeepPhospho
@AIWAALQTQTSNAAK.2	0.8885	0.84789	RPE1 DDA	DeepPhospho
@AIWHAFTALDQDHSGK.4	0.88753	0.77827	RPE1 DDA	DeepPhospho
@AK2ELTLTPDPAPPMAHSPLHR.3	0.98755	0.91822	RPE1 DDA	DeepPhospho
@AK2LDGVTNDR.2	0.99384	0.95278	RPE1 DDA	DeepPhospho
@AK2PAPGLASGDRPPSVSSVHSEGDCNR.4	0.94544	0.8373	RPE1 DDA	DeepPhospho
@AK2PMFPALGEASSDDDLFQSAK.3	0.96384	0.90139	RPE1 DDA	DeepPhospho
@AK2PTPESSTIA2YVTLRK.3	-0.38145	0.09743	RPE1 DDA	DeepPhospho
@AK3P3PEPFDSETRK.3	0.98241	0.90467	RPE1 DDA	DeepPhospho
@AK3TQDVNAGEGSEFADSGIEGATTDTDLLSR.3	0.97918	0.89056	RPE1 DDA	DeepPhospho
@AKLEAQE1PSQLFTLGASEH2PLK.4	0.93935	0.82794	RPE1 DDA	DeepPhospho
@AKNEQEHHAGGD2QK.2	0.91496	0.83896	RPE1 DDA	DeepPhospho
@AKPPPGGGEQEPPPPPAPQDVEMK.3	0.9714	0.88348	RPE1 DDA	DeepPhospho
@AKPYHL2TSSVFR.3	0.96095	0.88131	RPE1 DDA	DeepPhospho
@AKSP3PESSTIASYV3LRK.3	0.95439	0.84928	RPE1 DDA	DeepPhospho
@AKSP3PESSTIASYVTLR.3	0.99035	0.93037	RPE1 DDA	DeepPhospho
@AKSP3PESSTIASYVTLRK.4	0.97787	0.90507	RPE1 DDA	DeepPhospho
@AKWDKFEL1MESHQL1IK.4	-0.75896	0.1566	RPE1 DDA	DeepPhospho
@AL1DEED1DDVVDADEYLIPQQGFFS2PSTSR.3	0.96571	0.86751	RPE1 DDA	DeepPhospho
@AL2FDNRGEEHR.3	0.99481	0.95562	RPE1 DDA	DeepPhospho
@AL2GRA2PVPAPSSGLHAAVR.3	0.9897	0.91512	RPE1 DDA	DeepPhospho
@AL2ITLVQEPPPVSTVVHFK.3	0.96125	0.88128	RPE1 DDA	DeepPhospho
@AL2QLAEVEEK.2	0.98557	0.92476	RPE1 DDA	DeepPhospho
@AL2SGGSITSPPL2PALPK.3	0.87381	0.73555	RPE1 DDA	DeepPhospho
@AL2SLHGDDQD2EDEVLTIPEVK.2	0.99993	0.98142	RPE1 DDA	DeepPhospho
@AL4QK1VDK.2	-0.40267	0.53417	RPE1 DDA	DeepPhospho
@ALAAQGLPVSCTAE2PTPQALATGIRK.3	0.96115	0.86224	RPE1 DDA	DeepPhospho
@ALAAVPSAGSVQRVP2GAAGGK.3	0.98234	0.88219	RPE1 DDA	DeepPhospho
@ALAEEA2EEELP2DVDLNDPYFAEEVK.3	0.9808	0.90549	RPE1 DDA	DeepPhospho
@ALAKM1GGAGPG22LEAR.2	-0.60252	0.19791	RPE1 DDA	DeepPhospho
@ALAP2PPAEFIYYCVDEDELQPYTNRR.4	0.76729	0.72619	RPE1 DDA	DeepPhospho
@ALAPADL1EHH2GSQGPLLTTGDLGK.3	0.93767	0.84542	RPE1 DDA	DeepPhospho
@ALASL1TYK.2	0.99001	0.94644	RPE1 DDA	DeepPhospho
@ALCGFTEAAAQAAYLVGVSDPNSQAGQQGLVEPTQFAR.4	0.97238	0.88817	RPE1 DDA	DeepPhospho
@ALD4YMLR.2	0.99045	0.93949	RPE1 DDA	DeepPhospho
@ALDFDISETR.2	0.99143	0.94002	RPE1 DDA	DeepPhospho
@ALDVGSGSGILTACFAR.2	0.97936	0.91426	RPE1 DDA	DeepPhospho
@ALEAASLSQHPPSLCI2D2EEEEEER.4	0.9645	0.86281	RPE1 DDA	DeepPhospho
@ALEAASLSQHPPSLCI2DSEEEEEERK.3	0.94197	0.84112	RPE1 DDA	DeepPhospho
@ALEATTEHIR.3	0.9619	0.8775	RPE1 DDA	DeepPhospho
@ALEEALSIQ3PPS2PPTAFGSPEGAGALLR.3	0.97607	0.91029	RPE1 DDA	DeepPhospho
@ALEI2PR.2	0.99803	0.95799	RPE1 DDA	DeepPhospho
@ALEIYQTK.2	0.99254	0.95296	RPE1 DDA	DeepPhospho
@ALELEQERK.3	0.94241	0.85727	RPE1 DDA	DeepPhospho
@ALELPLAAS2IPRPR3PSPESHR.3	0.98084	0.90264	RPE1 DDA	DeepPhospho
@ALELPLAAS2IPRPRTP2PESHR.3	0.98872	0.89815	RPE1 DDA	DeepPhospho
@ALELPLAASSIPRPR3P2PESHR.4	0.94136	0.802	RPE1 DDA	DeepPhospho
@ALENGDADEPSF2DPEDFVDDVSEEELLGDVLK.3	0.9814	0.89841	RPE1 DDA	DeepPhospho
@ALESGDVNTVWK.2	0.98959	0.94485	RPE1 DDA	DeepPhospho
@ALEVAGPDGQASAISPA2PR.3	0.98029	0.88548	RPE1 DDA	DeepPhospho
@ALEYSNGIFDCQ2PTSPFMGSLR.3	0.9965	0.95894	RPE1 DDA	DeepPhospho
@ALGFPLERPK.2	0.99874	0.97204	RPE1 DDA	DeepPhospho
@ALGGED2ENEEELGDEA1MALDQSLASLFAEQK.4	0.98583	0.92034	RPE1 DDA	DeepPhospho
@ALGQNPTNAEVLK.2	0.997	0.94583	RPE1 DDA	DeepPhospho
@ALGVTEDR.2	0.99875	0.97657	RPE1 DDA	DeepPhospho
@ALHSFITPP3TPQLRR.3	0.77679	0.73334	RPE1 DDA	DeepPhospho
@ALIAAQYSGAQVR.3	0.98517	0.91003	RPE1 DDA	DeepPhospho
@ALIESLNQKPQTAGDQPPPTDTTHATHRK.4	0.99287	0.93888	RPE1 DDA	DeepPhospho
@ALINADELASDVAGAEALLDRHQEHK.4	0.97429	0.87348	RPE1 DDA	DeepPhospho
@ALIVVQQGMTPSAK.2	0.98295	0.92328	RPE1 DDA	DeepPhospho
@ALLDFEDK.2	0.99896	0.97517	RPE1 DDA	DeepPhospho
@ALLELQLEPEELYQTFQR.2	0.99491	0.94957	RPE1 DDA	DeepPhospho
@ALLEVLGR.2	0.97016	0.9396	RPE1 DDA	DeepPhospho
@ALLFSNN3QELHPDPFQTEDPFK.3	0.98577	0.9087	RPE1 DDA	DeepPhospho
@ALLFTHDQFQDK.3	0.97571	0.92244	RPE1 DDA	DeepPhospho
@ALLHWACDR.2	0.98379	0.91039	RPE1 DDA	DeepPhospho
@ALLSPF2TPVR.2	0.63622	0.62919	RPE1 DDA	DeepPhospho
@ALMDEED1DDVVDADEYLIPQQGFFS2PSTSR.3	0.97691	0.87992	RPE1 DDA	DeepPhospho
@ALNQEQVIAVHIDNGF1R.3	0.93959	0.85527	RPE1 DDA	DeepPhospho
@ALPA3PQLPSR.2	0.96759	0.888	RPE1 DDA	DeepPhospho
@ALPCQ2PDPELEAGSAPVQAPLALVPEEAER.3	0.98159	0.90054	RPE1 DDA	DeepPhospho
@ALPDSQQVPS2PA2KHSLGSDHSSVSTPK.4	0.84706	0.78404	RPE1 DDA	DeepPhospho
@ALPFWNEEIVPQIK.2	0.99524	0.91141	RPE1 DDA	DeepPhospho
@ALPL2SAEK.2	0.86435	0.7849	RPE1 DDA	DeepPhospho
@ALPLEAEVAPVK.2	0.92484	0.87871	RPE1 DDA	DeepPhospho
@ALPNNTS2SPQPK.2	0.83629	0.74424	RPE1 DDA	DeepPhospho
@ALPQNDDH4V1QEHR.3	0.84602	0.83535	RPE1 DDA	DeepPhospho
@ALPQNDDH4VMQEHR.3	0.9677	0.89166	RPE1 DDA	DeepPhospho
@ALPRRS32PIIG2PPVR.3	0.94052	0.80796	RPE1 DDA	DeepPhospho
@ALQ2PALGLR.2	0.98	0.91531	RPE1 DDA	DeepPhospho
@ALQAD2PHSSSG1SEVHSPGEHSGQSQGPP3PPTTPK.3	0.99999	0.97962	RPE1 DDA	DeepPhospho
@ALQAD2PHSSSG1SEVHSPGEHSGQSQGPP3PPTTPK.4	0.99825	0.95104	RPE1 DDA	DeepPhospho
@ALQAD2PHSSSGMSEVHSPGEHSGQSQGPP3PP3TPK.4	0.98973	0.86697	RPE1 DDA	DeepPhospho
@ALQADSPHSSSGMSEVHSPGEHSGQSQGPP3PPT3PK.3	0.98809	0.89705	RPE1 DDA	DeepPhospho
@ALQAGQLENQAAPDDTQGSPDLGAVELR.3	0.97269	0.8882	RPE1 DDA	DeepPhospho
@ALQHMAA1SSAQIVSATAIHNK.3	0.97957	0.91236	RPE1 DDA	DeepPhospho
@ALQHMTDFAIQFNK.3	0.98338	0.90578	RPE1 DDA	DeepPhospho
@ALQLEEER.2	0.86412	0.80355	RPE1 DDA	DeepPhospho
@ALQNCCSVP2PLPPEDAGTGGLR.2	0.9757	0.87865	RPE1 DDA	DeepPhospho
@ALQQYTLEPSEKPFDLK.3	0.98536	0.91359	RPE1 DDA	DeepPhospho
@ALQS1AS1SSAQIVSASVLQNK.3	0.97156	0.88496	RPE1 DDA	DeepPhospho
@ALQVGCLLR.2	0.98662	0.92404	RPE1 DDA	DeepPhospho
@ALRA2ESGI.2	0.97932	0.90409	RPE1 DDA	DeepPhospho
@ALRF2YHLEGSQPRPGLHQGNR.5	0.87828	0.76892	RPE1 DDA	DeepPhospho
@ALRPPPPRPC3PVSTSPHLLVDQNLK.3	0.95859	0.83919	RPE1 DDA	DeepPhospho
@ALS13HGSVK2PISNGTFGFDGHTR.3	0.97493	0.90742	RPE1 DDA	DeepPhospho
@ALSDHHIYLEGTLLK.2	0.8951	0.81693	RPE1 DDA	DeepPhospho
@ALSDHHIYLEGTLLKPN1VTPGHACTQK.4	0.96839	0.88784	RPE1 DDA	DeepPhospho
@ALSGGGSVA2PPP2PA1PK.2	0.97786	0.87687	RPE1 DDA	DeepPhospho
@ALSM3HGSVK2PISNGTFGFDGHTR.3	0.98237	0.90687	RPE1 DDA	DeepPhospho
@ALSPLPTRT3PDPK.2	0.9582	0.85623	RPE1 DDA	DeepPhospho
@ALSSAVQASP32PGG2PSSPSSGQR.3	0.88766	0.77004	RPE1 DDA	DeepPhospho
@ALSSAVQASP3SPGGSPSSPSSGQR.3	0.98675	0.91855	RPE1 DDA	DeepPhospho
@ALSSAVQASPT2PGGSPSSPSSGQR.2	0.9646	0.87678	RPE1 DDA	DeepPhospho
@ALSSAVQASPTSPGGSPS2PSSGQR.2	0.97774	0.87881	RPE1 DDA	DeepPhospho
@ALSSGGSIT2PPL2PALPK.2	0.99232	0.9408	RPE1 DDA	DeepPhospho
@ALSSGGSITSPPL2PALPK.3	0.98792	0.9341	RPE1 DDA	DeepPhospho
@ALSTDPAAPNLK.2	0.98857	0.92318	RPE1 DDA	DeepPhospho
@ALTAHLYSLLQTQHALGDAFADLSQK.4	0.94319	0.86573	RPE1 DDA	DeepPhospho
@ALTLPGSSENEYIMK.2	0.99705	0.94655	RPE1 DDA	DeepPhospho
@ALTQTGGPHVK.2	0.99559	0.94747	RPE1 DDA	DeepPhospho
@ALTSELANARDE2KK.3	0.9822	0.86522	RPE1 DDA	DeepPhospho
@ALTVGGFIEEEK.2	0.98273	0.92281	RPE1 DDA	DeepPhospho
@ALTVPELTQQMFDAK.2	0.99513	0.95121	RPE1 DDA	DeepPhospho
@ALVA3PGK.2	0.88557	0.84653	RPE1 DDA	DeepPhospho
@ALVDELEWEIAQVDPK.3	0.97959	0.89862	RPE1 DDA	DeepPhospho
@ALVDGPCTQVRR.3	0.98984	0.91011	RPE1 DDA	DeepPhospho
@ALVDHENVISCPHLGA2TK.3	0.96718	0.85844	RPE1 DDA	DeepPhospho
@ALVEFESNPEE3REPGSPP2VQR.3	0.96701	0.87662	RPE1 DDA	DeepPhospho
@ALVEFESNPEETREPG2PPSVQR.3	0.98404	0.91474	RPE1 DDA	DeepPhospho
@ALVEFESNPEETREPG2PPSVQR.4	0.93342	0.81298	RPE1 DDA	DeepPhospho
@ALVEFESNPEETREPGSPP2VQR.3	0.60973	0.59115	RPE1 DDA	DeepPhospho
@ALVHQL2NESR.3	0.9821	0.9057	RPE1 DDA	DeepPhospho
@ALVLELCCNDESGEDVEVPYVR.2	0.99893	0.95696	RPE1 DDA	DeepPhospho
@ALVLPHIASHHQVDPTEPVGGAR.4	0.89268	0.76626	RPE1 DDA	DeepPhospho
@ALVNCQYSSATFSTGERK.3	0.97207	0.86193	RPE1 DDA	DeepPhospho
@ALVQQYEGQQRSPSES2CSSLT2PSPIHSAK.4	0.96835	0.87502	RPE1 DDA	DeepPhospho
@ALVQSLLAK.2	0.99789	0.97506	RPE1 DDA	DeepPhospho
@ALVSSES4LQR.2	0.99087	0.92385	RPE1 DDA	DeepPhospho
@ALVVPEPEPD2D2NQER.3	0.93083	0.82527	RPE1 DDA	DeepPhospho
@ALVVPEPEPD2DSNQER.3	0.93514	0.83846	RPE1 DDA	DeepPhospho
@ALYVVHP3SFIK.3	0.05296	0.23666	RPE1 DDA	DeepPhospho
@ALYYLQIHPQELR.2	0.98225	0.89343	RPE1 DDA	DeepPhospho
@ALYYLQIHPQELR.3	0.99152	0.94012	RPE1 DDA	DeepPhospho
@AM2QDGASQFQEVIR.2	0.98769	0.92977	RPE1 DDA	DeepPhospho
@AM2TTSIS2PQPGK.3	0.98983	0.86253	RPE1 DDA	DeepPhospho
@AM2TTSISSPQPGK.2	0.99868	0.9734	RPE1 DDA	DeepPhospho
@AMADEL2EK.2	0.97208	0.87087	RPE1 DDA	DeepPhospho
@AMAPT2PQI.2	0.91661	0.81026	RPE1 DDA	DeepPhospho
@AMDISAMPRG3PLYGQPSWWGDDEVDEK.3	0.95145	0.86301	RPE1 DDA	DeepPhospho
@AMDNH2DSEEELAAFCPQLDDSTVAR.3	0.98828	0.91224	RPE1 DDA	DeepPhospho
@AMEALATAEQACK.2	0.97702	0.92717	RPE1 DDA	DeepPhospho
@AMEELQDQEGWEYA2LIGWK.3	0.98855	0.9292	RPE1 DDA	DeepPhospho
@AMGNLQIDFADPSR.2	0.99421	0.92024	RPE1 DDA	DeepPhospho
@AMLSEQNRA2PLPSGLL3PPQSGK.3	0.98511	0.89693	RPE1 DDA	DeepPhospho
@AMLSEQNRA2PLPSGLLTPPQSGK.3	0.9962	0.94627	RPE1 DDA	DeepPhospho
@AMLSTGFK.2	0.99776	0.9742	RPE1 DDA	DeepPhospho
@AMQGLTGR.2	0.98773	0.94739	RPE1 DDA	DeepPhospho
@AMSTTSIS2PQPGK.2	0.99509	0.93963	RPE1 DDA	DeepPhospho
@AMTILLEEAK.2	0.94855	0.90167	RPE1 DDA	DeepPhospho
@AMVLDLR.2	0.99751	0.94245	RPE1 DDA	DeepPhospho
@AN23SDSVFTETPSPVLK.3	0.99435	0.93914	RPE1 DDA	DeepPhospho
@AN2FESRL3PSR.3	0.91961	0.83307	RPE1 DDA	DeepPhospho
@AN2NLVLQADR.2	0.99815	0.97334	RPE1 DDA	DeepPhospho
@AN2PSLFGTEGK.2	0.98486	0.92665	RPE1 DDA	DeepPhospho
@AN2TSD2VFTE3PSPVLK.2	0.95141	0.85369	RPE1 DDA	DeepPhospho
@AN3PD2DI3EK.2	0.93122	0.83638	RPE1 DDA	DeepPhospho
@AN4DVLESQK.2	0.90996	0.8197	RPE1 DDA	DeepPhospho
@AN4LEDRK.2	0.68423	0.76112	RPE1 DDA	DeepPhospho
@ANA2PQKPLDLK.3	0.98777	0.90386	RPE1 DDA	DeepPhospho
@ANAPE1L2DGEYI2DVEEGEDAMTGDTDK.3	0.97741	0.90213	RPE1 DDA	DeepPhospho
@ANEFHDVNCEVVAVSVDSHFSHLAWINTPR.5	0.89461	0.84708	RPE1 DDA	DeepPhospho
@ANF2LPEK.2	0.98569	0.92816	RPE1 DDA	DeepPhospho
@ANGSWQEAVTPSSVTSPTEGPGSVHSD32N.3	0.92192	0.82533	RPE1 DDA	DeepPhospho
@ANHFFTVTDPR.3	0.82373	0.76807	RPE1 DDA	DeepPhospho
@ANHGPG1A1NWPQFEEWSADLNR3LSR.3	0.87816	0.72917	RPE1 DDA	DeepPhospho
@ANHLGDSGG3PVK.2	0.97599	0.90548	RPE1 DDA	DeepPhospho
@ANHPMDAEVTK.3	0.83372	0.75733	RPE1 DDA	DeepPhospho
@ANHVSYKPT1TTTYEG2S1SLSR.3	0.91198	0.78239	RPE1 DDA	DeepPhospho
@ANHVSYKPTMTTTYEGSS1SL2R.3	0.98572	0.92066	RPE1 DDA	DeepPhospho
@ANIRDNGDGTYTVSYLPD1SGR.3	0.9879	0.91813	RPE1 DDA	DeepPhospho
@ANIRDNGDGTYTVSYLPDMSGR.3	0.99488	0.92519	RPE1 DDA	DeepPhospho
@ANIVDQSHLHDS2QK.3	0.94266	0.84539	RPE1 DDA	DeepPhospho
@ANIVDQSHLHDSSQK.3	0.97384	0.91408	RPE1 DDA	DeepPhospho
@ANLLNNEAHAIT1QVTK.3	0.97539	0.90935	RPE1 DDA	DeepPhospho
@ANNIHS2PSFTHLDK.3	0.90757	0.81536	RPE1 DDA	DeepPhospho
@ANRFEYLLK.3	0.52885	0.70939	RPE1 DDA	DeepPhospho
@ANSHFIEEQQAQQQLIVEQQDEQLELVSGSIGVLK.4	0.95865	0.87109	RPE1 DDA	DeepPhospho
@ANSISRL2DSK.3	0.95498	0.86032	RPE1 DDA	DeepPhospho
@ANTL2PVRFFVDK.2	0.93778	0.80158	RPE1 DDA	DeepPhospho
@ANVTPQ22SELRPTTTAALASGVEAK.3	0.78173	0.7398	RPE1 DDA	DeepPhospho
@ANVTVLDTQIR.2	0.9951	0.96533	RPE1 DDA	DeepPhospho
@AP22DEECFFDLLTK.2	0.98888	0.90942	RPE1 DDA	DeepPhospho
@AP2A2PLALHASR.2	0.92358	0.83441	RPE1 DDA	DeepPhospho
@AP2ASPLALHASR.3	0.97385	0.90102	RPE1 DDA	DeepPhospho
@AP2DS2LGTPSDGRPELRGPGR.3	0.96691	0.85788	RPE1 DDA	DeepPhospho
@AP2DTG2L2PPWDQDRR.2	0.98413	0.89457	RPE1 DDA	DeepPhospho
@AP2EAEPAADLID1GPDPAATGNLSSQLAG1NLGSSSVR.3	0.92984	0.8145	RPE1 DDA	DeepPhospho
@AP2HMSSSH2FPQLAR.3	0.99051	0.91629	RPE1 DDA	DeepPhospho
@AP2LDIKGPEVDVSGPK.3	0.91367	0.81936	RPE1 DDA	DeepPhospho
@AP2PAPSSVPLGSEKPSNVSQDR.2	0.95163	0.83543	RPE1 DDA	DeepPhospho
@AP2PAPSSVPLGSEKPSNVSQDRK.3	0.97652	0.87642	RPE1 DDA	DeepPhospho
@AP2PLGPTRDPVATFLETCREPGSQPAGPASLR.3	-0.47924	0.0723	RPE1 DDA	DeepPhospho
@AP2PPLSQVFQTR.2	0.89041	0.80403	RPE1 DDA	DeepPhospho
@AP2PPPPGSEAAP2PSK.2	0.87375	0.76174	RPE1 DDA	DeepPhospho
@AP2PRD2DAE2DAGK.3	0.95952	0.82933	RPE1 DDA	DeepPhospho
@AP2PSSR.2	0.97146	0.89389	RPE1 DDA	DeepPhospho
@AP2PTKPLRR.3	0.97324	0.90281	RPE1 DDA	DeepPhospho
@AP2RDEGSLLLGSR.2	0.99479	0.91958	RPE1 DDA	DeepPhospho
@AP2RKDSLE2DSSTAIIPHELIR.3	0.99611	0.89984	RPE1 DDA	DeepPhospho
@AP2SDEECFFDLLTK.2	0.98119	0.89175	RPE1 DDA	DeepPhospho
@AP2VANVGSHCDLSLK.3	0.93214	0.85771	RPE1 DDA	DeepPhospho
@APAAAPFVPFSGGGQR.2	0.93013	0.8337	RPE1 DDA	DeepPhospho
@APAGPSLEETSVS2PK.2	0.92909	0.82551	RPE1 DDA	DeepPhospho
@APAPKPELIAAEK.3	0.95217	0.85261	RPE1 DDA	DeepPhospho
@APAPQPP2LPDR2PRPQR.4	0.98046	0.89936	RPE1 DDA	DeepPhospho
@APDMS2SEEFPSFGAQVAPK.2	0.99069	0.92216	RPE1 DDA	DeepPhospho
@APDMS2SEEFPSFGAQVAPK.3	0.93797	0.84862	RPE1 DDA	DeepPhospho
@APDSSQISAPTPALRPTTGTVHIMDPGCLYYGVQPVG3PGAPDRR.5	0.89953	0.75549	RPE1 DDA	DeepPhospho
@APDVEGQGLDWSLK.2	0.98005	0.92492	RPE1 DDA	DeepPhospho
@APEAWDYGQGFVNEEMIR.3	0.99095	0.93993	RPE1 DDA	DeepPhospho
@APEGR2PLSAEELMTIEDEGVLDK.3	0.95389	0.84898	RPE1 DDA	DeepPhospho
@APELPSGSGPEPLAP2PV2PTFPP2SPSDWPQER.4	0.92864	0.8328	RPE1 DDA	DeepPhospho
@APEPDL12PTRK.2	0.96764	0.8781	RPE1 DDA	DeepPhospho
@APGASPGNPLSPSL2DK.2	0.65703	0.60476	RPE1 DDA	DeepPhospho
@APGFAQ1LK.2	0.97845	0.91639	RPE1 DDA	DeepPhospho
@APGFGFGIAISGGR.2	0.98003	0.92892	RPE1 DDA	DeepPhospho
@APGLITPG2PPPAQQNQYVHISS2PQNTGR.3	0.98035	0.9044	RPE1 DDA	DeepPhospho
@APGLITPG2PPPAQQNQYVHISSSPQNTGR.3	0.94251	0.85776	RPE1 DDA	DeepPhospho
[truncated: 75,283 more rows]
