# Supplementary material for: DeepPhospho accelerates DIA phosphoproteome profiling through in silico library generation
Source: Nat Commun. 2021 Nov 18;12:6685. doi: 10.1038/s41467-021-26979-1 (PMC8602247; doi:10.1038/s41467-021-26979-1)
Supplement: Supplementary file 8 — Source data [file 41467_2021_26979_MOESM8_ESM.zip › Source Data_new/Figure_1c.txt]

Peptide	Observed	Predicted
@VEPSSQ2PGR2PR	-35.66265	-37.929436
@ENE3DEENTEV1IK	7.626274	12.159098
@VAAAAGSGP2PPG2PGHDR	-15.02977	-14.997922
@QICVV1LETLSQ2PPK	67.762695	70.64917
@L2LEGDHSTPPSAYGSVK	26.7733	24.216572
@ASPI3NDGEDEFVPSDGLDK	54.320694	55.0987
@1EDLDQSPLVSSSD2PPRPQPAFK	74.27367	65.57791999999999
@RTPNNVV2TPAPSPDA2QLASSLSSQK	45.38265999999999	42.339973
@QLPLEPE2PSGQVGPRPAPPQEE2PSSEAK	42.981842	42.768723
@DNDDDQSDKG3Y3IELENPNSEEVEARK	37.170517	32.86028
@S2PSIICMPK	46.376328	44.551563
@SP2MAVPSPGWVASPK	61.88739	62.117104
@VAMANIQPQ1LVAGAT2IAR	73.66698000000001	77.60361999999999
@DPAEGDGAQPEETPRDGDKPEETQGK	-28.060562	-30.490612
@AR2LPS2PERR	-26.470474	-29.061947
@DMLG2LRDSALFVK	86.06094	87.64641
@EGFESDTD2EFTFK	64.25972	64.8231
@QEQINTEPLED3VLSPTK	58.614914	56.564526
@DSQDASAEQSDHDDEVASLA2ASGGFGTK	50.65857	47.777718
@SLS2PPSSK	-21.859657	-21.075706
@2SRS2PELTRK	-38.24601	-37.880226
@4SSQDADEQDWEFQK	41.203903	43.427868
@LNQSGTSVG3DEESDVTQEEER	17.037598	13.887301
@RQ2LPA2PR	-19.70095	-20.282429
@LEAII3PPPAK	37.715897	38.297962
@EL2TSPCNPIVR	31.413315	32.455517
@VVSLSEYR	17.055466	15.91731
@DAEPPSP3PAGPPR	1.8278732	-1.6487992
@T4THEVVTLWYR	78.34799	71.89425
@SLS2PTVTLSAPLEGAK	61.598907	62.06294
@KFDHE22PGTDEDK	-24.99704	-34.27408
@QLSPE2LGTLQFGELNLGK	110.2359	112.18529
@LEDSEVR2VASNQ2E1EFSSLQDMPK	58.034485	57.54895
@A2SRV2GSFPEDSSK	1.7715073	2.5959504
@PLDSAM2AEEDTDVR	29.511429	29.819202
@SRSFSLASSSN2PISQR	22.0756	16.626963
@YVASYLLAALGGN2SPSAK	109.996704	111.863174
@ASVRG22EEDEDARTPDR	-25.071617	-29.758398
@SPDEATAADQESEDDL2ASR	4.3299484	6.0534377
@LSVSSLLAAGAPM2SSASVPNLSSR	97.63789	98.43666999999999
@RGH3ASESDEQQWPEEK	-5.9380646	-11.908605
@GG2WIQEINVAEK	69.47775	73.15535
@VEGIYTYSL2PSK	52.55255	52.507935
@LLEGEEQR	-16.166824	-19.586735
@2HSPSASQSGSQLR	-35.109253	-36.72126
*SF3TRSTFSTNYR	47.46608	45.697598
@GGPE2PPSNR	-26.200432	-32.002186
@AH2LLFENSDSFSEDSSTLGR	63.094025	60.58986700000001
@LSFDS2PTSS3DGHSSYGLDSGFCTISR	79.252655	76.37245
@GAILT3MLATR	67.37586999999999	76.65663
@DDGDEEGLLTH2EEELEHSQDTDADDGALQ	49.56601	45.54405999999999
@DAFGYA3LK	48.300354	45.822014
@LAAQESSE3EDMSVPR	26.871498	20.620594
@VLSANHGDPSIQTSGSEQT2PK	-4.2174835	-4.8422074
@LHSYS2PSTK	-29.677368	-38.48968
@NLDPDPEPPSPD2PTETFAAPAEVR	59.179825	64.54936
@LREPSLSTQNEYNE2SESEVSPTPYK	32.65773	31.4133
@GHNSSNSP2LQAGGAEGAGDR	-18.835587	-19.17305
@IP2AVSTV2MQNIHPK	36.947144	37.469124
@ELENWAG2M	68.59785500000001	68.35661999999999
@2GST2PLGFAR	52.43995699999999	50.249752
@TPAQYDASELK	4.8590393	3.6685975
@2S2SLLASPGHISVK	38.223663	42.056854
@AG2RPQ2PSGDADAR	-37.18933	-39.784275
@EGALSRV2DE2LSK	11.371971	11.555239
@SSGHS2SELSPDAVEK	-8.482635499999999	-5.742804
@AVSEGCA2EDEVEGEA	13.613022	13.258577
@LP2G2GAASPTGSAVDIR	33.370728	36.735
@VAIIR3PPKSPA3PK	5.3999405	11.551326
@NSSTDQG2DEEGSLQK	-21.531364	-20.149014
@LSLEGDHSTPPSAYGSVK	17.598564	13.698049
@RTH2DA2DDEAFTTSK	-15.002808	-14.817502
@VSPSK2PSL2PSPPSPLEK	23.301575	28.507986
@VASEAPLEHKPQVEAS2PR	-8.724632000000001	-7.3866453
@SR2RD2GDENEPIQER	-23.687378	-25.807688
@LLKPGEEPSEYTDEED3K	11.612358	11.879656
@ASRVP22DEEVVEEPQSR	14.611031	14.211421
@STIGV1V3ASHNPEEDNGVK	13.022598	16.666368
@1PPYDEQTQAFIDAAQEAR	60.62394699999999	61.103996
@SRDA3PPV2PINMEDQER	27.060791	28.56889
@TPEELDD2DFETEDFDVR	73.192276	76.04635
@N2SRDSGRGD2VSDSGSDALR	-19.470207	-13.157579
@RPA2P2SPEHLPATPAESPAQR	6.5895004	7.645131
@RKL22SSEPYEEDEFNDDQSIK	27.838577	27.490381
@HDSIPAADTFEDL2DVEGGGSEPTQR	56.65205400000001	58.589527
@TVS2PPTSPRPGSAA3VSASTSNIIPPR	45.118332	42.868343
*AAAVAAPLAAGGEEAAA3TSVPGSPGLPGRR	66.49219000000001	67.54995
@RGPNYT2GYGTNSEL2NP2ETESERK	10.676102	13.919235
@TVQPVA1GPDGLPVDASSVSNN4IQTLGR	73.58151	80.83769000000001
@VGEDEDG2DEEVVHNEDIHFEPIVSLPEVEVK	86.23158000000001	87.70745
@GSPA3SPHLGR	-22.01181	-18.575453
@NSDLL3SPDVGLLK	76.80920400000001	77.49596
@SR2DNALNLVTER	33.165222	34.597496
@HP2WR2EETQER	-11.016998	-11.4997635
@RR2Q2IEQESQEK	-39.16453	-41.908566
@DLSTSPKP2PIP2PVLGR	53.496033	47.880733
@DVQSSLTHS2RDSYR2K	-13.463676	-16.626436
@LGGKP2SPSL2PLMGFGSNK	79.88651999999999	76.132774
@GLF2DEEDSEDLFSSQSASK	88.65509	88.20005
@I2YTPPE2PVPSYASSTPLHVPVPR	69.26042	76.290146
@NNTAAE3EDDE2DGEDRGGGTSGSLRR	-23.992195	-24.22045
@SA2FAFEFPK	82.8504	85.695435
@YPSSI2SSPQK	-6.546257	-4.76826
@YV2GSSPDLVTR	16.200073	19.72716
@VHA2RPASLDSGR	-30.687546	-31.478277
@EV2PGAGTEVQDALER	45.43889	43.140743
@LSSSSPGATV2PSS2DAEYDK	15.39875	14.46015
@VGLSPDSPAGDRNSVGSEG2VG2IR	30.833282	31.940876
@LANRHNQGD2DDDVEETHPMDGND2DYDPK	2.891655	1.6427886
@AGGPT3PLSP3R	-0.89110565	5.104439
@LFDIFSQQVATVIQSR	110.963196	112.748535
@ASETDTH2IGEK	-37.62634	-36.548767
@VLLGFSSDE2DVEASPR	65.17081	65.291
@G2GIFDESTPVQTR	40.084915	40.05668
@2LIAQDHR	-15.89666	-18.209957
@GPL2PFNSR	45.589813	40.867725
@PFRGSQ2PK	-39.52731	-37.90631
@RL2MEIEK	13.251938	17.703913
@IYASS2PPDTGQR	-2.4085617	-5.522685
@RSY2LSEL2VLQAK	67.304214	67.68139000000001
@GEEG2DDDETENGPKPK	-39.53848	-40.391045
*EEEIAALVIDNGSGMCK	118.4991	135.39429
@IPGGNIYI2PLK2PYK	60.38118000000001	64.481224
@IGTLQDRPPSPFREPPG2ER	24.71354	27.209335
@GFGFVTYATVEEVDAAMNARPHK	89.19408	86.56730999999999
@DEDVEEEDEDAEGKDEENGEDRD3A2EK	-11.923347	-9.601585
@PCSGATPTPLLLVGDR2PVPSPGSS2PQLQVK	81.03369	83.846085
@VMVTNVT2LLK	85.495056	80.988754
@SATSTSA2PTLR	-13.430664	-10.813222
@ERAMSTTSI2SPQPGK	-12.561203	-9.085852000000001
@DNLTLWTSDQQDDDGGEGNN	63.286407	64.14746
@VQSLEGEKLSPK2DI2PL3PR	46.792236	40.54118
@GPSPPLNGNILSCSPDRR2P2PK	35.372467	33.860126
@RRL2STSLASGHSVR	-20.97992	-24.499943
@AKSELTL3PDPAPPMAH2PLHR	29.464996	33.735817
@HSSETF2STTTVTPVSPSFAHNPK	25.089386	27.189331
@DHNVG2PPKSP3HASPQHTQTEK	-38.9754	-40.16794
@2KFDSDEEEEDTENVEAASSGK	13.489952	12.816028
@AMLDQLMG3SR	65.166504	64.26253
@SR3PSASNDDQQE	-41.67263	-41.010433
*S3R2VSSSSYRR	-19.932243	-22.30833
@VEEEG2PGDPDHEASTQGR	-25.616043	-30.576488
@QGM2PTFSR2PHHYYR	16.205292	10.302691
@EP3P2IASDISLPIATQELR	109.0459	118.06804
@SLSQ2FENLLDEPAYGLIQK	121.053696	116.6712
@GSFSGRL2PAYSLGSLTGASPCQ2PCVQR	71.69776999999999	76.89433000000001
@TEPAAEAEAASGPSESP2PPAAEELPGSHAEPPVPAQGEAPGEQAR	37.28215	34.839302
@APEAAV2EDGK2DDELLSSK	23.38404	25.676945
@LSR2P2PR	-52.60572	-38.832966
@EPGEPPLFSRP23PK	38.223663	45.060966
@AR3PLTAAQQK	-26.280716	-33.028816
*SDDAGD3LATGDK	10.789955	8.961578
@IPRPL2LIGSTLR	93.655334	87.40652
@HSLD2DEEEDDDDGGSSK	-22.772354	-26.200293
@2SGTASSVAFTPLQGLEIVNPQAAEK	103.36211	103.85852
@LAEAP2PAPTPSPTPVEDLGPQTSTSPGRL2PDFAEELR	86.294876	85.079994
@MMSLSQ2R	12.091255	15.633403
@RRS2L2PPSSAYER	-0.97416687	-3.0627472
@MRAH2PAEGASVESS2PGPK	-27.373497	-21.784355
@RIDFIPV2PAP2PTRGIGK	61.14646999999999	63.01590699999999
@RANHVSYKPTMTTTYEGSSM2LSR	14.735176	16.529718
@IQFVEGPVEPGKP3SPEHVVYEGETVTR	47.734787	48.846676
@SGSYSGR2P2PYGR	-17.28984	-15.906225
@DTQSPSTC2EGLLGWSQK	63.00633199999999	63.21875
@DCEYQQISPGAAPLPA2PGAR	43.279007	41.610134
*AH2PVAVQVPGMQNNIADPEELFTK	97.29608	101.47502
@NRGFGQ2NSLPTAGSVGGGMGR	25.927475	27.19336
@SL2EGLYPYPPEMGK	71.82422	75.04686
@2PNLSEIK	18.96605	19.143614
@DLTDYLMK	64.172485	64.89854
@YL2F3PPEK	61.331863	66.056526
@NVAEALGH2PK	-8.635254	-5.5710845
@MDGEAT2PLPR	12.067711	12.015219
@SFKL2GF2FK	87.1476	85.60540999999999
@LIRGPAETEAT3D	6.8980026	2.6264312
@R2ASADNL3LPR	27.456177	26.067333
@VLTANSNPS2PSAAK	-11.342941	-13.680408
@RS3VLGLPQHVQK	11.509544	8.911641
@VEP2SQSPGR2PR	-31.691788	-37.209183
@LLLERP2PIRDR	20.825127	18.459011
@GDR2PEPGQTWTR	-0.6729965	-3.6221633
@AG2IS3LDSLDFAR	90.97742	95.15306
@IINEPTAAAIAYGLDK	62.70517	66.75365
@SRSPG2PVGEGTG2PPK	-13.857964	-17.09843
@GISQTNLITTV3PEK	41.72328	46.137535
@TSTDRH2L2LDDIR	25.301949	26.055988
@HLYI2SSNPDLITR	40.074448	40.196373
@GVPAGN2DTEGGQPGRK	-36.65731	-39.448277
@KRPSLPSSP2PGLPK	9.004646000000001	8.617853
@KRP2LPS2P2PGLPK	20.339172	18.66294
@TSF2VG2DDELGPIRK	53.86252	49.19784
@3SFSVG2DDELGPIRK	53.095123	50.215584
@A2LG2LEGEAEAEAS2PK	88.04033000000001	83.96883000000001
@AA2PYSQRPA2PTAIR	11.371971	10.074251
@IHIDPEIQDG2PTTSR	23.838455	23.11131
@VVEAVN2D2DSEFGIPK	61.6819	64.02687
@SGSPSDN2GAEEMEVSLAK	38.570312	40.163094
@2QSSHSYDDSTLPLIDR	43.11199999999999	44.039597
@GGTPAG2ARG2PTRPNPPVR	-14.937637	-16.670715
*SE3APAAPAAPAPAEK3PVK	16.537704	16.459366
@MSCFSRPSM2PTPLDR	35.21935999999999	35.60944
@2AS2DTSEELNSQDSPPK	10.419716	6.346718
@KPV3VSPTTPT2PTEGEAS	16.300102	11.905522
@SR3H2TSSSLGSGESPFSR	15.829559	14.959299
@MLQAI2PKQ2PS2SPTR	25.612831	20.546474
@DLSSSPPGP4GQE1YAFR	57.723526	60.777924
*AAA2VTPPGSLELLQPGFSK	121.6004	125.301636
@2PPHHSGFQQYQQADASK	-12.882439	-10.555913
@VELP2EEQV2GSQGPSEEK	25.91497	26.182491
@AAPEAS2PPASPLQHLLPGK	62.810745	59.960655
@NDREYD2GD3DEIIAMK	42.018646	42.18534
@SLQDIIAILG1DELSEEDK	137.3101	131.23755
@RSRP3SEG2DIESTEPQK	-18.088089	-20.30817
@2VSTTNIAGHFNDESPLGLR	60.062485	60.41913
@DLYANTVLSGGTTMYPGIADR	80.085785	83.16465
@RQ2TDLPTGWEEAYTFEGAR	69.35759	71.19771999999999
@AEVPGATGGD2PHLQPAEPPGEPR	22.775085	20.050644
@VSIGNITL2PAISRH2PVQMNR	64.01453000000001	64.81671999999999
@SRSAMD2PVPASMFAPEPS2PGAAR	60.320663	63.84635
@RPDYAPME22DEEDEEFQFIK	83.14601	83.6107
@REFVEDGEVDE2DI2DFEDMDK	81.74029499999999	78.00185
@TTQSMQDFPVVD2EEEAEEEFQK	66.20889	72.58569
@VSALEED1DDVE22EEEEEEDEK	27.18306	29.883015
@ADAPDAGAQSD2ELPSYHQNDVSLDR	31.859863	31.01681
*ALVTV2RSPPG2GASTPVGPWDQAVQR	101.52251	98.76526
@EAEEE22GGEEEDEDENIEVVYSK	54.48605300000001	47.409637
*MMNNSG4SDAGLGLGDETDEMPSTEK	90.97742	89.78293599999999
@SAEPSAN3TLVSE3EEEGSVPAFGAAAK	66.49429	62.553406
@2AEPSANTTLVSETEEEGSVPAFGAAAK	63.65329000000001	62.938465
@VVDYSQFQE2DDADEDYGRD2GPPTK	35.013306	37.251762
@TLEVVSP2QSVTGSAGHTPYYQ2PTDEK	44.726242	44.136467
@DEPQTVPDVPSFGE2PPLSPIDMDTQER	99.538376	96.6346
@GD12DEDDENEFFDAPEIITMPENLGHK	104.95259	104.35567
@TQ3PPVSPAPQPTEERLPS2PVYEDAA2FK	68.35844399999999	61.431213
@DLGHPVEEEDELE2GDQEDEDDE2EDPGK	32.355225	32.572056
@MLPHAPGVQMQAIPEDAIPEE2GDEDEDDPDK	61.95316999999999	63.12971
@SQDSYPV2PRPFSSPSMSPSHGMNIHNLASGK	42.661865	41.818325
@QFIAAQNLGPA2GHG3PASSPSSSSLPSPM2PTPR	66.431046	67.127884
@QVV2VVQDEEVGLPFEASPESPPPA2PDGVTEIR	112.6548	110.078995
@MESEGGADD2AEEGDLLDDDDNEDRGDDQLELIK	67.51765400000001	69.00444
@EA2PAPLAQGEPGREDLPTRLPALGEAHV2PEVATADK	60.031494	61.08130999999999
@2R2PVDLR	-2.6162033	-5.675952
@NIG2DFIPR	64.86410500000001	63.279675
@SRER2P2PLR	-31.691788	-34.866554
@ASE2PARGPSGSPR	-35.992783	-42.624146
@WRL2PGE3PER	31.571991	32.759666
@DNPFSLGE2FGSR	75.723114	78.69411
@2PPPPGGGNLGMNSR	11.024147	12.043325
@SL2PNHNTLQTLK	17.145218	11.300794
@TPSS2PPI3PPASETK	16.043823	13.052066
@HSTPSP3RYSL2PSK	0.85601807	1.4172882
@TP2IQPSLLPHAAPFAK	65.47012	64.31602
@SQVEDPLPPVF2G3PK	83.14601	84.23505
@RS2ITEPEGPNGPNIQK	6.3684998	4.4238462
@SSFASSSASDA2KP2SPR	-15.925377	-15.852034
@GLLPGGTQVLDGT2GFSPAPK	76.42750500000001	80.27093
@AGDRN2EDDGVVMTFSSVK	47.39273	51.43988
@HS2I2PVRLPLNSSLGAELSRK	58.17426999999999	58.77778199999999
@LASVPAGGAVAVSAAPG2AAPAAGSAPAAAEEK	33.737595	34.345936
@D2AAPSPIPGADNLSADPVVSPPTSIPFK	96.56681999999999	97.06217
@LLDEYNVTPSPPGTVLTSAL2PVICGPNR	106.82051	110.879745
@LGG2AESLIPGFQSTQGDAFATTSFSAGTDLQR	109.84889	107.257675
@DTHEDHDTSTENTDESNHDPQFEPIVSLPEQEIK	52.62964	54.974476
@QPTPPFFGR	39.02298	44.08294
@AEFTSPP2LFK	79.38663000000001	75.85585
@SAQIWSLA2PLR	85.89633	89.20468000000001
@SGASG2WDCGLSR	26.315483	25.768677
@DH2D2DDQMLVAK	20.754608	19.840603
@ELGLGC2PPAETLADAK	56.65205400000001	56.911804
@ILATPPQEDAP2VDIANIR	67.36476	65.81631999999999
@QQPPEPEWIGDGEST2PSDK	44.53337	43.92152
@2GSEEAVTDPGEREAGASLYQGLMR	58.32373	64.03465
*AAAAAAAGDSDSWDADAF2VEDPVRK	83.10048	79.55025
@LSGINEIPRPFSPPVT2NTSPPPAAPLAR	74.35295	72.40603
@VLQDMGLP3GAEGRD2SKGED2AEETEAK	38.38443	41.773125
@SSSPN2PLPMFR	59.31474300000001	61.059334
@RCC2PPNELGFR	22.635056	23.700064
@THFPQF2Y2ASIRE	63.04637	62.33095600000001
@RVSSSR2VSG2PEPAAK	-32.898903	-40.96823
@DSNELSD2AGEEDSADLK	15.447708	16.68715
@LE22DLTPPHSPPPSSR	17.652359	14.78536
@QNTASPG2PVNSHLPG2PK	12.27729	9.342906
@DIDIEDLEELDPDFIMAK	131.4235	131.09245
@TERD3PGHGSGWAE3PRTDR	-12.172691	-14.794462
@QEVNPVRQEIE2ETTSEEQIQEEK	30.065353	28.538647
@GADFLVTEVENGGSLGSK	67.51765400000001	68.12044499999999
@RAAVGQE2PGGLEAGNAK	-6.630103999999999	-6.6302824
@ATDEDMQ2LA2LMSMK	113.09271	110.02529
@ATLSSTSGLDLMSESGEGEI2PQR	65.2966	65.49436999999999
@G2LSSVTPSP3PENEK	14.89859	15.045721
@LQL2DEESVFEEALMSPDTR	125.41611	134.07669
@WDE3PGR	-7.415809599999999	-7.279425
@2DI2PLTPR	33.415665	32.54043
@WGR2R2PQR	-36.21498	-33.62259
@AE2PSPAPPPGLR	15.917206	13.776438
@2R2FDYNYRR	4.546547	5.6330595
@SPQLSLSPRPA2PK	16.877777	15.31165
@LSSPAAFLPACN2PSK	59.98295600000001	57.60016
@AFGSGIDIKPG3PPIAGR	47.46643	49.486168
@PGPTPSGTNVG2SGR2PSK	-18.797562	-22.794605
@TTWGDGGEN2PCNVVSK	23.347641	24.99372
@G2LQAHDTSSLPTVIMR	46.123657	47.58201
@GWAFG2NSLPIAGSVGMGVAR	107.567	105.93827
@RTADSS22EDEEEYVVEK	15.787949	15.861031
@ES3QLSPADLTEGKPTDPSK	27.776543	27.580688
@SCLLEEEEE2GEEAAEAME	76.5226	71.819786
@SPTLSQVH2PLVT2PSANLK	40.339752	41.7047
@DGTVLCELINALYPEGQAPVK	143.2552	142.59473
@GRL3P2PDIIVL2DNEASSPR	70.76616	69.657715
@KP2PSESPEPWKPFPAV2PEPR	56.46353000000001	56.56154300000001
@VVGSMPTAGSAG2VPENLNLFPEPGSK	85.495056	84.90621
@EDLEDLEEEEV2DMGNDDPEMGER	77.76892	78.62844
@ERISENY2DK2DIENADESSSSILK	33.76457199999999	33.880344
@SD2PEIPFQAAAGPSDGLDASSPGNSFVGLR	93.67952	96.209946
@RW2LASLPSSGYGTNTPSSTVSSSCS2QEK	63.51205400000001	64.10954
@DQPDG2SLSPAQ2PSQSQPPAASSLREPGLESK	37.624603	34.135643
@IWDP3P2HTPAGAATPGRGD3PGHA3PGHGGATSSAR	17.037598	14.5823345
@PVSAPGDDTE2LH2QGEEEFDMPQPPHGHVLHR	30.393692	29.425781
@2LIVEGK	10.973686	10.806374
@MGA3PTPFK	26.385895	22.247433
@SALSPSK2PAK	-33.134438	-37.17772
@SP2FGAGEGLLR	59.45186	59.86616
@LFAPQQILQC2PAN	89.311295	89.91181999999999
@KE2DGEESRLPQPK	-17.578522	-22.80534
@VRGPVSG2PDSMNASR	-6.405014	-9.427302000000001
@2SLGSLQTPEAVTTRK	25.398956	22.397762
@LPQSSSSE2SPP2PQPTK	-8.043586999999999	-9.1834545
@AL3DDSDENEEEDAFTDQK	36.319763	33.21644000000001
@RQN2SD2ISSLNSITSHSSIGSSK	33.99176	33.6761
@RACA2PSAQVEGSPVAGSDGSQPAVK	6.793884299999999	3.4559646
*AAAAAALSGAGTPPAGGGAGGGGAGGGG2PPGGWAVAR	86.54885999999999	95.13832
@DVDVSED2PPPLPERTPESFVLASEHNTPVR	63.72854599999999	67.39922
@TPQRGDEEGLGGEEEEEEEEEEEDD2AEEGGAAR	13.5177765	14.07885
@NLLR2PSIK	14.988846	17.390125
@RLPSSPASP2PK	-13.260735	-18.893272
@E1LA2DDEEDVSSK	-2.6162033	0.17601013
@FRPFTFSQ2TPIGLDR	79.398285	78.54002
@DNDDDQ2DKG3YTIELENPNSEEVEARK	36.58847	33.675232
@EGDVLRR2EEH2PPR	-21.531364	-20.230717
@LSDPP3SPSSPSQMMPHVQTHF	58.32373	56.923145
@TINNQHSVESQDNDQPDYD2VA2DEDTDLETTASK	32.58458	31.365046
@AAAAAPA2EDEDDEDDEDDEDDDDDEEDD2EEEAMETTPAK	29.622849	25.193487
@DSG2DQDLDGAGVR	5.3228683	5.189656299999999
@DEEI2EE2DIEEK	21.476677	25.152044
@LLEDSEE22EETVSR	26.210953	23.610859
@2CHDLSVL	45.8331	47.148525
@LRS2VPGVR	-7.295418	-6.1849732
@LEGVDGGQ2PR	-8.106475999999999	-13.102526
@2DSELNSEVAARK	-5.872635	-6.6391463
@KYE2DED2LGSSGR	-11.923347	-10.979503
@FLNR2PEE2FDIK	52.21797	53.23821
@AADK2PESQNLIDGTK	1.2877121	0.29769135
@VATLN2EEESDPPTYK	19.448456	18.412403
@A2RDP2PIQDGNEDMK	0.20685577	-2.2664323
@GTL2DSEIETNSATSTIFGK	72.222336	74.11654
*MDNYADL2DTELTTLLRR	113.63071	123.08296
@YAPTEAQLNAVDALIDSMSLAK	136.83221	134.25174
@PISADQMFVSAPVNSTAPAAPAPSS2PK	62.63733000000001	63.60842
@VGSAADIPINISETDLSLLTATVVPPSGR	134.1655	129.875
@GLVAAYSGE2D2EEEQERGGPEREEK	16.475769	15.095968
*STVHEILCKL2LEGDHSTPPSAYGSVK	75.64010999999999	72.67268
*AARD2D2EEDLVSYGTGLEPLEEGERPK	79.72366	75.77163
@GTEAPAVV3EEEDDDEETAPPVIAPRPDHTK	33.99176	31.465628
@DLH2DDNEEE2DEVEDNDNDSEMERPVNR	11.952873	12.767691
@FSEMMNNMGGDEDVDLPEVDGADDDSQD2DDEK	74.04541	74.37938
@2MSEDGGLQESNPCADDFVSASTADVSHTNLGTIRK	57.224228	53.081654
@NTADHDE2PPR3PTGNAPSSESDIDISSPNVSHDESIAK	23.7984	22.108006
@RVQ3PLLR	1.9752121	5.117516999999999
@GDEPQASGYH2EGETLK	-7.6641693	-5.906100299999999
@AGYSTDE22SSSLHATR	-4.0046234	-6.6906114
@DEEPSGWEEPSPQ2ISR	42.020844	41.327705
@2MEVLSITDAGGGGSPVP3RR	60.766006	58.768085
@ASSGDIGSLD4QEFVVDIESR	112.0146	109.374
@GFGLVAYAAD22DEEEEHGGHK	43.878616	41.976906
@AVPVE2PVQK	-4.0046234	-3.529425100000001
@2DHEEDNMEDGM	14.099449	11.005632
@LVSVQEDAGK2PAR	-10.798126	-10.793231
@2SS2LLASPGHISVK	43.11199999999999	43.447685
@2LDFFR2MDDIDYKPTNK	81.26443499999999	83.52195999999999
@EFLEPDSWE3LDQQQFFTEEELK	125.550995	123.95884
@EFLEPD2WETLDQQQFFTEEELK	116.0291	125.75521
@SL2ELCLAVPAPGIR	94.030975	96.6949
@GAGQQQ2QEMMEVDR	12.857506	16.023579
@AVALD2DNISLK	44.268143	42.13833
@2DEQLSSLDRDSGQCSR	7.3583755	4.573714
@TL2SPSLQTDGIAATPVPPPPPPK	57.39167800000001	55.02466
@HRITVQA2PGLDR	-5.345146	-3.7478652
@AGPGS2PLFSLLPGYR	113.09271	114.687294
@DGLTNAGELE2DSGSDK	20.69033	19.763943
@AEHMETNAVGP2PSSDTR	-12.308807	-9.648862
@ASEIQPLQG3NENRENSPAGR	3.36409	4.337302999999999
@RPQ2PGA2PSQAERLPSDSER	3.6356049	-4.1894913
@EPD2GSHSRQS2TDS2GGHPGPR	-36.5145	-42.83104
@TEVLLDQPEIWGSGQPINPSME2PK	95.39017	93.12528
@SYAPAPHPMAPP2PSTNSSSNNSSNNSSGEQLSK	14.816528	14.226341
@MIS3P2PK	-4.4955597	1.4042435
@LDLTENL3GSK	42.218018	43.428738
*AADVFMC2PR	78.48424	80.26539
@L2PQMQVHQDK	-8.852249	-9.311539
@RS2PPPPPSGSSSR	-35.189262	-41.514637
@D2FIGTPYWMAPEVVMCETSK	136.83221	139.29465
@TSPADHGG2VG2ESGGSAVDSVAGEHSVSGR	9.019318	12.460627
@LYFHSDTCLPLRPQEMEVD2EDEK	55.579742	56.19085699999999
@NVD22PETSPSVSPMPHSSSIANLQTASK	48.18866	42.109932
@EEPNVDGQEVAPS2PPLAAQ2PEGNHGHQEPASTSFHPPR	28.120453	27.38822
@GVAPAD2PEAPR	-10.920372	-11.6747055
@TAVDGFQ2ESPEK	12.474457	12.557266
@SMGSQEDDSGNKPSSY2	-19.30484	-18.030066
@TMIVHDDVESEPAMTP2K	22.775085	23.90778
@TVLGPDTAEPATAEAAVAPPDAGLPLPGLPAEG2PPPK	94.06583	97.92472
@3LCGTPNYIAPEVLSK	66.044235	65.51798000000001
@2LNLVDSPQPLLEK	77.09315500000001	77.40353
@IPMTPTSSFV2PPPPTA2PHSNR	50.373	50.633446
@AEAPLP2PK	6.8980026	6.815819
@DG3ISEDTIR	13.587906	13.772049
@SI2ITSALLTEK	79.88651999999999	82.96860500000001
@2PSGSAFGSQENLR	20.37703	18.671803
@ES2PIPSPT2DRK	-11.2037735	-6.11335
@SPSPPDG2PAA3PEIR	16.35318	19.514402
@LPSG2GAASP3GSAVDIR	23.596771	34.32356
@PG3PGN2PSSQRLPSK	-11.344147	-12.191582
@PGPTPSGTNVGSSGR2P2K	-18.538628	-21.148838
@LSLEGDHSTPPSAYG2VK	23.335625	19.962236
@PAPAPGSHREI2SSP3SK	-30.112717	-33.397865
@GSSQPNLS3SHSEQEYGK	-5.0285645	-11.933126
@K2PVGK2PPSTGSTYGSSQK	-24.84932	-24.571
@RP2QEQSASASSGQPQAPLNR	-13.208923	-12.706447
@QK2DAEEDGGTVSQEEEDRK	-29.88218	-34.41868
@HAASYSSDSENQGS4SGVIPPPPGR	32.122513	28.232052
@ALELPLAA22IPRPRTPSPESHR	56.001877	52.94989
@TARPFGIQAPGGT2QMERSPMLER	41.43422	39.54914
@DGFAEEAPSTSRGPGGSQGSQGP2PQGAR	5.420723000000001	8.34995
@2P2PGRRNPETSVTQSSSAQDEPATK	-11.973907	-11.744784
@IWDPTPSHTPAGAA3PGRGD3PGHATPGHGGATSSAR	8.505081	2.6999252
@REGV3PWA2FK	50.373	48.997414
@RQ2P2PSTRPIR	-29.53022	-32.16622
@SVSSASEHSTTEP2PAAR	-31.141418	-32.914307
@SN2SSEAVLGQEELSAQAK	37.034042	38.305515
@LLRPL2PV3PPPPNSGSK	37.289352	41.31556
@YQTQPV3LGEVEQVQSGK	47.151245	51.734337
@EPEMPGPREE2EEEEDEDDEEEEEEEK	16.859612	15.618045
@2ESLDPDSSMDTTLILK	75.71298	79.88878000000001
@NISSSPSVESLPGGREF3GSPPSSATK	43.062607	38.53980300000001
@TLSSSS1DL2R	-2.0979767	-5.8402357
@NLATSAD3PPSTVPGTGK	21.098053	19.82621
@NA3DLQNSSMSEEELTK	31.708405	27.426657
@2PDLAPTPAPQSTPR	15.5245285	15.220198
@SSR22PELTRK	-34.463257	-37.49929
@RDQTA2APA3PLVNK	-0.6529465	-2.2107024
@HAIMR2PQ1VSAIVR	21.244728	12.163958
@GGIDNPAI3SDQELDDK	34.122482	32.88072
@WGDAGAEYVVESTGVFTTMEK	111.7509	97.239296
@IHQD2ESGDELSSSSTEQIR	3.7493362	5.924718
@KG2STDISEDWEK	20.573921	16.386257
@HLDVDLDRQSL2SIDK	36.950684	33.586327
@RNTVDLVTTCHIHSS2DDEIDFK	31.419708	31.2383
@EPG2PPSVQR	-16.477379	-12.010637
@AQGAGVTLPP3PSGSR	20.657143	21.879015
@TAAELLQSQG2QAGGSQTLK	34.434982	32.306564
@QRGSETG2ETHESDLAPSDK	-24.347221	-28.504955
@WDS4ENFNQHHEDSVDGSLTHTR	27.160942	25.210806
@IDEPSTPYHSMMGDDEDACSDTEA3EA1APDILAR	63.610016	63.70701999999999
@RTY2DEANQMR	-12.412682	-13.479593
@TASRPDDIPD2P22PK	7.5582886	4.761241
@KP2SEERETEISLK	-4.62146	-5.405551
@1PSFGML2PGK	60.335556	52.549583
@GGTMTDLDEQEDESMET3GKDEDENSTGNK	24.149704	20.331474
@S2PEIQEPIK	21.098053	19.192598
@AANMLQQ2GSK	-1.4231033	-7.9804106
@GAPVNISS2DLTGR	38.118576	35.88963
@RSNSAPLIHGL2DTSPVFQAEAPSAR	57.40781999999999	51.49529
@LHLYN2LTR	31.035294	26.844055
@SRVSV2PGR	-33.39492	-35.306774
@SESVV4ADIRK	9.013237	8.070024499999999
@GLLSGQT2PTNAK	17.20272	15.607312
@SS2MELHREENR	-29.26336	-31.13589
@AEDGATPSP2NETPK	-18.387985	-19.949419
@LNSSGS2EDSFVEIR	42.93219000000001	47.388584
@AAGALGSA2SGS1PNLAAR	13.587906	17.140177
@AP2PPPTASNSSNSQSEK	-28.353378	-28.262487
@RPL2GPDVGTPQPAGLASGAK	27.729416	27.325947
@ASV2P1DEPVPDSESPIEK	27.727684	27.168186
@SAFTPATATG2SP2PVLGQGEK	44.506653	45.368652
@A3SNVFAMFDQSQIQEFK	118.90901	117.70714
@M2HSSSSDTDINEIHTNHK	-24.80391	-22.525227
@VSEEQTQPP2PAGAG1STAMGR	8.788727	8.828671
@RGS1S4LAAVEEEVEESSVK	90.99969499999999	86.9361
@SSPVNNHHSPGQ3P3LGQPEAR	3.9691467	-5.9950013
@MQEAMTQEVSDVFSDTT3PIK	81.57403599999999	79.43854
@2GSPRPTEPTDFL1LFEGSPSGK	102.4438	102.28695
@MAETVDTSEMVNGA3EQR3SSK	31.312302	24.133806
@TV22PPTSPRPGSAATVSASTSNIIPPR	41.23001	41.317974
@EAPAEGEAAEPGSPTAAEGEAASAASSTS2PK	22.004227	21.378103
@ATLSSTSGLDLMSESGEGEI2PQREVSR	57.741516	54.895954
@QQLLTEEESYALSCEIEAAADASTT2PK	106.82051	99.76076
@HSVTAATPPP2PTSGESGDLLSNLLQSPSSAK	81.07817	83.340294
@TQTPPVSPAPQPTEERLPS2PVYEDAASFK	54.3275	53.339935
@RLEGTEHRQDND3GNEEQEEEEDDEEEMEEK	-3.738083	-5.486949
@G2LASLDSLRK	28.31845	28.1582
@LP2GSGAASP3GSAVDIR	34.756714	34.09884
@LQP2SSPENSLDPFPPR	62.59689300000001	62.13060400000001
@TKPPRPD2PATTPNISVK	4.052169999999999	2.590239
@TSFSQEQSCD2AGEGSER	-8.652695	-9.603017999999999
@VAAAAGSGP2PPG2PGHDRER	-21.26522	-22.829426
@PSSAIPTSQPP2ATPGSPVASK	19.19629	17.451672
@GAASTLVPGVSETSA2PGSPSVR	42.599564	42.875187
@KN2ITEISDNEDDLLEYHR	46.710617	44.3189
@AAAAPGASP2PGGDAAWSEAGPGPRPLAR	37.058777	34.562946
@VTTEIQLPSQ2PVEEQSPASLSSLR	69.38383499999999	74.06286
@IPVEGPL2PSR	31.950882	33.156143
@2RQTP2PDVVLR	25.744087	27.439709
@ASASGSGAQVGGPISSGS2ASSVTVTR	20.877014	20.836697
@2ASCGSPLSGGAEEASGGTGYGGEGSGPGASDCR	27.936676	25.030674
@4NPKYSVANDTGFVDIPK	56.40384	53.74115
@NA2VPNLR	12.376579	14.919836
@SDSNA2FLR	21.753517	26.626415
@SQ2FSHQQPSR	-32.34604	-35.29601
@NSASATTPL2GNSSR	-11.237297	-7.669092999999999
@AEDGATPSPSNE3PKK	-37.53613	-40.135784
@QQAAYYAQT2PQGMPQHPPAPQGQ	26.90989	23.620419
@SSPTEGCNDAFVEVGMPRSP2HSGNAGDLK	36.66693	31.578196
@ANHGPGMAMNWPQFEEW2ADLNRTLSR	90.99969499999999	91.49195999999999
@SAV2PDLHITPIYEGR	56.405014	55.189514
@IE3DEEESCDNAHGDANQPAR	-23.992195	-27.016705
@N2ITEISDNEDDLLEYHRR	42.980087	43.077427
@D2QDASAEQSDHDDEVASLASASGGFGTK	52.714447	51.04362
@2ISTSGPLDK	13.921555	15.3616
@ARVALENDDR2EEEK	-20.689781	-29.352976
@NGILA2PQSAPGNLDNSK	35.169205	33.77157
@YSDVEVPASVTGYSFASDGDSGTCSPLRH2FQK	57.250565	54.596
@RSSVV2PSHPPPAPPLG2PPGPK	22.053642	24.638538
@TA2LPGYGR	15.728294	15.430204
@EVELV2E	33.938873	35.229282
@SI2SPNVNR	-10.817802	-16.132597
@RK2ELEFETLK	19.005592	21.449802
@DRIC2DEEEDEEK	-22.625137	-19.65099
@RQTQSESSNYD2ELEK	-5.856224	-6.234946
@YNTEGRV2PSPSQESLSSSK	3.0504074	-3.7390182
@SSEPVQHEESIRKP2PEPR	-20.213074	-24.974283
@D2PVCPHFTTNGNENSSIEK	19.665947	16.829546
@PLAGQEAVVDLHADDSRI2EDETER	33.865585	32.679012
@RDQPAFTPSGILTPHALGSRN2PGSQVASNPR	38.223663	37.973133
@SF2LEGLTGGAGVGNKPSSSLEVSSANAEELRHPFSGEER	62.636047	68.19187
@YNSH2LENESIK	4.754654	-3.688446
@ANNLHSGDNFQLND2EIER	35.60942	32.54239699999999
@AQSTD2LGTSGSLQSK	6.7092285	3.0138688
@AQENYEGSEEV2PPQTK	8.605324000000001	4.777583
@VPSP2ALLVDNPTPFGNAK	88.71637	88.57533000000001
@AEASSGDHP3DTEMK	-37.85619699999999	-32.56564
@YATVSSP2K	-19.595757	-23.286436
@EAYLVGLFEDTNLCAIHAK	95.49826	93.285126
*TECFLPPTS2PSEHR	52.28	51.7983
@EQNVAF2PLK	40.76593	44.17159
@TPLSQSM2VLPTSKPEK	36.270798	34.35005
@NEVNG3SEDIKSEGDTQSN	-10.874924	-8.901352000000001
*AAAETQSLREQPEMEDAN2EK	29.384445	24.684322
@RPYTGNPQYTYNNW2PPVQSNETSNGYFLER	66.55827	66.08688000000001
@RHPPLYQAGLTPPL2PPK	40.296387	43.403046
@AQ2LIDLGSSSSTSSTASLSGNSPK	49.268494	51.322205
@LEEEPSASSPQ4ACDFNLFLEDSADNR	107.6087	101.91637
@3LSPEFNER	28.213425	24.840145
@AGG2VESLR	-2.4085617	-6.139119
@EKF2FEPK	21.258072	19.824528
@SETSWE2PK	5.10894	4.560239
@IPSLGWSP2K	57.647247	57.806152
@ST3PTSSPFR	12.995003	11.302953
@NLQ2PTQFQTPR	26.199112	26.313013
@APSPAPS2VPLGSEK	20.825127	16.704872
@SLYA2SPGGVYATR	32.479904	31.357077
@2REDLSAQPVQTK	-13.22287	-15.664476
@AS2PGYIDSPTY2R	26.217133	28.60726
@2SIHNFMTHPEFR	33.78177	33.73584
@RLSLPGLLSQV2PR	76.48361	75.17295
@RNSS2PVSPASVPGQR	-8.027641000000001	-7.4919558
@HEDGTQ2DSEDPLAK	-5.729225	-6.9517303
@RKH2EEAEFTPPLK	4.770279	4.0811934
@DH2PTPSVFNSDEER	17.914604	18.764042
@2PGSTPTTPTSSQAPQK	-18.525703	-21.250942
@IEDVGSDEEDD2GKDKK	-35.93772	-35.471584
@SGS2QELDVKPSA2PQER	9.330124	8.045086999999999
@DQQP2GSEGEDDDAEAALK	14.816528	14.063212
@GG2PPWAANSQPQPPRESK	16.126602	16.791876
@PAETPVATSP3ATDSTSGDSSR	-0.65784454	-3.234401
@SPTLSQVHSPLVT2PSANLK	43.54869	38.50873
@NLIDSMDQSAFAGF2FVNPK	128.96269	126.44631
@2QSPAASDCSSSSSSASLPSSGR	-3.759819	-8.238658000000001
@SLPAPVAQRPD2PGGGLQAPGQK	24.768295	25.083164
@PFH2PDLSWHPPHQGLSDIR	39.401535	41.154488
@NL2PTPASPNQGPPPQVPVSPGPPK	35.54129	35.92156
@DFDHHDSPALEVFTEQPP2PLPK	70.17241	68.515854
@HIPTALPVSGTLS2SNPDLLQSHHR	43.430756	39.59321
*ALV3VSRSPPGSGASTPVGPWDQAVQR	85.09369000000001	85.67851
@QPPPLAPQ2PQGGVMGGSNSNQQQQMR	31.523056	34.551327
@LLDL2DSTSVASFPSADETDGNLPESR	81.26443499999999	85.93174
@AG2PLCNSNLQDSEEDIEP2YSLFR	105.314896	101.30122
@GIQYIDLS2DSEDVVSPNCSNTVQEK	64.60986	64.21065
@IWRRS4DVPPPPMEPDHPFYSNISK	48.38667299999999	47.042385
@IQFVEGPVEPGKPT2PEHVVYEGETVTR	51.989197	49.805096
@GLLAQGLRPE2PPPAGPLLNGAPAGESPQPK	62.091797	64.62063
@3CNSPQNSTDSVSDIVPDSPFPGALGSDTR	86.647736	86.48492399999999
@VVLGDGVQLPPGDYST3PGGTLF2TTPGGTR	105.314896	105.818886
@AQQYYFDAAEAEAWMSEQELYMMSEEK	128.96269	124.93956
@NVQQDNSEAGTQPQVQTDAQQTSQSPP2PELTSEENK	19.952026	19.374857
@TV2SPIPYTP2PSSSRPISPGLSYASHTVGFTPPTSL3R	88.75667	87.835236
@S2PAFGDRR	-23.347168	-24.084616
@SFNMP2LDK	50.455704	51.890038
@VNL2PNRNQSAK	-25.54786	-27.32436
@SVPSIAAATGTH2R	11.417839	8.847615
@TGSGSPFAGN2PAR	5.767921400000001	1.6190491
@YDLDFK2PTDPSR	34.03624	35.86146
@NSS2PVSPASVPGQRR	-6.630103999999999	-8.194087
@RTGSDHTNPT2PLLVK	8.253219999999999	9.971293
@2GSASPAPGDTLPWNLPK	79.66765	83.33455
@2QSTTFNPDD1SEPEFK	37.59337	37.282005
@EEAPA2PLRPLYPQISPLK	70.877625	72.38716
@SP2HSSSNRPFTPPTSTGGSK	-13.097969	-13.884282
@SLDDLESATV2DGELTGADLK	73.123474	73.93654000000001
@AGEEDEGEEDSDSD4EISAK	12.908257	9.942578
@SRSLSN2NPDISGTPTSPDDEVR	15.195412	12.245377
@TCF2PNRVIGLSSDLQQVGGASAR	74.15068000000001	74.27602399999999
@ASEENLLSSSSVPSADRDS2PTTNSK	24.449982	24.590538
@VTLQD4RLPDSDDDEDEETAIQR	50.626923	47.11647
@GGFD2PFYR	51.140167	54.48044599999999
@QVS2PSFTNR	1.0853729	-0.19243622
@AVSTSS1G3LPK	12.603027	-1.3185012
@SS3PLHSPSPIR	5.090225	0.5055191
@AASQGSD2PLLPAQR	19.663307	17.807436
@KRP2LPSSPSPGLPK	12.067711	9.073993
@ALSSGGSIT2PPLSPALPK	61.55104	57.401173
@AHQGTGAGI2PVILNSGEGK	30.962204	32.0361
@SFN4SPNSSTSEVSSTSASK	20.239227	19.56259
@IYLTADNLVLNLQDESFTR	103.2574	107.64315
@RR2LPAGDALYLSFNPPQPSR	58.77855	63.36829399999999
@PMFFYVTQGQEEIASSGTSYLNR	89.07760999999999	90.62706
@LIRDFQEYVEPGEDFPA2PQRR	53.844055	51.803223
@2AADLISQAR	27.88131	30.627125
@SESQESLVT2PSK	2.770752	1.8319412
@VDVEVPDV2LEGPEGK	58.736023	61.42891700000001
@MFTNPDNG2PAMTHR	10.419716	10.298822
@SEGPSLSP2GK	-2.8587494	-8.312747
@RAGDLLED2PK	6.4106674	4.4580946
@ATSVALPGW2PSETRSSFMSR	62.64308	65.45130999999999
@P2TQPRPDSWGEDNWEGLETDSR	56.676666	56.43724399999999
@TF2DGLATR	26.210953	27.219147
@ILNSL3LPNK	49.776978	51.88987
@M2PPPSGFGER	22.049202	21.923374
@NS2PAPPQPAPGK	-20.381699	-26.507837
@LFDEEEDS2EK	16.61499	13.819445
@AVSPPHLDGPP2PR	17.208794	20.376438
@RSR2PLELEPEAK	2.2456894	-0.7649414000000001
@STSMDSGSSESPA2LK	3.0919037	1.2285645
@2VEHVSPDTADAESGK	-13.533539	-15.188078
@FCSNSGRL2GPAELR	19.665947	19.390245
@RAELPGSS2PLLAQPR	31.571991	30.175339
@AESCG2FDETESEESSK	-4.7998886	-3.2124543
@VPSTEAEALASSLMGLFEK	143.2552	143.65524
@FIHQQPQSSSPVYGS2AK	4.816780000000001	-3.5631394
@NHSDSSTSESEVSSV2PLK	6.446159400000001	6.666606
@TASE3RSEG2EYEEIPK	19.665947	19.783918
@ERDH2PTP2VFNSDEER	9.482445	9.63133
@PAGPPGILALLDEECWFPK	142.38821	137.06714
@APVPEPGLDLSLSPRPD2PQPR	58.77855	60.268837
@GNFTLPEVAECFDEITYVELQK	135.1922	126.75051
@STSAPQM2PGSSDNQSSSPQPAQQK	-9.598137	-12.67473
@2PHSTVPEHHPHPISPYEHLLR	10.443794	16.21612
@NMTVEQLLTGSPT2PTVEPEKPTR	71.69776999999999	69.83925
@SAEPSANTTLVSE3EEEGSVPAFGAAAK	63.82509	58.101013
@1APTPIPTR2PSDSSTASTPVAEQIER	33.342117	30.645578
@SLGYHGSSYSPEGVEPV2PVSSP2LTHDK	38.63533	35.89765
@KPSLVSDLPWEGAAPQ2PSFSGSEDSGSPK	71.15921	73.21043399999999
@ASVVDPSTESSPAPQEGSEQPASPA2PLSSR	30.564148	28.093433
@SQD2YPVSPRPFS2PSM2PSHGMNIHNLASGK	57.00045799999999	56.15017
@2PTEYHEPVYANPFYRPTTPQRETVTPGPNFQER	48.916748	49.296333
@IRQPSVDLTDDDQTSSVPHSAISDIMS2DQETYSCK	55.8676	54.67434
@SGSLGQP2PSAQR	-14.224106	-16.906542
@2PIIIHDDNSSDK	-3.7471085	1.596373
@ADLNQGIGEPQ2PSR	12.927338	12.7269535
@LFIIRG2PQQIDHAK	32.3723	33.337543
@ADSGPTQPPLSL2PAPETK	38.339294	38.700066
*SASAPAAEGEG3PTQPASEK	3.3135223	-0.7902893
@FLMECRN2PV3KTPPR	20.128906	17.495455
@AAFGTQAPDPG2TESLQEK	26.323402	27.827795
@FDLDEEMGPPGSSP3PEPPQK	55.934326	56.683533
@ASPEPQRENA2PAPGTTAEEAMSR	9.772766	8.8992
@RACASPSAQVEG2PVAGSDGSQPAVK	3.2415009	-1.2369782
@VEEASPGRPSSVD3LLSPTALIDSILR	146.02881	144.24149
@N2PGLGSLVSPHGPHMPPAASIPPPPGLGGVK	69.31024000000001	68.73073000000001
@LED2EVRSVASNQ2EMEFSSLQDMPK	68.23024000000001	68.72164000000001
@LQQGAGLESPQGQPEPGAA2PQRQQDLHLESPQR	21.631721	21.848621
@MF2PMEEK	39.37007	37.061043
@2LTNSHLEK	-20.560318	-18.60644
@GEVLGLS2SLGK	53.55426	51.672646
@TLSEVD4APAGPAR	20.968178	23.369078
@NISS2PSVESLPGGR	27.468445	29.501694
@LRE2PGSEQTPFMTAPEGK	31.59523	29.151495
@TDVCVFAAQEDLETMQAFAQVFNK	139.6883	140.04483
@EESPMDVDQPSPSAQD3QSIASDGTPQGEK	32.968643	30.50412
@SAAD2ISESVPVGPK	32.16362	31.389542
@GCGFPVGEH2PHSR	-9.861771000000001	-12.138492
@NWGAVVR2PEGTPQK	16.859612	18.483728
@APP2PGSLAAPGR	21.200096	20.027153
@TVSPGSV2PIHGQGQVVENLK	33.010025	32.573296
@LSD2PSMGR	-9.168381	-11.056636
@PAPV2PESVK	2.9924698	1.4659897
@VLPAFRE2PSGR	20.239227	22.78464
@R2TELVLSPDMPR	41.01886	40.26804
@RVNDAEPG2PEAPQGK	-25.611443	-29.729248
@STPFIVPS2PTEQEGR	47.749863	46.787617
@IQNTGDY4DLYGGEK	35.139557	39.13119
@GQLER2PSGSAFGSQENLR	16.663795	18.458324
@SPDEATAADQE2EDDLSASR	8.032791	3.7993913
@LG2PDSTSPSSSPTFWNYSR	67.997314	68.8199
@PRQPSQADTGGDD2DEDYEK	-20.213074	-23.782864
@YQYGGLN2GRPVTPPRTANPPK	14.028862	12.223651
*AASEVAGVVANAP2PPESSSLCASK	72.16223000000001	65.89368
@SHSDASVGSH2STESEHGSSSPRFPR	-34.153656	-26.394592
@TEVEE3AGSVPAEELVEMDAEPQEAEPAK	70.6765	68.93213
@GPQGPGGGGINVQEILTSIMG2PNSHPSEELLK	138.1472	129.09172
@GH2GTTASGGENEREDLEQEWKPPDEELIK	44.290985	45.90902
@QSYAPAPHPMAPPSPSTNSS2NNSSNNSSGEQLSK	15.74617	13.741228
@SLQRA2TDNEELLQFPLELCSDSLPSHPFPPAK	96.672455	97.5844
@SSSHLDPAGTHSTLQGSGTTTPEHPSVIDPLMEQDEGPS3PPAK	41.31590300000001	44.577995
@MNIA2PGTVHK	1.5308533	-2.0188217
@QSSLAEPVSP2K	-1.5769653	3.2894273
@AAMYDIIS2PSK	50.31604	51.545765
@EARE2PDTQALLTCAEK	29.622849	26.406519
@ADNP2PNLMPASAQAQNAQR	24.449982	25.57387
@IGTLQDRPP2PFREPPGSER	26.485977	25.814081
@GG2PIIQEPEEPSEHREESSPRK	-4.325432	-6.244962999999999
@DREGPTDHLESACPLNLPLQNNHTAADMYLSPVR2PK	58.73503	56.731773
@NS3PPSLAR	-0.22006226	-3.630023200000001
@GP3PPLPSAPLAPEK	51.434067	47.96117
@RR22LSPPSSAYER	1.7207565	-1.8285736
@R3R2PSPTLGESLAPHK	9.053993	4.795247
@EEPPSPIEA3PPQSLLEK	61.91565	60.884285
@ERPR2AVLLVDETATTPIFANR	66.867386	65.284225
*AAAAGPGAALSPRPCDSDPATPGAQ2PK	35.594727	31.611853
@S2LTLQWK	55.37330600000001	55.395134
@M2ISEGTVSDK	17.824577	14.5729265
@VDIDAPDV2IEGPDAK	50.883484	47.911964
@EIQNGNLHE2DSESVPRDFK	16.919678	14.195119
@QSSASGYQAPSTP2FPVSPAYYPGLSSPATSPSPDSAAFR	96.56681999999999	90.23331999999999
@G2PSPASVSSGRK	-36.70089	-42.09541
@EE2PLRIK	3.6356049	0.008354186999999999
@2PSSLLEDAK	35.3338	33.658134
@SGSLDSELSV2PK	33.518127	32.28570999999999
@AAGARPL3SPESLSR	14.8424	11.860476
@2SGSETEQVVDFSDR	37.788315	37.172306
@KKEPAITSQN2PEAR	-37.37384	-40.23985
@DLHQP2LSPASPHSQGFER	19.663307	18.557785
@LAAGHELQPLAIVDQRPS2R	44.860596	44.947823
@IHQDSE2GDELSSSSTEQIR	5.9553833	5.321393
@VNPHKV2PASSVDSNIPSSQGYK	8.636925	8.045314
@MEVLSPASPGGL2DGNPSLSDPSTPR	61.001328	62.03784
@VQGGVPAG2DEYEDECPHLIALSSLNR	67.36476	68.42976
@NI2AGSLGSLLGHHHGQGAESDPHVTEPLMGGVPETR	55.984604	57.860424
@S2WLSTEGGR	28.31845	29.972128
@LG2YSGPTSVSR	15.96106	13.476671
@DR3PPHLLYSDR	17.145218	15.692853
@KSEAPAEVTHF2PK	-2.205101	0.64856565
@YQYGGLN2GRPVTPPR	20.825127	20.087826
@K2STV2EDVEATVPMLQR	78.907364	75.59918
@HSMGPGGYGDNLGGGQMY2PR	28.617477	30.56927
@GGGGNFGPGPG2NFRGGSDGYGSGR	19.663307	19.879068
@LDFLPEM1VDHCSLNS2PVSK	77.69811999999999	76.34591
@EHGLIF1ET2AK	-3.759819	24.913961
@GAGG2PVGVEEGLVNVGTGQK	54.95640600000001	52.927284
@2PPLGGAQTISK	12.995003	12.423459
@ALSGGGSVA2PPPSPAMPK	25.30362	25.634802
@VSHQGYS3EAEFEEPR	17.839226	17.535143
@INALTAASEAACLIVSVDETIK	147.6035	140.95749
@HLDGEEDGS2DQ2QASGTTGGR	-20.410805	-23.319033
@DLELPSQEAPSFQGTE2PKPCK	47.39984	47.336105
@IGDTSVSYK	-10.329773	-9.796982
@S3FSTNYR	9.158524	7.341788
@DEFEGLFK	65.79495	66.53110500000001
@RSV2LSMR	2.8376846	0.18753509
@PIVSASPP2R	9.656082000000001	3.9348373
@ITIADCGQLE	37.944824	37.572113
@QRIDEFESM	33.524124	34.52253
@LVILEGELER	53.96402	54.49745600000001
@RR3P3PPPR	-39.52731	-42.467392
@MALDIEIATYR	69.12686	67.362495
@INVYYNEATGGK	17.308762	15.09918
@SPNELVDDLFK	82.79555	85.05424000000001
@EVDEQ1LAIQSK	7.5908585	8.89695
@TIA2D2EEEAGK	-12.455154	-12.061275
@TALINSTGEEVA1R	14.000793	14.637787
@SVTEQGAELSNEER	-5.150764499999999	-5.686709400000001
@LGDVYVNDAFGTAHR	35.139557	33.723465
@HPSWR2EE3QER	-9.998352	-14.5300045
@HG2FHEDEDPIG2PR	12.131416	9.356949
@AA2PPASASDLIEQQQK	33.275543	33.201176
@2SIAG2EDAEPLAPPIK	52.72071999999999	60.369812
@TSFIQYLLEQEVPGSR	126.22609	114.91557
@FQEQECPP2PEPTRK	-10.335602	-12.582306
@VAPEEHPVLLTEAPLNPK	39.87755	39.920284
@VDIDAPDVDVHGPDWHLK	46.91121	46.845287
@3DSREDEISPPPPNPVVK	19.439232	21.583035
@GG1GSGGLATGIAGGLAGMGGIQNEK	62.62613	64.69856999999999
@VKPETPPRQ2H2GSISPYPK	-7.64167	-11.46097
@VKPE3PPRQ2HSGSI2PYPK	-5.524459999999999	-3.684091
@GGPGSAVSPYPTFNPSSDVAALHK	50.455704	47.707405
@AAAPAPEEEMDECEQALAAEPK	46.41214	41.5386
@RKP2VPDSA2PADDSFVDPGER	23.495071	24.977783
@SYDVPPPPMEPDHPFYSNISK	48.736847	49.92994
@LKF2DEEDGRD2DEEGAEGHR	-0.3727417	-3.0404296
@AA2DGQYENQSPEATSPR2PGVR	0.52734375	1.807251
@DDEFTHLYTLIVRPDNTYEVK	90.8284	87.68697
@EFSGPSTP3GTLEFEGGEVSLEGGK	74.999725	77.95947
*AAFAVEPQGPALGSEPMMLGSPT2PK	128.4382	129.55356
@MEDLDQSPLV2SSDSPPRPQPAFK	48.001144	68.84133
@GPEDSWLLLSAPGPTPA2PRPA2PCGK	93.37749000000001	94.45741
@2LGYHGSSYSPEGVEPV2PVS2PSLTHDK	39.016953	43.85427
@QLPLEPESP2GQVGPRPAPPQEE2PSSEAK	37.95279	42.2508
@EVAA3EEDVTRLPSPTSPFSSL2QDQAATSK	67.09622	73.397995
@LGGLLPPGGEGGPEATVV2DEDEAAEMEDEAVR	90.123825	92.473625
@IHGVNSGSSEGAQPNTENGVPEITDAATDQGPAE2PPT2PSSASR	36.956146	37.197365
@VTLLDLMIAK	109.2413	100.008095
@VAETANEEEVK	-30.017708	-29.840862
@YLYTLVITDK	62.512177	64.496414
@EFTG2PPSSA3K	0.52734375	3.157309
@RR2MSIDD3PR	-16.350655	-12.751951
@2EDGVEGDLGETQSR	15.829559	12.766627
@MDFAFPGS3N2LHR	61.973007	65.71844499999999
@2R2PMHY1YRPR	-8.272476	-8.587049
@SESLIDASED2QLEAAIR	74.403244	70.971886
@SASSD32EELNSQDSPPK	2.4621124	3.7522705
@NLISPDLGVVFLNVPENLK	118.80621	123.241165
@AQTEGINISEEALNHLGEIGTK	67.78696	73.007416
@AFQYVETHGEVCPANWTPDSPTIK	50.39215	52.773537
@D2AAPSPIPGADNLSADPVV2PPTSIPFK	96.31299999999999	114.533165
@SHLEPSGNPLPATPTTSAPSAPPASSQGPD3APRPSPPQEEAR	21.679451	24.346851
@NFNLPMCK	36.351562	35.73383
@GALIVLEGVDR	57.11051999999999	59.6388
@2MGLPTSDEQK	17.208794	16.954487
@YVDIAIPCNNK	31.169724	33.20994
@GR2PPERPVPG3PK	-20.566498	-17.91277
@LNLEAINYMAADGDFK	84.473465	86.65522
@2VAAEGALLPQTPP2PR	52.43995699999999	59.72843
@NATDLQNSS12EEELTK	5.0482254	9.941464999999999
@IAFGGETDEATR	11.551575	10.034838
@EIYENMAPGENK	8.373894	7.0886855
@SA2TDLGTADVVLGR	54.15799000000001	56.359062
@TVPPAVTGITFLSGGQ2EEEASINLNAINK	94.913376	103.462
@AGESVELFGK	32.393753	30.22724
@TGQEIPVNVR	9.398567	11.203623
*SEGDSVGESVHGK	-21.005707	-19.335234
@CASQAGMTAYGTR	-8.902641000000001	-8.703519
@LSEG2QPAEEEEDQETPSR	-0.8526459000000001	-2.123033
@NVDCVLLAR	31.349594	31.801458
@PASFMTSICDER	41.504517	42.68502
@IFEYETQR	14.298508	13.562129
@LMHNA2D2EVDQDDVVEWK	51.75354	50.65875
@LVTTVTEIAG	42.64128	45.229298
@SL2ELESLK	61.068237	57.84806
@PNDQILAEDK	-0.08315277	-0.98219144
@GIHPTIISESFQK	29.123856	29.992233
@DDFDFGTMGHVIR	57.468826	61.318268
@ELEDATETADAMNR	12.995003	10.743929
@3NS1QQLEQWIK	62.689606	66.50829
@YDERPGP2PLPHR	-7.6641693	-9.160036999999999
@GVSLTNHHFYDESK	4.4991226	-0.83098143
@AVFVDLEPTVIDEVR	87.8188	88.97661
@AAEAAAAPAESAAPAAGEEPSK	-8.182991000000001	-9.632953
@SPVGMLDL2SWSSPEVLR	117.3801	126.15572
@TQL2QGRSSPQLDPLRK	15.402252	12.5800905
@KL2LGQ4DNDAGGQLPFSK	59.08979799999999	65.309975
@DNYVPEVSALDQEIIEVDPDTK	94.75105	99.25126999999999
@DEPPPL2PAPLTPATPSSLDPFFSR	114.95639	118.501366
@TRTD2YSAGQ2VEILDGVELGEPAHK	60.83319	63.04311
@TSPTLDSANDLPR2PTSP2HLTHFK	33.19280999999999	33.692158
@LEEVLTNK	0.83247375	-3.0116959
@RALDVIQAGK	-2.298233	-0.37288362
@2TVASMMHR	7.848853999999999	2.5308487
@QYGNEVFLAK	29.608078	31.746775
@AAMEALVVEVTK	61.27466	58.87900500000001
@AQ2YDIQAWK	46.91121	46.40447
@AAMYDIISSP2K	47.425262	52.851654
@RFDDAVVQSDMK	10.912918	10.8599415
@3FSLDAVPPDHSPR	33.92595	37.165985
@VDATEESDLAQQYGVR	35.97464	33.500504
@RGPEVTSQGVQ3SSPACK	-13.203102	-17.86445
@SV2PESNDSISEELNHFK	56.154465	53.69525
@VQD3SNTGLGEDIIHQLSK	77.63565	76.749626
@HL2VSSQNPGRS2PPPGYVPER	12.036407	13.773787
@LQDSSDPDTGSEEEGS2RL2PPH2PR	9.586761	9.46172
@QLTFEEIAK	40.163773	41.413864
@WLNENAVEK	15.43573	12.647717
@QVAEQFLNMR	44.4646	45.952282
@R2PVPAQIAITVPK	41.28502	41.567764
@LLMSEDYFTQAMEVK	85.52342	85.54037
@MDR3PPPPTL2PAAITVGR	52.21472	54.211952
@SE2PFRETEPLV2PHQDK	30.679459	28.300312
@MGLVDQLVEPLGPGLKPPEER	80.99248	82.11403
@QQ2FCAKPPP2PLSPVPSVVK	50.8329	56.88758499999999
@TDQVIQSLIALVNDPQPEHPLR	106.8757	109.108505
@CDLISIPK	37.58931	41.39234
@MGAGLGHGMDR	-14.282196	-16.012432
@LEGNTVGVEAAR	-6.1567764	-4.3340135
@EQAEAEVASLNR	7.468124400000001	8.871857
@ATLAALETMDTGK	41.645752	43.896202
@QLVDTTVELANK	29.093979	30.367575
@HEQNIDCGGGYVK	-17.734764	-19.626942
@SQPERDWVLNEFR	54.573364	54.605396
@FIIG2VSEDNSEDEISNLVK	95.6134	98.90105
@EVDEQMLAIQSKNSS4FVEWIPNNVK	81.97395	100.47783
@2TGSIDQLSHFHNK	16.919678	14.596118
@FTSGAFL2PSVSVQECR3PR	52.19928	58.205437
@YQGVNLYIK	37.22554	37.442646
@EGDPAIYAER	4.427269	3.3788667
@FGDPVVQSD1K	3.8962936	5.498108
@PIPSV2PGPWK	55.61349499999999	53.620605
@ETLLNSATTSLNSK	33.37607	33.193733
@3PSPTPQPT2PQR	-18.580376	-13.796031
@LVIEEAER	6.223938	7.334564
@RAEFTVETR	-8.793747	-11.917402
@TVAR3PLGQR	-23.347168	-25.99644
@VMLVNSMNTVK	29.712723	30.450272
@EAMEDGEIDGNK	-9.643913000000001	-13.3821
@DLGQ2NSDLDMPFAK	71.6868	72.84976999999999
@AIEPPPLDAVIEAEHTLR	84.59265	90.74888
@QRSPLSD4MNLDFSSPK	70.58148	73.37720999999999
@HIADLAGNSEVILPVPAFNVINGGSHAGNK	80.3508	79.759056
@2VSSSSYR	-24.77227	-25.784094
@TLAEINANR	-5.287506	-4.927823
@QVSDDLTER	-9.541542	-11.658325
@ANEVEQMIR	22.297028	19.414982
@SCAEWVSLSK	33.007904	33.623207
@HVAEVLEYTK	6.8737106	4.2922683
@GMGGAMDLVSSAK	34.293	37.252167
@PIIDLYEEMGK	71.325455	72.4948
@TIGDMFQNQDR	31.853943	34.298088
@GILAADESTGSIAK	21.778786	20.239353
@APAGPSLEET2VSSPK	20.339172	14.743507
@ETADTDTADQVMASFK	54.81095999999999	52.112144
@KA2G2ENEGDYNPGR	-21.005707	-20.558144
@RQ2SGSATNVASTPDNR	-31.26184	-31.931173
@2PTGPSNSFLANMGGTVAHK	57.37996	56.40962
@ASAFALQEQPVVNAVIDDTTK	85.3954	79.98376
@ED3PTSSLDSLSSPSPVTTAVPGPPGPDK	52.78309599999999	60.03606
@TFLAQHASL	33.19280999999999	32.3303
@YVQELAAVR	16.74775	16.366007
@LAEDEAFQR	4.161887999999999	1.0814651
@ISEEDELDTK	-5.015213	-3.9040267
@VLATAFDTTLGGR	48.59691	50.6746
@D2SSEVFSDAAK	20.811447	21.912785
@GNPTVEVDLYTAK	55.17273	34.755714
@LNQ2GTSVGTDEESDVTQEEER	12.815392	14.084285
@APVS2TESVIQSNTP3PPPSQPLNETAEEESR	35.98398	43.129375
@IDVSIEAASGGK	20.364883	20.262228
@IEDGNDFGVAIQEK	33.74263	36.298393
@SPQLSL2PRPASPK	13.702835	14.927862
@LPNFGFVVFDDSEPVQR	102.68359	104.294655
@DFLSNEASLGAIGT2LPSR	88.57019	92.25164000000001
@SV2PTTEMV2NESVDYR	35.96695	40.699677
@IEIPVTPTGQSVPS2PSIPG3PTLK	85.89633	81.03580500000001
@GIFASGSPFK	47.63159	44.45576
@TCLLIVFSK	73.94949	74.033714
@TFLPEMSEK	37.061615	36.55001
@SLDIYSFIK	87.42355	81.321915
@DEPGEQVELK	3.6301498	3.78228
@QDFNMMEQR	22.089607	22.589598
@LQSLDLLLDTK	77.63565	76.412224
@DAILLADLVDSCK	94.21356	92.98513
@VTGEADVEFATHEEAVAAMSK	46.07641599999999	48.198418
@YAVDDVQYVDEIASVLTSQK	124.17479	126.785355
@ILYNPLQGQK	37.061615	34.38461
@RSL2LGDK	-9.179932	-11.287366
@EESWV2IK	44.6277	43.301018
@KM2QPG2PSPK	-32.60919000000001	-34.554077
*SHQTGIQASEDVK	-12.868599	-12.277016
@LNTQEIFDDWAR	84.410675	79.62080999999999
@EEAPDILCLQETK	49.68644699999999	50.288082
@DTDIVDEAIYYFK	116.0291	121.35332
@AS2LNENVDHSALLK	22.490936	24.601414
@GS3ESCNTTTEDEDLK	-6.987792999999999	-9.120283
@HSS4PAGTEDDEGMGEEPSPFR	33.92595	32.61176
@EIPFNEDPNPN3HSSGPS3PLK	37.95279	41.17363
@GDFH2PIVLGRPPNTEDRE2PSVK	28.05214	30.253204
@VGGLGAQGPSG2SEWEDEQSEYSDIR	55.40371700000001	56.098488
@SDLFQDDLYPDTAGPEAALEAEEWFEGK	132.26271	132.72974
@DQ2PFSK	-12.669266	-11.294461
@DANGNSFATR	-19.414291	-20.162693
@IG2MSSVTSNK	8.292809	3.634494
@RWIYEDVER	27.290863	24.350452
@ILAQATSDLVNAIK	65.93509	61.62843
@GEDLTEEEDGGIIR	28.66217	28.936451
@2RNSFSSYAQLPK	34.210983	26.360748
@SRNSFS2YAQLPK	35.31842	27.510202
@EHQE1DEGSQ2LEK	-19.81208	-30.76983
@LSGSNPYTTVTPQIINSK	42.558014	43.132473
@ELNSEVGSE3ESNVDSEFAR	42.069366	44.204723
@EEITGTLRK	-19.81208	-22.398224
@SEEEIDFLR	49.78418	50.610115
@YQEQGGEASPQ2R	-34.196335	-31.710938
*MER2PPQ2PGPGK	6.097534	4.495058999999999
@TDITYPAGFMDVISIDK	99.2094	102.95662
@ATGEESTQAEISCE2PFLAK	41.00444	48.476997
@PNGEKPDEFESGISQALLELEMNSDLK	112.9989	116.843445
@EA2AESDVGK	-32.52398	-31.374104
@LFDSTTLEHQK	11.310249	7.280616800000001
@AESLQQEVEALK	52.61563	48.694893
@LTAIDILTTCAADIQR	97.01286	97.894005
@GPA2PLEAK	-2.6162033	-4.4645934
@ALVEEALAQR	29.264282	25.85148
@TDLQGSASP2K	-28.348183	-26.151941
@SISLSQSAENVPA2K	33.19280999999999	22.264912
@MTLDTLSIYETPSMGLLDK	98.48871	99.29905
@LTDIQYGR	2.128021200000001	5.2061644
@EGGTVVYGGK	-19.81208	-21.041775
@RLQEALER	-21.190979	-16.925304
@TLMAQSIYGGR	29.428207	28.435863
@LTPYEVDELR	36.88208	37.524727
@PGTW2DESSQSEDAR	2.3352737	4.493219
@LEEDINSSMTNSTAASRPPVTLR	29.265305	31.138391
@AQDIEAGDGTTSVVIIAGSLLDSCTK	108.627	108.94039
@PGVGDV2RPFSPPIH2SSPPPIAPLAR	63.25403000000001	65.96213
@FRCPEALFQPSFLGMESCGIHETTFNSIMK	88.98416	91.66073
@ASSLIEEAK	0.06336212	-0.65334624
@ILELDQFK	52.19928	54.06253
@QAA2PLEPK	-8.5982895	-8.622385000000001
@RTISQ2SSLK	-25.091728	-26.815277
@EFESAIVEAAR	35.603836	36.29751599999999
@LNH2PPQSSSR	-44.86509	-44.02114
@2FSEDVFQSVK	64.02232	64.84685999999999
@PYIQVDIGGGQTK	34.35109	34.312305
@CPQIVIAFYEER	73.76131	71.13537600000001
@YTPT2PSYSPS2PEYTPTSPK	29.608078	32.752895
@NILAEQLQAETELFAEAEEMR	138.2654	141.7443
@CNGVLEGIR	20.536911	19.900806
@AEEDEILNR	6.8737106	3.0208879
@IETAAMDGTLR	14.737946	15.687764
@AASQPTSLAPEK	-15.761391	-15.826599
@VQAHAAAALINFTEDCPK	45.336136	47.759212
@VFVLDEADVMIATQGHQDQSIR	78.01459	80.94523000000001
@A2PRPW3PEDPWSLYGPSPGGR	91.77133	96.85682
@GVNTFSPEGR	0.112953186	-0.38877106
@NQVGDENWR	-0.8526459000000001	-5.5938873
@TVQDALESLVAR	78.39418	76.47375500000001
@LGQMIVDYENPLK	60.487152	61.93812
@FHFPPLDTH2PTNDVQPGR	50.146393	49.517963
@EVVIFGAASELFTK	100.7728	107.495605
@DQSLGNWR	18.230827	18.809813
*MELVQVLK	123.61931	120.61412
@2SSEEVLER	2.4621124	1.1424392
@ASEDTTSG2PPK	-49.03639	-37.972336
@LFEDDD2NEK	9.004646000000001	5.9955397
@GGPNIITLADIVK	90.51793	87.9042
@EHEAD3ANMSDK	-49.92871	-40.26787
@ILSQ2TDSLNMR	33.784317	31.966557
@LP23SGSEGVPFR	46.25923	51.851814
@TLNDELEIIEG1K	66.03284000000001	64.32738
@GE11DLQHGSLFLR	32.752502	37.190056
@SESAPTLHPYSPL2PK	33.535034	34.74572
@ALESPERPFLAILGGAK	80.72086999999999	80.39595
@LL2DPELSATESPLADK	71.98215	68.206924
@RAP2VANVGSHCDLSLK	18.468315	15.8209505
@TQTPPV2PAPQPTEER	-4.0980453	0.27860564
@EEEEGI2QESSEEEQ	-2.980423	5.37749
@ELLELEALSMAVESTGTAK	118.54811	114.20441
@RQP2MSETMPLYTLCK	58.28074599999999	59.358116
@VTT1DAELEFAIQPNTTGK	51.69684	53.275185
@ELQSQISDTSVVLS1DNSR	36.88208	41.15448
@DQQEAALVD1VNDGVEDLR	68.35181999999999	73.7059
@N1DPLNDNIATLLHQSSDK	62.512177	62.28944
@2LDSDE2EDEEDDYQQK	16.055336	12.135854
@QSETVDQNSD2DEMLAILK	86.124756	89.21847
*SGEDEQQEQ3IAEDLVVTK	89.60968000000001	90.932816
@LQEE1LQREEAENTLQSFR	39.497528	40.323936
@EVEDKE2EGEEEDEDEDLSK	-6.327697799999999	-6.55213
@DYEIESQNPLA2PTNTLLGSAK	85.89633	84.71273000000001
@TASE1VLADDNFSTIVAAVEEGR	108.832596	121.64513
@ANHVSYKPTMTTTYEGSSMSL2R	22.6417	22.77594
@LLEDGEDFNLGDALDSSNS1QTIQK	70.943436	72.49385
@QTQTFTTYSDNQPGVLIQVYEGER	75.16105999999999	76.8479
@PLAGQEAVVDLHADD2RISEDETER	35.34619	34.13234
@RSAGGSSPEGGED2DREDGNYCPPVK	-8.048843	-7.660681200000001
@TVQPVAMGPDGLPVDASSVSNNYIQ3LGR	82.142395	86.92761999999999
@N2PMAQTPPCHLPNIPGV3SPGTLIEDSK	88.31376999999999	91.18536999999999
@CSDVSELSS2PPGPYHQEPYVCKPEER	25.805054	27.684515
@PHSEAGTAFIQTQQLHAAMADTFLEH1CR	60.158615	62.03471
@2PQPPVEEEDEHFDDTVVCLDTYNCDLHFK	79.85588	75.39844000000001
@IQRPNTTQEGEEMETDMDVADVAMES2PGSSISMEHR	58.815598	57.425426
@LA2PELER	9.779045	9.514867
@TIPWLENR	55.40371700000001	53.51371999999999
@INHSS2LAR	-48.1438	-37.42798
@S2PEQPRP2TSK	-50.820168	-41.046734
@ARFEELNADLFR	54.44919	55.39983
@3LTRTSQETADVK	-25.841202	-17.005016
@RSV2PLLSTHVLGK	34.210983	32.515648
@VGRQE2VDDLDRDK	-17.734764	-17.080925
@SV2VDESRPELIFR	54.271942	53.89619
@2AEPSPTVM2TSLGSNLSELDR	92.56279	91.68968000000001
@FHDT2SPLMVTPPSAEAHWAVR	49.94045999999999	51.972015
@SDSDMWINQSSSLDSS3SSQEHLNHSSK	29.174301	31.630985
@LMLSTSEYSQ2PK	34.372864	33.72342
@GGLV2DAYGEDDFSR	53.117996	51.886425
@DVDVSED2PPPLPER	33.899216	34.024895
@LQWDG2SDLSPSDSGSSK	35.286346	38.83991
@HTENTFSRPGGRA2VDTK	-36.53908	-31.809814
@1ILLEVNNR	26.539108	28.198755
@LG2EIRDSVV	54.437485	46.02248400000001
@EVSPGAG3EVQDALER	42.754242	45.17457
@2LSQPTPPPMPILSQSEAK	71.41078	71.55232
@LAPITSDPTEATAVGAVEASFK	84.114944	82.567375
@LSYS3SQEFSSR	24.71354	26.550526
@SFTSSSPS2PSR	-13.533539	-13.642568
@RG2DASDFDLLETQSACSDTSESSAAGGQGNSR	45.3161	44.620354
@LITSEEER2PAK	-18.525703	-21.681108
@AHFNAMFQPS2PTR	33.590225	33.434837
@EPAAEIEALLG1DLVR	107.175095	117.49125
@DFIDSLGLLHEQNMAK	82.73508000000001	86.26848000000001
@FGS3GSTPPV2PTPSER	14.094254	18.977064
@D2PGIPP2ANAHQLFR	43.09291	47.86512
@2SSLIQLTSQNSSPNQQR	29.93628	34.747414
@3RSYDNLTTACDNTVPLASR	31.269638	32.42521
@EL3NRH2LPF2LP2Q1EPR	56.12566999999999	70.7336
@VDENENCSSLGSP2EPPQTLDLVR	57.76538000000001	61.69115
@ESL2PGK	-27.02385	-24.938736
@VLSSSETPAR	-5.546364	-25.524351
@SG2PISSEER	-21.403069	-24.213291
@NQ2PEPSSGPR	-36.65731	-37.95835
@PGPTPSGTNVG2SGR	-19.81208	-19.750515
@STGGAPTFNVTVTK	27.729416	23.333155
@ASVSGPN2PSETRR	-36.21498	-36.86131
@DAGEGLLTVQILDPEGK	91.02893	91.04098
@LQTTDNLLPM2PEEFDEVSR	96.31399499999999	100.57229
@TCN2PQNSTDSVSDIVPDSPFPGALGSDTR	86.40535	88.66416
@RD2DSFLNIFPEK	82.073135	86.20854
@QPDISCILGTGGK2PR	46.087418	47.5933
@ACANPAAGSVILLENLR	84.473465	84.04769
@EQQHVMEELFQSSFR	68.47366	72.547714
@2SPGPDTLVVLEFNPASK	101.300995	103.08476
@2LTELVQQPCPPIEASK	58.99295	60.92720799999999
@2DSYTLDPDTLR	49.622665	48.617554
@QLSST2PLAPYPTSQMVSSDR	48.381256	52.346912
@NLSPTPASPNQGPPPQVPV2PGPPK	28.172852	33.81121
@VTNLSEDTR	-22.625137	-22.34841
@LNNGGSD2PCDLK	-10.666916	-8.155268
@EDSDGSIECVNEER	-4.5046387	-1.5616211
@SG2VSNYR	-24.200203	-22.853077
@QVLQSTQ2PR	-15.925377	-17.014126
@RA2LSDIGFGK	33.45865	35.163246
@AGGPT3PLSPTR	-3.2325058	2.8939545
@EPFPPS2PLQK	39.874695	33.48151
@GR2FAGNLNTYK	16.267975	12.763675
@VE2EE2GDEEGK	-34.55696	-32.95528
@VAAETQSP2LFGSTK	32.25476	34.58041
@HRP2EADEEELAR	-20.452995	-18.61209
@ANVS2PHREFPPATAR	3.1239471	-8.846667
@LDGLVETPTG4IESLPR	97.5168	92.494225
@RAHLTVGQAAAGG2GNLLTER	21.40969	21.595285
@RDNYVPEVSALDQEIIEVDPDTK	79.1976	81.22232
@VGQS1NMGSDFDVFAHITNNTAEEYVCR	82.17058	85.4599
@GV2R2PPK	-36.65731	-38.458508
@LVVVLCNLK	50.146393	51.49708
@TL2MIEEEIR	83.482834	88.06575
@GRLG2VDSFER	20.364883	19.645603
@DSRPL2PILHIVK	67.09622	62.680836
@2HDNVYSLGGLEGR	38.039383	37.53720999999999
@AN2PEKPPEAGAAHK	-39.52731	-43.265057
@ETRH2WDSPAFNNDVVQR	26.288612	27.952427
@YEDKPEPEVDALG2PPALLK	67.1216	68.70957
@ILLVD2PG1GNADDEQQEEGTSSK	47.151245	39.60411
@SQ2YIPTSGCR	8.636925	7.820714
@EAENQGLDIS2PGMSGHR	17.208794	16.18888
@GP2PSSP3PPAAAAPAEQAPR	11.614899	14.87261
@AEAPAGPALGLP2PEAESGVDRGEPEPMEVEEGELEIVPVRR	81.38463	84.791
@AHG2FSHVR	-48.1438	-41.8147
@LISEIEYR	25.54924	26.618677
@HG2SDI2SPR	-44.57238	-35.23951
@AECEILMMVGLPAAGK	92.56279	98.65873
@3PSADLFHYDSMNAVNWGMR	88.31376999999999	89.63902
@AR2APPMEGAR	-27.032303	-27.213175
@STDSEVSQ2PAK	-37.18933	-37.36852
@EELYMPPLVIK	79.72865	78.36759
@RD2TEITSILLK	62.579117	60.88472700000001
@EGPYSISVLYGDEEVPR2PFK	77.63904000000001	76.43706999999999
@FTSSQTQSP3PPKPP2PSFELGLSSFPPLPGAAGNLK	106.66899	112.70044
@2VQPTSEER	-32.34604	-30.521826
@TS2VVTLEVAK	33.370728	33.09005
@AA2LSSIPSGIER	44.138626	42.263165
@EC3NILEGDESDSLTDYDIVGGK	76.48361	78.87545
@LVEPH2PSPSSK	-23.767738	-27.024113
@RN2LPQIPMLNLEAR	84.473465	83.36151
@EPN2TILHPNGGTEQGAR	4.552063	4.2683196
@2LYESFVSSSDR	52.44810500000001	55.111885
@ELQAQIAELQEDFESEK	86.58064	82.72536
@RVPL2PLSLLAGPADAR	98.24756	95.41319
@CICILQSSCIN1H2IEGK	63.8571	39.917015
@K2EPDDELLFDFLNSSQK	109.08751	110.8737
@SS2LGNLK	0.34690857	1.4955918
@3LDAEVVEK	21.365707	16.807796
@TA2ELLLDR	52.32405	51.763794
@R4SPSPPPK	-25.611443	-30.196798
@2R2R2LVR	-21.57238	-22.900753
@EDSGLF2PIR	58.73503	66.22281
@N2LADIFEER	79.13405999999999	82.614975
@GAQASSG2PALPR	-1.4515839	-6.546658499999999
@2PPLSPVGT3PVK	42.51394699999999	33.586983
@VSSPL2PL2PGIK	79.89876	69.0413
@RL22LRASTSK	-6.559364299999999	-12.276131
@3RRLSP2A2PPR	-14.23349	-13.451141
@TEE2PA2DEAGEK	-27.926132	-27.265034
@RLPIFSRL2ISDD	75.10576	73.31323
@AA2DPLLSSV2PAVSK	64.25972	62.938515
@A2LEDAPVDDLTRK	33.139618	32.094456
@2PSPPDG2PAATPEIR	24.495583	25.469051
*SE3APAETATPAPVEK	20.568428	18.491901
*SEGE2QTVLS2GSDPK	33.110718	29.790112
@AP2VANVGSHCDL2LK	37.393158	32.120686
@KRP2LP2SPSPGLPK	15.698204	12.514789
@R3LSDPPSPLPHGPPNK	15.402252	9.872795
@YGLQD2DEEEEEHPSK	-1.2753372	-3.387027
@ISYIPDEEV2SP2PPQR	52.086853	51.851418
@2VSPTTE1V2NE2VDYR	31.742996	29.191229
@N2RP2SPVNTPSSQPPATK	-11.499199	-17.220064
@GD2ESEEDEDLEVPVPSR	44.506653	46.42399
@3ASETR2EG2EYEEIPK	32.830566	30.183323
@GSDALSET22VSHIEDLEK	48.412796	46.17585
@A32NVFAMFDQSQIQEFK	139.6712	129.86557
@MLAE2DE2GDEESVSQTDK	20.319122	18.304472
@LQQGAGLESPQGQPEPGAA2PQR	14.424477	13.376587
@EL2EE2EDEELQLEEFPMLK	139.534	132.02951
@SR2L2NSNPDISGTPTSPDDEVR	20.81491	17.877817
@EPVADEEEED2DDDVEPITEFR	62.784286	65.2296
@IEIPVTPTGQSVPS2PSIPGTP3LK	88.7	81.46446
@LPNT4PNSSSPGPGGLGG2VHYATMAR	56.96911600000001	52.57625600000001
@TLADFDPRV2IRLPSTSG2EGVPFR	93.51347	87.75014
@TLADFDPRV2IRLP2TSGSEGVPFR	90.64241	87.09609
@EAPAEGEAAEPGSPTAAEGEAA2AA22TSSPK	26.325096	18.328085
@TSADAQEPA2PVVSPQQSPP32PHTWR	42.228226	36.789894
@WDS4ENLSADGEVLHTQGPVDGSLYAK	69.35759	69.64751
@WD2YENL2ADGEVLHTQGPVDGSLYAK	79.89876	77.74107
@SLGYHGS2YSPEGVEPV2PVSSPSLTHDK	38.352814	37.99364
@SLGYHGSSY2PEGVEPV2PVSSP2LTHDK	39.524567	41.095585
@LFAPVPFP2GSTEDVSPSGPQQPPPLPQK	91.23569	93.69176999999999
@3PESFLGPNAALVDLDSLVSRPGPTPPGAK	117.2225	114.614174
@2DSPEIPFQAAAGPSDGLDAS2PGNSFVGLR	108.9606	116.39514
@VEG2PTEEANLPTELQDNSL2PAA2EAGEK	76.50203	68.04963000000001
@VEG2PTEEANLPTELQDNSL2PAASEAGEK	60.38118000000001	64.62530500000001
@INHTVILDDPFDDPPDLLIPDR2PEPTR	90.19043	91.97675
@KKPSTDEQ32SAEEDVPTCGYLNVLSNSR	60.74258399999999	59.003258
@AEDEECENDGVGGNLLCSYG3PPD2PGNLLSFPR	128.322	126.49736
@AVRQ2VTSFPDADAFHHQVHDDDLLSS2EEECK	47.320877	43.76774
@TPPRDLP3IPGVTSPSSDEPP1EASQSHLRN2PEDK	46.240387	46.985985
@EDL3DLEQPGSPGYSTATEPGSSELGVPEQPDLQEGTHVEK	60.355774	63.561317
@SVSG2PEPAAK	-29.974808	-35.91524
@2L2GSSPCPK	-10.603851	-11.510584
@SS2PIPLTP2K	27.348457	31.06393
@2SPSVLIH2LGK	44.95352	42.775856
@LVEPH2P2PSSK	-17.663307	-19.204725
@2PVQLEEAPFSR	51.371536	52.174965
@SRSG22QELDVK	-6.003128	-8.088629
@EQ2DDETEESVK	-27.107918	-24.90202
*MDET2PLVSPER	58.173676	56.29824
@DH2D2DDQ1LVAK	-1.8866882	-5.9618363
@DM2PLSETEMALGK	82.81583	83.12068000000001
@RKG2DDAPY2PTAR	-20.92669	-23.099123
@2PSMAVP2PGWVASPK	74.2679	75.282814
@NSS2PVSPA2VPGQRR	2.8561249	-6.1458726
@MPSARPP2PPLSSWER	45.77231	47.794476
@G22GNASEVSVACLTER	59.95186	51.673717
@SQSSH2YDDS3LPLIDR	53.356827	50.91982700000001
@DLS3SPKPSPIP2PVLGR	60.94021600000001	52.54544
@DFDIAEQNE2SDEE2LRK	43.92418	38.605988
@YI2QEEGPLSPFLGQLDEDYR	121.6004	122.80139
@VEAP2LDVHMDSPDINIEGPDVK	63.07762	65.50305
@SQDFGNLFSFPSYSQK2EDD2AK	104.516785	101.05703
@DTVIIV2EP2EDEESQGLPTMAR	81.77983	79.72479
@GNSSSPAPAA2ITSMLSPSFTPTSVIR	112.6548	110.13928
@VSEEQTQPP2PAGAGMSTAMGRSP2PK	27.140617	24.010874
@R2A2PDDDLGSSNWEAADLGNEERK	39.869034	38.99451
@EEIS2PDMCPRPE2PVFGASGQEELAK	55.048965	54.638916
@RVIGQDHDFSE22EEEAPAEASSGALR	31.742996	27.846924
@2FSMHDLTTIQGDEPVGQRPYQPLPEAK	62.126038	61.32174699999999
@TM2PIQVLAVTGSAS2PEQGRSPEPTEISAK	79.07311999999999	76.22026
@HAHSSSLQQAASR2PSFGDPQL2PEARPSTGK	11.952873	9.704704
@AMVADNSLYDPESPVTPSTPG2PPV2PGPLSPGGTPGK	74.213684	79.79691
@VVPEDG2PEK	-22.13237	-21.610756
@2TIII2GISK	58.374207	58.477135
@HD3PDPSPLR	-3.759819	-7.6185637
@SG2EEAVTDPGER	-10.798126	-12.188413
@LPS3SGSEGVPFR	39.093964	38.742657
@AELF3QSCADLDK	44.726242	46.13533
@AG22TPGDAPPAVAEVQGR	36.036438	36.09378
@LESL4SDEEDESAVGADK	42.79979	36.29516599999999
@RY2GDSDSSASSAQSGPLGTR	2.361274700000001	-3.5136
@ILQEAQNLMAL3NVD3PLK	97.20999	96.97231
@GG2PIIQEPEEPSEHREE2SPRK	-1.2440109	-1.1186508
@DDEHIVLEPGDLFPPF2PPP2PR	130.96361	132.76949
@VEL2E2EEDK	1.1933823	1.752945
@2SPGAVAGLSNAPG3PR	31.880081	28.297522
@PLLCSQYETL2D2E	81.870834	79.29008
@ATLLNVPDLSD2IH2ANASER	72.5508	77.499504
@YTFDF2EEEDDDADDDDDDNNDLEELK	81.90655500000001	86.65281999999999
@3PPEPRPSPEGDPSPPPPPMSALVPD3PPD3PPAMK	83.57141	79.379776
@SLQ2VAEER	19.880981	15.595401
*AGAGSAAVSGAG3PVAGPTGR	27.705605	22.847557
@2LGSASPGPGQPPLS2PTR	35.12448	31.079473
@ESAAPA2PAPSPAPSP3PAPPQK	16.68576	5.292860500000001
@SYIGSNHSSLG2MSPSNMEGYSK	39.048447	38.71621
@AHASLM2PGR	-3.144455	-9.863561
@SF3SSSPS2PSR	-2.2628098	-4.582614
@LLDAEDVDVP2PDEK	45.185074	43.951653
@AA2P2PQ2VR	-13.813881	-18.587423
@SGLEPAS2PSK	-13.533539	-15.547961
@SD2GGSSSEPFDR	5.9553833	7.847371000000001
@1Y2FDDVLEEGK	71.50223000000001	71.07008
@G2PKPSPQP2PKP2PK	-30.61345	-35.07543
@RKY2EVDDSLPSGGEK	-3.6661987	-0.35434723
@EEE32IDVAGKPNEVTK	17.310608	12.816542
@2PGDFTSAAQLASTPFHK	61.42009	59.37858000000001
@QA2PLI2PLLNDQACPR	82.55167	82.36035
@DFAAR2PSASI3DEDSNV	47.486404	44.115543
@EAANEAGD22QDEAEDDVK	-6.2358475	-8.680817
@PNAGSEEI22EDDELVEEK	42.79979	37.089622
@FIIGSV2EDN2EDEISNLVK	115.8974	119.435074
@ASSGDIG2LDYQEFVVDIESR	114.64989	111.05177
@KLPPPPG2PLGHSPTA2PPPTAR	25.466827	22.71912
@KN2ITEI2DNEDDLLEYHRR	36.61	36.61949
@D2FIENSSSNCTSGSSKPNSP2I2PSILSNTEHK	61.86821	57.91814
@RRH2SLPTESDEDIAPAQQVDIVTEEMPENALP2DEDDK	67.48747	63.01703000000001
@SLSSPP2SK	-15.6048355	-25.783924
@ATQA2QEY	-2.6258774	-7.041318
@SL2LE2TDR	23.335625	27.471119
@RH2MENMELMK	5.840317	7.497139
@RPSLPSSP2PGLPK	24.952332	20.621868
@RP2LPS2PSPGLPK	30.962204	26.825428
@3RNSGIWESPELDR	38.45662	37.72886
@MEVDR2PGLPMSDLK	42.558014	43.214867
@NF2PNAPAHFSFVPAR	60.14155600000001	63.42185600000001
@HIEDTG2TP2IGENDLK	26.349297	22.044079
@SRSS2VG2SSSYPISPAVSR	30.920944	27.713562
@1AFTHHPLPVLAGVRPG2PR	30.041046	32.31646
@AHSENEGTALPSADSCTSP3K	0.60626984	-7.5831757
@GDNWY2EDED3DTEEYK	50.997086	45.80862800000001
@LGAQ3PVGV2TLEPGQTLLPR	89.99353	87.130936
@LLNSTNREDED3PPN2PNVDLGK	26.564667	25.844172
@SGSMSLDPAVADGSE2E3EDSVLETR	81.190445	75.91456600000001
@SGSMSLDPAVADG2ESETED2VLETR	79.89876	69.75796
@NPPPQD4ESDDDSYEVLDLTEYAR	95.08201600000001	93.80705
@SHVEDGDIAGAPAS2PEAPPAEQDPVQLK	35.090088	33.21514000000001
@GG2PDQYPYR	8.292809	8.493393
@2PVLEEAPFSRR	35.66887	32.128044
@YS2QDADEQDWEFQK	41.38200399999999	44.06646
@YNDW2DDDDD2NESK	16.475769	13.030504
@LEPN2PMHGGTLLEDVVGGR	80.5742	76.534256
@DA2PTP2TDAEYPANGSGADR	14.667572	10.999095
@D2EGYSESPDLEFEYADTDK	63.43461600000001	64.34364000000001
@AENAEGQTPAIGPDGEPLDETSQM2DLPVK	61.381958	65.65654
@VQAMQI22EK	7.017044	4.358792299999999
@QIASN2PGS2PK	-21.57238	-28.319818
@SQD2YPGSPSL2PR	29.895432	25.706562
@QGSP3PALPEK	11.438782	0.7583664000000001
@TIDFD2LSVGR	66.77162	65.749954
@EVENEDEDDDD2DK	-33.134438	-34.914375
@SQMTQEA2DEAEDMK	13.973366	7.264643700000001
@SH2PSSPDPDTPSPVGDSR	-2.5753326	-5.534482
@GDEQSCEEDV2SDTCPK	-9.179932	-12.268982
@DGSG3PSRH2LSG2SPGMK	-12.833092	-11.947161
@RAA2DGQYENQ2PEATSPR2PGVR	2.361274700000001	-3.5087433
@RPTPTFH22RTSLAGDTSNSSSPASTGAK	-3.294608999999999	-1.7017136
@SDHGNAFFPNSPSPFTPPPPQ3PSPHG3RR	54.99106	50.779057
@TA2EGDGGAAAGAAAAGARPVSVAGSPL2PGPVRAPLSR	53.54271	45.375713
@RSSGDVLETFNFLENADD2DEDEENDMIEGIPEGK	109.84889	111.71767
@PGRPL2PANVPALPGE3VTSPVRLHPDYLSPEEIQR	75.90221	72.578964
@FFVSTP2QPSCK	40.140137	35.378304
@2NIDISSGLEDEEPK	42.302353	42.54619
@LRGQ2TD2LPQTICR	23.7984	23.233974
@HGSGPNIILTGD2SPGFSK	45.31343	42.74387
@GQSQTSPDHR2D322PEVR	-18.26239	-23.216686
@2PAFVGPGRPGEQPSPCQEGSQGGSR	12.685379	12.956464
@FDPFGPIGT2PPGPNPDHLPPPGYDDMYL	136.6322	136.77827
@RPSQGPPAR2P2QDFSFIEDTEILDSAMYR	108.0251	106.82124
@VETVSQP2E2PK	-15.255386	-9.718925
@LPLRKP2VG2PSLTR	20.811447	22.794788
@EPLPPFENQDIHSA2A	50.323013	52.5501
@2SESSCGVDGDYEDAELNPR	33.110718	30.15986
@SSVSHSVLSEMQVIEQETPV2AK	73.98773	71.05715
@ERVDD2TGTVISDVEEDAGELSR	86.40399000000001	83.78260999999999
@QSSASG4QAPSTPSFPVSPAYYPGLSSPATSPSPDSAAFR	96.783905	93.18764
@T2ADVEIR	6.587822	0.3557129000000001
@MGATP3PFK	26.650536	20.479631
@ESTHQSEDVFLP2PR	34.97705	37.48577
@YEPQ2PGYEPR2PGYEPR	20.128906	18.136929
@2PLPSYPGANPQPAFGAAEGQPPGAAK	49.19232	53.903038
@SL3WPPSGSPSHAGTTPPENGLSEHPCETEQINAK	42.51394699999999	38.341145
@AVAGNI2DPGLQK	14.722511	15.494426
@DDD2LPAETGQNHPFFR	45.74075300000001	46.50936
@SESLMG3LK	35.396683	32.75692
@IQSSLSSA2PSK	-12.455154	-12.00899
@IQ22LSSA2PSK	-11.301575	-2.6155243
@RPP2VGDVFHGISK	38.683258	38.252754
@VGALDVPASQFLGSAT2PGPR	83.79884	81.43111400000001
@SSGNSSSSGSGSGSTSAGSS2PGAR	-40.91857	-43.010307
@KKPGDASSLPDAGLSPG2QVDSK	11.385307	15.280436
@SRWDE3PA2QMGGSTPVLTPGK	42.586334	44.175064
@GAAAAATGQPGTAPAG3PGAPPLAGMAIVK	63.355576	71.28526
@SLAALDALN3DDENDEEEYEAWK	86.58064	85.50874
@SGVDQMDLFGDMSTPPDLN2PTESK	93.82941	95.049904
@ATMAQNENVVVQPVVAENIPVIPLSD2PPPSR	92.31546	102.83437
@SLEP2PSPGPQEEDGEVALVLLGRPSPGAVGPEDVALCSSR	98.45572	97.88037
@GSLLPT2PR	35.12448	30.137646
@LGD2SGPALK	8.091003	1.1981704
@EAPG2PPL2PR	10.120308	9.439772
@EEVVGGDD2DGLR	12.995003	12.191099
@YSPTSPTYSPTSPV4TPT2PK	53.356827	48.973686
@PSTSGD2LQSGSIPLANESLEHK	47.320877	40.34292
@VAPLATTEDSLASIPFIDEPT2PSIDLQAK	120.9001	117.8999
@VRDEAEPGGEGDPGPEPAG3PSP2GEADGDCAPEDAAPSSGGAPR	22.803223	15.428126
@TN2MGSATGPLPGTK	19.497742	17.979599
@RGILLEDGSE2PAK	24.83596	21.020975
@TPAQSGAWDPNNPN3PSR	17.167122	14.359423
@ALGL3ANARSPQGQLDTSESK	25.999481	20.911518
@VK3PSFGISAPQVSIPDVNVNLK	88.48013	85.224014
@PLWL2PEK	64.90845	59.971245
@2PLPGPSEEK	1.8278732	-1.9012115
@2RSQPCDLDAR	-19.87632	-20.39284
@EAAF2PGQQDWSR	37.624207	36.698692
@21GNLLEK	12.27729	12.838636
@RVPSP3PAPK	-25.467758	-30.09253
@GGVTG2PEA2I2GSK	9.256119	8.399968
@SLYASSPGGV4ATR	21.22113	21.886852
@NNLSA2MFDLSMK	84.90364	88.27669
@NRP3SISWDGLDSGK	41.87195	40.46839
@TA2ESISNL2EAGSIK	36.047073	42.72988
@AQFSVAGVH3VPG2PQAR	34.59111	39.2705
@SQST3FNPDDMSEPEFK	58.15738	52.64846800000001
@LGGKP22PSLSPLMGFGSNK	79.98810999999999	77.55301999999999
@ESTQLSPADL3EGKPTDPSK	26.291435	26.4434
@TLSVAAAFNEDED2EPEE1PPEAK	55.984604	58.497936
*MED2MDMD1SPLRPQNYLFGCELK	112.98891	111.52053
@TNILQYASTRPP3LSPIPHIPR2PYK	70.36081	71.39336999999999
@EGTQASEGYFSQ2QEEEFAQSEELCAK	65.77161	64.44306999999999
@SPSPSSPAAVNHHSSSDISPV2NESTSS2PGK	4.998848000000001	1.8298035
@RVVLGDGVQLPPGDYSTTPGGTLFST3PGGTR	77.08246	83.19034599999999
@TKPLASVTNANTSSTQAAPVAVTTPTVSSGQATPT2PIK	36.84192	38.78402
@HVSGI3LLSPK	41.940033	36.192097
@TP2PTPQPT2PQR	-15.691437	-13.631775
@VSDEVGFGLEHV2R	38.364777	40.65217
@TPLYLQPDAYG2LDR	67.36476	67.44043
@EQDLPLAEAVRPK3PPVVIK	54.48605300000001	51.32198
@MPGM2PANP2LHSPVPDASHSPR	28.877579	28.888363
@PSVPSAD2ETPLTQDRPGSPSGSEDK	19.159119	16.677896
@GGGSAAAAAAAAASGGGV2PDNSIEHSDYR	30.679459	30.10408
@SPDEATAADQE2EDDLSA2RTSLER	20.404793	18.105549
@PMDT2VL2EEGGEPFQK	60.68016	59.92986999999999
@TL2EENVYEDILDPPMK	103.758804	105.41206
@SANQSPQSVG22GVDSGVESTSDGLR	35.95613	29.901636
@SANQSPQSVGSSGVDSGVES3SDGLR	22.423676	21.678871
@SH2SPASLQLGTGAGAAG2PAQQHAHLR	15.829559	13.136213
@RD2QSSNEFLTISDSK	35.21935999999999	35.33012
@VDSP2HGLVTSSLCIPSPAR	57.58766	55.519897
@RRH2SETFSSTTTVTPV2PSFAHNPK	15.447708	17.05819
@GNPEPPV2GE1DDNSLSPEACYECK	27.567772	32.36448
@YESDED2LGSSGR	-5.609474	-8.463338
@AFLAELEQN2PK	57.907166	57.945423
@AF22RSYTSGPGSR	11.8476715	3.9063218
@KREGV3PWA2FK	33.241623	32.819164
@3APS2PLTSPSDTR	9.256119	11.261721
@IPSAVSTV2MQNIHPK	29.384445	30.045605
@HLDVDLDRQ2LSSIDK	34.10759	32.992195
@SSSGLQSSR2NPSIQATLNK	12.036407	16.476782
@SN2GRELTDEEILASV1IK	78.54019	76.82646
@SV2TTNIAGHFNDESPLGLRR	46.71720999999999	46.000797
@SHVEDGDIAGAPA2SPEAPPAEQDPVQLK	34.164734	32.68838
@YSQ2APG2PVSAQPVIMAVPPRPSSLVAK	67.92426999999999	72.4904
@TINNQHSVESQDNDQPDYDSVA2DEDTDLETTASK	29.129395	27.375973
@SG2AAQAEGLCK	-11.733498	-11.590045
@TQ2TFDPFEK	56.51529	52.425526
@2HSDSDLSDHHEPICK	-21.82106	-29.313549
@SLDSEPSVP2AAKPPSPEK	16.877777	15.0744705
@QN2ATESADSIEIYVPEAQTR	64.02232	64.68984
@VQPPPETPAEEEME3ETEAEALQEK	51.921875	52.40429
@2ASLRSF2SDR	21.513138	13.442266
@SESG3DLREHSPSESEK	-36.70089	-35.097977
@DDGDEEGLL3HSEEELEHSQDTDADDGALQ	47.031876	49.982384
@RG2PGQEEELPQGQPQ2PNAPPSPSVGE3LGDGINSSQTK	47.98325999999999	48.791115
@SVLD2FLK	57.392227	90.59808000000001
@KPVTV2PTTP3SPTEGEAS	12.598076	11.235884
@RPH2VIGGSLG2FMAMPR	76.35394000000001	74.72919
@LPNN22RPSTPTINVLESK	45.351578	48.180878
@VLSANHGDPSIQTSGSEQ3SPK	-4.0046234	-5.185458000000001
@QESCSPHHPQVLAQQGSG22PK	-11.973907	-16.015347
@DH2VDSFK	-11.011559	-15.321332
@GF2FVATSIAEEYK	115.50769	103.76981
@AIMTYVSSF4HAFSGAQK	95.50774	104.32503
@2PPRASYVAPLTAQPATYR	37.15953	37.393913
@SEGP2LSPSGK	-1.2575302	-7.199294999999999
*AE2DWDTVTVLR	108.9606	109.65143
@DSISAVSSEKV2PSK	3.702423	-2.114563
@HVDSLSQR2PKA2LR	-16.349617	-18.506819
@SS2LVDIREEETEGGSR	20.128906	21.93343
@NLEAPYIPDVSSP2DTSNFDVDDDVLR	100.423706	102.413376
@KAEDLDFWLS3TPPPAPAPAPAPVPSTDECEDAK	85.960785	86.93755
@SSFASSSASDASKP2SPR	-19.291481	-22.301174
@DM3LPPETNVILTK	75.9897	75.30214000000001
@AQ2FPDNR	-11.237297	-11.362112
@RSPTS3GEAELK	-16.016594	-17.583508
@2MSENAVR	-18.17237	-17.965382
@L2GF2FKK	39.02298	40.28994
@NVEPQ2GDL	21.753517	14.614621
@DYDDM2PR	2.420082	3.9693847
@VVSSV2SSPR	-25.616043	-26.89956
@SN3LDIMDGR	43.403427	41.76714699999999
@VEPP3PQEPGPAK	-0.6729965	-3.4711273
@YVSG22PDLVTR	26.856133	28.683208
@IPRPSV2QGC2R	-2.2618332	-3.3658478
@AVAGVMI3ASHNRK	-6.936103999999999	-4.7744613
@SNSEQPNRGLDD2T	-19.452637	-14.970522
@TP2PAAEDAREPEAK	-21.531364	-24.165642
@RASSDL2IA2SEEDK	8.037315	9.286444
@SWLSPRV2PPA2PGP	73.774826	73.84625
@LP2GSGAA2PTGSAVDIR	36.553787	35.456074
@LGSLSARSD2EATISR	8.51815	9.261937
@TSQPPVPQGEAEED2QGK	-5.266762	-6.30529
@FND2EGDDTEETEDYR	12.815392	10.332008
@3DSREDEI2PPPPNPVVK	29.462387	28.634903
@SATLSSTESTA2EMQEEMK	37.86995	35.05658
@GG2DTNLNFDVPDGILDFHK	94.21356	94.576126
@AGMSSNQSIS2PVLDAVPRTP2R	48.152008	50.649475
@PIGPDDAIDALSSDFTCGSP3AAGK	94.001205	99.56605
@MASPPP2GPPSATHTPFHQSPVEEK	10.912918	12.483353
@RPQRA32NVFAMFDQSQIQEFK	89.99353	91.963776
@D2DQVAQSDGEE2PAAEEQLLGEHIK	54.87560999999999	61.11855300000001
@EV2SRPSTPGLSVVSGI2ATSEDIPNK	60.408264	65.41984000000001
@TV2SPP3SPRPGSAATVSASTSNIIPPR	41.064896	39.558617
@VEMMSEAALNGNGDDLNNYD2DDQEK	54.48605300000001	51.84204
@DGDSYDPYDFSDTEEE1PQVH3PK	43.823364	49.14965
@APPPPISPTQLSDVSSPRSIT23PLSGK	55.005737	58.982494
@GDM2DEDDENEFFDAPEIITMPENLGHK	106.942795	105.76058
@CG2GPVHISGQHLVAVEEDAESEDEEEEDVK	49.102463	34.951027
@EDN2EGEEILEEVGGDLEEEDDHH1EFCR	85.495056	81.87849399999999
@ASFFAASDENHRPL2AASNSDQLEDQALAQMK	60.675125	64.7879
@ALMDEEDMDDVVDADEYLIPQQGFFS2PSTSR	128.8766	127.751175
@LGSVL2PESPKPTPLTPLEPQKPGSVVSPELQTPLP2PEPSK	74.32625999999999	79.51109
@SRVSV2PGR3SVTK	-16.84935	-20.243185
@LTG2QL2ITQVASIK	75.11589000000001	73.85746999999999
@KIEIDNKV2DEEDK	-8.226844999999999	-12.047705
@VDDSPSTSGGS2DGDQR	-36.00547	-36.251335
@GHNSSN2PSLQAGGAEGAGDR	-19.301186	-19.265474
@VASETH2EG2EYEELPK	21.248436	23.689465
@ESSPL42PTFSDSTSAVK	48.59601	56.31303
@PGSIDSNNQLFAPGGRL2WGK	64.11426999999999	68.546715
@IADPEHDHTGFLTEYVA3R	36.61	43.439137
@SPLAP2EGAGSDVFDGDLGMGAAK	78.95096	77.9562
@TNLTSQSSTTNLPGSPGSPG2PGSPGSPGSVPK	27.789978	31.006367
@1ELGAPEEMGQVPPLDSRPSSPALYF3HDA2LVHK	71.26108	72.93666
@PSSTLNVPSNPAQSAQSQSSYNPFEDEDDTG2TV2EK	70.01593000000001	69.27724
@ETG3DGILAGSQEHDPGQGSSSPEQAGSPTEGEGVSTWESFK	61.02765	62.27715
@LEYDSG2LK	11.385307	12.823204
@KI2TEDINK	-21.029587	-17.101772
@RP2DSGPPAER	-44.57967	-41.803528
@VP2FTFTPTVTYQR	75.3642	79.86034000000001
@DH2PTP2VFNSDEER	21.335976	22.978855
@2TTPPPAEPVSLPQEPPK	35.903564	38.416447
@SPQVLGS2LSVRSPTG2PSR	32.61471599999999	34.75279
@SPTLSQVH2PLVTSP2ANLK	35.9348	41.387775
@AA22DQLRDNSPPPAFKPEPPK	21.695465	23.152056
@KVEEEQEADEEDVSEEEAE2K	-3.8795624	-6.029405000000001
@EGHSPEGSTVT4HLLGPQEEGEGVVDVK	47.465393	50.03423
@TV2PPIRK	-14.893066	-17.495705
@EPGSGGPQNL2GPGGR	-2.886795	-8.321146
@TAHNSEAADLEESFNEHELEP2SPK	42.709137	39.310375
@SS2DMDLQK	-9.665916000000001	-10.793856
@TI2P2TSNNIPLMR	60.27491800000001	65.43268
@DSGSD3ASAIIPSTTPSVD2DDESVVK	57.14819300000001	63.444336
@NIIHG2DSVK	-13.208923	-14.294354
@2R2R3PPVTR	-33.73394	-32.134594
@SS2PVTELASR2PIR	32.301865	31.472637
@EEA2DDD1EGDEAVVR	4.052169999999999	3.049127
@HLSTPS2VSPEPQDSAK	-6.7591705	-7.6683016
@SQ2PINCIRPSVLGPLK	56.13519300000001	56.58104300000001
@RV2RL2TSTTIENIEITIK	71.82422	70.23283
@VHGLP3TSPSGMNMAELAQQVVK	80.36673	83.55915999999999
@EIPFNEDPNPNTHSSGP23PLK	36.865555	41.5188
@SHSGT2PDNTAPPPPPPRPQPSHSR	-26.868904	-32.186695
@GSASY2PPRK	-29.101387	-33.571762
@ES3LHLVLR	39.26741	42.45828
@A2PNLIGATGANSLGK	40.408646	41.899723
@L2PK2DISPL3PR	42.669113	39.900345
@EDVEVVGG2DGEGAIGLSSDPK	48.28778	49.05499
@PTLLANGGHGVEG2DTTG2PTEFLEEK	68.46356	70.45238
@KPGISDVTDYSDRGD2DMDEATYSSSQDHQTPK	17.25167	16.559172
@SSIN2VDGESPNGSSDR	-6.936103999999999	-7.225957000000001
@PNET2PSFSK	-10.983574	-9.841191
@VDGIPNDSSD2EMEDK	17.25167	18.047026
@SF2MHDLTTIQGDEPVGQRPYQPLPEAK	61.02765	60.69795
@VHSTS2LD2QK	-31.952797	-33.181293
@WD2YDNFSGHR	24.449577	27.180134
@3PSSEELGGDIPGK	21.556107	22.999386
@RNLIQHNN2TQTDIFYTDR	29.428207	28.295792
@QAEDTISNASSQLS2PPT2PQSSPR	22.114037	25.689026
@RGMAYGHIDSYGADD2EEEGAGPVERPPVR	21.40969	20.750698
@ME2EGGADDSAEEGDLLDDDDNEDRGDDQLELIKDDEK	49.93698	54.958057
@SQ2LQDQPTR	-22.452644	-22.544123
@DQM2HLFNVAHTLR	60.54164	58.26361
@LD2LQDIGMDHQALLK	58.40435799999999	62.997414
@SDTS2PEVR	-32.764038	-30.826487
@LEGGSGGDSEVQR	-33.57431	-32.414467
@3ESSL2LDIHSK	29.487823	32.09865
@SLHL2PQEQSASYQDR	14.948929	18.974073
@LKSPSMAVP2PGWVA2PK	54.745422	62.885662
@IGDEYAED22DEEDIR	31.28508	28.699863
@EQEESLGSPVHHSPFDAQTTGDG3EDPSLTALR	48.089462	50.73171
@SLDNNYS3PNER	-6.581825299999999	-6.901724300000001
@LADSGDGAGP2PEEK	-21.11399	-17.690432
@TESGYGSE22LRR	-12.412682	-9.573087
@ER2PSPLR	-27.082138	-29.321941
@W2TTAGFLK	61.70218000000001	63.25936
@2PQNVMAQQK	-14.386185	-12.6771345
@2SLSASHPMVGK	-6.559364299999999	-7.3503585
@APE2DTGDEDQDQER	-24.157509	-32.989983
@TQPSSGVDSAVGTLPAT2PQSTSVQAK	30.149628	31.24416
@AGPDLPSLPSHALEDEGWAAAAPSPG2AR	75.62567	77.89577
@PLDDETVNEDA2NEN2ENDITMQSLPK	64.5116	62.55768
@DSISAVS2EK	-7.4799194	-11.076289
@DITT2ADQIAEVK	35.38925	36.136055
@LQQLSV2ATHLADK	28.629333	29.445873
@QGEDNS3AQDTEELEK	1.7444916	0.6307663
@GPG2PPR3PPAPGPPSFEEQLR	53.32573000000001	57.862312
@2PGTPRPPGASK	-27.571075	-34.760414
@F2PEGDLCSSPDPK	32.376175	29.322338
*TECFLPP3SSPSEHR	47.29506	51.068554
@ALTDD2DENEEEDAFTDQK	33.439026	32.737064
@NSFLG2PR	27.754623	27.086407
@ER2L2PR	-31.818306	-29.359257
@HP22PSALR	-16.68306	-18.862741
@SGAA2MP2SPK	-8.8544235	-11.215857
@RL2QPESAEK	-32.89834	-33.13443400000001
@CSGPGL2PGMVR	31.523056	33.10584
@DLLHP2PEEEK	21.179688	17.007587
@YQQITPVNQ2R	7.7729645	4.3650894
@SY2PDGKE2PSDK	-25.071617	-29.979599
@LP2SPVYEDAASFK	49.002213	50.807198
@LPISS2TSNLHVDR	22.004227	21.315296
*S2MNPEYDYLFK	117.482895	116.635666
@RA2GQAFELIL2PR	79.398285	76.205246
@L2STDDGYIDLQFK	76.545334	77.17078000000001
@L2LQGHPTDLQTSNVK	22.423676	22.366714
@SV2SL2NRSSPLSWR	51.286423	48.323753
@2PG2TPTTPTSSQAPQK	-9.953041	-14.676989
@SSSVGSSSSYPI2PAVSR	25.270035	24.740292
@AE2PESSAIESTQSTPQK	6.446159400000001	4.268258599999999
@2GSPSDNSGAEE1EVSLAK	17.597107	15.648639
@GLLSD2MTDVPVDTGVAAR	70.36081	69.262375
@2INEENGEVSEDQ2QNK	-1.0348206	-5.1757
@VQEHED2GD2EVENEAK	-13.7367325	-14.546358
@EGPEPPEEVPPP3TPPVPK	39.02298	37.873882
@TPAS3PV2GTPQASPMIER	33.76457199999999	30.930668
@ASV2P1DEPVPDSE2PIEK	28.131683	30.839407
@QEIESETT2EEQIQEEK	9.647316	7.224771
@EENLPDENEEQKQ2NQK	-19.301186	-23.941288
@SPQVLGSSL2VRSPTG2PSR	36.83551	34.696335
@QQEGEASSQDMTAQVTSPSGK	5.10894	1.2831742
@1LAE2DE2GDEESVSQTDK	6.220207	6.298819
@EEDEPEER2GDE3PGSEVPGDK	4.581276	-1.0535187
@NDQDTWDYTNPNLSGQGDPGSNPNK	34.256393	33.573128
@TEATQGLDYVPSAGTI2PTS2LEEDK	61.381958	65.466675
@EAPAEGEAAEPGSPTAAEGEAASAA22TSSPK	14.948929	15.800303
@HSTSPSLDSEYNEELNEDD2QSDEK	21.778595	20.869188
@EEPQ3VPEMPGETPPL2PID1ESQER	66.8884	67.876564
@TLEVV2P2QSVTGSAGHTPYYQ2PTDEK	53.265457	50.803383
@SQLDDHPE2DDEENFIDANDDED1EK	34.49203499999999	33.112534
@LEDIL1DDTLSPVGVTDPLLSSV2PGASK	117.62561	118.401146
@VLQD1GLPTGAEGRD2SKGED2AEETEAK	14.904747	13.593315
@DPSSNDINGGMEPTPSTVSTP2PSADLLGLR	90.19043	88.665054
*AENDVDNELLDYEDDEVE3AAGGDGAEAPAK	87.951004	92.51456999999999
@VQIPVSRPDPEPV2DNEED2YDEEIHD	47.271408	49.157345
@3NSDSALHQST1TPTQPESFSSGSQDVHQK	9.647316	9.205942
@QNSIGNTPSGPVLASPQAGIIPTEAVAMPIPAASP3PASPASNR	100.713486	97.170334
@GDVDV2LPK	34.113556	32.56561
@LTLEDQA3FIK	58.40435799999999	62.553375
@NA2ASFQELEDK	35.21935999999999	32.033257
@LS21AMISGLSGRK	28.512497	28.248636
@2CFE2SPDPELK	31.919312	33.86567
@2VSSPTS2NTPTPTK	-14.088142	-11.633062
@VPCNVEGI2PELEK	38.63533	38.380592
@GP2PSPVGSPASVAQSR	15.74617	14.178418
@2QDQD2EVNELSR	21.200096	18.742153
@GAPWG3PGA2QEELR	57.18161	55.0465
@SEEISE2ESEETNAPK	-1.8866882	-6.689288
@TPQEAIMDGTEIAV2PR	56.29006999999999	54.016014
@NNTAAE3EDDESDGEDR	-31.240997	-32.363308
@A2PVT2PAAAFPTA2PANK	50.997086	48.81716
@RTV2QQ2FDGVSLDSSGPEDR	47.62735	39.894142
*AAAVAAPLAAGGEEAAATTSVPG2PGLPGR	92.92958	86.2939
@LPQQDHTTTTD2EMEEPYLQESK	28.922577	28.60019
@GPAESPDEGITTTEGEGECEQTPEELEPVEK	37.771362	36.714607
@AH2DSNL2ASAAER	-14.011208	-15.726285
@A2LV2EEEEDEEEDK	27.456177	29.980335
@VTSTQQQ3RI2ASSATR	-13.538742	-14.590822
@TQPDGTSVPGEPA2PISQR	19.029999	16.0521
@TAPVAS3PSS3PIPALSPPTK	56.83319	53.90218
@VSIYDNVPG2HLYASTGDLLDLEK	91.01581999999999	92.51980999999999
@SYISPH22PSHTPTR	-9.930847	-13.227142
@GGSDGTPRGSP2PASVSSGRK	-36.22300300000001	-38.00606
@2R2PSPAPEK	-41.19872	-42.797752
@GLD2GAETEEEK	-9.459099	-11.801947
@LIDLE2PTPE2QK	50.41768	48.4888
@FGFAIG2QTTK	57.0074	55.758575
@EL2N2PLR	13.577652	9.002939
@ML2FGVSALGK	92.84405500000001	92.32791999999999
@S2PQLDPLRK	14.988846	16.436123
@VETLSPESALQG2PR	41.056244	39.89066
@YLSPGWG2ASEEEPSR	40.67357	45.194874
@LTQYHGG2LPNVSQLR	38.683258	38.699356
@SSISGSLPSSG2LQAVSSR	38.943314	37.247643
@VA2GSDLHLTDIDSDSNR	33.013596	33.0485
@GDEQ2CEEDV2SDTCPK	-1.8866882	-6.217505
@TEENVSDG2PNAGSVEQTPK	-1.0364151	-1.7197586
@LSVS2NDTQESGNSSGPSPGAK	-3.5540771	-5.719809
@AHSLGGLDPAFT2TEDLNCK	46.84729	52.412315
@AGEEDEGEED2DSDYEISAK	14.424477	14.266263
@SDAEEDGG3V2QEEEDRKPK	-22.352242	-24.44527
@KPESPYGNLCDAPD2PRPVK	12.341087	8.915413000000001
@SDLSS2SGSLSLSHGSS2LEHR	22.030075	20.785015
@GPGEPD2PTPLHPP3PPILSTDR	67.50301999999999	68.13551
@LGPGRPLPTFPTSECT2DVEPDTR	52.07361	49.2631
@DHFY2DDDAIEAD2EGDAEPCDK	38.641724	38.78225
@TFQED22PVVHQSLQEVSEPLTATK	55.04364	63.74052
@MAESPCSPSGQQPP2PP2PDELPANVK	45.351578	46.888084
@GW1SILDEPGEPPSP2LTTTSTSQWK	92.84405500000001	90.41264
@SGS2LEWNK	16.855469	19.09589
@GYSFTTTAER	11.952873	11.683894
@DLPAIQE2PTR	30.564148	29.089916
@GEAVLRPGLDAEPEL2PEEQR	38.19211	39.730846
@VEEDDYP2EELLEDENAINAK	60.70375	58.029736
@MQNNSSPSISPNTSFTSDGSP2PLGGIK	59.92300400000001	60.09375
@LSVGEQPDVTHDPYEFLQ2PEPAASAK	62.99070699999999	66.07163
@IDEPSTP4HSMMGDDEDACSDTEATEA1APDILAR	63.286407	63.94356
@ATD2DLS2PR	-9.861771000000001	-14.59062
@2LQFDVAGTSSER	46.441742	44.33511
@RVQQEID2DE2PVAR	2.2456894	2.7023513
@SGSIVELIAGGGSSC2PVLSR	95.18793000000001	91.96557
@QR2PAPG2PDEEGGAEAPAAGIR	13.3040695	13.059013
@A2PTPLASPGK	0.79712677	-1.2984833
@EPS4FEIPTK	58.634674	55.54195
@Q2PGHQ2PLASPK	-17.245712	-17.49499
@DSISAVS2EKV2PSK	5.3228683	3.8068435
@EVDQDDEEN2EEDEMDSG3MVR	28.120453	31.182455
@SQ2DIFSR	24.949074	22.468338
@SQDSYPGSP2LSPR	19.244308	16.120836
@SQD2YPG2PSLSPR	25.590584	23.68768
@ENPPVED22DEDDK	-9.660689999999999	-14.343013
@2LGEQDQMTLRPPEK	26.008095	25.36987
@TEQELPRPQ2PSDLD2LDGR	37.839737	42.268017
@2PPTQVAISSDSAR	8.064598	12.87044
@PSSF2DSER	-13.7367325	-15.930608
@GMG2LDAMDK	30.153214	31.305416
@DLSLGLDD2R	55.599777	56.88298399999999
@LCDDGPQLP3SPR	27.060791	26.50848
@SSDYQFPS2PFTDTLK	81.57403599999999	80.73435
@RDQS3SMSHINLLFSR	52.74202	52.690002
@LESLY2DEEDESAVGADK	39.497528	37.458126
@ETAVPGPLGIEDI2PNLSPDDK	85.91635	87.25774
@KPGDGEV2PSTEDAPFQHSPLGK	28.120453	24.316341
@RPTETNPVTSN2DEECNETVK	-7.113182000000001	-9.56263
@MQVPTAEEMSSL3PES2PELAK	68.31151	69.014946
@STDEY2EADEEEEEEEGKPSRK	-6.384796	-11.666412
@YDIPATAA3ATSPTPNPVPSVPANPPK	54.768784	55.52488
@HNQGD2DDDVEETHPMDGND2DYDPK	9.024284	7.353874
@SPE2DLEDFSDETNTENLYGTSPP2TPR	90.11769	83.35959
@DSFIENSSSNCTSGS2KPN2PSISPSIL2NTEHK	58.40435799999999	60.129406
@EGVTPWA2FKK	39.401535	40.27791
@SS2VL2LEGSEK	35.38925	41.125
@TLLTGDGGGEA3GSPLAQGK	33.590225	36.08979
@HTTQ12DEEEDDDGCDLFAD2EK	32.979996	33.88453
*MLQQD2NDDTEDVSLFDAEEETTNRPR	85.64459000000001	83.58225999999999
@AV2PLDPSK	8.948166	4.8635206
@SFLDSG4R	29.875595	32.999664
@RL21EIEK	-12.62542	-10.889555
@QD2LDIYNER	35.396683	32.37728
@KYDDDI2PSEDK	-10.433899	-9.587885
@NLTSSSLNDI2DKPEK	12.632179	14.4878645
@TAENATSGETLEENEAGD	4.979782	5.7040696
@KDEL2DW2LAGEDDRDSR	42.095642	40.12693
@SASNVP2GKS3DEEEEAQTPQAPR	4.581276	-0.5863968
@LAL2PEDK	13.577652	13.976143
@VLTQMGSPLNPISSV2	88.24846	93.79055
@2R3PPVTR	-27.660118	-29.928967
@L3PEEEEILNK	37.122833	40.274784
@PAQLG3QRSQEADVQDWEFR	50.707336	50.534935
@EQL2E3EGSGEDEPGNDPSETTQK	5.840317	5.7663817
@EVSSRPSTPGL2VVSGISATSEDIPNK	56.23498499999999	58.76885
@NGEVVHTPE3SV	16.704391	11.960971
@2SDELDAWTDFR	91.54030999999999	89.56093
@PV2PNSSPFGTDYR	39.244644	39.37364
@YDDYRDYD2PER	1.5308533	0.9293045
@GGGAPWPGGAQTYSPSS3CR	36.4198	35.337894
@QF2PTMSPTLSSITQGVPLDTSK	95.376724	92.09214
@SA2PDDDLGSSNWEAADLGNEERK	42.810654	42.500317
@MISEGLDPDLLERPDAPVPDGE2EK	67.50301999999999	66.49454
@2FADIGK	20.754608	20.338419
@2SVMDGAIASGVSK	29.117523	31.43486
@2NSIQQMEQLNR	27.060791	30.792957
@RF2MEDVSK	12.927338	15.065905
@NSVLSDPGLD2PR	33.415665	34.49238
@QSSVTQV3EQSPK	-8.048843	-8.952017
@2LSLDPGQSLEPHPEGPQR	43.246506	42.646095
@SP2FGGASEASAR	6.3734055	3.8736603
@IDI2PSTLRK	23.484146	24.169552
@GAQASSG2PALPRK	-24.77227	-28.94311
*SGDE1IFDPT1SK	48.050323	48.789524
@L3GSQL2ITQVASIK	72.75159000000001	73.81197
@SAPASPTHPGLM2PR	6.223938	7.7758455
@PA2PTPVIVASHTANK	10.17701	7.777226400000001
@AAPEA22PPA2PLQHLLPGK	62.833755	78.09219
@REEQTDT2DGESVTHHIR	-24.080421	-27.221344
@EMPQDLR2PARTPP2EEDSAEAER	11.622551	13.782814
@EQSETTAEGGQGQAQEGPAQPGEPEAEGSR	-8.451378	-9.316978
@RFV2EGDGGR	-20.283104	-22.936747
@SF2LASSSN2PISQR	43.430756	44.133938
@QAS3DAGTAGAL3PQHVR	7.3969955	4.2445555
@LGAGGG2PEKSP2AQELK	6.3991165	1.4707
@L3PLPEDNSMNVDQDGDPSDR	40.78825399999999	39.508087
@GGVTG2PEASI2GSK	13.208435	9.249901
@AL2EFAAL1NTER	53.44893	70.56844
@4SP2QNSPIHHIPSR	11.380135	8.01898
@TLENSPI2SCDTSDTEGPVPVNSAAVLK	62.59689300000001	59.85604
@SFENVSVE2VDSSSEK	32.29060399999999	28.634937
@IMVQ2ASPDIR	23.815987	22.604809
@FGQGVHHGLSEGWK	7.6826477	5.1767807
@GSDALSET2SV2HIEDLEK	51.85611	47.265816
@RQ2PSPSTRPIR	-37.53613	-38.642685
@D2GRGDSVSDSGSDALR	-6.9035416	-10.018849
@3LADFDPR	39.286316	37.22603
@ALVEFE2NPEETREPGSPPSVQR	39.566696	37.492474
@M2NSFTAIAK	37.624603	34.39364
@LLVDSQGL2GCSPR	39.00641	36.509567
@QWVE2SPK	7.6826477	7.735846
@PPPCLENS2PPSR	11.673531	2.6907685
@LGSGG2GDGPSVSWSR	35.96962	32.290985
@QQS3SSDRVSQTPESLDFLK	60.30479399999999	57.89082
@RRGSSG2VDETLFALPAASEPVIR	77.03761	72.37785
@I2GSGSNSDMMENSK	-2.2384872	-6.467546
@LNSEASP2R	-34.00119	-37.63913
@SFTS2SPS2PSR	-3.5764084	-6.125821
@SFTS2SP2SPSR	-5.6360626	-7.2582335
@SLM22PEDLTK	67.79220600000001	60.710133
@LRL2P2PTSQR	10.078239	10.026965
@TL2DE2IYNSQR	28.054108	29.31925
@SS3PLPTISS2AENTR	28.363297	33.380276
@RR2SL2PPSSAYER	3.9691467	-2.6587691
@IPASQ32VPFDHLGK	52.79953	51.336662
@YSHSYL2DSD3EAK	13.545845	11.867643
@GEQV2QNGLPAEQG2PR	12.091255	9.8350935
@2SSVG2SSSYPISPAVSR	36.837357	42.516132
@ISYIPDEEV2SPSPPQR	38.627975	44.356934
@VSPSK2PSLSPSPP2PLEK	27.156067	28.237316
@STIGVMVTA2HNPEEDNGVK	28.204147	25.078941
@ISDEAN2NFNQGTENEQSK	1.0916901	-3.7726502
@SLSN2NPDISGTPT2PDDEVR	28.204147	28.542622
@EL2NSPLREN2FGSPLEFR	86.73561	81.4857
@LS2ESHHGGSPIHWVLPAGMSAK	42.24832	43.70284
@LQEEGGG2DEEETGSPSEDGMQSAR	6.3545303	4.726166
@TRDDGDEEGLLTHSEEELEH2QDTDADDGALQ	54.43414300000001	38.42695
@IDEPSTPYHSMMGDDEDACSD3EATEA1APDILAR	61.70218000000001	64.70994
@IDEPSTPYHSMMGDDEDACSDTEA3EAMAPDILAR	78.44651999999999	75.36408
@VESSENVPSP3HPPVVINAADDDEDDDDQF2EEGDETK	50.51851	52.818024
@IDDVID2R	14.739983	9.755096
@EQPE1EDAN2EK	-40.042	-39.66482
@TVN2GGSSEP2PTEVDVSR	16.878517	16.149113
@3PSPKEEDEEPE2PPEK	-5.522949	-11.912638
@EQL2ETEG2GEDEPGNDPSETTQK	7.176147500000001	5.763605999999999
@TEDE2LVENNDNIDETEG2EEDDK	30.5719	28.521112
@QPAQELSP3PGGTAHQALK	8.049064999999999	4.171933
@LIHEQEQQSS2	-24.84932	-30.120764
@SWASPV4TEADGTFSR	67.75755	62.605835
@2FLDSGYR	37.96414	38.50982
@GLSA2TMDLSSSS	49.52626	48.281662
@ALPDSQQVP2SPASK	3.5195007	3.7379684
@NSSLGSP2NLCGSPPGSIR	33.18492	33.350616
@EVAENQQNQS2DPEEEK	-30.060371	-31.15337
@EFAPA3PPS3PHNSSVGSLSENEQNTIEK	36.83101	39.59847
@2LV1GEQSR	-14.992134	-12.99809
@PLPGSRS3PSPTPVES2DPK	9.439316	10.524592
@2ASDASISSGTHGQYSILQTAR	36.48796	36.697823
@NVR2DISDQEEDEE2EGCPVSINLSK	49.83409	49.059456
@NDMDEPPPLD4GSGEDDGK	40.307617	36.695805
@RPG2VSS3DQER	-32.21443	-38.47276
@2RSV2PCSNVESR	-16.984467	-17.014574
@LFEE2DDKEDEDADGK	7.210967999999999	-0.8149475
@SPDEATAADQESEDDL2ASRT2LER	17.285667	19.175808
@QLPLEPESPSGQVGPRPAPPQEESP2SEAK	34.728683	35.667034
@SP2RSSWLSTEGGR	17.373413	15.825373
@HN3EFRDSTYDLPR	20.573921	17.456533
@HK2D2PE2DAEREK	-38.37133	-41.51583
*SQ3SSIGSAESLISLER	102.29379	99.4576
@SRSGS2QELDVK	-16.984467	-19.670975
@SSGNSSSSGSG2GSTSAGSSSPGAR	-36.979267	-42.65261
*ADLD2PPK	27.18306	23.462582
@IIED2DC2IK	9.47966	11.862543
@SS2QENLLDEV1K	50.225235	51.551537
@VSSSR2VSG2PEPAAK	-31.3833	-33.522728
@AGS2PAQGAQNEPPRLNA2PAAR	4.770279	6.5796814
@KYSDVEVPASVTGYSFASDGDSGTC2PLRH2FQK	51.91626	50.917057
@LTNLSSN2DV	23.176552	23.638048
*SQDGA2QFQEVIR	63.581573	65.03007
@ARVDHGAEII3QSPGR	-0.3961258	-6.803241000000001
@GKPP2PTPWSGSNMK2PPVER	25.695961	24.997437
@2PQRAEADDPQDMACTPSGDSLETK	20.404793	16.936497
@SF2LSWR	71.37181	70.85646
@RQ2PLPPQK	-34.96624	-34.22702
@SL2DSESDDSK	-29.90255	-32.08163
@A2GVQVADEVCR	16.126602	23.091444
@TNS1SSSGLG2PNR	-23.347168	-22.836988
@AEDGATP2PSNETPK	-15.691437	-18.943491
@EEPAAAG2GAA2PSAAEK	-12.833092	-12.940256
@KSPP3TMLLPA2PAK	42.446167	40.436237
@GEQVSQNGLPAEQGSPR	-4.4533234	-4.5983367
@VLLLEANRH2PGPER	15.552795	13.91631
*AESSESFT1AS2PAQR	26.008095	25.571402
@GYYSPYSVSGSGSTAGSR	17.208794	18.219692
@AQF2VAGVHTVPG2PQAR	35.3338	37.27485
@PN2PSISPSILSNTEHK	35.594727	38.30453
@SQDAD2PGSSGAPENLTFK	36.061676	35.69389
@RSSQP2P3AVPASDSPPTK	1.0012741	-5.588656400000001
@GSEGYLAATYP3VGQTSPR	48.07486	45.829037
@QLHLEGASLELSDDD3ESK	54.72722	51.5099
@TGVTST2DSEEEGDDQEGEK	-21.403069	-20.85059
@LEGDSDDLLEDSDSEEH2R	21.426323	21.234852
@SHMSGSPGPGG2NTAPSTPVIGGSDK	9.256523	9.918867
*AASAAAASAAAASAA2GSPGPGEGSAGGEK	41.74881	46.41337
@IED2EPHIPLIDD3DAEDDAPTK	72.803696	72.04614000000001
@RQS2TPSAPELGQQPDVNISEWK	56.48529	56.944324
@ALVEFESNPEETREPGSPP2VQR	38.396194	35.891182
@VT3EIQLPSQSPVEEQSPASLSSLR	73.07193000000001	73.41595500000001
@SPDEATAADQESEDDLSASR32LER	19.921478	20.432459
@YDQATDTILTVTENIFSSMGDAGE1VR	144.443	144.58704
@3PEGRASPAPGSGHPEGPGAHLD1NSLDR	-3.4829102	1.5375687
@RTGPAATTLPDGAAAESLVESSEVAVIGFFK	136.9185	124.31621
@SS2PAGETEGDREPQARPGEGTAPLPPPGQK	4.454376	1.6007202
@VSAEAEVAPV2PEV3QEVVEEHCASPEDK	53.83043000000001	47.90594
@ALDEVTSSQPPPLPPPPPPAQETQEP2PILDSEETR	61.926712	68.232925
@PWIPSSPAPS2ENGGPASPGLPAEASG2GPG2PHLHPPDK	60.589203	61.364136
@MDRDPLGGLADMFGQMPGSGIGTGPGVIQDRF2PT1GR	106.35539	104.31516
@PSPPLSSTSQMGSTLPSGAGYQSGTHQGQFDHGSGSLSP2K	33.72719	30.305212
@PNSQGPPNPMALP2EHGLEQPSHTPPQTPTPP2TPPLGK	54.92066999999999	52.312855
@SPEQPPEGSS3PAEPEPSGGGPSAEAAPDTTADPAIAASDPATK	36.400757	30.44957
@EELTPGAPQHQLPPVPG2PEPYPGQQAPGPEPSQPLLELTPR	81.77983	81.66906999999999
@RSI2SPNVNR	-26.320007	-28.942389
@GSLL3ILGSPSPER	95.310135	98.55144
@LNCST2PEIFRK	19.896004	19.27129
@ISMQDVDL2LGSPK	67.92426999999999	66.9678
@SP2MAVP2PGWVASPK	79.477936	76.66026
@SLLRQPDISCILG3GGKSPR	58.16974	59.545692
@QIDS2PVGGETDETTVSQNYR	22.043076	23.37951
@DDTIMATESEVTAFAVLDQDQK	105.2404	101.20381
@GPSSEGPEEEDGEGFSFKY2PGK	42.022415	40.805874
@ELSVQDQPSL2PTSLQNSSSHTTTAK	33.18492	31.92915
@EGTDSSQGIPQLVSNISACQVIAEAVR	105.00659	103.852196
@EFI3GDVEPTDAESEWHSENEEEEK	50.03682	50.389442
*EQ3EVLKPR	18.267075	11.305776
@DAVVGRP2MDK	-10.350975	-7.3996887
@IEEVLSPEGSP2K	24.627922	25.232033
@SDG2ENLCTPQQSR	-9.560844	-7.6433363
@TSLAGDTSNSS2PASTGAK	-14.893066	-15.909683
@RQNN3FPFFSEGITR	72.13887	77.650345
@G2PGEEWAPEVGEDAPQR	42.446167	42.28183
@FVDTDIWNQYLEYQQSLLNESDGK	121.1945	124.800186
@PAEAP3APSPAQTLENSEPAPVSQLQSR	56.0197	57.16233399999999
@LNSEA2PSR	-38.37133	-38.028336
@SM2PNLLNR	34.372864	37.105656
@LDSDAGFH2LPR	24.768295	26.824286
@GPVSG2PDSMNASR	-6.558609	-7.274073599999999
@TYGGDTG2PEISFTK	38.85766599999999	39.08809
@DA3PPVSPINMEDQER	45.8331	44.323326
@3PEPVVPTAPEPHPTTSTDQPVTPK	27.348457	25.668385
@GYPSPGAH2PR	-27.89573	-29.441946
@WLN2PNTYMK	52.618942	48.389954
@ELHSEFSEVMNEIWASDQIR	106.942795	109.886475
@SS2PEAMDPPPPK	-1.0364151	3.055661
@LQYPAGYP2DK	24.1557	22.55124
@APVPG3PDSLSSGSSR	12.761047	13.145353
@E3ESEAEDNLDDLEK	41.589874	39.50644699999999
@AGM2SNQSISSPVLDAVPR	60.939926	61.7454
@MNGRKQ2LGELIGTLNAAK	55.332016	56.342144
@LPSP32PFSSLSQDQAATSK	74.15068000000001	71.01686
@TS2DDE2EEDEDDLLQR	44.39682	42.46534699999999
@LLEGEEERLRLSPSPTSQR	22.452576	22.742838
@LQQLFNHT1FVLEQEEYQR	81.19794	59.794323
@TGSGSPFAGNSPAREGEQDAA2LK	26.076958	16.422518
*TTESG2DSESKPDQEAEPQEAAGAQGR	-3.5540771	-4.1098924
@E3GTDGILAGSQEHDPGQGSSSPEQAGSPTEGEGVSTWESFK	61.578964	62.675243
@S3VASMMHR	5.541733	5.1002855
@2LHAEELVGR	21.060425	20.978819
@A2PVSFQELNR	39.801224	39.59070999999999
@RT2PQVLGSILK	48.651917	49.625847
@RDFTNEAPPAPLPDASA2PLSPHRR	30.041046	28.392975
@ATDSDLS2PR	-21.605652	-20.714357
@LSS3PPLSALGR	49.957672	50.833965
@GKDSL2DDGVDLK	13.3040695	14.156065
@AE3PTAAEDDNEGDK	-26.320007	-27.80661
@SSEN2QEDQEVVVVK	18.267075	18.391722
@SPYG2RSPFEHSVEHK	-10.577858	-7.755635300000001
@SP2PGPNHTSNSSNASNATVVPQNSSAR	-12.833092	-12.365969
[truncated: 1,359 more rows]
