# Supplementary material for: DeepPhospho accelerates DIA phosphoproteome profiling through in silico library generation
Source: Nat Commun. 2021 Nov 18;12:6685. doi: 10.1038/s41467-021-26979-1 (PMC8602247; doi:10.1038/s41467-021-26979-1)
Supplement: Supplementary file 8 — Source data [file 41467_2021_26979_MOESM8_ESM.zip › Source Data_new/Figure_2a.txt]

Dataset	Precursor	PCC-Library-Prediction	PCC-Reference-Library	PCC-Reference-Prediction
RPE1 DIA	*AAAAAAGPSPGSGPGD2PEGPEGEAPER.3	0.9708103908513634	0.8499472004789558	0.844155209196543
RPE1 DIA	*AAPEEHD2PTEASQPIVEEEETK.3	0.9963692799729613	0.9783028855306439	0.989870486522702
RPE1 DIA	*AC2PDAVV2PSSAFLR.3	0.9969277256586627
RPE1 DIA	*ADSGTAGGAALAAPAPGPG2GGPGPR.3	0.7525833587158519	0.5061537135558024	0.8702040521600237
RPE1 DIA	*ADVFPGND2TASQDVANR.3	0.9435239500471139
RPE1 DIA	*AEA2PHPGR.2	0.6839150627102468	0.890067286967728	0.6251766938122887
RPE1 DIA	*AEAEGVPT3PGPASGSTFR.2	0.9399746980375935	0.3679321755511792	0.5289200490422223
RPE1 DIA	*AEASSLGRQ2PR.2	0.8272768698500261	0.9937107568267664	0.9945478069523129
RPE1 DIA	*AESSESFT1AS2PAQR.2	0.9299711367655783	0.9273492771349761	0.9733024946240288
RPE1 DIA	*AETLSGLGD2GAAGAAALSSASSETGTRR.3	0.9255238195073998
RPE1 DIA	*ASGEH2PGSGAAR.2	0.8881239814521024	0.9240521178452364	0.8611765758948461
RPE1 DIA	*ASHLRPP2PLLVR.3	0.9064673993116366	0.5669468673797119	0.5351230239683188
RPE1 DIA	*AT2PQK2PSVPK.2	0.9363757944673055	0.8272073442253114	0.7949468449824169
RPE1 DIA	*ATAAET2ASEPEAESK.2	0.9315088228631432	0.9403376070759168	0.9155545107245613
RPE1 DIA	*ATEIG2PPRFFHMPR.3	0.9521083386780997
RPE1 DIA	*MDLFGDLPEPER2PRPAAGK.3	0.7302161153336302	-0.007384133890359607	-0.05445334852369638
RPE1 DIA	*MEDLDQ2PLVSSSD2PPRPQPAFK.3	0.9470974330296507	0.381710500640851	0.5438872649779651
RPE1 DIA	*MEDSMDMDM2PLRPQNYLFGCELK.3	0.8203692719644756	-0.04851452543123298	0.02054414190926506
RPE1 DIA	*MEGDG2DPEPPDAGEDSK.2	0.9821864997291332	0.9948664515025148	0.9905092240392466
RPE1 DIA	*MEQLSDEEIDHGAEED2DKEDQDLDK.3	0.8108576981953239
RPE1 DIA	*MER2PPQSPGPGK.2	0.7730341327262404
RPE1 DIA	*MESPGESGAG2PGAPSPSSFTTGHLAR.3	0.9431253044054286
RPE1 DIA	*METDESP2PLPCGPAGEAVMESR.3	0.9181890374925723	-0.2211946263212277	-0.2329629189056433
RPE1 DIA	*MEVAEPSSP3EEEEEEEEH2AEPRPR.3	0.9701916524850236
RPE1 DIA	*MK3PADTGFAFPDWAYKPE2SPGSR.3	0.628562345259177
RPE1 DIA	*MMNNSGYSDAGLGLGDE3DEMPSTEK.3	-0.4355434895232997
RPE1 DIA	*MNHLPEDMENALTGSQSSHA2LR.3	0.8464434009450815
RPE1 DIA	*MNTAP2RPSPTR.3	0.9836040531943621
RPE1 DIA	*MQATPSEAEAGGE2PQSCVSAAHSDWTAGK.3	0.9070431475588692
RPE1 DIA	*S4TPGVGGDPAQLAQR.2	0.9537864386359971
RPE1 DIA	*SA2APAAEGEGTPTQPASEK.3	0.7069289989061891
RPE1 DIA	*SAAGLLAPAPAQAGAPPAPEYYPEEDEELE2AEDDER.4	0.9348967657647653	0.8319005034723348	0.8929588480444943
RPE1 DIA	*SD2GEQNYGER.2	0.5268003139884982	0.7656450662030827	0.619384944869523
RPE1 DIA	*SE3APAAPAAAPPAEK.2	0.9360691117080971	0.7304353837224674	0.926477280476137
RPE1 DIA	*SE3APAETATPAPVEK.2	0.9271582870114781
RPE1 DIA	*SEGESQTVL2SGSDPK.2	0.955869629713051	0.6795724178358908	0.6794165050039629
RPE1 DIA	*SSEPPPPPQPPTHQASVGLLD3PRSR.3	0.3082277005597453
RPE1 DIA	*SSVAVLTQE2FAEHR.2	0.9791469302218457
RPE1 DIA	*TECFLPPTSSP2EHRR.3	0.9481674712845324
RPE1 DIA	@1A2PPPSGPPSATHTPFHQSPVEEK.4	0.6854843991115321	-0.06456859570020547	-0.137486905627097
RPE1 DIA	@1AA2AAAASAAAASAASG2PGPGEGSAGGEK.3	0.7625364853141721
RPE1 DIA	@1ADHLEGL22DDEETSTDITNFNLEK.3	0.8183194295697096	0.7895515719717469	0.9028302318634992
RPE1 DIA	@1AETVDTSEMVNGA3EQRTS2K.3	0.8084843583814771
RPE1 DIA	@1AFTHHPLPVLAGVRPG2PR.4	0.9260853487116759	-0.1053017123290575
RPE1 DIA	@1APTPIP3RSPSDSSTASTPVAEQIER.3	0.9267490180195695
RPE1 DIA	@1APTPIPTRSPSDS2TASTPVAEQIER.3	0.9481160958009545
RPE1 DIA	@1DGEAT2PLPR.2	0.8085060518867753	0.6638711551434459	0.9140227399508268
RPE1 DIA	@1ETVSNASSSSNPS2PGR.2	0.8715284358826272	0.8533447279060602	0.9229179024617022
RPE1 DIA	@1PFLSIS2PK.2	0.7219136395392883
RPE1 DIA	@22LGQSASETEEDTVSVSK.2	0.1083367142922939
RPE1 DIA	@2AADLISQAR.2	0.8751368476703084
RPE1 DIA	@2APA2PTHPGLM2PR.2	0.8978819349040191	0.4470741288479401	0.4156413516577363
RPE1 DIA	@2APA2PVQSPAK.2	0.9411294140098249
RPE1 DIA	@2APASPNHAGVLSAHSSGAQ3PESL2R.3	0.7868402072652081
RPE1 DIA	@2APTSPTA3NISSK.2	0.3448641587468585
RPE1 DIA	@2AQNLPGGGPASHSNPR.2	0.9478841352501247
RPE1 DIA	@2AS2GAEGDVSSEREP.2	0.9800389149757985
RPE1 DIA	@2ASADNLTLPR.2	0.9075483156299218
RPE1 DIA	@2AVTTVVNPK.2	0.9791467086154242	0.9620862223425257	0.9871748670575721
RPE1 DIA	@2CDDGLNTFR.2	0.936132618731517	0.9595653595674988	0.901109842565056
RPE1 DIA	@2CVEEPEPEPEAAEGDGDK.2	0.9738494970535725	0.9254634838340026	0.972246077786248
RPE1 DIA	@2DSASDSQEIK.2	0.9190430268254741
RPE1 DIA	@2DSEATISR.2	0.9991735246914045	0.99633158005902	0.993840528202613
RPE1 DIA	@2DSELEVK.2	0.9118568175223113
RPE1 DIA	@2DSELNSEVAAR.2	0.9879321061089167	0.8498832985211275	0.9799950938361461
RPE1 DIA	@2DSSLETMENTGVMDK.2	0.9374558922031789
RPE1 DIA	@2DSYTLDPDTLRK.2	0.9778693714935713
RPE1 DIA	@2EDSIAG2GVEHSTPDTEPGK.2	0.9836070401535367
RPE1 DIA	@2ELPQDVYTIK.2	0.9251293948268171
RPE1 DIA	@2ESAPTLHPYSPL2PK.3	0.9994254705370272
RPE1 DIA	@2ETAPAAPAAPAPAEK.2	0.9768734802729592
RPE1 DIA	@2F2RDRDEAGGK.2	-0.3701634745565872
RPE1 DIA	@2FDGNTLLNR.2	0.9748837733545213	0.9718475213818519	0.9521229305583825
RPE1 DIA	@2FDHLISDTK.2	0.9211490477971679	0.9282363093623052	0.8870383525514435
RPE1 DIA	@2FENKPPAHIAASHLSEPAK.3	0.9470573687978292	0.1711554298104259	0.06748336212823661
RPE1 DIA	@2FKL2GFSFK.2	0.4877697926798423	0.5125871209287232	0.9755459957613015
RPE1 DIA	@2FPLH2PVAGVAHR.3	0.9417855295868733	0.861024075395778	0.8748367264424011
RPE1 DIA	@2FTGGLGQLVVPSK.3	0.9663922365981586
RPE1 DIA	@2GAEVEAGDAAER.2	0.8755812657282711	0.6579584247882873	0.8099566359071689
RPE1 DIA	@2GGNEVSIEER.2	0.9791257261159789	0.8384347548740692	0.910313929252762
RPE1 DIA	@2GSGI2VIS23SVDQR.2	0.9972930542433496
RPE1 DIA	@2GSLLQVEETEREEGLGAGR.3	0.977693059139503
RPE1 DIA	@2HSANDSEEFFREDDGGADLHNATNLR.4	0.9446313445805885
RPE1 DIA	@2HSDSDLSDHHEPICK.4	0.706995003730448
RPE1 DIA	@2HSSPSLNPDT2PITAK.3	0.9189298751734816
RPE1 DIA	@2IDAALFR.2	0.9782555745691337	0.9969679715819552	0.9593345826439357
RPE1 DIA	@2INEENGEV2EDQSQNK.2	0.8760078822058028	0.8610890728347016	0.9170014371467382
RPE1 DIA	@2INEENGEVSEDQSQNK.3	0.9371976304298479	0.9556886014218613	0.945871767974314
RPE1 DIA	@2ISQDSLDELSMEDYWIELENIK.3	0.9635935703840453
RPE1 DIA	@2ISTSGPLDK.2	0.9426368847309841
RPE1 DIA	@2KFDSDEEEEDTENVEAASSGK.3	0.96022023690653
RPE1 DIA	@2KTPTGPELDTSYK.3	0.9110223575284015
RPE1 DIA	@2LDGA2VNENHEIYMK.3	0.8418885169354747
RPE1 DIA	@2LDGASVNENHEIYMK.3	0.2702489651910078	0.07350000757511216	0.02302731313440597
RPE1 DIA	@2LDLDHSMDEAGAGASNSEPSEPD2PTREHAR.4	0.8906137002607466
RPE1 DIA	@2LDSDE2EDEEDDYQQK.2	0.3885352347085631
RPE1 DIA	@2LDYLNLDK.2	0.9898962645058731	0.9335877563645015	0.9102842685388437
RPE1 DIA	@2LGGESSGGTTPVGSFHTEAAR.3	0.7870904142550537
RPE1 DIA	@2LHGEFSASDS2LTDIQETR.3	0.862838889482967
RPE1 DIA	@2LLDASEEAIK.2	0.9864950784756319	0.9926667936393482	0.9767111550516784
RPE1 DIA	@2LPEEDVAEIQHAEEFLIKPESK.3	0.9504580152987547	-0.161266029255208	-0.1526534822446199
RPE1 DIA	@2LPTTVPE2PNYR.3	0.9203870343251038	0.7544235189904961	0.7779639989061359
RPE1 DIA	@2LPTTVPESPNYR.2	0.9903177512781305	0.9920869120708756	0.9958007385809933
RPE1 DIA	@2LQL1DNR.2	0.9958005882010055	0.9940527262423162	0.9976987445513384
RPE1 DIA	@2LQQLAEER.2	0.1169756255527444	-0.1424569114640793	0.9950157124749608
RPE1 DIA	@2LSLESTDR.2	0.936585273570951	0.9757309172900382	0.9873003472880585
RPE1 DIA	@2LSMDSQVPVYSPSIDLK.2	0.9425220277798698	0.8615319942745556	0.948487306402417
RPE1 DIA	@2LSPNHNTLQTLK.3	0.7102396029747448
RPE1 DIA	@2LTEIS3DFDRSSPPLQPPPVNSLTTENR.3	0.9972575225270334
RPE1 DIA	@2LTFTGGAK.1	0.1432671161693791	0.2523449046302729	0.9517649781138463
RPE1 DIA	@2LTLTPTR.2	0.7813782125007492	0.7247766675496425	0.985543014482924
RPE1 DIA	@2LTNDWEDHLAVK.2	-0.1732931414235368	0.4872279475148203	0.2117605155536254
RPE1 DIA	@2LTR2PPAIR.2	0.9354956787368351	0.9720900616912914	0.9989205830307224
RPE1 DIA	@2LV1GEQSR.2	0.8531117202505224	0.8996784150105492	0.9720765763020874
RPE1 DIA	@2LVGTPYWMAPELISR.2	0.9839617595899159	0.9552249717813135	0.9414295421091304
RPE1 DIA	@2LYGDVDSPLPTGEAGGPPSTR.3	0.6589733505651347
RPE1 DIA	@2MDLVPDESK.2	0.906081718104465
RPE1 DIA	@2MEGFQDLLNMRPDQSNVR.3	0.878196920448045
RPE1 DIA	@2MPAETIK.2	0.9684614417093458
RPE1 DIA	@2NHLNHVSPGQLTK.3	0.8346041594278352	0.9025585109233846	0.6975632773629814
RPE1 DIA	@2NSGRELTDEEILASV1IK.3	0.7000390625819833
RPE1 DIA	@2NSSSEAVLGQEELSAQAK.3	0.8860674678664128
RPE1 DIA	@2P2PRPNMPVR.2	0.8761919337545415
RPE1 DIA	@2PEN2PPVKPK.2	0.2591709826236248
RPE1 DIA	@2PENSPPVKPK.2	0.9625163312369497	0.968595574587588	0.92257573133175
RPE1 DIA	@2PENSTLEEILGQYQR.3	0.9841988234621772
RPE1 DIA	@2PEPEVLS3QEDLFDQSNK.3	0.4045751936514299
RPE1 DIA	@2PFQPGVLGSR.2	0.9923507611453898	0.7170867760347407	0.9092213986594603
RPE1 DIA	@2PGGHSDGASPR2PVPTTLPGLR.4	0.9962959728842307
RPE1 DIA	@2PGLLSSDNPQLSALLMGK.2	0.8663956026431606	0.6985430904408494	0.6475098580106489
RPE1 DIA	@2PGSGSQSSGWHEVEPGMPSPTTLK.3	0.9225403108804482	0.7676892005398499	0.8432848522257621
RPE1 DIA	@2PGTPRPPGASK.2	0.8589555098494326	0.6332296630579577	0.5571464083865458
RPE1 DIA	@2PGVAAAVAEDGGLK.2	0.8230336615819567	0.8408733242512523	0.9369553396320193
RPE1 DIA	@2PHDSK2PLDHR.3	0.8847901390182435	0.1314104021524028	0.1783415116802792
RPE1 DIA	@2PHSTVPEHHPHPI2PYEHLLR.4	0.7228064616801424	0.536222510201114	0.5826046808134469
RPE1 DIA	@2PI2INVK.2	0.7202501015095787	0.1605137176661017	0.516386926972537
RPE1 DIA	@2PLAQMEEERR.3	0.9750784244434496
RPE1 DIA	@2PLDPDSGLLSCTLPNGFGGQSGPEGER.3	0.890418957630345	0.6113356000386998	0.6245390057630509
RPE1 DIA	@2PLFQFAEISSSTSHSDASTK.3	0.4573038411602141	0.9049135494070556	0.8923637874848709
RPE1 DIA	@2PLGFYCDQNPVESSMCQSNSR.3	0.8573538490846837
RPE1 DIA	@2PLLSASHSGNV3PTAPPYLQESSPR.3	0.9998282105049391
RPE1 DIA	@2PLYLVSR.2	0.9999165779847796	0.9984377207798139	0.9988574198637852
RPE1 DIA	@2PMMPENAENEGDALLQFTAEFSSR.3	0.8789055661045844
RPE1 DIA	@2PNNEGDVHFSR.2	0.944496894114583	0.9295269409001902	0.9242660606594693
RPE1 DIA	@2PPCEDFSVTGESEK.2	0.9536971853609284	0.786516647630871	0.8044862827726811
RPE1 DIA	@2PPEPEIINQVQQNELK.3	0.9228020590504274
RPE1 DIA	@2PPLSPVGT3PVK.2	0.2531830280954587
RPE1 DIA	@2PPSVQSLAMR.2	0.9488305215290229	0.8756072678606412	0.8383654062083159
RPE1 DIA	@2PPYTAFLGNLPYDVTEESIK.3	0.9843575024328961	0.9138023844450162	0.9321879050688529
RPE1 DIA	@2PQESLSDLGAIESLRVPGK.3	0.7731351997757148
RPE1 DIA	@2PSAIPEQNHSLNDQAK.2	0.9117371735547046	0.9398317802898064	0.896702488018266
RPE1 DIA	@2PSLSP2PPSPLEK.2	0.8697939622232187	0.7176145225666124	0.6752258531778409
RPE1 DIA	@2PSLSPSPP2PLEK.2	0.7680390443061478	0.830736064238768	0.755534695881952
RPE1 DIA	@2PSPPLPTHIPPEPPR3PPFPAK.3	0.870722062783581
RPE1 DIA	@2PSPSSPAAVNHHSSSDISPVSNESTSS2PGK.4	0.02863287865124504
RPE1 DIA	@2PT2PLNMK.2	0.9911141570558935	0.9730746199620863	0.9558757388122088
RPE1 DIA	@2PTLSQVHSPLVT2PSANLK.2	0.2819945950608176	0.5365264308325334	0.8867107815761804
RPE1 DIA	@2PTLSQVHSPLVTSPSANLK.3	0.9297620690399048	0.6801810858776675	0.7665311892219755
RPE1 DIA	@2PTPESSTIASYVTLRK.2	0.9499189173234366
RPE1 DIA	@2PVGK2PPSTGSTYGSSQK.2	0.8880866247242863	0.863521322920109	0.8761878749939629
RPE1 DIA	@2PVGNPQLIQFSR.2	0.9922781188000871	0.9419049528546037	0.9395001088561257
RPE1 DIA	@2PVGSGAPQAAAPAPAAHVAGNPGGDAAPAATGTAAAASLATAAGSEDAEK.5	0.8333323249064962
RPE1 DIA	@2PVLEEAPFSR.2	0.9789477929331849	0.9815559693150182	0.9913927385639668
RPE1 DIA	@2PVLEEAPFSRR.3	0.9877589518514318
RPE1 DIA	@2PVPGVDPVVSHSPFDPHHR.4	0.8779107572683205	0.8543911515479659	0.9080118127169265
RPE1 DIA	@2PVQFENLEEIFDTSVSK.3	0.956674182451833	0.9226766096752547	0.9493265559224247
RPE1 DIA	@2PVSTRPLPSASQK.2	0.9786532901212136	-0.2203770706247455	-0.04478941791749022
RPE1 DIA	@2PYQEFTDHLVK.2	0.9948683517352335	0.9691409500723812	0.9779091996140188
RPE1 DIA	@2Q2LPTTLLSPVR.2	0.9550516302571209	0.9478158926583844	0.9733267190779311
RPE1 DIA	@2QDIPFVSTDIINTLK.2	0.9486500730827421	0.8564025786102525	0.7674104612183953
RPE1 DIA	@2QEADVQDWEFRK.2	0.8240849252640358
RPE1 DIA	@2QSFSEAEPQLPPAPVR.3	0.9990011723469865
RPE1 DIA	@2QTPPGVATPPIPK.3	0.9638218614318975
RPE1 DIA	@2R2H2PMSNR.2	0.9688804646914223	0.9767085330131519	0.9820089117281203
RPE1 DIA	@2R2PQRPGWSR.2	0.8170728251708526	0.4214766350250333	0.6540653812971311
RPE1 DIA	@2R2R3PLISR.2	0.9830574747472034	0.9703913118673071	0.9640686368901322
RPE1 DIA	@2R2R3PLLPR.3	0.982749949574305	0.9800795751784247	0.983582756730798
RPE1 DIA	@2R2R3PPVTR.2	0.998810260142629	0.9919529300453653	0.9999666217744898
RPE1 DIA	@2RATSFSSAGEVPK.3	0.7753590779952398
RPE1 DIA	@2RDSGDENEPIQER.2	0.842358330922279
RPE1 DIA	@2RDSLAPGPEPQDEDQK.2	0.5393292594865745
RPE1 DIA	@2RNSFSSYAQLPK.3	0.8661509965151016
RPE1 DIA	@2RSDNALNLVTER.3	0.8914822537823425
RPE1 DIA	@2RSTTELDDYSTNK.2	0.2307500910233604
RPE1 DIA	@2RTPPSAPSQSR.2	0.834771539244527	0.904887312363625	0.9897362295766068
RPE1 DIA	@2S2PELVTHLK.2	0.1444610642784095
RPE1 DIA	@2S2PVTELASR2PIRQDR.3	0.9781859926514525
RPE1 DIA	@2SDPWSNSHFPHEN.2	0.9890602504159344
RPE1 DIA	@2SEPVVIMK.2	0.9956587294670224	0.8730365162162541	0.9083762793629778
RPE1 DIA	@2SGFAFDPSVNYSK.2	0.8629219052858285	0.8148132022222604	0.8366004837676987
RPE1 DIA	@2SGL2TPVPPSAGHLAHVR.3	0.995386770106799
RPE1 DIA	@2SGSNQPFPIK.2	0.992912613495653
RPE1 DIA	@2SPAS2PELPWRPR.3	0.9131609729155585
RPE1 DIA	@2SPPLRTPDVLESSGPAVR.3	0.9258728378676103
RPE1 DIA	@2SPSARPPDVPGQQPQAAK.3	0.8019111718964071
RPE1 DIA	@2SPSHTISRPIPMPIR.3	0.9698654348739605
RPE1 DIA	@2SPVNNHH2PGQTPTLGQPEAR.3	0.9731728670803064
RPE1 DIA	@2SSDPGIPGGPQAIPA3NSPDHSDHTLSVSSDSGHSTASAR.4	0.9197026978545189
RPE1 DIA	@2SSDPGIPGGPQAIPATNSPDHSDHTLSVSSDSGHSTASAR.4	0.8945566401373304
RPE1 DIA	@2SSEAKPTSLGLAGGHK.2	0.9886811979606651	0.9643322037467744	0.9720740536675628
RPE1 DIA	@2SSESYTQSFQSR.2	-0.6143910767528181	0.8940301843774188	0.9585592891710266
RPE1 DIA	@2SSSPELQTLQDILGDPGDK.2	0.9890702666307117
RPE1 DIA	@2SSTSDILEPFTVER.2	0.9272935946148835
RPE1 DIA	@2SSVTSIDK.2	0.8681889893303039
RPE1 DIA	@2STDFSELEQPR.2	0.932858356523025	0.9423034362250525	0.9834347484952383
RPE1 DIA	@2STPPGESYFGVSSLQLK.2	0.996172697239636
RPE1 DIA	@2SVDLEESSTK.2	0.8672258918112894
RPE1 DIA	@2TDEEEEAQTPQAPR.2	0.9405532698672057
RPE1 DIA	@2TEDLSPQK.1	0.9484546671583719
RPE1 DIA	@2TELLLGVK.2	0.9737460897376797	0.9984225396003805	0.974593619077256
RPE1 DIA	@2TGSIDQLSHFHNK.2	-0.1855919233621459
RPE1 DIA	@2TIIISGI2K.2	0.3194192538009502
RPE1 DIA	@2TLYFNTQEK.2	0.985961268177852	0.964212913840484	0.980115657758266
RPE1 DIA	@2TQLLQAAAAEASLNK.2	0.7928417975111011
RPE1 DIA	@2TQLLQAAAAEASLNK.3	0.6384878557162965
RPE1 DIA	@2TSRDRLDDIIVLTK.3	0.8873624107822895
RPE1 DIA	@2TSYQELSEELVQVVENSELADEQDK.3	0.9588988396779139
RPE1 DIA	@2TVSETFMSK.2	0.9791437684588511
RPE1 DIA	@2VA2SQPAKPTK.2	0.6837878335793535	0.7700001038449316	0.6860454276711717
RPE1 DIA	@2VASLNR2PER.2	0.9338044280808058
RPE1 DIA	@2VDFDSLTVR.2	0.7944395804843505	0.93522004037635	0.7772521108566746
RPE1 DIA	@2VDIHDSIQPR.2	0.8275230888288386	0.7310698228921015	0.8834605516759527
RPE1 DIA	@2VGGDSDTEDMR.2	0.35763288049605	0.6072082326001044	0.7826850379321475
RPE1 DIA	@2VGGSGGGSFGDNLVTR.2	0.1479493711934988	0.514197869120461	0.9255408029530816
RPE1 DIA	@2VIDPVPAPVGDSHVDGAAK.3	0.9530157408446861	-0.5203718243277977	0.001689527189388446
RPE1 DIA	@2VIEQVSWDT.2	0.9144331043815319
RPE1 DIA	@2VSENSLVAMDFSGQTGR.2	0.9699169054549442
RPE1 DIA	@2VSSSPWLPQDGFDPSDYAEPMDAVVK.3	0.9559766697945452
RPE1 DIA	@2VSTTNIAGHFNDE2PLGLR.3	-0.3212479599921337
RPE1 DIA	@2VTS2PVEK.1	0.972496512628238
RPE1 DIA	@2VVSDLEADDVK.2	0.7041103434342144	0.8567339446639515	0.9564074010810237
RPE1 DIA	@2VY3RSVIEPLPVTPTR.3	0.9592044659300705
RPE1 DIA	@2YEDLTESEDGAASGDSHK.3	0.8330655595781938	0.8775191997624674	0.9005307404873402
RPE1 DIA	@3A2PPPPPK.2	-0.1475604161145636	-0.0384764184415872	0.8802263214390516
RPE1 DIA	@3ASI2SSPSEGTPTVGSYGCTPQSLPK.3	0.5856306010114278
RPE1 DIA	@3ASISSSPSEGTPTVG2YGCTPQSLPK.3	0.5187452583351135
RPE1 DIA	@3ASQGPQTDSVIQNSENIK.3	0.8750933276253404
RPE1 DIA	@3CSFGGFDLTNR.2	0.970957400817088
RPE1 DIA	@3DEEAEGPY2DNEMLTHK.3	0.9698145172812951
RPE1 DIA	@3DGSISGDRQPVTVADYISR.3	0.8123511332794229
RPE1 DIA	@3DSREDEISPPPPNPVVK.3	0.9032545109730091
RPE1 DIA	@3ESPATAAETASEELDNR.3	0.923443318621046
RPE1 DIA	@3FCGTPEYLAPEVLEDNDYGR.3	0.9564577839791595
RPE1 DIA	@3HSEGSLLQEPR.2	0.8161243267225173
RPE1 DIA	@3LDSDEERPRPAPPDWSHMR.3	0.943028641833261
RPE1 DIA	@3NSDSALHQSTMTPTQPESFSSGSQDVHQK.3	0.3898065912115766
RPE1 DIA	@3NSPAY2DI2DAGEDGEGK.2	0.3319781456418713
RPE1 DIA	@3PEAGLAGRPSPWTTPGR.3	0.6590652347191277
RPE1 DIA	@3PEGISEEQR.2	0.9416771936186419	0.9015316277515348	0.7667068408520232
RPE1 DIA	@3PEGRASPAPG2GHPEGPGAHLDMNSLDR.3	0.9677576196739706
RPE1 DIA	@3PEGRASPAPGSGHPEGPGAHLDMNSLDR.5	0.8533337812521135
RPE1 DIA	@3PESFLGPNAALVDLDSLVSRPGPTPPGAK.4	0.6505608260623161	-0.279084276746045	-0.1966947332734292
RPE1 DIA	@3PPEPRPSPEGDPSPPPPPMSALVPDTPPD3PPAMK.4	0.9606318603933439
RPE1 DIA	@3PPRDLPTIPGVT2PSSDEPPMEASQSHLR.4	0.8352399601698524	-0.08110099481769653	0.3491680796725747
RPE1 DIA	@3PPVVIK.1	0.9932830592229152	0.9997790873329353	0.9951127318220432
RPE1 DIA	@3PR3PQLK.2	-0.006996825580078081	0.1839232369303929	0.03083697978263711
RPE1 DIA	@3PSPKEEDEEPE2PPEK.2	0.9461382938356583
RPE1 DIA	@3PSPKEEDEEPE2PPEK.3	0.4709266439141491
RPE1 DIA	@3PTPSTPGDTQPN3PAPVPPAEDGIK.3	0.734394380705601
RPE1 DIA	@3QLASWSDPTEETGPVAGILDTETLEK.3	0.78154501062452
RPE1 DIA	@3QTPPLGQTPQLGLK.3	0.9133156102210276
RPE1 DIA	@3QTPPV2PAPQPTEERLPS2PVYEDAASFK.4	0.9620622173757057
RPE1 DIA	@3QTPPVSPAPQPTEERLPS2PVYEDAASFK.4	0.8548020125423348
RPE1 DIA	@3RGGSPYNQFDIIPGDTLGGHTGPAGDSWLPAK.4	0.9749270499286946
RPE1 DIA	@3RRLSP2ASPPR.3	0.9884067483480867
RPE1 DIA	@3SPTPPESATTVK.2	0.9880176613590055
RPE1 DIA	@3SSSSPAN2DVEIDGIGR.2	0.7264262854594301
RPE1 DIA	@3TPTMSEEPPLDLTGK.2	0.971276565357024
RPE1 DIA	@3VDIDDAQILPR.2	0.5100225050383098	0.9036082227535059	0.8708127189999835
RPE1 DIA	@3YSAPAINAIQGGSFESPK.2	0.5864425869512774
RPE1 DIA	@4QPLASTASDNDFVTPEPR.3	0.9871925973145358
RPE1 DIA	@A2DLEDEESAAR.2	0.8206552604583512	0.8381026084968863	0.9742011067103667
RPE1 DIA	@A2ESPARGPSGSPR.3	0.9914337597618041
RPE1 DIA	@A2FFAASDENHRPL2AASNSDQLEDQALAQMK.4	0.9399605903389864
RPE1 DIA	@A2FFAASDENHRPLSAASN2DQLEDQALAQMK.4	0.8928460305092736
RPE1 DIA	@A2GSENEGDYNPGRK.2	0.9750065978661804
RPE1 DIA	@A2LEDAPVDDLTRK.3	0.855821798931453
RPE1 DIA	@A2LG2LEGEAEAEAS2PK.2	0.9791102039750559	0.888164393398596	0.9136532800962851
RPE1 DIA	@A2PATQPPPLLPPSATGPDATVGGPAPTPLLPPSATASVK.4	0.9948832557134288	0.9642468714466985	0.9609069874059045
RPE1 DIA	@A2SRVSGSFPEDSSK.2	0.5671373591637314
RPE1 DIA	@A2TIFLSK.2	0.98470252017108	0.9960271074405671	0.9707589261316347
RPE1 DIA	@A3APQTQHVSP1RQVEPPAK.3	0.8885505734230432
RPE1 DIA	@A3GLSGSQGSL3QLFGGPASSSSSSSSSSAADK.3	0.5631157934090532
RPE1 DIA	@A3LSSTSGLDLMSESGEGEI2PQR.3	0.6743528238837025
RPE1 DIA	@A3PPP2PLLSELLK.3	0.9190201390677993	0.9216099816425721	0.9156363993542223
RPE1 DIA	@A3VPVAAATAAEGEGSPPAVAAVAGPPAAAEVGGGVGGSSR.4	0.9266061876367881	0.4606367583481513	0.4766296262086998
RPE1 DIA	@AA2LD3RGSPK.2	0.9977783700756
RPE1 DIA	@AA2LTEDRDR.2	0.7015076525181914	0.2479761928660683	0.1778100520833931
RPE1 DIA	@AA2PPASASDLIEQQQK.3	0.8429186714733357	0.8791850602715988	0.961303191817305
RPE1 DIA	@AAAAAPA2ED.2	0.8003531528766394
RPE1 DIA	@AAALQALQAQAPT2PPPPPPPLK.3	0.4706385933555233	0.5903931297879891	0.7632047598038701
RPE1 DIA	@AADTEE1DIEMD2GDEA.2	0.4492003787201617
RPE1 DIA	@AAFTTPDHAPLSPQSSVASSGSEQ3EEQGSSR.4	0.8200591097199219
RPE1 DIA	@AAGALGSASSG2MPNLAAR.3	0.987169589529179
RPE1 DIA	@AAGGIILTA2HCPGGPGGEFGVK.3	0.9049120659603905	0.06650936806430457	0.08162416831725722
RPE1 DIA	@AAHTEDINAC3LTTSPR.2	0.5945331231298331
RPE1 DIA	@AALGLQD2DDEDAAVDIDEQIES1FNSK.3	0.4091813035610122	0.6711778799775759	0.8663101517838327
RPE1 DIA	@AALLAQYADV3DEEDEADEK.3	0.9071655797554169	0.8297955083810713	0.8746223602701511
RPE1 DIA	@AAPEA2SPPASPLQHLLPGK.2	0.9754744996671452
RPE1 DIA	@AAPEA2SPPASPLQHLLPGK.3	0.9888724061625513
RPE1 DIA	@AAPWGSNP2PSAESTQAMDR.2	0.8392205202378871	0.7051027850872049	0.797937285615253
RPE1 DIA	@AASDGQYENQSPEATSPR2PGVR.3	0.3040355452677689
RPE1 DIA	@AASDPLLS2VSPAV2K.2	0.8100648121448037
RPE1 DIA	@AASDPLLSSV2PAV2K.2	0.9051571649548453	0.4113621337582796	0.480528780164231
RPE1 DIA	@AASDPLLSSV2PAVSK.3	0.5292807690263183
RPE1 DIA	@AASPPRPLL2NA2ATPVGR.3	0.5655612468964066
RPE1 DIA	@AASSS2PGSPVASSPSR.2	0.8541993506370061	0.4411752439563335	0.9132063624403961
RPE1 DIA	@AATAARPPAPPPAPQPP2PTPSPPRPTLAR.4	0.9057554556917884	0.2922599537143848	0.3018586173486726
RPE1 DIA	@AD3LTLEER.2	0.9178909627846306
RPE1 DIA	@AD3LTPEECQQFK.2	0.98539625604945
RPE1 DIA	@ADEICIAG2PL3PR.2	0.7236765322888323	0.6778657054995935	0.966650944198646
RPE1 DIA	@ADEICIAG2PLTPR.2	0.3333266010320132	0.6631636407632655	0.8956664000948019
RPE1 DIA	@ADEP2SEE2DLEIDK.2	0.8476882417177592
RPE1 DIA	@ADGD2KG2EEVDSHCK.2	0.7418514256273008
RPE1 DIA	@ADLNQGIGEPQSP2RR.3	0.8825429752974847
RPE1 DIA	@ADMTASG2PDYGQPHK.3	0.7447346393838232
RPE1 DIA	@ADREVQAEQPSS2SPR.2	0.6656291471054486
RPE1 DIA	@ADRPSSLPLDFNDEF2DLDGVVQQR.3	0.9728037601647874	0.8955653177724024	0.8571691277356464
RPE1 DIA	@ADSEGSNSGG3WPK.2	0.8278728365345769
RPE1 DIA	@ADSGPTQPPLSL2PAPETK.3	0.8746483334226596	0.09368491842374457	-0.0293467186010599
RPE1 DIA	@ADVQLFMDDDS4SHH2GLEYADPEK.4	0.9824983076722477
RPE1 DIA	@ADVQLFMDDDSY2HH2GLEYADPEK.3	0.9813182495465116	0.6239473477369258	0.6226463311168023
RPE1 DIA	@ADVVPQQADPEFPRA2PR.3	0.931290377257053	0.1821735041502218	0.2015140236575725
RPE1 DIA	@AE2EEMETSQAGSK.2	0.9361412113345682	0.3951648913397862	0.7802975923120015
RPE1 DIA	@AE2PEEVACR.2	0.9445100201685912	0.06565406489357645	0.3234298511763645
RPE1 DIA	@AE2PESSAIESTQ2TPQK.2	0.6629159143593738
RPE1 DIA	@AE3EEAEEPEEDGEEHVCVSASK.3	0.9794280719795766	-0.3031717371171889	-0.2849524644474388
RPE1 DIA	@AEAPAGPALGLP2PEAESGVDR.3	0.6970906947716127	0.4703188269712785	0.3704883820911073
RPE1 DIA	@AEASSGDHP3DTEMK.2	0.2518800319208913
RPE1 DIA	@AEDEECENDGVGGNLLCSYG3PPD2PGNLLSFPR.4	0.921718732296672
RPE1 DIA	@AEEDEILNR2PR.3	0.9478764803451813
RPE1 DIA	@AEGEWEDQEALDYF2DKE2GK.3	0.7185239493256564
RPE1 DIA	@AEGVS3PLAGR.2	0.8526981675567569	0.9439861083850535	0.7770763877806777
RPE1 DIA	@AESSSGGGTVPSSAGILEQGPSPGDG2PPKPK.3	0.7958579091723805	0.2577921369322769	0.3398912767328622
RPE1 DIA	@AESSSGGGTVPSSAGILEQGPSPGDG2PPKPK.4	0.8072463104092142	0.6409655672928065	0.6361510710916614
RPE1 DIA	@AETA2QSQRSPISDNSGCDAPGNSNPSLSVPSSAESEK.4	0.9923707183069049
RPE1 DIA	@AEVYG2ENESER.2	0.9417806972393127	0.930326260589948	0.8381202716499798
RPE1 DIA	@AFAAVPTSHPPEDAPAQPPTPGPAASPEQL2FR.4	-0.1788792795959376
RPE1 DIA	@AFHAALRN2PVNTK.2	0.8698298361191614	0.7847623914990107	0.8604419192901014
RPE1 DIA	@AFMG3PVQK.2	0.8122074315971303	0.477351310906328	0.7649958252862945
RPE1 DIA	@AG2IS3LDSLDFAR.2	-0.1038155276283034
RPE1 DIA	@AG2PAPSNRLND2PTLK.3	0.885178376070463
RPE1 DIA	@AGAA2PLNSPLSSAVPSLGK.2	0.9905050024915668	0.9826169306742534	0.9908568789677552
RPE1 DIA	@AGAAAGD2DEESRADDK.2	0.8355740413692958	0.4237704358300865	0.6265907331097084
RPE1 DIA	@AGAGMITQHSSNA2PINR.3	0.8838692822999366	0.5593474666890742	0.5376663421617611
RPE1 DIA	@AGDRN2EDDGVVMTFSSVK.2	0.6604290176257772	0.4096832713364922	0.5441030736895452
RPE1 DIA	@AGDRN2EDDGVVMTFSSVK.3	0.9440176710980016	0.9663622754387096	0.9316654394291877
RPE1 DIA	@AGEEDEGEEDSD2DYEISAK.2	0.9434385588477296	0.889042874804542	0.9675218480402402
RPE1 DIA	@AGGPATPL2PTR.2	0.5803407861324033	0.6384160507676323	0.9588613028220169
RPE1 DIA	@AGGPT3PLSPTR.2	0.7863282320358174	0.7205900470247809	0.8185697770899857
RPE1 DIA	@AGGTALLPGPPAPSPLPATPL2AK.3	0.543949433814527	0.7564870160293609	0.6250342506154596
RPE1 DIA	@AGLG2PERPPK.2	0.9270204906429684	0.05878781198203231	0.5725932676864908
RPE1 DIA	@AGMSSNQSIS2PVLDAVPR3PSRER.3	0.884072879427247	-0.4092597042814419	-0.2050783860928039
RPE1 DIA	@AGMTS2PDATTGQTFG.2	0.9863527029349416	0.9411931582717312	0.9081856607480636
RPE1 DIA	@AGPG2SPLFSLLPGYR.2	0.902028719027867
RPE1 DIA	@AGS23PGDAPPAVAEVQGR.2	0.9352871386385883	0.8890380899584179	0.9751217843951041
RPE1 DIA	@AGS2PAQGAQNEPPRLNA2PAAR.3	0.8074369011234486
RPE1 DIA	@AGSATVLSG2IAGLEGGSQLALR.2	0.8901511174591956	0.8784508008516732	0.885079018015096
RPE1 DIA	@AGSNEDPILAPSG3PPPTIPPDETFGGR.3	0.474904712732432	0.7185415991086379	0.9170689903065788
RPE1 DIA	@AGVLEELGPWGD2LEETGAATGSR.3	0.8633134591334846	0.91779377308006	0.92728773704202
RPE1 DIA	@AH2SPASLQLGAV2PG3LTPTGVVSGPAATPTAQHLR.4	0.9326125011662759
RPE1 DIA	@AHFNAMFQPSSP3R.3	0.9593830410046189
RPE1 DIA	@AHHGEAGHHLPEP2SR.3	0.3601269316624299
RPE1 DIA	@AHLESLVASRP2PQPLAE3PIPSLPEFPR.4	0.9586759796702776
RPE1 DIA	@AHSLGGLDPAF3STEDLNCK.3	0.5770759889107016
RPE1 DIA	@AHSTMTG2GVDAR.2	0.4395943864338236	0.8821640481985724	0.944866663275373
RPE1 DIA	@AHYSHTMPMR2PSK.3	0.6924200915362576
RPE1 DIA	@AI2AP3SPTR.2	0.9679988559290935	0.7763811582373926	0.9765347908495501
RPE1 DIA	@AI2APTSP3R.2	0.962358319775856
RPE1 DIA	@AI2TG2LASSTLNK.2	0.9065154555694968	0.8706177985227985	0.9258933764568036
RPE1 DIA	@AIPV2PSAVEEDEDEDGHTVVATAR.3	0.9406883488860399	-0.3430796472884946	-0.358203390790687
RPE1 DIA	@AK2PAPGLASGDRPPSVSSVHSEGDCNR.3	0.9091823857860369	0.009268810570440877	0.04324307567592287
RPE1 DIA	@AK3P3PEPFDSETRK.2	0.7802879353136564
RPE1 DIA	@AKPVV2DFD2DEEQDER.2	0.9708306483719424	-0.5013486344756737	-0.4992452787039509
RPE1 DIA	@AKPVVSDFD2DEEQDER.2	0.9709721291504414	0.2172776449754688	-0.04329341406220677
RPE1 DIA	@AL1G2PQLVAAVVR.2	-0.4085166840149221
RPE1 DIA	@AL2IE2L2P3DSSNGVNWR.3	0.600296878201872
RPE1 DIA	@AL2MTHGSVK.2	0.9648519383690548	-0.4674286699210772	-0.4875045379357544
RPE1 DIA	@ALAPSPPAEFI4YCVDEDELQPYTNR.3	0.9618772067247413
RPE1 DIA	@ALDI2L2SGEEDEGDEEDSTAGTTK.3	0.8802811586726291
RPE1 DIA	@ALEAASL2QHPPSLCISD2EEEEEERK.3	-0.2832928116703343
RPE1 DIA	@ALEEGDG2VSG2SPR.2	0.621108969688993
RPE1 DIA	@ALELPLAAS2IPRPR3PSPESHR.4	0.8958173189590054
RPE1 DIA	@ALELPLAAS2IPRPRTP2PESHR.4	0.9242668952657329
RPE1 DIA	@ALFKPPED2QDDESD2DAEEEQTTK.3	0.5924061349520259
RPE1 DIA	@ALGVISNFQ2SPK.2	0.9879602956466331
RPE1 DIA	@ALHSNQANAEL3DDEHENE2K.3	0.8231135630639772
RPE1 DIA	@ALPAAHIPAPPHEG2PR.3	0.4381005090407652	-0.08150823946793276	-0.1090535920323295
RPE1 DIA	@ALQAD2PHSSSGMSEVHSPGEHSGQSQGPP3PP3TPK.4	0.563799485524551
RPE1 DIA	@ALSGGGSVA2PPPSPAMPK.2	0.9397185140467302	0.9152878926219732	0.9391483264766447
RPE1 DIA	@ALSGRA2PVPAPSSGLHAAVR.3	0.9413841916830672
RPE1 DIA	@ALSSGGSI32PPLSPALPK.3	-0.5761755317630111
RPE1 DIA	@ALSTGLDY2PPSAPR.2	0.988628357176898
RPE1 DIA	@ALVEFE2NPEETREPGSPPSVQR.3	0.5342779427702465
RPE1 DIA	@AMDNH2D2EEELAAFCPQLDDSTVAR.4	0.7640136112369365
RPE1 DIA	@AMLDSGIYPPG2PGK.2	0.9798682755642785	0.961692702786525	0.9709784492825462
RPE1 DIA	@AN2DDERPVA2DNDDEK.3	0.8891538301967361
RPE1 DIA	@AN2DDERPVASDNDDEK.2	0.6657552983171094	0.3652162538172412	0.4130683745645576
RPE1 DIA	@AN2DTDLVTSESR.2	0.9854246760588004	0.9258958091078276	0.9523970751133329
RPE1 DIA	@AN2LGDLYAQK.2	0.984519278982209	0.9727659785111872	0.9650719879322831
RPE1 DIA	@AN2PEKPPEAGAAHK.3	0.8437167383860418	0.5476018924786211	0.675240475623428
RPE1 DIA	@AN2TSDSVFTETP2PVLK.3	0.9632718143997554	0.9661225327274343	0.9711795763668871
RPE1 DIA	@AN3PD2DITEK.2	0.8717342580254257	0.5631359551702156	0.5651206323932374
RPE1 DIA	@ANDE2NEHSDVIDSQEL2K.2	0.5190871288962762
RPE1 DIA	@ANEAGGQVGPEAPRPPET2PEMR.3	0.9414471839101712
RPE1 DIA	@ANHGPGMAMNWPQFEEW2ADLNRTLSR.4	0.8130133625345112
RPE1 DIA	@ANNSQEP2PQLASSVASTR.3	0.8722118669332614	0.9087009549334948	0.9876199327551798
RPE1 DIA	@ANS3SDSVFTETP2PVLK.2	0.6595172980011103
RPE1 DIA	@ANS3SDSVFTETPSPVLK.2	0.8842984734768323
RPE1 DIA	@ANSTSDSVFTE3P2PVLK.3	0.9747110957222807
RPE1 DIA	@AP2D2SLGTPSDGRPELR.3	0.8847254505358523
RPE1 DIA	@AP2DS2LGTPSDGRPELR.3	0.8471029875704147	-0.08654874607390431	-0.02859695957872687
RPE1 DIA	@AP2DSSLGTPSDGRPELR.3	0.8341618739297669	-0.2059738803408332	-0.2059738803408332
RPE1 DIA	@AP2PPLSQVFQTR.3	0.987598174090371	0.9852359000753246	0.9834534342114589
RPE1 DIA	@AP2PPPPGSEAAPSP2K.2	0.8009574777308683
RPE1 DIA	@AP2SDEECFFDLLTK.2	0.8393767787965962	0.8562811788213822	0.8980694803463456
RPE1 DIA	@AP2YSGLSMVSGVK.2	0.8905611738424085	0.1886118958560058	-0.160095921312751
RPE1 DIA	@APAGPSLEETSVS2PK.2	0.7900066713001638	0.404269541206917	0.1901435652711799
RPE1 DIA	@APEAAVSEDGK2DDELLSSK.2	0.6349010157497441	0.7304279558540292	0.8842974612434802
RPE1 DIA	@APESPRVP2PPP2PR.3	-0.4782600072044825
RPE1 DIA	@APP2PSTTSSNNNSSSSSNSGWDQLSK.3	0.3975270602927801
RPE1 DIA	@APQTS2SPPPVR.2	0.9657552076157647	0.9773176898863924	0.9769793626625285
RPE1 DIA	@APQTSS2PPPVR.2	0.9788587971954044	0.986348635840098	0.9896937435075871
RPE1 DIA	@APSTSHSGFPPVANGPRSPP2LR.3	0.7564360726387861
RPE1 DIA	@APVPSTCSSTFPEEL2PPSHQAK.3	0.9226524823512106	0.4539983845279267	0.5080969132284368
RPE1 DIA	@APVQPQQ2PAAAPGGTDEK.3	0.8929432493544868	0.826755393707403	0.917024450366013
RPE1 DIA	@APVSSTE2VIQSNTPTPPP2QPLNETAEEESR.4	0.8219752649425388
RPE1 DIA	@AQ2LLSTDR.2	0.993657512873565	0.95980177244642	0.9700111812830313
RPE1 DIA	@AQ2P3PSLPASWK.2	0.9759107662442152
RPE1 DIA	@AQ3LPTSVVTITSES2PGK.3	0.949250535111639
RPE1 DIA	@AQ3LPTSVVTITSESSPGK.3	0.9671249082295545
RPE1 DIA	@AQ3LPTSVVTITSESSPGKR.2	0.2562137890659588
RPE1 DIA	@AQDTISRGSDD2VPVISFK.3	0.9071774982409575
RPE1 DIA	@AQFSVAGVHTVPG2PQAR.2	0.9737894676308587	0.8945182899230152	0.9148002046119773
RPE1 DIA	@AQQQEEQG2VNDVK.2	0.9196331550771597	0.908683849696297	0.9261992286645313
RPE1 DIA	@AR21DSSDLSDGAVTLQEYLELK.3	0.73913164730203	0.6787720965478514	0.9047434675147503
RPE1 DIA	@AR2Q2REEQAVLLVR.3	0.1167083313334228	0.5062887273603731	0.7079720793127551
RPE1 DIA	@ARLSY2DK.2	0.9983510061259097	0.9875126905261608	0.9978027161669627
RPE1 DIA	@ARPMEGSLEEPQETSHSG2DK.3	0.6424951841602302
RPE1 DIA	@ARSQSG3LDGESAAWSASGEDSR.3	0.8356845584197203
RPE1 DIA	@ARYEMA2NPLYR.3	0.9818236652090171
RPE1 DIA	@AS2FADM1GILK.2	0.9046053898851587	0.7982043845630207	0.7576842858345729
RPE1 DIA	@AS2LNVLNVGGK.2	0.8766100133467588	0.7977712343342379	0.7709283567387339
RPE1 DIA	@AS2P2PLTIGTPESQRK.2	0.9620806762539531
RPE1 DIA	@AS2P2PLTIGTPESQRK.3	0.8943340149612541
RPE1 DIA	@AS2PGYIDSPTYSR.2	0.9519109175739534	0.6585865990148965	0.6784015392252583
RPE1 DIA	@AS2PSLIER.2	0.9895403028308353	-0.1360909592824318	-0.2633988721009915
RPE1 DIA	@AS2PSPLTIGTPESQR.2	0.9385624018655598
RPE1 DIA	@AS2RVSGSFPEDSSK.3	0.9129315349623499
RPE1 DIA	@ASASGSGAQVGGPISSGS2A2SVTVTR.3	0.7388480372887162
RPE1 DIA	@ASAVSEL2PR.2	0.9098536855529878	0.8679274252179943	0.9107191933033066
RPE1 DIA	@ASDLEDEESAARGPSQEEEDNH2DEEDRASEPK.4	0.9971057521912963
RPE1 DIA	@ASEAA2PLPD2PGDK.2	0.5401847550623965	0.6914085034010496	0.9403708361319498
RPE1 DIA	@ASEENLLSSSSVP2ADRDSSPTTNSK.3	0.9004172815760472
RPE1 DIA	@ASETVSEA2PGSTASQTGVPTQVVQQVQGTQQR.3	0.6492612444491693
RPE1 DIA	@ASLG2LEGEAEAEASSPK.3	0.5654757465845179	0.6554799534586162	0.9569934387824858
RPE1 DIA	@ASLGSLEGEAEAEA2SPK.2	0.7665359468713085	0.8654282094505735	0.987023640325084
RPE1 DIA	@ASLSPDASDFEHITAETPSRPL2ST2NPFK.3	0.9212611563696942
RPE1 DIA	@ASLVALPEQTA2EEETPPPLLTK.3	0.9797524508581917	0.8690099748333405	0.9050708847611237
RPE1 DIA	@ASQ2RPN2SALETLGGEK.3	0.9415854847196932	0.9835735410870716	0.959014957938311
RPE1 DIA	@ASSLSES2PPK.2	0.9772238388222487	0.9527236613714634	0.9640151655552653
RPE1 DIA	@ASSP2PLTIGTPESQRK.3	0.9108278864016077
RPE1 DIA	@ASSPAE22PEDSGY1R.2	0.8896477648882094
RPE1 DIA	@ASSPSPL3IG3PESQR.2	0.844613823843384
RPE1 DIA	@ASTTSLSG2D2ETEGK.2	0.9776685095219919	0.9606513597203195	0.9758350862303379
RPE1 DIA	@ASTVLSQIVASIQPPQ2PPETPQSGPK.3	0.931633832631134	-0.2812223813976545	-0.3707136130698475
RPE1 DIA	@ASVSGPN2PSETRR.2	0.9263590903173569	0.8340688745877326	0.8359435282178721
RPE1 DIA	@ASVSPMDEPVPDSE2PIEK.2	0.7824844472381416	0.7080393875331876	0.8644790854362097
RPE1 DIA	@ASVVDPSTESSPAPQEGSEQPASPA2PLSSR.3	0.9860254064535492	0.885577160990386	0.8887198063353526
RPE1 DIA	@ASWASSTG4WGEDSEGDTGTIK.3	0.7097345079648947
RPE1 DIA	@ASWE2LDEEWR.2	0.9162006552335006	0.7767711883839998	0.8214968535839777
RPE1 DIA	@ASWE2LDEEWRAPQAGSR.3	0.9544321497293655
RPE1 DIA	@AT3PSLPSVDNEFK.2	0.926566398043196
RPE1 DIA	@ATAPQTQHV2PMR.2	0.8781140970655533	-0.08471929619439589	0.02610862848291665
RPE1 DIA	@ATDIPASA2PPPVAGVPFFK.2	0.9712777712076013	0.5987444573085792	0.5998928654653443
RPE1 DIA	@ATENDIANFF2PLNPIR.3	0.8390517454412629	0.6603496022167257	0.9043434144252939
RPE1 DIA	@ATENDIYNFF2PLNPVR.3	0.8806183691314987	0.8298378697221532	0.86147763381534
RPE1 DIA	@ATGEPGTFVCTSHLPAAASA2PK.3	0.8279378660882885
RPE1 DIA	@ATI2DEEIER.2	0.6931264576464538	0.8805266872720796	0.8103040280215931
RPE1 DIA	@ATLLNVPDLSDSIH2ANASER.3	0.9629707975069788	-0.1733965388831086	-0.109391105067196
RPE1 DIA	@ATLSSTSGLDLM2ESGEGEI2PQREVSR.3	0.1475146002496058
RPE1 DIA	@AV2LDSPVSVGSSPPVK.2	0.7826112859125453	0.6708949572254341	0.8522510337897552
RPE1 DIA	@AV2PPHLDGPP2PRSPVIGSEVFLPNSNHVASGAGEAEER.4	0.3613534204669729
RPE1 DIA	@AVCST4LQSR.2	0.615175223859274	0.6614776602506047	0.946000922164359
RPE1 DIA	@AVDG4VKPQIK.2	0.919200602085801
RPE1 DIA	@AVDHEETPVRY2SSEVNHLSPR.4	0.980061510880616
RPE1 DIA	@AVDHEETPVRYSS2EVNHLSPR.4	0.9700659722974585	0.4180458338482077	0.5460148165852219
RPE1 DIA	@AVGMP2PV2PK.2	0.8017198637913134	0.5768313647702289	0.5473624945038418
RPE1 DIA	@AVPIAVADEGESE2EDDDLK.2	0.8389185490426438
RPE1 DIA	@AVPIAVADEGESE2EDDDLKPR.3	0.5661709066949266
RPE1 DIA	@AVPIG3PPK.2	0.9493318797285845	0.2002699470152327	0.3099740483823317
RPE1 DIA	@AVQQHQHG4DSDEEVDSELGTWEHQLR.3	0.9813324883873302
RPE1 DIA	@AVQQHQHGYD2DEEVDSELGTWEHQLRR.4	0.5772418649094895
RPE1 DIA	@C2PTVAFVEFPSSPQLK.2	0.9342323389859413	0.9002830774864616	0.9106699046546153
RPE1 DIA	@CDD2PRTPSNTPSAEADWSPGLELHPDYK.4	0.5993997287701317
RPE1 DIA	@CDILVQEELLA2PK.2	0.9898847489008467	0.9701355100514428	0.9551995338459378
RPE1 DIA	@CDSSPD2AEDVR.2	0.8852480088890604
RPE1 DIA	@CH2LGYNFIHK.3	0.7835929974749247
RPE1 DIA	@CLVAGLL2PR.2	0.2539010862446981	0.8135396605595209	0.7440843358316989
RPE1 DIA	@CPFTGNV2IR.2	0.9374656994317855
RPE1 DIA	@CR2PGMLEPLGSSR.2	0.6899970349995139	0.9041421542627278	0.9360299216801009
RPE1 DIA	@CSLH2ASPASVR.2	0.66614707808601
RPE1 DIA	@CSMSSSADF2DEDDFSQK.2	0.4818889395899842
RPE1 DIA	@CSPG2PTDPNATLSK.2	0.9596988140584448	-0.001651493515112304	0.140495436052306
RPE1 DIA	@CVPA2GELSPELQEWAPY2PGHSSR.3	0.9317102970787837
RPE1 DIA	@D1DEP2PVPNVEEVTLPK.3	0.745366068163551	-0.150906950597502	-0.416377109463374
RPE1 DIA	@D2ADLLPLDGLK.2	0.968246411387751
RPE1 DIA	@D2DDDDDVAVTVDRDR.2	0.8682822539921125
RPE1 DIA	@D2DTESSDLFTNLNLGR.2	0.8835598801687596
RPE1 DIA	@D2GSDQDLDGAGVR.2	0.7640141661012275
RPE1 DIA	@D2PGIPPSAGAHQLFR.3	0.9960745858550324	-0.3023778992981973	-0.2632701824867913
RPE1 DIA	@D2PGIPPSANAHQLFR.3	0.9980887377198162	-0.4394033514624498	-0.2714646553197267
RPE1 DIA	@D3VIIV2EPSEDEESQGLPT1AR.3	0.9930757911508519
RPE1 DIA	@DAEYI4PSLESDDDDPALK.3	0.7853509636558553
RPE1 DIA	@DAFGYA3LK.2	0.8673161490642687
RPE1 DIA	@DAGDP2PPNK.2	0.827698044880524	0.7183968780963432	0.7815384589590307
RPE1 DIA	@DAGRPGERG2GGLFSPSTAHVPDGALGQR.4	0.9962155762792095	0.8819366945005914	0.8972313742182223
RPE1 DIA	@DALGDSLQVPVSPSST3SSR.2	0.8779521637407242
RPE1 DIA	@DANV2GTLVSSSTLEK.2	0.7713958707020181
RPE1 DIA	@DCSPS2PLK.2	0.5900993861288357	0.6666326441908903	0.8729251422019468
RPE1 DIA	@DD2LGSQQTNEQCAQK.2	-0.07052516042354956
RPE1 DIA	@DDD2DTETSNDLPK.2	0.9511706432817162
RPE1 DIA	@DDDDIDLFG2DDEEESEEAK.3	0.6659766831352841	0.2694090867725952	0.7925907029998162
RPE1 DIA	@DDGMEEVVGHTQGPLDGSL4AK.3	0.8054909918045657
RPE1 DIA	@DDGVFVQEVTQN2PAAR.3	0.9353248400316386	0.9604398123850605	0.9827133251940373
RPE1 DIA	@DDISEIQSLA2DH2GR.3	0.7418233305258456	0.1523268677930475	0.03236367230555981
RPE1 DIA	@DDKEEEEDGTG2PQLNNR.3	-0.1752533752196006	0.7882748501291874	0.3787697994012376
RPE1 DIA	@DDNH2LTFFPESTEQK.3	0.9918648742346681
RPE1 DIA	@DDSLDL2PQGRL2DVLK.3	0.9323489451530877	-0.06357899462254757	-0.06357899462254757
RPE1 DIA	@DDSTHE2LSQE2E2EEDGIHVDSQK.3	0.6459704121645656
RPE1 DIA	@DE2VDYVPMLDMK.3	0.9328586800973733
RPE1 DIA	@DEAQSLSH2PK.2	0.6011709009720368	0.7547682074853759	0.6588583713201445
RPE1 DIA	@DEDEDEDVA2PDGLGR.2	0.8869732387571386	0.9123912950510953	0.9094538188699788
RPE1 DIA	@DEDGE2GGQR2EAEEGEVR.2	-0.2243840231562601
RPE1 DIA	@DEDGE2GGQR2EAEEGEVR.3	0.4601465883612141
RPE1 DIA	@DEEPSGWEEP2PQSISR.2	0.9675349203891733	0.5865756457759939	0.7403763705292722
RPE1 DIA	@DEETEDVLASNGYE2DEQEK.3	0.7625665271523357	0.8275732889710288	0.9312294529905112
RPE1 DIA	@DEGG2PEGASPSTASEMEEEK.2	0.4168956697037336	0.5623136969617233	0.9312004265804308
RPE1 DIA	@DEL2DW2LAGEDDRDSR.2	0.824314954835895
RPE1 DIA	@DEL2DW2LAGEDDRDSR.3	0.9155467120412872
RPE1 DIA	@DENERA2V2P1DEPVPDSESPIEK.3	0.983131492706514	0.974713194668838	0.9744916974731493
RPE1 DIA	@DFAAR2PSASI3DEDSNV.2	0.6418702129435281
RPE1 DIA	@DFDHHDSPALEVFTEQPP2PLPK.4	0.8966332790183671	-0.09147897588470977	-0.02652274507920293
RPE1 DIA	@DFFDPVESDEDI3NVHDDELDSNK.3	0.873726197331612
RPE1 DIA	@DFQES2PQK.2	0.4141939222062893	0.5792000990928442	0.8314481427727932
RPE1 DIA	@DFYLAT2PPDSFLDDHHLTRPHPER.4	0.896094183460914	-0.1063366069654611	-0.06721599819457347
RPE1 DIA	@DGDSYDP4DFSD3EEE1PQVHTPK.3	0.5980586604834994
RPE1 DIA	@DGDSYDPYDF2D3EEEMPQVHTPK.3	0.9172772481935678	0.2768822862257926	0.3914604532426541
RPE1 DIA	@DGFAEEAPSTSRGPGGSQGSQGP2PQGAR.3	0.9188702309765991
RPE1 DIA	@DGG2GN2TIIVSR.2	0.9845549548169649	0.9777138452554693	0.9486331083131001
RPE1 DIA	@DGGRS2PGGQDEGGF1AQGK.2	0.8795903100182284	0.8925628069366199	0.9607333657268059
RPE1 DIA	@DGLHFLPHASSSAQ2PCG2PG1K.3	0.8445853744377847	0.5191069496382841	0.6532717029924255
RPE1 DIA	@DGQVINE3SQHHDDLE.2	0.9506688847563355	0.9456742122444577	0.9254136044221922
RPE1 DIA	@DGSG3PSRHSL2GSSPGMK.3	0.617189018083297
RPE1 DIA	@DGSTEDTASSLCGEED3EDEELEAAASHLNK.3	0.6652483474858821	0.3617876314916282	0.347892459209832
RPE1 DIA	@DGTAPPPQSPGSPG3GQDEEW2DEESPRK.3	0.4613957542506144
RPE1 DIA	@DHAP2IPTSPFGDSLESSTELRR.3	0.9587190014211142
RPE1 DIA	@DHF4SDDDAIEADSEGDAEPCDK.3	0.9979021082012005
RPE1 DIA	@DIEI23EEEK.2	0.8241753865678427	0.9289255531737597	0.6582857840772611
RPE1 DIA	@DKDDQEWESP2PPKPTVFISGVIAR.3	0.9697589089246257	0.2250797153776598	0.3395683598791248
RPE1 DIA	@DKPTYDEIFYTL2PVNGK.2	0.9596483236286493	0.7053319720397748	0.6169424675749358
RPE1 DIA	@DL2LEEIQK.2	0.8833001335232394	0.9476517179727592	0.9311372515048726
RPE1 DIA	@DLASVPPEL3A2RQSFR.3	0.7940978168409804
RPE1 DIA	@DLDLLASVPSP2SSGSRK.3	0.9025151008978425
RPE1 DIA	@DLELPSQEAP2FQGTESPKPCK.3	0.9784818468936737
RPE1 DIA	@DLFAFQE2PPR.2	0.7658900868818492	0.8426144014395525	0.799692918276403
RPE1 DIA	@DLG2QTPQALTFNDGMSEVK.3	0.6893127371357906
RPE1 DIA	@DLGSTEDGDG3DDFL3DKEDEK.3	0.7107706686477624	0.1262824651262286	0.1780487009358455
RPE1 DIA	@DLLP2PAGPVPSK.2	0.9576883424951235	0.5325199196654541	0.4782137853112329
RPE1 DIA	@DLPTIPGVTSPSSDEPPMEA2QSHLRNSPEDK.4	0.9093903342142606
RPE1 DIA	@DLQEQDADAG2ER.2	0.9295426321406492	0.9497530084811006	0.8078934741661437
RPE1 DIA	@DLQEQDADAG2ER.3	0.8863421505344691
RPE1 DIA	@DLQSEFGITGDPQPSSFSPSSWCQGASQDYGLGGA2PR.4	0.6843789083759342
RPE1 DIA	@DLS32PKPSPIP2PVLGR.3	0.9566400443235846
RPE1 DIA	@DLSLGLDDSR3N3PQGVLPSSQLK.3	0.9291375665007652
RPE1 DIA	@DLSSSPPGP4GQE1YAFR.3	0.5181102232706042
RPE1 DIA	@DLSSSPPGP4GQEMYAFR.3	0.5740178809310673
RPE1 DIA	@DLTSLETTSEMEAG2PENK.2	0.8565154698933827
RPE1 DIA	@DM2PL2ETEMALGK.2	0.8733597168786345	0.1490172164421527	0.3712070197614969
RPE1 DIA	@DMLG2LRDSALFVK.2	0.9183734356369649
RPE1 DIA	@DMPAAG2LGSSSR.2	0.9527251496630835
RPE1 DIA	@DNQES2DAEL2SSEYIK.3	0.9131856230470319
RPE1 DIA	@DNTFFRE2PVGR.3	0.5432350100319313	0.1546000141236005	0.185091611113315
RPE1 DIA	@DP2LGAGEAASK.2	0.9400150314188365	0.846165631888104	0.8691740561383218
RPE1 DIA	@DPDSNPYSLLDNTESDQTAD3DASE2HHSTNRR.4	0.8620784945856619
RPE1 DIA	@DPGLEPGPD2PGGS2PPR.2	0.9346756270688178	0.3587324166831415	0.6569527298478441
RPE1 DIA	@DPV2PA2QK.2	0.3841564794259477	-0.1781594477340193	0.5102425697840112
RPE1 DIA	@DPYALDVPN3AFGREHSPYGP2PLGWPSSETR.4	0.9010866856416782
RPE1 DIA	@DQD1Y2DK2DK.2	0.735455158369553
RPE1 DIA	@DQSEQE3SDADQHVTSNA2DSESSYR.3	0.7739989897213386
RPE1 DIA	@DQSEQETSDADQHVTSNA2DSESSYR.3	0.8705969467031801	0.1340073042758383	0.2170714137964887
RPE1 DIA	@DREGPTDHLESACPLNLPLQNNHTAADMYLSPVR2PK.5	0.8242576652178883
RPE1 DIA	@DRF2AEDEALSNIAR.3	0.8931063077651074	0.9733942238693108	0.9855031719588274
RPE1 DIA	@DRGLD2GAE3EEEK.3	0.977222741286708	0.9698475827464124	0.9294202610572906
RPE1 DIA	@DRIC2DEEEDEEK.2	0.9110690177775129	0.3472603577211171	0.2290229202025846
RPE1 DIA	@DRS2PPPGYIPDELHQVAR.3	0.01647127717474677	0.1060964974364602	0.9306185901967787
RPE1 DIA	@DS2PSRDSSAASASPHQPIVIHSSGK.4	0.8750041456333364
RPE1 DIA	@DSAAP2PIPGADNLSADPVVSPPTSIPFK.3	0.8984064144772503	0.9089543610027685	0.8871553380683033
RPE1 DIA	@DSAPSTPTSP3EFLTPGLR.3	-0.04052743628266492
RPE1 DIA	@DSAYQSITHYRPV2ASR.3	0.9650175312811234	-0.2774034171925623	-0.2334962632033586
RPE1 DIA	@DSAYQSITHYRPV2ASR.4	0.8507390141403665		-0.3012701682509378
RPE1 DIA	@DSDQVAQ2DGEE2PAAEEQLLGEHIK.3	0.8921113225568426	0.7072978092074705	0.7400415350855238
RPE1 DIA	@DSDQVAQSDGEE2PAAEEQLLGEHIK.3	0.7787609663499426	0.3906279756209273	0.5152222277134519
RPE1 DIA	@DSENLASP2EYPENGER.3	0.9935553392413503
RPE1 DIA	@DSFIENSSSNCT2GSSKPNSP2ISPSIL2NTEHK.4	0.9785189807372479
RPE1 DIA	@DSFIENSSSNCTSGS2KPN2PSISPSIL2NTEHK.4	0.9426059820906125
RPE1 DIA	@DSG2DGEDDVNEQHSGSDTGSVER.3	0.8362006374918025	0.08142797639253467	0.00375010169304052
RPE1 DIA	@DSG2ISLQETRR.3	0.9273705674716917
RPE1 DIA	@DSGSD3ASAIIPSTTPSVD2DDESVVK.3	0.9673699147923078
RPE1 DIA	@DSGSDGHSVSSRD2AAP2PIPGADNLSADPVVSPPTSIPFK.4	0.9633215761798195
RPE1 DIA	@DSHS2EEDEA2SQTDLSQTISK.3	0.6448912295989915
RPE1 DIA	@DSLITPHVSRS23PRESPCGK.3	0.5282689159430325
RPE1 DIA	@DSMVMHN2DPNLHLLAEGAPIDWGEEYSNSGGGGSPSPS3PESATLSEK.5	0.9143544423773531
RPE1 DIA	@DSNPYA3LPR.2	0.639313765966367
RPE1 DIA	@DSSD2ADGRATPSENLVPSSAR.3	0.9848315235940144
RPE1 DIA	@DSSDSADGRATP2ENLVPSSAR.3	0.9644748590873751
RPE1 DIA	@DSSEATGWEEP2PPSIR.2	0.9307741399327998
RPE1 DIA	@DSSTSPGD4VLSVSENSR.3	0.9885983821644829
RPE1 DIA	@DTFEHDPSE2IDEFNK.3	0.7895535163817937	0.8900756654619532	0.8314901149945554
RPE1 DIA	@DTGSEVPSGSGHGPC3PPPAPANFEDVAPTGSGEPGATRE2PK.4	0.8544798550160515
RPE1 DIA	@DTMDLES2SSEEEK.2	0.9568783233278596
RPE1 DIA	@DTQ2PSTCSEGLLGWSQK.2	0.9083308964885548	0.6892060058915065	0.8010535066896585
RPE1 DIA	@DTQ2PSTCSEGLLGWSQK.3	0.9694617674780774	0.94886855031985	0.925782138692432
RPE1 DIA	@DTSATSQSVNG2PQAEQPSLESTSK.3	0.9439282290159289	0.9267026972351509	0.9412458354825151
RPE1 DIA	@DVAQDGS3IK.2	0.9540497704786703	0.4338993047662619	0.8651810450364408
RPE1 DIA	@DVDDG2G2PH2PHQLSSK.3	0.2085553330162272	-0.1714195169389998	-0.2983851020990105
RPE1 DIA	@DVDDG2GSPHSPHQLSSK.2	0.4773354432089822
RPE1 DIA	@DVDDGSG2PH2PHQL2SK.3	-0.9999999814624098	-0.19474520942613	-0.3100230305846261
RPE1 DIA	@DVLDIEQF23VK.2	0.8048954331334969	0.8755815040035473	0.7798978817137744
RPE1 DIA	@DVLQAAAAEHQDQGQEVNGEVR2R.4	0.7565745116477672	-0.1936608964709792	-0.1936608964709792
RPE1 DIA	@DWRQ2PGEVGDR.3	0.6060618415691928	0.7579838819399867	0.901934880919512
RPE1 DIA	@DYDD12PR.2	0.9390345836128029	0.9688963947904876	0.8383519259992395
RPE1 DIA	@DYDDM2PR.2	0.993734418659387	0.9888576398176567	0.9877138353633377
RPE1 DIA	@E1EHNTVCAAGT2PVGEIGEEK.3	0.5697983005887878	0.6054553401615814	0.6189317033232018
RPE1 DIA	@E1PQDLR2PARTPP2EEDSAEAER.4	-0.1613213599773804
RPE1 DIA	@E2MCSTPAFPVSPETPYVK.3	-0.1864339418957122
RPE1 DIA	@E2RRSL3NSHLEK.3	0.426865236392522
RPE1 DIA	@E2RSPFLKPDER.3	0.9900495277246018
RPE1 DIA	@E2SPLYSPTF2DSTSAVK.2	0.8995283043514699
RPE1 DIA	@E3NLDSLPLVDTHSK.2	0.8252162090060238
RPE1 DIA	@E3SPESSLIQDEIAVK.3	0.8425302497829337
RPE1 DIA	@EA2ENETDMEDPREIQTDSWRK.3	0.9761968418432748
RPE1 DIA	@EAA22GDDSGRDREPPVQR.3	0.9053147688043102	0.1360036120446116	0.1077855145212922
RPE1 DIA	@EAAVSASDILQESAIH2PGTVEK.3	-0.02047723437897202	0.5240575834869848	0.5551616337578814
RPE1 DIA	@EAEALLQSMGL3PESPIVPPPM2PSSK.3	0.7766239946105257
RPE1 DIA	@EAEEGPTGASESQD2PRK.2	0.0230099917550618	0.3812491621703349	0.325445120404447
RPE1 DIA	@EAENQGLDI2SPGMSGHR.2	0.9589036264002699	0.9465586917487553	0.9682709110027883
RPE1 DIA	@EAFLVL2DEEDISGEK.2	0.9737887760682731	0.9262315278945452	0.9474358968159344
RPE1 DIA	@EAH2DENP2EGDGAVNK.2	0.6896558414652585
RPE1 DIA	@EAL2PCPSTVSTK.2	0.9027459115777404	0.7450564372997794	0.7094647870620202
RPE1 DIA	@EALAEAALE2PRPALVR.3	0.9574127617545087	-0.2300268731782733	-0.2368548714097522
RPE1 DIA	@EAPAEGEAAEPGSP3AAEGEAASAASSTSSPK.4	0.471959578084742
RPE1 DIA	@EAPAEGEAAEPGSPTAAEGEAA2AASSTS2PK.3	0.8356864405921484
RPE1 DIA	@EAPAEGEAAEPGSPTAAEGEAASAA2STSSPK.3	0.7340024889633725	0.6575400003586557	0.7701777695936267
RPE1 DIA	@EDAEGVAAEEEQEGD2GEQETGATDARPR.3	0.9143898541352042	-0.1577071220782564	-0.167058865311129
RPE1 DIA	@EDASHQEALGNLP2PSEHK.3	0.9631667368155099	0.3644831979918972	0.7115934269346595
RPE1 DIA	@EDK2PSEESAPTTSPESVSGSVPSSGSSGR.3	0.9866249924213277	0.9682320826995927	0.9777519896125639
RPE1 DIA	@EDN2SEEEEEIEPFPEER.2	0.9819427753199508
RPE1 DIA	@EDQEAAELL2EPEEESER.2	0.9493890967663825	0.9414675565786847	0.9654310124656118
RPE1 DIA	@EDQEAAELL2EPEEESER.3	0.9849146495405957	0.9809594899284408	0.9736364073126166
RPE1 DIA	@EDSGLF2PIR.2	0.9911779693109573	0.9104134457366801	0.9653300715164584
RPE1 DIA	@EE2DEEEEDDEESGRLR.2	0.8869267855689291
RPE1 DIA	@EE2DEEEEDDEESGRLR.3	0.9729497101508251
RPE1 DIA	@EE2LVEELSPASEK.2	0.9550614933435163	0.9322819523964458	0.948408487392465
RPE1 DIA	@EE2SELEQPFAQDTSSVGPDRK.3	0.985369939839283
RPE1 DIA	@EEAPA2PLRPLYPQI2PLK.3	0.8267786553818885	-0.2648396350404342	-0.1604295230912703
RPE1 DIA	@EEDEEPE2PPEK.3	0.6819249608900635	0.1090927508319776	0.6849795020417524
RPE1 DIA	@EEEEEEEG2PQEEEEEEEEENR.3	0.5189674412165942
RPE1 DIA	@EEEEGI2QES2EEEQ.2	0.912124820351713
RPE1 DIA	@EEET2IDVAGKPNEVTK.2	0.9755223899362677	0.9439522818131865	0.9785912404402223
RPE1 DIA	@EEI2EAEPGGGSLGDGRPPEESAHEMMEEEEEIPK.4	-0.2189176189587878
RPE1 DIA	@EEIS2PDMCPRPE2PVFGASGQEELAK.3	0.3887357304509782
RPE1 DIA	@EELEQQ3DGDCEEDEEEENDGETPK.3	0.9116114828000692	0.9285389274522893	0.8563697955672958
RPE1 DIA	@EELGA2SPSYGPPNLGFVDSPSSGTHLGGLELK.3	0.7992981679637805
RPE1 DIA	@EELMS2DLEETAGSTSIPK.3	0.9941680054779528	0.9776959965449048	0.9898129483722629
RPE1 DIA	@EELRGGGGDMAEP2EAGDAPPDDGPPGELGPDGPDGPEEK.4	0.6449532449328973
RPE1 DIA	@EELSH2PEPCTK.2	0.9521703603369907	0.9257637580947963	0.9580102450571426
RPE1 DIA	@EELSSGDSL2PDPWK.2	0.7601675619505552	0.7993207904812533	0.8125370173967591
RPE1 DIA	@EEPAAAG2GAASPSAAEK.2	0.9430853437621345	0.1831277720828658	0.2795072222735278
RPE1 DIA	@EEPP2PIEATPPQSLLEK.3	0.969872484516836
RPE1 DIA	@EEPPPL3PPAR.2	0.9358468278401362
RPE1 DIA	@EEPV22GPEEAVGK.2	0.999781940988755	-0.5569384854068845	-0.9512865035719342
RPE1 DIA	@EEQ3DTSDGE2VTHHIR.3	0.09465149443490839
RPE1 DIA	@EEQTD3SDGESVTHHIR.2	0.9459494952960488
RPE1 DIA	@EEQTDTSDGE2VTHHIR.4	0.4795861534183661
RPE1 DIA	@EER2PQTLAPVGEDA1K.2	0.9503801686781888	0.822272575712977	0.9575037680953362
RPE1 DIA	@EER2PQTLAPVGEDAMK.2	0.9702403323858445	0.966246377399366	0.9424961324429129
RPE1 DIA	@EERL2PR.2	0.9999319560584184	0.9744397704299851	0.9784700945052525
RPE1 DIA	@EERPEG2PTLFK.3	0.6402321198606824
RPE1 DIA	@EETPPPVEPEEEEDTEDAGLDDWEAMA2DEETEK.4	0.9386567137616619
RPE1 DIA	@EFTGSPPSSA3K.2	0.01910107214914877
RPE1 DIA	@EG2PAPLEPEPGAAQPK.2	0.957115391147923	0.9337557511947407	0.9198956576114132
RPE1 DIA	@EG2PIPHDPEFGSK.2	0.9628074677458841	0.9346701342874537	0.9873148830409064
RPE1 DIA	@EG2YSSLSPPTLTPVMPVNAGGK.3	0.967220619023468
RPE1 DIA	@EGAASPAPETPQPT2PETSPK.2	0.7072714510063198	0.7530963920743325	0.7504620902140893
RPE1 DIA	@EGDIIPPL3GATPPLIGHLK.3	0.437297968683514	-0.4235483955766012	-0.5992181643451143
RPE1 DIA	@EGEDGDQPT3PPKPLK.2	0.9666792368412249	0.9887450720147695	0.986624227328353
RPE1 DIA	@EGHSLE1ENENLVENGAD2DEDDNSFLK.3	0.7023310581557553	-0.01377133580921894	0.02137598185326708
RPE1 DIA	@EGITGPPADSSKPIGPDDAIDALSSDFTCG2PTAAGK.4	0.8435289163237366	0.609536072232395	0.6601540195746285
RPE1 DIA	@EGLYLSD3LPR.2	0.9554197148493601
RPE1 DIA	@EGMNP2YDEYAD2DEDQHDAYLER.3	0.4025959208769547	-0.183151171793483	-0.1747883825163356
RPE1 DIA	@EGNTTEDDFPS2PGNGNK.2	0.9890210508922138	0.9649911549822021	0.966073853167811
RPE1 DIA	@EGPLGWSSDGSLGSVLLDSPS2PR.3	0.7608972726661748
RPE1 DIA	@EHN2MWASLSSPDAEAVEPDFSSIER.3	0.9740863498642534
RPE1 DIA	@EHYPVSSPS2PSPPAQPGGV2R.3	0.9954625956468074
RPE1 DIA	@EI2PGSGPGEIRK.2	0.3912818241210334
RPE1 DIA	@EIPFNEDPNPNTHSSGPS3PLK.3	0.8616256736159906
RPE1 DIA	@EIQISP2PK.2	0.9129505160002787
RPE1 DIA	@EIQNGNLHE2D2ESVPR.2	0.1454306970713226	0.571010567771943	0.8259009587423989
RPE1 DIA	@EK3PSPKEEDEEPE2PPEK.3	0.7364510034036398	0.603413103421107	0.9063856534973971
RPE1 DIA	@EKPEL2EPSHLNGPS2DPEAAFLSR.3	0.8912675524154728
RPE1 DIA	@EL2PAGSISK.1	0.9841273115498437	0.9885378326835066	0.9628599356900533
RPE1 DIA	@EL2TSPCNPIVR.2	0.4075566433040974
RPE1 DIA	@ELAPAWEDT2PEQDNR.3	0.9071954248236268	0.9311754368191498	0.8992029519064313
RPE1 DIA	@ELDQD1V3EDEDDPGSHK.3	0.9833922352793332	0.9298041880629644	0.9711427620547328
RPE1 DIA	@ELEAER2LMS2PEDLTK.2	0.9767509928376612	0.9589273890162834	0.9650284092705805
RPE1 DIA	@ELEEL2LEAQGIK.2	-0.3523336279091832	0.08947563945884633	0.7279567930470877
RPE1 DIA	@ELGLGC2PPAETLADAK.2	0.8848476653223436	0.6775269206121401	0.8916614367189972
RPE1 DIA	@ELHYLPFP2P.2	0.526947607194322	0.8039303793780566	0.6311623620741164
RPE1 DIA	@ELLVSALQELESSTSN2PSNK.3	0.08016448633183904	0.4702710236161293	0.950841983102094
RPE1 DIA	@ELLVSQHTVQLVGGL2PLSSP2DTK.3	0.8347678877236667
RPE1 DIA	@ELLVSQHTVQLVGGL2PLSSPSDTK.4	0.9012156937050259	0.8310583348134928	0.6519690590791577
RPE1 DIA	@ELLVSQHTVQLVGGLSPL2SPSDTK.3	0.004760389578677443
RPE1 DIA	@ELNFVTDSVEQELPS2PK.2	0.9812231451119661	0.9466787457830069	0.9559436893720429
RPE1 DIA	@ELNSEVG2ETESNVDSEFAR.2	0.7612273549858249	0.7459968753214072	0.9150091492656067
RPE1 DIA	@ELPPAAAIGATSLVAAPHSSS22PSK.3	-0.04766782150039739
RPE1 DIA	@ELPPAAAIGATSLVAAPHSSSSSP2K.3	0.9637823051348283
RPE1 DIA	@ELSN2PLR.2	0.9658235204009529	0.8110964581738813	0.8256247275867528
RPE1 DIA	@EM2MDESK.2	0.9895968534238422
RPE1 DIA	@EMDESLANLSEDE4YSEEER.3	0.8105138839147994
RPE1 DIA	@EN2GPVENGVSDQEGEEQAREPELPCGLAPAVSR.4	0.9475436560701272
RPE1 DIA	@ENAEQGEVDME2HRNANAEPAVQR.3	0.9620017941680353	-0.2566651561129502	-0.2252487229694385
RPE1 DIA	@ENE3DEENTEV1IK.2	0.7332954156012087	0.6710508000590146	0.9154877623357718
RPE1 DIA	@ENGF2SPPQIK.2	0.9983272645352255
RPE1 DIA	@ENLLEEQG2IALR.2	0.91123958152281
RPE1 DIA	@ENP2PLFSIK.2	0.9437584840416088	0.1329025113265635	-0.2010145114985545
RPE1 DIA	@ENVEL2PTTGHCNSGR.3	0.9834470606491215
RPE1 DIA	@EP2AYQSSTRSP2PYSR.2	0.9789255229270079
RPE1 DIA	@EP2YFEIPTK.2	0.8857973637734164
RPE1 DIA	@EPH2PADQPEQQAESTLTSAETR.3	0.6742710876270094	0.9123388174387819	0.9474366702861108
RPE1 DIA	@EPPRA2PPGGLAEPPGSAGPQAGPTVVPGSATPMETGIAETPEGR.4	0.7599243700898031	0.546237160784007	0.543896456119054
RPE1 DIA	@EPPRASPPGGLAEPPGSAGPQAGP3VVPGSATPMETGIAETPEGR.4	0.6123411408223691
RPE1 DIA	@EPSAYQSSTR2P2PYSR.2	0.982733382939302	0.9380855643217734	0.9086307824907706
RPE1 DIA	@EPSVPASCAVSAT4ERSP2PAHLPDDPK.3	0.1381325515496919
RPE1 DIA	@EPTPSIA2DI2LPIATQELR.3	0.9917733961316771
RPE1 DIA	@EPTPSIASDI2LPIATQELR.3	0.9378065404157068
RPE1 DIA	@EPVRAD2PVHMEQQSR.3	0.7135061474390403
RPE1 DIA	@EQEESLGSPVHH2PFDAQTTGDGTEDPSLTALR.4	0.99675515113847
RPE1 DIA	@EQHNV2PRD2AEGNDSYPSGIHLELQR.3	0.9705012550778234	0.9506934790021222	0.9772494115366361
RPE1 DIA	@EQHNV2PRD2AEGNDSYPSGIHLELQR.4	0.95184770293543	-0.1471579157880465	-0.08674888858950887
RPE1 DIA	@EQPE1EDAN2EK.2	0.9836060911713576	-0.8248914619207449
RPE1 DIA	@EQPGEEYSEEEE2VLK.2	0.9718221776458951
RPE1 DIA	@ER2P2PLRGNVVP2PLPTR.4	0.8863193275022085	0.7042796725056402	0.7608372061417964
RPE1 DIA	@ER2R2PIER.2	0.7436756162446525	0.849402152925818	0.9774462973888868
RPE1 DIA	@ERAM2TTSISSPQPGK.2	0.9890706179897684
RPE1 DIA	@ERAMSTTSIS2PQPGK.3	0.9378633162918284
RPE1 DIA	@ERGSSL2GTDDGAQEVVK.3	0.2905698605649667
RPE1 DIA	@ERM2PQEAWLLNR.3	0.9826342066781665
RPE1 DIA	@ERPDLEAPAPG2PFR.2	0.7557002753939559	0.848109921916523	0.8835399457071736
RPE1 DIA	@ERPISMINEA2NYNVTSDYAVHPM2PVGR.3	0.9714340882780752
RPE1 DIA	@ERSD2GGSSSEPFDR.2	0.4536879396296098	0.5683511754419017	0.9055653147161501
RPE1 DIA	@ERVDD2TGTVISDVEEDAGELSR.3	0.8230888459032932
RPE1 DIA	@ERVDDSTGTVI2DVEEDAGELSR.3	0.397876315675991	0.5216860163289816	0.9056969021866548
RPE1 DIA	@ERVP2VAEAPQLRPAGTAAAK.3	0.8777044726959617	-0.08778725178327387	-0.1260427227845657
RPE1 DIA	@ES2ANNSVSPSESLR.2	0.5700218224531777
RPE1 DIA	@ES2PIP2PTSDRK.2	0.9721220138793811	0.9543555465740367	0.8681076341331038
RPE1 DIA	@ES2PIP2PTSDRK.3	0.9687626779492263
RPE1 DIA	@ES2PIPSP3SDRK.2	0.861331714228057
RPE1 DIA	@ES2PIPSP3SDRK.3	0.9634264299789743
RPE1 DIA	@ES2PIPSPT2DRK.2	0.8813923900341272
RPE1 DIA	@ES2PLYSPTFSDSTSAVK.3	0.9326568948716991
RPE1 DIA	@ESAAPA2PAPSPAP2PTPAPPQK.3	0.8663766989349602	0.1215380026241694	0.1780009534914162
RPE1 DIA	@ESDSAEGDEAE2PEQQVR.2	0.9265471144278195	0.7755802970414826	0.8680883845274573
RPE1 DIA	@ESEEGNPVRGSEED2PK.2	0.8105441873306837
RPE1 DIA	@ESEQE2EEEILAQK.2	0.9854646991102306	0.9765413549304442	0.9495177059778268
RPE1 DIA	@ESL2PGK.1	0.9847937377772111	0.9893258434283144	0.9918718533666157
RPE1 DIA	@ESLSTHT2PSQ2PNSVHGSR.2	0.8906914483237193
RPE1 DIA	@ESMCSTPAFPVSPETP4VK.2	0.9783378790742009
RPE1 DIA	@ESMCSTPAFPVSPETP4VK.3	0.4932807533204031
RPE1 DIA	@ESQHIPTAEGASG2NTEEEIR.3	0.8642502646337672
RPE1 DIA	@ESQQYYH2LAVR.3	0.7101694464801127
RPE1 DIA	@ESR2PFLKPDER.3	0.9805437126562695	0.950225728852318	0.9869705769312401
RPE1 DIA	@ESSANNSV2PSESLR.2	0.9467632870421714	0.8548446104579278	0.9191053003881584
RPE1 DIA	@ESSIIAPAPAEDVD3PPRK.3	0.9049929654505187	0.4254742262720634	0.5295866664521417
RPE1 DIA	@ESSPIPSPT2DRK.2	0.9286727967083795
RPE1 DIA	@ESTQLSPADL3EGKPTDPSK.2	0.9668729373665392
RPE1 DIA	@ESVPEFPL2PPKK.2	0.8414567874723331	-0.3421757623384605	-0.5022798868193639
RPE1 DIA	@ETGEP4RLSPEPTPLAEPILEVEVTLSK.3	0.9895708904173726
RPE1 DIA	@ETNLD2LPLVDTHSK.3	0.9819407025045226	0.8787132410245454	0.8670111210112754
RPE1 DIA	@ETPH2PGVEDAPIAK.3	0.9839805180381123	0.9780611114765217	0.9784675456426561
RPE1 DIA	@ETPRPEGGSP2PAG3PPQPK.3	0.8570773752689314
RPE1 DIA	@EV2FQSTGESEWK.2	0.8946881100325633
RPE1 DIA	@EVAA3EEDVTRLPSPT2PFSSLSQDQAATSK.4	0.9752081992793997
RPE1 DIA	@EVAATEEDVTRLP2P3SPFSSLSQDQAATSK.3	0.2251322903632949
RPE1 DIA	@EVAATEEDVTRLPSPT2PFSSLSQDQAATSK.4	0.9669817823831472
RPE1 DIA	@EVAENQQNQS2DPEEEK.2	0.9914127705475496	0.9907180199644792	0.993461808123258
RPE1 DIA	@EVDGLLTSEP1G2PVSSK.2	0.6831367046366205	0.9177802328600375	0.9041953373367142
RPE1 DIA	@EVDP2TGELQSLQMPESEGPS2LDPSQEGPTGLK.4	0.9610994348909243
RPE1 DIA	@EVDPSTGELQ2LQMPESEGPSSLDPSQEGPTGLK.4	0.8268921935570839
RPE1 DIA	@EVLA2PDRLWGSR.3	0.9527586516959086
RPE1 DIA	@EVVKPVPI3SPAVSK.2	0.9704225043898141	0.9478354802007759	0.9451371307706391
RPE1 DIA	@EYG2PLK.1	0.9638799969971212	0.9775825388455592	0.995393735970822
RPE1 DIA	@EYGSTS2IDK.2	0.9814426416377722	0.3068817170039003	0.855924491789556
RPE1 DIA	@EYIPGQPPL2Q2SDSSPTR.2	0.870743566589099
RPE1 DIA	@EYIPGQPPLSQS2DSSPTR.2	0.6806823380899808
RPE1 DIA	@EYIPGQPPLSQSSD22PTR.3	0.8843351882665108
RPE1 DIA	@F2DEEEFMNEDEK.2	0.5534349980753416
RPE1 DIA	@FA2ENDLPEWK.2	0.9081514393181658	0.9216816443024881	0.8896408572037201
RPE1 DIA	@FADQDDIGNV2FDR.2	0.9087781023178841	0.9640246086140589	0.9512067039595372
RPE1 DIA	@FAQ2APGSPLSSQPVLITVQR.3	0.9868758290171025
RPE1 DIA	@FD2DEEEEDTENVEAASSGK.2	0.9145917469928957
RPE1 DIA	@FDI4DPFHPTDEAYSPPPAPEQK.4	0.7139193835274051
RPE1 DIA	@FDLSHG2PQMVR.3	0.7701464077196518
RPE1 DIA	@FDVGHESINNPNPNML2K.3	0.423468368802567
RPE1 DIA	@FFDENE2PVDPQHGSK.2	0.9564313568400215	0.9570975794975859	0.9917598401587867
RPE1 DIA	@FFDENESPVDPQHG2K.3	0.748810629855907	0.9146196602861171	0.9274108750215151
RPE1 DIA	@FGQAA3MEGIGAIGGTPPAFNR.3	0.8369274231984953
RPE1 DIA	@FGQAATMEGIGAIGG3PPAFNR.2	0.9891764372679657	0.9837857331407284	0.9913131649645927
RPE1 DIA	@FHAL22PQSPFPS3PTSR.3	0.6351243400931595
RPE1 DIA	@FHPEP4GLEDDQRS1GYDDLDYGMMSDYGTAR.4	0.9200075614116657
RPE1 DIA	@FHPEPYGLEDDQR2MGYDDLDYGMMSDYGTAR.4	0.9801581370130847
RPE1 DIA	@FHS2D2EEEEHK.3	0.9933211968009558
RPE1 DIA	@FL1ECRN2PVTK.2	0.9900453822071553	0.8933750909700567	0.9339157535476585
RPE1 DIA	@FLEDDT2DPTYTSALGGK.2	0.601452271631923	0.763968586172772	0.9499467351072823
RPE1 DIA	@FLEENSSDP3YTSSLGGK.2	-0.09223650417339244
RPE1 DIA	@FLENGSQEDLLHGNPGST4LASNSTSAPNWK.4	0.8935823908676672
RPE1 DIA	@FMS2PVLSDLPR.2	0.9016371454224129
RPE1 DIA	@FND2EGDD3EETEDYR.2	0.8353728427536129	0.6831233977578037	0.777200341677507
RPE1 DIA	@FP2PHP2PAK.2	0.8105057620504119	0.5488396473889965	0.2983241054672057
RPE1 DIA	@FRTP2FLK.2	0.958453727529232	0.9472256187214727	0.9978632272554354
RPE1 DIA	@FSAVLVEPPPMSLPGAGLSSQEL2GGPGDGP.3	0.9742064342542954
RPE1 DIA	@FSL2DDQR.2	0.889570167218149	0.9126848791758992	0.9965026562661405
RPE1 DIA	@FSL2PSLGPQASR.2	0.9731560979760774
RPE1 DIA	@FSPGAPGG2GSQPNQK.2	0.6995977515162769	-0.02410049966661934	0.6435973502547631
RPE1 DIA	@FSSA3WPR.2	0.966249940113761
RPE1 DIA	@FTEHNSSPNVSG2LSSGLQK.2	-0.1440527379019032	0.7432778331854577	0.863418853679755
RPE1 DIA	@FTSSQ3QSPTPPKPPSP2FELGLSSFPPLPGAAGNLK.4	0.9929054557570968
RPE1 DIA	@FVAFSGEGQ2LRK.3	0.9365778303063992	0.5638539995253051	0.683130571860217
RPE1 DIA	@G2GEQQI1R.2	0.9990347826713802
RPE1 DIA	@G2GFSLDVIDGPISQRENLR.3	0.6332196146083992
RPE1 DIA	@G2IDREDGSLQGPIGNQHIYQPVGKPDPAAPPK.4	0.9846755900890496	0.7712205822892985	0.7622979790391039
RPE1 DIA	@G2LA2LDSLRK.2	0.9574692878479265	0.6520522936885472	0.4628431880164762
RPE1 DIA	@G2P2PEKPDVEK.2	0.940794585691753	0.485132576198277	0.6081669235155097
RPE1 DIA	@G2PATSPHLGR.2	0.4173668804563126	0.7505665901579813	0.8716879236112973
RPE1 DIA	@G2PEEELPLPAFEK.3	0.8098025873676051
RPE1 DIA	@G2PEQQRHPHPG2SPETLPK.3	0.9557162104089253
RPE1 DIA	@G2PHYF2PFRPY.2	0.7482831938938018	0.6276358477563699	0.5748857751401364
RPE1 DIA	@G2PHYF2PFRPY.3	0.9728249361136504	0.9461758561195747	0.9331761870113563
RPE1 DIA	@G2PNTASAEATLPR.2	0.8547385019616779	0.7990440973232562	0.966663684294008
RPE1 DIA	@G2PQAGVDLSFATR.3	0.7048662161124397
RPE1 DIA	@G2PRY2PR.1	0.360850858974944
RPE1 DIA	@G2PVLLDPEELAPVTPMEVYPECK.3	0.5626987510047271
RPE1 DIA	@G2SEQAESDNMDVPPEDDSK.2	0.9959060461338614
RPE1 DIA	@G2SPSHSATSVHTSV.2	0.8785853722590451
RPE1 DIA	@G3EASSGTEAATGLEGEEK.2	0.3532716338121758
RPE1 DIA	@G3EP2PGG3PQPSRPVSPAGPPEGVPEEAQPPR.4	0.9795698142211637
RPE1 DIA	@G3EPSPGG3PQPSRPVSPAGPPEGVPEEAQPPR.4	0.9910052174207049
RPE1 DIA	@GA2PLGPGSAAGSGAAASGGLGLGLGGR.3	0.1786268925580091	0.7838769912552372	0.9595268615226507
RPE1 DIA	@GAAEEEQQD2G2EPRGDEDDIPLGPQSNVSLLDQHQHLK.4	0.9345102591443643	-0.298128502700537	-0.3119455625209212
RPE1 DIA	@GADNDG2G2ESGYTTPK.2	0.889279590798939	0.8064716308588358	0.8806510367109923
RPE1 DIA	@GADNDG2GSESG4TTPK.2	0.1737319506662277
RPE1 DIA	@GAEAFGD2EEDGEDVFEVEK.3	0.8256018178220096	0.9216589159408135	0.9255522753632816
RPE1 DIA	@GAEQDNPNQYSWGENYAGSSGLMSA2PELGPAQR.4	0.8274330895192985
RPE1 DIA	@GAPWG3PGASQEELRAPG2VAER.3	0.998508984030892
RPE1 DIA	@GASGGAGGR2LDSR.2	0.9493655896949333	0.9550282555804255	0.9365915545109272
RPE1 DIA	@GD2E2EEDEDLEVPVPSRFNR.3	0.8418993451633925
RPE1 DIA	@GD2ETDLEALFNAV1NPK.3	0.9399128607793982	0.9245054046025778	0.9645821799231789
RPE1 DIA	@GDAVANHVPAGWPDQSLAE2DSEDPSGK.3	0.9452781167321833
RPE1 DIA	@GDDDEE2DEEAVK.2	0.9499281709927113	0.7766478559312002	0.9305342005736085
RPE1 DIA	@GDEQSCEEDV2SDTCPK.2	0.8041197464426205
RPE1 DIA	@GDL2DVEEEEEEE1DVDEATGAVK.3	0.8543576642707774	0.8943840008149346	0.9533727501050084
RPE1 DIA	@GDSE2EEDEDLEVPVPSR.2	0.9735351517093557
RPE1 DIA	@GDV3AEEAAGA2PAK.2	0.09315678142605971
RPE1 DIA	@GDVEGSQ2QDEGEGSGESER.2	0.7584450894045733	0.799492655379933	0.8859849316786257
RPE1 DIA	@GE22ASSPEEPEEITCLEK.2	0.9202959018546847
RPE1 DIA	@GE2SASSPEEPEEITCLEK.2	0.9446295149489462
RPE1 DIA	@GEDTEMQND2FH2DSHMDRK.3	0.7247697845832207
RPE1 DIA	@GEDTEMQND2FH2DSHMDRK.4	0.5083297618154313
RPE1 DIA	@GEEG2DDDETENGPKPK.2	0.8389120702456865	-0.04468802908877015	0.08181452945425563
RPE1 DIA	@GEEPGK2CG42VR.2	0.7631432555164079
RPE1 DIA	@GEPNVS4ICSR.2	0.9954934437416819	0.4777903648400631	0.5689861314109459
RPE1 DIA	@GF2FVATGLMEDDGK.2	0.9507691395328529
RPE1 DIA	@GF2VVADTPELQR.2	0.9320755761491147
RPE1 DIA	@GFA2PLGAGR.2	0.9641013376048849
RPE1 DIA	@GFSQYGVSGSP3K.2	0.4373580267137057	0.6424957770265662	0.966325958439994
RPE1 DIA	@GG1LLDSTALLV3PR.3	0.617193547494046
RPE1 DIA	@GG2PIIQEPEEP2EHREESSPRK.4	0.8495659149505532
RPE1 DIA	@GG2PIIQEPEEPSEHREE2SPRK.4	0.9567519211644522
RPE1 DIA	@GG2YSQAASSDSAQGSDVSLTACK.3	0.863972668510099
RPE1 DIA	@GG3PAFLPSSLSPQSSLPASR.3	0.9280406850508705
RPE1 DIA	@GGE3PGSEQWK.2	0.8566144983397168	0.8912643213499559	0.9339613281946796
RPE1 DIA	@GGLLTSEED2GFSTSPK.2	0.9777714541485051
RPE1 DIA	@GGR2PDEV3LTSIVPTR.3	0.5369183292666202
RPE1 DIA	@GGREGFE2D3DSEFTFK.3	0.7578198188104992
RPE1 DIA	@GGSDG3PRG2PSPASVSSGRK.3	0.961323604774522	0.2591250528192013	0.2085782556279596
RPE1 DIA	@GGSFWSSIPA2PASRPGSFTFPGDSDSLQR.3	0.9868817442296379	-0.224140784893068	-0.224140784893068
RPE1 DIA	@GGSYSQAASSD2AQGSDVSLTACK.3	0.9590083187285217
RPE1 DIA	@GGTPAG2ARGSPTRPNPPVR.3	0.97395422141346
RPE1 DIA	@GGTPAG2ARGSPTRPNPPVR.4	0.9995965713965798
RPE1 DIA	@GGVTG2PEASI2GSK.2	0.5257522473668326	0.6241135248488808	0.7426818460070692
RPE1 DIA	@GGWDHGDTQ2IQ2SR.2	0.5951438099909911
RPE1 DIA	@GHEY3NIK.2	-0.647907505732346
RPE1 DIA	@GHNSSNSP2LQAGGAEGAGDR.3	0.6402388666813419
RPE1 DIA	@GHTD3EGRPPSPPPTSTPEK.4	0.7578053682169387
RPE1 DIA	@GHTDTEGRPP2PPPTSTPEK.2	0.9672216969352313	0.9899218609218813	0.9854901760901398
RPE1 DIA	@GHV2PQVELPPYLER.3	0.7732822418664462
RPE1 DIA	@GHYEV3G2DDETGK.2	-0.6218800025665856
RPE1 DIA	@GIHNFRASGD4DNDCTNPITPLCTQPDQVIK.4	0.9593764619679817
RPE1 DIA	@GIVR2PCG2P3GSPK.3	-0.7402092575563883
RPE1 DIA	@GKDETDSPTVHLGLD2D2ESELVIDLGEDHSGR.4	0.5871028343217274	0.7900895842772464	0.8899074356133617
RPE1 DIA	@GKPP2PTPWSGSNMK2PPVER.3	0.9694355191358648
RPE1 DIA	@GL2ASTMDLSSSS.2	0.7767567306399108
RPE1 DIA	@GLA2PTAITPVASPICGK.2	0.9535385016310285
RPE1 DIA	@GLAAED2GGD2K.2	0.9208080754139513	0.9607144512775926	0.83800058998569
RPE1 DIA	@GLLSD21TDVPVDTGVAAR.2	0.963348674400155	0.9911555741714271	0.9950807462392393
RPE1 DIA	@GLPHWN2QSSMPS3PDLR.3	0.8490572252792385
RPE1 DIA	@GLPHWNSQSSMP23PDLR.3	0.1036855553032796
RPE1 DIA	@GLPSPYNMS2APG2R.2	0.9784961010323536
RPE1 DIA	@GLRD2H22EEDEASSQTDLSQTISK.3	0.7306979950384674	0.3042487807317495	0.4788894241508778
RPE1 DIA	@GLVAAYSGE2D2EEEQERGGPEREEK.3	0.981438641413299	0.2531732143697655	0.2818874581352948
RPE1 DIA	@GN2RPGTPSAEGGSTSSTLR.3	0.9116774762305501	0.8377668212790512	0.9489574648850334
RPE1 DIA	@GND2DGEGESDDPEK.2	0.9777234203215217	0.9485755881395683	0.962914939069488
RPE1 DIA	@GNDPLTS2PGR.2	0.910497028048402	0.4430105925881364	0.5596141363222853
RPE1 DIA	@GNEAVASRDL2ENNDQR.3	0.9650285402578942
RPE1 DIA	@GNK2P2PPDGSPAATPEIR.2	0.9370388699007821	0.7366211063810798	0.7562575329046781
RPE1 DIA	@GNPEPPV2GEMDDNSLSPEACYECK.3	0.9882727086939289
RPE1 DIA	@GNSSSPAPAA2ITSMLSPSFTPTSVIR.3	0.9619015737392913
RPE1 DIA	@GNVFS2P3AAGTPNK.2	0.662155600872196
RPE1 DIA	@GNVFS2PTAAG3PNK.2	0.9687737580396876	0.8941844881399025	0.8848430240753622
RPE1 DIA	@GNVFSSP3AAGTPNK.2	0.1885813940346065	0.5613235848538851	0.8427407492719584
RPE1 DIA	@GP2PWGFR.2	0.951000202986408	0.6041453283643288	0.468847603262093
RPE1 DIA	@GP2SEGPEEEDGEGFSFK.2	0.4811275875226618
RPE1 DIA	@GPAFNMA2PESDFGINLK.2	0.6954121288332942	0.7854298536550348	0.8876303229060553
RPE1 DIA	@GPAPAPQQC2EPETK.2	0.6852107851338165	0.1955765496889304	0.5848860158215735
RPE1 DIA	@GPASQFYITPS3SLSPR.2	0.01700267696740673
RPE1 DIA	@GPDGPWGVG3PR.2	0.3474487128798985	0.1601485450228669	0.6959836154513925
RPE1 DIA	@GPG2PPR3PPAPGPPSFEEQLR.3	0.9410279855901595	-0.1864490133228318	-0.007095769679680605
RPE1 DIA	@GPP2PPAPVMHSP2RK.3	0.9682990817201758
RPE1 DIA	@GPPDF22DEEREPTPVLGSGAAAAGR.3	0.7483630876782997	0.8787764280550474	0.9149551614988128
RPE1 DIA	@GPPDFSSDEEREP3PVLGSGAAAAGR.3	0.9374029069284631	0.1499071010853056	0.2353109188333109
RPE1 DIA	@GPPDFSSDEEREP3PVLGSGAAAAGR.4	0.4355610314383205
RPE1 DIA	@GPR3P2PPPPIPEDIALGK.2	0.8962368881693022	0.9392947030769886	0.9067416331648005
RPE1 DIA	@GPS2VEDIK.2	0.9654828653239678	0.9589010399991139	0.9342098373500926
RPE1 DIA	@GPSPAPA2SPK.2	0.7497856212173191	0.7325292240438999	0.9036635329481251
RPE1 DIA	@GPVG3VSEAQLAR.2	0.8752093022549934
RPE1 DIA	@GQSIAASLSH2AGNISALADK.2	-0.04131369148089123	0.3109393595857993	0.7471222824459467
RPE1 DIA	@GRA22HS2QTQGGGSVTK.2	0.3770673327887484	0.5069307820802668	0.9517383354841662
RPE1 DIA	@GRL2PVPVPR.2	0.9976363992795959	0.9957047521257072	0.9953331954374027
RPE1 DIA	@GRL3P2PDIIVL2DNEASSPR.3	0.7976896926336378	0.6543257867451455	0.8311526309437534
RPE1 DIA	@GRL3PSPDIIVLSDNEASSPR.3	0.9315478696793491
RPE1 DIA	@GRLST3PAH2PVLK.3	0.8552822763931234
RPE1 DIA	@GRPSK3P2PSQPK.2	0.8785345842453034	0.7439190128721147	0.8673817951123373
RPE1 DIA	@GRPV2PQSR.2	0.9809967247782907	0.7899867644280968	0.9396307467101187
RPE1 DIA	@GRTA2ETR2EG2EYEEIPK.3	0.5856815471719622	-0.177452437726572	-0.1948627584295431
RPE1 DIA	@GSGDI22DSIDHSPAK.2	0.777346774855493
RPE1 DIA	@GSH2FDER.2	0.9664263412909575	-0.01525277801729688	0.5801811024171835
RPE1 DIA	@GSHQI2LDNPDYQQDFFPK.3	0.6368717640695634	0.5505358450749154	0.5111017051265713
RPE1 DIA	@GSIDREDG2LQGPIGNQHIYQPVGKPDPAAPPK.4	0.873161525503872
RPE1 DIA	@GSLAEAVGSPPPAA3PTP3PPTRK.3	0.9069878563418623	0.5284758695117241	0.5249180839504521
RPE1 DIA	@GSP3DAEG2PGLSR.2	0.7714374055053697	0.7095741400320903	0.6576608393738063
RPE1 DIA	@GSSDGRG2D2ESDLPHRK.2	0.9380169065361759
RPE1 DIA	@GSSP2IRPIQG2QGSSSPVEK.2	0.9077839882399633
RPE1 DIA	@GSSP3PPC2PVQPSK.2	0.9503776512136636	0.8244294108773298	0.743403118290633
RPE1 DIA	@GSTAENAE4LR.2	0.8420030937377336	0.9514338050986204	0.821803834144539
RPE1 DIA	@GTAGK2PDLSSQK.2	0.7793172882406092	0.902645177556294	0.8795102546407818
RPE1 DIA	@GTAMPGEEVLE2SQEALHVTERK.3	0.9777201915031963
RPE1 DIA	@GTDDSPKD2QEDLQER.3	0.2801159581146263	0.3118565984923618	0.3241215348316283
RPE1 DIA	@GTEP2PGGTPQPSRPV2PAGPPEGVPEEAQPPR.3	0.9600311734931017	0.244042690427865	0.22328667533009
RPE1 DIA	@GTEPSPGG3PQP2RPVSPAGPPEGVPEEAQPPR.4	0.9870932575760402
RPE1 DIA	@GTGG2ES2RASGLVGRK.3	0.6120423988320979
RPE1 DIA	@GTQ2IPND2PAR.2	-0.3750289256720182
RPE1 DIA	@GTSDSS2GNVSEGESPPDSQEDSFQGR.3	0.9851993538412068	-0.1360891838178083	-0.4604593388844282
RPE1 DIA	@GV3QEVDGLSQTDGTLTYFDK.3	0.9420327726578686
RPE1 DIA	@GVDLLLEGVQGE2SPTRR.3	0.830874735033027
RPE1 DIA	@GVEFPMADLDAL2PIHTPQR.3	0.09386340366010586	-0.0596929108235173	-0.04417947270020793
RPE1 DIA	@GVGSGPHPPDTQQP2PSK.3	0.9453750181160734	-0.465297706836667	-0.4041006809874066
RPE1 DIA	@GVHIHQAGGSPPASSTSSSSL3NDVAK.4	-0.308269987437587
RPE1 DIA	@GVTQEVDGL2QTDGTLTYFDK.3	0.9413859854528981	0.9225004787079121	0.8947336624065605
RPE1 DIA	@GY2PPESR.2	0.9985796642853533	0.3993113907654841	0.3460180338112853
RPE1 DIA	@GY3ISDSAPSR.2	0.9475011274536065	0.8208535725055284	0.9222074484979392
RPE1 DIA	@GYESP3LSK.2	0.9715393319636833
RPE1 DIA	@GYSISAGSDAD3ENEAVMSPEHAMR.3	0.9877250594575911
RPE1 DIA	@GYT2DSEVYTDHGRPGK.2	0.9489137993691796	0.8061628367511331	0.8612786399215399
RPE1 DIA	@GYYSPYSV2GSGS3AGSR.3	-0.8802235846994982
RPE1 DIA	@GYYSPYSVSGSG23AGSR.3	0.6229446374983041
RPE1 DIA	@GYYSPYSVSGSGS3AGSR.2	0.9456781090300466
RPE1 DIA	@GYYSPYSVSGSGS3AGSR.3	0.8125326475187341
RPE1 DIA	@H2LA2TDEK.2	0.5460349792934243	0.8310261818559863	0.9167245906148049
RPE1 DIA	@H2P2PPPPTPTESR.2	0.9896574282462149	0.9354490737438511	0.9526260559725146
RPE1 DIA	@H2PQQPSNGSLR.2	0.9925829806825182	0.9910840807182233	0.9959237793401351
RPE1 DIA	@H2PTSEPTPPGDALPPVSSPHTHR.4	-0.03059963020892013
RPE1 DIA	@H2SPHQ2EDEEDPR.3	0.7808599088618603
RPE1 DIA	@HAH2SSLQQAASRSPSFGDPQL2PEARPSTGK.4	0.9814415816422986
RPE1 DIA	@HAHSSSLQQAA2RSPSFGDPQL2PEAR.4	0.6576189223909759
RPE1 DIA	@HAHSSSLQQAASR2PSFGDPQLSPEAR.4	0.8539041319223047	0.5660218948401909	0.5508616025921229
RPE1 DIA	@HAI1R2PQMVSAIVR.3	-0.3321795882269925
RPE1 DIA	@HAPHCL2EEEGEQDRPR.4	0.511629909916041	0.06186090036584174	0.007629468109243653
RPE1 DIA	@HAPSLHG2TELLPLSR.3	0.9401324407730052	0.6523930435442561	0.6282401959738512
RPE1 DIA	@HD2DT2PPRR.2	0.9918314434549725	0.9607276613139537	0.9613606173142285
RPE1 DIA	@HD2PDP2PPRR.3	0.9300384847907666	-0.08749011541804005	0.01581410145680631
RPE1 DIA	@HD3PDP2PLR.2	0.9478596034903974	0.9662788351769213	0.981126978356206
RPE1 DIA	@HEEQ2NEDIPIAEQSSK.3	0.9561896120070111	0.9526937254036225	0.978093478488643
RPE1 DIA	@HET2DHEAEEPDCIISEAPTSPLGHLTSEYDTDR.4	0.8163352058306796	-0.3776250437281363	-0.2192593736024243
RPE1 DIA	@HEVSAS3QSTPASSR.3	0.9462829818845778
RPE1 DIA	@HEVTGWVLVSPL2K.3	0.6351460225380847
RPE1 DIA	@HGG2PQPLATTPLSQEPVNPPSEASP3R.3	0.9171497584335812
RPE1 DIA	@HGLTSG2ASPPPPALPLYPDPVR.3	0.7166018428825303
RPE1 DIA	@HGSYEDAVH2GALND.3	0.83653346718744	-0.1276553550332806	-0.03855051525163861
RPE1 DIA	@HGTDLWIDN1SSAVPNH2PEK.3	0.9211586526696414
RPE1 DIA	@HGTDLWLDSCVVPPL2PPPK.3	0.9087274354620121
RPE1 DIA	@HIED3GSTP2IGENDLK.2	0.7367792354608271
RPE1 DIA	@HIISATSLST2PTELGSR.3	0.9522651195630665	0.6703902368033559	0.5776634632065328
RPE1 DIA	@HL2SEEMMR.2	0.5294437686293192
RPE1 DIA	@HL2VS2QNPGRSSPPPGYVPER.3	0.9292964879952591
RPE1 DIA	@HLDVDLDRQ2L2SIDK.3	0.6441865527837393
RPE1 DIA	@HLDVDLDRQ2LS2IDK.3	0.7674870979522644	-0.03732441835024565	-0.06942413626681397
RPE1 DIA	@HLFS2TENLAAGSWK.2	0.8568774703602999	0.8778760768668324	0.7738728957968217
RPE1 DIA	@HLNSSQPSGFGPAN2LEDVVR.3	0.757141708285659	0.5702621479657249	0.5708847968052758
RPE1 DIA	@HLP2PPLTQEVDLHSIAGPPVPPR.3	0.2148361517892964	-0.1539856631278561	-0.3192638083920876
RPE1 DIA	@HLYISSSNPDLI3R.2	0.8647539158546644
RPE1 DIA	@HMDPPPAPVQDR2P2PR.2	0.9789683393334916	-0.6355188232485857	-0.8111080035657738
RPE1 DIA	@HNGSL2PGLEAR.2	0.9916285404932512	0.9418408842234173	0.9599319786959194
RPE1 DIA	@HQA2D2ENEELPK.3	-0.1698604033921876
RPE1 DIA	@HQDGLPYIDD2PSS2PHLSSK.3	0.9652806829998688
RPE1 DIA	@HQQQLLA2PGSSTVDNK.2	0.8980719652502877	0.9723490636100793	0.9334847491235466
RPE1 DIA	@HRSNSF2DEREFSGPSTPTGTLEFEGGEVSLEGGK.4	0.9359566869235664
RPE1 DIA	@HS2ETFSSTTTVTPV2PSFAHNPK.3	0.6278464566779185
RPE1 DIA	@HS2I2PSTLTLK.3	0.9408993306110223
RPE1 DIA	@HSSDINHLVTQGRE2PEG2YTDDANQEVR.4	0.8912208592908042
RPE1 DIA	@HSV3AATPPP2PTSGESGDLLSNLLQSPSSAK.3	0.9749898804066157
RPE1 DIA	@HTDDEM3G4VATR.3	0.6885435637485682
RPE1 DIA	@HTGPNSPD3ANDGFVR.3	0.6612942729199468
RPE1 DIA	@HTVVEHLVSHH2PQR.2	0.621188418583922
RPE1 DIA	@HV2PV3PPREVPIYANR.4	0.9353149681991022
RPE1 DIA	@HVSGI3LLSPK.2	0.7113499593333792
RPE1 DIA	@HVSGITLL2PK.2	0.859977242826367	0.8326383243151789	0.8598660303621238
RPE1 DIA	@HVTLPS2PR2N3P1GDK.2	0.7116316235310503
RPE1 DIA	@HVTLPS2PR2N3PMGDK.3	0.9628288986517863
RPE1 DIA	@I2EEDELDTK.2	-0.3067010782005866
RPE1 DIA	@I2MPDFDLHLK.2	0.9659923320366144
RPE1 DIA	@IADPEHDHTGFL3EYVA3R.4	0.2096854415228931
RPE1 DIA	@IADPEHDHTGFL3EYVATR.3	0.7521971226719036
RPE1 DIA	@IAELEEEQ2QGSTTNSDWMK.3	0.6511151751479565
RPE1 DIA	@IALESEGRPEEQMESDNC2GGDDDWTHLSSK.4	0.8489221277727357	0.4592947188102115	0.4365896617854992
RPE1 DIA	@IAQEIASL2K.2	0.8958946392284881	0.9540676137449324	0.9488745093868984
RPE1 DIA	@ICNGGL2PGNPGDSK.2	0.9990979287329806	0.8599384366178963	0.9801106611327226
RPE1 DIA	@ICTEQ2NSPPPIR.2	0.993144980207515
RPE1 DIA	@ID2PGFKPASQQK.3	0.8138730749233625	0.2576038799611728	0.2583419845447902
RPE1 DIA	@ID3IEIITDR.2	0.9650333403923679
RPE1 DIA	@IDEPSTP4HSM1GDDEDACSDTEATEAMAPDILAR.4	0.3509989106567649
RPE1 DIA	@IDEPSTPYHSMMGDDEDACSD3EATEA1APDILAR.4	0.9569080470329048
RPE1 DIA	@IDI2PSTLR.2	0.9829848400470859	0.5150929523114556	0.7499598410726358
RPE1 DIA	@IDI2PSTLRK.2	0.989106716223711	0.005303670586050663	0.04816036542820787
RPE1 DIA	@IDISP2TFR.2	0.6329622806167968
RPE1 DIA	@IDTHP2PSHSSTVK.2	0.8963462182279093	0.8804271684643605	0.9492587329246274
RPE1 DIA	@IEEA1DGSETPQLF3VLPEK.3	0.8891691364426483
RPE1 DIA	@IEEAMDGSETPQLF3VLPEK.3	0.9979017294186939
RPE1 DIA	@IEEVSDTSSLQPQA2LK.2	0.8281556421713476
RPE1 DIA	@IEIPVTPTGQSVPSSP2IPG3PTLK.3	0.9763662652823878
RPE1 DIA	@IELND2VNENSDTVGQIVHYIMK.3	0.6652089313252569	0.5696518584353636	0.6473146289720517
RPE1 DIA	@IERPGEG2PMVDNPMR.3	0.8500549036521174	0.7271044497382948	0.6386747535939694
RPE1 DIA	@IETIAASS3PTPIRK.3	0.8461122277207624
RPE1 DIA	@IFDLG2DNEEVVAGPAPAHAK.3	0.4610139314893824	0.9625461292239318	0.9312052529930145
RPE1 DIA	@IFYYFSN2PSK.2	-0.3751835223341867
RPE1 DIA	@IG2LIDVNQSK.2	0.9064630812536822	0.8273776562809223	0.9109626959270978
RPE1 DIA	@IG2PL2PK.2	0.770293286907484	0.9625188591116424	0.9300756779544426
RPE1 DIA	@IGGDAATTVNNS3PDFGFGGQK.2	0.6776507782951939	0.7557017258615893	0.9802175752511249
RPE1 DIA	@IGHH2TSDDSSAYR2VDEVNYWDK.4	0.4523128172512801
RPE1 DIA	@IGSGR2SPVTVNQTDK.3	-0.5048747032476627
RPE1 DIA	@IHGVNSGSSEGAQPNTENGVPEITDAATDQGPAE2PPTSPSSASR.5	0.9029045725376028
RPE1 DIA	@IHIDPEIQDG2PTTSR.3	0.9759610168242199	0.9024819370248355	0.8822785500902486
RPE1 DIA	@IHQDSE2GDELSSSSTEQIR.2	0.7201199680040509	0.3575532963889929	0.4437448281256585
RPE1 DIA	@IHVQ2SSDSSDEPAEK.2	0.921311581019004
RPE1 DIA	@II4DSDSESEE3LQVK.3	-0.2862702364481781
RPE1 DIA	@IILDLI2ESPIK.2	0.563198836635147	0.6586649811872869	0.8253241268607878
RPE1 DIA	@IIPTLEEGLQLPSP3ATSQLPLESDAVECLNYQHYK.4	0.9772522049459825	-0.02699282813179307	0.03727318525423595
RPE1 DIA	@IISNASC3TNCLAPLAK.2	0.961238083282134
RPE1 DIA	@IKEEVL2ESEAENQQAGAAALAPEIVIK.3	0.9458256511368648	0.7941823561610521	0.8936463884892194
RPE1 DIA	@IKPTGLLTIP2PQI.2	0.9230621615758374	0.9748748017511888	0.8681617087999288
RPE1 DIA	@ILDPNTGEPAPVLSSPPPADV2TFLAFPSPEK.3	0.9430639147663569
RPE1 DIA	@ILNDL2SDAPGVPR.2	0.9380312500435648	0.7329439287753123	0.8971837562828662
RPE1 DIA	@ILSQ2TDSLNMR.2	0.9131131068310343	0.9195195114843481	0.9407564950932209
RPE1 DIA	@ILSQS3DSLN1R.2	0.4591164450233052
RPE1 DIA	@ILSQS3DSLNMR.3	0.9990053453853062
RPE1 DIA	@IMVQSA2PDIR.2	0.3473315373761953	0.6329196121704463	0.9285455936372917
RPE1 DIA	@IN2DDSNLYLTASK.2	0.9360622390253759	0.6759793335280424	0.8526646964495335
RPE1 DIA	@IN2SPNVNTTASGVEDLNIIQVTIPDDDNER.3	0.9832515908858183
RPE1 DIA	@INVYYNEA3GGK.2	0.4889615500012513
RPE1 DIA	@IPEISIQD1TAQVT2PSGK.3	-0.3671341371298246	0.3330743790216222	0.7965999695663266
RPE1 DIA	@IPGTPGAGGRL2PENNQVLTK.3	0.9884930012701948	-0.1974594972197962	-0.2026466116036303
RPE1 DIA	@IPMTPTSSFVSPPPPTA2PHSNR.3	0.764374057309991	0.2348040058091971	-0.06415746308191947
RPE1 DIA	@IPRPSV2QGC2R.2	0.9796394574923741	0.8216364504689101	0.8624708758373963
RPE1 DIA	@IQ3LPNMR.2	0.7472110899735782
RPE1 DIA	@IRT2PTFR.2	0.9976979895930154	0.9945687094580681	0.9905527846971048
RPE1 DIA	@IRTL3EP2VDFNHSDDFTPISTVQK.3	0.4027423913033519
RPE1 DIA	@IRTSP3FR.2	0.9265908304158131
RPE1 DIA	@ISAAASD2GVESFDEGSSH.2	0.5507029369918524
RPE1 DIA	@ISEGLP3PTKM3PR.2	0.2558919955016611	0.4094868134522108	0.8658223611189066
RPE1 DIA	@ISENS4SLDDLEIGPGQLSSSTFDSEK.3	0.8697728482324791
RPE1 DIA	@ISLPGQMAGTPI3PLK.2	0.8930171113120206	0.3923008061012658	-0.05756450879132271
RPE1 DIA	@ISLPLPNF2SLNLR.2	0.8914675263879857	0.6135186315623884	0.9905313629683783
RPE1 DIA	@ISLSDMPR2PMSTNSSVHTG2DVEQDAEK.3	0.7645745128308866
RPE1 DIA	@ISMQDVDL2LGSPK.2	-0.2418523207720061
RPE1 DIA	@ISY3PPE2PVPSYASSTPLHVPVPR.4	0.9399079304987126
RPE1 DIA	@ISYIPDEEVS2P2PPQR.3	0.9129593085699121	0.8602002367465172	0.9271406553097185
RPE1 DIA	@ISYIPDEEVS2PSPPQR.2	0.9834367031653561	0.8772515942848871	0.8481950113876385
RPE1 DIA	@ISYIPDEEVS2PSPPQR.3	0.9336969789698661	0.9105773590298996	0.9025967767240435
RPE1 DIA	@ITSISP3PEPPAALEDNPDAWGDG2PR.3	0.4700664375162494
RPE1 DIA	@IVPNIDAG2IISDTER2DDGK.3	0.9236501410388246
RPE1 DIA	@IWDPTPSH3PAGAATPGRGD3PGHA3PGHGGATSSAR.4	0.6270599756320168
RPE1 DIA	@IWDPTPSHTPAGAA3PGRGD3PGHATPGHGGATSSAR.4	0.7483644924937336	0.3759587364496147	0.4213949430990783
RPE1 DIA	@K12DDEDDDEEEYGK.3	0.7464864236834621
RPE1 DIA	@K4ESDED2LGSSGR.3	0.9900045593688334
RPE1 DIA	@KD2NELSD2AGEEDSADLK.3	0.4150607451772101
RPE1 DIA	@KD2SSVVEWTQAPK.3	0.6904716911962419
RPE1 DIA	@KDDENIPMETEETHLEETTESQQNGEEGTS3PEDK.4	0.94595327204098
RPE1 DIA	@KDEWGLVAPI2PGPL3PMR.3	0.8469102680109057
RPE1 DIA	@KED2DEEEDDD2EEDEEDDEDEDEDEDEIEPAAMK.5	0.9797004542250881
RPE1 DIA	@KEE2EESDDDMGFGLFD.2	0.605961926846493	0.3487328149426459	0.5292252170877905
RPE1 DIA	@KEPGPPGG2SSFLHK.3	0.6418983321660473	0.5457319646035439	0.4259408624714919
RPE1 DIA	@KEPGPPGGSS2FLHK.3	0.8291280183623643
RPE1 DIA	@KET2FGSSENITMTSLSK.3	0.93587808548546
RPE1 DIA	@KFDHE22PG3DEDK.2	0.6623003121873382	0.5285450049057707	0.715415860260481
RPE1 DIA	@KFDHE22PG3DEDK.3	0.7178365851830588
RPE1 DIA	@KFDHES2PG3DEDK.3	0.7230721339608873
RPE1 DIA	@KG2GDYMPM2PK.2	0.8723259587748519	0.8042312831989396	0.8302433907529783
RPE1 DIA	@KG2LSSVTPSPTPENEK.2	0.6007931963535783	0.7317052571290322	0.9811564687341552
RPE1 DIA	@KG2SGNASEVSVACLTER.3	0.9534901204014936	0.9385567276470935	0.9476538336949033
RPE1 DIA	@KG2STDISEDWEK.2	0.7312460209770331	0.783143593076461	0.7322217466976136
RPE1 DIA	@KG2STDISEDWEK.3	0.9172614071908709
RPE1 DIA	@KGN2PNSEPPTPK.2	0.8044407898334165	0.9722870608450843	0.9511427047677009
RPE1 DIA	@KGSPVSEIGWE3PPPE2PR.2	0.985649879762574
RPE1 DIA	@KI2TEDINK.2	0.0459009994411705	0.3394596669866758	0.9849652956948947
RPE1 DIA	@KI3PPS2PHSLTSTLVSLGHEEALEMAGSK.4	0.9484669080470414	0.03167514401469855	0.1287252957529022
RPE1 DIA	@KKEPAITSQN2PEAR.3	0.9611485977201383	0.6786855388005315	0.7805498294280426
RPE1 DIA	@KKP23DEQTSSAEEDVPTCGYLNVLSNSR.3	-0.0145716552462873
RPE1 DIA	@KL2GDQITLPTTVDYSSVPK.2	0.9481007046756534	0.9489702570484233	0.9894501553496458
RPE1 DIA	@KL2LGQYDNDAGGQLPFSK.2	0.968366138155219
RPE1 DIA	@KL2VP32DEEDEVPAPK.3	0.9216446984457567	0.9705598017089228	0.9492801573336832
RPE1 DIA	@KLDDQ2EDEALELEGPLITPGSGSIYSSPGLYSK.4	0.9149962911061692	0.6830647128690488	0.7842713706264782
RPE1 DIA	@KLDPAQSASRENLLEEQG2IALR.3	0.9721730302384322
RPE1 DIA	@KLPPPPG2PLGHSPTA2PPPTAR.4	0.8389439163565446
RPE1 DIA	@KLPPPPPQAPPEEENE2EPEEPSGVEGAAFQSR.4	0.9356761405235196	0.8145788678891935	0.8425181542449294
RPE1 DIA	@KLSVP32DEEDEVPAPK.3	0.9907780321941396	0.9553926437553711	0.9635245469043108
RPE1 DIA	@KLT2DEEGEPSGK.2	0.9820077999282296	0.9877127346474064	0.9727062860727592
RPE1 DIA	@KLTVNGVCAS3PPL3PIK.3	0.2019397786416934	0.7835790170217678	0.926074102761605
RPE1 DIA	@KMPLDL2PLA3PIIR.3	0.9495093063690627
RPE1 DIA	@KPAQEETEETSSQE2AEED.2	0.62430853348002	0.2088060651854494	0.9278024655516507
RPE1 DIA	@KPGPPL2PEIRSPAG2PELR.3	0.7877005639496348
RPE1 DIA	@KPGPPLSPEIR2PAG2PELR.3	0.9280639799901039	0.4911637112629798	0.512012730415076
RPE1 DIA	@KPGPSGPSE2PK.2	0.7957939485671088	0.4062362668546072	0.6285517117619979
RPE1 DIA	@KPGTPLPPPA3SPSSPRPL2PVPHVNNVVNAPLSINIPR.4	0.809279627435017
RPE1 DIA	@KPI2TH3VDFTFNK.3	0.4476094098630718
RPE1 DIA	@KPPAPP2PVQSQSPS3NWSPAVPVK.3	0.9387211650646856
RPE1 DIA	@KPSGLNGEASK2QEMVHLVNK.3	0.2848970419628702	0.1904767405606761	0.2068407839077318
RPE1 DIA	@KPYRIE2DEEEDFENVGK.2	0.0162083212692468	0.1141367213279661	0.116901211406428
RPE1 DIA	@KQPPV2PGTALVGSQK.3	0.7678477881464661	0.7821267117653992	0.8127844127205262
RPE1 DIA	@KR2EDE2E3EDEEEK.2	0.9269803089035249	0.9269617679015563	0.9653549542542896
RPE1 DIA	@KRDQ3ASAPA3PLVNK.3	0.7735169315933085
RPE1 DIA	@KREEEEEEEG2IMNG2TAEDEEQTR.3	0.5688353098657223
RPE1 DIA	@KREGV3PWA2FK.3	0.5892125045955873
RPE1 DIA	@KRP2LP2SP2PGLPK.2	0.7048174517124692
RPE1 DIA	@KSEAPAEVTHF2PK.3	0.3295064796635783	0.4231464802323203	0.3886788924936687
RPE1 DIA	@KTEMDK2PFNSP2PQDSPR.3	0.8921446156254772	0.8111670184319322	0.8871378335191944
RPE1 DIA	@KTPSKPPAQL2PSVPK.3	0.6961009591199343	0.636294000113482	0.2770645128561847
RPE1 DIA	@KVEL2ESEEDK.2	0.959123823253895	0.9399512172728354	0.9823195080451007
RPE1 DIA	@L22LRASTSK.2	0.4287975558648017
RPE1 DIA	@L2PFHGSSPPQSTPL2PPPL3PK.3	0.8770254522421606
RPE1 DIA	@L2PNPPNLTK.2	0.9887546147379733	0.9663075431869013	0.9920984727295088
RPE1 DIA	@L2PVGWVSSSQGK.2	0.9608742286629355	0.8897319768539014	0.8314515248149428
RPE1 DIA	@L2SAMSAAK.2	0.7716045153757011
RPE1 DIA	@L3QTSSTEQLNVLETETEVLNK.3	0.8344306034606039
RPE1 DIA	@LA2VPAGGAVAVSAAPGSAAPAAGSAPAAAEEK.3	0.9520523339413846
RPE1 DIA	@LAAGHELQPLAIVDQRP2SR.3	0.9566196264948075
RPE1 DIA	@LAAGHELQPLAIVDQRPS2RA2SR.3	0.9445494201626868
RPE1 DIA	@LAAGHELQPLAIVDQRPS2RA2SR.4	0.9446954147779165
RPE1 DIA	@LADMYGGVD2DK.2	0.9357142254991357
RPE1 DIA	@LAEAP2PAP3PSPTPVEDLGPQTSTSPGRL2PDFAEELR.4	0.760380912319178
RPE1 DIA	@LAEAPSPAPTP2PTPVEDLGPQTSTSPGRL2PDFAEELR.4	0.9223004191983453	0.0005444360914288598	0.007239571634702055
RPE1 DIA	@LANRHNQGD2DDDVEE3HPMDGNDSDYDPK.4	0.6581471339914051
RPE1 DIA	@LANRHNQGD2DDDVEETHPMDGND2DYDPK.4	0.4865650844143881
RPE1 DIA	@LATL2DQVNR.2	0.6706366966220454	0.5670237070147666	0.7829505068362492
RPE1 DIA	@LAVLSS2LTHWK.3	0.7078771787092453
RPE1 DIA	@LCDDGPQLP3SPR.2	0.9514190843211554	0.9658145590424909	0.9475682924558526
RPE1 DIA	@LCDFGVSGQLID2MANSFVGTR.3	0.8092497477351898	0.8347415254682411	0.9335444715018197
RPE1 DIA	@LCYVALDFEQEMATAA2SSSLEK.3	-0.1015576576339872
RPE1 DIA	@LD3FCGSPPYAAPELFQGK.3	0.952563699990095	0.9362024528794055	0.9704904593032417
RPE1 DIA	@LDFCSALSSQGS2PR.2	0.9005095165797143
RPE1 DIA	@LDID2PPITAR.2	0.9493314809534547	0.8449643691476215	0.9287534993611268
RPE1 DIA	@LDNVPHTPSSYIE3LPK.3	0.8249514160509277
RPE1 DIA	@LDSDAGFH2LPR.2	0.06283308382802255
RPE1 DIA	@LDSQPQET2PELPR.3	0.9497219667197913	0.8650651641550444	0.96909695450392
RPE1 DIA	@LE2SDLTPPH2PPPSSR.2	0.9692897668537567
RPE1 DIA	@LEAQD2GEEAR.2	0.9738697163225931	0.9420487207453094	0.9622921402917697
RPE1 DIA	@LEASDCDHQQN2PTLERPGRK.4	0.9679989200435745
RPE1 DIA	@LEAVTAR2FEEEGEHLGSR.3	0.6340253604362293	-0.0006940003293047919	-0.1305264032914153
RPE1 DIA	@LED2EVRSVASNQ2E1EFSSLQDMPK.3	0.07551802369246868
RPE1 DIA	@LEDLDTCMM3PK.2	0.9908735098144408
RPE1 DIA	@LEDQL2EGRNSPEK.3	0.8237075893170999
RPE1 DIA	@LEEAM2EL3MPSSVLK.2	0.9767658705508862
RPE1 DIA	@LEEPPELNRQ2PNPR.2	0.987121044273059	0.1906784945770148	0.2575644662992225
RPE1 DIA	@LEGD2DVDSELEDRVDGVK.3	0.9731661022470222	-0.2653979306489328	-0.247412886431311
RPE1 DIA	@LEGDSDDLLED2DSEEHSR.2	0.7067339639658421	0.8249108949289528	0.8746172993720427
RPE1 DIA	@LEGDSDDLLEDSD2EEHSR.3	0.6450558202859222
RPE1 DIA	@LEISPD22PER.2	0.7308200959682816
RPE1 DIA	@LES3ARP2ESSEEFLEEEPEQR.3	0.7168971999913704
RPE1 DIA	@LEYDSG2LK.2	0.9098464811720722
RPE1 DIA	@LFDVSEITSAAMVHSLPTAVPE2PR.3	0.9429127027369391
RPE1 DIA	@LFGAPEPS3IARSLPTTVPE2PNYR.4	0.6707562627437568
RPE1 DIA	@LFIIRG2PQQIDHAK.3	0.7177164738056744	-0.09575931935655715	-0.3260454101254706
RPE1 DIA	@LFLINEQ2PR.2	0.5701209894087135	0.498715545115106	0.8951427568488288
RPE1 DIA	@LFSSS2SPPPAK.2	-0.9998850503688368
RPE1 DIA	@LFTP2RSQEEEEEK.3	0.9793930153475701	-0.5668567919120138	-0.4309996383556065
RPE1 DIA	@LG2APAASPALA2PEGPK.2	0.06313932382667078
RPE1 DIA	@LG2FG2ITR.2	0.9541214521224843	0.901531936118273	0.8822009785841054
RPE1 DIA	@LG2SSNLQFK.2	0.9898396103518202	0.9482798895803365	0.9805870759521118
RPE1 DIA	@LG2VD2FER.2	0.8187509831940578	0.799919352344006	0.9840549471397749
RPE1 DIA	@LG2YSGPTSVSR.2	0.9589882967471117	0.6787559027594834	0.6445091840129626
RPE1 DIA	@LG3PLLVR.2	0.902664591474526
RPE1 DIA	@LGA2NSPGQPNSVK.2	0.74287743942359
RPE1 DIA	@LGAGEGGEASV2PEK.2	0.7093361057868773	0.6957950869398435	0.9580462786585948
RPE1 DIA	@LGAGGG2PEK2PSAQELK.2	0.7630320519464389	0.8262951970445197	0.8814486721895309
RPE1 DIA	@LGAQ3PVGVS3LEPGQTLLPR.3	0.9171344034532274
RPE1 DIA	@LGASN2PGQPNSVK.2	0.9825669692998726	0.9780334957370554	0.9578670284364312
RPE1 DIA	@LGDA2DTEAADGER.2	0.8860240760295575	0.7012092994974313	0.6215918194984603
RPE1 DIA	@LGDS2LSRK.2	0.4975965134573325
RPE1 DIA	@LGDVSP3QIDVSQFGSFK.3	0.6926678961420862
RPE1 DIA	@LGEA2DSELADADK.2	0.9326196883949014	0.6874515028246708	0.618069912796375
RPE1 DIA	@LGFVDVQNCI2R.2	0.9580349687631139	0.9471544462896007	0.8485716385324047
RPE1 DIA	@LGGSVLGQIPFLQNCEDED2DEDDELDSVQHK.4	0.6752546736977254	0.4301486383327351	0.45557603732482
RPE1 DIA	@LGIAVIHGEAQDAESDLVDGRH2PPMVR.3	0.5772682696171254	0.3551127930437282	0.3446489878351036
RPE1 DIA	@LGSAPAASPALA2PEGPK.2	0.8023861652152572	0.9081461820719147	0.88401567866434
RPE1 DIA	@LGSFGSI3R.2	0.8744980789777801
RPE1 DIA	@LGSVD2FER.2	0.9457640242147709	0.9688942442505678	0.9730988741839615
RPE1 DIA	@LGSVLSPE2PKP3PLTPLEPQK.3	0.6225130543473874
RPE1 DIA	@LGSVLSPE2PKPTPLTPLEPQK.3	0.7344340786859564
RPE1 DIA	@LH2YSSPSTK.2	0.2319987641812745
RPE1 DIA	@LHSS2LELGPRPLEQENER.4	0.9314433265325617
RPE1 DIA	@LIGTAVPQRTSP3GPK.3	0.9470239803406949
RPE1 DIA	@LILTDSGSAPTFC2DDEDVAPLSAK.3	0.9936802293196074	0.9833896046590922	0.9884846819669071
RPE1 DIA	@LIPLDEECSMDETPYVETLEPGGSGG2PDGAGGSK.4	0.9712364536124278	0.1844274025456035	0.07770433763889371
RPE1 DIA	@LKF2DDEEEEEVVK.3	0.9538356203309529	0.9762244181116445	0.9553636774717704
RPE1 DIA	@LKF2DEEDGRD2DEEGAEGHR.3	0.9050457610662413	-0.1708728302925259	-0.1685321191542401
RPE1 DIA	@LKL2PSP2SR.2	0.1539176802991328
RPE1 DIA	@LLEDGEDFNLGDALDSSN2MQTIQK.3	0.6987089749081639
RPE1 DIA	@LLEENETEAVTVPTP2PTPVR.3	0.929036499606279	0.8757143419406798	0.9355576481217671
RPE1 DIA	@LLHEDLDE2DDDMDEK.2	0.9014314302322678	0.1154325222284839	0.1163651969246614
RPE1 DIA	@LLKPGEEP2EYTDEED3K.3	0.6163867286192731
RPE1 DIA	@LLKPGEEPSEY3DEEDTK.2	0.8357348035197033	0.623631023545257	0.7088388165312365
RPE1 DIA	@LLLDP2SPPTK.2	0.8228032436430832
RPE1 DIA	@LLLDT2PPGGVVLSSFR.2	0.9363801412314319	0.9283963132858396	0.9272446045613181
RPE1 DIA	@LLPEGEETLE2DDEK.2	0.9881753042265775	-0.2111112507427396	-0.286244052490568
RPE1 DIA	@LLPSAPQTLPDGPLA2PAR.3	0.8417462295461091	0.8991921706768532	0.6338382786330234
RPE1 DIA	@LLQPGGGPDVGTGAPRPGC2PR.3	0.9895519377172791
RPE1 DIA	@LLVDSQGLSGC2PR.2	0.8976803752114816	0.8752044387836524	0.8667083005494185
RPE1 DIA	@LMHNASD2EVDQDDVVEWK.3	0.6946227533706403	0.6250497359317161	0.8683971154375295
RPE1 DIA	@LMSQ2MSSVSSR.2	0.7487845659907288
RPE1 DIA	@LNEAQPSTIATSMRDSLID2LT.3	0.9209531355006666
RPE1 DIA	@LNECI2PVANEMNHLPAHSHDLQR.3	0.9184642720931833	0.6470032361301515	0.5709129201558799
RPE1 DIA	@LNEVSSDANRENAAAE2G2ESSSQEATPEK.3	0.872023133931709	0.7421572447172188	0.867765607259297
RPE1 DIA	@LNEVSSDANRENAAAE2GSESSSQEA3PEK.3	0.7668446492949197
RPE1 DIA	@LNEVSSDANRENAAAESG2ESSSQEATPEK.3	0.9859659919343495
RPE1 DIA	@LNHVAAGLVSP2LK.3	0.7189034984099567
RPE1 DIA	@LNRSD2DSSTLAK.3	0.7407520535569212
RPE1 DIA	@LNVPETMTEVLDV2DEEGDDTMTGDGGEYLRPEDLK.4	0.7504550869116515	-0.2173710399718158	0.02318004108733657
RPE1 DIA	@LP2P3SPFSSLSQDQAATSK.2	0.8290456386892666
RPE1 DIA	@LPAYLAT2PIPTEDQFFK.2	0.9679126113445985	0.943391799345412	0.9296496675679122
RPE1 DIA	@LPDGPTGS2EEEEEFLEIPPFNK.3	0.9944530405337558
RPE1 DIA	@LPEDDEPPARPPPPPPASVSPQAEPVWTPPAPAPAAPPS3PAAPK.4	0.9046943496341082
RPE1 DIA	@LPELDPRG2DEENLDSETSASTESLLEER.3	0.9697055437795288	0.8693257192101687	0.8742089455475801
RPE1 DIA	@LPI2SSTSNLHVDR.2	0.3854911429223862
RPE1 DIA	@LPISS2TSNLHVDR.3	0.7688780245206649	0.6518671637682152	0.4583218533809373
RPE1 DIA	@LPNTYPNSS2PGPGGLGGSVHYATMAR.3	0.8157011094202993	-0.08876804281726558	-0.1400580040993598
RPE1 DIA	@LPQQDHTTT3DSEMEEPYLQESK.3	0.9783544493285554	0.982538460201718	0.9819614465047503
RPE1 DIA	@LPQSS2SESSPP2PQPTK.2	0.8626050465514524
RPE1 DIA	@LPQSSSSE2SPP2PQPTK.2	0.8966002397301498	0.7952347915334329	0.7866714146809767
RPE1 DIA	@LPS2PVYEDAASFK.2	0.9131354170308446	0.1811228834261928	0.3835511637344042
RPE1 DIA	@LPS2PVYEDAASFK.3	0.9213866172239297	0.8579249016169805	0.8641619096674092
RPE1 DIA	@LPSDEDE2GTEESDNTPLLK.2	0.9721795498530775	0.7156942276905456	0.7341787159132819
RPE1 DIA	@LPSFRW2PK.2	0.9700294350163645
RPE1 DIA	@LPSGSGAA2PTGSAVDIR.3	0.7556165253864336	0.8052905570596567	0.9842356872007627
RPE1 DIA	@LPSP32PFSSLSQDQAATSK.3	0.8471548660294105
RPE1 DIA	@LQ2ET2V.1	0.9643950050895427
RPE1 DIA	@LQD2FA2ETNLDFR.2	0.4442734702908888
RPE1 DIA	@LQEMEG3VK.2	0.956096532461594
RPE1 DIA	@LQGSGV2LA2KK.2	0.707634989686254	0.9166030089903092	0.9983632013082535
RPE1 DIA	@LQGSGVSLA2K.2	0.9938177157956586	0.9736223801814248	0.9869437074460242
RPE1 DIA	@LQL2DEESVFEEALMSPDTR.3	0.9918486290768613	0.8926168280961699	0.9868986696219447
RPE1 DIA	@LQME2PDLPK.2	0.956894073743754
RPE1 DIA	@LQPQEI2PPPTANLDR.3	0.8583767692510911	0.5925485769431342	0.6587579272270244
RPE1 DIA	@LQPSSSPEN2LDPFPPR.2	0.8374609221739499
RPE1 DIA	@LQQEN2ILR.2	0.984411092611194
RPE1 DIA	@LQSVQATGPS2PGR.2	0.850820836198069	0.7579782284356018	0.893534144255971
RPE1 DIA	@LR2PRG2PDGSLQTGK.2	0.7223564072671353	0.9102450182629507	0.9308335646302868
RPE1 DIA	@LRE2PGSEQTPFMTAPEGK.2	0.7981679127296547
RPE1 DIA	@LREQGTESR2S3PLPTISSSAENTR.3	0.6993524285397645
RPE1 DIA	@LREVIEIEDASP3K.3	0.9757528741612723
RPE1 DIA	@LRGAVAAEGA2DTEREEPTESQGLAAR.4	0.3448840815582461	0.4149453741587737	0.4453943843157291
RPE1 DIA	@LRNAPHPDDDDSC2IN2DPEAK.3	0.9633972584877006
RPE1 DIA	@LRRP2VNGEPGSVPPPR.3	0.1749103750117239	0.7134290565887152	0.8229473943734941
RPE1 DIA	@LRTGDLGIPPNPEDR2P2PEPIYNSEGK.3	0.9595482521673973
RPE1 DIA	@LRVQ2PEPPAPER.3	0.5733002960017743	0.5812310747754398	0.923122198199068
RPE1 DIA	@LS2AHSMSDLSGSHMSSEK.3	0.1979525535487353
RPE1 DIA	@LS2ERPSSDGEGVVENGITTCNGK.3	0.9208651570003537
RPE1 DIA	@LS2ESHHGGSPIHWVLPAG1SAK.3	-0.1995936546505095
RPE1 DIA	@LS2LRA2TSK2ESSQK.2	0.2508492211742284	0.5212415272562447	0.6245938948972558
RPE1 DIA	@LS2LRA2TSKSE2SQK.3	0.8005932474063693
RPE1 DIA	@LS2MAMISGLSGR.2	0.8934929932438553
RPE1 DIA	@LS2MAMISGLSGRK.2	0.9749814513392752
RPE1 DIA	@LS2WDQAETPGH3PSLR.3	0.5918532428385188
RPE1 DIA	@LS3TP2P3SSLHEDGVEDFRR.3	0.7384892833478731
RPE1 DIA	@LSASTA2ELSPK.2	0.07035503194265347
RPE1 DIA	@LSEAVWQPEEHYSS2PEK.2	0.9513597584692971	0.923652483299372	0.8586607902862917
RPE1 DIA	@LSEG2QPAEEEEDQETPSR.3	0.7859274608085864	0.8237849854291439	0.9437387693230948
RPE1 DIA	@LSGF2FK.1	0.9762281996678166
RPE1 DIA	@LSLEGDH2TPPSAYGSVK.2	0.9890065355737884	0.9414096428781589	0.9407135830851286
RPE1 DIA	@LSLPGLLSQV2PR.3	0.9491490707690226
RPE1 DIA	@LSLSPISLAESWEDG2PPPQAR.3	0.9421535833082919
RPE1 DIA	@LSLT2DPEEGDPLALGPE2PGEPQPPQLK.3	0.9920015732338815
RPE1 DIA	@LSLTSDPEEGDPLALGPE2PGEPQPPQLK.3	0.9885636952020045	0.9351200208886945	0.9531952539123879
RPE1 DIA	@LSPFHGSSPPQ2TPL2PPPL3PK.3	0.1103299019150193
RPE1 DIA	@LSPPVASGGIPHQ2PPTK.3	0.9990260012691169
RPE1 DIA	@LSQSSQD2SPVR.2	0.9776724720984111
RPE1 DIA	@LSQVNE2DADDEDNYGAR.3	0.712968894416792	0.8917225168813148	0.8933807784870076
RPE1 DIA	@LSSETGGMG2S.1	0.9140401618278005
RPE1 DIA	@LSSGDPST2PSLSQTTPSK.2	0.9423300726704367	0.6442933187475149	0.5305753387507798
RPE1 DIA	@LSSPAAFLPACN2PSK.3	0.9877800978662694	0.9837891501031276	0.9564456942987443
RPE1 DIA	@LSSS2PGATVSPSSSDAEYDK.2	0.5731426289176347
RPE1 DIA	@LSVPYVPQVTDEDRL2R.2	0.9358455282665558	0.2699371050239955	0.3551848414607543
RPE1 DIA	@LTGST2SLNK.2	0.8352072943526414	0.8445529098689566	0.925773403559774
RPE1 DIA	@LTLSEQQEAPA3AEPR.2	0.4501605844400328
RPE1 DIA	@LTN2Q3SLCEILQEK.3	0.9734973216493121
RPE1 DIA	@LTPSPDIIVL2DNEAS2PR.3	0.5294535008589463
RPE1 DIA	@LTPV2LSN2PIK.2	0.9888552544166224	-0.1623985018180975	-0.2418185684597557
RPE1 DIA	@LTPVSLSN2PIK.2	0.9838096894845083	0.5849017060286087	0.557772778095156
RPE1 DIA	@LTPVSPE22STEEK.2	0.9863171280994543
RPE1 DIA	@LV2FHDD2DEDLLHI.2	0.5106985204718069	0.4033322271952024	0.5091244358733529
RPE1 DIA	@LV2FHDD2DEDLLHI.3	0.3066722116851269	0.4010636811302708	0.3821921420619497
RPE1 DIA	@LV2FHDDSDEDLLHI.3	0.9969438639309071
RPE1 DIA	@LV2PGSANETSSILVESVTR.2	0.8807854949071947	-0.09934705159901319	-0.04826573837482478
RPE1 DIA	@LVEQAN2PK.1	0.9758864890777441	0.7352187278610421	0.7080681957254455
RPE1 DIA	@LVGATATS2PPPK.2	0.625089572540968	0.7533838479999875	0.8556164796540615
RPE1 DIA	@LVGMDPEQASV3NQNEYAR.2	0.2597490305385135
RPE1 DIA	@LVHSGSGCR2PSLGSDLTFATR.3	0.9433838182924349	-0.3103007342861329	-0.2113684782030178
RPE1 DIA	@LVSVQEDAGK2PAR.2	0.3563175966069456	0.2487900148578124	0.5538826360249897
RPE1 DIA	@LWE2MER.2	0.9999999532299173	0.923815986375114	0.9394329577884525
RPE1 DIA	@LWE2MER2DEENLK.3	0.05661966084674822
RPE1 DIA	@LWE2MERSDEENLK.2	0.598421660936179
RPE1 DIA	@LWESMER2DEENLK.3	0.9713963147048237
RPE1 DIA	@M2ISEGTVSDK.2	0.9953404629807917
RPE1 DIA	@MAEESSSSSSSS2PTAATSQQQQLK.3	0.9509209752693888
RPE1 DIA	@MAESPCSPSGQQPP2PP2PDELPANVK.3	0.9696252292904162	0.3165964045420819	0.3601119169599706
RPE1 DIA	@MALPPQEDATA2PPRQK.3	0.969058830545335	-0.2920988922702423	-0.1395359560858971
RPE1 DIA	@MAPTPIP3RSPSDSSTASTPVAEQIER.4	0.9696918576528071
RPE1 DIA	@MAPTPIPTRSPSDSSTA23PVAEQIER.3	0.1385909907821403
RPE1 DIA	@MASPPPSGPPSATHTPFHQ2PVEEK.3	0.00751808249603296
RPE1 DIA	@MDFAFPGS3N2LHR.2	0.9527390984543808
RPE1 DIA	@MDR3PPPPTLSPAAITVGR.3	0.8288901189955998	0.7641368884881874	0.9428481532565947
RPE1 DIA	@MEISAELPQ3PQR.3	0.5231587928779182
RPE1 DIA	@METVSNASSS2NPS2PGR.3	0.6085649598693187
RPE1 DIA	@MGAQQDDGSDAPPG2PDWAGDVTR.3	0.9232865677688542
RPE1 DIA	@MGQAGSTI2N2HAQPFDFPDDNQNSK.4	0.933169208881441
RPE1 DIA	@MHSTGTGS2CDLTK.2	0.220708700858999
RPE1 DIA	@MKPPAACAGDMADAA2PCSVVNDLR.3	0.798586175604658
RPE1 DIA	@MLEEK2PEK.2	0.6795892697842763	0.5740348536286719	0.5031673636629992
RPE1 DIA	@MLL2WDGGESR.2	0.9450237651925544
RPE1 DIA	@MLR2PI2PLSDASK.3	0.1681868640494937
RPE1 DIA	@MM2LSQSR.2	-0.05829067050251463
RPE1 DIA	@MNDSN2AGAGGPVK.2	0.05007801317143815
RPE1 DIA	@MNILG2QSPLHPSTLSTVIHR.3	0.6370492326809182
RPE1 DIA	@MNLASEPQEVLHIG2AHNR.3	0.820103840619585
RPE1 DIA	@MP2FGVSAPGR.2	0.7403917275111649	0.8748621950062723	0.7591684594421589
RPE1 DIA	@MPEANQLHLPNLNSQVDSP2SEK.3	0.5035717921747672
RPE1 DIA	@MPFQT2PGGK.2	0.9371471049305798	0.6713531530513535	0.7212080672383725
RPE1 DIA	@MQN2DDERPQA2DEEHRH2DDEEEQDHK.4	0.5050352353649686	-0.327397898814616	-0.2307590658265067
RPE1 DIA	@MQNNSSPSISPNTSFT2DGSPSPLGGIK.3	0.3635205665231203
RPE1 DIA	@MQNTDDEERPQL2DDER.3	0.942488046558788
RPE1 DIA	@MREDYD2VEQDGDEPGPQR.3	0.9803164557995576	0.9637644795818155	0.9831326135846244
RPE1 DIA	@MRNQSLGQ2APSLTAGLK.3	0.7089937418001565
RPE1 DIA	@MSCFSRPS1SP3PLDR.3	0.8394545583861242
RPE1 DIA	@MSDL2VIGHPID2ESK.3	0.5261653585786948
RPE1 DIA	@MTNNED2LSPTSSTLSNLELDAAEK.3	0.7845873368829247
RPE1 DIA	@MTNNEDSL2PTSSTLSNLELDAAEK.3	0.9334806433452428	0.7815342732425266	0.8651533097508523
RPE1 DIA	@MTTTSAAAYGTHL2PHVPHR.4	0.9061508352337667
RPE1 DIA	@MYLQQDELEEEEDERGP3PPVR.3	0.9817258185105188	0.9252956323171297	0.9290377636861435
RPE1 DIA	@N2EDDELAK.2	0.9592414973483867
RPE1 DIA	@N2PGSQVASNPR.2	0.953673920404142	0.4022232811237277	0.6574318285827401
RPE1 DIA	@N2PMAQ3PPCHLPNIPGVTSPGTLIEDSK.3	0.9315205187527259	0.7510021212772594	0.7495234108998162
RPE1 DIA	@N2SRDSGRGDSV2DSGSDALR.2	0.8263507550951716
RPE1 DIA	@N2TELAPPLPVRR.3	0.952228656437222	-0.2415042347625825
RPE1 DIA	@N3PSQHSHSIQH2PER.2	0.9966614716620552	-0.04378962646549456	-0.003269601991157136
RPE1 DIA	@NA2A2FQELEDK.2	0.8630516412845033	0.8840008782821995	0.8939730845952638
RPE1 DIA	@NAM2LPQLNEK.2	0.9874060512005977	0.9882117533535728	0.9783618578555516
RPE1 DIA	@NAPAAVDEG2ISPR.2	0.5266544155845938	-0.06568286367359981	-0.1296091390271636
RPE1 DIA	@NASLSQ2PR.2	0.9766420106814995	0.7685857699795698	0.835807917942355
RPE1 DIA	@NAWG2IER.2	0.9989408171802714	0.90981510820395	0.9114317167625181
RPE1 DIA	@NCG2PGSSQLSSNSLYAK.2	0.04577302418197708
RPE1 DIA	@NCS2FLIK.2	0.9981873329047911
RPE1 DIA	@ND2GEENVPLDLTREPSDNLR.3	0.9268391936790932
RPE1 DIA	@NDAP3PGTST3PGLR.2	0.859551499866163
RPE1 DIA	@NEEP2EEEIDAPKPK.2	0.58237714621599	0.8007593361064356	-0.1163740631030697
RPE1 DIA	@NEG2ESAPEGQAQQR.3	0.8884723648695496
RPE1 DIA	@NEGSE2APEGQAQQR.3	0.8448723177561813
RPE1 DIA	@NELRDS3EQFQEYYR.3	0.9390373357100821
RPE1 DIA	@NFDFEG2LSPVIAPK.2	0.9340588117067667
RPE1 DIA	@NGNGGPGPYVGQAGTA3LPR.3	0.8595207409768761	0.8720417992318217	0.9514654352853937
RPE1 DIA	@NH2P2PPVTPTGAAPSLASPK.3	0.8495388194255727
RPE1 DIA	@NIIHG2DSVK.2	0.8820007184136771	0.9226619646539393	0.9626435160058358
RPE1 DIA	@NIVVDDITEQKPEPQDDGK2TE2DVK.3	0.9554455299780773	0.5344353326796843	0.5713092438267772
RPE1 DIA	@NK2NEDQSMGNWQIK.2	0.6065978991151906	0.721155222805792	0.8424375605997518
RPE1 DIA	@NK2NEDQSMGNWQIK.3	0.9949061931231094	0.9743882391816471	0.9726670295700927
RPE1 DIA	@NKPL2PIK.2	0.9644563037207284	0.9836421781572978	0.9541492535267859
RPE1 DIA	@NL3ANDPSQEYVASEGEEDPEVEFLK.3	0.4609921835067777
RPE1 DIA	@NLALDEAGQRS3M.2	0.8991491960407961
RPE1 DIA	@NLDPDPEPP2PD2PTETFAAPAEVR.3	0.9455699098619862	0.6983443736402968	0.6302174859194478
RPE1 DIA	@NLESIDPQF3IR.2	0.8810447162210447
RPE1 DIA	@NLESNAQTP2ETGSPSR.2	0.4633397226442957
RPE1 DIA	@NLG2INTELQDVQR.3	0.91084459450538	0.9457314035355853	0.9563691617937269
RPE1 DIA	@NLHQSGF2LSGAQIDDNIPR.2	0.5724415178444351
RPE1 DIA	@NLLEDD2DEEEDFFLR.2	0.9470048654476004	0.7536348369626572	0.7674510930799531
RPE1 DIA	@NLLEDD2DEEEDFFLR.3	0.9436731595124116	0.9603932680870947	0.96925261373847
RPE1 DIA	@NLQPLMRSPI2R.3	0.3936905033222846
RPE1 DIA	@NLSPTPASPNQGPPPQVPV2PGPPK.3	0.7143427636537143	0.6148384981841475	0.6849613032656392
RPE1 DIA	@NLVPTTPGESTAPAQVSTLPQ2PAALSSSNR.3	0.5797737289489479	0.9195740776483714	0.6255045574546059
RPE1 DIA	@NLVYDQ2PNR.2	0.644152741398981	0.1506470101836035	0.6608463584277281
RPE1 DIA	@NMGGPYGGGNYGPGGSGG2GGYGGR.2	0.8473962545012075	0.7011315810867371	0.779084086580875
RPE1 DIA	@NMPGLSAATLASLGGTS2R.2	0.9611881459812311	0.2117064151565433	0.2411612365026617
RPE1 DIA	@NMTVEQLL3GSPTSPTVEPEKPTR.3	0.4365804375502276
RPE1 DIA	@NMTVEQLLTGSPT2PTVEPEKPTR.3	0.9381689328736021	0.4484339092169798	0.468241681174387
RPE1 DIA	@NMVDLVN3HHLHSSSDDEDDR.3	0.7178324913474692
RPE1 DIA	@NMVDLVNTHHLHSS2DDEDDRLK.3	0.832381199775404	0.2558486131079108	0.2463584927920661
RPE1 DIA	@NMVDLVNTHHLHSS2DDEDDRLK.4	0.656092214184663	-0.1262885754813233	-0.1369806090128207
RPE1 DIA	@NN1TA2MFDLSMK.2	0.9205939807446352
RPE1 DIA	@NNL2AS1FDLS1K.2	0.675300702214069
RPE1 DIA	@NNRPAFFSP2LK.2	0.1754845776820115	0.5472663419851678	-0.02525098237788866
RPE1 DIA	@NNTAAETEDDE2DGEDRGGGTSGSLRR.3	-0.4160999401937249	-0.229464176295029	-0.3345681758168454
RPE1 DIA	@NPPPQDYESDDDS4EVLDLTEYAR.3	0.8562117348968418
RPE1 DIA	@NQ2SEDILR.2	0.9661618350426391	0.9931652869444056	0.9510192365052704
RPE1 DIA	@NQTYSFSP2K.2	0.8858964427668408
RPE1 DIA	@NQVV2STNGELNTDDPTAGR.2	0.9782114362812269
RPE1 DIA	@NRADHR22PNVANQPP2PGGK.3	0.2469029863821108	0.4605018494780738	0.7069013629471795
RPE1 DIA	@NREN2PSSQSAGLSSINK.3	0.7642859787033167	0.7653544784462114	0.9624740710936965
RPE1 DIA	@NRH2PDHPGMGSSQASSSSSLR.3	0.8236894315864284	0.2247247508660372	0.0244341994134116
RPE1 DIA	@NRH2PDHPGMGSSQASSSSSLR.4	0.8991495468185925	0.9038785943415317	0.8978036591337927
RPE1 DIA	@NS3FSEIFK.2	0.8578014131445495
RPE1 DIA	@NSASAT3PLSGN2SR.2	0.5639291725745179
RPE1 DIA	@NSASATTPL2GNSSR.2	0.9732100384800748	0.9617458503267764	0.9209631334472762
RPE1 DIA	@NSG2DGSPSPLLAR.2	0.9476560511584297	0.9758927464747069	0.9609992286108846
RPE1 DIA	@NSGSDGSP2PLLAR.2	0.944540617054843	0.976459925182622	0.9762758587361499
RPE1 DIA	@NSI3EISDNEDDLLEYHR.3	0.9525119238780108
RPE1 DIA	@NSITEI2DNEDDLLEYHRR.4	0.6198122632843228
RPE1 DIA	@NSLVSPAQEPAPLQTAMEPQTTVVHNA3DGIK.4	-0.09684257973626244
RPE1 DIA	@NSPFQIPPPSPD2K.2	0.8845554881258527	0.8761412776628336	0.996018192608877
RPE1 DIA	@NSSNT2VGSPSN3IGR.2	0.7083011736806194
RPE1 DIA	@NSSQQDNS2RESPSLEDEETK.3	0.7917643160280343
RPE1 DIA	@NSSQSLMVPQSG2PEPESIR.2	0.9922800453648423	0.9454527351203854	0.9677690441602276
RPE1 DIA	@NSTP2EPGSGRGPPQEEEEEEDEEEEATK.3	0.8477581172921882	-0.3270350561210069	-0.438494787547561
RPE1 DIA	@NVPQEESLED2DVDADFK.3	0.8812419622225741	0.8672795251565902	0.9361631711994924
RPE1 DIA	@NYAGEEEEEGSG22EGFDPPATDR.3	0.9970055565195927
RPE1 DIA	@NYG2PLISGSTPK.2	-0.3937756527725745	0.2906168596170836	0.9613936841182633
RPE1 DIA	@NYQSSSPLPTVGSS4SSPDYSLQHFSSSPESQAR.4	0.7581381716997274
RPE1 DIA	@NYQSSSPLPTVGSSYSSPDYSLQHFS2SPESQAR.4	0.7792390365064984
RPE1 DIA	@P2PLGPPCLPVMDPETTLEEPETAR.3	0.5127650737817041	0.7740173861061874	0.801567321261142
RPE1 DIA	@P2SLDLVPNLPK.2	0.9113244607522323
RPE1 DIA	@P2SLLGAAMPASTSAAALQEALENAGR.3	0.7475488297120592
RPE1 DIA	@P2TQPRPDSWGEDNWEGLETDSR.3	0.8340340108391936
RPE1 DIA	@PA2PIGGPTQEEK.2	0.8357126169268073	0.3670925453089524	0.3000335645047404
RPE1 DIA	@PA2PTPVIVASHTANK.2	0.8268549348090156	0.3076293247238587	0.5603632870422891
RPE1 DIA	@PAE3PVAT2PTATDSTSGDSSR.3	0.6919740590895971
RPE1 DIA	@PAEAPTAPSPAQTLEN2EPAPVSQLQSR.3	0.9214281315226002
RPE1 DIA	@PAETPVAT2P3ATDSTSGDSSR.3	-0.4637268997097643
RPE1 DIA	@PAETPVAT2PTATDSTSGDSSR.2	0.9340217523807364	0.7395108996496955	0.8927572133291434
RPE1 DIA	@PAMPQD2VPSPR.2	0.9944321786647161
RPE1 DIA	@PAP2PEPCMPNTALLIK.3	0.8861944747247072
RPE1 DIA	@PAS2SLPSSPPPQLLTR.3	0.8664090347674913
RPE1 DIA	@PCSEETPAI2PSK.2	0.9442042252699486	0.7908886811588189	0.7368787643171816
RPE1 DIA	@PCSGATPTPLLLVGDRSPVPSPGSS2PQLQVK.4	0.8206360389823834
RPE1 DIA	@PDAVFAGAMPTMA2VK.2	-0.4302314054431394
RPE1 DIA	@PE3PPRQSH2GSISPYPK.3	0.8771417206971936
RPE1 DIA	@PFESS2SIGAEK.2	0.5826107448620761	0.6122780786468529	0.873729492969188
RPE1 DIA	@PFFTLPDGD2ASRSFNTSESK.3	0.8639722795222077
RPE1 DIA	@PFFTLPDGDSA2RSFNTSESK.3	0.8327152781141042
RPE1 DIA	@PFSAPKPQT2PSPK.3	0.709310843368687	0.7350773313476864	0.7815158015878413
RPE1 DIA	@PG2DTALTVDR.2	0.751786567931421	0.8016863912851284	0.8430507430600561
RPE1 DIA	@PG2PEAAETSPP2NIIDHCEK.3	0.6157215087550192
RPE1 DIA	@PGAAEPEVGVPSSLSPS2PSSSWTETDVEER.3	0.8919656560430602
RPE1 DIA	@PGEEPSEY3DEEDTK.3	0.9518001104380125
RPE1 DIA	@PGLVAPE2PVRK.2	0.633883859084603
RPE1 DIA	@PGPAEAPSPTA2P2GDA2PPATAPYDPR.3	0.3444044031500685
RPE1 DIA	@PGPNIE2GNEDDDASFK.2	0.7709360514272121	0.598985013248593	0.6353392566135266
RPE1 DIA	@PGPPL2PEIR2PAG2PELR.3	0.8738171056969241
RPE1 DIA	@PGPTPSGTNVG2SGRSPSK.2	0.8760993575708509
RPE1 DIA	@PGSNC2PAQSVLSEVPSVPTNGMAK.3	0.9690409400084861
RPE1 DIA	@PGSVVSPELQ3PLP2PEPSK.3	0.7417898028619274
RPE1 DIA	@PGTTGSGAGSGGPGGL3SAAPAGGDK.2	0.9882411123105178
RPE1 DIA	@PHGR3PLT2ADEHVHSK.3	0.8046398817285829
RPE1 DIA	@PIPTCISSATGLIENRPQSPA3GR.3	0.8873869265635588
RPE1 DIA	@PIQSKPQ2PVIQAAAV2PK.2	0.6239393167497066	0.9079184032384291	0.5538979388002695
RPE1 DIA	@PIRPGQHPAASP3HPSAIR.3	0.948737064714639
RPE1 DIA	@PISTH3VDFTFNK.3	0.3228144297994614
RPE1 DIA	@PK2PEPEATLTFPFLDK.3	0.9895332786342469
RPE1 DIA	@PL2PGPCLDIPSILSNK.2	0.8135457154741297	0.4448995979212807	0.6200027827097373
RPE1 DIA	@PLAGQEAVVDLHADDSRISEDE3ERNGDDGTHDK.5	0.283035861476408
RPE1 DIA	@PLEECEDDEGVHTEELD2ELELPAGWEK.3	0.6030130294193043
RPE1 DIA	@PLPGSRS3PSPTPVES2DPK.2	0.6945993679769273
RPE1 DIA	@PLSAAPVEG2PDRK.3	0.9189689631024194	0.488663156654337	0.6888764992298377
RPE1 DIA	@PLSLAGDEETECQ2SPK.2	0.4641059564129636	0.7059033898173714	0.960396792341075
RPE1 DIA	@PLVALD3D2DDDFDMSR.2	0.8729088633047736	0.8484188832721031	0.946374620755017
RPE1 DIA	@PMVSLLG2GRPTGSPL2AEFSGTRK.3	0.5216149403075818
RPE1 DIA	@PMVSLLG2GRPTGSPLSAEFSGTRK.3	-0.2889665187077479
RPE1 DIA	@PNSQGPPNP1ALPSEHGLEQPSHTPPQ3PTPP23PPLGK.4	0.9918854803699547
RPE1 DIA	@PNSQGPPNPMALPSEHGLEQPSH3PPQ3PTPPS3PPLGK.4	0.9379359219626067
RPE1 DIA	@PNSQGPPNPMALPSEHGLEQPSH3PPQTP3PP23PPLGK.4	0.9326757965113068
RPE1 DIA	@PQSPVIQAAAV2PK.2	0.962749550994609	0.8577074364645829	0.8179604590777851
RPE1 DIA	@PQVAAQSQPQSNVQGQ2PVR.2	0.8822392946371321	0.9250477631265497	0.9649056155802704
RPE1 DIA	@PQVAAQSQPQSNVQGQ2PVRVQ2PSQTR.3	0.8904886821814504	0.2776277200549983	0.3290799390352777
RPE1 DIA	@PRI2D2ESEDPPR.2	0.9982797262455052	0.997221744569365	0.9918773501918601
RPE1 DIA	@PRPEAEPP2PPSGDLR.2	0.9477141716722338	0.9807587490699076	0.973010335956406
RPE1 DIA	@PRQPSQADTGGDD2DEDYEK.3	0.4069010683497636	0.6250425234338677	0.8974267767438633
RPE1 DIA	@PRQSPLT4EDHGAPFAGHLPR.4	-0.08083721866669313
RPE1 DIA	@PRSPGEV3GFGEPL2PGEIR.3	0.9752653120834419
RPE1 DIA	@PS2PSPDLPFTTPAPK.2	0.9578864650882676
RPE1 DIA	@PSAEDAEGQ2PLSQK.2	0.9299701162642169
RPE1 DIA	@PSDSLSIGNGDNSQQISNSDTP2PPPGLSK.3	0.9234819552116779	0.8925177906483315	0.8857777480436826
RPE1 DIA	@PSG2PDLWKL2PDQR.3	0.7356179450494895
RPE1 DIA	@PSPQP2PKP2PK.2	0.6716542979120508
RPE1 DIA	@PSPQP2PKPSPK.2	-0.8761267955047484
RPE1 DIA	@PSQVNGAPG2PTEPAGQK.2	0.8878001638696889	0.7442516676869833	0.8900698540453825
RPE1 DIA	@PSSTLNVPSNPAQSAQSQSSYNPFEDEDDTGSTV2EK.4	0.956157115894951
RPE1 DIA	@PSTPIPPQEGEEVGE2SEEQDNAPK.3	0.9919505286617163	0.1507206041525525	0.2012272303831917
RPE1 DIA	@PSTQPRPD2WGEDNWEGLETDSR.3	0.951390858018689	0.8689774763238273	0.8582430348328927
RPE1 DIA	@PTSTSELQVPIN2PR.3	0.9115005563679026
RPE1 DIA	@PV2APGDD3ESLHSQGEEEFDMPQPPHGHVLHR.4	0.8085762817734771
RPE1 DIA	@PV2PPPVEQK.2	0.9405485454112648
RPE1 DIA	@PVQQPSAFG2MK.2	0.8336934582057667
RPE1 DIA	@PVSAPGDDTE2LH2QGEEEFDMPQPPHGHVLHR.5	0.9820708089566117
RPE1 DIA	@PVSSAA2VYAGAGGSGSR.2	0.5964589363102304	0.7583553929705488	0.6672475421491257
RPE1 DIA	@PVSVAG2PLSPGPVRAPL2R.3	0.6541028973684655
RPE1 DIA	@PYPV2PSDK.2	0.8950120769613357	0.9746492917401111	0.9751721372963428
RPE1 DIA	@PYRIE2DEEEDFENVGK.3	0.3005282697128902	0.3626388659384522	0.4472344440155716
RPE1 DIA	@Q1N12PPPGNAGPVIMSIEEK.3	0.9504816275342631	0.7703771385017095	0.8540688907433358
RPE1 DIA	@Q2PDHPTVGAGVLHITENGPTEVDY2PSDMQDSSLSHK.4	0.8720408744261883	-0.1163625350356982	0.3523458795552801
RPE1 DIA	@Q2PDHPTVGAGVLHITENGPTEVDYSPSDMQDSSLSHK.4	0.8784614882270856	0.9349240070470836	0.8035380542700282
RPE1 DIA	@Q2PGPALAR.2	0.9739244272951246	0.9751260768981487	0.9623753977990015
RPE1 DIA	@Q2SFEIPDDVPLPAGWEMAK.3	0.9824212361916567
RPE1 DIA	@Q2SVSSTASVNLGDPGSTR.2	0.9759568299926779
RPE1 DIA	@Q2THLGLPK.2	0.935040394957583
RPE1 DIA	@QA2PTEVVER.2	0.8019075563996025	0.9348969983614407	0.9472153390691764
RPE1 DIA	@QAF2MYEPGSALK.2	0.9591639070531689
RPE1 DIA	@QASG3PQPALR.2	0.996117542448849	0.9536457715037522	0.9876251778949542
RPE1 DIA	@QDD2PPRPIIGPALPPGFIK.3	0.9653282083859867	0.9215489116501436	0.9205067861089846
RPE1 DIA	@QDDSPSGAS4GQDYDL2PSR.3	0.6897114848267953
RPE1 DIA	@QEAGI2EGQGTAGEEEEK.2	0.8136121605548539
RPE1 DIA	@QEIESETT2EEQIQEEK.2	0.8973173264103351	0.9030113790096178	0.907315702717221
RPE1 DIA	@QEPGGSHG2ETEDTGR.2	0.5750790112552737	-0.2141034900254442	-0.2004550834425311
RPE1 DIA	@QFTPCQLLADHAN2PNK.3	0.5481650594609424	0.04641287283300765	0.12402006881481
RPE1 DIA	@QG2PVAAGAPAK.2	0.916689639212185	0.8645064383265816	0.8238803245050362
RPE1 DIA	@QGEDNS3AQDTEELEK.2	0.8522170802760797
RPE1 DIA	@QGM2PTFSR.2	0.9587695467883895
RPE1 DIA	@QGM2PTFSR2PHHYYR.3	0.6645233559580755
RPE1 DIA	@QHEAP2NRPLNELLTPQGP2PR.3	0.9656505524574938
RPE1 DIA	@QIASQFPPPP3PPAMESQPLKPVPANVAPQ2PPAVK.4	0.9676455208968044	0.7943514086410114	0.8560475397374518
RPE1 DIA	@QICLVMLETL2QSPQGR.2	0.58128730366858	0.4203852484597839	0.5967688039012261
RPE1 DIA	@QICLVMLETLSQ2PQGR.4	0.439391680432084	0.3071004193049214	0.897722939531379
RPE1 DIA	@QICVV1LETLSQ2PPK.3	0.8856573226354045	0.8226947448091556	0.9099512214725684
RPE1 DIA	@QIS4NYSDLDQSNVTEETPEGEEHHPVADTENK.4	0.9262380992627346
RPE1 DIA	@QK2EEPSVSIPFLQTALLR.3	0.998863215354648	0.9983109580678889	0.995531514860317
RPE1 DIA	@QL2PESLGTLQFGELNLGK.3	0.8834684396940797	0.8803802093678579	0.9912590073263072
RPE1 DIA	@QL2SSS2YSGDISR.2	0.7688994497236958	0.6330134505544454	0.8958538085416278
RPE1 DIA	@QLHLEGASLEL2DDDTESK.3	0.9648385560910719	0.8996292214284621	0.9333862724222177
RPE1 DIA	@QLLTLS2ELSQAR.2	0.913438316531312
RPE1 DIA	@QLPLEPE2PSGQVGPRPAPPQEESPS2EAK.3	0.9695762423081856
RPE1 DIA	@QLSPE2LGTLQFGELNLGK.3	0.7388099126070052
RPE1 DIA	@QLVYVEQAG2SPK.2	0.8603932865076989	0.9026250678858556	0.9700010902091816
RPE1 DIA	@QM2LCGTPEK.2	0.9352121557137194
RPE1 DIA	@QN2PVTQDGIQESPWQDR.2	0.7966191979883066	0.6753563602277686	0.8293349756104667
RPE1 DIA	@QNGSNDSDR42DNEEDSK.2	0.3787652872939312
RPE1 DIA	@QNSIGNTPSGPVLASPQAGIIPTEAVAMPIPAA2PTPA2PASNR.4	0.7458141461755404
RPE1 DIA	@QP2EEEIIK.2	0.810619257830488	0.9298183479645408	0.9392687220240529
RPE1 DIA	@QPPVSPGTALVG2QK.2	0.4459993291863006
RPE1 DIA	@QPSWDPSPVSSTVPAPSPL2AAAV2PSK.3	0.1168016848810434
RPE1 DIA	@QPSWDPSPVSSTVPAPSPLSAAAV2PSK.3	0.683303888253777
RPE1 DIA	@QQ2TSSDRVSQTPESLDFLK.3	0.9628902228120602
RPE1 DIA	@QQAAYYAQ3SPQGMPQHPPAPQGQ.3	0.5854630297616464	0.5077752615831778	0.7621508471976126
RPE1 DIA	@QQDP2PGSNLGGGDDLK.2	0.5895166801641136	0.9109280032577518	0.8274531054114225
RPE1 DIA	@QQEEEAVELQPPPPAPLSPPPPAP3APQPPGDPLMSR.4	0.8953582937484127
RPE1 DIA	@QQLLTEEESYALSCEIEAAADASTT2PK.3	0.8450167909024427
RPE1 DIA	@QQNSGRMSPMG3ASGSNSPTSDSASVQR.3	0.9279925834425322
RPE1 DIA	@QQPPEPEWIGDGE2TSPSDK.3	0.4552204173795676
RPE1 DIA	@QQPPLGP2SSLLSLPGLK.3	0.969608206283816
RPE1 DIA	@QQPPLGPSS2LL2LPGLK.2	0.8088497197702268
RPE1 DIA	@QQPQLPRPPTTGGSEGAGAAPCPPNPANSWVPGL2PGGSR.4	0.9785708436010518
RPE1 DIA	@QQSHFAMMHGGTGFAGIDS2SPEVK.3	0.08576392016856825
RPE1 DIA	@QR2P2PAPAPAPAAAAGPPTR.3	0.4558452960811662	0.8706602632883296	0.979603747184292
RPE1 DIA	@QR2P2PAPAPAPAAAAGPPTRK.3	0.7494827288018789	0.7215888252043252	0.96621987955494
RPE1 DIA	@QR2PIALPVK.2	0.990097898429454	0.9615628293895859	0.9637476737029249
RPE1 DIA	@QRE1LMEDVG2EEEQEEEDEAPFQEK.3	0.9826693985216435	0.9810868459779161	0.9609246834959884
RPE1 DIA	@QRINF2DLDQR.3	0.6827760140265999
RPE1 DIA	@QRPVPQPSSA2LDEYTLMR.3	0.9576384762833287
RPE1 DIA	@QS3HLGLPK.2	0.5733007640383287
RPE1 DIA	@QSETVDQN2D2DEMLAILK.3	-0.2648702319366084
RPE1 DIA	@QSMAFSILN3PK.2	0.9225346653850852
RPE1 DIA	@QSPDHPTVGAGVLHI3ENGPTEVDYSPSDMQDSSLSHK.4	0.8093848019715923
RPE1 DIA	@QV2FPDDDEEIVR.2	0.9910529277457865	0.9772170652622014	0.9943886568458115
RPE1 DIA	@QVQ2RSPPAVPSPP2STDHSSHFSNFNDNSR.4	0.5369556884447614
RPE1 DIA	@QVS2PSFTNR.2	0.8916996527003611	0.9013904585095661	0.8957317249127269
RPE1 DIA	@QVVSVVQDEEVGLPFEASPESPPPA2PDGVTEIR.5	0.7362034518215139
RPE1 DIA	@R2ASPDDDLGSSNWEAADLGNEERK.3	0.8950823615758572
RPE1 DIA	@R2DSPEIPFQAAAGPSDGLDASSPGNSFVGLR.3	0.7155323951638954
RPE1 DIA	@R2FEVEEVETPNSTPPR.3	0.8518110894528161	0.9686005470946537	0.9806032029942048
RPE1 DIA	@R2PSAPAATSSASSSTSSYK.2	0.8766729131728894
RPE1 DIA	@R2SQPSPTAVPASDSPP3K.3	0.9891658517096775
RPE1 DIA	@R32STCSNESLSVGGTSVTPR.3	0.9997674181439821
RPE1 DIA	@R3RSP2PTLGESLAPHK.2	0.9612904071031537
RPE1 DIA	@RA2AGPAPGPVVTAEGLHPSLPSPTGNSTPLGSSK.3	0.9026219363819418	0.6522250714059518	0.725114405095333
RPE1 DIA	@RA2DTSLTQGIVAFR.2	0.5726179358794412	0.8468521972299377	0.8909576548314501
RPE1 DIA	@RA2GQAFELIL2PR.3	0.9524180255554029	0.9606229001477702	0.9699969326219294
RPE1 DIA	@RA2GQAFELILSPR.2	0.9770903690951054	0.9356764859684955	0.9545758932325955
RPE1 DIA	@RA2I2EPSD3DPEPR.2	0.9878555899347584
RPE1 DIA	@RA2LSDLTDLEDIEGLTVR.3	0.9643927494678115	0.9903778318070969	0.9591029924155201
RPE1 DIA	@RACASP2AQVEG2PVAGSDGSQPAVK.3	0.897209369979146
RPE1 DIA	@RADDFPVRDDP2DV3DEDEGPAEPPPPPK.4	0.934693056594528	0.6867385654570097	0.7900845954457081
RPE1 DIA	@RAGGGGGLGAG2PALSGGQGR.3	0.9128589384908152	0.8753826561520928	0.8750444983466829
RPE1 DIA	@RANFDEENAYFEDEEEDSSNVDLPYIPAEN2PTR.4	0.9709663558638649	0.9642450590642571	0.9197547561705518
RPE1 DIA	@RANHVSYKPTMTTTYEGSSM2LSR.4	0.5473515889388436
RPE1 DIA	@RAP2PLPK.2	0.261166141389534
RPE1 DIA	@RAP2PVVSPTEMNK.2	0.4786368911128423
RPE1 DIA	@RASSDL2IASSEEDK.2	0.1851620747457617
RPE1 DIA	@RASVRG22EEDEDAR.3	0.9232006194557032
RPE1 DIA	@RATLDEEDLVDSLSEGDA4PNGLQVNFHSPR.4	0.8177471306001519
RPE1 DIA	@RD2DSFLNIFPEK.3	0.9673256265527239	0.9890715359676887	0.9597804066798357
RPE1 DIA	@RD2TEITSILLK.2	0.78323755732586
RPE1 DIA	@RDGPGLER2PGEPGGAAPER.3	0.9189617568904787	0.556029265082756	0.5730252510840914
RPE1 DIA	@RDSFDDRGP2LNPVLDYDHGSR.4	0.9514934554753196
RPE1 DIA	@RDYDDM2PR.2	0.9633460451189952	0.9978091401333276	0.9604786626823897
RPE1 DIA	@RE2CGSSVLTDFEGK.2	0.9366171507513819	0.8212451132612213	0.7722709177346756
RPE1 DIA	@RE2PSPAPK.2	0.9911989551325053	0.9657188294365868	0.9425877123903204
RPE1 DIA	@RED2PGPEVQPMDK.2	0.9344511438060714	0.9381609658765019	0.9809000763647027
RPE1 DIA	@REDSFE2LD2LGSR.3	0.971049786305666
RPE1 DIA	@REDSFE2LDSLGSR.3	0.9294425856743114
RPE1 DIA	@REEDEPEER2GDE3PGSEVPGDK.3	0.9791079027320378	0.7406852777265518	0.7270007314161209
RPE1 DIA	@REESPMDVDQP2PSAQDTQSIASDGTPQGEK.4	0.9404561975100774	0.7555151663398613	0.9246746227494577
RPE1 DIA	@REQ2HAEISPPAESGQAVEECK.3	0.9818022532797773	-0.342601723932695	-0.153590110024768
RPE1 DIA	@RESCGS2VLTDFEGK.2	-0.1619321058780835
RPE1 DIA	@RESVA2GDDRAEEDMDEAIEK.4	0.9687131364150965	-0.01830647569944506	-0.006344204529811659
RPE1 DIA	@RF3PPSTAL2PGK.2	0.9497372252776001	0.9546060858164233	0.8399368658154636
RPE1 DIA	@RFGEYNSNM2PEEK.2	0.9492768531554596
RPE1 DIA	@RFSTYSQ2PPDTPSLR.2	0.9788946194768413
RPE1 DIA	@RG22PDVHALLEITEESDAVLVDK.3	0.9296231375234478	0.2740951523878176	0.1834496537727004
RPE1 DIA	@RG2DASDFDISEIQ2VCSDVETVPQTHRPTPR.4	0.8420479720225381
RPE1 DIA	@RG2FDATGSGFSMTFSSSSYSSSGYGR.3	0.932032364064365	0.8102378409253586	0.9307608519057328
RPE1 DIA	@RG2GDTSSLIDPDTSLSELR.3	0.9809636507276731	0.9927525954130365	0.9760634867571254
RPE1 DIA	@RG2LSNAGDPEIVK.2	0.9132314681229392	0.91807784949435	0.9599408590245342
RPE1 DIA	@RG2PGQEEELPQGQPQ2PNAPPSPSVGE3LGDGINSSQTK.4	0.975326298867507
RPE1 DIA	@RGA2PSRH2ISEWR.2	0.388214753401119
RPE1 DIA	@RGAAAADLLSSSPE2QHGGTQSPGGGQPLLQPTK.4	0.88910570688623
RPE1 DIA	@RGG2DTNLNFDVPDGILDFHK.4	0.5873689787924277
RPE1 DIA	@RGGGDEESGEH3QVPADSPDSQEEQK.3	-0.08533516914973704
RPE1 DIA	@RGILLEDGSE2PAK.2	0.8812716031657185
RPE1 DIA	@RGNDPLT2SPGR.2	0.8775683347573482	0.9500607061686936	0.9090563881244887
RPE1 DIA	@RGPNYTSGYGTNSEL2NPSE3ESER.3	0.2582391863530759
RPE1 DIA	@RGS2FQSGRDDTWR.3	0.8936892410752599
RPE1 DIA	@RGTGQ2DDSDIWDDTALIK.2	0.6924652804151945	0.118456783209882	0.2062610729201054
RPE1 DIA	@RGTGQSDD2DIWDDTALIK.2	0.900053545648183
RPE1 DIA	@RH2ASNLHALAHPAPSPGSCSPK.3	-0.383120663707836
RPE1 DIA	@RHCAP2PDRSPELSS2R.2	0.8234387316914837
RPE1 DIA	@RHQDGLPYIDD2PSSSPHLSSK.3	0.8285564892140375	0.8656468019419304	0.9135879512754548
RPE1 DIA	@RIACDEEF2D2EDEGEGGR.3	0.9496121298836969	0.8804689730477115	0.964408757104367
RPE1 DIA	@RIDFTPV2PAP2PTRGFGK.3	0.8052230556739404
RPE1 DIA	@RILG2ASPEEEQEK.2	0.9365986446495282
RPE1 DIA	@RILG2ASPEEEQEK.3	-0.5836243963924787
RPE1 DIA	@RIPSIVS2PLNSPLDR.3	0.9693935163349696	0.9676873347963044	0.9909194100322988
RPE1 DIA	@RKG2D2SIPDEEK.3	0.9974496728805891
RPE1 DIA	@RL21EIEK.2	0.7965574980521287	0.5582411598075675	0.8855502336871319
RPE1 DIA	@RL2IIGPTSR.2	0.8412132547789887	0.7192399509676465	0.9495801166006957
RPE1 DIA	@RL2PAPQLGPSSDAHTSYYSESLVHESWFPPR.5	0.6290837453337859
RPE1 DIA	@RL2PSA2PPR.2	0.9689765380965104	0.9595048369837009	0.9466121175525539
RPE1 DIA	@RL2SQFENSVYK.2	0.2573761228670267	0.3891596709910206	0.826923260907235
RPE1 DIA	@RL2TEHSSVSEYHPADGYAFSSNIYTR.3	0.7995707638882776
RPE1 DIA	@RL2VELTSSLFR.2	0.86760799741084	0.8053734124427967	0.9464612835835492
RPE1 DIA	@RLAAQE2SETEDMSVPR.2	0.9398392056735637
RPE1 DIA	@RLEG3EHRQDNDTGNEEQEEEEDDEEEMEEK.4	0.1940999229106984
RPE1 DIA	@RLEQTSVRDP2PEADAPVLGSPEK.3	0.8343375364474455	-0.01743889431135535	0.007898429146363364
RPE1 DIA	@RLEQTSVRDP2PEADAPVLGSPEK.4	0.6716234366433009	0.4301845312097045	0.1749997950024409
RPE1 DIA	@RLSC2EL2LYQPLQNSSK.2	0.9648775395136587
RPE1 DIA	@RMQSL2LNK.2	0.8318998256422061
RPE1 DIA	@RMVIQEIEN2EDEEGK.2	0.4215042856873286
RPE1 DIA	@RMVIQEIEN2EDEEGK.3	0.9544714748091407
RPE1 DIA	@RN2EGSELSCTEGSLTSSLDSR.3	0.9319749071914163	0.9347755465147045	0.9745097064761852
RPE1 DIA	@RN2LGGDVLFVGK.2	0.8764775243113341	0.470652216470438	0.728636457667557
RPE1 DIA	@RN2SEAS2GDFLDLK.3	0.7264172808583029
RPE1 DIA	@RN2SSPVSPASVPGQR.2	0.5144874289975074	0.3550130004139833	0.9007774332590324
RPE1 DIA	@RN2TD2RPVSVTYR.3	0.9585911636207914	0.34189258310231	0.3064867271769351
RPE1 DIA	@RN3IDSTSSFSQFR.3	0.9395690144283217
RPE1 DIA	@RNA3SPQVQRPSFMDYFDK.3	0.9413096218663087
RPE1 DIA	@RNAT2PQVQRPSFMDYFDK.3	0.9464103226651412
RPE1 DIA	@RNF2CG2VEFDEADLESLR.3	0.8432487024501001	0.6990127554659398	0.9331962942248978
RPE1 DIA	@RNLSPSQEEAGLEDGVSGEI2DTELEQTDSCAEPLSEGRK.4	0.7852260238467703
RPE1 DIA	@RNYILDQTNVYG2AQR.3	0.7167763945255525	0.8553193856260649	0.9187562600928749
RPE1 DIA	@RP2DSGPPAER.2	0.9610447458296402	0.5328026505552661	0.8823091163367729
RPE1 DIA	@RPDH2GGSP2PPTSEPAR.3	0.7344983894191117
RPE1 DIA	@RPE2PSEI2PIK.2	0.9679275991265055	0.9247315676710587	0.9116095317597085
RPE1 DIA	@RPHFPQF2YSA2GRE.2	0.546387661209613	0.8480182256280727	0.8640129224144413
RPE1 DIA	@RPI2DDDCPSASK.2	0.6457099060238294	0.6327430387377079	0.7054973107904823
RPE1 DIA	@RPP2VGDVFHGISK.3	0.4099824582027331	0.7940656688935083	0.8859993825836323
RPE1 DIA	@RPP3PC2DPERK.3	0.3493102086117844	0.4507428441293367	0.9088498594212824
RPE1 DIA	@RPPEEDFRH2PEEDFR.3	-0.2838887400976154	-0.3601395439205183	0.06455158725288065
RPE1 DIA	@RPPSQSLTSSSLSSPDIFDSP2PEEDK.3	0.8077378062512292	0.8033188912495415	0.8172072259580003
RPE1 DIA	@RPQ2PGA2PSQAER.3	0.8756999465344333	0.8204116221169526	0.8461810455615582
RPE1 DIA	@RPQ2PGA2PSQAERLPSDSER.3	0.92682096854688	0.02757837582445275	0.05622558010759009
RPE1 DIA	@RPSADSESPG3PSPDGAAWEPPAR.3	0.8920457515204139
RPE1 DIA	@RPSLPSSP2PGLPK.3	-0.2437507821469298
RPE1 DIA	@RQ22TPSAPELGQQPDVNISEWK.3	0.9826834487748733
RPE1 DIA	@RQ2PSPSTRPIR.2	0.5757835802573181	0.1648596726922091	0.3425854747228306
RPE1 DIA	@RQFGSN32LHLLSSHSK.3	0.7334301044494241
RPE1 DIA	@RQG2DAAVPSTGDQGVDQSPK.3	0.8204079520382548	0.3688300247219242	0.4660148012215744
RPE1 DIA	@RQN2SD2ISSLNSITSHSSIGSSK.3	0.7175022324472506
RPE1 DIA	@RQPSMSE3MPLYTLCK.3	0.1163939898114714
RPE1 DIA	@RQQDP2PGSNLGGGDDLK.3	0.9720148795661645	0.9235862629588968	0.9584788314897467
RPE1 DIA	@RQQDPSPG2NLGGGDDLK.2	0.9972788637069452	0.9898204675890797	0.9947335054945484
RPE1 DIA	@RQTQSESSNYD2ELEK.2	0.7271626460419667
RPE1 DIA	@RR22LSPPSSAYER.3	0.9499528090832069
RPE1 DIA	@RR2IQDLTVTGTEPGQV2SR.3	0.78852026815063	0.7764288589816322	0.6591843645573779
RPE1 DIA	@RR2LEPAENVHGAGGGAFPASQTPSK.3	0.7726318778375705	0.5909032524605615	0.5720428854079203
RPE1 DIA	@RR2LPAGDALYLSFNPPQPSR.4	0.7203148140916161	0.7908557762656864	0.7345293823330344
RPE1 DIA	@RR3A2PPPPPK.2	0.9008311190929934	0.9507423108632695	0.9188245155448531
RPE1 DIA	@RR3ASPPPPPK.2	0.9339224411179947
RPE1 DIA	@RREEGPPPPSPDGAS2DAEPEPPSGR.4	0.9264720608984225	0.884113588062088	0.8969423722244484
RPE1 DIA	@RRG22GSVDETLFALPAASEPVIR.4	0.988910756283213	0.8871271932864669	0.9222968418002137
RPE1 DIA	@RRG2SG2VDETLFALPAASEPVIR.4	0.973358056733142
RPE1 DIA	@RRH2SETFSSTTTVTPV2PSFAHNPK.4	0.8097718028326675
RPE1 DIA	@RRPP2AELYSNALPVGLPLPSHVSLTGESDGGYMDMSK.4	0.9204385331112577
RPE1 DIA	@RRS22PFLSK.2	0.818821639681215
RPE1 DIA	@RRVNDAEPG2PEAPQGK.3	0.04996530361330295	-0.08480140464868192	0.01207866730961207
RPE1 DIA	@RRWDQTADQ3PGA3PK.3	0.9293562314635591
RPE1 DIA	@RS2DG2LSHEEDLAK.2	0.8674789149076098	0.9243489232637344	0.9016745150210381
RPE1 DIA	@RS2LNSISSSDAK.2	0.8310971625636129	0.654358443195078	0.7796110256219635
RPE1 DIA	@RS2QP2PTAVPASDSPPTK.3	0.983870937566417	0.9801693448546679	0.9847503072623269
RPE1 DIA	@RS2TSSEPTPTVK.3	0.980637077186497
RPE1 DIA	@RSA2ADNL3LPR.3	0.8910278199517874
RPE1 DIA	@RSD2LL2FR.2	-0.363333188706697	0.2644778921944444	0.9634204956861678
RPE1 DIA	@RSE2PPAELPSLR.2	0.9774209398510108	0.9438870479917825	0.98862411920664
RPE1 DIA	@RSF2SQRPVDR.3	0.9524047179714418	0.3049132786303299	0.2769062864767288
RPE1 DIA	@RSHS2PSQIPK.2	0.325187804112273
RPE1 DIA	@RSLAESGLSWF2ESEEK.3	0.9716238190180997
RPE1 DIA	@RSQSFTH2PSGDPK.2	0.2275737283435808
RPE1 DIA	@RSRPTSEGSDIE2TEPQK.3	0.8615874420290428
RPE1 DIA	@RSS2DEQGLSYSSLK.2	0.251845061216916
RPE1 DIA	@RSS3SGD3EEEEEEEVVPFSSDEQK.3	0.9939363980674627
RPE1 DIA	@RSSQP2P3AVPASDSPPTK.3	0.9416810225048088
RPE1 DIA	@RSSVVSP2HPPPAPPLGSPPGPK.4	0.03773691223529409
RPE1 DIA	@RT2STLDSEGTFNSYRK.3	0.8488165469752922
RPE1 DIA	@RTDS3H2SNESEYIFSSEIAEMEDIPSRTEEPSEK.4	0.8876524423442151
RPE1 DIA	@RTDSTHS2NESEYIFSSEIAEMEDIPSRTEEPSEK.4	0.8222942590649056
RPE1 DIA	@RTGYE2GEYEMLGEGLGVK.3	0.8714248676765002
RPE1 DIA	@RTH2EG2LLQEPR.3	0.9810913701417211	0.8562421054280729	0.8733752491127934
RPE1 DIA	@RTH2EGSLLQEPR.3	0.9738088853120451
RPE1 DIA	@RTIQEVLEEQ2EDEDREAK.3	0.9158588761245443	0.8650010881146883	0.885139380055484
RPE1 DIA	@RTISQ22SLK.2	0.2131899876523736
RPE1 DIA	@RTISQS2SLK.2	0.9010972706267365
RPE1 DIA	@RTLNAEGTDALGPNVDGTSV2PGDTEPMIR.3	0.6317887207744792
RPE1 DIA	@RTPNNVVS3PAPSPDA2QLASSLSSQK.4	0.9276189921507445
RPE1 DIA	@RTR2PSP3LGESLAPHK.2	0.9024956262008365
RPE1 DIA	@RTR2PSP3LGESLAPHK.3	0.9143928478482588
RPE1 DIA	@RTS2SERV2PGGR.2	0.913412504518915
RPE1 DIA	@RV2SSR2VSG2PEPAAK.3	-0.1931671301919937
RPE1 DIA	@RVAELALSLSST2DDEPPSSVSHGAK.3	0.9448123525554685	-0.2306365129399629	-0.09795983186156212
RPE1 DIA	@RVGTEGLVD2FSQGLER.3	0.9146009625398921
RPE1 DIA	@RVN2SAFQEADIVSSK.3	0.73323933756007
RPE1 DIA	@RVS22RSVSG2PEPAAK.2	0.9093526620584644
RPE1 DIA	@RVTQHE2DNENEIQIQNK.3	0.7573150119222923	0.1366890291231592	0.111523776160688
RPE1 DIA	@RVVEDEGS2VEMEQK.2	0.8908888993015376
RPE1 DIA	@RVVLGDGVQLPPGDYST3PGGTLFST3PGGTR.4	0.9831302011912184
RPE1 DIA	@RWGSDFSPASTV2APV2R.3	0.8242021798307356
RPE1 DIA	@RY2GNMEYVISR.3	0.8538695473365905
RPE1 DIA	@RYP2SIS2SPQK.3	0.8508748077122056
RPE1 DIA	@RYPS2IS2SPQK.2	0.9749241343991562	0.9502930956017979	0.9705264707100479
RPE1 DIA	@RYR2PEPDPYLSYR.3	0.962544697062264
RPE1 DIA	@S2EPTEDVEPK.2	0.9974633574934921
RPE1 DIA	@S2LTLQWK.2	0.4000720339145752
RPE1 DIA	@S2PGGQDEGGFMAQGK.2	0.9637149047435495	0.2107637690070164	0.3372645495680091
RPE1 DIA	@S2PSHTISRPIPMPIR.3	0.885331834959109
RPE1 DIA	@S2SMSSLTGA4ASGIPSSSR.3	0.815840960592874
RPE1 DIA	@S3DEEEEAQTPQAPR.2	0.9183934635771065
RPE1 DIA	@SA22PRLSSSLDNK.2	0.3683640114607574
RPE1 DIA	@SA22PRLSSSLDNK.3	0.9514374657801149
RPE1 DIA	@SA2EPSLHR.1	0.9600568853790516
RPE1 DIA	@SA2SSWLEGTSTQAK.2	0.9671140041011861	0.9271681768731534	0.8676303753735318
RPE1 DIA	@SA2WGSADQLK.2	0.9669861240139672	0.6272364881323537	0.639213539808263
RPE1 DIA	@SAEPRPELGPGQETGTN2R.2	0.980505928732905	-0.4642722942269749	-0.3826590540575362
RPE1 DIA	@SAEPSANTTLV2E3EEEGSVPAFGAAAK.3	0.9955482987442873	0.9971326021856372	0.991847809141025
RPE1 DIA	@SAEPSANTTLVSE3EEEGSVPAFGAAAK.3	0.9959393179458197
RPE1 DIA	@SAGG22PEGGED2DREDGNYCPPVK.3	0.832148558653005	0.06882626205124852	0.1166950668027092
RPE1 DIA	@SAGGRPG2GPQLGTGR.3	0.9827023152158195	-0.01178099196271842	0.003997287263675459
RPE1 DIA	@SAPA2PNHAGVLSAH2SGAQTPESL2R.3	0.5706777737273597
RPE1 DIA	@SAPA2PTHPGLM2PR.2	0.9289747498208824	0.1458091287592201	0.1065074655251426
RPE1 DIA	@SAPASPTHPGLM2PR.2	-0.2309937849613025	-0.1145319844073873	-0.004996265067110435
RPE1 DIA	@SAPPSPPFPPPPAFPELAAC3PPA2PEPMSALASR.4	0.7811156079938892
RPE1 DIA	@SAPT2PTATNISSK.2	0.9097701449454051	0.01522586336648057	-0.2416580144962286
RPE1 DIA	@SAQIWSLA2PLR.2	-0.0092642272923521
RPE1 DIA	@SASS4SDIEEIATPDSSAPS2PK.3	0.9697727991426484
RPE1 DIA	@SATDGNT2TTPPTSAK.2	0.5824086932798662
RPE1 DIA	@SATRP2PSPER.2	0.4295606971375711	0.5855029091493454	0.9881928817530818
RPE1 DIA	@SC3WPLQRPELQASPAK.3	0.9807807360674436
RPE1 DIA	@SCDEPL3PPPHSPT2MLQLIHDPVSPR.3	0.7965256394599817
RPE1 DIA	@SCFES2PDPELK.2	0.9131964638847283	0.9722715984668265	0.9167532477748898
RPE1 DIA	@SCLLEEEEE2GEEAAEAME.2	0.6787152069647653	0.6993415698503835	0.7423739837328205
RPE1 DIA	@SD2ELNSEVAAR.2	0.9234608975019325
RPE1 DIA	@SD2PVPTAPTSGGPK.2	0.9873633571060055	0.9868413052839681	0.9771566122949602
RPE1 DIA	@SDGSDTTEQESTNLP2PNK.2	0.9153745804871809	0.8496679130011857	0.977396248284458
RPE1 DIA	@SDPYHATSGAL2PAK.2	0.8862061247007206	-0.02548913570044108	0.005527663791494684
RPE1 DIA	@SE2APTLHPY2PLSPK.3	0.7618882985660034
RPE1 DIA	@SE2ELIDELSEDFDR.2	0.9477116957650911	0.9269803188863228	0.9888599383386074
RPE1 DIA	@SE2ELIDELSEDFDR.3	0.9680481549917788	0.9652580790536434	0.9782179255040038
RPE1 DIA	@SE2LDPDSS1DTTLILK.2	0.9713770251394704	0.9011769429905464	0.8340268780424384
RPE1 DIA	@SE2QMDITDINTPK.3	0.8791362731244781
RPE1 DIA	@SEAESASPEETPDGSA2PVEMQDEGAEEPHEAGEQLPPFLLK.4	0.8097610025131389	-0.02405214713971192	0.1478759096466635
RPE1 DIA	@SEDMPF2PK.2	0.9697263410934116	0.9386114818141953	0.8893473117889893
RPE1 DIA	@SEDPP3TPIRGNLLHFPS2QGEEEK.3	0.7041473293518044	-0.2171902343022819	-0.1773778074726901
RPE1 DIA	@SEG2PVLPHEPAK.3	0.9934479279862116	-0.09163687256858755	-0.08942855428878294
RPE1 DIA	@SEGEGEAASADDGSLNT2GAGPK.2	-0.04887749926719873	0.1350265760972713	0.7978457925239246
RPE1 DIA	@SEGPSLSP2GK.2	0.3208952093584523
RPE1 DIA	@SEH2LFQAK.2	-0.4437958845026165
RPE1 DIA	@SEHQN2SPTCQEDEEDVR.3	0.9315158251907806
RPE1 DIA	@SELGNQ2PSTSSR.2	0.6805124914695938	0.8051322959258221	0.9414882927331762
RPE1 DIA	@SENNS2NSDIVHVEK.2	0.9707389767230563	0.9370823632672334	0.9739031045168642
RPE1 DIA	@SENNS2NSDIVHVEK.3	0.9252146896072722	0.8673093303620998	0.8348429857261668
RPE1 DIA	@SESAPTLHPY2PLSPK.3	0.6697294173777306	0.07769506257531682	-0.1361276780882272
RPE1 DIA	@SESQESLVT2PSK.2	0.9049929628555348	0.8250337323109065	0.9492863771671789
RPE1 DIA	@SESVEGFLSP2R.2	0.6825043310291912
RPE1 DIA	@SF21QDLR.2	0.9820370616470524	0.03375367694735507	0.2562787426254167
RPE1 DIA	@SF2ASQSTDREGASPVTEVR.3	0.7060950875054453	-0.1729016758399641	-0.2537987625095784
RPE1 DIA	@SF2MHDLTTIQGDEPVGQRPYQPLPEAK.3	0.9714275134099881	0.4272987195209244	0.5236546968793139
RPE1 DIA	@SF2SPENFQR.2	0.9664850869204531	0.9151815131982656	0.9894903952234005
RPE1 DIA	@SFHFDPLSSG2R.2	0.9898682463551065	0.4506878773596116	0.500378383862353
RPE1 DIA	@SFNY2PNSSTSEVSSTSASK.2	0.9555564497954027	0.6583964969292927	0.669809940869862
RPE1 DIA	@SG2DAGEARPP3PASPR.2	0.4745372461268934
RPE1 DIA	@SGAQASS3PL2PTR.2	0.945396656892714	0.8825577606391016	0.9433255717029861
RPE1 DIA	@SGDE3PG2EVPGDK.2	0.9951999572540964	0.9866485994650765	0.9866507491709602
RPE1 DIA	@SGDE3PGSEVPGDK.2	0.9961071091635996	0.9691079762523302	0.9762996200451027
RPE1 DIA	@SGGDFKPTSP2LPASK.2	0.9134278029346433
RPE1 DIA	@SGMN2PLR3TPDK.2	0.9636870696929241
RPE1 DIA	@SGPKPFSAPKPQTSP2PK.2	0.5978530320881907
RPE1 DIA	@SGS1EEDVDTSPGGDYYTSPS2PTSSSR.3	0.8631088253241501
RPE1 DIA	@SGS2QELDVK.2	0.5749587586611933	0.6116875084574578	0.5667447462837129
RPE1 DIA	@SGS2QELDVKPSA2PQER.3	0.7398055056159856
RPE1 DIA	@SGSALLQSQ2STEDPK.2	0.7939918390034655
RPE1 DIA	@SGSALLQSQS2TEDPK.2	0.8435173366716402
RPE1 DIA	@SGSG2VGNGSSRYSPSQN2PIHHIPSR.4	0.7028295752373566
RPE1 DIA	@SGSMSLDPAVADG2ESETED2VLETR.3	0.9557108937458335
RPE1 DIA	@SGSPSDN2GAEEMEVSLAK.2	0.8043890477225807	-0.02675335936528889	-0.06305678381096635
RPE1 DIA	@SGSYSGR2P2PYGR.3	0.9338066539387042	-0.3215508044854846	0.4184356111904382
RPE1 DIA	@SH2AGEVGEDSR.2	0.9088763705627063	0.893937900827597	0.8929343671895262
RPE1 DIA	@SH2GPAGSFNK.2	0.9920251680995523	0.9402792242039925	0.9616354118942306
RPE1 DIA	@SH2GTSPDNTAPPPPPPRPQP2HSR.3	0.9553602297852376	-0.2546456176194367	-0.2582463800506488
RPE1 DIA	@SH2ITNMEIGGLK.3	0.5661361635149667
RPE1 DIA	@SH2L2PTHREDGQNITPK.3	0.6346753786047743	0.2039195643880133	0.2507704267701443
RPE1 DIA	@SH2LDDLQVEPGAEQDVPTEVTEPPPQIVPEVPQK.4	0.9734863386329609
RPE1 DIA	@SH2PSASQSGSQLR.3	0.996305234306581	0.9969048900247609	0.9950518117962197
RPE1 DIA	@SH2SPASLQLGTGAGAAGSPAQQHAHLR.3	0.6847042585295422	0.4928381924063475	0.3616483753048436
RPE1 DIA	@SHHAPM2PGSSGGGGQPLAR.2	0.9120437151495129	0.4796652479988108	0.2979967939463715
RPE1 DIA	@SHLIFPQPNYADTLISQQ2CEK.3	0.4765519269936244
RPE1 DIA	@SHSGT2PDNTAPPPPPPRPQP2HSR.3	0.950322698153403
RPE1 DIA	@SHSGT2PDNTAPPPPPPRPQPSHSR.3	0.9245692201372014	-0.127573266482152	-0.1275732664821519
RPE1 DIA	@SHTPSP3SPK.2	0.9616495839229198	0.9788510183526514	0.8969230683408875
RPE1 DIA	@SHVLPEGR2PGPPALK.3	0.8502434410645837	0.7420181703260372	0.6983535874331377
RPE1 DIA	@SI3SPPSTSTTK.2	0.4710762702046568
RPE1 DIA	@SINHQIE2PSER.3	0.8962435145718103	0.4495660864123657	0.4739104001792427
RPE1 DIA	@SITS3PLSGK.2	0.8532263308413982	0.7810885286545358	0.934966975735268
RPE1 DIA	@SK2P2PPR.1	0.8898083539595087
RPE1 DIA	@SK2PNNEGDVHFSR.2	0.6905444065391293	0.5662929236501004	0.4049150298281121
RPE1 DIA	@SK2PVGNPQLIQFSR.3	0.9673327390823231	0.9536131515868209	0.8857869210322217
RPE1 DIA	@SKSDA3ASISLSSNLK.3	0.960076204778724	0.9516362429005571	0.9402980138617013
RPE1 DIA	@SKSEA2LLQLLAGAGTHGTPSAPSR.3	0.6556820349651885
RPE1 DIA	@SL2APLHPEFEEVYR.2	0.8829165469677144
RPE1 DIA	@SL2ELCLAVPAPGIR.2	0.9655804992655264	0.9779646518289485	0.9797091997864561
RPE1 DIA	@SL2PPQSQSK.2	0.8687134404569814	0.5332514214586976	0.500440648157449
RPE1 DIA	@SL2TSGE2LYHVLGLDK.2	0.5930165734653927
RPE1 DIA	@SL2TSGESLYHVLGLDK.2	0.9741151775179913	0.508443616981135	0.6367747433134486
RPE1 DIA	@SL2Y2PVER.2	0.9440512199012439	0.9579200038868451	0.9494427005850659
RPE1 DIA	@SL3NLSFLTDSEK.2	0.9360347119385379
RPE1 DIA	@SLAEPGCPTHGSAE2PSTAASPTTSVSSLTER.3	0.9851855302281853
RPE1 DIA	@SLAEPGCPTHGSAESPSTAASP3TSVSSLTER.3	0.5735226483063112
RPE1 DIA	@SLD2DLSDGPVTVQEFMEVK.3	0.9166545334368678	0.5253988240652991	0.8975721556956084
RPE1 DIA	@SLDNNYSTPNERGDHNR3LDR.3	0.5198039363807258
RPE1 DIA	@SLDSESI2PGDFHR.2	0.7916213882478657
RPE1 DIA	@SLEIISTAASH2NSAIRK.3	0.8720505838322536
RPE1 DIA	@SLENP3PPF3PK.2	0.9316965833867887	0.9291245942044047	0.9271642408084936
RPE1 DIA	@SLEPSP2PGPQEEDGEVALVLLGRPSPGAVGPEDVALCSSR.4	0.8138407509497918	-0.1340334368679114	0.05070500601619381
RPE1 DIA	@SLFSVE2DD3DTENERR.3	0.6951235368983386
RPE1 DIA	@SLGGES2GGTTPVGSFHTEAAR.3	0.8131327374752233	0.1072632217683622	0.8256567647241002
RPE1 DIA	@SLGLSL2GGDQEDAGR.2	0.9302136974074765	0.8595268838654333	0.877667099387973
RPE1 DIA	@SLGSV2PSSSGFSSPHSGSTISIPFPNVLPDFSK.4	0.9734868478654288
RPE1 DIA	@SLGSVQAP2YGARPVSSAASVYAGAGGSGSR.3	0.7699074750635932
RPE1 DIA	@SLGSVQAPSYGARPVSSAASV4AGAGGSGSR.3	0.9235046568154732
RPE1 DIA	@SLHLSPQEQSA2YQDRR.3	0.9670485350721428
RPE1 DIA	@SLHPW4GITPTS2PK.3	-0.08590926850296413
RPE1 DIA	@SLHPWYGI3PTS2PK.2	0.9960865136092079	0.9888133505737675	0.9818869173771734
RPE1 DIA	@SLLGD2APTLHLNK.2	0.3471338418064294
RPE1 DIA	@SLPAGDAL4LSFNPPQPSR.3	0.9744434043184611
RPE1 DIA	@SLPSSPLL3HQ2ISVR.2	-0.2581970904835793
RPE1 DIA	@SLQ2VAEER.2	0.8444657529265484
RPE1 DIA	@SLQ3LPTDSSTFDTDTFCPPRPK.3	0.7736666230596159
RPE1 DIA	@SLQYGAEE3PLAGSYGAAD2FPK.3	-0.2745609255394773
RPE1 DIA	@SLS22PVK.1	0.9856656908692486
RPE1 DIA	@SLSDNGQPG3PDPADSGGTSAK.2	0.7125700610237757	0.8790113119919273	0.8754106182386645
RPE1 DIA	@SLSN2NPDISGTPT2PDDEVR.3	0.5934304573655804
RPE1 DIA	@SLSTSGESL4HVLGLDK.3	0.1849203911034243
RPE1 DIA	@SLSVS2DFLGK.2	0.7632916713227678
RPE1 DIA	@SLTGCW2AGTISK.2	0.02120907917616732
RPE1 DIA	@SLVQDSLSTNSSDLVAP2PDAFR.3	0.957910637495232	0.6378275962285018	0.8780339081480717
RPE1 DIA	@SM2ASSGLSAR.2	0.9123504993195496
RPE1 DIA	@SM2DVSAEDVQNLR.2	0.9861669621898491	0.9680824256372574	0.9561980231584728
RPE1 DIA	@SMEVLSITDAGGGGSPVP3RR.3	0.7625317185208467
RPE1 DIA	@SN2LPHSAVSNAG2K.2	0.5269743823937652
RPE1 DIA	@SN2LRL2LIGDR.3	0.9838144100747536
RPE1 DIA	@SN2TTQVSQPR.2	0.9699879163566725	0.9784374005977803	0.9588769470833022
RPE1 DIA	@SNLDEEVNVIPPH3PVR.3	0.9600582231235367	0.9588255501855296	0.9050630274182705
RPE1 DIA	@SNSGLATY2PPMGPVSER.2	0.9398204793360087	0.7919840150893811	0.9368365792399712
RPE1 DIA	@SNSPLPSIQLQPQ2PSASK.3	0.3070915537188347
RPE1 DIA	@SP2AGDVHILTGFAK.3	0.732766192366384	0.7153071236812742	0.6891097651403868
RPE1 DIA	@SP2LESL2RPPSLGFGDTR.3	0.627032519119866
RPE1 DIA	@SP2PAVPLR.2	0.5875297410932769	0.3688136365290531	0.6947979284100428
RPE1 DIA	@SP2PPLPTHIPPEPPR3PPFPAK.3	0.8015700064855686	-0.01344434604038801	-0.03200973934514862
RPE1 DIA	@SP3PESSTIASYVTLRK.3	0.9841005456322977
RPE1 DIA	@SPCETISSPSS3LESK.2	0.9059465921161302
RPE1 DIA	@SPE2DLEDFSDETNTENLYGT2PPSTPR.3	0.9712285405832091
RPE1 DIA	@SPP2PVER.1	0.6825872014955614	0.7013131281487379	0.874987455300068
RPE1 DIA	@SPP2PVER.2	0.965334973738184	0.9170856867197575	0.9238310617673937
RPE1 DIA	@SPPLLE2PDATR.2	0.8915309316473298	0.7375700093587889	0.874464236078416
RPE1 DIA	@SPPMELQPPVSPQQ2ECNPVGALQELVVQK.3	0.9224438087788135
RPE1 DIA	@SPQ3P2QMVPLPSANPPGPLK.3	0.9502450154715167	0.9437388767598096	0.9580616048193155
RPE1 DIA	@SPQL2LSPRPASPK.3	0.7956972641701099
RPE1 DIA	@SPQNDDH2DTDSEENRDNQQFLTTVK.3	0.2810093118708823	0.1045456192026351	0.0106670259111686
RPE1 DIA	@SPQTLAPVGEDAMK3P2PAAEDAREPEAK.3	0.8159749030441192	0.1877282974414818	0.1154703070146826
RPE1 DIA	@SPQVLG22LSVRSPTGSPSR.3	0.1505029766842775
RPE1 DIA	@SPSDSSTA23PVAEQIER.2	0.8423468379841211
RPE1 DIA	@SPSGPVK2PPL2PVGTTPVK.3	0.8676492471157701	0.5955033318496109	0.7797016447947108
RPE1 DIA	@SPSPGGPQL2PQLPR.2	0.9646840662819168	0.03477755914371357	0.1726973901873508
RPE1 DIA	@SPSPPLP3HIPPEPPR3PPFPAK.3	0.7177586505614936
RPE1 DIA	@SPSPSSPAAVNHHSSSDISPVSNESTSS2PGK.3	0.7131178880092163	0.3295562149983217	0.3489166307627309
RPE1 DIA	@SPTLSQVH2PLVT2PSANLK.3	0.9552341464098977	0.5381406468950054	0.5065051058593409
RPE1 DIA	@SPTLSQVH2PLVTSP2ANLK.3	0.5311152555648188
RPE1 DIA	@SPTLSQVHSPLV3SPSANLK.2	0.9950712911392722	0.8421799977206283	0.9118215290009867
RPE1 DIA	@SPTPK2PPSR.2	0.8720484422761772	0.8025333717526382	0.7501992882537474
RPE1 DIA	@SPVGK2PPSTGSTYGSSQK.2	0.9349677495129416	0.9364236822969572	0.9523775755443934
RPE1 DIA	@SPVPSPG2SSPQLQVK.2	0.8185663591343926
RPE1 DIA	@SPYGSR2PFEHSVEHK.4	0.987008468731013
RPE1 DIA	@SQ2L2LESLEPNSGAK.2	0.9449454665789292
RPE1 DIA	@SQ2LPHSATVTLGGTSDPSTLSSSALSER.3	0.8269203063021152	0.03562445779068062	0.9317578852789503
RPE1 DIA	@SQ2LPTTLL2PVR.2	0.9885713625322013	0.9229195997572652	0.9048108887731694
RPE1 DIA	@SQ2PINCIRPSVLGPLK.2	0.957585817925573	-0.1460595640889698	-0.2790817739571594
RPE1 DIA	@SQ2SDTEQQSPTSGGGK.2	0.6709044684753648	0.5220241356587075	0.9691342404162991
RPE1 DIA	@SQ2SEGVSSLSSSPSNSLETQSQSL2R.3	0.1645869393887759
RPE1 DIA	@SQ3MPALR.2	0.944199335849243
RPE1 DIA	@SQCRN2PSNLSSSSDTGSVGGTYR.3	0.6614603524043161
RPE1 DIA	@SQDAD2PGSSGAPENLTFK.3	0.9961052001156308	0.9924307249676864	0.9974638087563326
RPE1 DIA	@SQFFEQG2SDSVVPDLPVPTISAPSR.3	0.952900648424307
RPE1 DIA	@SQG2GNEAEPLGK.2	0.9427391134178664	0.9865052599629617	0.8963108068417234
RPE1 DIA	@SQIDVAL2QDST4QGER.2	0.7643352171087907
RPE1 DIA	@SQLGESSV2YPNIIHIDSENLSETVK.3	0.8885179667770375	0.1081929284430992	-0.05319100490305503
RPE1 DIA	@SQLPTLEQDGGTQNPVSSPGM2QELR.3	0.08670264167633066
RPE1 DIA	@SQQQQQQQGLAPPAQPPAPPSATLPAGAAAPP2PPFSFQLPR.4	0.9751476216208301	0.01725324238940962	-0.05907803719913612
RPE1 DIA	@SQS2GSSATHPISVPGAR.2	0.7716897390341166
RPE1 DIA	@SQSE2SDEVTELDLSHGK.2	0.8128140834554183
RPE1 DIA	@SQSE2SDEVTELDLSHGK.3	0.978457468758504
RPE1 DIA	@SQSSEGV22LSSSPSNSLETQSQSLSR.3	0.9259120930770424
RPE1 DIA	@SQSSEGVSSLSSSPSN2LE3QSQSLSR.3	0.3402193596310303
RPE1 DIA	@SQSSHSYDDS3LPLIDR.2	0.954389288909902	0.9617691050414506	0.9458138081198759
RPE1 DIA	@SQSSHSYDDS3LPLIDR.3	0.9980642332805878	0.9986958048464142	0.9960860233013067
RPE1 DIA	@SQSSSLLDMGNMSA2DLDVADR.3	0.932425118978005	0.9455400532174831	0.9788062398927444
RPE1 DIA	@SQST3FNPDDMSEPEFK.2	0.9618651212997092
RPE1 DIA	@SQVEDPLPPVF2G3PK.2	0.9564119252279961	0.9063164697885869	0.8916396004155798
RPE1 DIA	@SR2APPNLWAAQR.3	0.9791252906313045
RPE1 DIA	@SR2L2PGRSPACCDHEIIMMNHVYK.4	0.6952458697497225	0.2163573506248638	0.1212570564337969
RPE1 DIA	@SR2LSN2NPDISGTPTSPDDEVR.3	0.9523402049036382	0.9372256677897924	0.968188066033203
RPE1 DIA	@SR2MMFEPGLTK.2	0.7622608307724241
RPE1 DIA	@SR2PLAIR.2	0.9869077269887251	0.9449965267588653	0.9063749722859776
RPE1 DIA	@SR2PLGFYVHLK.3	0.5900128237744426	0.745385094260922	0.9663740817278841
RPE1 DIA	@SR2PQAFRGQ2PNK.2	0.7439640600933732
RPE1 DIA	@SR2TTELDDYSTNK.2	0.9281151986852398	0.8605968906698239	0.8364174151622563
RPE1 DIA	@SR3A2GSSVTSLDGTR.2	0.8787026618309655	0.90258366102339	0.9843319695086045
RPE1 DIA	@SR3PPAIR.2	0.9804933754448825	0.9837775743180474	0.9817493700254454
RPE1 DIA	@SRD2GDENEPIQER.2	0.9135055699699941	0.9271288591398987	0.9280435140266353
RPE1 DIA	@SREDL2AQPVQTK.2	-0.280313173903991
RPE1 DIA	@SRESA2PTIPNLDLLEAHTK.4	0.7416858668673064
RPE1 DIA	@SRG2PRY2PR.2	0.9540516497187099	0.9716126255225765	0.9677808710165052
RPE1 DIA	@SRHS2YPAGTEDDEGMGEEPSPFR.3	0.8765149365086695
RPE1 DIA	@SRL2PAGEMK.2	0.9647388321834519	0.9208110516828929	0.907288957976985
RPE1 DIA	@SRSGS2QELDVKPSASPQER.3	0.7897597330649615
RPE1 DIA	@SRSWED2PER.2	0.9920588616629791
RPE1 DIA	@SRT2VQTEDDQLIAGQSAR.2	0.7322375962527453	0.6159911874919246	0.9076954404621609
RPE1 DIA	@SRTAVDGFQSE2PEK.3	0.8591491943691792
RPE1 DIA	@SRTD2LAA3PPAAK.3	0.9233555496101208
RPE1 DIA	@SRTH2TSSSLGSGESPFSR.2	0.7415063589246038	0.8614992464065174	0.9619989727255813
RPE1 DIA	@SRV2V2PGRTSGK.2	0.8584506411229096
RPE1 DIA	@SRV2V2PGRTSVTK.3	0.9828423747037942
RPE1 DIA	@SRVPVRPPQQY2DDEDDYEDDEEDDVQNTNSALR.4	0.7134580483282804	0.517004039767256	0.5948459047650138
RPE1 DIA	@SRVSV2PGR.2	0.9925352386200079
[truncated: 4,602 more rows]
