# Supplementary material for: DeepPhospho accelerates DIA phosphoproteome profiling through in silico library generation
Source: Nat Commun. 2021 Nov 18;12:6685. doi: 10.1038/s41467-021-26979-1 (PMC8602247; doi:10.1038/s41467-021-26979-1)
Supplement: Supplementary file 8 — Source data [file 41467_2021_26979_MOESM8_ESM.zip › Source Data_new/Figure_2b.txt]

Peptide index	Modified peptide	PCC-Library-Prediction	PCC-Synthetic-Prediction
1	S(ph)SSESYTQSFQSR	-0.614	0.923
2	NYGS(ph)PLISGSTPK	-0.394	0.93
3	AAS(ph)SAAQGAFQGN	-0.044	0.89
4	RVS(ph)PLNLSSVTP	-0.037	0.824
5	S(ph)LQQLAEER	0.117	0.969
6	S(ph)VGGSGGGSFGDNLVTR	0.148	0.786
7	NSFLGS(ph)PR	0.199	0.877
