# Supplementary material for: DeepPhospho accelerates DIA phosphoproteome profiling through in silico library generation
Source: Nat Commun. 2021 Nov 18;12:6685. doi: 10.1038/s41467-021-26979-1 (PMC8602247; doi:10.1038/s41467-021-26979-1)
Supplement: Supplementary file 8 — Source data [file 41467_2021_26979_MOESM8_ESM.zip › Source Data_new/Figure_2c.txt]

Precursor	Fragment	Fragment Mz	Inten-Library	Inten-Synthetic	Inten-Prediction
@AA2SAAQGAFQGN.2	b10+1-1,H3PO4	844.3947927137	11.33824	25.60826010419087	65.09119562707102
@AA2SAAQGAFQGN.2	b10+1-Noloss	942.3716878084			5.942751071960154
@AA2SAAQGAFQGN.2	b11+1-1,H3PO4	972.4533701137	5.950677	10.95733674723969	29.13806547330559
@AA2SAAQGAFQGN.2	b12+1-1,H3PO4	1029.4748338137			11.43367194779864
@AA2SAAQGAFQGN.2	b12+1-Noloss	1127.4517289084	17.78758
@AA2SAAQGAFQGN.2	b3+1-1,H3PO4	212.1029679137	100	18.95173938023255	22.13494956082067
@AA2SAAQGAFQGN.2	b3+1-Noloss	310.0798630084		10.50865021558008
@AA2SAAQGAFQGN.2	b4+1-1,H3PO4	299.1349963137	7.929252	41.13526817629463	27.41820940204656
@AA2SAAQGAFQGN.2	b5+1-1,H3PO4	370.1721101136999	11.10849	76.79975079643013	66.64331126472167
@AA2SAAQGAFQGN.2	b5+1-Noloss	468.1490052084		8.794923155654297
@AA2SAAQGAFQGN.2	b6+1-1,H3PO4	441.2092239136999	32.32646	100	80.41628857630353
@AA2SAAQGAFQGN.2	b6+1-Noloss	539.1861190083999			7.528955278422832
@AA2SAAQGAFQGN.2	b7+1-1,H3PO4	569.2678013136999	24.32549	59.27921284037305	78.70541871033807
@AA2SAAQGAFQGN.2	b7+1-Noloss	667.2446964083999			9.031218755824245
@AA2SAAQGAFQGN.2	b7+2-Noloss	334.1259865042		5.885590349985224
@AA2SAAQGAFQGN.2	b8+1-1,H3PO4	626.2892650137		49.2514580456342	43.60888120562637
@AA2SAAQGAFQGN.2	b8+1-Noloss	724.2661601084		9.621870061627437
@AA2SAAQGAFQGN.2	b8+2-Noloss	362.6367183542		13.59706493847371
@AA2SAAQGAFQGN.2	b9+1-1,H3PO4	697.3263788137	30.023	89.46022092333105	100
@AA2SAAQGAFQGN.2	b9+1-Noloss	795.3032739084		7.290156477491998	11.76846083198971
@AA2SAAQGAFQGN.2	y3+1-Noloss	318.1408097863	14.8536	51.25558006805611	71.54044929860636
@AA2SAAQGAFQGN.2	y4+1-Noloss	465.2092236863	17.42558	32.85620297830582	42.56718899018821
@AA2SAAQGAFQGN.2	y6+1-Noloss	593.2678011863001	9.231517	13.87926294257562	16.1952583851759
@AA2SAAQGAFQGN.2	y7+1-Noloss	721.3263785863	5.484055000000001	9.241383333900714	7.25298673416752
@AA2SAAQGAFQGN.2	y8+1-Noloss	792.3634923863001	38.24326		5.827937044972294
@2LQQLAEER.2	b3+1-1,H3PO4	311.1713816137	31.66191	100	83.59116355365335
@2LQQLAEER.2	b3+1-Noloss	409.1482767084	5.282039		5.260170818415131
@2LQQLAEER.2	b4+1-1,H3PO4	439.2299590137	72.92425	20.71310701739973	8.640820838966329
@2LQQLAEER.2	b5+1-1,H3PO4	552.3140229137	37.59404
@2LQQLAEER.2	b8+1-Noloss	979.4132178084001	6.851844
@2LQQLAEER.2	y3+1-Noloss	433.2041382863		17.08501941988219	7.158173587681172
@2LQQLAEER.2	y4+1-Noloss	504.2412520863	100	45.85634885501001	26.67887664759814
@2LQQLAEER.2	y5+1-Noloss	617.3253159863		42.07930388214299	33.79724233339408
@2LQQLAEER.2	y6+1-Noloss	745.3838933863		90.65630118529091	100
@2LQQLAEER.2	y7+1-Noloss	873.4424707863		15.79400768117887	12.18011325821259
@NSFLG2PR.2	b3+1-Noloss	349.1506463	6.803238910729203	33.06810822943475	24.42204634075285
@NSFLG2PR.2	y4+1-1,H3PO4	398.2146435	71.52005197985511	100	100
@NSFLG2PR.2	y4+1-Noloss	496.1915385947	100	25.34759222445098	49.46806615336781
@NSFLG2PR.2	y5+1-1,H3PO4	511.2987074	5.600837683652892	82.07514614001343	88.0627737526133
@NSFLG2PR.2	y5+1-Noloss	609.2756024947	55.2733816023168	31.22895137793292	57.44053963314461
@NSFLG2PR.2	y6+1-1,H3PO4	658.3671213		64.0000333648277	75.40226153557951
@NSFLG2PR.2	y6+1-Noloss	756.3440163947	16.9164626655064	12.59317421113897	47.03416484526517
@NSFLG2PR.2	y7+1-1,H3PO4	745.3991497		9.22718269738639
