# Supplementary material for: DeepPhospho accelerates DIA phosphoproteome profiling through in silico library generation
Source: Nat Commun. 2021 Nov 18;12:6685. doi: 10.1038/s41467-021-26979-1 (PMC8602247; doi:10.1038/s41467-021-26979-1)
Supplement: Supplementary file 8 — Source data [file 41467_2021_26979_MOESM8_ESM.zip › Source Data_new/Figure_3b.txt]

Library	Size
Lib 1	65158
Lib 2	64653
Lib 3	78603
Lib 4	394745
Lib 5	1047726
Lib 6	77600
Lib 7	394418
