# Supplementary material for: DeepPhospho accelerates DIA phosphoproteome profiling through in silico library generation
Source: Nat Commun. 2021 Nov 18;12:6685. doi: 10.1038/s41467-021-26979-1 (PMC8602247; doi:10.1038/s41467-021-26979-1)
Supplement: Supplementary file 8 — Source data [file 41467_2021_26979_MOESM8_ESM.zip › Source Data_new/Figure_3c.txt]

Library	Phosphopeptide-Total	Phosphopeptide-Shared	Phosphopeptide-Gain	Phosphopeptide-Gap	Phosphopeptide-Loss	Phosphosite-Total	Phosphosite-Shared	Phosphosite-Gain	Phosphosite-Gap	Phosphosite-Loss
Lib 1	25814	25814	0	0	0	21400	21400	0	0	0
Lib 2	25858	24186	1672	83	1545	21273	19914	1359	46	1440
Lib 3	30629	23576	7053	35	2203	25089	19130	5959	27	2243
Lib 4	31736	21195	10541	2066	2553	25880	16950	8930	1069	3381
Lib 5	25636	18772	6864	3228	3814	21831	15104	6727	900	5396
Lib 6	30552	24099	6453	60	1655	24954	19564	5390	39	1797
Lib 7	32511	21524	10987	2100	2190	26353	17176	9177	1079	3145
