# Supplementary material for: DeepPhospho accelerates DIA phosphoproteome profiling through in silico library generation
Source: Nat Commun. 2021 Nov 18;12:6685. doi: 10.1038/s41467-021-26979-1 (PMC8602247; doi:10.1038/s41467-021-26979-1)
Supplement: Supplementary file 8 — Source data [file 41467_2021_26979_MOESM8_ESM.zip › Source Data_new/Figure_3e.txt]

Library	Condition	CV (%)
Lib 1	Cond 1	21.6
Lib 1	Cond 1	20.53
Lib 1	Cond 1	17.49
Lib 1	Cond 1	22.17
Lib 1	Cond 1	17.62
Lib 1	Cond 1	15.31
Lib 1	Cond 1	4.82
Lib 1	Cond 1	11.68
Lib 1	Cond 1	20.79
Lib 1	Cond 1	12.57
Lib 1	Cond 1	18.19
Lib 1	Cond 1	41.19
Lib 1	Cond 1	40.74
Lib 1	Cond 1	58.97
Lib 1	Cond 1	11.51
Lib 1	Cond 1	17.01
Lib 1	Cond 1	29.86
Lib 1	Cond 1	15.94
Lib 1	Cond 1	24.63
Lib 1	Cond 1	10.73
Lib 1	Cond 1	10.78
Lib 1	Cond 1	10.17
Lib 1	Cond 1	27.41
Lib 1	Cond 1	18.83
Lib 1	Cond 1	13.33
Lib 1	Cond 1	9.69
Lib 1	Cond 1	13.22
Lib 1	Cond 1	18.08
Lib 1	Cond 1	19.87
Lib 1	Cond 1	17.23
Lib 1	Cond 1	12.86
Lib 1	Cond 1	16.96
Lib 1	Cond 1	15.35
Lib 1	Cond 1	24.71
Lib 1	Cond 1	8.27
Lib 1	Cond 1	10.01
Lib 1	Cond 1	13.11
Lib 1	Cond 1	6.54
Lib 1	Cond 1	13.41
Lib 1	Cond 1	14.08
Lib 1	Cond 1	24.6
Lib 1	Cond 1	16.75
Lib 1	Cond 1	8.37
Lib 1	Cond 1	20.61
Lib 1	Cond 1	9.3
Lib 1	Cond 1	11.31
Lib 1	Cond 1	22.61
Lib 1	Cond 1	19.43
Lib 1	Cond 1	37.18
Lib 1	Cond 1	15.35
Lib 1	Cond 1	5.9
Lib 1	Cond 1	15.45
Lib 1	Cond 1	32.59
Lib 1	Cond 1	12.74
Lib 1	Cond 1	21.15
Lib 1	Cond 1	19.25
Lib 1	Cond 1	11.79
Lib 1	Cond 1	27.23
Lib 1	Cond 1	32.5
Lib 1	Cond 1	12.66
Lib 1	Cond 1	37.62
Lib 1	Cond 1	23.27
Lib 1	Cond 1	12.8
Lib 1	Cond 1	9.48
Lib 1	Cond 1	19.02
Lib 1	Cond 1	30.53
Lib 1	Cond 1	14.47
Lib 1	Cond 1	19.16
Lib 1	Cond 1	41.03
Lib 1	Cond 1	27.03
Lib 1	Cond 1	22.51
Lib 1	Cond 1	22.9
Lib 1	Cond 1	24.68
Lib 1	Cond 1	9.73
Lib 1	Cond 1	18.05
Lib 1	Cond 1	32.43
Lib 1	Cond 1	14.06
Lib 1	Cond 1	30.73
Lib 1	Cond 1	22.01
Lib 1	Cond 1	30.01
Lib 1	Cond 1	15.15
Lib 1	Cond 1	23.19
Lib 1	Cond 1	10.42
Lib 1	Cond 1	13.83
Lib 1	Cond 1	22.96
Lib 1	Cond 1	8.2
Lib 1	Cond 1	13.95
Lib 1	Cond 1	15.29
Lib 1	Cond 1	16.84
Lib 1	Cond 1	21.29
Lib 1	Cond 1	12.7
Lib 1	Cond 1	13.62
Lib 1	Cond 1	13.47
Lib 1	Cond 1	30.47
Lib 1	Cond 1	18.83
Lib 1	Cond 1	13.53
Lib 1	Cond 1	15.42
Lib 1	Cond 1	22.84
Lib 1	Cond 1	21.3
Lib 1	Cond 1	12.24
Lib 1	Cond 1	9.11
Lib 1	Cond 1	10.97
Lib 1	Cond 1	12.42
Lib 1	Cond 1	7.44
Lib 1	Cond 1	8.06
Lib 1	Cond 1	9.67
Lib 1	Cond 1	16.92
Lib 1	Cond 1	27.43
Lib 1	Cond 1	5.37
Lib 1	Cond 1	37.79
Lib 1	Cond 1	14.43
Lib 1	Cond 1	15.84
Lib 1	Cond 1	19.27
Lib 1	Cond 1	15.95
Lib 1	Cond 1	9.93
Lib 1	Cond 1	79.58
Lib 1	Cond 1	18.22
Lib 1	Cond 1	9.34
Lib 1	Cond 1	12.59
Lib 1	Cond 1	9.04
Lib 1	Cond 1	35.78
Lib 1	Cond 1	18.14
Lib 1	Cond 1	25.78
Lib 1	Cond 1	15.3
Lib 1	Cond 1	22.53
Lib 1	Cond 1	34.82
Lib 1	Cond 1	24.04
Lib 1	Cond 1	16.12
Lib 1	Cond 1	32.14
Lib 1	Cond 1	20.46
Lib 1	Cond 1	12.92
Lib 1	Cond 1	9.94
Lib 1	Cond 1	10.18
Lib 1	Cond 1	14.46
Lib 1	Cond 1	30.4
Lib 1	Cond 1	15.17
Lib 1	Cond 1	30.21
Lib 1	Cond 1	26.33
Lib 1	Cond 1	44.06
Lib 1	Cond 1	26.43
Lib 1	Cond 1	6.15
Lib 1	Cond 1	17.97
Lib 1	Cond 1	16.11
Lib 1	Cond 1	12.09
Lib 1	Cond 1	10.78
Lib 1	Cond 1	16.99
Lib 1	Cond 1	18.42
Lib 1	Cond 1	16.29
Lib 1	Cond 1	17.83
Lib 1	Cond 1	11.94
Lib 1	Cond 1	15.56
Lib 1	Cond 1	15.01
Lib 1	Cond 1	26.83
Lib 1	Cond 1	41.08
Lib 1	Cond 1	13.55
Lib 1	Cond 1	33.83
Lib 1	Cond 1	13.61
Lib 1	Cond 1	10.24
Lib 1	Cond 1	24.87
Lib 1	Cond 1	32.91
Lib 1	Cond 1	23.12
Lib 1	Cond 1	16.2
Lib 1	Cond 1	36.49
Lib 1	Cond 1	6.47
Lib 1	Cond 1	15.74
Lib 1	Cond 1	12.16
Lib 1	Cond 1	14.73
Lib 1	Cond 1	15.34
Lib 1	Cond 1	21.66
Lib 1	Cond 1	12.83
Lib 1	Cond 1	15.04
Lib 1	Cond 1	24.7
Lib 1	Cond 1	13.57
Lib 1	Cond 1	25.66
Lib 1	Cond 1	25.03
Lib 1	Cond 1	16.29
Lib 1	Cond 1	13.29
Lib 1	Cond 1	15.7
Lib 1	Cond 1	9.92
Lib 1	Cond 1	17.47
Lib 1	Cond 1	10.04
Lib 1	Cond 1	32.96
Lib 1	Cond 1	37.34
Lib 1	Cond 1	20.81
Lib 1	Cond 1	33.78
Lib 1	Cond 1	22.24
Lib 1	Cond 1	20.85
Lib 1	Cond 1	16.99
Lib 1	Cond 1	12.88
Lib 1	Cond 1	15.26
Lib 1	Cond 1	39.17
Lib 1	Cond 1	33.65
Lib 1	Cond 1	59.09
Lib 1	Cond 1	8.97
Lib 1	Cond 1	23.68
Lib 1	Cond 1	32.29
Lib 1	Cond 1	17.64
Lib 1	Cond 1	17.29
Lib 1	Cond 1	21.72
Lib 1	Cond 1	17.73
Lib 1	Cond 1	19.84
Lib 1	Cond 1	14.71
Lib 1	Cond 1	18.72
Lib 1	Cond 1	12.88
Lib 1	Cond 1	40.18
Lib 1	Cond 1	15.59
Lib 1	Cond 1	18.18
Lib 1	Cond 1	15.58
Lib 1	Cond 1	19.03
Lib 1	Cond 1	15.16
Lib 1	Cond 1	17.23
Lib 1	Cond 1	14.18
Lib 1	Cond 1	17.48
Lib 1	Cond 1	23.08
Lib 1	Cond 1	7.7
Lib 1	Cond 1	4
Lib 1	Cond 1	25.81
Lib 1	Cond 1	16.76
Lib 1	Cond 1	31.93
Lib 1	Cond 1	28.67
Lib 1	Cond 1	11.69
Lib 1	Cond 1	34.01
Lib 1	Cond 1	17.47
Lib 1	Cond 1	24.11
Lib 1	Cond 1	37.72
Lib 1	Cond 1	17.27
Lib 1	Cond 1	14.01
Lib 1	Cond 1	8.92
Lib 1	Cond 1	9.67
Lib 1	Cond 1	33.08
Lib 1	Cond 1	15.48
Lib 1	Cond 1	23.2
Lib 1	Cond 1	27.23
Lib 1	Cond 1	21.13
Lib 1	Cond 1	22.57
Lib 1	Cond 1	15.77
Lib 1	Cond 1	68.29
Lib 1	Cond 1	16.05
Lib 1	Cond 1	24.77
Lib 1	Cond 1	38.6
Lib 1	Cond 1	16.83
Lib 1	Cond 1	42.03
Lib 1	Cond 1	20.85
Lib 1	Cond 1	17.64
Lib 1	Cond 1	18.18
Lib 1	Cond 1	17.49
Lib 1	Cond 1	11.34
Lib 1	Cond 1	7.48
Lib 1	Cond 1	8.52
Lib 1	Cond 1	15.69
Lib 1	Cond 1	19.47
Lib 1	Cond 1	17.74
Lib 1	Cond 1	20.11
Lib 1	Cond 1	62.93
Lib 1	Cond 1	36.42
Lib 1	Cond 1	31.45
Lib 1	Cond 1	47.14
Lib 1	Cond 1	42.79
Lib 1	Cond 1	43.07
Lib 1	Cond 1	23.49
Lib 1	Cond 1	38.78
Lib 1	Cond 1	14.21
Lib 1	Cond 1	7.39
Lib 1	Cond 1	13.66
Lib 1	Cond 1	34.43
Lib 1	Cond 1	30.56
Lib 1	Cond 1	42.52
Lib 1	Cond 1	37.31
Lib 1	Cond 1	48.76
Lib 1	Cond 1	25.52
Lib 1	Cond 1	34.07
Lib 1	Cond 1	55.93
Lib 1	Cond 1	69.83
Lib 1	Cond 1	21.12
Lib 1	Cond 1	11.1
Lib 1	Cond 1	15.78
Lib 1	Cond 1	13.89
Lib 1	Cond 1	37.19
Lib 1	Cond 1	19.44
Lib 1	Cond 1	12.05
Lib 1	Cond 1	18.88
Lib 1	Cond 1	19.08
Lib 1	Cond 1	13.46
Lib 1	Cond 1	17.47
Lib 1	Cond 1	14.77
Lib 1	Cond 1	13.35
Lib 1	Cond 1	15.24
Lib 1	Cond 1	15.81
Lib 1	Cond 1	32.2
Lib 1	Cond 1	20.71
Lib 1	Cond 1	19.53
Lib 1	Cond 1	39.83
Lib 1	Cond 1	19.62
Lib 1	Cond 1	17.52
Lib 1	Cond 1	21.18
Lib 1	Cond 1	22.75
Lib 1	Cond 1	21.47
Lib 1	Cond 1	26.08
Lib 1	Cond 1	28.67
Lib 1	Cond 1	19.63
Lib 1	Cond 1	9.25
Lib 1	Cond 1	18.47
Lib 1	Cond 1	23.21
Lib 1	Cond 1	13.97
Lib 1	Cond 1	14.43
Lib 1	Cond 1	12.6
Lib 1	Cond 1	13.46
Lib 1	Cond 1	13.67
Lib 1	Cond 1	9.67
Lib 1	Cond 1	15.55
Lib 1	Cond 1	19.04
Lib 1	Cond 1	21.14
Lib 1	Cond 1	70.75
Lib 1	Cond 1	5.24
Lib 1	Cond 1	25.37
Lib 1	Cond 1	34.94
Lib 1	Cond 1	17.08
Lib 1	Cond 1	26.08
Lib 1	Cond 1	17.1
Lib 1	Cond 1	20.5
Lib 1	Cond 1	22.8
Lib 1	Cond 1	32.91
Lib 1	Cond 1	15.13
Lib 1	Cond 1	60.26
Lib 1	Cond 1	25.27
Lib 1	Cond 1	24.21
Lib 1	Cond 1	15.48
Lib 1	Cond 1	27.09
Lib 1	Cond 1	25.26
Lib 1	Cond 1	12.82
Lib 1	Cond 1	59.82
Lib 1	Cond 1	47.87
Lib 1	Cond 1	39.99
Lib 1	Cond 1	30.31
Lib 1	Cond 1	69.03
Lib 1	Cond 1	81.31
Lib 1	Cond 1	25.62
Lib 1	Cond 1	72.32
Lib 1	Cond 1	33.69
Lib 1	Cond 1	8.69
Lib 1	Cond 1	24.82
Lib 1	Cond 1	19.32
Lib 1	Cond 1	30.91
Lib 1	Cond 1	13.16
Lib 1	Cond 1	17.55
Lib 1	Cond 1	11.22
Lib 1	Cond 1	16
Lib 1	Cond 1	48.18
Lib 1	Cond 1	29.89
Lib 1	Cond 1	18.68
Lib 1	Cond 1	41.77
Lib 1	Cond 1	30.36
Lib 1	Cond 1	17.67
Lib 1	Cond 1	47.14
Lib 1	Cond 1	11.3
Lib 1	Cond 1	30.42
Lib 1	Cond 1	18.92
Lib 1	Cond 1	26.32
Lib 1	Cond 1	35.51
Lib 1	Cond 1	16.78
Lib 1	Cond 1	21
Lib 1	Cond 1	13.91
Lib 1	Cond 1	47.98
Lib 1	Cond 1	12.23
Lib 1	Cond 1	31.29
Lib 1	Cond 1	22.88
Lib 1	Cond 1	31.44
Lib 1	Cond 1	32.02
Lib 1	Cond 1	28.49
Lib 1	Cond 1	22.2
Lib 1	Cond 1	23.79
Lib 1	Cond 1	6.81
Lib 1	Cond 1	43.3
Lib 1	Cond 1	24.54
Lib 1	Cond 1	19.25
Lib 1	Cond 1	24.98
Lib 1	Cond 1	13.61
Lib 1	Cond 1	20.5
Lib 1	Cond 1	22.48
Lib 1	Cond 1	33.23
Lib 1	Cond 1	32.73
Lib 1	Cond 1	24.59
Lib 1	Cond 1	14.93
Lib 1	Cond 1	20.44
Lib 1	Cond 1	30.96
Lib 1	Cond 1	24.65
Lib 1	Cond 1	14.58
Lib 1	Cond 1	17.03
Lib 1	Cond 1	26.9
Lib 1	Cond 1	9.3
Lib 1	Cond 1	16.38
Lib 1	Cond 1	24.34
Lib 1	Cond 1	15.69
Lib 1	Cond 1	23.37
Lib 1	Cond 1	17.19
Lib 1	Cond 1	19.16
Lib 1	Cond 1	23.72
Lib 1	Cond 1	28.11
Lib 1	Cond 1	18.37
Lib 1	Cond 1	25.57
Lib 1	Cond 1	14.97
Lib 1	Cond 1	12.19
Lib 1	Cond 1	16.25
Lib 1	Cond 1	6.44
Lib 1	Cond 1	12.84
Lib 1	Cond 1	11.35
Lib 1	Cond 1	13.92
Lib 1	Cond 1	12.86
Lib 1	Cond 1	37.16
Lib 1	Cond 1	14.09
Lib 1	Cond 1	11.5
Lib 1	Cond 1	13.01
Lib 1	Cond 1	11.36
Lib 1	Cond 1	11.77
Lib 1	Cond 1	6.13
Lib 1	Cond 1	12.91
Lib 1	Cond 1	18.37
Lib 1	Cond 1	24.41
Lib 1	Cond 1	12.69
Lib 1	Cond 1	33.87
Lib 1	Cond 1	20.82
Lib 1	Cond 1	20.26
Lib 1	Cond 1	14.96
Lib 1	Cond 1	31.38
Lib 1	Cond 1	16.25
Lib 1	Cond 1	16.32
Lib 1	Cond 1	13.32
Lib 1	Cond 1	14.23
Lib 1	Cond 1	13.43
Lib 1	Cond 1	7.27
Lib 1	Cond 1	26.57
Lib 1	Cond 1	33.42
Lib 1	Cond 1	17.82
Lib 1	Cond 1	37.18
Lib 1	Cond 1	9.06
Lib 1	Cond 1	11.21
Lib 1	Cond 1	14.24
Lib 1	Cond 1	15.99
Lib 1	Cond 1	23.6
Lib 1	Cond 1	10.74
Lib 1	Cond 1	13.7
Lib 1	Cond 1	11.91
Lib 1	Cond 1	3.72
Lib 1	Cond 1	24.54
Lib 1	Cond 1	28.53
Lib 1	Cond 1	13.29
Lib 1	Cond 1	19.34
Lib 1	Cond 1	7.57
Lib 1	Cond 1	12.49
Lib 1	Cond 1	12.64
Lib 1	Cond 1	19.89
Lib 1	Cond 1	23.15
Lib 1	Cond 1	32.36
Lib 1	Cond 1	15.09
Lib 1	Cond 1	13.78
Lib 1	Cond 1	8.93
Lib 1	Cond 1	24.59
Lib 1	Cond 1	16.04
Lib 1	Cond 1	17.72
Lib 1	Cond 1	21.05
Lib 1	Cond 1	31.03
Lib 1	Cond 1	19.55
Lib 1	Cond 1	14.74
Lib 1	Cond 1	10.24
Lib 1	Cond 1	13.23
Lib 1	Cond 1	28.87
Lib 1	Cond 1	24.95
Lib 1	Cond 1	21.57
Lib 1	Cond 1	27.58
Lib 1	Cond 1	14.33
Lib 1	Cond 1	19.11
Lib 1	Cond 1	43.22
Lib 1	Cond 1	47.78
Lib 1	Cond 1	22.39
Lib 1	Cond 1	34.83
Lib 1	Cond 1	27.66
Lib 1	Cond 1	49.56
Lib 1	Cond 1	11.99
Lib 1	Cond 1	3.82
Lib 1	Cond 1	22.74
Lib 1	Cond 1	20.08
Lib 1	Cond 1	47.34
Lib 1	Cond 1	34.18
Lib 1	Cond 1	22.15
Lib 1	Cond 1	32.21
Lib 1	Cond 1	16.86
Lib 1	Cond 1	12.55
Lib 1	Cond 1	10.08
Lib 1	Cond 1	18.76
Lib 1	Cond 1	14.93
Lib 1	Cond 1	16.78
Lib 1	Cond 1	14.63
Lib 1	Cond 1	21.61
Lib 1	Cond 1	4.11
Lib 1	Cond 1	24.71
Lib 1	Cond 1	17
Lib 1	Cond 1	31.28
Lib 1	Cond 1	29.4
Lib 1	Cond 1	11.28
Lib 1	Cond 1	15.82
Lib 1	Cond 1	16.52
Lib 1	Cond 1	15.64
Lib 1	Cond 1	34.43
Lib 1	Cond 1	14.88
Lib 1	Cond 1	14.89
Lib 1	Cond 1	19.37
Lib 1	Cond 1	17.77
Lib 1	Cond 1	20.39
Lib 1	Cond 1	18.7
Lib 1	Cond 1	9.74
Lib 1	Cond 1	29.85
Lib 1	Cond 1	12.82
Lib 1	Cond 1	15.61
Lib 1	Cond 1	15.13
Lib 1	Cond 1	14.81
Lib 1	Cond 1	14.27
Lib 1	Cond 1	23.27
Lib 1	Cond 1	12.61
Lib 1	Cond 1	10.81
Lib 1	Cond 1	17.17
Lib 1	Cond 1	14.56
Lib 1	Cond 1	18.62
Lib 1	Cond 1	12.82
Lib 1	Cond 1	21.45
Lib 1	Cond 1	12.55
Lib 1	Cond 1	16.54
Lib 1	Cond 1	16.42
Lib 1	Cond 1	25.95
Lib 1	Cond 1	16.13
Lib 1	Cond 1	8.3
Lib 1	Cond 1	26.54
Lib 1	Cond 1	15.08
Lib 1	Cond 1	11.02
Lib 1	Cond 1	15.18
Lib 1	Cond 1	12.32
Lib 1	Cond 1	11.75
Lib 1	Cond 1	41.03
Lib 1	Cond 1	20.21
Lib 1	Cond 1	15.58
Lib 1	Cond 1	13.8
Lib 1	Cond 1	18.73
Lib 1	Cond 1	20.34
Lib 1	Cond 1	21.5
Lib 1	Cond 1	25.22
Lib 1	Cond 1	15.42
Lib 1	Cond 1	24.13
Lib 1	Cond 1	23.81
Lib 1	Cond 1	20.66
Lib 1	Cond 1	25.22
Lib 1	Cond 1	24.14
Lib 1	Cond 1	11.22
Lib 1	Cond 1	15.09
Lib 1	Cond 1	25.3
Lib 1	Cond 1	14.31
Lib 1	Cond 1	10.06
Lib 1	Cond 1	12.72
Lib 1	Cond 1	15.27
Lib 1	Cond 1	35.35
Lib 1	Cond 1	18.2
Lib 1	Cond 1	19.24
Lib 1	Cond 1	15.84
Lib 1	Cond 1	16.58
Lib 1	Cond 1	19.61
Lib 1	Cond 1	15.92
Lib 1	Cond 1	20.92
Lib 1	Cond 1	19.56
Lib 1	Cond 1	16.02
Lib 1	Cond 1	12.06
Lib 1	Cond 1	19.16
Lib 1	Cond 1	20.45
Lib 1	Cond 1	21.68
Lib 1	Cond 1	9.24
Lib 1	Cond 1	11.94
Lib 1	Cond 1	19.86
Lib 1	Cond 1	9.84
Lib 1	Cond 1	17.79
Lib 1	Cond 1	37.07
Lib 1	Cond 1	16.45
Lib 1	Cond 1	27.27
Lib 1	Cond 1	41.38
Lib 1	Cond 1	33.25
Lib 1	Cond 1	26.06
Lib 1	Cond 1	13.38
Lib 1	Cond 1	21.13
Lib 1	Cond 1	17.49
Lib 1	Cond 1	26.95
Lib 1	Cond 1	12.78
Lib 1	Cond 1	69.77
Lib 1	Cond 1	7.69
Lib 1	Cond 1	17.13
Lib 1	Cond 1	24.92
Lib 1	Cond 1	51.31
Lib 1	Cond 1	10.35
Lib 1	Cond 1	14.85
Lib 1	Cond 1	16.26
Lib 1	Cond 1	33.75
Lib 1	Cond 1	22.72
Lib 1	Cond 1	36.62
Lib 1	Cond 1	18.66
Lib 1	Cond 1	15.9
Lib 1	Cond 1	17.21
Lib 1	Cond 1	27.61
Lib 1	Cond 1	14.73
Lib 1	Cond 1	36.44
Lib 1	Cond 1	64.02
Lib 1	Cond 1	14.75
Lib 1	Cond 1	14.95
Lib 1	Cond 1	19.59
Lib 1	Cond 1	26.56
Lib 1	Cond 1	13.54
Lib 1	Cond 1	27.66
Lib 1	Cond 1	15.55
Lib 1	Cond 1	9.37
Lib 1	Cond 1	27.68
Lib 1	Cond 1	11.45
Lib 1	Cond 1	13.6
Lib 1	Cond 1	12.43
Lib 1	Cond 1	11.51
Lib 1	Cond 1	18.45
Lib 1	Cond 1	14.46
Lib 1	Cond 1	21.36
Lib 1	Cond 1	35.89
Lib 1	Cond 1	29.98
Lib 1	Cond 1	9.94
Lib 1	Cond 1	24.87
Lib 1	Cond 1	13.84
Lib 1	Cond 1	18.12
Lib 1	Cond 1	13.2
Lib 1	Cond 1	13.57
Lib 1	Cond 1	11.73
Lib 1	Cond 1	12.3
Lib 1	Cond 1	19.24
Lib 1	Cond 1	12.77
Lib 1	Cond 1	18.07
Lib 1	Cond 1	8.8
Lib 1	Cond 1	8.5
Lib 1	Cond 1	17.71
Lib 1	Cond 1	23.49
Lib 1	Cond 1	33.37
Lib 1	Cond 1	34.82
Lib 1	Cond 1	13.17
Lib 1	Cond 1	97.28
Lib 1	Cond 1	42.12
Lib 1	Cond 1	10.05
Lib 1	Cond 1	14.97
Lib 1	Cond 1	7.2
Lib 1	Cond 1	25.22
Lib 1	Cond 1	23.73
Lib 1	Cond 1	18.82
Lib 1	Cond 1	44.92
Lib 1	Cond 1	70.11
Lib 1	Cond 1	24.79
Lib 1	Cond 1	29.38
Lib 1	Cond 1	25.12
Lib 1	Cond 1	20.03
Lib 1	Cond 1	30
Lib 1	Cond 1	11.99
Lib 1	Cond 1	11.48
Lib 1	Cond 1	37.87
Lib 1	Cond 1	21.98
Lib 1	Cond 1	33.54
Lib 1	Cond 1	13.04
Lib 1	Cond 1	28.49
Lib 1	Cond 1	27.99
Lib 1	Cond 1	17.09
Lib 1	Cond 1	19.36
Lib 1	Cond 1	17.75
Lib 1	Cond 1	17.91
Lib 1	Cond 1	16.46
Lib 1	Cond 1	22.28
Lib 1	Cond 1	38.04
Lib 1	Cond 1	16.33
Lib 1	Cond 1	37.6
Lib 1	Cond 1	19.29
Lib 1	Cond 1	14.69
Lib 1	Cond 1	18.1
Lib 1	Cond 1	37.26
Lib 1	Cond 1	31.74
Lib 1	Cond 1	29.27
Lib 1	Cond 1	29.38
Lib 1	Cond 1	9.2
Lib 1	Cond 1	10.44
Lib 1	Cond 1	12.04
Lib 1	Cond 1	28.14
Lib 1	Cond 1	11.86
Lib 1	Cond 1	8.78
Lib 1	Cond 1	27.47
Lib 1	Cond 1	11.1
Lib 1	Cond 1	18.46
Lib 1	Cond 1	26.48
Lib 1	Cond 1	15.51
Lib 1	Cond 1	20.93
Lib 1	Cond 1	16.14
Lib 1	Cond 1	11.07
Lib 1	Cond 1	17.14
Lib 1	Cond 1	17.31
Lib 1	Cond 1	18.83
Lib 1	Cond 1	17.58
Lib 1	Cond 1	35.3
Lib 1	Cond 1	8.77
Lib 1	Cond 1	11.27
Lib 1	Cond 1	13.9
Lib 1	Cond 1	16.08
Lib 1	Cond 1	19.8
Lib 1	Cond 1	14.56
Lib 1	Cond 1	20.82
Lib 1	Cond 1	10.86
Lib 1	Cond 1	15.67
Lib 1	Cond 1	14.2
Lib 1	Cond 1	10.6
Lib 1	Cond 1	19.88
Lib 1	Cond 1	17.48
Lib 1	Cond 1	12.41
Lib 1	Cond 1	17.08
Lib 1	Cond 1	11.2
Lib 1	Cond 1	16.18
Lib 1	Cond 1	21.9
Lib 1	Cond 1	19.48
Lib 1	Cond 1	13.31
Lib 1	Cond 1	12.58
Lib 1	Cond 1	22.18
Lib 1	Cond 1	9.5
Lib 1	Cond 1	18.49
Lib 1	Cond 1	27.71
Lib 1	Cond 1	14.68
Lib 1	Cond 1	9.42
Lib 1	Cond 1	5.22
Lib 1	Cond 1	11.57
Lib 1	Cond 1	22.46
Lib 1	Cond 1	16.03
Lib 1	Cond 1	19.36
Lib 1	Cond 1	15.47
Lib 1	Cond 1	20.97
Lib 1	Cond 1	17.92
Lib 1	Cond 1	12.02
Lib 1	Cond 1	15.55
Lib 1	Cond 1	14.14
Lib 1	Cond 1	10.84
Lib 1	Cond 1	18.56
Lib 1	Cond 1	10.18
Lib 1	Cond 1	29.35
Lib 1	Cond 1	17.86
Lib 1	Cond 1	12.86
Lib 1	Cond 1	22.73
Lib 1	Cond 1	53.76
Lib 1	Cond 1	4.06
Lib 1	Cond 1	22.85
Lib 1	Cond 1	12.42
Lib 1	Cond 1	21.11
Lib 1	Cond 1	20.56
Lib 1	Cond 1	19.42
Lib 1	Cond 1	17.55
Lib 1	Cond 1	9.97
Lib 1	Cond 1	18.63
Lib 1	Cond 1	20.52
Lib 1	Cond 1	31.28
Lib 1	Cond 1	22.66
Lib 1	Cond 1	16.23
Lib 1	Cond 1	23.83
Lib 1	Cond 1	14.22
Lib 1	Cond 1	15.52
Lib 1	Cond 1	23.17
Lib 1	Cond 1	35.67
Lib 1	Cond 1	39.27
Lib 1	Cond 1	23.22
Lib 1	Cond 1	25.4
Lib 1	Cond 1	10.69
Lib 1	Cond 1	7.78
Lib 1	Cond 1	15.41
Lib 1	Cond 1	14.5
Lib 1	Cond 1	9.01
Lib 1	Cond 1	16.76
Lib 1	Cond 1	11.97
Lib 1	Cond 1	16.38
Lib 1	Cond 1	14.1
Lib 1	Cond 1	24.42
Lib 1	Cond 1	16.15
Lib 1	Cond 1	14.2
Lib 1	Cond 1	18.04
Lib 1	Cond 1	20.95
Lib 1	Cond 1	29.33
Lib 1	Cond 1	16.22
Lib 1	Cond 1	23.75
Lib 1	Cond 1	13.24
Lib 1	Cond 1	27.28
Lib 1	Cond 1	13.2
Lib 1	Cond 1	16.98
Lib 1	Cond 1	15.89
Lib 1	Cond 1	20.39
Lib 1	Cond 1	16.37
Lib 1	Cond 1	8.1
Lib 1	Cond 1	8.83
Lib 1	Cond 1	16.96
Lib 1	Cond 1	26.58
Lib 1	Cond 1	20.27
Lib 1	Cond 1	27.54
Lib 1	Cond 1	26.51
Lib 1	Cond 1	72.17
Lib 1	Cond 1	10.92
Lib 1	Cond 1	14.29
Lib 1	Cond 1	29.23
Lib 1	Cond 1	20.69
Lib 1	Cond 1	15.12
Lib 1	Cond 1	10.94
Lib 1	Cond 1	10.69
Lib 1	Cond 1	12.36
Lib 1	Cond 1	17.51
Lib 1	Cond 1	15.9
Lib 1	Cond 1	5.29
Lib 1	Cond 1	12.5
Lib 1	Cond 1	27.03
Lib 1	Cond 1	15.54
Lib 1	Cond 1	14.86
Lib 1	Cond 1	6.79
Lib 1	Cond 1	8.14
Lib 1	Cond 1	27.65
Lib 1	Cond 1	12.72
Lib 1	Cond 1	17.55
Lib 1	Cond 1	11.15
Lib 1	Cond 1	12.42
Lib 1	Cond 1	16.18
Lib 1	Cond 1	19.06
Lib 1	Cond 1	8.7
Lib 1	Cond 1	1.98
Lib 1	Cond 1	7.77
Lib 1	Cond 1	18.01
Lib 1	Cond 1	8.95
Lib 1	Cond 1	12.7
Lib 1	Cond 1	16.3
Lib 1	Cond 1	19.55
Lib 1	Cond 1	9.22
Lib 1	Cond 1	17.25
Lib 1	Cond 1	14.75
Lib 1	Cond 1	25.11
Lib 1	Cond 1	28.59
Lib 1	Cond 1	28.64
Lib 1	Cond 1	12.23
Lib 1	Cond 1	31.77
Lib 1	Cond 1	29.72
Lib 1	Cond 1	0.78
Lib 1	Cond 1	17.19
Lib 1	Cond 1	14.03
Lib 1	Cond 1	10.12
Lib 1	Cond 1	15.37
Lib 1	Cond 1	22.97
Lib 1	Cond 1	16.92
Lib 1	Cond 1	26.06
Lib 1	Cond 1	6.79
Lib 1	Cond 1	17.83
Lib 1	Cond 1	23.49
Lib 1	Cond 1	22.22
Lib 1	Cond 1	20.4
Lib 1	Cond 1	22.65
Lib 1	Cond 1	21.94
Lib 1	Cond 1	19.55
Lib 1	Cond 1	23.88
Lib 1	Cond 1	9.21
Lib 1	Cond 1	20.09
Lib 1	Cond 1	19.59
Lib 1	Cond 1	19.91
Lib 1	Cond 1	22.86
Lib 1	Cond 1	5.92
Lib 1	Cond 1	15.66
Lib 1	Cond 1	17.91
Lib 1	Cond 1	16.66
Lib 1	Cond 1	29.46
Lib 1	Cond 1	52.37
Lib 1	Cond 1	25.29
Lib 1	Cond 1	17.54
Lib 1	Cond 1	11.05
Lib 1	Cond 1	29.4
Lib 1	Cond 1	53.79
Lib 1	Cond 1	54.48
Lib 1	Cond 1	21.22
Lib 1	Cond 1	33.24
Lib 1	Cond 1	22.61
Lib 1	Cond 1	13.61
Lib 1	Cond 1	12.88
Lib 1	Cond 1	18.71
Lib 1	Cond 1	12.19
Lib 1	Cond 1	19.75
Lib 1	Cond 1	34.36
Lib 1	Cond 1	19.37
Lib 1	Cond 1	23.03
Lib 1	Cond 1	16.29
Lib 1	Cond 1	17.74
Lib 1	Cond 1	23.4
Lib 1	Cond 1	24.5
Lib 1	Cond 1	25.56
Lib 1	Cond 1	20.67
Lib 1	Cond 1	15.39
Lib 1	Cond 1	84.15
Lib 1	Cond 1	18.7
Lib 1	Cond 1	19.63
Lib 1	Cond 1	17.36
Lib 1	Cond 1	19.03
Lib 1	Cond 1	21.41
Lib 1	Cond 1	20.08
Lib 1	Cond 1	19.45
Lib 1	Cond 1	22.8
Lib 1	Cond 1	15.05
Lib 1	Cond 1	13.58
Lib 1	Cond 1	13.16
Lib 1	Cond 1	42.05
Lib 1	Cond 1	15.48
Lib 1	Cond 1	15.79
Lib 1	Cond 1	14.99
Lib 1	Cond 1	9.2
Lib 1	Cond 1	23.16
Lib 1	Cond 1	28.95
Lib 1	Cond 1	29.61
Lib 1	Cond 1	21.61
Lib 1	Cond 1	26
Lib 1	Cond 1	25.65
Lib 1	Cond 1	11.13
Lib 1	Cond 1	12.21
Lib 1	Cond 1	20.27
Lib 1	Cond 1	15.5
Lib 1	Cond 1	45.15
Lib 1	Cond 1	11.32
Lib 1	Cond 1	22.21
Lib 1	Cond 1	8.52
Lib 1	Cond 1	19.73
Lib 1	Cond 1	12.76
Lib 1	Cond 1	23.84
Lib 1	Cond 1	23.77
Lib 1	Cond 1	18.69
Lib 1	Cond 1	19.28
Lib 1	Cond 1	13.08
Lib 1	Cond 1	17.16
Lib 1	Cond 1	17.51
Lib 1	Cond 1	13.4
Lib 1	Cond 1	25.52
Lib 1	Cond 1	22.97
Lib 1	Cond 1	9.85
Lib 1	Cond 1	11.06
Lib 1	Cond 1	24.36
Lib 1	Cond 1	18.59
Lib 1	Cond 1	15.61
Lib 1	Cond 1	17.98
Lib 1	Cond 1	13.71
Lib 1	Cond 1	32.48
Lib 1	Cond 1	14.25
Lib 1	Cond 1	12.52
Lib 1	Cond 1	24.73
Lib 1	Cond 1	15.02
Lib 1	Cond 1	11.47
Lib 1	Cond 1	11.01
Lib 1	Cond 1	32.26
Lib 1	Cond 1	14.16
Lib 1	Cond 1	14.75
Lib 1	Cond 1	26.98
Lib 1	Cond 1	21.62
Lib 1	Cond 1	12.35
Lib 1	Cond 1	19.67
Lib 1	Cond 1	11.48
Lib 1	Cond 1	12.78
Lib 1	Cond 1	14.93
Lib 1	Cond 1	13.84
Lib 1	Cond 1	21.14
Lib 1	Cond 1	14.53
Lib 1	Cond 1	20.02
Lib 1	Cond 1	20.04
Lib 1	Cond 1	15.81
Lib 1	Cond 1	19
Lib 1	Cond 1	14.94
Lib 1	Cond 1	15.69
Lib 1	Cond 1	8.19
Lib 1	Cond 1	15.05
Lib 1	Cond 1	25.56
Lib 1	Cond 1	26.29
Lib 1	Cond 1	25.62
Lib 1	Cond 1	14.49
Lib 1	Cond 1	16.78
Lib 1	Cond 1	9.36
Lib 1	Cond 1	15.52
Lib 1	Cond 1	20.62
Lib 1	Cond 1	14.02
Lib 1	Cond 1	10.85
Lib 1	Cond 1	14.13
Lib 1	Cond 1	13.91
Lib 1	Cond 1	36.05
Lib 1	Cond 1	24.03
Lib 1	Cond 1	20.11
Lib 1	Cond 1	17.68
Lib 1	Cond 1	20.22
Lib 1	Cond 1	19.49
Lib 1	Cond 1	18.63
Lib 1	Cond 1	13.5
Lib 1	Cond 1	12.33
Lib 1	Cond 1	16.88
Lib 1	Cond 1	14.26
Lib 1	Cond 1	21.53
Lib 1	Cond 1	10.49
Lib 1	Cond 1	12.75
Lib 1	Cond 1	11.93
Lib 1	Cond 1	9.32
Lib 1	Cond 1	16.83
Lib 1	Cond 1	9.23
Lib 1	Cond 1	18.54
Lib 1	Cond 1	12.71
Lib 1	Cond 1	26.94
Lib 1	Cond 1	15.99
Lib 1	Cond 1	35.25
Lib 1	Cond 1	26.01
Lib 1	Cond 1	19.48
Lib 1	Cond 1	25.1
Lib 1	Cond 1	18.06
Lib 1	Cond 1	21.22
Lib 1	Cond 1	13.53
Lib 1	Cond 1	52.76
Lib 1	Cond 1	14.54
Lib 1	Cond 1	10.32
Lib 1	Cond 1	15.43
Lib 1	Cond 1	16.93
Lib 1	Cond 1	18.76
Lib 1	Cond 1	18.96
Lib 1	Cond 1	15.39
Lib 1	Cond 1	15.32
Lib 1	Cond 1	15.48
Lib 1	Cond 1	12.23
Lib 1	Cond 1	17.65
Lib 1	Cond 1	23.5
Lib 1	Cond 1	68.16
Lib 1	Cond 1	10.61
Lib 1	Cond 1	13.79
Lib 1	Cond 1	27.87
Lib 1	Cond 1	17.55
Lib 1	Cond 1	23.85
Lib 1	Cond 1	13.55
Lib 1	Cond 1	23.8
Lib 1	Cond 1	28.52
Lib 1	Cond 1	11.15
Lib 1	Cond 1	23.23
Lib 1	Cond 1	35.41
Lib 1	Cond 1	14.58
Lib 1	Cond 1	33.18
Lib 1	Cond 1	28.56
Lib 1	Cond 1	33.05
Lib 1	Cond 1	14.08
Lib 1	Cond 1	13.87
Lib 1	Cond 1	12.88
Lib 1	Cond 1	11.46
Lib 1	Cond 1	14.58
Lib 1	Cond 1	19.6
Lib 1	Cond 1	10.29
Lib 1	Cond 1	16.23
Lib 1	Cond 1	22.24
Lib 1	Cond 1	14.51
Lib 1	Cond 1	7.44
Lib 1	Cond 1	25.42
Lib 1	Cond 1	14.78
Lib 1	Cond 1	12.62
Lib 1	Cond 1	16.81
Lib 1	Cond 1	15.18
Lib 1	Cond 1	20.35
Lib 1	Cond 1	21.05
Lib 1	Cond 1	14.01
Lib 1	Cond 1	32.31
Lib 1	Cond 1	41.25
Lib 1	Cond 1	23.79
Lib 1	Cond 1	19.35
Lib 1	Cond 1	19.86
Lib 1	Cond 1	23.31
Lib 1	Cond 1	13.35
Lib 1	Cond 1	30.91
Lib 1	Cond 1	16.23
Lib 1	Cond 1	15.48
Lib 1	Cond 1	21.92
Lib 1	Cond 1	19.71
Lib 1	Cond 1	20.89
Lib 1	Cond 1	11.21
Lib 1	Cond 1	9.16
Lib 1	Cond 1	26.88
Lib 1	Cond 1	22.8
Lib 1	Cond 1	17.34
Lib 1	Cond 1	22.12
Lib 1	Cond 1	26.41
Lib 1	Cond 1	17.47
Lib 1	Cond 1	20.5
Lib 1	Cond 1	25.65
Lib 1	Cond 1	16.62
Lib 1	Cond 1	20.24
Lib 1	Cond 1	64.94
Lib 1	Cond 1	15.14
Lib 1	Cond 1	14.2
Lib 1	Cond 1	13.65
Lib 1	Cond 1	15.41
Lib 1	Cond 1	10.89
Lib 1	Cond 1	17.11
Lib 1	Cond 1	20.06
Lib 1	Cond 1	24.84
Lib 1	Cond 1	14.34
Lib 1	Cond 1	27.16
Lib 1	Cond 1	108.79
Lib 1	Cond 1	25.2
Lib 1	Cond 1	26.64
Lib 1	Cond 1	23.07
Lib 1	Cond 1	20.63
Lib 1	Cond 1	24.61
Lib 1	Cond 1	27.46
Lib 1	Cond 1	13.87
Lib 1	Cond 1	9.79
Lib 1	Cond 1	29.53
Lib 1	Cond 1	15.76
Lib 1	Cond 1	25.09
Lib 1	Cond 1	21.98
Lib 1	Cond 1	14.23
Lib 1	Cond 1	30.19
Lib 1	Cond 1	21.01
Lib 1	Cond 1	13.61
Lib 1	Cond 1	29.58
Lib 1	Cond 1	26.82
Lib 1	Cond 1	76.43
Lib 1	Cond 1	14.36
Lib 1	Cond 1	15.36
Lib 1	Cond 1	30.56
Lib 1	Cond 1	29.16
Lib 1	Cond 1	32.82
Lib 1	Cond 1	30.46
Lib 1	Cond 1	31.42
Lib 1	Cond 1	35.15
Lib 1	Cond 1	22.56
Lib 1	Cond 1	12.91
Lib 1	Cond 1	9.61
Lib 1	Cond 1	15.05
Lib 1	Cond 1	11.19
Lib 1	Cond 1	17.24
Lib 1	Cond 1	17.01
Lib 1	Cond 1	13.03
Lib 1	Cond 1	10.31
Lib 1	Cond 1	29.19
Lib 1	Cond 1	9.94
Lib 1	Cond 1	8
Lib 1	Cond 1	20.49
Lib 1	Cond 1	15.93
Lib 1	Cond 1	15.19
Lib 1	Cond 1	18.14
Lib 1	Cond 1	14.6
Lib 1	Cond 1	19.71
Lib 1	Cond 1	8.93
Lib 1	Cond 1	19.4
Lib 1	Cond 1	32.04
Lib 1	Cond 1	13.93
Lib 1	Cond 1	12.4
Lib 1	Cond 1	16.03
Lib 1	Cond 1	14.16
Lib 1	Cond 1	13.61
Lib 1	Cond 1	20.49
Lib 1	Cond 1	18.43
Lib 1	Cond 1	27.65
Lib 1	Cond 1	25.03
Lib 1	Cond 1	18.75
Lib 1	Cond 1	19.72
Lib 1	Cond 1	17.92
Lib 1	Cond 1	18.84
Lib 1	Cond 1	23.17
Lib 1	Cond 1	29.56
Lib 1	Cond 1	27.11
Lib 1	Cond 1	13.36
Lib 1	Cond 1	16.49
Lib 1	Cond 1	18.58
Lib 1	Cond 1	22.76
Lib 1	Cond 1	16.17
Lib 1	Cond 1	9.83
Lib 1	Cond 1	23.48
Lib 1	Cond 1	18.37
Lib 1	Cond 1	20.62
Lib 1	Cond 1	16.13
Lib 1	Cond 1	23.15
Lib 1	Cond 1	17.07
Lib 1	Cond 1	13.64
Lib 1	Cond 1	27.62
Lib 1	Cond 1	15.7
Lib 1	Cond 1	63.7
Lib 1	Cond 1	22.21
Lib 1	Cond 1	15.74
Lib 1	Cond 1	23.6
Lib 1	Cond 1	10.69
Lib 1	Cond 1	10.49
Lib 1	Cond 1	12
Lib 1	Cond 1	19.29
Lib 1	Cond 1	13.97
Lib 1	Cond 1	13.74
Lib 1	Cond 1	17.44
Lib 1	Cond 1	13.01
Lib 1	Cond 1	15.88
Lib 1	Cond 1	9.82
Lib 1	Cond 1	16.77
Lib 1	Cond 1	21.42
Lib 1	Cond 1	12.69
Lib 1	Cond 1	12.86
Lib 1	Cond 1	13.5
Lib 1	Cond 1	15.68
Lib 1	Cond 1	9.17
Lib 1	Cond 1	27.83
Lib 1	Cond 1	12.57
Lib 1	Cond 1	15.27
Lib 1	Cond 1	11.81
Lib 1	Cond 1	16.8
Lib 1	Cond 1	15.99
Lib 1	Cond 1	26.18
Lib 1	Cond 1	83.83
Lib 1	Cond 1	81.25
Lib 1	Cond 1	25.52
Lib 1	Cond 1	8.82
Lib 1	Cond 1	29.77
Lib 1	Cond 1	13.57
Lib 1	Cond 1	16.59
Lib 1	Cond 1	11.8
Lib 1	Cond 1	18.04
Lib 1	Cond 1	23.41
Lib 1	Cond 1	47.38
Lib 1	Cond 1	13.02
Lib 1	Cond 1	10.1
Lib 1	Cond 1	41.19
Lib 1	Cond 1	12.12
Lib 1	Cond 1	16.17
Lib 1	Cond 1	33.59
Lib 1	Cond 1	24.56
Lib 1	Cond 1	41.3
Lib 1	Cond 1	21.65
Lib 1	Cond 1	13.76
Lib 1	Cond 1	16.56
Lib 1	Cond 1	78.14
Lib 1	Cond 1	13.94
Lib 1	Cond 1	26.4
Lib 1	Cond 1	17.67
Lib 1	Cond 1	38.91
Lib 1	Cond 1	17.11
Lib 1	Cond 1	6.96
Lib 1	Cond 1	13.21
Lib 1	Cond 1	16.67
Lib 1	Cond 1	22.71
Lib 1	Cond 1	12.59
Lib 1	Cond 1	16.95
Lib 1	Cond 1	13.47
Lib 1	Cond 1	12.6
Lib 1	Cond 1	22.51
Lib 1	Cond 1	15.15
Lib 1	Cond 1	22.77
Lib 1	Cond 1	21.19
Lib 1	Cond 1	12.9
Lib 1	Cond 1	6.52
Lib 1	Cond 1	15.38
Lib 1	Cond 1	15.45
Lib 1	Cond 1	15.28
Lib 1	Cond 1	12.58
Lib 1	Cond 1	38.91
Lib 1	Cond 1	22.04
Lib 1	Cond 1	11.69
Lib 1	Cond 1	19.02
Lib 1	Cond 1	14.33
Lib 1	Cond 1	17.23
Lib 1	Cond 1	19.8
Lib 1	Cond 1	4.18
Lib 1	Cond 1	15.54
Lib 1	Cond 1	31.69
Lib 1	Cond 1	16.66
Lib 1	Cond 1	19.21
Lib 1	Cond 1	11.45
Lib 1	Cond 1	14.87
Lib 1	Cond 1	16.14
Lib 1	Cond 1	15.25
Lib 1	Cond 1	18.56
Lib 1	Cond 1	12.08
Lib 1	Cond 1	13.78
Lib 1	Cond 1	16.91
Lib 1	Cond 1	15.1
Lib 1	Cond 1	22.76
Lib 1	Cond 1	13.82
Lib 1	Cond 1	46.66
Lib 1	Cond 1	25.6
Lib 1	Cond 1	23.81
Lib 1	Cond 1	18.58
Lib 1	Cond 1	70.95
Lib 1	Cond 1	11.42
Lib 1	Cond 1	26.14
Lib 1	Cond 1	17.03
Lib 1	Cond 1	13.45
Lib 1	Cond 1	11.26
Lib 1	Cond 1	13.21
Lib 1	Cond 1	18.1
Lib 1	Cond 1	18.83
Lib 1	Cond 1	18
Lib 1	Cond 1	14.88
Lib 1	Cond 1	19.89
Lib 1	Cond 1	23.8
Lib 1	Cond 1	8.93
Lib 1	Cond 1	15.06
Lib 1	Cond 1	28.7
Lib 1	Cond 1	12.5
Lib 1	Cond 1	17.76
Lib 1	Cond 1	23.75
Lib 1	Cond 1	37.64
Lib 1	Cond 1	14.26
Lib 1	Cond 1	14.21
Lib 1	Cond 1	16.92
Lib 1	Cond 1	17.41
Lib 1	Cond 1	15.04
Lib 1	Cond 1	30.15
Lib 1	Cond 1	28.78
Lib 1	Cond 1	19.45
Lib 1	Cond 1	25.72
Lib 1	Cond 1	14.07
Lib 1	Cond 1	16.98
Lib 1	Cond 1	10.51
Lib 1	Cond 1	13.89
Lib 1	Cond 1	14.21
Lib 1	Cond 1	21.99
Lib 1	Cond 1	10.62
Lib 1	Cond 1	28.87
Lib 1	Cond 1	19.65
Lib 1	Cond 1	31.94
Lib 1	Cond 1	9.83
Lib 1	Cond 1	17.45
Lib 1	Cond 1	30.63
Lib 1	Cond 1	28.68
Lib 1	Cond 1	17.64
Lib 1	Cond 1	20.22
Lib 1	Cond 1	12.09
Lib 1	Cond 1	22.96
Lib 1	Cond 1	12.38
Lib 1	Cond 1	27.37
Lib 1	Cond 1	20.75
Lib 1	Cond 1	14.89
Lib 1	Cond 1	15.31
Lib 1	Cond 1	11.34
Lib 1	Cond 1	19.53
Lib 1	Cond 1	20.41
Lib 1	Cond 1	19.93
Lib 1	Cond 1	14.84
Lib 1	Cond 1	17.75
Lib 1	Cond 1	16.88
Lib 1	Cond 1	46.7
Lib 1	Cond 1	18.17
Lib 1	Cond 1	17.19
Lib 1	Cond 1	49.85
Lib 1	Cond 1	29.76
Lib 1	Cond 1	19.29
Lib 1	Cond 1	22.03
Lib 1	Cond 1	16.45
Lib 1	Cond 1	21.98
Lib 1	Cond 1	13.56
Lib 1	Cond 1	17.6
Lib 1	Cond 1	16.46
Lib 1	Cond 1	42.6
Lib 1	Cond 1	24.08
Lib 1	Cond 1	26.68
Lib 1	Cond 1	37.22
Lib 1	Cond 1	31.03
Lib 1	Cond 1	21.93
Lib 1	Cond 1	59.96
Lib 1	Cond 1	33.42
Lib 1	Cond 1	15.88
Lib 1	Cond 1	18.75
Lib 1	Cond 1	9.72
Lib 1	Cond 1	31.98
Lib 1	Cond 1	38.68
Lib 1	Cond 1	11.2
Lib 1	Cond 1	22.3
Lib 1	Cond 1	42.56
Lib 1	Cond 1	44.7
Lib 1	Cond 1	22.09
Lib 1	Cond 1	10.95
Lib 1	Cond 1	19.3
Lib 1	Cond 1	13.94
Lib 1	Cond 1	30.89
Lib 1	Cond 1	39.09
Lib 1	Cond 1	38.79
Lib 1	Cond 1	59.82
Lib 1	Cond 1	21.99
Lib 1	Cond 1	37.58
Lib 1	Cond 1	45.61
Lib 1	Cond 1	34.86
Lib 1	Cond 1	28.18
Lib 1	Cond 1	14.07
Lib 1	Cond 1	32.36
Lib 1	Cond 1	22.68
Lib 1	Cond 1	30.04
Lib 1	Cond 1	25.34
Lib 1	Cond 1	21.22
Lib 1	Cond 1	28.64
Lib 1	Cond 1	13.06
Lib 1	Cond 1	29.17
Lib 1	Cond 1	56.43
Lib 1	Cond 1	10.85
Lib 1	Cond 1	16.62
Lib 1	Cond 1	15.99
Lib 1	Cond 1	18.93
Lib 1	Cond 1	11.16
Lib 1	Cond 1	25.82
Lib 1	Cond 1	32.2
Lib 1	Cond 1	33.45
Lib 1	Cond 1	24.84
Lib 1	Cond 1	39.76
Lib 1	Cond 1	22.73
Lib 1	Cond 1	19.08
Lib 1	Cond 1	16.87
Lib 1	Cond 1	18.64
Lib 1	Cond 1	37.72
Lib 1	Cond 1	38.2
Lib 1	Cond 1	22.22
Lib 1	Cond 1	45.57
Lib 1	Cond 1	20.68
Lib 1	Cond 1	16.23
Lib 1	Cond 1	10.58
Lib 1	Cond 1	16.01
Lib 1	Cond 1	17.31
Lib 1	Cond 1	18.5
Lib 1	Cond 1	17.57
Lib 1	Cond 1	15.54
Lib 1	Cond 1	15.04
Lib 1	Cond 1	31.77
Lib 1	Cond 1	28.57
Lib 1	Cond 1	46.12
Lib 1	Cond 1	23.81
Lib 1	Cond 1	12.21
Lib 1	Cond 1	33.28
Lib 1	Cond 1	31.12
Lib 1	Cond 1	22.56
Lib 1	Cond 1	15.97
Lib 1	Cond 1	14.75
Lib 1	Cond 1	15.05
Lib 1	Cond 1	15.51
Lib 1	Cond 1	15.84
Lib 1	Cond 1	69.69
Lib 1	Cond 1	39.41
Lib 1	Cond 1	23.51
Lib 1	Cond 1	32.18
Lib 1	Cond 1	7.24
Lib 1	Cond 1	31.16
Lib 1	Cond 1	10.04
Lib 1	Cond 1	22.67
Lib 1	Cond 1	20.94
Lib 1	Cond 1	21.27
Lib 1	Cond 1	34.55
Lib 1	Cond 1	24.72
Lib 1	Cond 1	24.1
Lib 1	Cond 1	12.3
Lib 1	Cond 1	23.37
Lib 1	Cond 1	11.87
Lib 1	Cond 1	21.79
Lib 1	Cond 1	47.55
Lib 1	Cond 1	23.34
Lib 1	Cond 1	11.62
Lib 1	Cond 1	16.59
Lib 1	Cond 1	71.55
Lib 1	Cond 1	14.18
Lib 1	Cond 1	16.55
Lib 1	Cond 1	22.16
Lib 1	Cond 1	19.54
Lib 1	Cond 1	19.03
Lib 1	Cond 1	18.99
Lib 1	Cond 1	19.83
Lib 1	Cond 1	52.98
Lib 1	Cond 1	27.99
Lib 1	Cond 1	25.57
Lib 1	Cond 1	23.56
Lib 1	Cond 1	13.57
Lib 1	Cond 1	15.41
Lib 1	Cond 1	13.1
Lib 1	Cond 1	43.68
Lib 1	Cond 1	9.12
Lib 1	Cond 1	11.11
Lib 1	Cond 1	13.28
Lib 1	Cond 1	17.19
Lib 1	Cond 1	30.77
Lib 1	Cond 1	20.06
Lib 1	Cond 1	17.7
Lib 1	Cond 1	15.83
Lib 1	Cond 1	28.71
Lib 1	Cond 1	11.19
Lib 1	Cond 1	20.1
Lib 1	Cond 1	14.93
Lib 1	Cond 1	17.75
Lib 1	Cond 1	76.57
Lib 1	Cond 1	12.24
Lib 1	Cond 1	16.96
Lib 1	Cond 1	93.21
Lib 1	Cond 1	57.12
Lib 1	Cond 1	24.08
Lib 1	Cond 1	88.62
Lib 1	Cond 1	26.74
Lib 1	Cond 1	19.48
Lib 1	Cond 1	11.23
Lib 1	Cond 1	76.03
Lib 1	Cond 1	20.97
Lib 1	Cond 1	20.09
Lib 1	Cond 1	16.51
Lib 1	Cond 1	19.19
Lib 1	Cond 1	15.08
Lib 1	Cond 1	26.23
Lib 1	Cond 1	39.26
Lib 1	Cond 1	25.83
Lib 1	Cond 1	3.7
Lib 1	Cond 1	4.24
Lib 1	Cond 1	39.3
Lib 1	Cond 1	28.62
Lib 1	Cond 1	27.39
Lib 1	Cond 1	17.95
Lib 1	Cond 1	12.49
Lib 1	Cond 1	22.67
Lib 1	Cond 1	36.64
Lib 1	Cond 1	14.82
Lib 1	Cond 1	15.33
Lib 1	Cond 1	20.66
Lib 1	Cond 1	14.47
Lib 1	Cond 1	10.64
Lib 1	Cond 1	17.19
Lib 1	Cond 1	9.85
Lib 1	Cond 1	22.47
Lib 1	Cond 1	16.83
Lib 1	Cond 1	23.34
Lib 1	Cond 1	11.87
Lib 1	Cond 1	18.1
Lib 1	Cond 1	8.46
Lib 1	Cond 1	24.76
Lib 1	Cond 1	8.94
Lib 1	Cond 1	19.94
Lib 1	Cond 1	20.54
Lib 1	Cond 1	42.92
Lib 1	Cond 1	7.25
Lib 1	Cond 1	20.49
Lib 1	Cond 1	59.96
Lib 1	Cond 1	11.95
Lib 1	Cond 1	18.36
Lib 1	Cond 1	12.21
Lib 1	Cond 1	22.2
Lib 1	Cond 1	76.16
Lib 1	Cond 1	19.59
Lib 1	Cond 1	8.59
Lib 1	Cond 1	15.19
Lib 1	Cond 1	10.39
Lib 1	Cond 1	13.36
Lib 1	Cond 1	19.65
Lib 1	Cond 1	7.16
Lib 1	Cond 1	102.47
Lib 1	Cond 1	4.6
Lib 1	Cond 1	8.53
Lib 1	Cond 1	14.67
Lib 1	Cond 1	15.18
Lib 1	Cond 1	10.91
Lib 1	Cond 1	17.3
Lib 1	Cond 1	18.97
Lib 1	Cond 1	6.71
Lib 1	Cond 1	12.7
Lib 1	Cond 1	51.59
Lib 1	Cond 1	17.59
Lib 1	Cond 1	16.21
Lib 1	Cond 1	12.11
Lib 1	Cond 1	15.28
Lib 1	Cond 1	27.7
Lib 1	Cond 1	20.39
Lib 1	Cond 1	23.89
Lib 1	Cond 1	20.15
Lib 1	Cond 1	14.75
Lib 1	Cond 1	10.73
Lib 1	Cond 1	20.86
Lib 1	Cond 1	33.04
Lib 1	Cond 1	22.38
Lib 1	Cond 1	5.09
Lib 1	Cond 1	13.28
Lib 1	Cond 1	16.51
Lib 1	Cond 1	6.63
Lib 1	Cond 1	24.69
Lib 1	Cond 1	11.46
Lib 1	Cond 1	14.97
Lib 1	Cond 1	44.07
Lib 1	Cond 1	18.74
Lib 1	Cond 1	40.05
Lib 1	Cond 1	30.59
Lib 1	Cond 1	45.13
Lib 1	Cond 1	30.51
Lib 1	Cond 1	34.47
Lib 1	Cond 1	26.35
Lib 1	Cond 1	21.93
Lib 1	Cond 1	8.93
Lib 1	Cond 1	15.5
Lib 1	Cond 1	14.25
Lib 1	Cond 1	21.05
Lib 1	Cond 1	30.2
Lib 1	Cond 1	14.39
Lib 1	Cond 1	12.11
Lib 1	Cond 1	19.39
Lib 1	Cond 1	10.77
Lib 1	Cond 1	11.87
Lib 1	Cond 1	59.22
Lib 1	Cond 1	15.38
Lib 1	Cond 1	16.23
Lib 1	Cond 1	15.37
Lib 1	Cond 1	33.78
Lib 1	Cond 1	36.18
Lib 1	Cond 1	14.54
Lib 1	Cond 1	14.26
Lib 1	Cond 1	20.77
Lib 1	Cond 1	19.02
Lib 1	Cond 1	16.44
Lib 1	Cond 1	13.01
Lib 1	Cond 1	6.55
Lib 1	Cond 1	12.51
Lib 1	Cond 1	6.57
Lib 1	Cond 1	13.39
Lib 1	Cond 1	16.56
Lib 1	Cond 1	11.47
Lib 1	Cond 1	9.3
Lib 1	Cond 1	48.95
Lib 1	Cond 1	20.89
Lib 1	Cond 1	17.16
Lib 1	Cond 1	22.11
Lib 1	Cond 1	21.57
Lib 1	Cond 1	33.77
Lib 1	Cond 1	37.53
Lib 1	Cond 1	49.54
Lib 1	Cond 1	38.09
Lib 1	Cond 1	9.74
Lib 1	Cond 1	26.2
Lib 1	Cond 1	17.93
Lib 1	Cond 1	61.96
Lib 1	Cond 1	17.35
Lib 1	Cond 1	9.02
Lib 1	Cond 1	14.81
Lib 1	Cond 1	23.08
Lib 1	Cond 1	18.13
Lib 1	Cond 1	32.83
Lib 1	Cond 1	33.32
Lib 1	Cond 1	18.59
Lib 1	Cond 1	13.42
Lib 1	Cond 1	10.88
Lib 1	Cond 1	20.24
Lib 1	Cond 1	29.12
Lib 1	Cond 1	13.85
Lib 1	Cond 1	19.8
Lib 1	Cond 1	17.74
Lib 1	Cond 1	18.82
Lib 1	Cond 1	18.9
Lib 1	Cond 1	13.47
Lib 1	Cond 1	17.65
Lib 1	Cond 1	9.93
Lib 1	Cond 1	21.37
Lib 1	Cond 1	9.59
Lib 1	Cond 1	17.72
Lib 1	Cond 1	16.9
Lib 1	Cond 1	20.91
Lib 1	Cond 1	35.32
Lib 1	Cond 1	21.21
Lib 1	Cond 1	22.47
Lib 1	Cond 1	28.4
Lib 1	Cond 1	6.34
Lib 1	Cond 1	11.23
Lib 1	Cond 1	17.9
Lib 1	Cond 1	18.58
Lib 1	Cond 1	14.78
Lib 1	Cond 1	21.39
Lib 1	Cond 1	11.81
Lib 1	Cond 1	11.8
Lib 1	Cond 1	16.44
Lib 1	Cond 1	17.62
Lib 1	Cond 1	17.44
Lib 1	Cond 1	16.63
Lib 1	Cond 1	21.16
Lib 1	Cond 1	13.31
Lib 1	Cond 1	20.74
Lib 1	Cond 1	15.35
Lib 1	Cond 1	11.33
Lib 1	Cond 1	11.78
Lib 1	Cond 1	23.74
Lib 1	Cond 1	21.3
Lib 1	Cond 1	24.57
Lib 1	Cond 1	16.77
Lib 1	Cond 1	9.34
Lib 1	Cond 1	6.05
Lib 1	Cond 1	56.34
Lib 1	Cond 1	20.07
Lib 1	Cond 1	14.05
Lib 1	Cond 1	27.9
Lib 1	Cond 1	19.3
Lib 1	Cond 1	46.63
Lib 1	Cond 1	38.07
Lib 1	Cond 1	22.48
Lib 1	Cond 1	25.23
Lib 1	Cond 1	45.07
Lib 1	Cond 1	33.32
Lib 1	Cond 1	25
Lib 1	Cond 1	17.91
Lib 1	Cond 1	17.78
Lib 1	Cond 1	57.85
Lib 1	Cond 1	11.54
Lib 1	Cond 1	23.15
Lib 1	Cond 1	14.32
Lib 1	Cond 1	17.22
Lib 1	Cond 1	14.33
Lib 1	Cond 1	19.95
Lib 1	Cond 1	22.93
Lib 1	Cond 1	17.15
Lib 1	Cond 1	37.97
Lib 1	Cond 1	22.32
Lib 1	Cond 1	33.56
Lib 1	Cond 1	19.48
Lib 1	Cond 1	31.97
Lib 1	Cond 1	8.12
Lib 1	Cond 1	35.49
Lib 1	Cond 1	41.79
Lib 1	Cond 1	13.11
Lib 1	Cond 1	13.42
Lib 1	Cond 1	5.28
Lib 1	Cond 1	109.71
Lib 1	Cond 1	19.1
Lib 1	Cond 1	11.76
Lib 1	Cond 1	26.93
Lib 1	Cond 1	23.38
Lib 1	Cond 1	15.03
Lib 1	Cond 1	20.55
Lib 1	Cond 1	22.26
Lib 1	Cond 1	23.82
Lib 1	Cond 1	27.33
Lib 1	Cond 1	23.9
Lib 1	Cond 1	18
Lib 1	Cond 1	21.98
Lib 1	Cond 1	42.52
Lib 1	Cond 1	30.72
Lib 1	Cond 1	22.41
Lib 1	Cond 1	36.13
Lib 1	Cond 1	13.43
Lib 1	Cond 1	15.63
Lib 1	Cond 1	20.37
Lib 1	Cond 1	20.5
Lib 1	Cond 1	17.48
Lib 1	Cond 1	19.72
Lib 1	Cond 1	26.23
Lib 1	Cond 1	12.18
Lib 1	Cond 1	14.29
Lib 1	Cond 1	23.09
Lib 1	Cond 1	10.19
Lib 1	Cond 1	20.51
Lib 1	Cond 1	32.52
Lib 1	Cond 1	19.01
Lib 1	Cond 1	14.49
Lib 1	Cond 1	19.69
Lib 1	Cond 1	49.06
Lib 1	Cond 1	26.12
Lib 1	Cond 1	16.76
Lib 1	Cond 1	15.2
Lib 1	Cond 1	15.63
Lib 1	Cond 1	19.49
Lib 1	Cond 1	5.69
Lib 1	Cond 1	16.05
Lib 1	Cond 1	11.5
Lib 1	Cond 1	24.13
Lib 1	Cond 1	15.78
Lib 1	Cond 1	22.78
Lib 1	Cond 1	28.53
Lib 1	Cond 1	8.98
Lib 1	Cond 1	20.04
Lib 1	Cond 1	21.52
Lib 1	Cond 1	19.96
Lib 1	Cond 1	21.19
Lib 1	Cond 1	22.86
Lib 1	Cond 1	25.3
Lib 1	Cond 1	8.07
Lib 1	Cond 1	28.33
Lib 1	Cond 1	49.79
Lib 1	Cond 1	29.2
Lib 1	Cond 1	44.62
Lib 1	Cond 1	18.6
Lib 1	Cond 1	22.44
Lib 1	Cond 1	23.44
Lib 1	Cond 1	14.18
Lib 1	Cond 1	17.63
Lib 1	Cond 1	21.23
Lib 1	Cond 1	21.02
Lib 1	Cond 1	22.26
Lib 1	Cond 1	15.76
Lib 1	Cond 1	27.36
Lib 1	Cond 1	16.35
Lib 1	Cond 1	38.59
Lib 1	Cond 1	41.45
Lib 1	Cond 1	12.33
Lib 1	Cond 1	19.2
Lib 1	Cond 1	20.55
Lib 1	Cond 1	10.91
Lib 1	Cond 1	53.13
Lib 1	Cond 1	9.07
Lib 1	Cond 1	16.4
Lib 1	Cond 1	10.84
Lib 1	Cond 1	22.58
Lib 1	Cond 1	20.76
Lib 1	Cond 1	15.47
Lib 1	Cond 1	19.94
Lib 1	Cond 1	58.91
Lib 1	Cond 1	28.76
Lib 1	Cond 1	10.64
Lib 1	Cond 1	18.58
Lib 1	Cond 1	22.59
Lib 1	Cond 1	16.59
Lib 1	Cond 1	20.86
Lib 1	Cond 1	8.5
Lib 1	Cond 1	14.81
Lib 1	Cond 1	16.25
Lib 1	Cond 1	8.43
Lib 1	Cond 1	19.03
Lib 1	Cond 1	27.87
Lib 1	Cond 1	18.22
Lib 1	Cond 1	13.24
Lib 1	Cond 1	21.48
Lib 1	Cond 1	15.8
Lib 1	Cond 1	20.1
Lib 1	Cond 1	23.73
Lib 1	Cond 1	34.7
Lib 1	Cond 1	21.68
Lib 1	Cond 1	21.78
Lib 1	Cond 1	12.95
Lib 1	Cond 1	16.65
Lib 1	Cond 1	33.8
Lib 1	Cond 1	16.91
Lib 1	Cond 1	15.64
Lib 1	Cond 1	17.3
Lib 1	Cond 1	7.71
Lib 1	Cond 1	11.95
Lib 1	Cond 1	18.12
Lib 1	Cond 1	27.71
Lib 1	Cond 1	13.55
Lib 1	Cond 1	19.18
Lib 1	Cond 1	6.87
Lib 1	Cond 1	10.91
Lib 1	Cond 1	37.02
Lib 1	Cond 1	36.63
Lib 1	Cond 1	13.95
Lib 1	Cond 1	24.99
Lib 1	Cond 1	16.5
Lib 1	Cond 1	32.32
Lib 1	Cond 1	11.35
Lib 1	Cond 1	16.03
Lib 1	Cond 1	11.98
Lib 1	Cond 1	34.15
Lib 1	Cond 1	20.31
Lib 1	Cond 1	7.41
Lib 1	Cond 1	17.08
Lib 1	Cond 1	24.88
Lib 1	Cond 1	11.66
Lib 1	Cond 1	16.08
Lib 1	Cond 1	11.32
Lib 1	Cond 1	16.44
Lib 1	Cond 1	12.54
Lib 1	Cond 1	14.3
Lib 1	Cond 1	10.81
Lib 1	Cond 1	21.49
Lib 1	Cond 1	15.73
Lib 1	Cond 1	26.29
Lib 1	Cond 1	19.16
Lib 1	Cond 1	19.67
Lib 1	Cond 1	30.13
Lib 1	Cond 1	16.79
Lib 1	Cond 1	23.52
Lib 1	Cond 1	19.42
Lib 1	Cond 1	14.66
Lib 1	Cond 1	13.48
Lib 1	Cond 1	42.86
Lib 1	Cond 1	30.9
Lib 1	Cond 1	5.16
Lib 1	Cond 1	25.46
Lib 1	Cond 1	32.53
Lib 1	Cond 1	15.6
Lib 1	Cond 1	17.43
Lib 1	Cond 1	44.13
Lib 1	Cond 1	16.7
Lib 1	Cond 1	36.59
Lib 1	Cond 1	17.99
Lib 1	Cond 1	18.07
Lib 1	Cond 1	20.78
Lib 1	Cond 1	15.95
Lib 1	Cond 1	13.96
Lib 1	Cond 1	11.56
Lib 1	Cond 1	34.9
Lib 1	Cond 1	9.93
Lib 1	Cond 1	11.52
Lib 1	Cond 1	33.58
Lib 1	Cond 1	19.85
Lib 1	Cond 1	20.77
Lib 1	Cond 1	17.26
Lib 1	Cond 1	14.59
Lib 1	Cond 1	9.29
Lib 1	Cond 1	44.19
Lib 1	Cond 1	22.97
Lib 1	Cond 1	9.84
Lib 1	Cond 1	26.46
Lib 1	Cond 1	12.15
Lib 1	Cond 1	16.7
Lib 1	Cond 1	23.08
Lib 1	Cond 1	19.41
Lib 1	Cond 1	13.32
Lib 1	Cond 1	32.62
Lib 1	Cond 1	18.72
Lib 1	Cond 1	37.75
Lib 1	Cond 1	22.09
Lib 1	Cond 1	26.3
Lib 1	Cond 1	29.15
Lib 1	Cond 1	9.38
Lib 1	Cond 1	16.53
Lib 1	Cond 1	25.93
Lib 1	Cond 1	9.64
Lib 1	Cond 1	17.07
Lib 1	Cond 1	26.36
Lib 1	Cond 1	17.14
Lib 1	Cond 1	41.83
Lib 1	Cond 1	7.44
Lib 1	Cond 1	13.4
Lib 1	Cond 1	13.35
Lib 1	Cond 1	15.91
Lib 1	Cond 1	63.07
Lib 1	Cond 1	12.45
Lib 1	Cond 1	15.07
Lib 1	Cond 1	11.57
Lib 1	Cond 1	33.26
Lib 1	Cond 1	10.22
Lib 1	Cond 1	9.58
Lib 1	Cond 1	11.61
Lib 1	Cond 1	19.08
Lib 1	Cond 1	9.79
Lib 1	Cond 1	22.72
Lib 1	Cond 1	12.97
Lib 1	Cond 1	20.59
Lib 1	Cond 1	19.87
Lib 1	Cond 1	14.21
Lib 1	Cond 1	17.38
Lib 1	Cond 1	44.4
Lib 1	Cond 1	40.01
Lib 1	Cond 1	14.19
Lib 1	Cond 1	6.74
Lib 1	Cond 1	16.74
Lib 1	Cond 1	16.43
Lib 1	Cond 1	21.62
Lib 1	Cond 1	22.38
Lib 1	Cond 1	12.4
Lib 1	Cond 1	28.62
Lib 1	Cond 1	1.03
Lib 1	Cond 1	29.33
Lib 1	Cond 1	8.46
Lib 1	Cond 1	14.57
Lib 1	Cond 1	32.6
Lib 1	Cond 1	17.24
Lib 1	Cond 1	10.79
Lib 1	Cond 1	14.44
Lib 1	Cond 1	25.4
Lib 1	Cond 1	21.99
Lib 1	Cond 1	14.55
Lib 1	Cond 1	14.07
Lib 1	Cond 1	13.36
Lib 1	Cond 1	15.43
Lib 1	Cond 1	11.03
Lib 1	Cond 1	23.89
Lib 1	Cond 1	41.84
Lib 1	Cond 1	12.99
Lib 1	Cond 1	18.68
Lib 1	Cond 1	13.92
Lib 1	Cond 1	22.11
Lib 1	Cond 1	20.75
Lib 1	Cond 1	28.93
Lib 1	Cond 1	17.08
Lib 1	Cond 1	16.4
Lib 1	Cond 1	14.37
Lib 1	Cond 1	18.18
Lib 1	Cond 1	16.41
Lib 1	Cond 1	6.6
Lib 1	Cond 1	11.76
Lib 1	Cond 1	15.23
Lib 1	Cond 1	14.43
Lib 1	Cond 1	12.63
Lib 1	Cond 1	16.91
Lib 1	Cond 1	15.53
Lib 1	Cond 1	15.08
Lib 1	Cond 1	32
Lib 1	Cond 1	19.66
Lib 1	Cond 1	31.89
Lib 1	Cond 1	22.12
Lib 1	Cond 1	45.03
Lib 1	Cond 1	22.11
Lib 1	Cond 1	13.17
Lib 1	Cond 1	7.28
Lib 1	Cond 1	16.68
Lib 1	Cond 1	20.61
Lib 1	Cond 1	13.11
Lib 1	Cond 1	19.78
Lib 1	Cond 1	13.37
Lib 1	Cond 1	14.15
Lib 1	Cond 1	21.4
Lib 1	Cond 1	16.03
Lib 1	Cond 1	26.33
Lib 1	Cond 1	3.77
Lib 1	Cond 1	41.74
Lib 1	Cond 1	15.12
Lib 1	Cond 1	40.51
Lib 1	Cond 1	26.72
Lib 1	Cond 1	11.92
Lib 1	Cond 1	23.49
Lib 1	Cond 1	18.97
Lib 1	Cond 1	18.18
Lib 1	Cond 1	14.45
Lib 1	Cond 1	12.8
[truncated: 300,878 more rows]
