# Supplementary material for: DeepPhospho accelerates DIA phosphoproteome profiling through in silico library generation
Source: Nat Commun. 2021 Nov 18;12:6685. doi: 10.1038/s41467-021-26979-1 (PMC8602247; doi:10.1038/s41467-021-26979-1)
Supplement: Supplementary file 8 — Source data [file 41467_2021_26979_MOESM8_ESM.zip › Source Data_new/Figure_4b.txt]

Library	Phosphopeptide-Quantifiable-Total	Phosphopeptide-Quantifiable-Shared	Phosphopeptide-Quantifiable-Gain	Phosphopeptide-Quantifiable-Gap	Phosphopeptide-Quantifiable-Loss	Phosphosite-Quantifiable-Total	Phosphosite-Quantifiable-Shared	Phosphosite-Quantifiable-Gain	Phosphosite-Quantifiable-Gap	Phosphosite-Quantifiable-Loss
Lib 1	13399	13399	0	0	0	12047	12047	0	0	0
Lib 2	14172	12082	2090	20	1297	12440	10591	1849	8	1448
Lib 3	14916	11197	3719	12	2190	13129	9771	3358	5	2271
Lib 4	14483	10568	3915	1098	1733	12845	9271	3574	622	2154
Lib 6	15803	11997	3806	19	1383	13837	10513	3324	7	1527
Lib 7	14768	10816	3952	1101	1482	13133	9419	3714	623	2005
