# Supplementary material for: DeepPhospho accelerates DIA phosphoproteome profiling through in silico library generation
Source: Nat Commun. 2021 Nov 18;12:6685. doi: 10.1038/s41467-021-26979-1 (PMC8602247; doi:10.1038/s41467-021-26979-1)
Supplement: Supplementary file 8 — Source data [file 41467_2021_26979_MOESM8_ESM.zip › Source Data_new/Figure_4d.txt]

Library	Phosphopeptide-Quantifiable-Total	Phosphopeptide-Quantifiable-Shared	Phosphopeptide-Quantifiable-Gain	Phosphopeptide-Quantifiable-Gap	Phosphopeptide-Quantifiable-Loss	Phosphosite-Quantifiable-Total	Phosphosite-Quantifiable-Shared	Phosphosite-Quantifiable-Gain	Phosphosite-Quantifiable-Gap	Phosphosite-Quantifiable-Loss
Lib 1	14274	14274	0	0	0	12726	12726	0	0	0
Lib 2	15160	12886	2274	891	497	13096	11154	1942	897	675
Lib 3	15188	11372	3816	1722	1180	13292	9889	3403	1441	1396
Lib 4	15400	10999	4401	2158	1117	13486	9523	3963	1709	1494
Lib 6	17236	12931	4305	739	604	14888	11130	3758	745	851
Lib 7	17366	11861	5505	1932	481	14994	10131	4863	1553	1042
