# Supplementary material for: DeepPhospho accelerates DIA phosphoproteome profiling through in silico library generation
Source: Nat Commun. 2021 Nov 18;12:6685. doi: 10.1038/s41467-021-26979-1 (PMC8602247; doi:10.1038/s41467-021-26979-1)
Supplement: Supplementary file 8 — Source data [file 41467_2021_26979_MOESM8_ESM.zip › Source Data_new/Figure_5d.txt]

Library	Overlap	Phosphosite	Control-1	Control-2	Control-3	EGF-1	EGF-2	EGF-3	Cob-H-1	Cob-H-2	Cob-H-3	PD-H-1	PD-H-2	PD-H-3
Lib 1	True	Q9H8W4-226	-0.3971124598942199	-0.3427479283679594	-0.3918783076475175	0.5795390725698073	0.6025007332075695	0.7169172717834184	-0.3106662363389443	0.09435216816331655	-0.1391069769790222	0.5134815014261879	0.4716788649152384	0.5340271543501832
Lib 1	True	H0YFN7-909	-1.927047869650862	-1.466741388808416	-0.8866650153807201	-0.1759526254834205	0.1427785481766121	0.1580966447814849	-0.4543990680713742	-0.2782620178227112	-0.2863664036013772	-0.1993615267826406	-0.415506024561291	-0.5135038879157171
Lib 1	True	A2A2D0-25	1.281334922739733	1.077974226235889	1.230882752757114	2.34494390681138	2.327038605916007	2.184817186810342	0.4993263259882846	0.6739879188597675	0.6537607510303532	0.6786063930430709	0.6575893319286845	0.4006230754377688
Lib 1	True	P05412-63	-1.383946916654252	-1.744007121321618	-1.545923023744427	-0.7665965114819854	-0.4626287593671622	-0.5931743536118994	-1.536143503780002	-2.011408901662215	-1.943930911489915	-1.315819935811746	-0.7868415696064863	-2.002869109664799
Lib 1	True	P62753-235	1.374316479253245	1.579820237399171	1.297456822831269	2.261425550777713	2.236408297980296	2.522349704502505	1.786335774480239	1.506201569121774	1.590111855563196	1.92171992904491	2.142906915951137	1.79842732480976
Lib 1	True	Q9Y4H2-350	-0.01142734495204602	-0.05435670191334419	0.0116785290061589	0.7923795264303789	0.7121596351332248	1.030069830496605	0.3135825903851305	0.09662051766209258	-0.009786246003785637	0.3475086872946625	0.4454593045975106	0.37190584818571
Lib 1	True	Q9Y4H2-346	-0.01142734495204602	-0.05435670191334419	0.0116785290061589	0.7923795264303789	0.7121596351332248	1.030069830496605	0.3135825903851305	0.09662051766209258	-0.009786246003785637	0.3475086872946625	0.4454593045975106	0.37190584818571
Lib 1	True	P51149-72	-1.192826475234216	-1.365845944241842	-1.168913119799512	-0.440924887112643	-0.3587542546276324	-0.3509054189667539	-0.5939190287191458	-0.4964094796799261	-0.423128071952481	-0.4315825467303711	-0.3197521548609358	-0.4922103956394056
Lib 1	True	P85037-428	-0.7653206150498575	-1.298829179411225	0.3510315811027788	1.543190925061366	1.022097820212323	1.180643418733125	0.8916305921709476	0.7056371416344718	0.7752618103372084	0.8543430643706145	0.9044708411131607	0.838582134130363
Lib 1	True	A2A2D0-16	1.028868195692814	0.6462915927512417	0.7487850702175757	1.872907773282759	1.408633948683089	1.837594368556852	0.2781640658255475	0.167679378903323	0.4133406034803244	0.4404053008797045	0.6268663098654873	0.676090042824044
Lib 1	True	O95239-801	-1.579305883788735	-1.73685287528866	-1.62620084242568	-0.8343783178846699	-0.7940006318717082	-0.8786429209499337	-1.098236537732601	-1.174521971620822	-1.236820722102861	-1.242813453278992	-1.295900540072305	-2.320851614404892
Lib 1	True	P04792-15	0.1027181403654509	-0.1762854928873143	0.2136702687186153	0.8580333292135446	0.730473416907963	1.082131191461486	-0.512402217878748	-0.5481303510066828	-0.5305415485059121	-0.1339816363188188	-0.2233434472193211	-0.3396968019068241
Lib 1	True	P62753-240	1.109306012750746	1.310638395761659	1.059518781464114	1.803327371457666	1.952028122384974	2.218353719765694	1.489558186891363	1.224802259356657	1.309391275921117	1.645444850712714	1.868111291058873	1.730247318624859
Lib 1	True	Q5VZL5-1181	-1.249135539108649	-1.074581363504022	-1.285949434792341	-0.3957500286111823	-0.3883178199956359	-0.4722053494952518	-1.421830699787691	-1.368560484871017	-1.493884008180591	-1.782158954841244	-1.764093472446322	-1.472253887278099
Lib 1	True	Q09666-135	1.830956480144015	2.031603554797231	1.831171574516067	2.798213525025808	2.837444290128032	2.744626707551753	0.7973947387381882	0.8591492968198364	0.7724677695232599	0.5883510946830917	0.5117505621400757	0.4486438912955574
Lib 1	True	Q09666-4100	-0.6551409407894541	-0.8620126963777786	-0.8245941790990553	0.0807615522038545	0.05767496029780415	-0.0922945621195624	-1.956391747067646	-1.505572805920921	-1.351633413752943	-0.7904203703927506	-2.314791801374219	-0.778437160160271
Lib 1	True	P62753-236	1.401509363944755	1.606880318962627	1.328147526206728	2.195673462730598	2.264614865985711	2.378515199882154	1.812734035973869	1.532803269755137	1.622632521818585	1.904419040257462	2.137657505968233	2.007581792700666
Lib 1	True	Q13542-70	1.624010074473986	1.546292868942858	1.548864014304265	2.375047715929064	2.221704951934008	2.552521352210533	1.924518534342142	1.952332673873303	2.338596670935676	2.495122682579487	2.479353791770211	2.685537368270419
Lib 1	True	Q13542-65	1.624010074473986	1.546292868942858	1.548864014304265	2.375047715929064	2.221704951934008	2.552521352210533	1.924518534342142	1.952332673873303	2.338596670935676	2.495122682579487	2.479353791770211	2.685537368270419
Lib 1	True	A0A3B3IRT3-160	-0.7605788586072123	-0.1472518264857782	-0.5444854957197466	0.2459086896215188	0.6927157169186552	-0.0677851100189736	0.8426490968418565	-1.139983120329174	0.217868433061629	0.2139430503438917	0.08631573309000447	0.1514536332351739
Lib 1	True	Q9NRY4-589	-0.2663912976227655	-0.1961691362233305	-0.2295233463242722	0.4990488055039235	0.5288083239375618	0.5806054251709714	-1.901570693670814	-1.413747791753567	-1.702970863594242	-1.417068238673231	-1.195518829172738	-2.001334293684895
Lib 1	True	Q09666-4766	-0.427166463726969	-0.4203531154664332	-0.4467087615687063	0.1012578369584026	0.1456792263230061	0.5218182162414343	-1.147539410472467	-1.081981401294875	-1.127402717732428	-0.3384830205398288	-0.4392852225014245	-0.4944764094562297
Lib 1	True	Q9H788-315	-0.4305238400916509	-0.5824195618801739	-0.3379323582539147	0.1136692573474956	0.4352681822573428	0.3166194023747192	-0.07794504118992929	-0.02334723347942511	-0.07988063114891036	-0.2492821585151726	-0.3353325905217985	-0.4734164698829545
Lib 1	True	Q63ZY3-540	0.6213441762772365	0.7183350712676486	0.5906475092139397	1.288430365609073	1.531092729082916	1.432844755020527	0.8582514855030707	1.10397039631821	1.097867914454209	1.216561442734283	1.04667323674901	1.144157553550684
Lib 1	True	Q92538-1784	-0.8301859861945685	-0.7799367852669494	-0.7082977297593024	-0.2030184191338266	-0.08763113766114618	0.05634208827885465	-0.4339232947147782	-2.791398316484972	-0.9342885138439403	-0.9190850321213696	-1.299734657700647	-1.073889470846989
Lib 1	True	Q01082-2187	0.3568288928565372	0.4183600318475338	0.493370691585022	0.9102658642926468	1.272339055721153	1.263988069664034	1.280905831440604	1.459519233063807	1.570190509369435	1.284514506052715	1.182115247670451	1.310405657883665
Lib 1	True	P36507-226	-0.3180848526455316	-0.721692881649551	-0.1026290148644615	0.2532992165850372	0.533847536807696	0.356740018611616	-0.1331627275697289	0.6606702971876396	0.9569423825448392	-0.04742490092194612	0.1611152961676752	-0.0660466676701446
Lib 1	True	Q53EL6-76	0.6080458924309838	0.7898141250194913	0.6602312298108791	1.354088096969645	1.453858494786886	1.463172622477084	1.150362908693566	1.189175908834124	1.562628398522853	1.312029091761109	1.141264299469907	1.328997745050505
Lib 1	True	Q9Y450-67	0.5030311430041597	0.7168601564937496	0.5199450948043741	1.135260159617665	1.406219603651504	1.350273936459772	1.150607611859936	1.334274534331684	1.263453886901313	1.263199713876098	1.104048790409794	0.9137603464348423
Lib 1	True	O43524-43	-1.067781900570247	-1.836230223887976	-0.9708036348898023	-0.2140284197570139	-0.389212282803353	-0.3884734802846982	-0.3192545490657203	-0.6386009685004606	-0.6592116418663362	-0.6266273181940352	-0.6322378575379978	-0.5411110496802589
Lib 1	True	O43524-32	-1.17319070227982	-1.681370582993569	-0.9708036348898023	-0.2140284197570139	-0.389212282803353	-0.3884734802846982	-0.3192545490657203	-0.6386009685004606	-2.003415876149492	-0.6266273181940352	-0.6322378575379978	-0.5411110496802589
Lib 1	True	K7EN08-218	-0.009636602606059131	-0.04526716459917536	0.2189834533846047	0.6731222961386025	0.6564387357750646	0.8861472260579388	-0.8920017347662216	-1.261550815538889	-0.7595743427821395	-0.86740547113023	-1.193779958989578	-1.486118934187249
Lib 1	True	O60825-466	-0.585140421165609	-0.4928336393799143	-0.4157661777576647	0.07896771240290375	0.2644276530597083	0.1857671410832631	-0.06866866232960792	0.1180806126349454	0.1371644633912537	0.09345886977611809	0.0699769854442644	-0.08033193226545772
Lib 1	True	Q9H7D0-1794	0.3094208549491018	0.2111625467664844	0.4069479549331056	1.020619577286312	0.9183911486219453	1.091942860487687	-1.5506407431087	-0.9229079847529904	-1.283446023424328	-0.6590145074826244	-0.5218439098230071	-1.995335465313575
Lib 1	True	A0A0D9SG79-172	-1.077153047898418	-1.242394627287488	-1.376733899777774	-0.7760203297847894	-0.544171100380689	-0.4872739902045344	-1.618676241815495	-1.539158027144419	-0.202787706115924	-1.555474403953393	-1.828567495420256	-1.087313883956243
Lib 1	True	P08670-39	1.866643982357651	1.93438170117043	1.822067234257815	2.637830155456999	2.671177350191977	2.592712904168967	2.358288133928199	2.393245611910761	2.458485636011546	2.572594991984778	2.347771095514914	2.272695285947549
Lib 1	True	Q01082-2328	1.039009355090534	1.106199738230037	1.013003798831718	1.71762780906741	1.820254453186963	1.771026026751051	1.814286263545301	2.00221485978232	1.982003945089907	1.915944976846824	1.782235636861128	1.84253380489406
Lib 1	True	B1AXG1-346	1.032779441075377	1.036659703090959	0.4827158774306066	1.680823273615468	1.444944712144858	1.641619868485406	-1.965078251262161	-1.089297031487594	-2.092343295205776	-0.925310308316438	-1.171366154847611	-1.685082082256851
Lib 1	True	I1E4Y6-264	-0.2471484798386823	-0.3875133002893361	-0.2138713941987017	0.3596599677219087	0.1486047014165854	0.5195930283106558	-1.500692521367548	-0.7553220189627599	-0.330187596989971	-2.005887042052744	-1.512274711821189	-1.276487921557161
Lib 1	True	I1E4Y6-258	-0.2471484798386823	-0.3875133002893361	-0.2138713941987017	0.3596599677219087	0.1486047014165854	0.5195930283106558	-1.528066510224378	-1.533567077307261	-1.477432992283995	-1.919562095299637	-2.051115095453545	-1.731510877054526
Lib 1	True	O14974-507	0.9822803482363309	1.005012449891589	0.8348137913929086	1.642873757553081	1.761320477817829	1.567531144965342	-0.1949476862674585	-0.1981992126672539	-0.09202188169373834	-0.3040951869924253	-0.4237357636186673	-0.5801595554839284
Lib 1	True	Q9UPQ0-875	-0.8346512647139466	-1.037632807938509	-0.8808084282729818	-0.56567000667608	-0.3112891783891172	-0.1239974371234298	-1.966394520753219	-1.620668895726552	-0.7740351691819267	-0.6119822772122746	-0.8394797256527589	-0.976565141992112
Lib 1	True	Q9H7D0-1789	0.5491572995994736	0.4504787986900469	0.6390683044345781	1.274061144100249	1.005996928834377	1.33104762602163	-0.8361086520210085	-1.487297395807492	-1.968940115575726	-0.4083731568311935	-0.1429056446298336	-0.4008518306647537
Lib 1	True	Q86UU1-430	-0.7279162892617598	-1.165275119776556	-1.263758960133518	-0.4082365833276023	-0.2996969930836784	-0.4152565524110852	0.1281955559600345	0.1695352643314421	0.05777637869608741	-0.09901796849566855	-0.1952501843061267	-0.2047268803528764
Lib 1	True	O15014-467	-0.447943651721936	-0.3376721626864939	-0.2641003124127123	0.07544536411933504	0.3148607620470248	0.3775940591486197	0.04551552751548252	0.2765722995680495	0.3506566592708987	0.07338530963606642	-0.002757395534335044	0.09188502422837178
Lib 1	True	Q9Y6X9-743	-0.123457777913281	-0.1203510665691851	-0.03978465507110362	0.6122385550974708	0.3950747956183845	0.5849752038332686	-2.142276148996264	-1.364414907681345	-1.399260026647783	-2.319211812870896	-2.25483080303415	-1.283581189250003
Lib 1	True	Q9Y6X9-739	-0.123457777913281	-0.1203510665691851	-0.03978465507110362	0.6122385550974708	0.3950747956183845	0.5849752038332686	-1.217995732463095	-1.76282029655097	-1.385973337437966	-1.346367609747205	-1.110474389933504	-1.112488368387915
Lib 1	True	P23443-427	-1.315313941906632	-1.405479434875733	-1.106734274831296	-0.6772402353969508	-0.7364403408683727	-0.6400129360143015	-0.9220856149394919	-0.8713740632707757	-0.7887736040045562	-0.8691729301984921	-0.8014843092849343	-1.266854978224905
Lib 1	True	Q9Y534-19	-1.439049855141047	-1.41619210956456	-1.266345952192947	-0.762090013042581	-0.8914519010001087	-0.7445432781522248	-1.753758800828678	-0.8367691788171533	-1.679057037739928	-1.917596345095742	-1.714351032792914	-0.865117624842848
Lib 1	True	P04792-82	2.250142863466436	2.145162088302699	1.903191805726016	2.758922781484653	2.927652807187914	2.779840576787484	2.22447034895082	2.141448344676991	1.8345040405462	2.078343499716108	2.018240417650472	1.828150515216502
Lib 1	True	O14617-658	-0.9196669247345957	-1.014060079717545	-0.9442859322055247	-0.5068825988517843	-0.3786949284130628	-0.2772477585665127	-1.726902020526001	-1.058106424252198	-1.192573186143	-0.9792410259934448	-1.306579704476037	-1.764335329467744
Lib 1	True	Q9Y613-498	-0.9825976265592149	-0.9738750734400289	-0.828227915711821	-0.4013905561641207	-0.3621412230510887	-0.2753853335225632	-2.622660824185701	-1.606261522385155	-1.376061138088805	-1.955425188819326	-1.563284665819695	-1.338187117695441
Lib 1	True	Q86XL3-268	-0.8965832103637653	-0.952732719221258	-0.9642494893831028	-0.3860790492190733	-0.2398984332993411	-0.4075436897659936	-1.129968901967831	-1.12708784038829	-1.18747497882078	-1.305446449908838	-1.299557160447939	-2.320674304411515
Lib 1	True	P50548-3	0.7874262879434886	0.6726455464507214	0.7164634215496944	1.238430916271706	0.996983978332459	1.591791140063974	-0.9604026359437554	-0.6590391299634312	-0.3266764847367192	-2.003018428960196	-1.266810212809011	-1.678435764012799
Lib 1	True	F8WD26-753	0.6663978118673187	0.7506018318318539	0.7465814740484282	1.118530402412359	1.256389892906341	1.532364540248321	-0.2996869414932061	-0.2196448518539999	0.2675549550449102	0.2056527413855314	0.3142709343905988	0.316841146822506
Lib 1	True	F8VWH9-115	-1.343466149174549	-0.9357856519643509	-0.7896112721650971	-0.5275775566078073	-0.3720238002577722	-0.1387462460250793	-0.2185662720133942	-0.1680521346433616	-0.02581955789479389	-0.5029651637244451	-0.604341320545668	-2.158587394402897
Lib 1	True	Q01970-537	-0.2246495024129006	-0.3410323746550848	-0.2437114939961138	0.4856896192978012	0.3435602417187454	0.2143149756789357	0.4307835893268385	0.3746555670896274	0.2839177245934331	0.1736809587937026	0.2185845113008895	0.07727537689274204
Lib 1	True	Q9UQ35-2272	0.2825785696838561	0.1880770685802159	0.2661549215337519	0.6960306636007275	0.8270328700061349	0.924568155390614	-0.07000317029658158	0.08335251356379098	0.1433778260437748	0.09400478426993607	0.01130066271604146	-0.1045782255759058
Lib 1	True	A0A2R8Y4T1-1109	0.263386184628811	0.0821615476120184	0.1187195203661182	0.4143014933529747	0.7961902272064477	0.8674656782003728	-0.3720691199595568	-0.1337392183633179	0.05682222077638997	0.02203436301078565	-0.268128539147497	-0.2427394247314463
Lib 1	True	Q96RT1-1158	-0.02192154374380778	-0.09076278851771469	0.09383815552636066	0.461980849526644	0.5654695176061127	0.6475619807946611	0.1482307335672137	0.189172993696475	0.474068369328989	0.6976757351470402	0.4299171271900572	0.483936165713289
Lib 1	True	Q9BY89-1760	-0.7279061592475294	-0.7075941966655479	-0.548138932706631	-0.2120427857199038	-0.1545148908447551	-0.02784318966287701	-0.8792299025953081	-0.9898729481660018	-0.8880015169689606	-1.047514960102145	-0.94253772025486	-1.000441191084887
Lib 1	True	Q8WUM9-335	-0.3876552661210195	-0.4198947463828038	-0.6461102533498396	-0.09155373173130754	0.1372531072127503	0.1233074786124378	-0.5100492958446037	-0.3433469326225773	-0.2866057418829824	-0.184120933518498	-0.2111070748192056	-0.3577639126186846
Lib 1	True	Q09666-3412	0.3045512987675617	0.005367364573423047	0.2403576887657876	0.818154414875164	0.7085090340318636	0.7923853266362005	-0.0005720408012086399	-0.06894206430624313	0.09325967904166041	0.2980994591265171	0.3269621034585607	-0.0483124474352914
Lib 1	True	Q8NCE2-530	-1.455429953514574	-1.516643464689132	-1.484084720862825	-1.073250918554782	-0.8580803265517154	-0.9615080650592922	-1.167537137337199	-1.067291119738338	-1.134793750957541	-1.184530614825867	-1.266215345565816	-0.4826187279894232
Lib 1	True	Q7Z5H3-395	0.01714191050394168	-0.0295891069416152	0.144396294743052	0.5745260430015598	0.6972156551553351	0.5712982611504585	0.4540971283720233	0.4130610815911341	0.4509307035989226	0.5639504591781952	0.5727083434980008	0.5105423239849294
Lib 1	True	E9PFD7-1019	-0.5518033612772256	-0.5475283373353977	-0.5414149442102215	-0.05604675686663205	0.1446106722997437	-0.1121642611767159	-0.07304517283435377	-0.02666314389145362	-0.1762981173123727	-0.2486964452593326	-0.09684954258250468	-0.2541350126789369
Lib 1	True	O15085-556	-1.200199780272296	-1.261498683713507	-0.9912207122702487	-0.6165032326208605	-0.5903013455177484	-0.6624841202564398	-1.759200958594069	-1.573522879218204	-1.441551122463622	-2.186526768020964	-1.376675522373777	-1.8203628620951
Lib 1	True	Q13099-133	-1.842942143547857	-1.840392310627083	-1.950760527555344	-1.380725849157843	-1.489133894832327	-1.331993096400991	-2.061369731229755	-1.928231018824712	-1.99565606668648	-1.951524684306754	-1.598116982471771	-1.910848229053737
Lib 1	True	Q8NFC6-2973	-0.5023486320479045	-0.4503334268174413	-0.3594925586091496	-0.004448810701176071	0.100532747792912	0.1535786341770607	-0.2560003539017813	-0.1760313839706208	-0.2342501078900051	-0.2837209004047357	-0.3869349692080273	-0.5135159383075869
Lib 1	True	Q8WUF5-187	-0.5237603872623036	-0.4875034179554019	-0.2906735163344887	-0.04377588308407957	0.03470856628223679	0.2216494150614855	-1.894334627254683	-1.874845172351448	-0.439599354011245	-0.8440212340044362	-1.496191250840921	-1.038676826640448
Lib 1	True	A0A2R8Y5F1-1395	-0.2926790555903994	-0.2416474908942765	-0.3181523329394658	-0.1417783072824157	0.2910197152268361	0.3850697280269675	0.02313604231448976	0.2715586394717692	0.3422668526378613	0.2872316797568428	0.1976854155010546	0.2506401604261985
Lib 1	True	Q96B36-246	1.110081806871206	0.9800670576157903	0.9265492401522575	1.478419909984483	1.683794566089296	1.586324664816711	1.567735144164952	1.621319507052873	1.638498314009175	1.682406408144659	1.520532819268559	1.420258810514668
Lib 1	True	Q8IVF2-4477	-0.7548461101689156	-0.8388724244227531	-0.9072857869864945	-0.3804154711915618	-0.255361412079696	-0.3277401742150507	-0.7432494791752758	-0.7160149188359171	-0.6464736684277178	-0.6566283729164694	-0.7105679642297517	-0.8469549714472966
Lib 1	True	E9PGT3-358	0.3428718627528527	0.3081714529526445	-0.2657190809947144	0.8503897593971754	0.5983232927752119	0.7343335546917976	-1.565954319889983	-1.140008134928417	-1.576387211772704	-1.001620178590092	-0.478963925086523	-2.182379115041216
Lib 1	True	E9PGT3-352	0.3428718627528527	0.3081714529526445	-0.2657190809947144	0.8503897593971754	0.5983232927752119	0.7343335546917976	-1.052222007224338	-1.487693937376044	-1.323591696752811	-2.06679641281923	-1.996680687711568	-1.004939308060403
Lib 1	True	Q9BZL4-407	-0.1660376138966942	-0.2445029192840675	-0.07308888331933822	0.3251531220289759	0.3775430373168027	0.4073654722030266	-0.8555074859501953	-1.02258999690279	-0.9436270980096042	-1.03397913720818	-0.8639087696414354	-1.47945888692806
Lib 1	True	A0A1B0GTU4-137	-0.1776810326004246	-0.279787821055448	0.05355287956945851	0.2629341269058145	0.4687977408280231	0.4648431853954821	0.1186796156504531	0.3230072392497222	0.5623387803781847	0.4086115767100326	0.3023546548007883	0.3015006255107602
Lib 1	True	Q52LW3-913	0.04088531059842447	-0.05906138579911327	-0.0100983906377531	0.4657634611666749	0.6063221768947481	0.5102315661710377	-0.5592037221156057	-0.5401898100282571	-0.5614900465632173	-0.3698909272854271	-0.3977845830033932	-0.5071399969292528
Lib 1	True	P19634-703	-0.5144151024489225	-0.4537495433672478	-0.5161867462013259	0.07997851401235664	0.08688015150243161	-0.09871975316548401	-1.163810351095459	-1.082997110332334	-1.113135394375307	-0.7769298714645846	-0.7640919094222035	-1.80806056166174
Lib 1	True	B5MBX5-46	-0.3323799920106386	-0.4745635883691747	-0.4129876156713336	-0.04689107277317033	0.1945878435322364	0.1349001565554666	-1.074719721649524	-0.9613479339553296	-0.9446815536932998	-0.7640445131239844	-0.8381620679486321	-1.02528512496712
Lib 1	True	Q14315-2233	2.480087720620058	2.448304307545962	2.431986718655091	3.058796650283808	3.148733722161232	3.021969959171157	3.093792183872739	2.961047365932121	3.178832094278058	3.235313261039713	3.104860911464274	3.232504562139696
Lib 1	True	P49840-21	0.4022234097068426	0.3798750611592638	0.4664873302644432	0.7740340454424264	1.010401695441152	1.00801828835361	0.8670057242187741	1.06452078805092	1.152186288999925	0.988835396087022	0.6989139577068574	0.8419136591668298
Lib 1	True	P52948-670	-0.4632924501377848	-0.1151043996818546	0.1043132847667461	0.211780176998823	0.3038189038262615	0.5368552310975103	-0.1948337689770887	0.0448523449387964	0.2368379254149423	-0.1605246625266648	-0.4621210562339321	-0.1293712362569728
Lib 1	True	A0A0R4J2E8-188	1.403064526095045	1.143801286560988	1.234136421949409	1.75084559818894	1.810844688562762	1.900895351688695	1.012446858358134	1.395247314265359	1.674646577166698	1.282970419643301	1.174903595510173	1.070836501736061
Lib 1	True	Q8WUF5-183	0.1430442096371116	0.0309258059402828	0.1756782591837703	0.5908009623116364	0.3473133702220297	0.7828340487787353	-2.105271497061676	-1.769566318376495	-1.703151565222531	-2.156424837274896	-0.8908225076200981	-0.8271265784358158
Lib 1	True	Q9UJU6-283	-0.8516192174166534	-0.864796385135169	-0.9833278508048262	-0.4561606250630292	-0.4452298319403659	-0.3991679272933733	-1.049708135972143	-0.9233302330820566	-1.035491149249556	-0.9717380621241952	-1.047749497203351	-1.250921278220116
Lib 1	True	O60784-462	0.5234302163622228	0.4539005717306659	0.4883586242753789	0.8772465256214189	1.080663706554785	1.029880355479169	0.2954852253713154	-1.878935430212583	0.5895519869809008	0.4080680469979072	-1.970135117978602	0.02728779371832914
Lib 1	True	C9K0J5-662	0.4383071996349212	0.3887757214461855	0.6014752890164404	0.8457731696884989	1.049932425052485	1.047371774508725	0.01773510070796162	0.2239659709355818	0.3965409376930396	0.2527834561434474	0.1619583496431224	0.1217162486547851
Lib 1	True	O75962-2455	0.8569384618811753	0.8159776703175908	0.7044044649956239	1.290576558757326	0.9929082016882632	1.475950874125492	-1.65248181892721	-1.949471078232768	-1.317075606041571	0.2681871856090887	0.3960312434597423	0.1565412477415651
Lib 1	True	O75962-2459	0.8569384618811753	0.8159776703175908	0.7044044649956239	1.290576558757326	0.9929082016882632	1.475950874125492	-0.9855322537025729	-1.462706796728223	-0.8510873665132073	0.2681871856090887	0.3960312434597423	0.1565412477415651
Lib 1	True	P48960-831	-0.8935269275440149	-0.7480398573421856	-0.5582701688352768	-0.3847264136954471	-0.1533133008235208	-0.2631836670227826	-1.972807897778146	-1.297415983205135	-1.264364840977381	-2.190215376153635	-1.738643135201615	-0.8007189539372322
Lib 1	True	O14544-311	-0.4464656638879133	-0.3832395280527151	-0.4932645873555939	-0.006731014892354848	-0.01277423827944215	0.08064716415653708	-0.918648444066024	-0.5796783075669547	-0.8035606403394637	-0.496005245625371	-0.4380648226656781	-0.974957155885601
Lib 1	True	A0A1B0GTU4-106	0.7350181658432104	0.8023516244137364	0.7296325081144942	1.060811094402236	1.194420449299193	1.399379236941254	0.5186281665076474	0.6781830238348974	0.8140930663476984	0.7244672937872813	0.4855342777449948	0.5737048208620922
Lib 1	True	O96013-104	0.2304398730823347	0.04492383184886149	-0.1184145813631647	0.4597722858663031	0.4557490150275135	0.6620207368522232	-0.874615582203892	-0.01366403076749234	-0.1238404210919717	0.2780592202908384	0.5010743695323372	0.6343513845741664
Lib 1	True	Q92545-1863	-1.786061307866333	-1.76585571642477	-1.719188643109263	-1.369093905264002	-1.33104942728663	-1.342371255047858	-1.734638234186689	-1.738761848797957	-1.734941841294515	-1.802223903991961	-1.43227266840501	-0.8464080774593713
Lib 1	True	A0A1B0GTL5-395	0.7516528418908497	0.6334172109336416	0.5357447329949501	0.9701425976078979	1.199792166728816	1.206442537037591	0.78925963444788	0.7948081200230701	0.7258128353633192	0.6887029851041849	-1.449709395635518	0.6968494679733289
Lib 1	True	O60504-606	0.4131312559375704	0.4716997348386701	0.7109657779975608	0.931632872676434	1.100115173752285	1.068804900001017	0.2907080671140059	0.5916540027292645	0.7595904923240798	0.5298544474594387	0.2693479509144834	0.5651950780923318
Lib 1	True	Q8N6H7-368	-0.09076054921749022	-0.2094721167314162	-0.0996450752934358	0.3167200918440264	0.2128028397531846	0.4225839477231824	0.03224193013032248	-0.02182678422950033	0.172001501242582	0.1854066433049967	0.2075226355475236	0.2289455025334734
Lib 1	True	O60271-203	-0.2984051994321792	-0.311308181420571	-0.4736497165079636	-0.1495750269365194	-0.4132963821649034	0.3870570383212673	-1.022597039363054	-1.367091906522613	-0.9356834785013072	-0.5641444354856298	-0.4848578426526157	-0.8277260614956186
Lib 1	True	Q8WYL5-897	0.5580773887194539	0.6583851082533656	0.6589366578533306	1.13096579762221	1.026935565859557	1.153764307422632	0.2771539244852179	0.07985606989106954	0.09778567396333679	0.108716818687769	0.1679436302077388	-0.02648915841209575
Lib 1	True	H0Y2V6-1124	0.9565361445443615	0.9536432721708856	0.9668123624065855	1.395259965173642	1.334787722077787	1.550849444760351	0.9913762705278005	0.7912031526709872	0.7038862819962332	0.7948122345420799	1.077858369728602	0.7959859915324765
Lib 1	True	H0Y2V6-1129	0.9565361445443615	0.9536432721708856	0.9668123624065855	1.395259965173642	1.334787722077787	1.550849444760351	0.9913762705278005	0.7912031526709872	0.7038862819962332	0.7948122345420799	1.077858369728602	0.7959859915324765
Lib 1	True	Q15365-264	0.8653634450580584	0.8238757703495122	0.661078459873428	1.333068032297613	1.433306390120644	1.106359969984297	1.326328008719038	1.514690939546216	1.521263128509215	1.474853555872282	1.380570129562217	1.088173005427189
Lib 1	True	A0A499FJI4-3440	-1.315230793301066	-1.399891570227846	-1.347530197462692	-1.080743732301569	-0.8042241605411915	-0.9939153051741938	-1.390644390013222	-1.198859359781704	-1.499146342884049	-1.283107042846726	-1.081954760202195	-1.652976287549196
Lib 1	True	P23443-444	-0.5107527117186901	-0.2367056328659591	-0.6921948077774734	-0.03953298979060185	-0.1730215204361983	0.0770135824695609	-0.6533468389803728	-0.8818247740956806	-0.9552127466010649	-0.3179575840599247	-0.1128722990797748	-0.4050608109472679
Lib 1	True	P23443-441	-0.5107527117186901	-0.2367056328659591	-0.6921948077774734	-0.03953298979060185	-0.1730215204361983	0.0770135824695609	-0.6533468389803728	-0.8818247740956806	-0.9552127466010649	-0.3179575840599247	-0.1128722990797748	-0.4050608109472679
Lib 1	True	P23443-447	-0.5107527117186901	-0.2367056328659591	-0.6921948077774734	-0.03953298979060185	-0.1730215204361983	0.0770135824695609	-0.6533468389803728	-0.8818247740956806	-0.9552127466010649	-0.3179575840599247	-0.1128722990797748	-0.4050608109472679
Lib 1	True	Q12888-1056	-0.004366727240613918	-0.121383186027714	-0.01592563910096552	0.06911832263496734	0.4252596353343502	0.5241664471040505	-0.3375685445044772	-0.09562297198562272	0.02096077750206341	-0.0480793595716596	-0.4283554604770253	-0.4545185173334502
Lib 1	True	H0YMH7-104	-0.834525449291923	-0.9150097706051533	-0.99867901733504	-0.6718905724870251	-0.52044648227591	-0.4014065998606303	-0.899554514941479	-0.8863129770352676	-0.9982384832878748	-0.9136956319587201	-1.133897992276996	-1.260455460218261
Lib 1	True	Q09161-22	0.8967655480573348	0.8657813736203883	0.7389189710336356	1.21013460102404	1.378263656857955	1.315570101649631	0.2888254009594308	0.573856499679218	0.4583045551902291	0.4506882967612028	0.355154447511121	0.02690008448953823
Lib 1	True	Q8WUF5-358	0.9289429173031625	0.9314179783001129	0.9289979375016498	1.243414564261119	1.425604999692836	1.468591011247099	-0.9526808126439543	-1.483595626193144	0.6747764535377639	0.5859443754874257	0.539044102279454	0.3303698476274046
Lib 1	True	Q9P2N5-1020	-0.2564422315442792	-0.2334695248714408	-0.3508662188529397	0.01482876461876914	0.1755941810826548	0.2072831552739641	-1.693435423425323	-2.008369324304884	-0.8073692266388848	-2.225952764715874	-1.777992515939484	-1.814825213470091
Lib 1	True	C9JEZ4-89	1.3460172900408	1.195739913617482	1.305188288414901	1.627206346663714	1.928687527038351	1.73905207649463	0.8991043696217842	0.9115978028180789	0.8994991728769353	1.105385569799685	0.9137010036923527	0.9744719859184507
Lib 1	True	Q9BV36-337	-0.3590211485801668	-0.2944571873196026	-0.08409420109209625	0.03366699547877278	0.2437637697265495	0.2415831071568729	-0.2447322349392433	-0.1501363947317043	0.02125635041878125	-0.2395893673441104	-0.3114033934605348	-0.1672681369669226
Lib 1	True	P08559-232	0.8567818939024374	0.8983986805914697	1.007438966207065	1.299912269232446	1.424232372014417	1.425041682799944	1.462574565308852	1.48918993666825	1.65149697345031	1.686829162347347	1.596115474260836	1.423398861667781
Lib 1	True	E5RJU9-275	0.2037763831712276	0.05683256568198809	0.0008889775209326634	0.3537289848835754	0.5916099813858162	0.5812946501653371	-0.3077669015439757	-0.2703413464035859	-0.2252010460788381	-0.3175693362844402	-0.5205851435945391	-1.25649233700981
Lib 1	True	Q9BYX2-920	-0.2032784329844723	-0.3377184614904104	-0.1072238422569055	-0.002356547488613123	5.422267406816743e-06	0.4159443665016327	-0.1076969634344154	-0.2517012863742444	-0.09358445866768376	-0.1007438251448271	-0.09613574362161327	-0.2088371842642825
Lib 1	True	Q9BYX2-915	-0.2032784329844723	-0.3377184614904104	-0.1072238422569055	-0.002356547488613123	5.422267406816743e-06	0.4159443665016327	-0.1076969634344154	-0.2517012863742444	-0.09358445866768376	-0.1007438251448271	-0.09613574362161327	-0.2088371842642825
Lib 1	True	Q8WX93-641	0.5644706261994167	0.1553282262667266	0.2403020877803734	0.5019374136236264	0.9293763777891602	0.8325144480781201	0.04888772343405801	0.1483302848407271	0.2193382767872614	0.452873432576247	0.187990513179779	0.4678543186693826
Lib 1	True	O75410-276	-0.4485938172904069	-0.4559609115385609	-0.4399648184884706	-0.1216042227269985	-0.05311879376304595	-0.001906491816892201	-1.998106320185533	-1.948700463450915	-0.8758685565912488	-0.8627053193953038	-1.829971352551169	-1.131947149238398
Lib 1	True	Q6PKG0-376	-0.525591393513002	-0.5753778981345327	-0.5970087375978147	-0.145512633885324	-0.1869580237153648	-0.1720881302430917	-0.4416044892581623	-1.337565192101907	-0.7153701927320478	-1.38632702492826	-0.7863502247837622	-0.8537423817042004
Lib 1	True	Q3V6T2-1417	-0.866921223700569	-0.9765047424890984	-0.9275688493278917	-0.6453249669234521	-0.6095375960569049	-0.436831127372894	-0.6932370061349942	-0.6717177503583385	-0.7155825454692423	-0.7462307221200335	-1.065496828590619	-0.6639728394073591
Lib 1	True	Q9NP61-143	0.1308435791670308	-0.08986341175896802	0.2053892526137478	0.2949550122641284	0.5053256245259855	0.6301605593800356	-0.9083969579631568	-0.240447788980428	0.1142999319299972	-0.2118598643816357	-0.4675774888019321	-0.3699818058566529
Lib 1	True	I3L2J8-47	-0.7771616562934992	-0.7639935942631121	-0.6182859279639422	-0.3983013405052589	-0.3158920790714363	-0.3008575277673963	-1.093433044913699	-1.166529846704394	-1.11095494505114	-1.093188574216371	-1.917928033740811	-1.36694551048588
Lib 1	True	Q9BWH2-151	-0.6523005867224102	-0.7843353059293242	-0.7901673485662656	-0.4416468592696806	-0.4215664927943849	-0.2560995740503364	-0.3921083436806316	-0.3675274079733545	-0.424068792605898	-0.4930616929229004	-0.3871236401764401	-1.678789515984299
Lib 1	True	A0A3B3IRT3-407	0.7893447602506165	0.6873889759411504	0.7601836620226484	1.179161493392693	1.224065390416555	1.171790174019272	0.7599106380063022	0.7291698689141918	0.7283082730423717	0.8680847369387322	0.7605898529722761	0.5553232641346126
Lib 1	True	O94804-952	-0.3879593951877721	-0.4523860471240858	-0.3273171504143333	-0.1466817505377074	0.009912071010505775	0.09336441555715207	-1.175602696638942	-2.038549534701998	-0.9035546816219372	-0.8025317509946045	-1.23112592525561	-1.865436792975693
Lib 1	True	F8VPD4-1796	1.720723091701976	1.765245161473311	1.540739289212274	2.026986889075521	2.282401649995226	2.114499282783851	1.973310279915343	2.191954091087415	2.21493078909749	2.226786166411572	1.86784657102022	1.759428342904547
Lib 1	True	Q7L804-388	-0.2457514520961847	-0.1320146734716658	-0.1014903368373152	0.2057014515898415	0.1862079210216709	0.2821555911267839	-0.3096273243901249	-1.534820789223468	-1.101663945817664	-0.6928752263598863	-0.860093989685989	-1.35997106998116
Lib 1	True	A0A286YFD6-20	0.5180106193384065	0.4378596856632986	0.4791071294329581	0.7196320075803259	1.033367282183545	0.8918609876493944	0.6646015776044075	0.8763465825735229	0.887054015653881	0.927199596269882	0.8330014904476537	0.7508766233390287
Lib 1	True	Q96EQ0-297	-1.271341910143683	-1.158914851593256	-1.125651067610061	-0.8697173686113915	-0.8800693585271968	-0.7818543197446588	-0.867461080955617	-1.718374168729004	-1.572283408466868	-1.608171989147863	-0.5703268330741859	-1.070447903607235
Lib 1	True	Q14934-213	-0.4247342313997223	-0.187788179123291	-0.2063527664999644	0.2563658927025564	-0.2191856474958998	0.192266050992746	-0.4507524762972384	-0.5012537534818218	-0.4352304047561736	-0.05878612519168244	0.3287469495968973	0.279759985904849
Lib 1	True	Q14934-217	-0.4247342313997223	-0.187788179123291	-0.2063527664999644	0.2563658927025564	-0.2191856474958998	0.192266050992746	-0.4507524762972384	-0.5012537534818218	-0.4352304047561736	-0.05878612519168244	0.3287469495968973	0.279759985904849
Lib 1	True	Q13131-356	-0.292922809434895	-0.4231475784329786	-0.2818281709048717	-0.001835471214878636	-1.906682129602101	0.04084223441636031	-0.9914895042933777	-0.2809472425019556	0.2733051021100136	0.1500438198122476	0.0656528361552016	-0.1773793199060781
Lib 1	True	E7EPX0-468	0.3558645083616598	0.3643773979668372	0.4774979561257726	0.7586351434488464	0.7137457730965137	0.8912379210334003	-0.2653615238007455	-0.4324002286041908	-0.4993721749998514	-1.360959476016028	-0.3539396728750368	-0.4261624614115099
Lib 1	True	E7EPX0-472	0.3558645083616598	0.3643773979668372	0.4774979561257726	0.7586351434488464	0.7137457730965137	0.8912379210334003	-0.2653615238007455	-0.4324002286041908	-0.4993721749998514	-1.821476276676445	-0.3539396728750368	-0.4261624614115099
Lib 1	True	Q68CZ2-776	1.404629653006234	1.439498765418384	1.461653365946401	1.758476987177909	1.911676877698519	1.91733217996949	1.048942265896345	1.298817146298582	1.466216567123228	1.409551133094886	1.311585557085684	1.254091660512878
Lib 1	True	P17535-100	0.6092493128918767	0.3594009147715387	0.3153278771807973	0.7573043208700637	1.001478927188969	0.7720556321922797	0.3338250064519926	0.3916711153274028	0.3881852154268063	0.4299511851419002	0.3259471582855756	0.1157694317763524
Lib 1	True	Q9Y4H2-306	1.144614368360034	1.118810367929093	0.9357217854336833	1.2872987212072	1.444348528408753	1.603341683010782	1.151628837870066	1.25545018460661	1.330438024466682	1.483664418884511	1.236922419146685	1.397507311937784
Lib 1	True	Q9P2B4-563	-0.3275768561736071	-0.6545482027840132	-0.5264092679826365	-0.1079939024135444	-0.1403540084031237	-0.1152817629382916	-1.776270336708365	-1.386303612439436	-1.137815747565018	-0.531643768798724	-2.028736823900765	-2.589465760097455
Lib 1	True	A0A2R8Y7R9-1181	-0.758449406552298	-0.8682227594978619	-0.5137148033381114	-0.4830302911591988	-0.3434069401469511	-0.2701295401845211	-1.696194499074818	-0.3517412661147573	-0.2810229056281829	-0.2228865062590098	-0.2625452881129466	-2.225669249095513
Lib 1	True	H7BYT1-349	-0.8882081540996394	-0.9241566224141698	-0.7721565198533753	-0.5684581310334561	-0.6685924919790266	-0.3989838810702089	-2.11309809589151	-2.395663774020592	-1.119407736203586	-1.074734658238281	-1.082970452900947	-1.104930807541209
Lib 1	True	H7BYT1-347	-0.8882081540996394	-0.9241566224141698	-0.7721565198533753	-0.5684581310334561	-0.6685924919790266	-0.3989838810702089	-1.687573558330642	-1.682527608273129	-1.119407736203586	-1.460439138035232	-1.082970452900947	-1.104930807541209
Lib 1	True	Q15742-162	-1.155752288752556	-0.865494305999653	-0.9537153643373928	-0.6343477163099628	-0.6562581141234867	-0.656314939120046	-0.9879624998583343	-1.030335664549912	-1.119563476053306	-1.378526987146665	-1.209728223258505	-1.220809990796971
Lib 1	True	O60271-217	-1.090251097065743	-1.118804396166272	-1.123236579053555	-0.8208974953992415	-0.7637284255954759	-0.7696547225207722	-1.089839101369289	-1.288685689145587	-1.896143330903072	-1.505028235934507	-1.919816223586596	-1.111361518116022
Lib 1	True	Q9UKA4-18	-1.715879842158881	-1.827500173836691	-1.604149377788997	-1.561032736150118	-1.403135584750761	-1.398976475785666	-1.946779192762576	-1.720497457696447	-1.693708799349965	-1.737430449738782	-1.610796489608039	-0.5056340407023044
Lib 1	True	C9J869-85	-0.1298087147022955	-0.2597386139142293	-0.2185343397403571	-0.003430132135682886	0.2593389789043523	0.1823690218914603	-0.5289671019552793	-0.2451763838104654	-0.4433280831366753	-0.3970185268487663	-0.566109367280528	-0.7649785308840736
Lib 1	True	Q9UPQ0-377	-0.9701287294619537	-0.9737042911476229	-0.9120840875885882	-0.7288396442889024	-0.5496176373279317	-0.6105108762666606	-1.94359047092252	-1.305983121655737	-1.488073672528554	-1.219370102566208	-1.131167215243786	-2.281952317419883
Lib 1	True	Q9C0C2-691	-0.09607918507039809	-0.2446971979209165	-0.06494735209814737	0.1840382385664756	0.2242941965881399	0.2705067809681796	-1.848163326930541	-0.07560095437958292	0.2862125155769532	0.1593182555969195	-0.02574260650373311	-1.20326704019838
Lib 1	True	Q9UJM3-131	0.03688074252443907	0.09021331049961526	-0.00352562741773682	0.3945738776548691	0.3402391001853925	0.4534907789370998	-1.408037252829845	-0.9593119827709051	-1.379606245129031	-0.2803112597457903	-1.122518748690308	-1.604142551547498
Lib 1	True	Q9UJM3-127	0.03688074252443907	0.09021331049961526	-0.00352562741773682	0.3945738776548691	0.3402391001853925	0.4534907789370998	-1.755146369816814	-1.067173538592073	-1.899711199771548	-0.2803112597457903	-1.122518748690308	-0.5988788851047264
Lib 1	True	Q09666-41	0.3190276640674828	0.2558645147643794	0.3218064748379449	0.5714016479805043	0.7110919938681703	0.7087289221801819	-0.1056981262289694	0.1148588130729882	0.2597584187113854	0.2184505600438227	0.1479982615395626	-0.02289361336194273
Lib 1	True	Q86TB9-194	0.008036365659115221	0.01116586939117716	-0.001280250066452493	0.3330068700880858	0.4565478371605653	0.3249153383581154	0.356215584039601	0.4196597639310528	0.5373073904972635	0.424458869564438	0.4666463113089939	0.2264885962456067
Lib 1	True	F5GZK9-149	-0.1237434640723686	-0.2068576508481446	-0.2088211203361566	0.09373706818989479	0.2439997773669811	0.1796315642595955	-0.3988357518083621	-0.4047975986339047	-0.4544394110180847	-0.483710263110849	-0.6396692853986921	-0.732470726258602
Lib 1	True	Q9Y5W3-173	-0.170581253015987	-0.0570389309724184	0.02789305722008065	0.164147042497253	0.391325991743949	0.3001721364972337	-2.025940051275837	-1.982303212103132	-1.711157412062635	-1.973370205478595	-1.818920278236792	-1.854927091073052
Lib 1	True	Q9Y5W3-177	-0.170581253015987	-0.0570389309724184	0.02789305722008065	0.164147042497253	0.391325991743949	0.3001721364972337	-0.2513998042064964	-1.470052658441862	-1.447642985283358	-0.9258247096544369	-2.332086492583087	-1.491242193360891
Lib 1	True	H0Y612-880	-0.4541273829201594	-0.2264378938308486	-0.4225636516915923	-0.08321493604176199	-0.1618927009291603	0.09944852136730131	-0.4807248545551747	-0.3221261870967242	-0.02819030479074877	-0.4101385613379061	-0.6493821610299362	-0.6487149238791043
Lib 1	True	I3L2J8-78	-0.9496689941750495	-0.7881399300170944	-0.9343905761068608	-0.5988341452650485	-0.9191149497383752	-0.3794123505695572	-1.843649518578332	-1.239348125862143	-1.638216422507919	-1.141753899630259	-1.000269322783719	-1.224182739277748
Lib 1	True	I1E4Y6-26	0.9009307168654225	0.8925074303116151	0.9587204895356196	1.362779052719698	1.173360303508042	1.357483894938662	-0.09521947306738539	-0.2165812300650466	-0.04325335170757909	-0.04090190110733296	0.1331194828856521	0.19675472939265
Lib 1	True	I1E4Y6-30	0.9009307168654225	0.8925074303116151	0.9587204895356196	1.362779052719698	1.173360303508042	1.357483894938662	-0.09521947306738539	-0.2165812300650466	-0.04325335170757909	-0.04090190110733296	0.1331194828856521	0.19675472939265
Lib 1	True	Q14D04-430	-0.2678623428121366	-0.1263879498715638	-0.04039690682779955	0.1588256632521769	0.1714652461691359	0.262442980004364	0.04359853341454197	0.2035432195081747	0.2840085622222962	0.09959951819534854	0.0922612428906133	-0.09407347978416117
Lib 1	True	E9PGT3-369	-1.440826746793913	-1.413895425755923	-1.312721410656428	-1.095258027438352	-1.056945348311707	-1.110014113692252	-2.081516158248962	-2.051453106477685	-2.149343361081545	-1.57438307611684	-1.4809409999103	-1.51093495439454
Lib 1	True	Q14693-162	-0.7236205896858733	-0.8681756799839404	-0.6732267901852441	-0.5871704947948451	-0.5947525593192456	-0.2471512024763941	-1.795701333904055	-1.056299238269626	-0.9870330974264642	-1.133157267096213	-1.175715063840763	-1.004756755099565
Lib 1	True	Q8WX93-893	1.943151150489327	1.647656694498352	1.497650510969626	2.02992997707956	2.267398609544005	2.117824900119778	1.49873787230875	1.615860224482855	1.719122044337989	1.74011678141186	1.448933736649111	1.389865507464852
Lib 1	True	Q6PKG0-766	1.771125713448222	1.836495459972507	1.885818995659789	2.257650004625334	2.163116795568494	2.303575032408797	2.172419446764565	1.984916069098336	2.101521822654638	2.010412645973034	2.179606427295245	2.340592459867104
Lib 1	True	P29536-520	0.3201655263737649	0.1450779448802861	0.0462304518958608	0.3554346718893948	0.6410658502732155	0.5715003015497109	0.2534594153599874	0.06633280050467093	0.102214655032953	0.5527536817625074	0.353688753226249	0.1166657449228967
Lib 1	True	Q09666-5110	2.449650430080358	2.447614733426605	2.27048403880809	2.862473908890368	2.906169182225637	2.763644103875671	1.488281801586179	1.569849540754588	1.63376794527675	1.785775520269868	1.732428644713029	1.597023535304321
Lib 1	True	Q12888-366	0.9769593310728237	0.8394538136109324	0.9757930252765034	1.283821995780923	1.346906220520263	1.32861797180049	0.3276915192303636	0.4948738163255263	0.6716160324990414	0.5383218371212126	0.4606224862698162	0.3019610354817365
Lib 1	True	F8WBF9-234	0.1182037506128078	-0.02183802959257037	0.07755817934714089	-1.456224379307405	0.3235651358803451	0.3909796996167881	-1.161769633819188	-1.607083328100042	-0.06699835924990938	0.1242466193894882	0.2909728809604886	0.003892221170215676
Lib 1	True	Q5VZ89-1325	-1.163013845678516	-1.026026606638744	-0.9997265630638565	-0.6671627372892952	-0.7495889773983824	-0.8345433679098976	-1.234510512279345	-1.249487973837601	-1.240174563767285	-1.035879908174046	-1.085106311365288	-1.197884724417386
Lib 1	True	H0Y3L9-662	-1.743283575765527	-1.587509040170908	-1.442240146269773	-1.311361544276101	-1.329198426496787	-1.272772199698012	-0.9434933181883913	-0.9059847228519857	-0.9341842905792177	-1.10603603532773	-0.8841117791322438	-0.9847052912622006
Lib 1	True	D6R938-276	0.1392158601384078	-1.514091114169327	-0.08324885817535468	0.7271889434899651	0.1511627847761014	0.2733786781499042	0.2407599033388041	0.1072835634769196	0.1009184091072069	0.2612464395873509	-0.06334565793970838	-0.1231743478179011
Lib 1	True	Q15942-344	1.440478523697834	1.33037159408195	1.223053693801066	1.602172576294022	1.819952836379131	1.742276635394457	1.034363779398682	1.246367456481193	1.296035530105126	1.334183990695732	1.03462126617146	1.120048843003352
Lib 1	True	Q9BTC0-1456	0.1173250075652716	0.1650867930163173	0.1117012605145729	0.2488444832034637	0.5739746390720832	0.5271091687015037	-0.01717456706664701	0.1216521749699165	0.1802871091102942	0.021138765449996	-0.2061067022905593	-0.1695463401703703
Lib 1	True	Q9Y4P8-413	-0.5246123023841052	-1.43654395364819	0.8653550174692671	1.148603178030411	1.289705881793378	1.281572496150689	-1.907895770996986	0.9768411034584579	1.041338605996171	-1.09671811605187	0.6905910218525553	-1.518441765422534
Lib 1	True	Q9P0K7-297	-0.1406112319491857	-0.08829573460262334	-0.3059681145669264	-0.0222225783959611	0.2699200122329482	0.1707917887588844	-0.9891047072056635	-1.450272771484644	-1.124181803043582	-0.8354293586272233	-2.295723937729016	-1.988447693367663
Lib 1	True	I1E4Y6-160	0.2663378835443549	0.1826260197310075	0.209693419933963	0.7176702410290176	0.7677599183789476	0.220381958083637	-0.7334931066068037	-0.6574032732875168	-0.7413602853000457	-0.2164457924825205	-0.4005512870595299	-1.46618288496654
Lib 1	True	Q6UUV7-391	0.5545760805538356	0.5764609209747019	0.533916836925124	0.808214535969566	0.6408897290279607	1.081980004789643	0.2117415812395158	0.6547901905536931	0.453567657063872	0.2450203629927033	0.2327431959016775	0.511264373828969
Lib 1	True	O75420-638	-0.4567119989708041	-0.529313424201041	-0.2516852464790307	-0.08318735308153319	-0.07062252611832334	-0.1041420995189363	-2.108969255796576	-1.929486194222171	-1.765802954005727	-1.657801561692929	-1.393491416285056	-1.140165914731334
Lib 1	True	O60336-1314	-1.633078848292417	-1.679776580770271	-1.098771802101802	-1.318875216511656	-1.798658034482681	-1.342426469201228	-1.545191003638474	-1.520700405778984	-1.711856926973266	-0.8809965320207801	-0.7193602005220965	-1.835062948863648
Lib 1	True	Q9H792-587	-0.7664348156439853	-0.5883639178210393	-0.8410163788498093	-0.4333440091938175	-0.376385786940988	-0.4705526442342671	-0.5424115614653667	-0.5668254544003019	-0.7748580798544132	-0.6570863858933502	-0.648906816193661	-0.7448074353198615
Lib 1	True	C9JEZ4-144	0.6728020076878073	0.544395856971736	0.5543065313781604	0.774177457992493	1.032258798450526	0.9600827039994969	0.2179355671104918	0.3371598483608814	0.4242262338455943	0.4241170622666581	0.213138240394992	0.02438937463135878
Lib 1	True	Q09666-1298	-1.093856785798517	-1.146048429037799	-1.073246422557273	-0.6198943778967065	-1.068095356473996	-0.84496462450823	-0.77605032771877	-0.7626815740526632	-0.5320653705528862	-0.7765897844610147	-0.6977535550543817	-0.8612413755999019
Lib 1	True	Q9Y3Q8-279	0.6000217101752742	0.7491169968102412	0.6108817296146732	1.043875287862527	1.085361187028661	0.9049854208448483	0.106805436688035	0.08043863309353272	-0.01594037792258561	0.2135734773666018	0.02188075279229479	-0.02317295431555181
Lib 1	True	Q8N3D4-310	0.4817343158715423	0.5134937647124972	0.4289119108200105	0.7100158773225129	0.8368349462318657	0.8480574975547335	0.8469272238062696	0.849382931384909	0.8170317956935664	0.8583757892761498	0.67009006798592	0.6333159003679948
Lib 1	True	Q6VMQ6-559	-0.7487341288635936	-0.6259643665627319	-0.5862617858124873	-0.3347688640956419	-0.3827410062652185	-0.3636041271833543	-1.51788403593011	-1.00144100960412	-1.154785487808476	-0.9818716540246689	-0.7207766465633769	-0.8138029320377215
Lib 1	True	P98082-401	1.053845352731756	0.9176681570467516	0.9892751451930278	1.14542583787311	1.45732170899713	1.365827152852979	1.231764870784563	1.381793268801854	1.423358649337467	1.328379289217984	1.137997925374925	1.105341021121877
Lib 1	True	P12270-2155	0.7093709330053835	0.6896581048796055	1.039380709437017	1.079368952662195	1.120163069827682	1.276073656529147	-2.660297137895371	-1.107098086584414	-1.378711049580354	-0.8862381971201706	-1.322148242138008	-1.024061638751364
Lib 1	True	A2A2D0-38	2.186280089596948	1.964667435254717	2.054213515953131	2.393401953840535	2.587021802919274	2.429424965531243	2.335069339318544	2.418828517823083	2.475416046951286	2.348047775922128	2.303592188162357	2.259616354549387
Lib 1	True	Q96CV9-177	-1.183939534108031	-1.232999389216344	-0.8438085293413352	-1.023473901197806	-0.8473470823294459	-0.6401987974967537	-0.4911212818247792	-0.2962655160104011	-0.1402815172081417	-0.5373078594765015	-0.6794801027831695	-0.8419907835602803
Lib 1	True	E9PSH4-75	1.006005025764075	1.093807948155544	0.9689148584533611	1.304948955203205	1.358442423797053	1.414702270935004	1.352918421420375	1.357058971396319	1.314789947603867	1.315769806218883	1.286350982496573	1.257729874628854
Lib 1	True	Q09666-511	1.638496788211615	1.614005355950064	1.671665633062691	2.058357923848512	2.104313924744057	1.925685321232016	1.096145182751585	1.197469768822245	1.285696189297193	1.351285704172705	1.34593577692798	1.230946733193952
Lib 1	True	F8WBF9-236	0.687513886550873	0.6312222574060359	0.8173674449123812	1.124308187656248	1.005708399609849	1.043462870096175	-1.69100447778891	-1.749508318997091	0.5917323934569015	0.8082115029880347	0.9614356802854589	0.8429764074967299
Lib 1	True	Q9H8N7-449	-0.6052394487826046	-0.683409247145788	-0.3644002150546812	-0.396392667655721	-0.3331585379387655	-0.1204399221650969	-0.2518629623584163	-0.1510824711745583	-0.01602891504295918	-0.287125377661672	-0.3428213892907696	-0.1695407570700205
Lib 1	True	A0A087WZG4-1124	-0.3673159497859958	-0.3330092321339347	-0.1824002827084488	-0.1609314202983705	0.006751020762969343	0.0892085152780599	-0.5376161809312544	-2.088814481241315	-0.04253640782311904	-1.646742527444689	-1.490538948058903	-1.881180768363805
Lib 1	True	Q8ND56-183	1.592895594380228	1.600118623304559	1.54861351369453	1.99778435006708	1.874401518878135	1.949084261079404	1.306751755684916	0.6625565268509552	0.9332819117782847	1.080991484852435	1.180369387945977	1.23800791948508
Lib 1	True	Q92538-1773	0.6131407735118086	0.5855400826353464	0.3481848864527623	0.7741050756593892	0.8884516222656808	0.8605625237290631	0.05938328640207956	0.3642906062311596	0.5083511207249765	0.506979709781741	-0.9481530212689249	0.2563354770602018
Lib 1	True	Q6R327-1591	-0.4338980055182269	-0.4524523437142415	-0.3703662402295648	-0.141740780307228	-0.1415802155572833	-0.1241181325698928	-0.1673416437386002	-0.3874054283116982	-0.3628327074833419	-0.3425801188678906	-0.2888511366561172	-0.4583286806313831
Lib 1	True	Q8ND56-178	1.255852012016346	1.259688621039204	1.224844624386753	1.642440986533795	1.494879681709546	1.612928751418096	1.014529046180687	-0.4330658763977313	-0.492969922540766	-0.7259665993106307	-1.201393747798287	-0.9729110455305386
Lib 1	True	O14745-280	0.6903849316666744	0.6773493789983575	0.7139349381050575	0.8343105720443001	0.9651907500955865	1.126557050067623	0.4999869681721707	0.7024543235483695	0.8512836393489533	0.6417992633764648	0.5113037111108367	0.3687047871231082
Lib 1	True	Q96D71-482	0.3392912587508258	0.3337585090467033	0.2083406388017915	0.4571546374930616	0.6988687197395592	0.6032531093056429	0.2003318854695778	0.4162019160519198	0.4472409361349108	0.2958741678338387	0.09578410202983333	0.01854811827614257
Lib 1	True	B7Z3B9-163	-0.04997906644933375	0.02396219184309073	-0.1163109938867733	0.2267847397571395	0.2347481455016621	0.2562558592609285	-1.589294546043664	-1.164714774844545	-0.03397670345613684	-0.06244311472812619	-0.4498002259411522	-0.1574316191179862
Lib 1	True	P29536-516	0.8628207716733874	0.7137106462454916	0.5734747313593389	0.8743449356134497	1.11226870748743	1.086777118447851	0.7760479700201882	0.6112827016616356	0.6486223431833802	1.101364576945252	0.930022439762332	0.7534897439975722
Lib 1	True	B1AUU8-662	-0.01993079324429136	-0.1381037851663161	0.02094838873700488	0.1527865338435666	0.3220709714983951	0.2468875367628006	-0.5572767232946948	-0.604662133967538	-0.5022356166613149	-0.5521624752583935	-0.5179081496498339	-0.9002704954709867
Lib 1	True	P46013-1131	-0.09945890247148699	0.04254545370248052	-0.03521491475909862	0.1875792135596375	0.2050619061550159	0.3220022792524616	0.06749321919755617	-0.1183420332970756	-1.705190896828935	-0.05244416378368625	-0.281555836941513	-0.3722078614781805
Lib 1	True	Q13425-222	0.5801704837427977	0.643089503187538	0.8214767236035307	0.9403188391435255	1.036467505223251	1.009392393724243	0.5487062671968682	0.7763946333888616	0.9623043926976613	0.628893133424715	0.5329748075083137	0.4290628668836297
Lib 1	True	Q13541-65	1.869431053392574	1.921184153159582	1.866411863065287	2.151754510624325	2.357019928473151	2.198692193662708	2.248401567861655	2.343802916026327	2.436576368888105	2.278138899660171	2.131660606731641	2.050884061294653
Lib 1	True	P07355-24	0.3444498939268817	0.4783111537079567	0.3625207171124722	0.6120807509369424	0.7077658867170603	0.7213690131329016	0.6320214668955889	0.7865123832522569	0.7789513011100043	0.6842914780933402	0.6212540893910328	0.6320577774636463
Lib 1	True	Q9ULC8-606	-0.6436404160726418	-0.6441992654622585	-0.6034709839759211	-0.4861854251929513	-0.3488213881891424	-0.3280266062329629	-2.300918024486268	-0.3792354326708201	-0.3252826839481038	-0.3163688091506691	-1.408274873209212	-0.9413582671559049
Lib 1	True	Q96GV9-167	-1.570555161778938	-1.665404021633754	-1.538782701302498	-1.306794813648219	-1.468412323033918	-1.352998585877396	-1.642677170966377	-1.570481038430007	-1.666360226411125	-1.278576943126631	-2.313160968913415	-1.847843987212179
Lib 1	True	A9Z1X7-583	1.717665422536922	1.371294521328447	1.705561441695405	2.197024345728189	1.609473368270573	1.980641028330178	1.094061734521723	1.151673129281708	1.349250997205206	1.816664915920032	1.958934757468405	2.019227875850122
Lib 1	True	A9Z1X7-581	1.717665422536922	1.371294521328447	1.705561441695405	2.197024345728189	1.609473368270573	1.980641028330178	1.094061734521723	1.151673129281708	1.349250997205206	1.816664915920032	1.958934757468405	2.019227875850122
Lib 1	True	C9J0I9-278	-0.5851384666482119	-0.6652123095993071	-0.532439623474492	-0.3862367127868065	-0.4594535812797604	-0.2361461111273239	-0.8037258214470545	-0.89274574933208	-0.794150691367096	-0.8044900248896099	-1.001773030001073	-1.01669778440133
Lib 1	True	O15021-1779	-0.1723005334107675	-0.06874656325353036	-0.07461784019202165	0.100252673974361	0.0925856199300869	0.2459865723975448	-0.6621403340559864	-0.5724841755899277	-0.457027139963531	-0.5503096773493623	-0.5747275038227633	-0.5571401569990961
Lib 1	True	B0QY64-12	-0.2535025171346448	-0.3356987187497741	-2.08656170255708	-0.1601414166275089	0.06528028945714491	-0.004300520261116186	-1.608365735287769	0.0874492644405173	-1.760789838996687	-0.2117525593172951	-0.4185184999051176	-0.2724889233313454
Lib 1	True	A0A087WTT2-24	-0.3090535212666091	-0.433369449021216	-0.3200132205362604	-0.2007339269055599	-0.1898363868025378	0.0311328590317471	-2.069901227713387	-1.552171745747346	-1.900748442697187	-1.755520231790055	-2.388194308173288	-0.8900552888379692
Lib 1	True	O14686-2274	-0.7766354000332392	-0.7211794868019096	-0.767911640320599	-0.5438635442273182	-0.4203745033983883	-0.5848769789241478	-1.298367729918377	-1.235477380832784	-0.7643390219288309	-1.534093174192742	-2.025695199330032	-1.870433352102036
Lib 1	True	Q9C0C2-836	0.3360369257659975	0.3341580179209006	0.4297804031206702	0.5647978951361957	0.6535733118117965	0.691740678615058	0.1696048239295131	0.334516637943747	0.4097084342731613	0.2469020073500265	0.2392095283072194	0.1460600172478859
Lib 1	True	P02794-179	1.671866098961609	1.670966791327114	1.545274593706812	2.107212508543399	1.987054873033093	1.831592396725218	0.03323399096201807	0.752969625561977	0.3802895976760198	1.476984830029415	1.265216266288408	1.373632406180519
Lib 1	True	Q9BY89-1059	0.8036149014291906	0.7619925415060168	0.2156771469734302	0.9652707829713625	0.4608692209158604	1.097771100217097	-0.2713011430851735	-0.4310339739317701	0.145562415975197	0.4267897180487265	0.2770455635568963	0.3702879307167932
Lib 1	True	Q9BY89-1062	0.8036149014291906	0.7619925415060168	0.2156771469734302	0.9652707829713625	0.4608692209158604	1.097771100217097	-0.2713011430851735	-0.4310339739317701	0.145562415975197	0.4267897180487265	0.2770455635568963	0.3702879307167932
Lib 1	True	Q96CC6-183	-0.7730667796655718	-0.7996596521854443	-0.7401557780434684	-0.7319890694372811	-0.560798263821794	-0.4232990029125867	-1.280450668614616	-2.176694429073857	-1.691012724475192	-0.9710284217891494	-1.173488846178447	-1.194165919999528
Lib 1	True	Q96CC6-180	-0.7730667796655718	-0.7996596521854443	-0.7401557780434684	-0.7319890694372811	-0.560798263821794	-0.4232990029125867	-1.280450668614616	-1.673980927960423	-1.57178975585816	-0.9710284217891494	-1.173488846178447	-1.194165919999528
Lib 1	True	O43524-294	-0.48600565997404	-0.4255430368091183	-0.8059082962005232	-0.3461495130493196	-0.4434752310434512	-0.211919793060964	-0.3167221398750216	-0.2724934085410968	-0.1177423539277946	-0.5530770674186417	-0.8339219689722265	-0.6342448342752383
Lib 1	True	A0A2R8Y7R9-650	-0.768607957102667	-0.7393744184159219	-0.7254756206217865	-1.831739143181054	-0.5435960391566123	-0.5629016661813167	-0.5213924059550692	-0.5650101770022656	-0.6241803846687133	-0.5722855862230783	-0.8950749367948475	-0.8269357326563384
Lib 1	True	O00151-90	-0.3509753117530611	-0.4900403010606992	-0.3936888006118047	-0.2334455541022951	-0.1008580159812546	-0.1685951637908568	-0.5427666234779017	-0.4348069431794744	-0.3247113692979532	-0.4019822398773262	-0.4273302122578485	-1.271818318259607
Lib 1	True	Q86TB9-179	1.200738847384156	1.259595042019364	1.385243941538701	1.630496377059208	1.401874193936499	1.673151107943466	1.567992735677977	1.323242113338161	1.455154905273792	1.369894063967966	1.591398754429742	1.779742125008458
Lib 1	True	Q86TB9-184	1.200738847384156	1.259595042019364	1.385243941538701	1.630496377059208	1.401874193936499	1.673151107943466	1.567992735677977	1.323242113338161	1.455154905273792	1.369894063967966	1.591398754429742	1.779742125008458
Lib 1	True	Q96JM3-173	-1.651151375287668	0.1595212417005167	-0.1097484721405864	0.3268873625715183	0.3527357528681643	0.1606395312655952	0.4079576535734299	0.3584273841725268	0.1922085871580521	0.1644079347191886	0.068440485059511	-1.904813288020056
Lib 1	True	Q9Y613-523	0.9415441852682687	0.9553146133937704	0.886971060463548	1.256288082734552	1.235421885456016	1.18045786797387	0.5532783819443292	0.5761214504102161	0.6576622819487983	0.6894065195753196	0.6784868061135464	0.5045933055386289
Lib 1	True	A0A087WXN9-600	-0.274938189447523	-0.274048561229747	-0.2725046880533731	-0.1194454668903979	0.01984885209518362	-0.01504125758144774	-1.777154813285651	-0.6548626163958035	-0.931018604571338	-0.7361690999818422	-1.21599632038679	-1.86517854777898
Lib 1	True	Q9Y6G9-516	0.5958073585226603	0.5203922698719532	0.5239813602369071	0.751629932364487	0.8647599734702396	0.8357577703004938	0.1520582109005129	0.4103113858708914	0.5561357493414978	-1.340440799956859	-1.681718890058026	-1.510064551938769
Lib 1	True	P98174-715	-0.5298768139486851	-0.6485577015909071	-0.6672170782839855	-0.3448958816026423	-0.5259926996273802	-0.3138996666930351	-0.9225420726682437	-0.9671287448161736	-1.030953729547177	-1.099577236279382	-1.055792751188908	-1.039812731706949
Lib 1	True	P98174-711	-0.5298768139486851	-0.6485577015909071	-0.6672170782839855	-0.3448958816026423	-0.5259926996273802	-0.3138996666930351	-0.9225420726682437	-0.9671287448161736	-1.682775544993019	-1.099577236279382	-1.055792751188908	-1.039812731706949
Lib 1	True	Q9C0B5-432	0.3448900062227193	0.2690122843579287	0.303221748907696	0.4371416192409441	0.44737600814523	0.7025745666045476	0.2168314105487705	0.2676079630530466	0.3166759766353458	0.399786225229003	0.4160780824720963	0.3367207163202489
Lib 1	True	Q7Z434-222	-0.331205684461129	-0.2141176870743455	-0.09602261576781605	0.103479714519022	0.02112484924976637	-0.01191707493820408	-1.334711621862813	-1.474212528615056	-0.5946781642091021	-0.5634071529372516	-1.942983241020476	-0.804733016463031
Lib 1	True	Q86UU1-578	1.222824086031709	1.212295835040058	1.256185360144462	1.25784502053385	1.134167336396341	1.766746041058935	0.2972311025790906	0.622807992180133	1.079094777556064	1.166420517220816	1.492583783798788	1.37668576601221
Lib 1	True	Q15149-4386	1.882419879107917	1.950470570947689	2.105581395125461	2.289046743784042	2.111226966878184	2.413726471120801	1.906795642389308	1.738136585778008	1.984810437297718	2.082822742702232	2.278345070376213	2.175426612803642
Lib 1	True	Q86UU1-583	1.13756050318599	1.111429759640435	1.202712349710881	1.139763126304553	1.012593487223456	1.697484245446794	0.08684489856999368	0.4656038339848665	1.019140203392148	1.088459321563642	1.423109176050988	1.302206549425813
Lib 1	True	A0A2R8Y4W2-667	0.5279303225429222	0.4619549002464565	0.4847781045007825	0.8678908329513377	0.6097980748860965	0.7587956143142958	-1.277303374552601	-0.4381080349814389	-0.5349989269484362	0.241656265101022	-0.07047711713822129	-0.02587547735698239
Lib 1	True	C9J6P4-378	0.216136516869664	0.1426957364105056	0.1883316646447939	0.351730702423948	0.4987236033878432	0.4246059995918082	0.3215907319957971	0.3570517438302587	0.4478113446299621	0.2733644349050742	0.295563980275007	-1.571222708754685
Lib 1	True	Q9P0V3-241	-0.2600482972270714	-0.4291394390259174	-0.4056179069301074	-0.2505617149090336	-0.04122800649218318	-0.1434555086561853	-0.04849035914625849	0.03707974270477198	0.02074897847279968	-0.1417703947266143	-0.2598652292204436	-0.5113146627437452
Lib 1	True	Q9P2E7-897	-0.4775580000423981	-0.6761785865206397	-0.6694089286595161	-0.5532594538893972	-0.3003936494837647	-0.3579041303695551	-0.8300797467800829	-0.6742534223896162	-0.7869575125331598	-0.529347547168541	-0.8806516984575212	-0.7284286209776758
Lib 1	True	Q8IWT6-217	-0.8848546596361396	-0.3336993947286465	-0.2566374581358039	-0.1929113692877698	-0.1892251139666769	0.01119003680437109	-0.06849379835911638	-0.05682311495275887	-0.1123071508866856	-0.2981669505036029	-0.4010812038180579	-0.3164925550746293
Lib 1	True	P02545-22	2.21107878391997	2.210566409847903	2.096681173741455	2.3805641910306	2.591144620785811	2.465778481647303	2.53045957662744	2.710967348144993	2.757864535808291	2.587508220453728	2.365065906693594	2.283082664922739
Lib 1	True	Q09666-210	1.308737328109	1.211251183411452	1.143494159125083	1.505277199223993	1.477145789692021	1.513606127733961	1.243980670043474	1.138456589774784	1.075447744777758	0.914151872471173	1.133239549539977	1.163165301870814
Lib 1	True	A0A2R8YFI4-66	-0.1665158123784623	-0.06087846877992695	-0.06849816688830998	0.002498213966037631	0.1254343167055573	0.1931996096006229	-0.0816153930757504	-1.49482534271685	0.06711589856169842	-0.02517800603608266	-0.1057676282753019	-0.07686429735127545
Lib 1	True	Q9BUH6-148	0.001890948801064969	-0.04506435007519344	-0.2005873774595711	0.1466803120377414	0.1673032561952668	0.140680437153968	-0.1091234242978957	-0.1006323215227906	-0.1688692984849292	-0.1051032077816826	-2.718782179599678	-0.3396532904246655
Lib 1	True	Q9Y2I7-307	0.1025625089279667	0.1240952250168565	0.3261145736523846	0.4497553392783146	0.473707327978088	0.3704217696692059	0.4315537462366836	0.5743461908427083	0.3537045580014055	0.5115748021470514	0.3335014982539943	0.3584696578734727
Lib 1	True	Q16204-244	0.5691140038584647	0.574497032630148	0.4406070730008763	0.7016337095254266	0.7997678731032948	0.7908508937190484	0.4338773453515219	0.5444723445661127	0.5845061116660311	0.4844435674460865	0.4204396680951848	0.4634865466370377
Lib 1	True	Q9Y2D5-748	0.8532190007894017	0.8249972547007781	0.8256637238243993	1.085136572809972	1.126606217984904	1.062745225202638	0.6522299202581715	0.738273158544493	0.4315100838880609	0.5255114353909434	0.2920064569250067	-0.9728375125479611
Lib 1	True	P27824-554	1.340822010508923	1.855863724247499	1.647269430084334	1.986652594752479	1.980951754251484	1.847979076751139	1.886931433747075	2.060650165301701	1.963593022034616	1.635889718937465	1.523191478036199	1.572553208429688
Lib 1	True	Q9UKA4-448	-0.6329908080155815	-0.7823661137423414	-0.5333582466343635	-0.4758996845851678	-0.4775719459490513	-0.4022554105642936	-0.9720459208460545	-0.9222279551601312	-0.9129217999781916	-0.9160075409061146	-0.9230122803757391	-1.139270665230485
Lib 1	True	Q8N3F8-471	0.5188166768213424	0.4738164530054452	0.4709321771777215	0.5659406413459852	0.6496736372948535	0.8410530759261313	0.352171972754854	0.4956021962944416	0.6851513312044878	0.02357437513014798	0.10224974733937	0.4601755308361999
Lib 1	True	B7Z3B9-448	0.3231923346199998	0.3576603760028742	0.3348608079825842	0.5537309631782237	0.5742615231480839	0.5700063037673228	-2.275214672541741	-0.4282897627317896	-1.01965330076967	-0.5530274912386799	-0.4518594663680016	-1.979627696320294
Lib 1	True	P52594-181	1.523197588921358	1.495107720579395	1.492606258590505	1.704040090525148	1.827278171442403	1.782618363719648	1.339792785524576	1.369770779995762	1.389033955980513	1.422500101120121	1.316368562395658	1.313920782664755
Lib 1	True	E9PFD7-648	0.6118834253540258	0.4326501728393226	0.5174609542569149	0.6720419928474873	0.8605480841179787	0.7444485795612229	-0.1374853006092893	-0.05343896551932691	0.09560687007864639	-0.1529762140784227	-1.837796913815032	-0.2105701515201041
Lib 1	True	Q96D71-709	0.9838266058644124	1.21988636915118	1.040440524207525	1.26749397266675	1.399506665956872	1.337001247782841	0.5596971452998266	0.6351868885792123	0.5994266062826131	0.6031215587173216	0.4524350370385335	0.2641465793624116
Lib 1	True	O75385-450	-0.146392652814997	-0.1244049133813485	-0.112919635753344	-0.05372734892022173	0.0855563077501442	0.1482873799835387	0.01815146160498364	0.161868615143218	0.1494296312858208	0.08389647160369072	-0.004365233563643108	0.05770756684556692
Lib 1	True	A0A087WV04-518	-0.2779065709769258	-0.3501712128941781	-0.3958430985300216	-0.3030955848734979	-0.2066272696250185	-0.01709010861515575	-0.3902984712147077	-0.4190153465926004	-0.2124574124814996	-0.432509270413124	-0.5227556631173373	-0.4512397220342094
Lib 1	True	Q96BY7-255	-0.872358061729619	-0.7922586588910743	-0.9046862599721173	-0.7201822139806189	-0.6308334285842496	-0.7025989222925112	-0.888388304463302	-0.8176824331747468	-0.8661664011492269	-0.8904710594181855	-0.9325887928327385	-1.150680410646149
Lib 1	True	Q96TA1-692	3.087594096536344	2.977167860332443	2.986922864439408	3.437881440758562	3.23684910669048	3.325301043567545	2.704742873169755	2.497431523724734	2.601291326436581	2.642090453966759	2.826155006021339	2.860392082947675
Lib 1	True	Q96TA1-696	3.087594096536344	2.977167860332443	2.986922864439408	3.437881440758562	3.23684910669048	3.325301043567545	2.704742873169755	2.497431523724734	2.601291326436581	2.642090453966759	2.826155006021339	2.860392082947675
Lib 1	True	P08670-430	2.261636489514026	2.457778666601341	2.082513355652909	2.685745089439367	2.730491651161729	2.330595427323742	3.182116161453572	3.321091200511708	3.495413583292409	3.100013589260822	3.150238317128387	3.18019409343895
Lib 1	True	Q9P0V3-44	-0.6023532114104468	-0.5789998230119819	-0.4693885457724108	-0.3186874809117941	-0.4274490223023248	-0.3785119938760152	-0.8743968247172051	-0.6104103199654621	-0.6092344849847967	-0.6223524562968805	-0.6783098862356137	-0.6567071380210384
Lib 1	True	Q14C86-902	-0.686464489479334	-1.26716878013477	-0.6444150287233754	-0.6920374992402677	-0.6251123878780521	-0.3031773279162627	-0.6861235080348843	-0.6092895683166628	-0.5953084017210538	-0.8946314545946487	-0.9820539427071476	-1.181819083157274
Lib 1	True	Q16584-507	-0.727297038767448	-0.863939838466478	-0.6549594013607832	-2.18747564670901	-1.787893984906533	-0.6878730646046954	-0.4945423868446919	-0.511977824543218	-0.5034868475857467	-2.398727902183449	-0.9072071198760329	-0.8833872486936839
Lib 1	True	P78346-251	-0.4413439330548599	-0.5233512908005953	-0.5233427411300418	-0.4760822286134972	-0.3229223868084188	-0.2441926856295208	-0.6240941852910046	-0.4015855030826866	-0.343861282442937	-0.6456387295877365	-0.7928708074280015	-0.9558550502518579
Lib 1	True	O95817-377	0.414890883971184	0.3877154967428829	0.5830035580641302	0.4029766458771313	0.713794234542538	0.7723832591218646	-0.008662581822031338	0.1473409193234636	0.2550338694138881	0.06440619507911655	-0.1936809346100565	-0.03136774812300422
Lib 1	True	P11137-285	0.3420179829087574	0.491595148750316	0.5173538264833654	0.7815124124077932	0.391683406597976	0.713515464245181	-1.800328778828894	-1.712331651216433	-0.1203224429892089	-0.9441524392729775	-0.6379155769736852	-0.9591812112606827
Lib 1	True	P11137-290	0.3420179829087574	0.491595148750316	0.5173538264833654	0.7815124124077932	0.391683406597976	0.713515464245181	-0.7238784099757196	-1.914982298768981	-1.537333989125575	-0.9441524392729775	-0.6379155769736852	-0.9591812112606827
Lib 1	True	E9PMR6-238	-0.1883573849206062	-0.1161103736656648	-0.1852551270187534	0.02220929687292566	-0.06811600658542136	0.06087433763033063	-1.335188508936131	-1.490360307743461	-0.5948795547645367	-0.599655927844699	-0.4357505676838694	-0.3711114213895917
Lib 1	True	E9PMR6-234	-0.1883573849206062	-0.1161103736656648	-0.1852551270187534	0.02220929687292566	-0.06811600658542136	0.06087433763033063	-1.388078218343545	-1.550848637277436	-0.5948795547645367	-0.599655927844699	-0.4357505676838694	-0.3711114213895917
Lib 1	True	P46013-2466	-0.6542054730413931	-0.5973474413310172	-0.519385279916254	-0.4630854908978554	-0.4927698413929397	-0.3679873433942903	-0.5015181773525396	-0.5936380135215065	-0.5678819878434198	-0.6673867327145022	-0.6378302441156767	-0.8231197786953417
Lib 1	True	O60784-355	-1.066630111731851	-1.024816446346128	-0.8871565471112062	-0.8513994545707895	-0.7075169783752875	-0.9782020298757524	-0.4667013216373683	-0.340881861040422	-0.4696180403985046	-0.6771163136960311	-0.6564626771967728	-0.8035069809433067
Lib 1	True	Q8TEV9-417	-1.175519900648688	-1.064523757001429	-1.100103364436604	-0.8987068111937907	-0.9507926605508763	-1.06692696123123	-0.9951618082123291	-0.994248928562311	-1.059588015558262	-0.8946569916711222	-0.9719660726080129	-1.715548168755379
Lib 1	True	J3KRN4-351	-0.3859748935873792	-0.5464635645128255	-0.2618006266174595	-0.2504412377345746	-0.2229256858252546	-0.2027466603416074	-0.5396972828612348	-0.5279055965125637	-0.3576115377139619	-0.50037197826152	-0.4890150017782505	-0.4701059088390955
Lib 1	True	O15021-1370	-0.1281680899944509	0.1322976435394312	0.1963374690274031	0.3716275250535886	-0.03689680058153692	0.3348199132591709	-1.124299758610398	-1.309886758429232	-1.629286315838386	-1.003450395477055	-0.5164295574132085	-0.7049541879811743
Lib 1	True	O15021-1377	-0.1281680899944509	0.1322976435394312	0.1963374690274031	0.3716275250535886	-0.03689680058153692	0.3348199132591709	-1.124299758610398	-1.309886758429232	-1.345834377020327	-1.003450395477055	-0.5164295574132085	-0.7049541879811743
Lib 1	True	Q5T5Y3-722	0.1174036794077536	0.1296211225835492	0.1910730029333535	0.2971049533765254	0.3206373412129909	0.3453983612314892	-0.09327380066237909	-0.0184492281810911	0.06345411541987522	0.250679253052688	-1.67083904879794	-0.02046331735084198
Lib 1	True	H7C0W7-373	-0.7457070355700344	-0.8393769979003904	-0.7545665289830149	-2.112717759415084	-0.726607662456305	-0.6354176642975907	-0.6763405486090353	-0.6836532791508461	-0.5988601097295572	-0.9146097072603873	-0.9808369092383006	-0.8605858929396051
Lib 1	True	C9JZR2-920	-0.002325668969879677	0.05823745063813422	0.07722293020674939	0.02897681602073942	0.1722742245295767	0.3365941916249797	-0.2328895772480458	-0.3235324844096283	-0.3461554329214899	-0.1621313784436278	-0.03673409997099753	-0.2996291535124626
Lib 1	True	C9JZR2-916	-0.002325668969879677	0.05823745063813422	0.07722293020674939	0.02897681602073942	0.1722742245295767	0.3365941916249797	-0.2328895772480458	-0.3235324844096283	-0.3461554329214899	-0.1621313784436278	-0.03673409997099753	-0.2996291535124626
Lib 1	True	P07355-26	0.02624313526252631	0.02306973182757594	0.01418316151496326	0.2385794077936949	0.09490980845663702	0.2252860120151065	0.1923673823394631	0.00439752645414272	0.1679965599835947	-0.05223746458512569	-0.2738295811026306	-0.1543424963127561
Lib 1	True	Q9Y4B5-306	-0.08633664665077126	-0.1148108266523689	-0.01688791554409947	0.07262014213437926	-0.00866181559202371	0.1713533049126573	-0.1918365541945017	-0.5494700281592196	-0.5623329094014377	-0.600302149042737	-1.63945713755162	-0.5768626810350749
Lib 1	True	Q9Y4B5-315	-0.08633664665077126	-0.1148108266523689	-0.01688791554409947	0.07262014213437926	-0.00866181559202371	0.1713533049126573	-0.1918365541945017	-0.5494700281592196	-0.5623329094014377	-0.600302149042737	-0.7842161212753546	-0.5768626810350749
Lib 1	True	P29317-897	1.32420318578987	1.341485316195064	1.262285810606891	1.482061921530687	1.370972567992617	1.624104414210995	-1.239979692714566	-1.297397959838556	0.5928820359627961	1.162392898307529	0.8718240947537378	0.4710650139963354
Lib 1	True	Q9UHD8-30	1.725418350287926	1.817752573448639	1.799138312920875	2.040875172143014	2.030065102226484	1.989186437487219	1.881689491985408	1.866079597008978	1.846979578685088	1.785425842389725	1.613238461637207	1.710531469834252
Lib 1	True	Q14247-418	2.148637978791964	2.13860614284206	2.273780079385181	2.392472335585971	2.460346512486923	2.451092184829834	2.028016583173583	2.096364258001413	2.262294455140978	2.146648873986777	2.125351523389386	2.13930114435261
Lib 1	True	Q8ND76-25	0.07110821402734978	0.1781302940768495	0.07903867068477986	0.03654265341270529	0.3652960652040069	0.3289438798359845	-0.275828510247258	-0.2192157429868556	-0.2035735563033867	-0.4286718212650341	-0.5365712864010669	-0.786115974457627
Lib 1	True	P78536-791	0.6045517127412231	0.7825797035897227	0.629838350957232	0.81078900946161	0.8108746523672942	0.9155295459885457	0.3088345882198127	0.4556910315365839	0.5940865545290821	0.6292478037094973	0.5442732518701778	0.6336246132230949
Lib 1	True	Q96HC4-360	2.570782390215045	2.551647769567595	2.328297479423461	2.576836679281367	2.890656249910663	2.714454738095364	2.262631858029043	2.411414093593291	2.534627617392894	2.567309426953583	2.353160361492923	2.424958943272546
Lib 1	True	Q02078-489	-0.5458207986600273	-0.471177778709194	-0.330916881032904	-0.22000513687591	-0.3708689029412702	-0.3131462527542379	-0.7118402135829963	-0.8012131806963916	-1.789280054923883	-0.9138768965709033	-0.8315821432657379	-0.9275670335442289
Lib 1	True	Q02078-479	-0.5458207986600273	-0.471177778709194	-0.330916881032904	-0.22000513687591	-0.3708689029412702	-0.3131462527542379	-0.7118402135829963	-0.8012131806963916	-1.789280054923883	-0.9138768965709033	-0.8315821432657379	-0.9275670335442289
Lib 1	True	Q9Y2W1-253	1.079003694972729	1.14207706358428	1.111846715356557	1.283241089097907	1.338342672712342	1.307858107707537	1.175512003495159	1.137653698786466	1.154598539030895	1.092103405970164	1.075315843418643	0.7247222860869771
Lib 1	True	Q9UK58-335	0.3611171459690349	0.1633819644097094	0.3168073256865396	-1.114104724393166	0.3348821874629579	0.4551189797832778	-1.692744880187804	-1.815687994224694	-1.355439747360594	-1.308898606107353	0.5303955100319673	-0.7128143812622142
Lib 1	True	P29317-901	1.229823422066114	1.270644928637212	1.195238059021823	1.419563578300691	1.28808455437626	1.51537167961142	-1.387195672764448	-1.250973797658572	-1.377778272019184	-1.220959059690667	0.8218761807287968	0.2577320930310996
Lib 1	True	A0A075B6E4-52	0.6210775966849573	0.7030904401748196	0.6944669992481972	0.7721519994087409	0.7914856653525709	0.9320659744368414	0.35026520304709	0.4410959667723948	0.5669382151079272	0.4445918874128583	0.2663293839925504	0.3863079835222483
Lib 1	True	Q13263-473	0.5715876369310591	0.5770241136109762	0.6250135269549848	0.8232106597570561	0.7534067829505581	0.7376976539831015	0.5499889865361104	0.5184793070983609	0.471051166280892	0.5313372591343131	0.4142501055357063	0.2706475702070271
Lib 1	True	Q9NSC5-159	-0.5757951510939603	-0.423446753248547	-0.2769466334718519	-0.2634927130128401	-0.4621500437713831	-0.1916281886085353	-1.732168845717746	-1.489468989328968	-1.156765987786694	-0.716782392398712	-0.9081426798609855	-0.9397771834622829
Lib 1	True	O95674-21	0.5932803484224499	0.5832605364135407	0.3824816430325806	0.5531606804291079	0.7281126941380593	0.7442345941484817	0.8030156283659161	0.9960325729735423	1.190469157121985	0.6295886079067943	0.5343501427132593	0.4020587164115284
Lib 1	True	Q09666-5763	1.900225212436454	1.94321463173957	2.032406501505073	2.118148894923725	2.239676596307187	2.182719957156943	2.156909301486866	2.204474766788754	2.242326224646126	2.139686677320465	2.082168572314505	2.021025767998052
Lib 1	True	Q9H8Y8-225	-0.6685381602618031	-1.321816801412799	-0.6789065579498526	-0.6432831046547458	-0.4307194524899326	-0.5614174420692117	-1.205329334400429	-0.9524024179846998	-1.063232127378476	-1.934431273432976	-2.422350581814023	-1.182498693207547
Lib 1	True	Q53TN4-285	1.716603353664402	1.60321550721012	1.396005899762059	1.559372498405827	1.943591253624172	1.788250634471955	1.922101266356259	2.023660134076025	2.096602039558513	1.81601029277737	1.687767634629129	1.740430434206502
Lib 1	True	A0A5F9UK94-46	-0.06359834198564265	-0.05787084577394368	-0.02605380023884451	0.2672413355099325	-0.02187724196570555	0.03926456791347593	0.1049445036303074	-0.3172283421805206	-0.2391887986916647	-0.2106364769735039	-0.4439177094795694	-0.4165314859071454
Lib 1	True	P21333-2158	0.4626876049833393	0.3958448513467659	0.4153516340797783	0.389500185819084	0.4925833356826961	0.7321503294706789	0.1622320222966444	-0.00220565690177899	0.07274418027337493	0.1404036257677285	0.2121808654708417	0.2175248784243589
Lib 1	True	P21333-2152	0.4626876049833393	0.3958448513467659	0.4153516340797783	0.389500185819084	0.4925833356826961	0.7321503294706789	0.1622320222966444	-0.00220565690177899	0.07274418027337493	0.1404036257677285	0.2121808654708417	0.2175248784243589
Lib 1	True	A0A087WXE2-35	-0.8006271881289277	-0.8484930943970584	-0.8284262580100427	-0.5750496800316323	-1.179934236951204	-0.8879989781567117	-0.8695934661215821	-0.8254167227097657	-0.8431751077611686	-0.7470830676986815	-0.5757359384693218	-0.6889847128567002
Lib 1	True	O75569-18	0.8361627789701349	0.6465946262947612	0.8267351645154251	1.083775267823132	0.9520071320799378	0.8515467181984281	0.9782687537885022	0.994838930620095	0.7536350236989223	0.7248293713951363	0.6288528508354436	0.5963591693581433
Lib 1	True	Q9NPQ8-502	-0.01398201586732664	0.06236202402711032	0.1753671589030571	0.2071566007384306	0.2074135838445874	0.2331669760540203	0.360108786556821	0.3459672998552936	0.3659205419915081	0.2797102714721106	0.3784810800342889	0.1405535133149858
Lib 1	True	O95997-165	-0.4756827734094762	-0.8398211264664438	-0.7786188853245609	-0.7191465113775946	-0.3888359474171206	-0.6003128670741747	-0.781326154895427	-0.7454784966389859	-0.9146930807414728	-0.686200414913813	-0.9225898670316813	-1.083078858620227
Lib 1	True	Q8N108-483	0.1742749054601447	0.09795401452782411	0.3624756957006598	0.2739603219875426	0.1497126254895669	0.5251447759941571	-0.1508803071962466	-0.2849561274854958	-0.05785366665403465	0.03311529156829363	0.05779780852090338	0.0002206431371178226
Lib 1	True	Q04637-1231	0.7467278707555894	0.6779242627384187	0.8117700105006442	0.775260684939831	0.9885011343783829	0.9306982386563131	0.4399134236640661	0.6258727785591929	0.7824175551983349	0.5759955082168986	0.4667717191482404	0.2817088185213125
Lib 1	True	Q92614-1970	0.3699777096961775	0.3976126490672141	0.474155913726226	0.4968991219600516	0.6322824441711866	0.5549400215917194	0.1018797816693573	0.3890504415336106	0.3219765022663308	0.3668012019436292	0.2334330299150158	0.09575396491209735
Lib 1	True	A0A0A0MRL6-623	0.7059409076547338	0.7617964333059049	0.6793971057127858	0.7545997460073498	0.9115230108256583	0.913357591380459	0.8716032774442126	1.025099609130437	1.007493630357756	0.9710735369118727	0.8943552154310893	0.8626420783409051
Lib 1	True	Q86YS7-659	0.8635426955685616	0.9935111644956504	0.9393324706434104	1.066001483147487	0.8868732046584348	1.220665914594823	-2.388833477366853	0.3167062955260238	0.5637657058360643	0.6423048716480453	0.7947665765632759	0.6371741500171467
Lib 1	True	Q6UUV7-394	0.1350384599380643	0.1392611226158245	0.09907072689077896	0.3169321752456453	0.1848942906549873	0.2721503392971479	-0.2142363467776579	-0.3619981177518837	-0.3599008881615153	-0.2408339346705742	-0.5148001692078135	-0.3766900106331821
Lib 1	True	Q8N108-488	0.2368933511042334	0.1604627070825881	0.4339897032063191	0.3393190981587619	0.21500504090613	0.5895657082000804	-0.08870321216108754	-0.2229124615074985	0.00519778344494862	0.1168490089529892	0.1232001478662849	0.06754884030067891
Lib 1	True	Q9BSL1-98	0.4394323141235565	0.5474319132555998	0.5724657640363912	0.6734532649537562	0.6408505841679425	0.6896762496742962	0.7520917733876672	0.5146404605592156	0.4545932503362761	0.395660727039733	0.3950942501199303	0.3925358270738726
Lib 1	True	Q15746-1779	0.9139969013750731	0.8542375854151263	0.8669729478157093	0.9178096758331482	1.053023182565911	1.099843989770922	0.4240889101994913	0.6150839120161457	0.7584718368959755	0.6073386382313498	0.4000399351305469	0.3452016579777775
Lib 1	True	Q8NEY1-1181	0.09763403362740815	0.0805797033645541	-0.1103476250816469	0.08255249038854405	0.2487048841639458	0.1373582618258629	-0.05577116154906733	-0.06495385212568539	-0.1423105460504803	-0.1556074531480049	-0.4092173719330663	-1.0245831514981
Lib 1	True	O95155-105	0.3028206878486283	0.2839124740576311	0.3773958534141104	0.466057977861719	0.54322860962188	0.3926419259136954	0.4016887964046096	0.3002317861400321	0.327434873273737	0.1985610385749277	-0.02908993801720281	-0.1342522535435325
Lib 1	True	Q9UQ35-2034	-0.8574034919721814	-1.49474998963959	-1.306221959381157	-1.064374804028365	-2.515342233890747	-0.887133946227035	-1.087216278216848	-1.058223233526982	-1.074755541823035	-1.275205675154017	-1.735371249091364	-1.190983327191795
Lib 1	True	P46821-1788	0.4572203556540124	0.4762451356079599	0.4982410739045477	0.6354009644467147	0.669939553732973	0.5698958949200157	0.2531784687903471	0.2786996723412287	0.3186323643865744	0.3269847453414574	0.3612795874036323	0.1538409302185507
Lib 1	True	Q58WW2-336	-0.2832810673241867	-0.3652016412008394	-0.4175972008319888	-0.2627061980300015	-0.05890016842362862	-0.4013791962440174	-0.5410010353422174	-0.5022690323833982	-0.6395974102190142	-0.5416573363895099	-0.6167272663431352	-0.9759893146832073
Lib 1	True	C9JAT7-126	-0.2196370484526788	-0.1050991844651413	-0.005617662616530599	-0.1431364832515065	-0.06984727267748903	0.1344757311399182	-0.4790758809959749	-0.3712900336068022	-0.6098780005055751	-0.1501515664419544	-0.1527132729915631	-0.1358403930464334
Lib 1	True	Q8NEY1-754	-0.4436578949250872	-0.5132046411485424	-0.4287423061058585	-0.39907037726326	-0.4021852505995218	-0.3061588883505513	-0.3096286311724307	-0.3469446717191773	-0.2730490384254116	-0.3489422471777736	-0.2349359810482089	-0.4185183829234922
Lib 1	True	P49006-104	0.4159535572910623	0.3355673565848108	0.5485918124183127	0.6685684424620149	0.3278110661066519	0.6493063707385839	0.5650249275236435	0.4598882339122974	0.4858848693568837	-0.07674410099864719	0.03434917105856726	0.3133337897573988
Lib 1	True	E9PNJ4-346	0.2860828588472223	0.4133176449373352	0.4048305719131347	0.3341314657286394	0.4545326701610541	0.5979732960103442	0.6570152368359694	0.7242476068943768	1.03716372765917	0.6986996550042595	0.5940148812161236	0.3126558062011839
Lib 1	True	Q02952-806	-0.6711413817670692	-0.557858697213144	-0.3096390607593776	-0.1253801684051165	-0.6231297590527481	-0.5153430121219738	-0.3793846521996219	-0.6901374780274329	-0.3922413967690875	-1.41023313451713	-1.205042871917571	-1.081326459506148
Lib 1	True	A0A494C1F2-433	1.329922746289327	1.403248265190641	1.542971614579579	1.656142924516664	1.371466227286492	1.681084762583018	0.8926297618910713	0.66214815253383	0.7600489849508041	0.8705565868505489	1.123548151300273	1.115771411747104
Lib 1	True	A0A494C1F2-437	1.329922746289327	1.403248265190641	1.542971614579579	1.656142924516664	1.371466227286492	1.681084762583018	0.8926297618910713	0.66214815253383	0.7600489849508041	0.8705565868505489	1.123548151300273	1.115771411747104
Lib 1	True	Q02952-283	0.1185479608223885	0.2783434877384925	0.1003653164233061	0.2767575820894037	-2.338001903164988	0.2355686844957217	0.4319321004351958	0.5842579366143258	0.5153168703365841	0.2011283310999015	0.1338830811902447	0.03075472520453304
Lib 1	True	O43491-58	1.03189036318533	1.102197198264599	1.129511318348154	1.18515814452034	1.180491997790935	1.298049484107484	1.381105847564452	1.4872972464354	1.712877091684899	1.361411591873976	1.25257544874891	1.34064727335876
Lib 1	True	Q14247-405	3.168539884814038	3.116051681992833	3.11291468044013	3.499335616895521	3.26499959234459	3.328215870085145	2.904866936685618	2.67198673637122	2.83182931214639	2.834163276233039	3.00338807917558	2.871900749106278
Lib 1	True	Q8IVF2-5199	-1.769490602397892	-1.584812187153148	-1.640993116932529	-1.417572356080213	-1.709701575410861	-1.762980465385778	-1.689289716410415	-1.897081384483601	-1.827443543333926	-1.236201308612842	-2.398582307697809	-1.552401933242022
Lib 1	True	Q00587-367	0.05464303338275799	0.0882466449641997	-0.8368070516564848	0.07352506688811886	0.2245455227986937	0.2123667860627064	-0.9273819946741462	-1.488520122196024	-0.1836227214327318	-0.8697155774789254	-0.2492324040070795	-0.7737041414545819
Lib 1	True	Q15424-604	-0.007240369276684897	0.1202904351062138	0.1630217752640523	0.05804214290615278	0.22744079775502	0.2607430877974921	0.2847003613448152	0.4340201105141303	0.4685116996887786	-0.1053088275432728	0.101937043572407	0.1073312745674562
Lib 1	True	Q14247-401	3.269681208866128	3.208978091602034	3.217344649398379	3.581975058569708	3.378772459981463	3.432356945107438	3.021069061275004	2.800639419967666	3.046536492261432	2.950001880389385	3.113284526438076	3.028913805613502
Lib 1	True	A0A3B3ITG3-641	-0.3662399376123205	-0.3534322796004342	-0.339165121689438	-0.359503200097178	-0.3396137741882144	-0.17061709135999	-0.5820390075400335	-1.113652581448809	-0.5688354192342563	-0.4676490367832592	-0.4234401037147086	-0.7345338244855877
Lib 1	True	A0A0C4DH22-639	-0.1604954893765095	-0.05789334441049499	-0.03197713656577311	-0.2427961321456698	0.06046738072815869	0.1064610916758441	-0.4154539756211444	-0.4118682772489122	-0.2152772484632832	-0.2119931396096242	-0.2954911415837454	-0.5139238728117503
Lib 1	True	Q9UJU6-269	0.7806669821579689	0.8536710499437913	0.8081322871957244	0.8709900886747804	0.9233928879422967	0.9923797095572876	0.4025910936456242	0.2896775440061086	0.383967684966331	0.1871965189210458	-0.08108864400161349	0.03875999434557496
Lib 1	True	P08559-293	2.332824713023184	2.482464117395987	2.56062271912575	2.634506900715607	2.497067704267898	2.743507718235121	2.50894188925429	2.316902730177417	2.497927804097749	2.61104500868298	2.738049508295398	2.743355637983889
Lib 1	True	Q7Z5H3-16	-0.03037339326940705	0.006465263158701539	0.06659032545404718	-0.005603491040209321	0.08857732014883248	0.1874673184817194	0.02654353803737702	-0.01622242310056796	-0.01938061763455862	-0.05780843942702617	-0.0845035459418595	-0.2009692324625206
Lib 1	True	P08559-300	2.346572534104793	2.500661545869292	2.575844849465631	2.64760979023338	2.511313300882086	2.757407060941029	2.521791488217166	2.329085984039639	2.510858009435196	2.625919181329716	2.75083997062295	2.754529366319749
Lib 1	True	A0A1W2PRA1-688	-1.01063100794713	-1.947733280596838	-0.3899426396987385	-0.6433286391753167	-1.044910545953704	-0.4487458945292899	-0.1351776981031514	-0.03360988902581062	0.0120338434542131	-1.581627474416589	-1.45691157880994	-0.6058867429669849
Lib 1	True	P35612-592	-0.05767029099983641	-0.2697359123888549	0.06425682474700437	-0.04823633880966926	-0.04909517266915055	0.1011827629955884	-0.5831978486500472	-0.3282114205653872	-0.306174847203401	-0.0988669111136487	-0.1613692189350066	-0.3550709068476428
Lib 1	True	G8JLH9-629	-0.4055635902088782	-0.6533997825524455	-0.5832806146592655	-0.5324199224796147	-0.2538710006693773	-0.6255133937506657	-1.451099573692162	-1.067166109499327	-1.006715611534843	-1.000495243021199	-1.098686664240548	-1.405148693960002
Lib 1	True	P20700-23	-0.1159562070949212	-0.312864746035258	-0.2240939675178224	-0.2829161355502715	-0.2121723425802157	-0.002462139306019022	0.01614304935788822	-1.029541192712443	-1.97374429745344	-0.1526082859916614	-0.1914593633763958	-0.1232180506026257
Lib 1	True	P20700-20	-0.1159562070949212	-0.312864746035258	-0.2240939675178224	-0.2829161355502715	-0.2121723425802157	-0.002462139306019022	0.01614304935788822	-1.695608526087008	-1.558114850193575	-0.1526082859916614	-0.1914593633763958	-0.1232180506026257
Lib 1	True	P18583-94	-0.446127900018449	-2.315099173483022	-0.2713999565478861	-0.1504308112469014	-0.2592397471162313	-0.3655052532648261	-1.341419686853656	-0.3056212874401006	-0.4643721853327329	-1.677975746523403	-0.6158090129366829	-1.276393956272584
Lib 1	True	Q15149-4030	-0.1907190882383383	-0.2290070657092505	-0.3000986463067975	0.09186846757699275	-0.2976028921933378	-0.2950806094983379	-0.2006324645418748	-0.4866551842777022	-0.371810692209906	-0.5107445165271604	-0.4773242149880301	-0.5783986457377494
Lib 1	True	Q9P265-100	-0.586037574728839	-0.6411839215062443	-0.7050173831707682	-0.4913840444989982	-0.7001866530071347	-0.5706750236928224	-0.5425932103908723	-0.4942102785224501	-0.2968119300271754	-0.8302066739327238	-1.498388891778422	-1.794789961272608
Lib 1	True	Q9Y2V2-41	0.6077969732048667	0.4837499873739801	0.6809110968557867	0.673413676412259	0.551884955924428	0.8059888999525994	0.957487429468798	0.7918275265857286	0.7581295922357439	0.651118585430832	0.670450736346313	0.9191857604717294
Lib 1	True	P37802-185	-0.1573298481437373	-1.953649182191621	-0.174503609633636	-0.04035376938468616	-0.1055597333289959	-0.07486608106961462	-0.07772900428397543	-0.2680986446658138	-0.2102778268327673	-0.1861849165833147	-0.4539304144104982	-0.6167794496997184
Lib 1	True	Q0JRZ9-387	1.609920228057033	1.53667697142693	1.680194210086971	1.796324748880808	1.609456065596491	1.816017770515856	1.51673684371326	1.441490715651353	1.587594923339162	1.587912251841589	1.706551453757153	1.763476402097742
Lib 1	True	Q15942-308	1.730957913321708	1.496757852172097	1.547521598618941	1.562469643162909	1.85234697863067	1.761346201810982	1.920353419306933	2.012793558055089	2.010785558963827	1.967148751155973	1.832142802317589	1.592730929662167
Lib 1	True	Q96JM3-445	-0.2079917292376789	-0.04573512305066432	-0.1796810244133355	-0.00820748715675397	-0.08210712939046089	-0.1013350518031399	-0.08816525089700497	0.02672888044065998	0.1014467154971352	-0.2401186077311912	-0.2039870837721972	-0.2577683516930772
Lib 1	True	Q9Y4B5-1514	0.03321365722289717	0.002003684953907434	0.01803491817523564	0.01082044484201899	0.1711639886208035	0.09910286857577745	-0.07333376480677924	0.003891526851445265	0.02882741880121953	-0.1639151698237071	-0.2550733972093695	-0.2291156451450004
Lib 1	True	O43294-137	2.350808016388468	2.343541082727769	2.237295417172545	2.438001747372424	2.406579945011543	2.530898981220145	2.174312421514883	2.022849320009112	2.038893939939993	2.120667226381098	2.171055074950198	2.155865461505771
Lib 1	True	Q9Y2D5-152	1.687907840491785	1.657122498324274	1.659877513176956	1.742499904129372	1.942402566431866	1.75447775652351	1.522680963628168	1.672687824802891	1.60057548366279	1.553693077658809	1.325058423071855	1.225581402058074
Lib 1	True	P60468-17	2.931424696342774	3.00641298943702	2.817459110518388	3.060118201253712	3.224603719919199	3.048486981933927	3.243228209635374	3.367111372822507	3.419328056674202	3.307085423337716	3.020186282302002	3.250731013160272
Lib 1	True	P08670-29	-0.4663453905158798	-0.2689931899263167	-0.2541206239221249	-0.2359656767471465	-0.2799558406756248	-0.2659802353659335	-1.06331121406568	-0.8511903901163411	-0.7036142502735752	-0.4283585156898014	-0.5253387866469786	-0.3601825855452163
Lib 1	True	E9PGC8-1410	1.451934993962437	1.519565389994572	1.471243097149594	1.591544726862266	1.695802110763669	1.566880427857063	0.7983599578849168	0.9762539663572876	0.9063202002340124	1.275735056361121	1.036073195397733	0.9014162984004065
Lib 1	True	O15013-379	0.5090220654592659	0.3760808681931496	0.4486561066262127	0.6615556659741614	0.6304764283166058	0.3715034647189223	0.181957970940853	0.2356983529598073	-0.7036146227912582	0.09388013791544711	0.04613275104229473	0.1528396705356623
Lib 1	True	P46821-1396	1.811939160938451	1.851159814588798	1.738990644497329	1.904998902901202	1.55142712352498	2.105389211624338	1.160964439293074	1.206377997908167	1.561983730020891	1.930266559568327	2.020054635685212	1.83393229812955
Lib 1	True	P46821-1400	1.811939160938451	1.851159814588798	1.738990644497329	1.904998902901202	1.55142712352498	2.105389211624338	1.160964439293074	1.206377997908167	1.561983730020891	1.930266559568327	2.020054635685212	1.83393229812955
Lib 1	True	P52948-612	0.3644349941472346	0.4419237933507532	0.5445176501053925	0.4739288139672275	0.585486020112717	0.5551583501617491	0.2868186624145067	0.3663164999478212	0.471929439430665	0.3371881036148233	0.3166259770117712	0.2554128662093256
Lib 1	True	P07814-882	1.233561211208607	1.248507868904238	1.581829996269388	1.441662516399734	-2.212030454491266	1.485943449211738	0.9645927140407555	0.8493489348184953	1.034430534132472	1.261271800209965	1.37517405488714	1.461157405485148
Lib 1	True	P07814-886	1.233561211208607	1.248507868904238	1.581829996269388	1.441662516399734	-1.746659941681097	1.485943449211738	0.9645927140407555	0.8493489348184953	1.034430534132472	1.261271800209965	1.37517405488714	1.461157405485148
Lib 1	True	J3KMZ8-142	0.03087561620968924	0.09945933062489294	0.1525164413208031	0.08965155448862713	0.03288467788238104	0.2858516289978813	-0.5191357200839882	-0.2317787622037114	-0.1529174080410716	0.08786753908275495	0.009024439737608053	-0.1025019773015338
Lib 1	True	H0YH12-273	0.5692091490348844	0.6643958637579924	0.7845964588707939	0.7261215565656187	0.7077591167467266	0.8396574711574627	-1.61212946712582	-1.959556722434972	0.3708479525964603	0.6444696017822849	0.6106411875062414	0.5952260490453932
Lib 1	True	Q32MZ4-555	0.3131830902523778	0.2653123487080344	0.3123294839765776	0.5757426536408216	0.3268239052873428	0.2542081969214245	-0.6027148660061232	-0.8200922404410447	-0.7870148675207242	0.07946727222890913	0.3374266333138943	0.385198172388225
Lib 1	True	P29317-892	0.4401542800201099	0.2369544102583039	0.3306206256866987	0.4528757847949126	0.4471548320442307	0.3882575272988164	0.4147622306000806	0.263202459400122	0.4650228508684316	0.2169425890645648	0.1095257322871573	0.242277128688013
Lib 1	True	Q9H6X2-563	-0.06208863726150763	0.1438025631198965	0.2011607430868422	0.1732341431897928	0.08207902289282495	0.2202103990774893	-1.645198550401933	-0.5213663685272886	-1.254842317957635	-0.4336774328206971	-0.3769149675317259	-0.9314022613268423
Lib 1	True	O95400-195	1.017781949990355	1.012186393085836	1.045480786680032	1.264244092536789	1.132843404781854	1.030915319822328	1.24473013914397	1.306557212659696	1.312925948912462	1.063648857085419	0.9459851616900261	0.98509598901676
Lib 1	True	P17275-255	0.9560540930372422	0.8128697470026562	0.9196202646448317	0.9502686461990646	0.9362915163759844	1.063046786212272	0.7837642542334055	0.6736589327815801	0.7736178465392832	0.7404918819587711	0.7761879743645088	0.8544948628737827
Lib 1	True	P17275-259	0.9560540930372422	0.8128697470026562	0.9196202646448317	0.9502686461990646	0.9362915163759844	1.063046786212272	0.7837642542334055	0.6736589327815801	0.7736178465392832	0.7404918819587711	0.7761879743645088	0.8544948628737827
Lib 1	True	Q9UQ35-1492	0.9058764263191189	0.9939754433799578	0.9765330024953254	1.044557135062993	1.045084730273781	1.067833741994465	0.6979385528065566	0.828364703803348	0.8311533606542318	0.9695283526861807	0.9427192347153089	0.9027204689009682
Lib 1	True	O43294-143	0.3617345026550808	0.3890581348951813	0.1242094522981858	0.2341591847954036	0.1953866927177894	0.528894375821695	-0.170877158621686	-0.3679835376847931	-0.2980752902520812	0.1876212247170962	0.2591860468631889	0.06640465061967264
Lib 1	True	C9J6P4-275	0.5917724336239335	0.6138821566087096	0.7254386496274999	0.7096663722373961	0.5353059703706805	0.8432955017320232	0.4933604023277597	0.2995800055357701	0.3383785019677097	0.3215222459297645	0.5811344374387162	0.5790689238224128
Lib 1	True	C9J6P4-273	0.5917724336239335	0.6138821566087096	0.7254386496274999	0.7096663722373961	0.5353059703706805	0.8432955017320232	0.4933604023277597	0.2995800055357701	0.3383785019677097	0.3215222459297645	0.5811344374387162	0.5790689238224128
Lib 1	True	P46013-1937	-1.108291310152324	-1.493508049188413	-1.346479386144258	-1.377138209535937	-1.262333359421673	-1.226651044027346	-1.129527060434527	-1.044885638871142	-1.091441501048898	-1.016984612775918	-1.043787548879971	-1.203697573824094
Lib 1	True	Q96A49-248	0.9389045460967607	1.143203948573147	0.9980290922243542	1.111267897033569	0.9992747028620131	1.19785127762683	0.845452319003314	0.8426504325488002	0.9341706577511764	0.9098704288862699	0.8938137700245682	0.9832334109699378
Lib 1	True	Q86UU1-1017	-0.3151254221296528	-0.3943076950018446	-0.2925136537602547	-0.4261202436495561	-0.2248973305352628	-0.2729307583877697	-0.1088252778328445	0.02412891938002932	-0.02559319634274865	-0.0004777480529279377	-0.1424020272028262	-0.2216745083439277
Lib 1	True	Q13177-197	1.535899080506583	1.437287531002915	1.539467268409995	1.522154388984123	1.621100896073338	1.649409557735819	1.371458777237578	1.384898602258998	1.396656985991075	1.647586566377727	1.442715203930456	1.442945026074024
Lib 1	True	Q8NEY1-808	0.2756999521841011	0.1994978172891514	0.2671620436615131	0.3737530820700003	0.08847074781266034	0.3692131626482852	0.2816903016760783	0.2288016158147916	0.3798265668096888	0.0006340201853172833	-0.1505252436895115	-0.02565975558406919
Lib 1	True	Q7Z6Z7-2362	-0.07316898742154725	-0.03625317821858691	-0.0147124135447461	-0.3485980838752601	-2.094429628892014	0.1101353501640397	-0.6047201850036568	-1.066361685595786	-0.6268522303364478	-0.37162127781753	-0.2719942085232084	-0.3385561870458939
Lib 1	True	Q7Z6Z7-2365	-0.07316898742154725	-0.03625317821858691	-0.0147124135447461	-0.3485980838752601	-1.753408177149344	0.1101353501640397	-0.6047201850036568	-1.924160261402616	-0.6268522303364478	-0.37162127781753	-0.2719942085232084	-0.3385561870458939
Lib 1	True	O43294-141	0.02123214252744171	0.04915258271384904	-0.1270725926592683	-0.1256950375232911	-0.169833243916456	0.1892892018949343	-0.5089795721770503	-0.7053603997128803	-0.6409322127985161	-0.1867960075728178	-0.09645438266051841	-0.2997080786491937
Lib 1	True	Q9BRK3-423	-0.2507291232843305	-0.1672819690375149	-0.2864560307936282	-0.335089765266009	-0.1260614049555213	-0.1982984766850988	-0.08785625567499247	0.1137925893269905	0.04978302985892881	-0.08472559866418045	-0.1639592539781572	-0.3921589423052088
Lib 1	True	F5H7T0-384	-1.472750580343442	-1.558295553050901	-1.392956910196737	-1.486224782271532	-1.493864056668651	-1.506424712546504	-1.741546346871465	-1.739899980302731	-1.639911913171857	-1.561452074838095	-1.484031396004008	-1.658801668029116
Lib 1	True	Q00587-195	0.319895031696066	0.4570072799504158	0.5227607807888439	0.2551463802442293	0.02526549563537037	0.7458560222489444	-0.3494911230097137	-0.5619854217282648	-0.3462086033915507	-0.0744362872465644	0.5002349910067063	0.3330385023961965
Lib 1	True	Q00587-192	0.319895031696066	0.4570072799504158	0.5227607807888439	0.2551463802442293	0.02526549563537037	0.7458560222489444	-0.3494911230097137	-0.5619854217282648	-0.3462086033915507	-0.0744362872465644	0.5002349910067063	0.3330385023961965
Lib 1	True	H7C4C2-125	-2.306943445422434	-2.191128720006271	-2.123701873910787	-2.366470439730461	-2.201062027036623	-2.255246422853337	-2.000053197631085	-1.91016357158263	-2.024772142334933	-2.496030625426968	-2.319891462097371	-2.272007813139278
Lib 1	True	A0A0A0MRA8-593	1.396153586580068	1.405265249899576	1.463088531426326	1.496972321304513	1.3639501175356	1.574875611086025	1.370794872512948	1.107097050467427	1.124711353504513	1.183449548380453	1.42562331909441	1.29879625727271
Lib 1	True	A0A0A0MRA8-591	1.396153586580068	1.405265249899576	1.463088531426326	1.496972321304513	1.3639501175356	1.574875611086025	1.370794872512948	1.107097050467427	1.124711353504513	1.183449548380453	1.42562331909441	1.29879625727271
Lib 1	True	Q3KQU3-273	1.206167212274172	1.088490757799998	1.08742440687527	0.9557029374442997	1.177414829423533	1.307396416883513	0.9563423450486422	1.053670097030103	1.154069424584329	1.019898908106058	0.9263835108636055	0.8558495052673849
Lib 1	True	Q9Y385-266	0.8902460973701491	1.019675322597887	1.039428565645862	0.9595302353612196	1.051144129396665	1.079653008329117	0.5580441586912722	0.7495207084116495	0.8176250263008664	0.8247705114435229	0.6399062796306911	0.5230239430986622
Lib 1	True	Q8IYI6-19	-0.7667859634443891	-0.8643861704380092	-0.7840364269553091	-0.8585844741717321	-0.7802101477270011	-0.8119731969412322	-0.9611721712222676	-0.9280832195270132	-0.8319989953451495	-0.8155900284717865	-0.868108212660931	-0.781008345021616
Lib 1	True	Q9UQ35-1003	1.965707472010757	2.009222392028163	2.000839986352264	2.036551020429461	2.148831906038601	2.069026161428333	2.079829581106093	2.158673107683408	2.186072519854505	2.016802251191568	1.862320528176988	1.774998637745199
Lib 1	True	Q86UU1-520	2.492850430424956	2.477665071130369	2.444043007939809	2.553563975678876	2.472667387021583	2.647721139140242	2.326288501595619	2.087777060052908	2.227196258278812	2.378056892907031	2.522892797633225	2.515443853897845
Lib 1	True	Q86UU1-518	2.492850430424956	2.477665071130369	2.444043007939809	2.553563975678876	2.472667387021583	2.647721139140242	2.326288501595619	2.087777060052908	2.227196258278812	2.378056892907031	2.522892797633225	2.515443853897845
Lib 1	True	Q8NDT2-109	0.6867138176766864	0.70913120956021	0.5933608642725251	0.6599237928782747	0.7023301767539916	0.7322390634946717	0.2237474942410024	0.4347602292737006	0.2754988259037338	0.6209129305233749	0.5560812330111936	0.4614456901924291
Lib 1	True	Q96GP6-653	0.5152011538631313	0.4022786920777413	0.5259590030511903	0.3731284812423437	0.2560221061131551	0.7052512276553101	-0.2543901392179075	-0.2386266302918112	0.03641125265722685	0.2096824202101447	0.3946571973297558	0.2449068991516502
Lib 1	True	Q96GP6-651	0.5152011538631313	0.4022786920777413	0.5259590030511903	0.3731284812423437	0.2560221061131551	0.7052512276553101	-0.2543901392179075	-0.2386266302918112	0.03641125265722685	0.2096824202101447	0.3946571973297558	0.2449068991516502
Lib 1	True	Q9P206-971	0.3557001252739807	0.1433026080600273	0.291690392160556	0.3142425778324001	0.1853864206043476	0.3530988697473295	0.3835182146178158	0.1565884181832757	-0.07692454384363252	-1.52417231188991	-0.2363853477028461	0.3068042504305503
Lib 1	True	Q9P206-979	0.3557001252739807	0.1433026080600273	0.291690392160556	0.3142425778324001	0.1853864206043476	0.3530988697473295	0.3835182146178158	0.1565884181832757	-0.07692454384363252	-1.804050628475845	-0.2363853477028461	0.3068042504305503
Lib 1	True	Q9H6R7-690	-1.366812577552486	-1.315004464927377	-1.231630465505386	-1.444246222788083	-1.352233250309785	-1.277204529595912	-1.487949687332415	-1.450039383947718	-0.9677074319360741	-1.626355336020803	-1.684303603123621	-1.494907240643963
Lib 1	True	A0A2R8Y4T1-1061	0.1893484229179067	0.1568833229525512	0.1542319765541291	-0.07673349519546738	0.2024491574560423	0.2930255751093868	-0.3411366599132594	-0.02008253422173207	0.03500188791036404	0.02825540614416967	-0.3396306855630252	-0.4327225273237868
Lib 1	True	A0A5F9ZHG7-823	-1.427978214419561	-0.1931356849341772	-0.2836859463187774	-0.3428035464126363	-0.203197395203757	-0.2575441573894133	-0.07571554361627936	0.02116025707385141	-0.001047239522291862	-0.1084894332503335	-0.1283709228156341	-0.1363914629252422
Lib 1	True	Q9P2B4-557	0.3861591578128785	0.08823687346016719	0.2871262031917278	0.2034081612841573	0.2134121304149479	0.3810585419427686	-0.1006997601802217	-0.1391848173205908	0.0493864707336797	-1.298051989582013	0.1326183400377535	0.2377515833932844
Lib 1	True	Q9UPQ0-215	1.660176205338273	1.529294113334628	1.664643138079481	1.609591996749367	1.565237815452165	1.796165995626617	1.46068449845285	1.176266605135037	1.310633476320688	1.573369821051933	1.597957386072704	1.592419116452849
Lib 1	True	Q9UPQ0-217	1.660176205338273	1.529294113334628	1.664643138079481	1.609591996749367	1.565237815452165	1.796165995626617	1.46068449845285	1.176266605135037	1.310633476320688	1.573369821051933	1.597957386072704	1.592419116452849
Lib 1	True	Q9P0V3-279	1.246357236405104	1.340222819455485	1.3831409611001	1.224979556464197	1.379988943905126	1.454273954132114	0.9801041336358169	1.04527122246085	1.114906464119084	1.199617203768931	1.059714956773358	1.096790811069438
Lib 1	True	B0YIW6-294	-1.669386109393218	-1.407615268116759	-1.446712052541198	-1.794219939294468	-1.613490856381828	-1.397612289855289	-1.302322325857295	-1.217633152540756	-1.125929273145811	-1.483325649565717	-1.444179685272752	-1.516641869244503
Lib 1	True	P85037-101	-0.3815746655808944	-0.2841795853329916	-0.4102729698633694	-0.4368052615461615	-0.4378558828376403	-0.2893688397847829	-0.6025845609285639	-0.6461184722614842	-0.6754510389995713	-0.5214828698172468	-0.6300636139821384	-0.7156319754259122
Lib 1	True	Q9Y4B5-618	0.4343097395844512	0.3682341800133173	0.1699688708937324	0.1525389789879291	0.139863711188534	0.5378213356241305	-1.206370310300087	-1.61123850512146	-0.1022171711186351	-0.2390340335614406	-0.07432229981609738	-0.1952625089062665
Lib 1	True	Q9Y4B5-622	0.4343097395844512	0.3682341800133173	0.1699688708937324	0.1525389789879291	0.139863711188534	0.5378213356241305	-1.752679158632205	-1.929459953903836	-0.1022171711186351	-0.2390340335614406	-0.07432229981609738	-0.1952625089062665
Lib 1	True	O95835-246	0.2718307015797647	0.3114552819873303	0.4270654501061917	0.4284874598484444	0.09498709757183008	0.4393386766651909	0.191103009868686	-0.1378300502412587	-0.0888897625584196	0.06026831505754343	0.07234466135175609	0.03349596851110787
Lib 1	True	O95835-255	0.2718307015797647	0.3114552819873303	0.4270654501061917	0.4284874598484444	0.09498709757183008	0.4393386766651909	0.191103009868686	-0.1378300502412587	-0.0888897625584196	0.06026831505754343	0.07234466135175609	0.03349596851110787
Lib 1	True	A0A087WVF1-69	0.9520939015897473	0.9384710136230292	1.053167742095544	0.9947542121830979	0.8158087166598721	1.136497628108354	0.7684615348497688	0.545482500122389	0.4538518351262597	0.804113040708835	0.8214431192876934	0.6265097378841289
Lib 1	True	A0A087WVF1-66	0.9520939015897473	0.9384710136230292	1.053167742095544	0.9947542121830979	0.8158087166598721	1.136497628108354	0.7684615348497688	0.545482500122389	0.4538518351262597	0.804113040708835	0.8214431192876934	0.6265097378841289
Lib 1	True	P11137-1782	0.4991975293675631	0.6786344752216574	0.6069961990400128	0.6890404436157319	0.5798983413087777	0.5901090197143947	0.9004177708559161	0.9012366509929894	0.8875801396195286	0.4991113005891999	0.6156947809532985	0.5750209350970878
Lib 1	True	O75396-137	-0.222886318403496	-0.1036151619018317	-0.06850044030994262	-0.2209957237365217	-0.166330178268959	-0.07909550749996609	-0.4911276931610317	-0.4262070009234308	-0.3340644917852312	-0.2567353723145018	-0.3902852810211005	-1.855520298395556
Lib 1	True	O00193-147	1.810669311519486	2.060922536834993	1.905049712157124	1.985185174661012	2.120660190391854	1.913385555813836	2.225720273612714	2.184893022475228	2.185680901963386	1.89929084878272	1.844915464956441	1.70059598789444
Lib 1	True	P53004-230	-1.523319406867975	-1.521146014185513	-1.641027128810739	-1.159202740859187	-1.374370596708683	-2.029782794231874	-1.67894933170663	-1.569841679787134	-1.572763340526877	-1.407998362684224	-1.991559091872854	-1.424590896833703
Lib 1	True	C9J0A7-169	0.9872042486987909	0.9556874272461285	0.8847666135101733	0.911774484407222	1.064633157479808	0.9334570775741766	0.984721021410162	1.058078432098597	1.137196537016536	0.8878306466188962	0.7958258094026512	0.5846473551474846
Lib 1	True	Q15417-259	-0.722568552308759	-1.110641920909496	-1.099350408449341	-1.143335613530714	-0.9978248695429645	-0.8863430832997408	-1.081623968494612	-1.260085720629731	-1.248316537071366	-1.158402890311026	-1.551040843587974	-1.360345624865129
Lib 1	True	A0A494C1J1-851	0.64130241558827	0.6747875163376151	0.699388912172761	0.6406261423755125	0.8714435415061541	0.5484038471331178	0.04176011577017862	0.3127539177017755	0.3351363223301339	0.4384665931905863	0.1329893519942759	0.255920451547223
Lib 1	True	Q12792-349	-0.06670965206174159	-0.1333850343813215	-0.3066454347132421	-1.491260420487472	-0.2877024248431854	-0.1800098708601442	-0.0303667083038756	0.03695736584042237	0.0548963257390585	-0.1224927193250063	-0.1439919827066018	-0.1200675371095174
Lib 1	True	A0A494C108-634	0.2811109732641932	0.1122292197335493	0.357050047936421	0.1531044238577414	0.09076290634452279	0.3996043564910567	-0.09399022621571228	-0.1818500666391561	0.01071749797755289	-0.08263806268705502	-0.05575709021517036	0.03594644702707032
Lib 1	True	A0A494C108-645	0.2811109732641932	0.1122292197335493	0.357050047936421	0.1531044238577414	0.09076290634452279	0.3996043564910567	-0.09399022621571228	-0.1818500666391561	0.01071749797755289	-0.08263806268705502	-0.05575709021517036	0.03594644702707032
Lib 1	True	A0A087X142-10	-1.333015507670982	-1.222867460444147	-1.156963286464188	-1.594941090127016	-2.308478022155417	-1.178184724619755	-1.586003409280938	-1.333215310057683	-1.567506799428077	-1.232073135739296	-1.541017076572742	-1.767418180683135
Lib 1	True	E7EMZ9-2181	-0.1507816736125641	0.05122851317720509	0.02773053740448516	0.08840176421215207	-0.06185776989372083	-0.1202297549645186	-0.5018203726785447	-0.4365689613066993	-0.5828738209970746	-0.05701717832398195	-0.178772140316374	0.3875125414920368
Lib 1	True	A0A087WZG4-1101	-0.572806806079017	-0.5143452550590409	-0.4837870753610716	-0.5357114897553904	-0.6675116686502615	-0.5128223179009527	-0.7876968513724886	-0.944420752308224	-0.8423066581758857	-0.819900224645174	-0.5064848114085131	-0.4607486746578131
Lib 1	True	Q9P2R6-1106	1.027172390414596	1.095265122003415	1.230862705400974	0.9019914414450588	-1.82620429119351	1.211416965511238	0.4754075232670862	0.5253086766465956	0.823174196296499	0.7538123482645153	0.9980796068332364	0.8722528674401097
Lib 1	True	Q9P2R6-1115	1.027172390414596	1.095265122003415	1.230862705400974	0.9019914414450588	-1.253129111325406	1.211416965511238	0.4754075232670862	0.5253086766465956	0.823174196296499	0.7538123482645153	0.9980796068332364	0.8722528674401097
Lib 1	True	Q9P2R6-1113	1.027172390414596	1.095265122003415	1.230862705400974	0.9019914414450588	-1.695476687593801	1.211416965511238	0.4754075232670862	0.5253086766465956	0.823174196296499	0.7538123482645153	0.9980796068332364	0.8722528674401097
Lib 1	True	Q9H7P9-450	0.8440992465690342	0.8726026673018271	0.9130961055770629	0.9753956009994673	0.8042149534398579	0.8935799454869936	0.9099165693309791	0.7219039088871104	0.8074177275014585	0.8881584735301877	1.055621665326506	1.097317437559136
Lib 1	True	Q9H7P9-445	0.8440992465690342	0.8726026673018271	0.9130961055770629	0.9753956009994673	0.8042149534398579	0.8935799454869936	0.9099165693309791	0.7219039088871104	0.8074177275014585	0.8881584735301877	1.055621665326506	1.097317437559136
Lib 1	True	Q96T58-1268	-0.3521312344637835	-0.3066614046576796	-0.4018647258891425	-0.3097415448543002	-0.4247936015849629	-0.4148897317914813	-0.4454787631330551	-0.7022094087934189	-0.6467883715903502	-0.702376904867043	-0.5724132372204483	-0.5608921886672946
Lib 1	True	Q96T58-1278	-0.3521312344637835	-0.3066614046576796	-0.4018647258891425	-0.3097415448543002	-0.4247936015849629	-0.4148897317914813	-0.4454787631330551	-0.7022094087934189	-0.6467883715903502	-0.702376904867043	-0.5724132372204483	-0.5608921886672946
Lib 1	True	Q96B36-92	3.092317208229467	3.122208385072207	3.139927803124163	3.250197258973531	3.159140868812564	3.232007115761577	2.694758199719637	2.761516898013127	2.869891808890062	3.005149012828331	3.117126908737154	3.018741106091434
Lib 1	True	Q15642-299	1.951143126448161	2.103573929394889	2.114461228957832	2.208786098014332	1.993912885285017	2.136288648721751	1.910158419695465	1.641262268466624	1.760494851673161	1.890981920662233	2.172163081137982	2.115605838074627
Lib 1	True	Q15642-296	1.951143126448161	2.103573929394889	2.114461228957832	2.208786098014332	1.993912885285017	2.136288648721751	1.910158419695465	1.641262268466624	1.760494851673161	1.890981920662233	2.172163081137982	2.115605838074627
Lib 1	True	Q9UKK3-101	0.1884826811208679	0.2737106695634205	0.2191122896579158	0.2794509901823147	0.2242504795021191	0.1626415330249772	0.3612409555172955	0.3271470443210116	0.2310051324850787	0.1408827499640804	0.159542418645541	0.06638557038990299
Lib 1	True	J3KP30-512	0.05708699308761089	0.1660122900239637	0.1655879007481736	0.07820912141667445	0.1412094120181212	0.1175093618876293	0.2689640147411535	0.2793513259588629	0.2279738798541052	-0.0480150786205607	-0.1680682004590792	-0.2646095146460325
Lib 1	True	E7ERS3-558	1.345522000165479	1.354590732248212	1.366843357876022	1.299804008745813	1.454374357831191	1.388713610363268	1.441770801540729	1.484751546972409	1.458235303688184	1.296188097778769	1.298317385759523	1.119774755901234
Lib 1	True	Q9UKA4-422	0.5806367682233994	0.608286883688541	0.8490649253660918	0.6382275256711761	0.5167505445105931	0.8224301672939197	0.3476116090251296	0.1793950487948868	0.3099164055763718	0.2350836497876944	0.335307805540398	0.3293723225273306
Lib 1	True	Q9UKA4-433	0.5806367682233994	0.608286883688541	0.8490649253660918	0.6382275256711761	0.5167505445105931	0.8224301672939197	0.3476116090251296	0.1793950487948868	0.3099164055763718	0.2350836497876944	0.335307805540398	0.3293723225273306
Lib 1	True	Q96TA1-665	2.135845034847122	2.050654581423515	2.095728795299912	2.156184041787851	1.940802466415132	2.248200116255973	1.721209489220336	1.625762697647519	1.860084129182729	1.842315987385685	2.067132023277291	2.124835245226849
Lib 1	True	Q96TA1-681	2.135845034847122	2.050654581423515	2.095728795299912	2.156184041787851	1.940802466415132	2.248200116255973	1.721209489220336	1.625762697647519	1.860084129182729	1.842315987385685	2.067132023277291	2.124835245226849
Lib 1	True	Q68EM7-484	-0.4697987950785176	-0.553789661106103	-0.3885245622585364	-0.4633237562124233	-0.5561355295988057	-0.5071249900643388	-0.5387814553396496	-0.5496980568980137	-0.4571312757542315	-0.384531855807012	-0.4367774493096759	-0.3800148590926212
Lib 1	True	A6ND36-760	-0.8129172306916972	-0.7765123402742035	-0.7874402973010589	-0.8732053374136375	-0.7622636047109226	-0.9042817770059569	-0.4282884857322319	-0.5582252319813378	-0.6033719087108614	-0.6344139223537464	-0.5661902122511215	-0.6939269189810915
Lib 1	True	Q9UQ35-2046	-0.9088076778610694	-1.219303424196233	-1.280304149367732	-0.9517217282566109	-0.4677535693203403	-1.250722796710632	-1.157533035847842	-1.170987244419229	-1.229368821542753	-1.004545413157577	-1.363601805234868	-1.27235360367359
Lib 1	True	Q96B36-88	3.345052488688529	3.264726161342879	3.397686718366919	3.553006120665601	3.060817756956696	3.529277408873583	2.76376684521578	2.913624832575117	2.97929718257057	3.289860776919231	3.266242105127434	3.223845838021707
Lib 1	True	A0A0A0MSA7-229	0.2024783659757224	-0.04588285723249311	0.02293437234805553	-0.2302977474703745	-0.031534621705719	0.2160455500143816	-0.3901030480129751	-0.3364806126190031	-0.3004852165802287	-0.1749742266501351	-0.02950716237871982	-0.01242156786855753
Lib 1	True	A0A0A0MSA7-231	0.2024783659757224	-0.04588285723249311	0.02293437234805553	-0.2302977474703745	-0.031534621705719	0.2160455500143816	-0.3901030480129751	-0.3364806126190031	-0.3004852165802287	-0.1749742266501351	-0.02950716237871982	-0.01242156786855753
Lib 1	True	Q9C0C2-494	1.749463324939495	1.663547839784215	1.844879959416239	1.796254687472822	1.657486315199694	1.873921340254966	1.36133165418051	1.124522527657939	1.122305614450565	1.137516280951505	1.509416917803032	1.318423826107508
Lib 1	True	Q9C0C2-498	1.749463324939495	1.663547839784215	1.844879959416239	1.796254687472822	1.657486315199694	1.873921340254966	1.36133165418051	1.124522527657939	1.122305614450565	1.137516280951505	1.509416917803032	1.318423826107508
Lib 1	True	A0A087WSV0-29	-0.1783467923614247	-0.2646140861089031	-0.1915478712624048	-0.3244894785649898	-0.4016503713891846	-0.11812487604581	-0.9354777544941122	-0.4734106340193442	-0.4788753679838081	-0.2719210731295302	-0.3100158397823411	-0.5864221211621817
Lib 1	True	A0A087WSV0-33	-0.1783467923614247	-0.2646140861089031	-0.1915478712624048	-0.3244894785649898	-0.4016503713891846	-0.11812487604581	-0.9354777544941122	-0.4734106340193442	-0.4788753679838081	-0.2719210731295302	-0.3100158397823411	-0.5864221211621817
Lib 1	True	A0A087WSV0-37	-0.1783467923614247	-0.2646140861089031	-0.1915478712624048	-0.3244894785649898	-0.4016503713891846	-0.11812487604581	-0.9354777544941122	-0.4734106340193442	-0.4788753679838081	-0.2719210731295302	-0.3100158397823411	-0.5864221211621817
Lib 1	True	B8ZZS4-188	-0.6998006741023688	-0.6762143055729953	-0.4970607481150456	-0.7999623696418081	-0.7074766829091956	-0.5839274242313068	-1.972184245412147	-0.9975639928866146	-1.908746548808113	-0.8469703163550879	-0.9004413181181744	-0.9812137295754634
Lib 1	True	Q9Y4B5-1812	0.8865915313584952	0.8992556221256732	1.083706072807162	0.8617103164444081	0.7884431006645295	1.110669305100461	0.715557333857931	0.4544609134390801	0.6716190845145197	0.5715679623399884	0.7605937214203544	0.793361968513113
Lib 1	True	Q9Y4B5-1814	0.8865915313584952	0.8992556221256732	1.083706072807162	0.8617103164444081	0.7884431006645295	1.110669305100461	0.715557333857931	0.4544609134390801	0.6716190845145197	0.5715679623399884	0.7605937214203544	0.793361968513113
Lib 1	True	Q9Y4H2-1162	1.065972392621743	1.061985954729303	0.949613818731877	1.044045433736695	1.002280485985815	1.043570212781305	0.8165128315262461	-1.474522861494355	0.4980451712236733	-2.342258627712441	-0.7688929146097903	0.6434936436870945
Lib 1	True	Q9BST9-529	-0.08245069823677968	-0.04675424135552676	-0.005483458861195996	0.1175683849755068	-0.0835162818341567	-0.2565264985933086	-0.004853471581336577	-0.1155777670524388	-0.2691872241634086	0.1407958461090444	0.2625077677675987	0.3663609381136704
Lib 1	True	Q9BST9-520	-0.08245069823677968	-0.04675424135552676	-0.005483458861195996	0.1175683849755068	-0.0835162818341567	-0.2565264985933086	-0.004853471581336577	-0.1155777670524388	-0.2691872241634086	0.1407958461090444	0.2625077677675987	0.3663609381136704
Lib 1	True	M0R0Q7-66	0.2269107383511061	0.1333223164685042	0.3050877893027675	0.207869587746601	0.0765566159601019	0.2710755456173517	-0.03558099718007966	-0.004706714500685293	-0.0243421587836023	-0.001475932146071505	0.1373401828696351	0.01384263780500445
Lib 1	True	M0R0Q7-76	0.2269107383511061	0.1333223164685042	0.3050877893027675	0.207869587746601	0.0765566159601019	0.2710755456173517	-0.03558099718007966	-0.004706714500685293	-0.0243421587836023	-0.001475932146071505	0.1373401828696351	0.01384263780500445
Lib 1	True	E9PLZ8-31	-0.05805261622898811	0.02302921433000675	-0.09424374016282602	-0.0003450829660766241	-0.07998044479435545	-0.1410394552862373	0.04961395963074915	-0.0951127239680276	-0.2950319674073844	-0.3360070339376056	-0.3805064322529542	-0.3977251498745039
Lib 1	True	Q3B726-322	-0.5664124707605548	-0.5134046514695095	-0.4003359736789412	-0.4698473993636536	-0.6231233017321618	-0.5503319456848125	-0.630584452491488	-1.334982442744844	-0.7804534847212258	-0.8571470034112882	-0.7350901576997315	-0.9594665456852198
Lib 1	True	Q3B726-316	-0.5664124707605548	-0.5134046514695095	-0.4003359736789412	-0.4698473993636536	-0.6231233017321618	-0.5503319456848125	-0.630584452491488	-1.336518702297771	-0.7804534847212258	-0.8571470034112882	-0.7350901576997315	-0.9594665456852198
Lib 1	True	A0A087WTL4-281	0.07816818026097556	0.04933911460396923	0.02411573390463272	-0.1118853607208099	-0.9501702020564434	0.04162582825539238	-0.2328815367010312	-0.1391739405105054	-0.1800342444940198	-0.1012819924806985	-0.2679903716286139	-0.1726289679658924
Lib 1	True	Q8IWE2-2	-0.270327447628106	-0.2966720334532231	-0.1879594913579138	-0.4442855344224549	-0.314160507290512	-0.2144135925994587	-0.5179966134859961	-0.3294416331651254	-0.5616353641078601	-0.4059644392753919	-0.525954838731004	-0.5530362614404996
Lib 1	True	H7BXR3-377	1.166655814858494	1.388218359868983	1.144175458127836	1.240695212217159	1.209822723317841	1.261894658406251	1.003279455918656	1.006448161673771	0.9856152259411866	0.9316848671085012	1.02260125868928	0.9515390008563334
Lib 1	True	Q96Q42-492	0.8444132881520691	0.750667274741971	0.562233727386053	0.7351198733648653	0.211953821188119	0.8977255491047699	0.1675166823476104	0.02945357369466737	0.3968062429294608	0.5412844146634517	0.8346058121272683	0.8985877983425143
Lib 1	True	Q9GZT9-125	0.2947830681457703	0.3390455198749878	0.2502776525904136	0.07274107542670505	0.2455219324885067	0.3596648907504686	0.4725077033152276	0.6138170047379801	0.5885783826988659	0.6414363028658876	0.4830558188226508	0.3837200111429795
Lib 1	True	E9PIU0-28	-0.801385515532535	-0.7037564139705894	-0.7621687084469432	-0.9145330420591019	-0.7398046424711292	-0.8612396111028882	-1.27477627737268	-1.019619091745462	-1.108066286978477	-1.199292174302082	-0.8580878087319377	-1.158591928856371
Lib 1	True	Q9BY89-1224	0.1547635822661508	0.227284016924127	0.1700393948443824	0.03935507063317813	0.2006295365972371	0.1538487800875205	-0.06957596358506908	-0.0218607186596536	0.0222589079426476	0.1389240820243079	-0.01794849525866481	0.1191699881796095
Lib 1	True	Q13523-277	1.702794911139569	1.58016359996791	1.697945203110169	1.586717081170134	1.741426710135763	1.68220347338011	1.684186734635629	1.738273151390288	1.722283495769049	1.422542439794682	1.432905531461462	1.559929312357801
Lib 1	True	P21796-104	1.520420411929684	1.59991546245652	1.653572234436432	1.602867145573246	1.67179605454854	1.552873170203678	1.737643074896013	1.728013629170355	1.758094669269625	1.443151762403166	1.417030732775667	1.529157869243875
Lib 1	True	Q9H694-633	0.3602663003119715	0.2671020018054284	0.3167913397709548	0.1995217798098176	0.2290307520925711	0.3446949188857321	0.05994080942137107	0.1420352059861654	0.1844253730444869	0.2779312247767569	0.4405799976019977	0.3048393118681433
Lib 1	True	Q9C0C2-1533	-0.3030725508233015	-0.1969339544510708	-0.2296297138185329	-0.393430878660129	-0.3195255351555336	-0.2524572270183757	-0.4854584141262359	-0.3976765562542608	-0.5036818727063457	-0.4260478880827907	-0.4956781252598026	-0.4974950996416646
Lib 1	True	F8WD26-699	-0.2467367375968646	-0.2096003525906162	-0.1512118771142914	-0.4120869185759512	-0.2896017961409318	-0.1790026077657334	-0.7629347643973032	-0.7495932320034377	-0.8077349914878877	-0.6851574054544941	-1.135326826859787	-0.770514551950756
Lib 1	True	P26358-1105	-0.3901400091310344	-0.05303357930812998	-0.1160299346315919	-0.1491087082441392	-1.109400949145003	-1.166808458984043	0.081243456064402	0.2290464380965521	0.3223888179926416	-0.155488313945702	-0.06021183651138736	-0.6425841956619786
Lib 1	True	J3KMX1-456	-1.386613331534908	-1.240090545219185	-1.112049904798324	-1.348650668634047	-1.282535404831128	-1.422463560101831	-1.266916786982985	-2.170748362791521	-1.566010738873439	-2.303219844724916	-1.527370505091434	-1.483832822904598
Lib 1	True	E7EMZ9-2276	1.94965492126053	1.861942859213155	1.934212135899003	2.055354007100563	1.864215823789062	1.884010010344555	1.782508589223544	1.555536197296083	1.590541587233055	1.43765011732143	1.656043221416832	1.549150026975788
Lib 1	True	E7EMZ9-2272	1.94965492126053	1.861942859213155	1.934212135899003	2.055354007100563	1.864215823789062	1.884010010344555	1.782508589223544	1.555536197296083	1.590541587233055	1.43765011732143	1.656043221416832	1.549150026975788
Lib 1	True	Q14676-505	-0.2082418201165079	-0.1986831984707416	-1.717576775860819	-0.2723382561676709	-0.2783729938119243	-0.2689346352476257	-0.1881754242757874	-0.1413899222526226	-0.2035293251101056	-0.320129033150054	-0.3365906306759947	-0.3394652394248304
Lib 1	True	Q6VY07-355	0.0571226232116973	-0.1038549804928436	-0.02796010017107441	-0.0952894805365026	-0.02387493328645022	-0.1298647138055991	-0.263934620755413	-0.2657029600517747	-0.1880314753064426	0.1112653481025567	0.1159571765806537	-0.07648321991521392
Lib 1	True	P41212-18	1.751571921412616	1.720791432250632	1.891404613190551	1.734827442191364	1.540640522967233	1.936194250761165	1.30330571674679	1.267675677497227	1.511994037015958	1.512785541258422	1.715896989501054	1.788965458774496
Lib 1	True	P41212-22	1.741010316434736	1.710248338891216	1.88214398354495	1.718190705951331	1.527928109129888	1.925660474448677	1.294747432358124	1.255927609137217	1.501359398893303	1.501743519923021	1.701757070701296	1.777609478679491
Lib 1	True	A0A2R8Y5N2-505	-0.005184037450529624	-3.273956042082389e-05	0.1097129907851675	0.03237520483396561	-0.009190572533738405	-0.1077709822349818	0.1515020952846932	0.1501451524599415	0.1570778377691472	0.03826674969668942	0.1518872371352205	-0.02937020952495491
Lib 1	True	Q8TEA8-197	1.361547081406989	1.440161027013715	1.549762555568992	-1.519641409113748	1.519775460354559	-1.945457541497764	1.615573719354483	1.721047641445885	1.900138305854773	1.61956273262435	1.477981725667191	-2.031847795512774
Lib 1	True	Q8TB72-182	0.5200240750300902	0.5224214201433153	0.5621931044439517	0.4239650689290613	0.4533984241835146	0.5272059049804465	0.4860623121430149	0.5188588817107107	0.5307768406580414	0.3630499246738162	0.3313281462589348	0.1822836026718366
Lib 1	True	P07355-2	0.5424405251984186	0.3586141905465551	0.392462807837343	0.4072353646643041	0.417928358400816	0.3325443664171734	0.3317049343866733	0.2193897554836503	0.2671847788243181	-1.984041058832289	-1.429096680423273	-0.0103753583999654
Lib 1	True	Q9BR39-486	0.7833152882906886	0.5487242660365387	0.7003505757540744	0.4790495475947832	0.5035333313354952	0.780989533853807	0.5829559654467057	0.3098417245155904	0.3908147820532641	0.6274032019234385	0.4929936253790868	0.4249051267234722
Lib 1	True	Q9BR39-490	0.7833152882906886	0.5487242660365387	0.7003505757540744	0.4790495475947832	0.5035333313354952	0.780989533853807	0.5829559654467057	0.3098417245155904	0.3908147820532641	0.6274032019234385	0.4929936253790868	0.4249051267234722
Lib 1	True	G3V599-1182	-0.2719188382948731	-0.3502601999116331	-0.06890531832539692	-0.2702468081856562	-0.4185431567156468	-0.2646367102560925	-0.008363343560919468	-0.3800863228480759	-0.1731582687030264	-0.6988606588714837	-0.9881149965738593	-0.6312630115535044
Lib 1	True	Q63ZY3-14	2.203204807499416	2.194334627011245	2.117373302767774	2.138886960834818	1.735717517817941	2.341563055072324	1.472931039278466	1.512720309077802	1.735233501672181	1.853492953184382	2.16046387555294	2.134385583867746
Lib 1	True	Q63ZY3-19	2.203204807499416	2.194334627011245	2.117373302767774	2.138886960834818	1.735717517817941	2.341563055072324	1.472931039278466	1.512720309077802	1.735233501672181	1.853492953184382	2.16046387555294	2.134385583867746
Lib 1	True	P29590-518	2.288223356227138	2.344318306763197	2.222833644412827	2.255080051215532	1.940583951391022	2.4331351446373	1.418176181221552	1.514944289788095	1.85566601098504	1.977746423945089	2.523086613756932	2.299170239816736
Lib 1	True	P29590-530	2.288223356227138	2.344318306763197	2.222833644412827	2.255080051215532	1.940583951391022	2.4331351446373	1.418176181221552	1.514944289788095	1.85566601098504	1.977746423945089	2.523086613756932	2.299170239816736
Lib 1	True	P29590-527	2.288223356227138	2.344318306763197	2.222833644412827	2.255080051215532	1.940583951391022	2.4331351446373	1.418176181221552	1.514944289788095	1.85566601098504	1.977746423945089	2.523086613756932	2.299170239816736
Lib 1	True	F8W726-616	1.268022384270624	1.363082689490945	1.359781442127343	1.30547610782853	1.103573156634094	1.387444945038841	1.260755966602529	1.054054190250574	1.096170142876972	1.132927896303511	1.214076283258944	1.171096605975287
Lib 1	True	F8W726-620	1.268022384270624	1.363082689490945	1.359781442127343	1.30547610782853	1.103573156634094	1.387444945038841	1.260755966602529	1.054054190250574	1.096170142876972	1.132927896303511	1.214076283258944	1.171096605975287
Lib 1	True	Q9Y6D6-1569	0.3512757625775783	0.3840066508385401	0.2939061953433394	0.222976814512847	0.2631452558237343	0.2997906676409336	0.1421094802489046	0.1584931147118389	0.2736039793150674	0.1261967385599472	0.1256327553341219	0.02720525365170352
Lib 1	True	A0A1W2PR85-887	0.4119510602813045	0.4662451001708603	0.3964528212281182	-1.730792302407354	0.4130463286839179	0.2172799949897562	0.3658447828892495	0.4811507335417951	0.5062378511959459	0.2909377730519531	0.2924930034192224	0.1779243702133094
Lib 1	True	P02545-3	-0.4713492250672455	-0.5380328404746314	-0.5331992475967815	-0.6426322190963997	-0.7228104035911849	-0.5429209998461081	-1.307550693698162	-1.165586176265732	-0.9964112173655041	-0.5482612101753366	-1.7004930789482	-0.5620011136224854
Lib 1	True	Q6R327-1388	-0.6606346114602478	-0.5480670194104404	-0.4926745428137804	-0.665681598321467	-0.9094734967208491	-0.5660821689801981	-0.9298568373111571	-1.264060509706148	-1.035640547001358	-0.4483202867865204	-0.5162433762320081	-0.7014850513233134
Lib 1	True	Q6R327-1385	-0.6606346114602478	-0.5480670194104404	-0.4926745428137804	-0.665681598321467	-0.9094734967208491	-0.5660821689801981	-0.9298568373111571	-1.264060509706148	-1.035640547001358	-0.4483202867865204	-0.5162433762320081	-0.7014850513233134
Lib 1	True	Q12789-1868	0.354962860274885	0.4403766032919056	0.3822908272757445	0.3723261800865847	0.2146932389181405	0.3355140166736919	0.1641608059454054	0.04718483433753785	0.1134783621749779	0.1127451469285535	0.2788896334457923	0.2622303416975937
Lib 1	True	Q12789-1865	0.354962860274885	0.4403766032919056	0.3822908272757445	0.3723261800865847	0.2146932389181405	0.3355140166736919	0.1641608059454054	0.04718483433753785	0.1134783621749779	0.1127451469285535	0.2788896334457923	0.2622303416975937
Lib 1	True	P48634-380	-0.05711113579032981	0.05140842574324245	-0.07761255692094446	-0.1821279027981989	-0.1373515175707551	-0.08234370391681897	-1.685352001610227	-1.766244959604534	-0.3102082873846447	-0.3288987483007802	-0.3637239160803124	-0.1786214331520473
Lib 1	True	O95817-289	2.774277940435689	2.886352561700745	2.826540152011279	2.96673464009562	2.747706330787157	2.815052611028428	2.779722894990365	2.552781594669125	2.591922716647004	2.696569455149602	2.83281711447097	2.795564372948887
Lib 1	True	O95817-285	2.774277940435689	2.886352561700745	2.826540152011279	2.96673464009562	2.747706330787157	2.815052611028428	2.779722894990365	2.552781594669125	2.591922716647004	2.696569455149602	2.83281711447097	2.795564372948887
Lib 1	True	Q99959-155	1.660252647276486	1.609020190713757	1.647722583512941	1.563281825820435	1.504053096286237	1.680682594530788	1.393446700190695	1.138812332780489	1.196367897650062	1.371209965308249	1.478289681152744	1.352328595904397
Lib 1	True	Q99959-151	1.660252647276486	1.609020190713757	1.647722583512941	1.563281825820435	1.504053096286237	1.680682594530788	1.393446700190695	1.138812332780489	1.196367897650062	1.371209965308249	1.478289681152744	1.352328595904397
Lib 1	True	Q92538-1780	-0.06664351499435965	-0.09471354578634561	-0.1111073021700161	-0.408426430775942	-0.1699926498511349	-0.09735628916865821	-0.5069761818413903	-0.3943138537989671	-0.3736696901455318	-0.2918776226774519	-0.6065689454624762	-0.541158139791384
Lib 1	True	Q68E01-537	-0.4389736663091546	-0.328617430694943	-0.239284797567789	-0.5371376114578875	-0.4090278737588798	-0.4132380691517057	-2.917277252637351	-1.75492162106924	-0.2817869885992851	-0.5514904430576497	-0.5616920033817124	-0.5740689989918395
Lib 1	True	A0A0A0MRE6-284	0.1243145380551045	-0.02643114738035172	-0.01041445171628709	-0.2552237419018583	-0.09276024022711707	0.05316007713511604	-0.4925595258079885	-0.2720181959844146	-0.215894423159623	-0.0654944800381775	-0.1750549912321669	-0.1916986726835848
Lib 1	True	A0A1B0GUI1-754	-0.7477759194929355	-0.745936271873345	-0.7417318370687923	-0.9002380076815075	-0.9762243393553315	-0.7938215751603601	-1.164219249624585	-1.065762871896896	-0.9652805855646118	-1.307497822973729	-1.513396016313927	-1.063048582127899
Lib 1	True	Q9UKA4-1580	-1.239973586090755	-1.292688600811625	-1.20209691842006	-1.328041189083151	-1.330956162281839	-1.508514377862284	-1.539161308456778	-1.420375952421552	-1.488977852247745	-1.397456687384073	-1.486630808662682	-1.400505252797406
Lib 1	True	Q9HAU0-382	-0.7478422374721102	-0.6603091784801242	-0.5009212417639736	-0.6720557858627949	-1.304953338656037	-0.8695049021035541	-1.082539052621958	-1.028513598699891	-0.909498229327303	-0.7742163512542842	-0.6001855838071117	-0.7699312813047661
Lib 1	True	A0A0A0MQW1-197	1.187410304284704	1.189310906578405	1.1573157926803	1.256237304646605	1.073236199769191	1.047644592243397	1.22798069329995	1.091344826708802	1.097391770079445	1.204368006405278	1.342478033137742	1.280577267637511
Lib 1	True	E9PGC8-2260	1.634238934049928	1.714423020066964	1.684033474099938	1.689130191804916	1.445451419292786	1.697893541194291	1.34326595624166	1.160723960506517	1.147658394387547	1.315405421346877	1.575675197040093	1.446296804288799
Lib 1	True	E9PGC8-2257	1.634238934049928	1.714423020066964	1.684033474099938	1.689130191804916	1.445451419292786	1.697893541194291	1.34326595624166	1.160723960506517	1.147658394387547	1.315405421346877	1.575675197040093	1.446296804288799
Lib 1	True	E7EX82-575	0.7539312388262581	0.7848033997220598	0.8919919564899679	0.7701505520889018	0.7029500321025653	0.7391699001093247	0.5743266843600883	0.4811414802151467	0.463066251121606	0.4847423905470774	0.5547035266492427	0.4125212903073133
Lib 1	True	E7EX82-568	0.7539312388262581	0.7848033997220598	0.8919919564899679	0.7701505520889018	0.7029500321025653	0.7391699001093247	0.5743266843600883	0.4811414802151467	0.463066251121606	0.4847423905470774	0.5547035266492427	0.4125212903073133
Lib 1	True	Q8N556-664	0.9688759650135934	0.837498035783924	0.990551817581252	0.7047850123356223	0.7131112079610746	1.019298490021033	0.7815515194495893	0.4280192647506416	0.5392680613737033	0.8489559170945624	0.8617077050083728	0.7420866926029408
Lib 1	True	Q8N556-668	0.9688759650135934	0.837498035783924	0.990551817581252	0.7047850123356223	0.7131112079610746	1.019298490021033	0.7815515194495893	0.4280192647506416	0.5392680613737033	0.8489559170945624	0.8617077050083728	0.7420866926029408
Lib 1	True	Q9UQ35-2044	0.9655861745427214	1.285740324200393	1.269362750791469	1.30571600227242	0.9058547087778109	1.118803563977769	0.8038017264631147	0.5574834802878167	0.6609013236076421	1.008377727700167	1.233904768397865	0.9575861305919132
Lib 1	True	O94885-510	-0.815515011886839	-0.6712637162382162	-0.4984217990766637	-0.8650549170980454	-1.083398686582343	-0.5973979043577043	-1.158232241351386	-1.401755671009147	-1.151252596184878	-0.9191302968084634	-0.6295801230875391	-0.8285765000404843
Lib 1	True	O94885-507	-0.815515011886839	-0.6712637162382162	-0.4984217990766637	-0.8650549170980454	-1.083398686582343	-0.5973979043577043	-1.158232241351386	-1.401755671009147	-1.151252596184878	-0.9191302968084634	-0.6295801230875391	-0.8285765000404843
Lib 1	True	Q9Y6D6-1566	-0.05275539877944319	-0.08654970881799517	-0.03911563058195204	-0.2154249334203604	-0.2285816259926767	-0.1088022813110283	-0.3297394865147357	-0.3825500847876873	-0.2431683973772991	-0.337048152099656	-0.2991652258722923	-1.666895480176782
Lib 1	True	Q63ZY6-258	-1.077054866096979	-1.00538655022197	-0.8692800547654636	-1.153660047536215	-2.191681977697528	-1.154145146961959	-1.140175957203109	-1.207012379211444	-1.195976856349141	-1.33898229460475	-1.259509080525375	-1.278178375451912
Lib 1	True	Q63ZY6-260	-1.077054866096979	-1.00538655022197	-0.8692800547654636	-1.153660047536215	-2.291469198667541	-1.154145146961959	-1.140175957203109	-1.207012379211444	-1.195976856349141	-1.33898229460475	-1.259509080525375	-1.278178375451912
Lib 1	True	Q96B97-587	1.276053435625525	1.451655664879484	1.482151435414917	1.36206367624583	1.371461212545243	1.324066767743809	1.539738218423296	1.590133835755009	1.589309646558395	1.43859111841593	1.412423144840469	1.365596509709674
Lib 1	True	Q9NVD7-19	1.542683636647483	1.108109103162323	1.311404115856333	1.049304114156229	1.359838581712162	1.350086088474133	-0.1739153669996091	0.2322844744563266	0.7253029983941532	1.350228400310031	1.313030866577368	1.348861007577017
Lib 1	True	Q9NVD7-14	1.542683636647483	1.108109103162323	1.311404115856333	1.049304114156229	1.359838581712162	1.350086088474133	-0.1739153669996091	0.2322844744563266	0.7253029983941532	1.350228400310031	1.313030866577368	1.348861007577017
Lib 1	True	P50443-16	1.692475975628441	1.562173134041031	1.573364543202105	1.532895973734656	1.388116313765597	1.652559379414638	1.038577850858005	1.115427573016991	1.318476726945929	1.492389941397229	1.600773365694951	1.495209237516756
Lib 1	True	P50443-12	1.692475975628441	1.562173134041031	1.573364543202105	1.532895973734656	1.388116313765597	1.652559379414638	1.038577850858005	1.115427573016991	1.318476726945929	1.492389941397229	1.600773365694951	1.495209237516756
Lib 1	True	Q8NE71-109	1.752780150239434	1.77017733832293	1.736608241692048	1.712700775244389	1.783465542456131	1.632699978042855	1.600998706823559	1.660109185264792	1.696506910321263	1.616148642693729	1.479537671612889	1.424274496715905
Lib 1	True	Q12888-1219	2.55655615206969	2.701403729688892	2.488356758283621	2.620473887700805	2.320344363047502	2.633091756745473	1.822787461891602	2.026284007867339	2.273993927643696	2.303478441446232	2.681285028462832	2.645671250763337
Lib 1	True	Q12888-1216	2.55655615206969	2.701403729688892	2.488356758283621	2.620473887700805	2.320344363047502	2.633091756745473	1.822787461891602	2.026284007867339	2.273993927643696	2.303478441446232	2.681285028462832	2.645671250763337
Lib 1	True	A0A5F9ZI21-1099	0.213993288671904	0.2786341144719804	0.4386782638005954	0.3354994494139372	0.0713061013236119	0.2051949725398819	-1.324109944659321	-0.2198168245591863	-0.3318854910584977	-0.1844731918894337	-0.04578667012168945	0.0893546084009453
Lib 1	True	A0A5F9ZI21-1103	0.213993288671904	0.2786341144719804	0.4386782638005954	0.3354994494139372	0.0713061013236119	0.2051949725398819	-1.310382233232207	-0.2198168245591863	-0.3318854910584977	-0.1844731918894337	-0.04578667012168945	0.0893546084009453
Lib 1	True	E7ER68-332	-1.935603651767857	-2.001511990030514	-1.822616553652079	-2.107905805989995	-2.133062216548901	-2.106799912105785	-2.151621377056158	-2.183879254425466	-1.964790431283985	-1.965306706573575	-1.18671787462732	-1.919564701421107
Lib 1	True	Q96N67-1438	0.4970494119316217	0.5798413338714	0.6473423756814403	0.3078948748596189	0.4334684119019399	0.5863091866945602	0.7664246752261384	0.795242720031723	0.8745169269111985	0.729303357410204	0.6278670497287094	0.6381707784612409
Lib 1	True	Q14D04-425	-0.8980726336640041	-0.728889215432154	-1.019972860815183	-1.07829886924617	-1.239467561773621	-1.031620977122347	-0.9955864402425212	-0.8148293779965646	-1.010484863979125	-1.149113297686725	-1.298389761426097	-1.162078449508581
Lib 1	True	Q8NHQ8-387	-0.1720724244200302	-0.2197301366597984	-0.1185829801747517	-0.3492569930990434	-0.2468216224724038	-0.304026136549882	-0.407453824600317	-0.4550913537743762	-0.387531111721134	-0.4859675892768999	-0.5255318649618692	-0.5053295834229155
Lib 1	True	Q13017-1173	0.664208386062465	0.6707208192422593	0.7502085036974006	0.6201865250583258	0.4293976510914522	0.679425326182584	0.3932822304178887	0.2436250950524525	0.2937122458755976	0.2941471505976519	0.4926557664397749	0.3389714352113525
Lib 1	True	Q13017-1176	0.664208386062465	0.6707208192422593	0.7502085036974006	0.6201865250583258	0.4293976510914522	0.679425326182584	0.3932822304178887	0.2436250950524525	0.2937122458755976	0.2941471505976519	0.4926557664397749	0.3389714352113525
Lib 1	True	Q9UQ35-508	-0.9601851879647054	-0.5653631553850796	-0.5620062895441171	-0.7118236034668083	-1.094678258852417	-0.7671291928867792	-1.23300794029305	-1.397671439402885	-1.222362619617879	-1.095798995453722	-0.8211991441184479	-1.104077317447629
Lib 1	True	Q9UQ35-510	-0.9601851879647054	-0.5653631553850796	-0.5620062895441171	-0.7118236034668083	-1.094678258852417	-0.7671291928867792	-1.23300794029305	-1.397671439402885	-1.222362619617879	-1.095798995453722	-0.8211991441184479	-1.104077317447629
Lib 1	True	Q9UQ35-2694	-0.004768269889955732	0.06552605149981605	0.05613395610171548	-0.1564668229637534	-0.01881630710141852	-0.09686325097352348	-0.06197161797532545	0.07688804412356091	0.1226576360297799	-0.1352614328530437	-0.1851446678256843	-0.2166509127859872
Lib 1	True	O75533-436	0.3148985945696944	0.3276299019274185	0.3632558843193693	-1.03957058810959	0.04026551130406666	0.2517904457406026	-0.1472588077697106	-0.3260110195594608	-0.1678258972906617	-1.054664159284303	-1.269602836149372	0.04150533953254992
Lib 1	True	O75533-434	0.3148985945696944	0.3276299019274185	0.3632558843193693	-1.341528694037575	0.04026551130406666	0.2517904457406026	-0.1472588077697106	-0.3260110195594608	-0.1678258972906617	-1.188273195287809	-1.628158446844821	0.04150533953254992
Lib 1	True	P49792-2246	-0.04364218036723093	0.1463807491845264	0.3550507891720489	-0.1067146373281234	-1.818718512776115	0.0918277856662271	-1.824668963865194	-0.6320605011571434	-1.068240170809343	-1.284614432527179	-0.3351855710032089	-2.361614125358162
Lib 1	True	P49792-2251	-0.04364218036723093	0.1463807491845264	0.3550507891720489	-0.1067146373281234	-1.698635907164399	0.0918277856662271	-1.511711552510726	-1.83385636028528	-1.902376870318935	-1.57494579586657	-0.3351855710032089	-0.6012303064370477
Lib 1	True	P49792-2242	-0.04364218036723093	0.1463807491845264	0.3550507891720489	-0.1067146373281234	-1.161545982484877	0.0918277856662271	-1.724082681340354	-1.265807382861474	-1.376926105657578	-1.767957280833081	-0.3351855710032089	-1.108710559579011
Lib 1	True	P19532-556	1.123541419241859	1.293046531500366	1.432553933910499	1.230700955541194	1.004436046928597	1.315127419354884	1.074524184454979	0.7948470469901896	0.9146559835837607	1.001336672377503	1.168081220982137	1.097130513313672
Lib 1	True	P19532-560	1.123541419241859	1.293046531500366	1.432553933910499	1.230700955541194	1.004436046928597	1.315127419354884	1.074524184454979	0.7948470469901896	0.9146559835837607	1.001336672377503	1.168081220982137	1.097130513313672
Lib 1	True	O15021-1395	-1.154708617533812	-1.034506932061671	-1.63400168547569	-1.212746177448176	-1.187988373002954	-1.348608230952068	-1.031916471658808	-0.8764971898934779	-2.189041733532039	-1.074038728521535	-0.9811469542117278	-1.086544833303405
Lib 1	True	Q9Y2V2-32	1.917888970863349	2.199118848308671	2.236200736303006	2.149522276549806	1.698002688241354	2.202484293186895	1.382913289083374	1.318993056756853	1.614437130421613	1.83610673257976	2.21891580287397	2.168427598414027
Lib 1	True	Q9Y2V2-30	1.917888970863349	2.199118848308671	2.236200736303006	2.149522276549806	1.698002688241354	2.202484293186895	1.382913289083374	1.318993056756853	1.614437130421613	1.83610673257976	2.21891580287397	2.168427598414027
Lib 1	True	Q13247-316	3.124396653151271	3.211066824233349	3.233828223311299	3.288725032724797	3.191381219454719	3.114241993924884	2.769864416785489	2.508356702388597	2.571338034202966	3.111064404981194	3.331932367424115	3.341593163026106
Lib 1	True	Q13247-314	3.124396653151271	3.211066824233349	3.233828223311299	3.288725032724797	3.191381219454719	3.114241993924884	2.769864416785489	2.508356702388597	2.571338034202966	3.111064404981194	3.331932367424115	3.341593163026106
Lib 1	True	Q969E4-65	1.241214577171406	1.364305099527321	1.416714722416237	1.177586786515628	1.368732678181624	1.235399519990669	1.434065697875066	1.523759812897149	1.47018896413956	1.218096112417077	1.160036547211943	0.9661550952459277
Lib 1	True	Q9NQT8-1644	0.8204178233387908	0.9662659666256588	0.9462970234859671	0.8300300696542215	0.862283148216639	0.7674899690020148	0.9258567304436399	1.003907358261966	1.105549503107706	0.966986513399413	1.019830148193661	0.9258175042595523
Lib 1	True	O75533-223	1.755528149266859	1.784523398379982	1.887749576786884	1.794584886141	1.6151474283765	1.792961446743544	1.554115283008854	1.389371872171167	1.459911142385195	1.428151713961025	1.658161624494552	1.609913734203613
Lib 1	True	O75533-227	1.755528149266859	1.784523398379982	1.887749576786884	1.794584886141	1.6151474283765	1.792961446743544	1.554115283008854	1.389371872171167	1.459911142385195	1.428151713961025	1.658161624494552	1.609913734203613
Lib 1	True	D6REX3-532	1.36494313894438	1.316111133545215	1.292195232255262	1.134226879630936	0.8283361438190789	1.441791915038345	0.2521378151953715	0.4331397740642619	0.7648175132159366	0.9377747159875656	1.25377657780981	1.194480860405283
Lib 1	True	D6REX3-527	1.36494313894438	1.316111133545215	1.292195232255262	1.134226879630936	0.8283361438190789	1.441791915038345	0.2521378151953715	0.4331397740642619	0.7648175132159366	0.9377747159875656	1.25377657780981	1.194480860405283
Lib 1	True	E9PNJ4-402	0.5879949472518823	0.6581849870710763	0.6221555658524667	0.3925992945155376	0.5202151884376294	0.5576191546564414	0.7284979465213306	0.804765509796409	0.766573113450246	0.6023151813631962	0.6830144991453131	0.5845204029833214
Lib 1	True	Q96N67-929	-0.1876852125342605	-0.1298381132803175	-0.2701005961631672	-0.3353199109788398	-0.2143677500425916	-2.078677629595427	-0.1341343782290591	-0.115152138621135	-0.1425928503668233	-0.2233184554601687	-1.79204677339746	-0.9001319117924811
Lib 1	True	Q09666-570	0.828630800335377	0.8150897483637363	0.9662877238940208	0.7041871251268018	0.8224832141025725	0.7654663715437988	0.4189369040943887	0.5826500134894059	0.6342593118150446	0.7008224299213816	0.6372222916569146	0.6804014664632084
Lib 1	True	Q15678-594	0.5188542337990841	0.6520710108811859	0.729876092399215	0.5302620502278296	0.249557370323178	0.6457676273458405	-0.01157532047499018	-0.05012801045969493	0.2605781251067025	0.36932327618766	0.62779226963309	0.3247883984601216
Lib 1	True	Q15678-593	0.5188542337990841	0.6520710108811859	0.729876092399215	0.5302620502278296	0.249557370323178	0.6457676273458405	-0.01157532047499018	-0.05012801045969493	0.2605781251067025	0.36932327618766	0.62779226963309	0.3247883984601216
Lib 1	True	A0A087WXN9-672	-0.08364876336653107	-0.07538362455016534	0.07417290001627493	-0.18988400078569	-0.3575207774845374	-0.05412657900452712	-0.5646487094425476	-0.6444904016610814	-0.3262010734454897	-0.5063412838459681	-1.910767258509764	-0.3199549045501904
Lib 1	True	A0A087WXN9-638	-0.08364876336653107	-0.07538362455016534	0.07417290001627493	-0.18988400078569	-0.3575207774845374	-0.05412657900452712	-0.5646487094425476	-0.6444904016610814	-0.3262010734454897	-0.5063412838459681	-1.4586944839219	-0.3199549045501904
Lib 1	True	O15173-211	1.018743110614926	0.8181576352481811	0.8466240946861424	0.5927161807818028	0.6610507988103039	0.9520549065078945	0.1343336009875881	0.3257070049896276	0.4582342568297139	0.684261765990132	0.9521233943498316	0.8923549650932073
Lib 1	True	O15173-208	1.018743110614926	0.8181576352481811	0.8466240946861424	0.5927161807818028	0.6610507988103039	0.9520549065078945	0.1343336009875881	0.3257070049896276	0.4582342568297139	0.684261765990132	0.9521233943498316	0.8923549650932073
Lib 1	True	P46100-819	0.2285828350044638	0.3317293892064324	0.212604387225493	-0.01955767322187604	0.1533661884830767	0.1742034039180503	0.2406316741612281	0.4648812575659278	0.4303302140707581	0.1962430201704317	0.02608836839806315	0.002373587407998695
Lib 1	True	Q96QB1-526	0.5945014651882615	0.4951248713211039	0.4622657601469513	0.3034890262759247	0.1796525516143902	0.546935084645642	-0.1628078158987615	-0.2945962070708961	-0.1625889685021669	0.2043474544465462	0.07903870643596683	-0.3614622571972229
Lib 1	True	Q96QB1-523	0.5945014651882615	0.4951248713211039	0.4622657601469513	0.3034890262759247	0.1796525516143902	0.546935084645642	-0.1628078158987615	-0.2945962070708961	-0.1625889685021669	0.2043474544465462	0.07903870643596683	-0.3614622571972229
Lib 1	True	A0A0C4DH22-550	0.2065673221250228	-0.1356297490762351	0.1440138364910285	-0.9414918559520735	-0.2894510978690561	0.01703313063327012	-0.3343411408456283	-0.2723696985842076	-0.2863318097931525	-0.06094906934232257	-0.1536246719775882	-0.1066764731684555
Lib 1	True	A0A0C4DH22-546	0.2065673221250228	-0.1356297490762351	0.1440138364910285	-1.956411112722079	-0.2894510978690561	0.01703313063327012	-0.3343411408456283	-0.2723696985842076	-0.2863318097931525	-0.06094906934232257	-0.1536246719775882	-0.1066764731684555
Lib 1	True	Q8WUF5-526	-0.1112050313067737	-0.09573071705367686	-0.3403377638506585	-0.3729749010044986	-0.2945579634028979	-0.3218644277775682	-0.4048787174605335	-0.4436526442598987	-0.4001867197234374	-0.5039930086978462	-1.05656765670862	-1.213624316571392
Lib 1	True	P29536-512	0.3926935958226605	0.2541825396065549	0.09363945378239107	-0.389948239903907	0.2282485297256183	0.2517922306235563	-0.1407832887890427	-0.4140881528945821	-0.4180394757546923	-1.517648369801458	0.05253950738512239	-0.143158725850102
Lib 1	True	P29536-508	0.3926935958226605	0.2541825396065549	0.09363945378239107	-0.389948239903907	0.2282485297256183	0.2517922306235563	-0.1407832887890427	-0.4140881528945821	-0.4180394757546923	-2.058474776873362	0.05253950738512239	-0.143158725850102
Lib 1	True	Q9H0D6-448	0.3164148889281849	0.5250287546695829	0.61287259432432	0.3305611754163677	0.3531141077845488	0.3961799434252524	-0.2420193176129664	-0.1225742687854508	0.1498504408445781	0.06918697275715358	0.02360902907417156	-0.01193840224016576
Lib 1	True	H0Y2V6-802	1.376761783825123	1.254215082074495	1.239194234536947	1.042378711337693	1.200080945162634	1.262960867347327	1.210786627794933	1.137205660892921	1.135202026551091	1.029034909591902	0.9811041585947878	0.921997733593726
Lib 1	True	Q02952-612	0.6860196642013604	0.6830225427027469	0.6535820152207824	0.7484966069086857	0.6032060413294429	0.3256599209635472	0.6548921467303862	0.721486700389996	0.7999110502910168	0.2864185427353638	0.4464192399709986	0.4219334443910931
Lib 1	True	Q9H7N4-738	1.061216137290488	1.064592822168551	1.22682009348691	1.091327063790329	0.8567059926066956	1.053862218764053	0.7004012521348386	0.6250495764342971	0.686287030505453	0.8051663850824663	1.053827071560893	0.8205136781424349
Lib 1	True	Q9H7N4-734	1.061216137290488	1.064592822168551	1.22682009348691	1.091327063790329	0.8567059926066956	1.053862218764053	0.7004012521348386	0.6250495764342971	0.686287030505453	0.8051663850824663	1.053827071560893	0.8205136781424349
Lib 1	True	A0A494C0I2-37	-1.551609425896779	1.62236282373191	1.827518681688155	-2.073734326205551	1.317948307322569	1.700417625682476	1.312718267403031	1.108256060536932	1.31606352287166	1.356375620005574	1.609497052009037	-1.549504155642039
Lib 1	True	A0A494C0I2-42	-1.294700749030814	1.62236282373191	1.827518681688155	-1.718910022372217	1.317948307322569	1.700417625682476	1.312718267403031	1.108256060536932	1.31606352287166	1.356375620005574	1.609497052009037	-2.025326918293745
Lib 1	True	Q7Z460-559	0.01697272720733221	0.3191324160210552	0.0874155136273573	-0.1700584750358789	0.01934239533228218	0.06480572994592211	0.2640728260678323	0.1971675273831101	0.3369326926385146	0.005561445837278193	-0.03401760556467373	0.002306201527505803
Lib 1	True	Q86YV5-696	-1.638492166010497	-1.681741360357552	-1.333409629975115	-1.473917460369513	-1.790626013601082	-1.774106416117166	-1.797823353901151	-1.810426398158225	-1.668938083681619	-1.909824482526574	-1.849400974608773	-1.871299960088894
Lib 1	True	Q8IVF2-842	0.5628718939985652	0.6311141275946416	0.6929024759801602	0.6644873848334789	0.4345991762653355	0.4031823759506522	0.4650200693953931	0.2734330796278897	0.3258219677166667	0.1667474897502026	-0.07293813901646157	0.1283356667023357
Lib 1	True	Q9UGU0-1522	-0.6655009306463838	-0.6775518727426306	-0.6836133770664474	-0.9252903793291991	-0.8265346010600466	-0.8543899768255151	-0.7410561910113804	-0.6753425520046598	-0.7475998527391421	-0.8510276172226201	-0.9745602953757166	-0.9943718190415743
Lib 1	True	Q8N6H7-432	-0.8782112760218221	-1.087714450583846	-0.8267948796307084	-1.015308725991522	-1.236361280111029	-1.116843573320612	-1.327129341561394	-1.545246495154557	-1.32364013615725	-1.74166449851686	-0.9993344913266352	-1.669341092722699
Lib 1	True	Q15746-911	-0.3788654168879526	-0.4521733404501915	-0.4510684026605501	-0.6831980951284569	-0.4969330170256363	-0.6455418934541964	-0.3823343339063756	-0.3530836783793539	-0.2274652334538234	-0.3745583538000282	-0.5695314700311375	-0.7720960240815783
Lib 1	True	P46821-2209	2.367358651182934	2.498769900888011	2.46257697302089	2.471535082816933	2.066950743589858	2.45110035972264	2.078360710085909	1.829747177388952	2.06461444160228	2.07772976377915	2.349212910349185	2.352615550902745
Lib 1	True	P46821-2211	2.367358651182934	2.498769900888011	2.46257697302089	2.471535082816933	2.066950743589858	2.45110035972264	2.078360710085909	1.829747177388952	2.06461444160228	2.07772976377915	2.349212910349185	2.352615550902745
Lib 1	True	P46821-1797	2.347581072424695	2.454339540098166	2.384774307112388	2.528065087096448	2.302689080041557	2.190406726184261	2.081232570064886	1.852725766230466	2.000905025494056	2.025867782857287	2.261768284913185	2.05460171381678
Lib 1	True	H0Y2V6-258	1.036123774569302	1.105510783403647	1.078858418899415	0.8196997460127058	0.6885923813137733	1.123177213351293	0.4510774286458135	0.3992302745927188	0.414078956515709	0.7640370813682534	1.249879598068364	1.078290872536813
Lib 1	True	H0Y2V6-261	1.036123774569302	1.105510783403647	1.078858418899415	0.8196997460127058	0.6885923813137733	1.123177213351293	0.4510774286458135	0.3992302745927188	0.414078956515709	0.7640370813682534	1.249879598068364	1.078290872536813
Lib 1	True	Q6NUK4-210	1.501822718281235	1.567463524776948	1.58418895622003	1.486881225946506	1.276343165894107	1.506434811882361	0.6278662200276109	0.9238118832483521	1.212108268606915	1.228314864490319	1.46596105049462	1.406319449689375
Lib 1	True	Q6NUK4-201	1.501822718281235	1.567463524776948	1.58418895622003	1.486881225946506	1.276343165894107	1.506434811882361	0.6278662200276109	0.9238118832483521	1.212108268606915	1.228314864490319	1.46596105049462	1.406319449689375
Lib 1	True	A0A590UJT9-189	1.529401837523966	1.477844120877059	1.645376078823876	1.533952917282695	1.273189877901866	1.487509046791088	1.255935817084337	1.067348319471173	1.066005182172068	1.226978261049871	1.483988653224346	1.557894420569954
Lib 1	True	A0A590UJT9-185	1.529401837523966	1.477844120877059	1.645376078823876	1.533952917282695	1.273189877901866	1.487509046791088	1.255935817084337	1.067348319471173	1.066005182172068	1.226978261049871	1.483988653224346	1.557894420569954
Lib 1	True	A0A2R8Y4W2-317	-0.8973078637100261	-1.039403711175952	-0.7631588892087307	-1.279444626898382	-1.062703129408113	-1.014369801187776	-0.9277281676725225	-0.8083046827820417	-0.7516127131069453	-0.9763188911498535	-1.017670146633337	-1.028424859310936
Lib 1	True	P11137-1605	0.6932984976698581	0.712758760261617	0.7194797619778868	0.6369934037251886	0.5825064696571264	0.4959281758685361	0.7699836152393941	0.9887042590594332	1.050492614189551	0.774540141440101	0.5635619722346783	0.4202918045422674
Lib 1	True	P46821-1298	1.8762291017755	1.811131831965781	2.076567817306717	1.8356321171346	1.673794701420632	1.919216470090812	1.494013223055916	1.454859862473072	1.598375729873549	1.455672348956452	1.717978670960491	1.514481918659856
Lib 1	True	Q12888-525	0.823725632955235	0.8033381969286503	0.928391955596768	0.6925912397054993	0.7454841878909583	0.7007048628248972	0.7072671044129548	0.7529470355625836	0.6996830979391702	0.6139961912529556	0.6947247610073134	0.5749145630223763
Lib 1	True	J3KP75-510	0.1918730805129221	0.1342449858683948	0.08872078602468424	-0.1539511976403083	0.00467257025595408	0.01015452400806241	-0.1371100152538435	0.09543594639391799	0.08951369546520763	-0.1407668185239452	-0.1872590115467598	-0.2978582507900209
Lib 1	True	Q9H7N4-498	1.822628312451729	1.852173308435912	1.914325145635992	1.765272076146233	1.536043339843553	1.859616151800408	1.578204225342919	1.453310114375933	1.529720486365332	1.565087664185411	1.805183800968167	1.866044579518423
Lib 1	True	Q9H7N4-500	1.822628312451729	1.852173308435912	1.914325145635992	1.765272076146233	1.536043339843553	1.859616151800408	1.578204225342919	1.453310114375933	1.529720486365332	1.565087664185411	1.805183800968167	1.866044579518423
Lib 1	True	Q9UEE9-250	-0.9074298849723005	-0.9190679516085355	-0.709669245152815	-0.8284691078530784	-1.273812581020988	-1.106439804336378	-0.6722965084865227	-1.225530594020484	-1.217522268779484	-1.753395745379878	-1.696202463544745	-1.6743410712445
Lib 1	True	Q14847-104	0.6516007973468974	0.6004741122269808	0.7627558437361713	0.4574531907325218	0.4678329195231089	0.5924928895153012	0.8238371531292299	1.059682834849212	1.255589598914544	0.9372427062919821	1.017407180762379	0.853498840422882
Lib 1	True	A0A0A0MQW1-193	-1.355273972949512	-1.435276073162435	-1.36305563341861	-1.375550758811335	-1.512163062199468	-1.952540059948582	-1.735318829077396	-1.444228327624202	-1.59427602139333	-1.387469990838324	-1.205628796596247	-2.223470167377904
Lib 1	True	Q9BTC0-805	0.8658206150991115	0.8548463932312209	0.8549124029328463	0.8383060277116932	0.487513497384631	0.7456912625189484	-0.03508832344770842	0.1329257788578003	0.2349181024100753	0.4428037309045877	0.7924739016281094	0.5692230140471441
Lib 1	True	Q9BTC0-809	0.8658206150991115	0.8548463932312209	0.8549124029328463	0.8383060277116932	0.487513497384631	0.7456912625189484	-0.03508832344770842	0.1329257788578003	0.2349181024100753	0.4428037309045877	0.7924739016281094	0.5692230140471441
Lib 1	True	E3W994-370	0.6284475251649042	0.6844575923283236	0.6623581110149803	0.4776209969971113	0.5102685403101942	0.5082410594033	0.6180448793055445	0.6139180235753865	0.6300855990198895	0.6408823722581224	0.4311843856325627	0.5004039028099018
Lib 1	True	P46821-1312	1.830178451458857	1.757743927892543	2.050420061263423	1.785193579166496	1.624428314430146	1.877013170925181	1.439187404601228	1.396343439462897	1.556580328078547	1.364977020468924	1.569555566669931	1.469629008432612
Lib 1	True	Q09666-216	2.420884029920331	2.398455664611345	2.479654732023393	2.36048710230382	2.239849714320809	2.393336554361754	2.194734355747992	2.026302951857358	2.20184798318358	2.221354580137475	2.383491867360971	2.35261728393557
Lib 1	True	Q96ST2-235	-0.1689671271989167	0.3162174253350356	0.2856076872455293	0.1349788541300969	-0.3474453184215616	0.07380256309292203	-0.6489708467082005	-0.867251416946751	-0.391025560130342	-0.3197418021902425	0.04793638078955527	-0.2199635771662074
Lib 1	True	Q96ST2-237	-0.1689671271989167	0.3162174253350356	0.2856076872455293	0.1349788541300969	-0.3474453184215616	0.07380256309292203	-0.6489708467082005	-0.867251416946751	-0.391025560130342	-0.3197418021902425	0.04793638078955527	-0.2199635771662074
Lib 1	True	O00151-118	-1.18219662418366	0.1232596282398794	-0.5449675234504832	-0.2670656591216093	-0.3349231287430767	-0.735151947210684	-1.206879090322987	-1.07024016072771	-0.8487505351601363	-0.8870206749247553	-0.7591724798798046	-0.9573905957459016
Lib 1	True	Q9H2G2-779	0.7083292956619855	0.758610285041786	0.8250951910071997	0.4703707534717294	0.6434732474822634	0.6384741988003757	0.9682966227683849	1.117570294587275	1.158649454453013	0.8726360594837673	0.7640489676070388	0.9066822068465812
Lib 1	True	Q8NHM5-975	-0.1276281523740899	-0.1448333326555666	-0.01563303166808644	-0.3238315207683216	-0.373096968743915	-0.2276953467969199	-0.2096239612447541	-0.3599372381388981	-0.3385460725670733	-0.437876800485052	-0.2891423082528932	-0.2875097403806104
Lib 1	True	Q8NHM5-979	-0.1276281523740899	-0.1448333326555666	-0.01563303166808644	-0.3238315207683216	-0.373096968743915	-0.2276953467969199	-0.2096239612447541	-0.3599372381388981	-0.3385460725670733	-0.437876800485052	-0.2891423082528932	-0.2875097403806104
Lib 1	True	H0YAP0-116	-0.8832749796136784	-0.7356098024657628	-0.8215275071143394	-1.127580784892848	-1.079456883278838	-0.9751589455538351	-0.7349051517012878	-0.6023486856894538	-0.5643244906575415	-0.9081217476197156	-0.951574419892361	-0.8664639497079221
Lib 1	True	Q96N67-30	0.2091988993133521	0.2070247736699039	0.07576054193459926	-0.07224643372833037	0.06806642688314925	-0.08183403319569826	0.3016287679177624	0.3814849008407037	0.3840872740819022	0.2262743061546723	0.1281803683094059	-0.05318262297701346
Lib 1	True	Q9HB21-332	-0.5201792347528317	-0.6017392434482853	-0.4482687119031029	-0.8912106498777658	-0.7351869426409361	-0.6712443353067777	-0.5660734534916192	-0.4321470681084028	-0.4461995543516504	-0.7685304882018986	-0.7940959675531938	-0.7775508659045399
Lib 1	True	F5H6I7-517	-1.00807832351897	-0.9635552074036035	-0.8526786851170032	-1.183496308088689	-1.088386150182036	-1.451137516142572	-2.253499199107136	-1.047881198531588	-0.9953097100861257	-1.147393676279093	-1.258986493823176	-1.297792153948508
Lib 1	True	A0A5F9ZI21-306	0.354197542011173	0.3231973115449552	0.4876512492848645	0.1617993957626166	0.08603130886632576	0.2763614065290027	0.3264599418469638	0.2925047086902816	0.3806540096667941	0.1208109762466993	0.2097105905546315	0.4316576969164099
Lib 1	True	A0A5F9ZI21-294	0.354197542011173	0.3231973115449552	0.4876512492848645	0.1617993957626166	0.08603130886632576	0.2763614065290027	0.3264599418469638	0.2925047086902816	0.3806540096667941	0.1208109762466993	0.2097105905546315	0.4316576969164099
Lib 1	True	A0A087WXU3-705	1.182117618425943	1.203467528606756	1.296470414698117	1.020467804885419	0.9142448405108429	1.161484555714582	1.215180352215988	1.002267654704245	1.171367057003636	1.087605842523022	1.142750213909034	1.044917031790175
Lib 1	True	A0A087WXU3-701	1.182117618425943	1.203467528606756	1.296470414698117	1.020467804885419	0.9142448405108429	1.161484555714582	1.215180352215988	1.002267654704245	1.171367057003636	1.087605842523022	1.142750213909034	1.044917031790175
Lib 1	True	Q8WUF5-280	-1.014394952679234	-0.8887774648087863	-0.7227432339868757	-1.029609234777406	-1.115080552874155	-1.129544640068621	-1.185545896902761	-0.9251644568359046	-0.7424940167087872	-0.5939962997345777	-0.5607263011076683	-0.6325682499810612
Lib 1	True	P49006-148	-0.4639589082880646	-0.3745835397502567	-0.4042765583038979	-0.696465263760852	-0.6026559710029957	-0.655014229881542	-1.966370455397189	-1.177472363270061	-0.8087628740321882	-0.4337674671152264	-0.827190240724374	-1.698956049295421
Lib 1	True	E3W994-525	0.8202937630069795	0.9115252887636827	0.907678306602107	0.7061093852457193	0.53637123536124	0.775700488483143	0.6075049587296095	0.4109545311346865	0.3449999988791433	0.4950344829311703	0.6569513147927379	0.4219582764271849
Lib 1	True	E9PFQ4-204	0.5368985901678995	0.3885531732501322	0.3764017725448864	0.3485836181484682	-1.259259263113269	-0.9315543186986524	-0.4473241745424679	-0.5579275203160567	-0.4929223022595092	0.2617676191122311	0.1012532099369702	-0.03377396885270934
Lib 1	True	E9PFQ4-200	0.5368985901678995	0.3885531732501322	0.3764017725448864	0.3485836181484682	-1.731797987323047	-1.56797485033916	-0.4473241745424679	-0.5579275203160567	-0.4929223022595092	0.2617676191122311	0.1012532099369702	-0.03377396885270934
Lib 1	True	P22059-193	1.899102012513023	2.01749072206833	2.097989329325965	1.826930592013754	1.651433619042456	1.985399764990013	1.372904437452004	1.307488142392029	1.494874461916631	1.647556364155373	1.988219273460538	1.834849108838639
Lib 1	True	P22059-190	1.899102012513023	2.01749072206833	2.097989329325965	1.826930592013754	1.651433619042456	1.985399764990013	1.372904437452004	1.307488142392029	1.494874461916631	1.647556364155373	1.988219273460538	1.834849108838639
Lib 1	True	E3W994-529	0.903546641140781	1.002407391786145	0.9857199720444006	0.8041972852768939	0.6231792269653831	0.8453292311520099	0.7057300692947012	0.4934432245142563	0.4288285678775744	0.5896698360678674	0.7503781258518502	0.4967985479410105
Lib 1	True	Q13085-80	-0.857746705753072	-0.8981300517951462	-0.9527692526689251	-1.176266014042723	-1.148979593013447	-1.159538180544005	-1.524535804437746	-1.795591551882215	-1.133629787049512	-1.319438599279203	-1.32690536662563	-2.113818210205204
Lib 1	True	P27816-928	0.7110694909383022	0.5807744730011442	0.6320356659965091	0.3427798249588282	0.5209422833886578	0.4474575609335738	0.5230959188114153	0.5686081851726534	0.5623739155428628	0.499454397124456	0.365100291188049	0.3089612222062474
Lib 1	True	Q9UJU6-275	0.8598488290570403	0.9931644258560082	0.9018447841530357	0.6525999560833404	0.6139565435027524	0.8233311357821912	1.203291374042289	1.359570768949743	1.499431627223371	1.232095752697576	1.181232575463907	1.121784443257653
Lib 1	True	A8MQ02-1191	-0.7870202578491374	-0.9081196839169889	-0.6438904495567191	-1.03130915744808	-1.07102909380495	-1.013049274182723	-1.24074772075166	-1.125432936007543	-1.010523319564699	-1.055365089067672	-0.8636298632225288	-1.719237229017303
Lib 1	True	Q09666-5824	0.7528549510690878	0.6064499983785588	0.7397468994616941	0.4764226736112752	0.5914532258519777	0.4366432256936694	1.110218033581984	1.058829777448906	1.187347925091219	0.9292196586834294	0.8815252449303176	0.926569547695943
Lib 1	True	Q09666-212	2.353001523209788	2.342127613499579	2.445469647841031	2.239414272318281	2.101141098323323	2.306569142637875	2.098012530542004	1.947014953021233	2.134863130484355	2.179009580018028	2.325445867926925	2.292555314202405
Lib 1	True	F8WD26-908	2.73776405825378	2.581243060159002	2.854200022509134	2.486561568357795	2.520128848387309	2.706917080821611	2.437028911423111	2.32932237702209	2.452468403481755	2.723357954399648	2.678386920296399	2.708465840821791
Lib 1	True	F8WD26-904	2.743658403628363	2.590390084486256	2.85958240800677	2.489106863945052	2.526277264021318	2.712798158799821	2.442883965501791	2.337595931382173	2.457953979336733	2.7283119411773	2.68578940481355	2.712597312090649
Lib 1	True	Q8TDM6-972	-1.43525894884436	-1.384797898961186	-1.144878471790125	-1.366474565325408	-1.718027987812531	-1.56905763222066	-1.401016355027516	-1.641985434593961	-1.556041501646104	-1.723418126831311	-1.392379766180194	-1.536237416152987
Lib 1	True	Q8N3F8-640	0.5390115823379954	0.3096587587881418	0.1978459769689365	-0.1587828875101369	0.00106140701741542	0.341580126130938	0.647710905939238	0.5031439743932701	0.5107028723633941	0.2390047016733635	0.3664813189153867	0.3741812780611035
Lib 1	True	Q8N3F8-644	0.5390115823379954	0.3096587587881418	0.1978459769689365	-0.1587828875101369	0.00106140701741542	0.341580126130938	0.647710905939238	0.5031439743932701	0.5107028723633941	0.2390047016733635	0.3664813189153867	0.3741812780611035
Lib 1	True	O60832-494	0.07688619659925085	0.1835697123751634	-0.06511679286258928	-0.02006704708580781	-0.283338639432063	-0.2122314300726206	-0.982795056759241	-0.3673357265572994	-0.5443417832713556	-0.2448707109452401	0.026292516679898	-0.01988581258554382
Lib 1	True	O60832-485	0.07688619659925085	0.1835697123751634	-0.06511679286258928	-0.02006704708580781	-0.283338639432063	-0.2122314300726206	-0.8162013800966432	-0.3673357265572994	-0.5443417832713556	-0.2448707109452401	0.026292516679898	-0.01988581258554382
Lib 1	True	P16383-174	0.5617951930426697	0.6101206309650788	0.4830965320744836	0.297644308456648	0.2928237175406245	0.3692414274485416	0.1336090688640126	0.1771913545365771	-0.7824753066054227	0.2099773294141637	0.4114023401116402	0.330761065533944
Lib 1	True	P16383-180	0.5617951930426697	0.6101206309650788	0.4830965320744836	0.297644308456648	0.2928237175406245	0.3692414274485416	0.1336090688640126	0.1771913545365771	-1.246380524445192	0.2099773294141637	0.4114023401116402	0.330761065533944
Lib 1	True	A0MZ66-506	0.120575241769806	0.1597395264525572	0.2343974735583025	-0.09436502681838425	-0.08900122233951806	-0.0324750197702074	-0.2456168124078087	-0.2531390307826894	-0.1306694149059053	-0.2362271138967012	-0.1529636177236701	0.004196194730006781
Lib 1	True	A0A286YEX4-327	0.780922504795595	0.7547869762883229	0.9460172731727661	0.527118700752363	0.4008087339654831	0.776162553667384	0.6047111861387691	0.5093213046198491	0.6345012688397886	0.3895361408320401	0.5758692050251768	0.532948935937903
Lib 1	True	A0A286YEX4-321	0.780922504795595	0.7547869762883229	0.9460172731727661	0.527118700752363	0.4008087339654831	0.776162553667384	0.6047111861387691	0.5093213046198491	0.6345012688397886	0.3895361408320401	0.5758692050251768	0.532948935937903
Lib 1	True	Q09666-5857	0.3894353083263331	0.4793339048015945	0.3535187019822051	0.2216297573389402	0.1852888985168564	0.1372011636732617	0.3440604838251227	0.2789278318372401	0.2087855142905039	0.01357765405600654	-0.01288828798307654	-0.06187609241710794
Lib 1	True	Q9Y450-231	-0.5616706122149316	-0.4979709653702653	-0.596550686155849	-0.8942300521365828	-0.681723604754005	-1.126405832897684	-0.40160636030076	-0.2337022089126064	-0.2921090636726311	-0.5401142259258478	-0.7672857887152065	-0.6875887149512948
Lib 1	True	P35611-431	0.06272357457634675	0.2217377415009156	0.2730578630736667	-0.1634735604082231	-0.1788263433924012	0.04297079833007009	-0.2783068438102746	-0.3266868082469013	-0.2209776258607606	-0.9361081849360988	-0.1770373825841711	-0.2648194666375988
Lib 1	True	P35611-436	0.06272357457634675	0.2217377415009156	0.2730578630736667	-0.1634735604082231	-0.1788263433924012	0.04297079833007009	-0.2783068438102746	-0.3266868082469013	-0.2209776258607606	-1.059434451450184	-0.1770373825841711	-0.2648194666375988
Lib 1	True	Q96N67-1432	1.074698097075437	0.9949899903837418	1.04268926840442	0.7780152010130991	0.7602177873908775	0.8565676324790326	0.9073367095909333	0.816561085965253	0.8311199739833611	0.667189675880855	0.5804787408698597	0.6552271620318932
Lib 1	True	Q9Y5S2-1686	0.1965886728181713	0.2618154497050302	0.1245969997608271	-1.684590918971222	-0.1711876622079003	-0.0750352413721498	0.3013757617758714	-0.06760705061707596	-1.222018660145101	-0.06831639498483584	0.05683927343846	-0.11550637852791
Lib 1	True	Q9Y5S2-1690	0.1965886728181713	0.2618154497050302	0.1245969997608271	-1.619689588787963	-0.1711876622079003	-0.0750352413721498	0.3013757617758714	-0.06760705061707596	-1.053763056334235	-0.06831639498483584	0.05683927343846	-0.11550637852791
Lib 1	True	Q14738-573	0.1253159343491037	0.1640504167899914	0.1216417400371846	-0.218310040129805	0.001024662959585929	-0.1856738378114091	-0.2118763034119778	-0.1520319320400941	-0.3946549304344723	-0.2792405626628387	-0.3014256820798226	-0.5620980648333054
Lib 1	True	Q15746-1776	0.5281401481706816	0.5684580504946276	0.5357126208701726	0.2049081180988931	0.2724714560485688	0.3503352491622235	0.6529719885268079	0.737898316633011	0.8237245401494437	0.6745452255961881	0.5583057725107635	0.4967596049330593
Lib 1	True	Q15424-601	-0.8203497600818298	-0.8621710839803679	-0.8984869329681909	-1.263040113677763	-1.186009663307687	-1.092660279763463	-1.279859140671382	-1.166126655961886	-1.050417928984786	-1.294002261005677	-1.33329866564989	-0.8711278912519809
Lib 1	True	B1AKL4-78	1.46823941019481	1.490016475811752	1.51829972841506	1.253386137121326	1.206256434563459	1.326589104767557	0.9783652121521179	0.9659573865423439	1.369754123778933	1.303512108608295	1.292088493454397	1.408485012027051
Lib 1	True	A0A2R8Y5P9-362	-0.114815067704026	-0.5880863596541438	-0.2937923026571595	-1.066516843576549	-0.7352657342927802	-0.3199195709101357	-1.176051042064928	-0.9744310727671305	-0.9631256104486275	-0.5202035931138164	-0.4708047639080399	-0.3865517999296737
Lib 1	True	A0A2R8Y5P9-358	-0.114815067704026	-0.5880863596541438	-0.2937923026571595	-1.066516843576549	-0.7352657342927802	-0.3199195709101357	-1.176051042064928	-0.9744310727671305	-0.9631256104486275	-0.5202035931138164	-0.4708047639080399	-0.3865517999296737
Lib 1	True	B1AKL4-77	1.10484469239214	1.113735381578815	1.139743960715964	0.8161685676961484	0.8184778405731502	0.9607456889141117	0.5368548130263882	0.6106074892517293	0.9010669546025362	0.9146979767344361	0.8816150818596399	1.028925588270861
Lib 1	True	Q02078-98	-0.08842493383981483	0.008286532423528278	-0.0386788896200594	-0.4818027575509868	-0.2723440374437711	-0.2687943086739817	0.004032721836865561	0.1882925027925444	0.3048303691267626	-0.03485352878794552	-0.1655934611478053	-0.1982483940970292
Lib 1	True	Q9NTI5-1166	0.5787997004642284	0.7795319662507092	0.8748522768413869	0.595649545593236	0.206240618302809	0.5950494196110974	0.3452100927494984	0.08624842329494324	0.2890375501277659	0.2300867128124564	0.4701841258906427	0.4258388682146421
Lib 1	True	A6NEL0-105	0.2646430757563557	0.3403098495421257	0.08779350472858535	-0.0976238300735462	0.09479047157803608	-0.1109625675251868	-1.559258690157975	-1.11066607330643	-1.07017955141869	0.2641097285489153	-0.2231566413005992	0.05285913232734009
Lib 1	True	Q12923-1029	-0.5257532530470732	-0.6122006148775803	-0.544804827956114	-0.7234668950034316	-0.8886195015744989	-1.579786719073133	-0.5271733532728216	-1.494250550064969	-0.7479259567847041	-0.9248440721659765	-0.8490150809890994	-0.9248157232372067
Lib 1	True	Q12923-1033	-0.5257532530470732	-0.6122006148775803	-0.544804827956114	-0.7234668950034316	-0.8886195015744989	-1.566850779834219	-0.5271733532728216	-1.918839020953973	-0.7479259567847041	-0.9248440721659765	-0.8490150809890994	-0.9248157232372067
Lib 1	True	C9JZR2-349	1.777889948318314	1.771387019059539	1.899168297522664	1.614876205408697	1.226863323482312	1.752752258848867	1.285920208224659	1.107899411780886	1.260657068631835	1.366741140918317	1.691009325795905	1.70237503906174
Lib 1	True	Q9UBT7-538	-0.4663053706109105	-0.5269316376231632	-0.4110135669885039	-0.8135242069615597	-0.6978041074945889	-0.8071942669316727	-0.851128186776466	-0.8465118555477983	-0.7965259747448837	-0.7335170171658977	-0.713847784854745	-0.842897941371962
Lib 1	True	Q8NEY1-490	-0.2035446310080365	-0.1964727847267035	-0.1358352325898964	-0.4883581013220414	-0.4009156924402282	-0.5314165736352494	-0.1930324419123924	-1.296792253161897	-0.2106339144812445	-1.530871650728951	-0.3501498058089577	-0.4416452692906481
Lib 1	True	E7ENJ6-152	0.7011156099585374	0.7831103526392268	0.5372745733685208	0.42456976638378	0.4266433053674034	0.3949484862084452	0.4037773228669009	0.3948209173526241	0.4339962673114858	0.2901328077543953	0.5728655428288183	0.5184850809349993
Lib 1	True	E7ENJ6-154	0.7011156099585374	0.7831103526392268	0.5372745733685208	0.42456976638378	0.4266433053674034	0.3949484862084452	0.4037773228669009	0.3948209173526241	0.4339962673114858	0.2901328077543953	0.5728655428288183	0.5184850809349993
Lib 1	True	Q9NTI5-1162	0.5344678758552385	0.7298772067262633	0.8049255187955346	0.519299724651543	0.130935466127945	0.523018591107641	0.2030249146410704	0.01469022349254478	0.1939181611554942	0.1545804630548165	0.3947521927086049	0.3552570171950905
Lib 1	True	A0A2R8Y4W2-693	0.2881818207638046	0.3207482137206545	0.257723832015506	-0.005564249947941406	0.05064837542139397	-0.03805315762607688	-0.09756174882410544	0.02227455950551151	-0.1023967959982305	-0.08096081339110406	-0.01785472953238199	-0.1935333846018339
Lib 1	True	A9Z1X7-458	1.472441137742859	1.573643797242411	1.794885877855784	1.312810009782523	1.007315444694122	1.584949193807997	0.6798899139853892	0.7301131016141549	1.076474737760837	1.263581558286917	1.481703072468015	1.455870724643108
Lib 1	True	A9Z1X7-460	1.472441137742859	1.573643797242411	1.794885877855784	1.312810009782523	1.007315444694122	1.584949193807997	0.6798899139853892	0.7301131016141549	1.076474737760837	1.263581558286917	1.481703072468015	1.455870724643108
Lib 1	True	Q02952-780	0.6057035031160394	0.7055665120126419	0.7296219125567143	0.3805812293813409	0.1600117849157998	0.5353322285134993	-0.0862539159812552	0.01146575531308992	0.09228448429366728	0.2282948637102123	0.6189456880336323	0.4818725097174368
Lib 1	True	Q9Y4H2-520	0.2327331607239537	0.1633223352055054	0.03849875702699385	-0.831736025281804	-0.1817842455215541	-0.197656065116543	-0.4592870888080202	-0.1836918613135162	-0.2533195711219049	-0.2684018493192613	-0.508464699605016	-0.4728996538587848
Lib 1	True	P67809-174	2.334769412487952	2.31425447838846	2.214742515352004	2.157654573677077	2.215119942830721	1.886878137481268	0.9054152995116308	1.105662360899182	1.382938590452234	2.357774350958224	1.980450394401452	2.149809252624066
Lib 1	True	Q9NYL2-633	0.5866765982462692	0.6181378376272206	0.4736825442083868	0.2105676511061445	0.3210893587871363	0.2564829710076888	0.5089802303636871	0.5244493557147503	0.3556090244692722	0.3764522204557094	0.3821031094205127	0.3358345630730974
Lib 1	True	Q5SQI0-315	-0.1695037841876425	-0.1978118648112786	-0.2736686753395533	-0.5294740837539946	-0.418097749766798	-0.6548302606344564	-0.1399114223087309	-0.0696850073797682	-0.2021988777471935	-0.2368719420153968	-0.2267714129448918	-0.3526881767752995
Lib 1	True	Q86UU1-678	-1.223437452178606	-1.087984735355486	-1.06709189145354	-1.415295808065837	-1.732708261632119	-1.406385402984273	-1.357662093525596	-1.676891864738232	-1.510567537174708	-1.469541704165675	-1.989098006552931	-1.790358543626177
Lib 1	True	Q02952-783	0.6578071256085096	0.747419594970926	0.850682985093431	0.4334943596368028	0.2144257400128719	0.6035297210411068	-0.03137470152043339	0.06622720161766565	0.1476422325184172	0.2855074539363093	0.6779146507841476	0.5196638811705038
Lib 1	True	Q9UQ35-1014	2.16604383147591	1.765944449213979	2.044419787749371	1.445107818008321	1.715491089624741	1.931316073878386	1.396325542698822	1.542035396449805	1.683288898506741	1.763248527736201	1.926415930428874	2.137942372237811
Lib 1	True	A0A2R8Y4T1-1302	0.1397514218009336	-0.1396514428216743	-0.172770092734459	-1.913219269329507	-1.106836018945512	-0.4787404129199462	-0.5099483819456173	-0.5710244195460937	-0.6677191649046418	-0.5633552708775201	-0.4733168720574433	-0.8566404324520465
Lib 1	True	A0A2R8Y4T1-1298	0.1397514218009336	-0.1396514428216743	-0.172770092734459	-1.87237741102422	-1.341390892404349	-0.4787404129199462	-0.5099483819456173	-0.5710244195460937	-0.6677191649046418	-0.5633552708775201	-0.4733168720574433	-0.8566404324520465
Lib 1	True	J3KMZ8-258	0.9661537322115241	1.022390236438633	1.167619622317296	0.7555183142129843	0.5205677631148297	0.908455753046148	0.4467569162750319	0.2440895433420532	0.4030137993962439	0.5495958441318861	0.5456075296902353	0.6095621734335919
Lib 1	True	J3KMZ8-262	0.9661537322115241	1.022390236438633	1.167619622317296	0.7555183142129843	0.5205677631148297	0.908455753046148	0.4467569162750319	0.2440895433420532	0.4030137993962439	0.5495958441318861	0.5456075296902353	0.6095621734335919
Lib 1	True	Q9Y281-3	2.726531589777935	2.541662835646352	2.741007952789302	2.394970865741538	2.513032784776581	2.459390594835289	2.627882352261457	2.603393765916761	2.557917886329817	2.49676786846058	2.51909344548103	2.491195818751295
Lib 1	True	Q8IY63-720	-0.0186635368504056	0.129548248979775	0.1720990866518223	-0.2586881062650327	-0.2596543737067003	-0.1899000035559967	-0.1511888155904636	-0.236383045174341	-0.3396214076213988	-0.2855181080778311	-0.2600071333602201	-0.494590631554396
Lib 1	True	Q9UHD8-89	-0.05530317474883149	-0.237083696740628	-0.1913211729107323	-0.5627238111655447	-0.5913661713900621	-0.3953065255306321	-0.5781136068325439	-0.8651446939322467	-0.9562070725318215	-0.9280446825284011	-0.7439023779065654	-1.049972878617964
Lib 1	True	Q9UHD8-85	0.1482845520437703	-0.05385750469764077	0.005798853484202263	-0.3604728143331914	-0.3790847214957375	-0.1969842788591135	-0.3759608177211076	-0.6064171094276427	-0.7512115434254437	-0.694933583862862	-0.510208761150342	-2.120108168203885
Lib 1	True	G5E953-497	-0.6993318937554204	-0.7006011522620067	-0.7949915215764185	-1.143656554197556	-0.9530237660459971	-1.314972056076241	-1.200461778194253	-1.489324388078226	-1.114896252786832	-0.7491831261677785	-1.150431923140653	-1.137434484069513
Lib 1	True	O95251-57	0.3367570668203623	0.4818975422030345	0.5039318102342293	0.1910075977193659	-0.03333699751082349	0.1689182006560792	-0.2288553360494284	-0.06874335475925049	0.102083516509018	0.2971611466353479	0.3301014191575659	0.4355105095202213
Lib 1	True	O43491-87	0.2991371908652143	0.1776677744730799	0.1259194162312561	-0.1378648664530111	-0.3428052695537413	-0.007480731396803032	-0.1849761058569767	-0.3694413755198321	-0.416750797018178	-0.6160265019542078	-0.7211823738720603	-0.5563543689431754
Lib 1	True	Q6P4R8-351	-0.798120278585978	-0.8020147789104952	-0.7289288871110027	-1.072723915137427	-1.599893761197118	-0.9937209571478164	-1.837089691760303	-1.588875708941291	-1.481931487328595	-1.424539831343967	-0.9447119620453146	-1.194620578530532
Lib 1	True	Q6P4R8-347	-0.798120278585978	-0.8020147789104952	-0.7289288871110027	-1.072723915137427	-1.599893761197118	-0.9937209571478164	-1.837089691760303	-1.588875708941291	-1.481931487328595	-1.424539831343967	-0.9447119620453146	-1.194620578530532
Lib 1	True	Q8IU81-384	0.9348152359977793	1.021121838377997	0.9081314035493654	0.558156341450558	0.7683198385805806	0.5796336178084363	-0.5478480597046641	-0.2335193461223362	-0.4296244013408344	0.7851505975852798	0.5969756926173315	0.4904727710880994
Lib 1	True	Q8WVC0-658	-0.04687965958187468	-1.39586251096157	0.05614832153965175	-0.5861162645767058	-1.451299916865608	-0.2427759342475496	-1.382589237025634	-0.2790700584217189	-0.0687440160841821	-0.2553031393645843	-0.3336882291947828	-0.2662838564920285
Lib 1	True	Q9C0I1-564	-0.3888800400694705	-0.4526886901674378	-0.3697642126717127	-0.9384130203257044	-0.8289040024077936	-0.6620589476618323	-0.6156759272466749	-0.5166171076946054	-0.3585320435847215	-1.007962320325362	-1.493125756332233	-0.8516520913512021
Lib 1	True	Q6PKG0-774	1.677087981861782	1.624918811915625	1.735251944309539	1.29982313789742	1.436987361572496	1.397551974650015	1.268924849548434	1.389598128619044	1.471541921917647	1.296663177701604	1.207411071594781	0.9708205588957197
Lib 1	True	Q02952-557	0.5819479246003411	-1.842405045470157	0.7713232401508294	0.3361861396259918	0.3997132224726638	0.361116605183964	0.652922128952352	0.9326480462762429	0.8211100871916789	-1.550196751700683	0.2200972458471868	0.4522588941689825
Lib 1	True	B4DXZ6-400	-0.5921742354137166	-0.514144786227953	-0.3675680094138001	-0.7419095185025497	-0.857411189778232	-1.015324440576251	-0.6494522790161557	-0.8301002553351686	-0.6809088114386368	-0.7651956900531226	-0.6370077202255351	-0.7069303242849035
Lib 1	True	O75781-145	-0.1096064191711711	-0.1458694768093351	0.1122410754299427	-0.6810413095696258	-0.718920954564642	-0.1616980698162175	-0.1799945634726939	-0.3959664369192791	-0.09163378848040375	-0.2757369816444541	-0.1721441517598554	-0.1655584467009916
Lib 1	True	O75781-141	-0.1096064191711711	-0.1458694768093351	0.1122410754299427	-0.6810413095696258	-0.718920954564642	-0.1616980698162175	-0.1799945634726939	-0.3959664369192791	-0.09163378848040375	-0.2757369816444541	-0.1721441517598554	-0.1655584467009916
Lib 1	True	Q9C0C2-429	0.2771569341672289	0.4328918324248923	0.4103462101396038	-0.09892235488371089	0.04489694950503251	0.04209313154064207	0.1725786855734008	0.322251705681306	0.2695705144956001	0.2787356596093856	0.285657347298141	0.03680073540066892
Lib 1	True	Q5T1M5-311	0.8746344878281165	0.8037372939752634	0.8731614012685933	0.5157776078307045	-1.154230624464907	0.4413523980072663	0.3177578843745427	0.3358247813322418	0.4017200940056866	-1.839796521272072	0.7761675862117314	0.4887708946302709
Lib 1	True	Q5T1M5-307	0.8746344878281165	0.8037372939752634	0.8731614012685933	0.5157776078307045	-1.659664208572547	0.4413523980072663	0.3177578843745427	0.3358247813322418	0.4017200940056866	-2.031716469077304	0.7761675862117314	0.4887708946302709
Lib 1	True	Q92614-164	-0.4219610267649631	-0.3201901142942158	-0.4013809593769834	-0.8470799379482579	-2.886296378213325	-0.7991281982696194	-0.5342013885685185	-0.7426540815436509	-0.8775516187599882	-0.7041335632554521	-0.6118621099124798	-0.8549654198044843
Lib 1	True	Q92614-160	-0.4219610267649631	-0.3201901142942158	-0.4013809593769834	-0.8470799379482579	-1.300476827179935	-0.7991281982696194	-0.5342013885685185	-0.7426540815436509	-0.8775516187599882	-0.7041335632554521	-0.6118621099124798	-0.8549654198044843
Lib 1	True	Q9H1E3-204	2.134283276058637	1.803533313630102	2.293108503290865	1.734295219540895	1.618445504665432	1.904590801851611	1.193495886855453	1.404057627731708	1.607314753839175	1.896080399712946	1.895873992245782	2.008407850781666
Lib 1	True	Q9H1E3-202	2.134283276058637	1.803533313630102	2.293108503290865	1.734295219540895	1.618445504665432	1.904590801851611	1.193495886855453	1.404057627731708	1.607314753839175	1.896080399712946	1.895873992245782	2.008407850781666
Lib 1	True	Q9H1E3-214	2.134283276058637	1.803533313630102	2.293108503290865	1.734295219540895	1.618445504665432	1.904590801851611	1.193495886855453	1.404057627731708	1.607314753839175	1.896080399712946	1.895873992245782	2.008407850781666
Lib 1	True	Q8N3F8-484	0.6474427702652921	0.8225451944936083	0.7829923049275833	-0.01097839587979325	0.3204367912704576	0.5266543574301396	0.220071656543518	0.004251002389638579	0.1548796645263223	0.3886294459065883	0.03127098675050526	0.4134472627755223
Lib 1	True	Q8N3F8-486	0.6474427702652921	0.8225451944936083	0.7829923049275833	-0.01097839587979325	0.3204367912704576	0.5266543574301396	0.220071656543518	0.004251002389638579	0.1548796645263223	0.3886294459065883	0.03127098675050526	0.4134472627755223
Lib 1	True	C9J4K0-147	0.2663715342558539	0.3402159434554606	0.4863022051569166	-0.234300736967703	-0.1112574544850473	0.09023304315017269	0.331022859985191	0.3793711733116952	0.4606495156254076	0.2315896432670119	0.1619252742167594	0.1323648543291977
Lib 1	True	Q96PE2-914	-0.5070430661419126	-0.6018451370885325	-0.591197411072172	-1.251591761116359	-0.9548918528265408	-0.9324786260597905	-0.4996574748648919	-0.5351142526414107	-0.5611735746350167	-0.3342396599748828	-0.6546876019345536	-0.6203171470536609
Lib 1	True	P85037-420	2.164764449022366	2.244238824386203	2.203216880882215	1.914721274327112	1.684042591234518	1.908765111426489	1.870210682600175	1.641732785137439	1.68317567168973	1.764954186261817	1.934486075438059	1.962769271889449
Lib 1	True	A0A2R8Y8E0-151	0.5105459138212078	0.6068079916792569	0.3487249118806084	-0.3667847293291173	0.04909990161193849	0.254781654161617	-0.5398574321397486	-0.376392155799737	-1.316227551988866	0.01119088420742305	-2.203052385695505	-0.1293950617374121
Lib 1	True	Q09666-5830	-0.4425270137329302	-0.4758770366108648	-0.2279043182714471	-0.8702461776954603	-0.9473370056545799	-0.7634280909767559	-1.390245222103477	-0.9710456987537772	-0.8463779480666707	-1.19184572747115	-1.400718954896786	-1.145493488907466
Lib 1	True	Q15149-4626	1.802216458721557	1.938866764200402	2.069415122045114	1.491169129818899	1.434020480818567	1.664099845876211	1.478096594844554	1.318143221014111	1.439100401059985	1.382480858369968	1.633446540377026	1.777462907556906
Lib 1	True	P18084-770	-0.05970492490458561	-0.05381042581238724	0.03149279679148635	-0.5612139224257026	-2.078091215910956	-0.4933990054405987	-0.8925389965997739	-0.686038400634864	-0.441361866938714	-0.517791119901664	-0.5926837726759386	-0.5040451386467225
Lib 1	True	P46100-594	0.6097420432768329	0.4890414984962757	0.6092268035424666	0.153792342077064	0.09055322007732314	0.1253517526569907	0.4481205766407875	0.1233125459702298	0.05070099669438554	-0.9835054027400272	0.2701029027291286	0.2776966867289216
Lib 1	True	P46100-598	0.6097420432768329	0.4890414984962757	0.6092268035424666	0.153792342077064	0.09055322007732314	0.1253517526569907	0.4481205766407875	0.1233125459702298	0.05070099669438554	-1.961956007905001	0.2701029027291286	0.2776966867289216
Lib 1	True	Q15149-4622	1.701757961848599	1.840298477524008	2.003555775680773	1.387216797794628	1.331430534717178	1.568131422030771	1.366931626707937	1.220657834572105	1.354827179375732	1.279616952392231	1.517171640579485	1.671674263132495
Lib 1	True	Q8TDM6-841	-0.5058231281058396	-0.4833377222551231	-0.3552643389365361	-0.8631367356677412	-1.655443085849236	-1.36274182113803	-0.6629707595659362	-0.5077966081064497	-0.5352542745825186	-0.6485544533110603	-0.7336561801464309	-0.8508841296703994
Lib 1	True	P02751-2475	0.9108663359323594	0.7151193969057733	0.9992531808007877	0.2020421088836093	0.3472809896445755	0.6081212295016548	-0.07021613103009869	0.1021415533819041	0.536126049410708	0.1487912304797734	0.2162813458242238	0.3334480598535255
Lib 1	True	A0A2R8Y4T1-1053	-0.413533238368954	-0.5761042171464837	-0.5330278855742034	-1.509990019921674	-1.139304361942138	-0.7382704749492023	-0.610775820792118	-0.4384185308262666	-0.341340519510471	-0.04047946047058459	-0.5914480053345411	-0.3870887949411941
Lib 1	True	C9JZR2-352	0.381800409774628	0.1373611230281538	0.1311633291749686	-0.2681649852867137	-0.1255735130891989	-0.3261680584719838	-0.05961851821075231	0.2116601425523345	0.1243691871198857	-0.1184679126187201	-0.1536515490124008	-0.03685599338401255
Lib 1	True	Q9C0D5-63	1.352524425987071	1.38276559571249	1.478731476271719	0.9732117522744015	0.7935003165376407	1.072877739886042	0.9005128456966289	0.7572691292920523	0.9997458156278698	1.070009897304291	1.418104678720126	1.529232681341171
Lib 1	True	Q9C0D5-67	1.352524425987071	1.38276559571249	1.478731476271719	0.9732117522744015	0.7935003165376407	1.072877739886042	0.9005128456966289	0.7572691292920523	0.9997458156278698	1.070009897304291	1.418104678720126	1.529232681341171
Lib 1	True	Q15746-343	0.296911359043263	0.2185458420446714	0.3784034227525173	-0.4183695118047175	-0.3725255714424235	0.02968803629219672	-0.2351953743243156	-0.3340115398747205	-1.53740249134017	-0.5675763620628469	-0.8155014845394475	-1.663877458648208
Lib 1	True	P85037-416	2.058505178223307	2.143544058158001	2.166726350514974	1.795107548045189	1.548438600126801	1.748992593690966	1.767930328996945	1.535301463140242	1.566282472404227	1.638818723234347	1.826963081051112	1.862288589273843
Lib 1	True	G5E9C8-1078	-0.3258890078125471	-0.2535765532734949	-0.005505872892568374	-0.7744962945930685	-1.327492976365656	-0.4140302841161719	-0.5068057863470965	-0.7232387726324824	-0.8540306626630197	-0.5168125025377346	-0.3065807346327221	-0.2050271071821096
Lib 1	True	G5E9C8-1082	-0.3258890078125471	-0.2535765532734949	-0.005505872892568374	-0.7744962945930685	-1.327492976365656	-0.4140302841161719	-0.5068057863470965	-0.7232387726324824	-0.8540306626630197	-0.5168125025377346	-0.3065807346327221	-0.2050271071821096
Lib 1	True	Q15746-1760	1.376040647775775	1.178437503728405	1.217464217710598	0.3291762171578184	0.880958335081671	0.9317449012595457	0.2695634342377833	0.5007386661529415	0.4901802795422547	0.3795525416653157	0.3257461549997592	0.3301650611993545
Lib 1	True	B7WPE2-177	0.8482415488527268	0.6383837152420775	0.7982694244120567	-0.1170040277873363	0.171283523943173	0.502420963573422	0.2137499951779762	0.1250632409343286	0.1949814028218168	-0.0286692169544387	-0.08593501263314711	-0.09681963653910176
Lib 1	True	P85037-441	1.066293415376142	1.141227221664483	1.269854927735354	0.6790831197209645	0.5086314123256925	0.709426825762399	0.8611786929615443	0.6035030487369936	0.6034492844715673	0.6139144841726889	0.80433127622128	0.7049145829838228
Lib 1	True	O14745-302	-0.6240926592147753	-0.3304082660557856	-0.2499988615184897	-1.157711520216455	-1.038692364467319	-0.8289132787336416	-0.9004755469998549	-0.8008661094497151	-0.5821806948542546	-0.7750732452244102	-0.939332279702851	-1.804145575040748
Lib 1	True	A0A0D9SG04-326	0.2926211546004863	0.2012307614745732	0.2617388876685868	-0.3208667301227788	-0.256696616401668	-0.3348806177452985	0.1697303850228567	-0.05648089565184238	-0.1549633486910032	-0.1030990449279974	0.01113566158452513	0.1461308881153316
Lib 1	True	A0A0D9SG04-322	0.2926211546004863	0.2012307614745732	0.2617388876685868	-0.3208667301227788	-0.256696616401668	-0.3348806177452985	0.1697303850228567	-0.05648089565184238	-0.1549633486910032	-0.1030990449279974	0.01113566158452513	0.1461308881153316
Lib 1	True	P85037-436	1.043068066710372	1.118042580712555	1.264811247357473	0.6545300370044957	0.4844142811324482	0.6862626733312915	0.8363372669344521	0.5804908873839021	0.5739862695208606	0.5896326826826045	0.780073373949366	0.6742661545479453
Lib 1	True	Q15149-4396	-0.1431188623129742	-0.1873672056852617	-0.01708646830810852	-0.8661294685463282	-0.7849271977196117	-0.608788747659122	-0.7547014541891299	-0.6339397713132189	-0.4683998672197543	-1.043399037873911	-1.032910125750138	-1.744862511186513
Lib 1	True	Q09666-5731	1.014336210885698	1.151617438548324	1.482048649765344	0.6273394190474725	0.2769480174771881	0.8527109090284417	1.09207368870776	0.7660233070118305	1.167343057773007	1.056953269179738	1.384900069203534	1.212544026139561
Lib 1	True	Q09666-5739	1.014336210885698	1.151617438548324	1.482048649765344	0.6273394190474725	0.2769480174771881	0.8527109090284417	1.09207368870776	0.7660233070118305	1.167343057773007	1.056953269179738	1.384900069203534	1.212544026139561
Lib 1	True	H7C2K7-176	-1.103097324364638	-1.042388244138037	-1.094582491248674	-1.594286055602142	-2.0023376214866	-2.153263425867658	-1.408330400371199	-1.52929327556693	-0.8374929735565924	-1.607095200449519	-1.505733224118777	-1.378564520904981
Lib 1	True	H7C2K7-177	-1.103097324364638	-1.042388244138037	-1.094582491248674	-1.594286055602142	-2.0023376214866	-0.670934660190906	-0.6645284836055714	-1.6587715469651	-1.39733371811102	-1.607095200449519	-1.505733224118777	-1.378564520904981
Lib 1	True	O00401-256	-0.6857462801436234	-0.6849350954462138	-0.5026064332801345	-1.183338404125315	-1.32546598833956	-1.657450052821491	-1.150523030436485	-1.196533735332894	-1.190345655521948	-1.500943123850737	-1.514697848405384	-1.539740695708565
Lib 1	True	B1AXG1-340	1.430388960144632	1.475194337361711	1.311049782065171	0.9435609723416737	0.3548171661338551	0.524941911107103	1.479279702979718	1.598281351970846	1.59909821149225	1.595427296407389	1.552311814986584	1.535171193351836
Lib 1	True	P05787-475	-1.593591925012917	-1.411286928873124	-1.026374016113126	-0.6184635462220178	-0.178555824922857	-0.3056414036367637	-0.9143339941760251	-0.8604194748630012	-0.7603254178471421	-0.6823473048454787	-0.6520152334929153	-1.507889608560498
Lib 1	True	A0A1W2PRA1-669	-1.476594998973795	-1.850432770906384	-1.809935223628617	-1.534120802662316	-1.549075194821479	-0.8944273551586496	-1.098982014171112	-1.078087316804803	-1.088079389196613	-1.340213453731659	-1.230419362942902	-1.961411657498414
Lib 1	True	A0A590UJ53-511	-0.6520961316659825	-0.6326350737712926	-0.5727695075442435	-1.749016225346153	-1.705024846601274	-1.81404377982079	-1.280478521163979	-0.6519092135859197	-1.164091674895964	-0.9981854891007357	-0.9547668530671739	-0.8837482886736714
Lib 1	True	A0A590UJ53-515	-0.6520961316659825	-0.6326350737712926	-0.5727695075442435	-0.5352339730915071	-1.50851020693072	-1.740513559230394	-1.609770514165607	-1.507428851677351	-1.164091674895964	-0.9981854891007357	-0.9547668530671739	-0.8837482886736714
Lib 1	True	F5H1U9-1297	-1.6025791318829	-1.285834064734791	-1.046977670862307	-0.4834605810452614	-0.3861573247485838	-0.4741397242351885	-0.8570079964598535	-0.5752043766601818	-0.8619623269969062	-0.7528727313322987	-0.8321530163611713	-0.8385327548371941
Lib 1	True	A0A0C4DFX9-288	-0.617973827016168	-2.306948923778976	-0.5584246514718728	-0.615193769069348	-0.7631013258126463	-0.716364989097459	-1.608474784968325	-1.566494211154796	-2.270793699835894	-1.701594153424767	-1.130783163520363	-1.90192520201576
Lib 1	False	Q05519-449	-0.1341359397439295	-0.1997248239613866	-0.3036474102958605	-1.8447748888751	1.016451740384274	0.7855429484309369	-2.47285154158198	-0.3414994340230337	0.3200094941386038	0.5202431728203508	0.7532423564890698	0.2528052132750986
Lib 1	False	A0A5F9ZHU6-421	-1.385330253518207	-0.6191983561000243	-1.082412311163147	0.3097241062400659	-0.07912809382141134	-1.565982733061242	-2.042018310335967	-1.542308011946685	-0.8501520697273156	0.1123557818885898	0.4239747890429185	1.084093087462725
Lib 1	False	A0A1B0GUJ1-43	-0.6384430201297117	-0.07079910137583115	-0.4372184919715557	0.9620079158403398	0.4256663072940036	-0.790790156392193	-0.6230525613776056	-0.5921052834796288	-0.4719185632983818	0.3975651537296373	0.8757058277132462	1.082808042898774
Lib 1	False	A0A1B0GUJ1-42	-0.6384430201297117	-0.07079910137583115	-0.4372184919715557	0.9620079158403398	0.4256663072940036	-0.790790156392193	-0.6230525613776056	-0.5921052834796288	-0.4719185632983818	0.3975651537296373	0.8757058277132462	1.082808042898774
Lib 1	False	A0A494BZT7-89	-1.575678604148849	-1.387636061402289	-1.400393145518456	-0.7073135117475149	-0.9534307731514403	-0.5910007560330269	-1.425127737177111	-1.538667725420338	-1.371788922199631	-1.403555841649698	-0.9614769104933906	-1.413281837915232
Lib 1	False	A0A494BZT7-87	-1.024955791237205	-1.387636061402289	-1.400393145518456	-0.7073135117475149	-0.9534307731514403	-0.5910007560330269	-1.425127737177111	-1.538667725420338	-1.371788922199631	-1.403555841649698	-0.9614769104933906	-1.413281837915232
Lib 1	False	P12270-2137	-0.0968886171886274	-0.260241416618013	-0.07218103261622087	0.6557162049672178	0.7150983212901143	0.5175837260038957	-1.356547755998327	-0.7944139680551942	-1.370641779885127	-1.261465953821567	-0.5832823190921608	-1.227927623820996
Lib 1	False	Q9C0A1-1527	-0.6549570564446554	-0.5376109460727373	-0.592141461757142	0.3272672512213803	0.09763261977851237	-1.578833508081908	-1.111152604085221	-0.9325136222719582	-0.3814892738131476	-0.1310545390209023	0.3985092286930602	0.5874263983547428
Lib 1	False	Q92934-97	-0.3787132952127565	-0.2831316060897537	-0.360726833362525	-1.238361669734123	0.4254718505548004	0.2905909973861756	0.04421879797483792	0.2894123282394392	-1.932022495551185	-0.7925629320387888	0.1979661791470581	-1.733720504812953
Lib 1	False	C9JD73-8	0.1077680401536039	-0.0285582725102427	0.06060922941757561	0.08320243358607184	0.322319279973049	1.09713179800066	-0.1394073674631731	-0.6460502202256144	-0.5785047968941297	1.03446661209121	0.9921535757655616	0.2730879420273881
Lib 1	False	C9JD73-11	0.1077680401536039	-0.0285582725102427	0.06060922941757561	0.08320243358607184	0.322319279973049	1.09713179800066	-0.1394073674631731	-0.6460502202256144	-0.5785047968941297	1.03446661209121	0.9921535757655616	0.2730879420273881
Lib 1	False	B7Z8L1-150	-0.3367440907842002	-0.01874320286281285	0.4664205754384269	0.646984555587025	0.8601398241465419	0.8960067496892646	-1.291340589484082	-1.853752848755288	-0.8354685767301588	1.05134224148134	0.9293425604135025	0.4320016299948912
Lib 1	False	C9JYJ6-809	-0.6545203647819368	-0.7650362023402337	-1.706809490379874	-1.02528959653712	-0.214997535944538	-0.05937494261388218	-1.282344606672486	-1.330559149123699	-1.478561179842917	-1.393706476781232	-1.414378227423894	-1.144438792360097
Lib 1	False	Q9UH03-8	-0.4856363268333571	-0.4731137263044884	-0.3425226817881885	0.218333172417033	-0.06473703771715922	0.2903187519068797	-1.076964110145452	-2.18537999127153	-1.41060356713341	-0.9593657795788731	-1.022637649831333	-1.291099708396959
Lib 1	False	Q9UH03-15	-0.4856363268333571	-0.4731137263044884	-0.3425226817881885	0.218333172417033	-0.06473703771715922	0.2903187519068797	-1.076964110145452	-1.345624379081694	-1.279483546363424	-0.9593657795788731	-1.022637649831333	-1.460742987412912
Lib 1	False	Q9UH03-10	-0.4856363268333571	-0.4731137263044884	-0.3425226817881885	0.218333172417033	-0.06473703771715922	0.2903187519068797	-1.076964110145452	-1.557387662385399	-1.651549126712036	-0.9593657795788731	-1.022637649831333	-1.826642350963944
Lib 1	False	Q13459-1346	-0.8755159934757591	-0.8558797622254255	-0.8889172233669703	-0.4852696849586137	-0.2663261162143352	-0.2055015357737989	-0.7885082517419469	-1.085815083171002	-1.085006920459448	-0.5132361442659411	-0.7011827571248329	-1.480936307952533
Lib 1	False	O60271-226	-0.6000374259826087	-0.672043736634364	-0.8479872157602766	-0.3418406870367617	-0.02050348310108863	-0.07045375868378392	-0.8200257291602578	-2.179890362751907	-1.11157617237247	-0.4004589504190527	-2.184122547669195	-0.8904756994125533
Lib 1	False	C9J0A7-157	-0.8314734294839837	-0.7952045011389295	-0.5731016520630716	-0.1430475448492027	-0.1581724980639302	-0.1516409968154449	-0.7031388224823412	-1.480116632706752	-2.200673646519655	-0.294848900978033	-0.4251701692622143	-1.230835198361912
Lib 1	False	A0A4W8VX11-93	-0.4687820945454474	-0.5345410996812616	-0.6089060416089962	-0.0143314909719421	0.0619930441725276	0.06334324613970013	-1.22834405430624	-1.275902357788344	-0.5886381999360203	-0.9232325379424939	-1.443631029382131	-1.131273719652337
Lib 1	False	Q9BZL4-239	-0.450930957653099	-0.2997845835130316	-0.2553140789700233	0.2619303163518706	0.1727650427942598	0.2826221536752122	-0.8819315015783566	-0.5661524548788063	-0.9239752307935051	-0.8459359735050064	-0.8428061427858987	-0.9855633231103218
Lib 1	False	Q9BZL4-226	-0.450930957653099	-0.2997845835130316	-0.2553140789700233	0.2619303163518706	0.1727650427942598	0.2826221536752122	-0.8819315015783566	-0.5661524548788063	-0.9239752307935051	-0.8459359735050064	-0.8428061427858987	-0.9855633231103218
Lib 1	False	Q9BZL4-229	-0.450930957653099	-0.2997845835130316	-0.2553140789700233	0.2619303163518706	0.1727650427942598	0.2826221536752122	-0.8819315015783566	-0.5661524548788063	-0.9239752307935051	-0.8459359735050064	-0.8428061427858987	-0.9855633231103218
Lib 1	False	P35611-12	-0.2832848141967159	-0.1889438704567267	-0.1930937811857036	0.2355313332281559	0.2599328149082502	0.4779795847038624	-0.34659811758007	-0.1885676289518606	-0.7993275843540202	-1.379398017890524	-0.4441550586845674	-1.916093017075031
Lib 1	False	A0A087WU73-7	-0.6191496891571582	-0.5617643181943713	-0.496057238722929	-0.08753994653014553	-0.1909921408354932	0.1632490768035529	-1.10752123937975	-1.994000971246867	-1.82359071592388	-0.6296852770523346	-1.392223473105658	-1.638695695871555
Lib 1	False	Q8IY33-712	-0.2931333432008646	-0.2976589269499644	-0.508436438924938	0.3863953279158949	0.1831089212741757	0.1057450131782007	-1.673124723823655	-1.684900583151902	-1.387209168215598	-2.059814116840227	-1.403393223383152	-1.747897747272605
Lib 1	False	Q8IY33-726	-0.2931333432008646	-0.2976589269499644	-0.508436438924938	0.3863953279158949	0.1831089212741757	0.1057450131782007	-1.897318160535749	-1.013732105428732	-0.8054273421610363	-1.898387653153151	-0.8513289554535547	-0.8917111431285298
Lib 1	False	Q9BZF1-328	-1.390815457218437	-1.123245449972076	-1.200538005489699	-0.6403483888823259	-0.7336004996328255	-0.7530542550151489	-1.160012577877449	-1.767635082266422	-1.68079964039081	-1.230526142942405	-1.231913258402103	-1.475920451484101
Lib 1	False	Q9HAU5-32	0.160886094898736	0.09291678876309771	0.4640181512489961	0.9078497762709272	0.6287874440085708	0.883408112998055	0.8256176517456703	0.5260466302084048	0.4587154865074506	0.4932094242501119	0.5933927286896769	0.6947570496852556
Lib 1	False	A0A2R8Y4T1-591	-2.94584752258814	-3.287285107116104	-1.015301645920994	-1.549226262212716	-2.451430917152536	-2.849950899253966	-2.433245290742151	-2.567790963879348	-2.531884777733149	-2.303393406272863	-1.00818190210541	-2.865452327525074
Lib 1	False	F8WBA3-918	-2.234070971118412	-2.747179268154482	-2.283186540866952	-1.726292940571267	-2.130271856063956	-2.014433611250072	-1.36948403109723	-1.73615297261017	-1.642744869652182	-1.914503477697631	-1.810689767780958	-1.270494065352731
Lib 1	False	C9JA69-159	-0.5801583808129956	-0.3806453219413349	-0.3903525549470536	0.1087868980414822	-0.000798776892122295	0.06771829245894073	-1.380948426083844	-0.7619182845356554	-0.6961524965792681	-1.351242823022527	-1.82352676319138	-1.253177956237568
Lib 1	False	A0A2R8Y4T1-767	0.5838522068883683	-1.306548751070369	-0.3520570302882394	0.8713666144967661	0.937933001074512	0.7626159454296876	0.6013257543804335	0.640785985425201	0.452444304087581	0.7787151031978432	-1.542807477115248	0.4337449182310845
Lib 1	False	Q9Y4H2-391	-2.353135095312506	-0.06163639274424034	-0.3623584963402727	0.3792394188033766	0.02469675744577801	0.2845211237089597	-0.5403012341253989	-2.397114635744861	-2.073805472421568	-0.1607501365359714	-0.09554083999440739	-0.07181389120313153
Lib 1	False	Q14315-2624	-0.3926031240315148	-0.41688452383636	-0.2428384912977523	-0.01021400878217115	0.1112269503977516	0.1410145167656037	-1.30195670752172	-0.7653235649705198	-0.8555113046663579	-2.236161464233245	-1.45670840991729	-1.243641238263801
Lib 1	False	Q96IZ0-231	0.6962079563966544	0.7141369384713961	0.6041496908177201	1.045503903189784	1.227237785533268	1.104522946574129	0.5885825240094915	0.7500216594810015	0.8048429744156125	0.8954657497304696	0.5954575732464584	0.338114589151804
Lib 1	False	Q8IWE2-196	2.730540120684883	-1.589962417906176	2.037519769401807	3.057966591999681	-1.526283648134773	2.919166779408149	2.742513280489638	-1.344276464222922	2.867277209821078	2.828332583722409	-1.901126585865405	2.383598027152304
Lib 1	False	I3L2S3-66	-0.6546764773689304	-0.7405696830236096	-0.7939599832037642	-0.4475743667240399	-0.4245684299840397	-0.2050309890098582	-1.558737273209056	-1.194036403634421	-1.62978849091702	-1.457515931481146	-1.971046794436558	-1.447140002266422
Lib 1	False	Q96S55-75	-0.4449720178424051	-0.2924075711223347	-0.2360009135199339	-0.1127355352484871	0.01471772221025401	0.2269438431087051	-0.6762878311373876	-0.5697580818709138	-0.6002142946019748	-0.3975448809427266	-1.332447189902001	-0.4374896675086101
Lib 1	False	A0A0G2JNZ2-1342	0.009120894175792042	-0.104232119789464	-0.126853873078016	0.5034187891564961	0.2026186470818144	0.324695327853974	-0.7423162799148891	-1.882851097239043	-2.230866344130704	-0.6710042437008924	-0.6216794369588975	-0.6803175999238981
Lib 1	False	A0A0G2JNZ2-1348	0.009120894175792042	-0.104232119789464	-0.126853873078016	0.5034187891564961	0.2026186470818144	0.324695327853974	-0.7423162799148891	-1.222106517958564	-1.841719883394341	-0.6710042437008924	-0.6216794369588975	-0.6803175999238981
Lib 1	False	Q7L2J0-152	-1.233680449567021	-1.314024034579058	-0.8879633983719856	-0.9589380664069524	-0.5054927782879728	-1.521085725645289	-0.5067197075720885	-1.484699087830741	-0.4123298292269611	-0.506306144204895	-0.7932786818918452	-1.270207547582972
Lib 1	False	Q9C0C2-221	-0.7587743501896954	-0.8869348585826958	-0.5986000727580851	-0.1781147995482897	-0.5495451166545162	-0.3802162452737204	-0.6268030727929527	-0.9332269400698469	-0.8390892465618243	-0.9542186619501515	-1.008900420355783	-0.9743138741284564
Lib 1	False	A0A096LPC5-288	-0.2133994447991348	-0.1390138834593294	-0.1933888490557157	0.2682558913062776	0.1133322184242049	0.2369305459470603	-0.3198952065715156	-0.5175296766884584	-1.034795751944442	-0.4600278980495733	-0.9930139229439193	-0.380773734369751
Lib 1	False	A0A096LPC5-284	-0.2133994447991348	-0.1390138834593294	-0.1933888490557157	0.2682558913062776	0.1133322184242049	0.2369305459470603	-0.3198952065715156	-0.5175296766884584	-1.263876424956076	-0.4600278980495733	-1.978579049137705	-0.380773734369751
Lib 1	False	M0QZ22-626	-0.5316722778490447	-0.4565599778032139	-0.5299120370069164	-1.077818511799226	-0.2457020135573188	-0.1227434257731953	-0.8870173810028904	-1.425775209309961	-0.124003285728975	-0.2166831282192085	-0.1738050087285577	-0.1159583549183578
Lib 1	False	Q96CV9-526	0.8626860364684866	0.909359661120208	0.5257644395981144	1.051306670775452	1.262778908543559	1.240976253888372	0.6773802375860384	0.9560081539605235	0.6841594535713442	0.6537443257455028	0.4022954717908277	0.3867382133541378
Lib 1	False	Q6ZV89-197	-1.673956074663076	-2.182469217850427	-2.285230306832232	-1.95048922452373	-1.909818552720748	-1.452824205341463	-1.895931314444411	-1.810986845522989	-1.915109179299672	-1.860486305704258	-2.154549470673631	-2.56194500902278
Lib 1	False	Q99594-148	0.01045097014316336	-0.1845633514469163	0.1629185297021839	0.09816874986735823	0.3244755185390805	0.5615679759191532	-0.4021062017965806	-0.2168361834810959	0.06746963813505956	-0.1942746195109306	-0.369790831370535	-0.08310725709347377
Lib 1	False	P50548-526	-0.3323387787544237	-0.4939061473241419	-0.3249957474850911	-0.01723162410939598	-0.1283249035805241	0.05831821645968652	-2.502107857749458	-1.926292923585323	-2.139580553514129	-1.910774912801566	-1.547196253205593	-1.227171338264986
Lib 1	False	Q07352-334	-0.6523047074522067	-1.935398574590941	-1.007032615070619	-0.3557292225211611	-0.92383421760844	-1.153113423654934	-1.30235202800108	-1.172770698389664	-0.9681229630717665	-1.700174407506712	-1.197931629778658	-1.173150086114201
Lib 1	False	Q3V6T2-1717	-0.8580552907885249	-0.8720774822605853	-0.7244100846075049	-0.5241190556049462	-0.5180328416205384	-0.4283841512797281	-0.6809723617815413	-0.6639788018826505	-0.6580754985547411	-0.4254363729969842	-0.3741407034307269	-0.588536001158969
Lib 1	False	P16144-1454	-0.006507070522173238	-1.700890468104131	-1.038896664216737	0.429536385048477	-1.771430738008359	0.3206216977739049	-0.9858472572676232	-0.5338012960305739	-0.4687250758355349	0.03234921874146156	0.5842513478884938	0.3263424891580887
Lib 1	False	C9J869-37	-1.119481137426503	-1.234266423266456	-1.400986910493715	-1.00024871909373	-1.001388956838202	-1.109132844453143	-0.787572274015025	-0.7519782217840018	-0.8822530024477109	-1.177202751749314	-0.8320362374058116	-1.600176740002494
Lib 1	False	C9J869-44	-1.439162491753586	-1.234266423266456	-1.400986910493715	-1.00024871909373	-1.001388956838202	-1.109132844453143	-0.787572274015025	-0.7519782217840018	-0.8822530024477109	-1.177202751749314	-0.8320362374058116	-2.357023058024498
Lib 1	False	E5RJY1-39	-0.7529604634211969	-0.5118731263361641	-1.873727405720379	-0.4301316813341734	-0.1645506795033409	-0.1357407585179438	-0.1183307641508262	-0.05820189069768504	-0.09150216857062927	-0.3714995370337583	-0.3659045354678244	-0.5591927380197701
Lib 1	False	A0A3F2YNZ0-1786	-0.1445240268091404	-0.08051772497607589	-0.0969291699570372	0.3653700836987576	0.2833406868871564	0.09227554799462555	-3.023071527399964	-2.330799145557282	-0.723553568381304	-1.543227641355523	-1.265847546155204	-1.453776132265096
Lib 1	False	A0A087WWN2-10	-1.16965149828205	-0.8899085294040512	-0.9005226800592101	-1.416663252313735	-1.172368134638701	-0.7815074774337082	-0.4656218228837227	-0.5800542354048682	-0.6369449369933764	-0.4004950199587156	-0.5526862581759346	-0.2488616909528973
Lib 1	False	H3BPE1-1371	-0.3645820693227782	-0.6036682251700128	-0.4353080757088247	-0.2249749445655227	-0.2274303460519499	-0.01970899865681054	-1.651124865227535	-1.403623075467392	-0.4093087710242156	-0.6542426574979735	-1.649379800284968	-1.053891134873449
Lib 1	False	Q96QB1-840	-0.5950544236594477	-0.7875655012891073	-0.8506580849879828	-0.4163563859397985	-0.2892003289270323	-1.656146125562847	-1.852460676253723	-1.703035898129916	-0.5369479337653689	-0.3575900601894798	-0.4587322802573135	-0.1508329715955005
Lib 1	False	A0A075B6G3-3623	-0.1889417598682443	-0.5291827025508246	-0.5107683038269992	-0.1819588795048071	-0.0185761395867416	-0.01973920923494697	-0.3306328280157826	-0.3666340197133617	-0.4088390589387623	-0.4081146454125684	-0.7641203942013659	-0.6681981036139522
Lib 1	False	Q8TEH3-523	-0.01834866127399233	0.01130852765462859	-0.2933048807814224	0.2893134951896975	0.1689471000043447	0.2499858040943051	-2.222470099536686	-1.122129855552729	-0.7090726632613129	-1.087690890180766	-1.591452490428475	-0.4568201348093949
Lib 1	False	Q8TEH3-520	-0.01834866127399233	0.01130852765462859	-0.2933048807814224	0.2893134951896975	0.1689471000043447	0.2499858040943051	-0.9590323907613674	-1.59658835077492	-0.7090726632613129	-1.591877865124996	-2.003182760839275	-0.4568201348093949
Lib 1	False	Q99543-49	0.4176499263004547	0.4170458931197364	0.3735054525882956	0.7220247190461042	0.6623231738886833	0.7790955949991354	0.5909579953938814	0.4018360239224471	0.4463725355573039	0.534781964724165	0.7701115172355855	0.6646610924616474
Lib 1	False	Q8TEW0-695	-0.3649241586934439	-0.3482545142721027	-0.2094518253573076	-0.01834133752723503	-0.08759403060662146	0.03813227152786692	-0.5321529136342373	-0.1414090783771182	-1.653382888013502	-0.1757143751014838	-1.05187578732192	-0.1697216263105924
Lib 1	False	O00151-130	-0.1577034049633679	-0.2736878775917132	-0.07318642496224669	0.04783146067720467	0.1733548226598801	0.1530598968601849	0.1949792878581684	0.3365576873443454	0.4677321239375032	0.2208927880732992	-1.551606375730854	0.1219799202803144
Lib 1	False	A0A0C4DGF9-259	-1.299921395816388	-0.3481404243259232	-0.5736324607526436	-0.2646671501671123	-0.07584671717930179	-0.2720889534024533	-0.4659561371727161	-0.3092896839431101	-0.527363354196652	-0.4119928916286705	-0.5947216105451002	-0.4780886777817787
Lib 1	False	Q6R327-1103	-1.517391300913398	-1.501440561949331	-1.428370206115242	-2.052191669714225	-1.154724483765168	-1.399363529583318	-2.305439201724967	-1.229824572918591	-1.138565290811667	-1.182652548410281	-1.48785454293111	-0.757537200650023
Lib 1	False	P48634-1004	0.3018108439780196	-0.175272871831905	0.4395398844266193	0.2211332686487989	0.4640402455806928	0.7145253911471113	-0.2525252818979905	0.2933333180761852	0.3090513851951573	-0.7489763736383542	-0.5206791828472914	-0.1218545724483569
Lib 1	False	E9PFQ4-157	-0.005591694070465802	-0.04352019773413574	-0.07659648574339115	0.2282814690561411	0.3155189291946806	0.1813353364965478	0.04464478098595843	0.1866261688936891	0.07007904301732283	0.1568024896475008	-0.07372263901686107	-0.1253808085175948
Lib 1	False	P27816-941	0.2341864962718512	0.4207115735014493	0.2869367492619213	0.2685841843611294	0.3329076494513135	0.8283839368242084	-1.138010424823509	-0.6179051308828745	-0.6938703742408165	0.5783782326311583	0.3401328694416306	0.5139058832020295
Lib 1	False	O75385-623	0.3284572403472823	0.2346599647599532	0.2285370785209664	0.4926545107620969	0.5722529042614756	0.5462960764303236	0.101248132531652	-1.525042047142411	0.2055073247002074	-2.020299615042572	0.346978490441875	-1.530181247196169
Lib 1	False	P05787-330	-1.187941874263065	-2.363141301165839	-1.476124873629022	-1.340636173528489	-0.7953390600807814	-1.571845545689674	-1.30963531960868	-1.1504907364134	-1.215088872607011	-0.5851168019494136	-0.255779192834436	-1.073414531320005
Lib 1	False	H7C1V4-192	0.2397834544774652	0.1735708424371533	0.07524693811896459	0.2798284585615637	0.5068204776972045	0.4602769148002637	0.3005077191085871	0.5543674103515013	0.4798410795864675	0.5241351071029711	0.3923423025627956	0.3085146906575722
Lib 1	False	C9JEZ4-100	0.9020165185863512	-2.090316092061206	0.9984848537499833	1.226620324427346	1.145233799117431	1.344232058625285	-2.20298145813395	0.7566956939624634	-0.9847808662921976	-1.477988861912326	1.143855327820679	1.062516149463994
Lib 1	False	A0A0A0MRJ0-1686	-0.9723714097803874	-0.927377748516293	-0.9957320403307208	-0.6974631739694989	-0.7589913593850922	-0.8435334348514156	-0.8099423073450677	-0.9317526843418223	-1.58765820116351	-0.8229243320854553	-0.7667162663547697	-0.8124208005616496
Lib 1	False	Q8WUM9-288	-1.24692876045717	-1.176434189246993	-1.067330418760694	-0.9090257828246149	-1.014513480094498	-1.008241075800855	-0.9288369404599897	-1.033324208477516	-1.092453448275602	-0.8610504631943655	-0.7673573602843503	-0.8647379863555672
Lib 1	False	A0A0U1RRM1-120	-1.662517430171659	-1.606370140106984	-1.218014893930665	-2.15795370525576	-1.367180947111161	-1.191484534978796	-1.508719692433977	-1.475892964916766	-1.418634119065143	-1.348921604953153	-1.218163741017344	-1.066796482171843
Lib 1	False	Q92538-317	1.255114319038519	1.142577418448289	1.11101332300025	1.351101930175878	1.552883262702507	1.403895887868371	0.8234566381717637	1.153450494233551	1.153874069783844	1.098002319006188	0.9125466037969869	0.6091450454125373
Lib 1	False	Q96JM3-427	-0.3014671203475308	-0.1673650611261051	-0.154978011638724	-0.01500899819366948	0.005786605624843578	0.01625218744835375	-0.05189920379003652	-0.07924498821136827	-0.1008487857556857	-0.3425445390316947	-0.3361500977077206	-1.063344081964794
Lib 1	False	P48634-761	-0.7336103928207712	0.1784051238362155	0.0970371480603544	0.3086947491011114	0.3340793928667073	0.3628820663159026	0.2133723534329242	0.2704060394201472	0.1659758381896529	-0.7939241508506846	0.105744289112021	-0.1192469296608278
Lib 1	False	P02545-652	-1.048589539408874	-0.9496272190588558	-0.8083434047412802	-0.741847338042845	-0.6876971727114479	-0.8175524003592666	-1.166027830908707	-1.096952002830475	-1.259442436805582	-0.9966327802923783	-1.985585332412195	-1.362166725329613
Lib 1	False	P05787-24	0.9010454024528056	0.5742550818004858	0.8104597037328509	0.7433834221292359	1.216117473201333	1.007032942620313	-0.5726365281363903	-0.3973205211819527	-0.5641081117113702	1.035948817240657	0.5446249772977655	0.3390030520141097
Lib 1	False	E9PHV5-1153	-0.04493813715104335	0.1948392770994014	0.21550933200226	0.508092616486718	0.1014543437646245	0.3584951905296797	-0.4623448402214501	-0.247180769184206	0.006294389183996338	-0.2154688637256307	-1.789459069971604	0.2337127949312099
Lib 1	False	O43399-12	0.6203554527071915	0.391637027219017	0.4335151127323199	0.6608074585203201	0.6859774767198245	0.7618825422505091	0.6931951070971736	0.6267859869661904	0.6673885598277075	0.3609163695217379	0.1760870749271075	0.1960898364680818
Lib 1	False	P35611-614	-0.03672585916413228	0.05207832110485578	-0.0245379341760652	0.1512062042374507	0.2494815104801626	0.1814263715555355	-1.533637804461491	-1.513096118672125	-0.1626636587790637	-0.3285874403609865	-0.4904837396721685	-1.413830430385406
Lib 1	False	P29966-81	1.350143332789841	1.374260738573477	1.254150565430928	1.448389208873377	1.601105137911837	1.616877355464398	-1.275143949884004	1.480630634935706	1.513799132097043	1.401282083983031	1.422701327561977	1.296040959692665
Lib 1	False	Q15742-171	-0.6665699878255116	-0.5397839237402604	-0.7352867399520532	-0.4447714249432087	-0.3950934376035128	-0.5679738030817678	-0.4398994231894398	-0.6028678138633767	-0.7266997287409006	-0.793692584386206	-0.8235714343421091	-1.479964271726112
Lib 1	False	O43237-383	-0.07525453925014544	-0.2650317981537097	-0.4801702214745074	-2.000107673694782	-1.383909481899862	-0.190726811544027	-1.959002384909523	-0.0793421581281303	-1.655988053958106	-0.5666584258341865	-0.04492782790584146	-2.067155796861114
Lib 1	False	Q13459-1271	1.363461541768503	1.207604339403351	1.222067142626123	1.464590043402722	1.395749283722515	1.589603795146137	0.8919983284136751	0.7384765171584399	0.8569094404164912	1.099483035400872	1.177304083245155	1.076402286609214
Lib 1	False	Q13459-1267	1.363461541768503	1.207604339403351	1.222067142626123	1.464590043402722	1.395749283722515	1.589603795146137	0.8919983284136751	0.7384765171584399	0.8569094404164912	1.099483035400872	1.177304083245155	1.076402286609214
Lib 1	False	O60264-116	-0.5144658632894633	-0.4208069756146577	-0.550472612314816	-0.4897137080998593	-0.3532840960127288	-0.222058489197325	-1.132520519112331	-0.8986047642807946	-0.6495964953268218	-0.3928670819942833	-0.6467357614515228	-0.4019691330542741
Lib 1	False	Q9P0V3-251	0.21441191566637	0.07191243758047292	0.2979250579488325	0.3170618694355396	0.1408593080873628	0.5647884596993913	-0.3162778068301787	-0.1375815433295654	-0.2136271499568833	0.07783795010801597	0.2732190045801638	0.4367338714168437
Lib 1	False	Q92545-1559	-1.043804043705603	-0.7190034437685726	-0.8258631850475984	-0.6457378043031304	-0.8334250326534703	-0.6926016966336612	-0.5529856164228336	-0.709974841057877	-0.7464180531038366	-1.028179449501964	-1.928851311523447	-1.161221483206141
Lib 1	False	Q7Z6Z7-3924	-1.42182551544801	-0.6834277432804636	-1.837166330328688	-0.481585196158831	-0.5225634712214233	-0.6848285658573954	-1.204769362228836	-1.046197834614246	-0.9286916299646043	-0.7497815322089558	-0.9197533406495715	-1.18967114811523
Lib 1	False	Q96CP6-267	-0.5313223468969661	-0.5687398100931512	-0.3901081415292922	-0.462706637495384	-0.38947258105562	-0.2476009351206702	-1.517547588434835	-2.016321550946065	-1.320247800214495	-1.421761871526851	-1.477417072030585	-0.7099337098144706
Lib 1	False	Q4KMP7-658	-0.4628461778213391	-0.4456443706665537	-0.353097242796887	-0.1775819416365563	-1.42902341833961	-1.865338876432412	-1.828231837485766	-0.0792981035207994	-0.2513952207753968	-0.0679267623556882	-0.1488557540567728	-0.2969038262117538
Lib 1	False	A6NGP5-85	0.6631670583927676	0.608925638612289	0.7130274265308266	0.8486432256526758	0.9273736820298822	0.8016889216739982	1.089451006227038	1.207853391716529	1.180164753653296	1.144698839636566	1.106618277869603	0.9797647153076678
Lib 1	False	E9PFQ4-415	0.1988644417164651	0.2449834796701544	0.1741723871544096	0.4200708566963474	0.3810362650427295	0.3400318729551329	-1.197439957958917	0.1812917988386441	0.1318744486835687	0.2280901334837337	0.0823835750275699	-0.1025263075672851
Lib 1	False	A8MQ02-1141	0.1269212470893357	0.125420092628652	0.1510616936269484	0.2893281844989301	0.3840957353094895	0.2398455314350781	0.2523488869585254	0.3140207526302699	0.2674763281343064	0.1620878712313304	0.06142287699325694	-0.117237595595005
Lib 1	False	I3L1Q2-122	1.067140766760016	1.160650633736907	1.250968993902152	1.45116838142112	1.263911965967522	1.377632358079198	1.300363804357343	1.151775493773086	1.212956273540382	1.177725703093714	1.357225084604341	1.21157905422865
Lib 1	False	A0A3B3IS71-249	-1.100367967347804	-1.460789088507133	-1.329265843508292	-0.9366820389467465	-1.257419527380323	-1.155034388176563	-1.081741582950094	-2.412128327968915	-1.40484422120303	-1.296378525347758	-2.302369264930494	-1.489071320890064
Lib 1	False	A0A3B3IS71-252	-1.100367967347804	-1.460789088507133	-1.329265843508292	-2.039965754181712	-1.257419527380323	-1.155034388176563	-1.081741582950094	-1.348198047768999	-1.925864598626795	-1.296378525347758	-0.7706426251620032	-1.478730462985105
Lib 1	False	Q12923-499	-0.926571384317671	-0.8561410432173541	-0.8820463225918135	-0.9001747591938415	-0.7529547169436384	-0.7094959489631287	-1.303468533009954	-0.9414489961396342	-1.004393225173983	-0.9533836454604243	-2.419423301879249	-1.559085392183296
Lib 1	False	Q12923-502	-0.926571384317671	-0.8561410432173541	-0.8820463225918135	-0.9001747591938415	-0.7529547169436384	-0.7094959489631287	-1.969490786338893	-0.9414489961396342	-1.004393225173983	-0.9533836454604243	-0.5166180140326301	-1.571343856036733
Lib 1	False	Q32MZ4-714	-0.907854615208865	-2.268121843138612	-0.5753681357603291	-1.821809201416445	-0.7988290542204859	-0.7598380923208705	-1.066296294322541	-0.8074931953359742	-0.7814886957079038	-1.08737001986206	-0.9709148775708345	-1.202306227941065
Lib 1	False	Q9UPZ3-534	-0.3959970814141222	-1.146713415904026	0.01200005161695003	-1.088247923018134	-1.558051969517183	-0.1357980758299648	-0.1627779947703194	-0.06543044418929948	-0.0326201586200718	-0.4895057406904967	-0.4028863341356904	-0.2132004574978985
Lib 1	False	P29966-135	1.318206401389284	1.318309997340681	0.8876075410969486	1.209342624843186	1.507126229343446	1.399198709780961	1.433310646052832	1.539394224037268	1.58434403366874	1.345555256962771	0.8003104368645753	0.8455716087937433
Lib 1	False	A0A0C4DG98-1371	-1.037525362547911	-1.139436389860749	-1.060033962612425	-1.027760256504793	-1.360037700478381	-1.076913055642718	-0.7375997976221802	-0.922052367182062	-0.9098208978637591	-1.025297238103391	-2.002655936174429	-1.887147540243402
Lib 1	False	E7EPN9-2015	-0.2636493933248608	-0.3292420271337153	-0.3544049964353547	-0.2767000831530511	-0.2125057053830325	-0.1230021530278082	-0.3275823089763066	-0.2239272830372721	-0.08056934974622326	-0.4312356869250527	-0.4287123546057984	-0.7791572475549094
Lib 1	False	O75533-278	-0.21463663468488	-0.1276976695997828	-0.08172335099625226	-0.01775860813714707	-1.618960864868003	-0.06485542424429269	-0.2627353204227484	-0.533790305653031	-0.3236245519996075	-0.4686113312182629	-0.3490262605646823	-0.4987614169347108
Lib 1	False	A0A0A0MQR4-173	-0.5451823682183067	-0.3980901131993221	-0.2654320172829998	-0.2180604384437614	-0.2548944315527034	-0.3525260255253148	-1.094037136588963	-1.003219264698353	-1.050337036079855	-0.6085046335826978	-2.365138030775043	-1.117305369338177
Lib 1	False	E9PHV5-270	-0.6143788796740649	-0.6928556756905428	-0.7451306040114578	-0.5307949966490565	-2.270398507222312	-0.6581095286732636	-1.297619093979751	-0.7311941304519275	-0.7551132486783304	-1.451997897515115	-2.346185218737054	-1.635603669945082
Lib 1	False	Q92576-1133	0.472740457208458	0.5050670000340979	0.5420199728703984	0.498716856380821	0.6684995547521186	0.7199644151653396	0.5229496353574936	0.5133426493964661	0.5808246333474638	0.3618406433887441	0.3590890146079309	0.2400191651553935
Lib 1	False	A0A2R8YH03-659	1.536913648536439	1.59778267521371	1.569814918569334	1.739662204705069	1.741686729684844	1.757296422288431	1.755115340330549	1.684463506659578	1.784920452962689	1.593855094616712	1.467814370588593	1.468752841260138
Lib 1	False	Q1KMD3-228	2.071079031644751	1.965726808079971	2.119876494450991	2.334171264657275	2.287621362749762	2.198172372490248	2.434702137698784	2.413770124086796	2.455615424779884	2.212407984217893	2.163392671550159	2.091715034445846
Lib 1	False	Q9UHR4-257	0.5719741663076995	0.5159641363234012	0.6304660217248788	0.5618677694980471	0.5137695074066366	0.8803980760359019	0.3299871123734993	0.1648701206744198	0.3800468037707274	0.4271741705323415	0.5120147164113367	0.4694570562351338
Lib 1	False	Q9UHR4-261	0.6299587071428374	0.5736216612237864	0.6882156514072437	0.6229122705579963	0.573414783812932	0.9372196274642676	0.3855222370512431	0.2219178094344353	0.4386292028221843	0.4871954598092926	0.5718800652421285	0.5350465948093063
Lib 1	False	P41279-141	-1.554884509661778	-1.572109526156272	-1.478503016306304	-1.519788859572686	-1.553512275995014	-1.414602993993288	-1.692077625432326	-1.645679545822922	-1.6514300007561	-1.577418404778976	-1.488314899589368	-2.324608487208566
Lib 1	False	P85037-213	0.7479223549936562	0.2499071259877758	0.3449204567266607	0.4723324469967031	-1.648895439700864	0.6596919230956241	0.3236424932408637	0.1283520796004897	0.1504723661265192	0.3126093377694455	-1.098974130629742	-2.32402310318309
Lib 1	False	P85037-223	0.7479223549936562	0.2499071259877758	0.3449204567266607	0.4723324469967031	-1.654506484523561	0.6596919230956241	0.3236424932408637	0.1283520796004897	0.1504723661265192	0.3126093377694455	-2.423265990832336	-1.350643170003996
Lib 1	False	G3V1S3-868	-0.7075084373339007	-0.5177637579401784	-0.5830512290514622	-0.4770212145140589	-0.5790483320329688	-0.5032464650109869	-0.7428549348547504	-0.7567232523928311	-0.8153948529739259	-0.82821222749594	-0.7017081095065322	-0.8118269168865467
Lib 1	False	Q86YS7-662	0.4993249365958981	0.6174118382112572	0.6363323369465088	0.6970980153169463	0.5266390569475919	0.8242551850202113	-1.766351395989777	-1.662834734410087	0.3310525020485116	0.2774773313222563	0.4302981155662758	0.2617699446369954
Lib 1	False	A0A3B3ISJ2-196	-0.4053495940784401	-0.2125890454428433	-0.2863727188340838	-0.1246914021971753	-0.3029909714799315	-0.2078039818250476	0.1907114255798645	-0.003753291600792775	-0.1516779238217719	-0.4875634914003865	-0.4560297552874124	-0.5100350455012672
Lib 1	False	Q08AD1-1313	-1.422526287151542	-0.7066725839516043	-0.7219129598980148	-0.6874161762787291	-0.6549719478862199	-0.6621457997152727	-0.9215257406072082	-0.9531009783013153	-0.8082646218877027	-0.9156714488586729	-0.9125886759429668	-1.514928060818183
Lib 1	False	Q9Y4H2-527	0.7233525427231051	0.6873130440574188	0.6559381772311664	0.7524069934107969	0.7097201774788017	0.8948924817686408	0.7387328199346137	0.5744566057504923	0.5828954266362156	0.6710045893270135	0.6343256607033968	0.6334822928192756
Lib 1	False	E9PNJ4-339	-0.8367753154194094	-0.7431336048840558	-0.4319654888112833	-0.7154496832130364	-0.829934150234106	-0.3886609214619886	-0.2108304966263383	-0.09098171777730953	0.07179139888466186	-0.4072541594051429	-0.552523271700232	-0.1898952147140697
Lib 1	False	B7ZB74-153	0.3550145952238776	0.3376004540186151	0.4661764781189077	0.2298309415759112	0.165300697782095	0.7385553017056413	-0.01017447964159859	-0.237935488787507	0.08610247602887329	-0.1688221764346647	-0.8568434725918743	-0.5679079242518607
Lib 1	False	B7ZB74-157	0.3550145952238776	0.3376004540186151	0.4661764781189077	0.2298309415759112	0.165300697782095	0.7385553017056413	-0.01017447964159859	-0.237935488787507	0.08610247602887329	-0.1688221764346647	-0.8568434725918743	-0.5679079242518607
Lib 1	False	Q6R327-1175	-0.2197168393837256	-0.2891570970095527	-1.230375404354091	-0.1362630287820921	-0.2739375941238797	-0.1195336079971127	-0.2831325461715448	-0.3552496706435895	-0.3965007555730088	-0.2370929361586916	-0.152344752815444	-0.3078793996257588
Lib 1	False	O43395-619	0.8539647800749539	0.9224195130245212	0.6497065286353372	1.008559324770281	1.055231523435045	0.7850232567953296	-0.6001288668749442	-0.2253267908691281	-0.05005979693390823	0.8369788219273385	0.9509145656857688	0.7582880939717177
Lib 1	False	P55884-81	2.328753188382005	-0.9302996577283497	2.070518112013472	-1.901704832086921	-1.566440288793478	2.20980804571706	2.302992677606793	2.534543774343219	2.58583233061513	-1.234012680496404	2.156715372933679	-0.6571038486703482
Lib 1	False	A0A2R8Y4T1-484	0.2496787410010826	0.0607154142124584	-0.01789985419013277	0.0761901469376472	0.2923357139720035	0.2019547126474476	-0.2841731323628577	-0.1501140944790845	-0.004882062344862926	0.1342417135093084	0.1219027782586856	0.008639501499006516
Lib 1	False	G3XAJ6-184	0.8380254632961007	0.7672171151443075	0.3976153776689068	0.6565105878407564	1.071496470740976	0.6261810336221633	-0.9652092487437388	-0.5371502781148968	-0.535811956559013	0.8842109119709095	0.6760686473419143	0.6185946749121575
Lib 1	False	O75420-24	-0.4301861045035136	-0.4488279172367864	-0.2072270386024433	-0.3688619409441226	-0.3543678673951832	-0.2034110651106374	-0.433139987962446	-0.8437648164295019	-0.2010001437357551	-0.651616511912692	-0.666919447858122	-0.6228518810803656
Lib 1	False	Q96CC6-390	-0.2050054804097076	-0.2721034282954134	-0.1484575404091958	-0.1644733497637494	-0.08875804337469237	-0.1649408743879551	-0.5856002695633423	-0.485128881350101	-0.2953244084340145	-0.3914189352910154	-0.5129618989757947	-1.930076692462332
Lib 1	False	Q9UBC2-229	0.7388110002435241	0.6528578843674889	0.7264197743927144	0.6735008961930677	0.8590749430150479	0.8301987126063021	0.618160816865769	0.6774843782983061	0.8195550030843993	0.5800384676585745	0.5537226228195854	0.5887728841253318
Lib 1	False	Q8WWM7-409	-0.1645552455362825	-0.13692976975092	-0.2510185147624894	-2.084046748870599	-0.2258925795840753	-0.1350877891842585	-0.09785684253433824	0.03841908806870004	0.005716752267227009	-0.1748416885869853	-0.2894364306190966	-0.2430812557615923
Lib 1	False	Q96PK6-572	0.5144284126928238	0.5166731022844065	0.6553897704901791	-1.585773165611124	0.6709492537041868	0.547112192527824	0.6623367232306487	0.8000172587462938	0.8556100443102734	-1.672098228233691	0.4843280568717572	0.3282172446941002
Lib 1	False	A0A087WZF1-129	0.1004429623104156	0.4231158263724935	0.3437520001674584	0.3011984521209257	0.2679431528665258	0.4658463727297745	0.3802895196079287	0.4106279995125343	0.6803128749040372	0.3732399856935174	0.05398457656015038	0.05231250735335924
Lib 1	False	Q4KMP7-132	0.2044914196262786	0.1933200675335697	0.2561976922480897	0.2349095470425808	0.2649011619270383	0.3320403642614974	-0.5301254175752886	-0.44372497586753	-0.08880260684600794	0.2599231472611378	0.1130858976150134	0.1060926235874908
Lib 1	False	H0Y8K3-61	0.5492331351142029	0.5480659043127072	-1.930612842527351	0.4772005226648338	0.6306357161859056	0.6997479805478531	0.665108304202165	0.6861146660928077	0.7150286893182553	0.5418754452481613	0.4055602675959318	0.5182629571127298
Lib 1	False	M0QZR4-919	-0.9425126000069496	-1.817161046840482	-0.5587671077742052	-0.7291445420464315	-0.7984310099368208	-0.5916644927631806	-1.685121220352171	-0.8414738131984574	-0.900636642590035	-0.9718782013216619	-0.8679939323390724	-0.7890122203537676
Lib 1	False	A0A3B3IRJ9-765	0.3455309540250983	0.3386360165285409	0.3211034515800137	0.409239274617937	0.4199408913764858	0.3865117478944253	0.3934794020687772	0.4269305874993172	0.5465709483616902	0.3730438721095821	0.2609910755993183	0.2116766056610227
Lib 1	False	A0A3Q5ADB5-44	-0.4352592986876602	-0.1824532164313485	-0.3049331551161877	-0.3596672645583517	-0.3182262215564701	-0.1797709283588631	-0.5710420255766702	-0.5179588824612352	-0.3803587607959628	-0.671850757727672	-0.5671446575061261	-0.5715030007051027
Lib 1	False	A0A2R8Y4T1-1394	1.167280226895336	1.071458066072932	1.095900029930852	1.049531750586701	1.242832609986212	1.256819132158469	0.8657499650619306	0.9246941024718461	0.9718227972483333	1.129025074747909	0.9534448606866353	0.9582946171570756
Lib 1	False	O96013-291	-1.477120741349277	0.2786422193865037	0.6413829482559448	0.4461619213016074	0.4565448160209641	0.6450084741730606	0.4954958393194626	0.4720503512096567	0.572186613785901	-2.770619403844112	0.5286133408660212	0.3789330599322898
Lib 1	False	Q8WUF5-395	0.05812136127272462	-0.2020453020606593	-0.03018335869617125	-0.03465096137809346	-0.02920168359388402	0.0325456187656955	-0.05985450198691462	-0.04830996596184078	0.07266444895819377	0.04297942762428621	0.1477837869851443	0.001618138458582703
Lib 1	False	Q8IWS0-155	0.1204887805264271	-0.9727741365344317	0.120711315258909	0.06197556210818624	-1.405610701603086	0.20809692714659	0.1285824283792489	-0.05111614147931058	-0.007486481797452984	-0.02330398912657364	0.0332151015785863	-0.1171679343558902
Lib 1	False	Q8IWS0-145	0.1204887805264271	-2.035376310755271	0.120711315258909	0.06197556210818624	-2.468139902923253	0.20809692714659	0.1285824283792489	-0.05111614147931058	-0.007486481797452984	-0.02330398912657364	0.0332151015785863	-0.1171679343558902
Lib 1	False	Q6R327-1177	0.01140762266919141	-0.02423610256592936	0.1100613707547971	0.07785737975670542	-0.02989176887604796	0.1362889695620958	-0.04560083317803911	-0.1233468138048715	-0.161770479649929	0.007604597825214718	0.06774970063164922	-0.05621904622335145
Lib 1	False	P46926-187	0.009503508077073059	-1.474027302101931	-0.0007768019909214899	0.06383549090192435	0.1228938184239808	0.003219828787662688	-0.5073217016759649	-2.344115013885716	-0.2330248289265403	-0.4679750919063722	-0.2612083343578527	-0.2727799327143702
Lib 1	False	O43379-33	-0.07291659383639361	-0.1294183860427002	0.001701403352578429	-2.272385548388806	0.06155223652155913	-0.1925306045454391	-1.373751686461564	0.04470617156601906	-1.920145197739653	-1.121265834969298	-1.196003745296801	-0.3328113314907655
Lib 1	False	Q8IV50-5	-1.164339828256932	-1.086354188945359	-0.9795640396105969	-1.290558993697236	-1.798157019225254	-1.000671362980303	-0.9578252033409163	-1.264783427576759	-0.6889556796858497	-0.9957013565699482	-1.109543473047018	-1.065289543660608
Lib 1	False	D6R938-329	-0.04283720011118052	0.05454766937277952	0.0905525183046909	0.01744475936061176	0.02728130553172527	0.1231086694337082	-2.330349905934632	0.01735763802283914	0.1288534819441532	-0.2228181402821967	-0.4953189638737199	-0.3038899737975714
Lib 1	False	O75822-109	-1.167586554396167	-1.201528715148054	-1.173347880418219	-1.307949736615692	-1.068402167587123	-1.231761402639647	-1.057953975868112	-0.951935342950252	-0.9906261104642315	-1.081504348727342	-1.109071243859071	-1.624209653352519
Lib 1	False	Q96JM3-204	0.6343909096057038	0.6765349248432007	0.7127950386341958	0.7598301148399303	0.7926347745000313	0.6633747876115847	0.8421282785632155	0.8536223503677124	0.8143698267484822	0.6095628628055709	0.5874569561317952	0.4390965063112529
Lib 1	False	Q13443-758	1.516750890159351	1.580753040538257	1.543287845206945	1.679136680090229	1.574453936661719	1.638785132366354	1.755399427537432	1.59111949748086	1.546296749267102	1.490536405845451	1.653884262380479	1.561449559011491
Lib 1	False	Q13443-761	1.516750890159351	1.580753040538257	1.543287845206945	1.679136680090229	1.574453936661719	1.638785132366354	1.755399427537432	1.59111949748086	1.546296749267102	1.490536405845451	1.653884262380479	1.561449559011491
Lib 1	False	Q5T1R4-2329	1.003800440168076	0.9800797255408067	0.9656805038427319	-2.611701576112213	-1.152625428171997	0.8863777450401362	0.9451236788928647	-0.3870278341308706	0.9894618308771762	0.8371443509967108	0.8770412618901033	0.7786758360401257
Lib 1	False	Q5T1R4-2334	1.003800440168076	0.9800797255408067	0.9656805038427319	-1.187384274486406	-1.862798689231792	0.8863777450401362	0.9451236788928647	-0.8145054968544393	0.9894618308771762	0.8371443509967108	0.8770412618901033	0.7786758360401257
Lib 1	False	Q14966-508	0.2704357752408872	0.6488598696667397	0.4610516199680386	0.5387110829433991	0.1116840381338507	0.6705715531809074	0.05617937725299657	-0.02357022747227507	-0.01452437780729529	0.3021867338917463	0.5876490691413517	0.3598364725954987
Lib 1	False	Q14966-510	0.2704357752408872	0.6488598696667397	0.4610516199680386	0.5387110829433991	0.1116840381338507	0.6705715531809074	0.05617937725299657	-0.02357022747227507	-0.01452437780729529	0.3021867338917463	0.5876490691413517	0.3598364725954987
Lib 1	False	Q5TGY3-596	-0.6948954727065817	-0.7958103521245802	-0.7848505182498787	-0.8513738641266719	-0.8060110494587297	-0.6868522041543282	-0.6675431129016244	-0.5884703199233158	-0.6611618198128681	-0.8002131347633077	-1.101272226329818	-0.9500265533504866
Lib 1	False	A0A3F2YNY6-925	1.100378185737743	1.020815728863861	1.297749461405169	1.06885702026336	-1.972223127959125	1.242089757396015	0.1734352223947589	0.3483154339764504	0.515969993673765	0.8451889289505801	1.204782751844727	1.086193371939836
Lib 1	False	P17029-208	-0.795717252680906	-0.6240944750252763	-0.5983997260397185	-0.8316800356298601	-1.291974976869287	-0.6303169975332832	-0.835805123024542	-1.528734759232697	-0.5617871491710196	-0.8337575512813223	-0.878256030673179	-0.9675923296899095
Lib 1	False	Q9UQ35-778	-0.7567944067906818	-0.7859362267513071	-0.8524521374650447	-0.8379315268277178	-0.8511487906995626	-0.76843889870923	-1.056930290804	-0.9165427994017028	-1.129616693562781	-1.59335455590489	-0.7677332739292485	-1.490686314669322
Lib 1	False	A0A0S2Z4G6-174	-0.3912086696444305	-0.6284426682390568	-0.5337059981736225	-0.7061571117336152	-0.3649478366084492	-0.5134118943613089	-0.8179537936806841	-0.7576229335451574	-0.7494943509895042	-0.5093083871352042	-0.5128309480395223	-0.7782626258499621
Lib 1	False	P35579-1943	3.468594590345915	3.508412405443085	3.238249585156217	3.63785767304594	3.621795965929663	3.454868837235075	1.818526876566686	2.189881040567032	1.428983325019396	3.665547851150729	3.426778955445881	3.441502642320833
Lib 1	False	A0A3F2YNY6-922	1.090239820908525	0.9967282690579913	1.275934116055722	1.043396589423553	-1.733209548367971	1.219617996320245	0.151062899356489	0.3259911208680061	0.4932830635615066	0.8216329260621823	1.175821692052064	1.061967599158462
Lib 1	False	C9JGN4-107	-1.278068383627287	-0.4614175413411799	-0.2595610063175814	-0.4470049405597449	-0.6193121421437736	-0.2075621107152894	-0.3149279181714825	-0.3930300206039034	-0.3785925909719861	-0.4960546384752416	-0.3958420096899057	-0.3060228061821175
Lib 1	False	A6NHB5-214	0.8629875828714898	0.9960313003760137	0.8699901169511282	0.9383392343819938	1.037043573316116	0.908478712320459	1.030515384435144	1.127146393551024	1.063037167608923	0.9340459619807627	0.7979005356057092	0.7113481308032417
Lib 1	False	Q15648-1207	-0.1744995634283461	-0.2329591476044276	-0.380864595654331	-0.289458960832545	-0.3160613854273394	-0.1942085112638797	-0.2779506369895652	-0.4329358525316139	-0.5338340716548089	-0.4887285782010025	-0.4657368003790319	-0.5970569480020902
Lib 1	False	Q15648-1215	-0.1744995634283461	-0.2329591476044276	-0.380864595654331	-0.289458960832545	-0.3160613854273394	-0.1942085112638797	-0.2779506369895652	-0.4329358525316139	-0.5338340716548089	-0.4887285782010025	-0.4657368003790319	-0.5970569480020902
Lib 1	False	Q9Y613-367	-0.1983183747493868	-0.01412157119236615	0.1135925611455277	0.03020746692915541	-0.09107633109579957	0.005002714679589707	-0.5997287289671706	-0.6015716915718146	-0.6743714759271371	-0.2208601468786881	-0.1429477966041533	-0.5218935427097007
Lib 1	False	Q86W92-601	1.721176247753166	1.75119534591018	1.849254599171633	1.910571253026012	1.842591708520494	1.825370876287257	1.826271754363974	1.760675374019813	1.941635728140803	1.597054282574694	1.584996145252493	1.670077781898822
Lib 1	False	Q96KM6-409	-0.3057413235251218	-0.2301136077577268	-0.1865685211327772	-0.5395193922255973	-0.5220438458746529	-0.143515665010281	-1.394251493634061	-0.3553743969456712	-0.09675559873732081	-0.3934532948952394	-0.5981148499582525	-0.4805265406005724
Lib 1	False	Q0JRZ9-391	1.182391161991307	-1.655776266063686	-1.574817270163835	1.279613142752795	1.078624681380905	1.336954900553426	0.8412788202043281	0.9385324699553999	1.032481206096445	1.097911040995288	-2.560588222451218	1.272347855941253
Lib 1	False	O95425-707	0.9069893929351346	0.9484205909815558	0.9750965069552756	1.160914003439131	0.7645118555306432	0.9798289910154326	1.155981638538883	0.8920001238236369	0.8391281899512618	0.5883384762695126	0.5889616822419439	0.7227793156920016
Lib 1	False	Q13523-368	-0.2997262823584791	-0.01150785958138208	0.05236086740092995	0.0114568869808881	-0.3002984770034419	-0.005965213874052115	-0.3439204068244284	-0.6710906292348395	-0.487275276657525	-0.256413366548891	-0.2144587516931854	-0.4068513040558267
Lib 1	False	Q13523-366	-0.2997262823584791	-0.01150785958138208	0.05236086740092995	0.0114568869808881	-0.3002984770034419	-0.005965213874052115	-0.3439204068244284	-0.6710906292348395	-0.487275276657525	-0.256413366548891	-0.2144587516931854	-0.4068513040558267
Lib 1	False	A0A286YEX4-355	0.7597175603051846	0.7408901468766144	0.8617304616514605	0.8662585730363856	0.8103436220339388	0.7962372885913078	0.8453802370766004	0.7347984587468677	0.8766977112226733	0.5709911635360042	0.4880585170091913	0.6073911302670424
Lib 1	False	J3KN59-235	0.9656722882872155	1.00861286528165	1.012895965917049	0.8929494871386426	1.102864707250421	1.049049308235918	1.068336050176833	1.12426966819331	1.101829430963305	0.910718455635477	0.798520366797895	0.7877596589633342
Lib 1	False	Q9Y618-2054	1.117573436740749	1.034178401559835	0.9658878106248172	0.9756493121639622	-0.9899136441421001	1.07921545863733	0.5486928285327796	-1.881057255961249	0.6060452203490755	0.9322175022445506	0.8641971916032868	0.8720013154229096
Lib 1	False	Q3KQU3-460	0.2555464765889206	-0.7558739031022002	0.1114438052948761	0.1975712255274188	0.2909475373521203	0.1530080034260437	0.1445392088076773	0.1912315723265284	0.2157940341712951	0.08319451780819519	0.03990431033452946	-0.05039756508277746
Lib 1	False	B7WPG3-35	-0.2065878112669955	-0.1879602022349172	-0.142975232469797	-0.2976967285752545	-0.1936759515430705	-0.1317007682770265	-0.08250074009891988	0.01628817365511839	0.04345185313923208	-0.2693650313386099	-0.3392298399279724	-0.4802898034356914
Lib 1	False	A0A0G2JNZ2-1508	0.4539995668610355	0.4174223075713427	0.4351301948978027	0.5176577691143105	0.3108097575907187	0.4699187633992595	0.5914640149272339	0.377596487204078	0.4013567028536063	0.1971460046092525	0.1942536046777854	0.09003031102321689
Lib 1	False	P21333-2284	-1.053675531838132	-1.268608872237113	-0.8897565420955931	-0.9971918213461523	-1.110391989345067	-0.9498728830897559	-1.015493790199195	-0.8688897175705761	-1.013138833141774	-1.106512937711726	-1.046807781839194	-0.8362605155393674
Lib 1	False	P52948-623	1.08799554868098	1.166458769585058	1.242283619441634	1.165190913062518	1.243475382438037	1.192706658879239	0.8930715461755687	1.046516942299591	1.135198023948395	1.045588992166892	0.9373227882546243	0.8454297695099067
Lib 1	False	Q15208-264	-1.146420794672638	-1.119714885056432	-1.086338311960629	-1.676996955626742	-1.132402680922486	-2.063412904378372	-1.02797614531384	-0.9639466533537403	-1.014831194608358	-0.3943478333802535	-2.19575263470211	-1.639648334639186
Lib 1	False	G3V2Q1-298	2.259721534042164	2.481691354879822	1.839544145289286	2.196865279586474	2.640981878648613	2.006461648157629	0.01561835826688181	0.7159281555815814	0.1073022199568486	2.422840306277103	2.302191337448384	2.0282029906988
Lib 1	False	Q8NHQ8-131	-0.9161645045794314	-0.9240012929104313	-0.9348411496536789	-2.146428454861725	-1.061397482040123	-0.9881954452580556	-0.9355969660457527	-0.8978184140302509	-0.8218687447177182	-0.9824656227060058	-1.907637830568229	-1.220350509304558
Lib 1	False	A0A0C4DH22-510	-0.3876104790483167	-0.6392369535714885	-0.6974000637632138	-0.4373328609961477	-0.572789168798425	-0.7641409780609724	-0.3537541734440397	-0.5175437109654668	-0.6389393929363587	-0.6432193802481102	-0.414417525340917	-0.8963223846699533
Lib 1	False	B5MBZ0-146	1.103475634538329	1.144871473886856	0.9695132271478281	0.9836747261322504	1.179367463748208	1.084234224318753	0.9021834508909765	0.9885506649513001	1.005516439817295	1.098493791400532	0.9036904565756253	0.8264982908617906
Lib 1	False	E5RJ37-13	-1.333162836312867	-0.1046686326010942	-0.1391884929875571	-0.276406260353826	-1.672990887849693	-0.1572628192883224	-0.2452639255164589	-0.1346767227400366	-0.08971111458029563	-0.3429617904122172	-0.2604424782770806	-0.3389962582328033
Lib 1	False	P46013-357	0.5257331374153583	0.2587881047998947	0.2106780230033318	0.2420175529309304	0.3083000721418521	0.4146985044717507	0.1967861423336907	0.1685555150884498	-0.1352670137313932	0.2841087831342121	-0.004031010560129352	-0.04315647946540246
Lib 1	False	Q07617-347	-0.7896986320493046	-0.5998784016785437	-0.6647846990989845	-0.692952980762129	-0.7765945113066247	-0.7621735424301641	-0.6018341291033293	-0.4560375619841048	-0.4303688720788764	-0.6440990714564145	-0.6945235523233843	-0.7756952849828413
Lib 1	False	Q9H1B7-657	1.418719052280442	1.413596866397868	1.50359930196842	1.545621480399898	1.239967028128976	1.537331248960788	1.317420022832881	1.073935294155033	1.134026153738399	1.173060005296247	1.343093057715	1.355577206477776
Lib 1	False	Q969P5-10	0.2805268524525621	0.1410795741217594	0.1069354548044298	-0.2587740920253775	0.3002358759423555	0.2256453473224736	0.3695635779657479	0.5626700499161243	0.6683866010359841	0.2235209886640163	0.007523423757156634	0.007804615253106917
Lib 1	False	P05023-16	-0.4799080704689853	-0.2125212729690235	-0.4270483156786006	-0.389334850937608	-0.435126713368273	-0.4337328077827168	-0.2123063709432457	-0.1516714721372069	-0.1350536492435991	-0.3636001600790614	-0.5074384720056003	-0.8258194753409438
Lib 1	False	A0A087WV97-235	-0.5803280922332166	-0.7019058374366804	-1.299005318277649	-0.7363602361516793	-0.7679838003605098	-0.6196054850139381	-0.5337348963702577	-0.5425690240560738	-0.2250687627956963	-0.4934932999617018	-0.6034305766296099	-1.015627803444427
Lib 1	False	A0A087X0M4-658	-1.007455216226181	-0.8988578216951942	-0.9850552830714691	-1.271818316913419	-1.107537916888609	-0.8949956377859138	-0.8185830656987065	-0.7570456145250396	-0.8116786337948759	-1.12177593407027	-1.19808500370522	-1.077686928697155
Lib 1	False	A0A1W2PS85-566	0.317308090460219	0.3905851564510676	0.419106561142419	0.3024820049352301	0.3514182663768914	0.3634823147879375	0.2924200712050603	0.3834858843811549	0.3374164209566413	0.2593808167243544	0.1913201785373563	0.07313012369035186
Lib 1	False	Q9BTE3-154	-0.01467523009051067	0.1160400579331144	0.0741504555958288	0.002734562351392374	0.01324891206507835	0.02044478515734191	-0.0745545376087582	0.037064299780687	0.01065768647500032	-0.1411977384209382	-0.1454805551755033	-0.1796968144771775
Lib 1	False	P17987-551	0.05081618973010904	0.0504936514758122	0.05646905282437738	-0.0745188437488582	0.03264327010662369	0.03470586903701332	-0.05542020464119021	0.06635131154061619	0.03533389393613927	-0.06361163541503982	-0.181689602714826	-0.1673010182895231
Lib 1	False	Q9NYV4-423	0.2449014039413801	0.2355412030594476	0.2740906094578496	0.2959243226279258	0.2052466767917648	0.1510142713695535	0.2772618057187912	0.220450160907951	0.3295119316963438	0.401831156799576	0.3308871180414162	0.4792311530466531
Lib 1	False	Q5JSH3-50	0.3009844135957941	0.3353027175005852	0.3649339493113736	0.1901625956244075	0.3232197423161655	0.3305410063949389	0.3388655630981778	0.4815243243504534	0.4399377785439472	0.2434072099617265	0.2294545049654952	0.01376413077754469
Lib 1	False	O60832-451	1.204059713879939	1.506967775827504	1.309395307038922	1.480811269884442	1.051975200770243	1.396388820772495	0.7966374288047727	0.7555574467522055	0.965668494299918	1.1162393314698	1.517116280821747	1.174316654949499
Lib 1	False	O60832-453	1.204059713879939	1.506967775827504	1.309395307038922	1.480811269884442	1.051975200770243	1.396388820772495	0.7966374288047727	0.7555574467522055	0.965668494299918	1.1162393314698	1.517116280821747	1.174316654949499
Lib 1	False	P38159-208	0.6799041166959947	0.5802875519727639	0.5954824399022165	0.6730132063225819	0.5672535801733217	0.5433370924951945	0.6893485703120721	0.7027163998711837	0.876586505395886	0.5661093813895712	0.3599532264749012	0.5486544054771042
Lib 1	False	A0A5F9ZI21-317	1.385972580727647	1.252191775597509	1.388098177787825	1.30737506600164	1.402000762678144	1.321829695732629	1.247492869855366	1.370670578348619	1.360903102631762	1.230056864348544	1.187193559005814	1.014997627314777
Lib 1	False	P05787-274	0.02112376591288436	-0.06583895356165165	-0.1827330849959318	-0.3501020806484691	-0.09414469389464356	-0.04367649071820307	-0.4074049943267405	-0.2693081449771079	-0.2275489644545618	-0.001210376284917804	-0.2656847787935653	-1.854192526169054
Lib 1	False	Q14980-1991	-0.9067377332837342	-2.082574920391678	-1.251797312702874	-1.165917702381077	-1.276380694784641	-1.031291038649161	-0.8616158149851053	-1.009495294702139	-1.200080807154974	-1.025862461770116	-1.151485054483333	-1.46570038625967
Lib 1	False	Q14980-2000	-0.9067377332837342	-1.049586756522906	-1.251797312702874	-1.165917702381077	-1.276380694784641	-1.031291038649161	-0.8616158149851053	-1.009495294702139	-1.200080807154974	-1.025862461770116	-1.151485054483333	-1.63613805057254
Lib 1	False	P46821-1260	2.028515460084066	2.10765372690555	2.240883270212802	2.069308685711629	1.595396838430353	2.37035232186998	0.943160016858812	1.350752259251754	1.563907046091649	1.777220469015436	2.094005411253904	2.302151250454328
Lib 1	False	Q5JSH3-561	-0.1891111603881322	-0.2153818954017804	-1.296269081879445	-0.4358241999989821	-0.165088668402066	-0.2491786657866977	0.1194391642699014	0.3043745993433754	0.2831273327582636	-0.156413815533668	-1.407909367648227	-0.4532846131829525
Lib 1	False	O00567-570	0.9217109310952794	1.076554118148804	1.077342004896971	0.9261274602836685	0.5934793190091933	1.201340728123452	-0.2175600753679831	0.1880605701758142	0.551728808263438	0.8190673144888162	1.114496731173654	0.9740385256931835
Lib 1	False	O00567-569	0.9217109310952794	1.076554118148804	1.077342004896971	0.9261274602836685	0.5934793190091933	1.201340728123452	-0.2175600753679831	0.1880605701758142	0.551728808263438	0.8190673144888162	1.114496731173654	0.9740385256931835
Lib 1	False	Q9Y490-70	-1.355586603348393	-1.560959075542524	-1.472972135425884	-1.609706665141777	-1.631426951247375	-1.51511711555265	-1.678147548280735	-1.56788509754077	-1.556917613710818	-1.555444704118585	-1.091011196372597	-1.484726709479692
Lib 1	False	Q9UBI6-7	0.2131206611156651	0.1036765563125988	0.1198604960661525	-0.003085890960052448	0.123021158046016	0.1171738738623439	-0.3866254560299322	-0.1893175475632592	0.0610757148681962	-0.004093638082719676	-0.1160787391932932	-0.2593318589195335
Lib 1	False	Q53HC0-211	-0.7998562070300425	-0.5520554119847084	-1.163852621493782	-1.107126533408218	-0.7488583737435387	-0.7854194031977101	-0.502354209509997	-0.5802261500314224	-0.4735520540443094	-0.7550693400079701	-0.8565757840744843	-0.7372383315299044
Lib 1	False	Q8IXT5-638	-0.8988100756077944	-0.4347015573205991	-0.3001779886789746	-0.4137747769029597	-0.5322966004520618	-0.4628624117471456	-0.95462513278275	-1.380208620071804	-0.5805255816140251	-1.861964352029301	-0.6337774453876805	-1.466969869106754
Lib 1	False	E7EPG1-579	1.391563154570553	1.347011457075529	1.370697716864356	1.302005790978969	1.303026337618854	1.407622028955495	0.7047760417556993	1.078087063340516	-0.2169010627497002	1.366887930966102	1.227513185959844	1.039677264180716
Lib 1	False	Q15637-80	3.043308999366112	3.063425651151601	3.176594262347114	3.088012656560916	2.891104299681325	3.271881543437779	2.487894263916005	2.598801144358139	2.910197378340446	3.007465331924789	3.162837059754668	3.341023946951597
Lib 1	False	Q15637-82	3.043308999366112	3.063425651151601	3.176594262347114	3.088012656560916	2.891104299681325	3.271881543437779	2.487894263916005	2.598801144358139	2.910197378340446	3.007465331924789	3.162837059754668	3.341023946951597
Lib 1	False	E7EQT4-325	0.07322065936912307	0.2191558303985117	0.1454613655210718	0.0693912056790966	0.1306035156710534	0.03311044438979477	-0.01274247896071984	0.1862116874981521	0.2239732012067696	-0.02924522822478175	-0.03416883561845057	-0.06307287787877386
Lib 1	False	P08670-34	0.670180347140612	0.644571288677087	0.6743166725855322	-1.071584694048654	0.5406477435377887	0.5702986175508661	0.1606952131648635	0.4558030424017012	0.456271328913093	0.6653243690577858	0.2805676455812534	-1.745865054006764
Lib 1	False	E9PHV5-92	0.03458097102748448	-0.05476802083796823	0.1394189689335413	0.02616631286501707	-0.05972570490521788	-0.06099455257725976	-0.08287419149869237	-0.1524384692968261	-0.050902820851155	-1.522556651846667	-0.5547334172953623	-0.4387464215512457
Lib 1	False	Q9Y3L3-544	0.7563915342880523	0.8622183668254245	0.8091242374017754	0.7132927117198142	0.8887923001118572	0.6698345016867332	1.039398828976601	1.200805437693507	1.049067861576712	0.9246594200221975	0.6955024202967259	0.7366924525377104
Lib 1	False	Q8TAD8-35	0.5066289252539837	0.5324595685622845	0.4521705753891918	0.4050179076908056	0.5113449007410233	0.3781710863720378	0.598857611362823	0.5645711518842043	0.5134329763211717	0.3849704428141592	0.3391756668277776	0.1979478938533407
Lib 1	False	P50502-79	2.008430650401444	2.053968912961849	2.135422979626531	2.022305124212116	1.792989428273812	2.193913718691371	1.40854847055269	1.428406861878249	1.70775368903445	1.755464700201356	2.063062506511553	1.896959956019076
Lib 1	False	P50502-76	2.013978884172924	2.053272321144325	2.134132482425176	2.02156741701403	1.792261814873712	2.190998430690161	1.407855574031121	1.427715452279312	1.707051048770722	1.754735143756302	2.062333668128075	1.912107069316111
Lib 1	False	C9JSK5-83	0.3740283874007435	0.3700472029771587	0.4843832385075509	0.2496861294951324	-0.3703455246545739	0.3374980800892544	0.2162038711165524	-1.725651518551263	-2.113310829698308	-1.205887535441032	0.3332725220879769	0.08139157128023033
Lib 1	False	C9JSK5-77	0.3740283874007435	0.3700472029771587	0.4843832385075509	0.2496861294951324	-1.310424132222459	0.3374980800892544	0.2162038711165524	-2.283497355430801	-2.523661806528981	-1.178472727330354	0.3332725220879769	0.08139157128023033
Lib 1	False	Q13541-68	1.600480203796593	-1.471917328885127	1.576592553445608	0.8983695615559149	-2.233212163901257	1.72896662244586	0.7505733186395234	1.210023584982471	1.580131541374358	1.775028062198346	1.785498530754631	1.987110340515416
Lib 1	False	Q9BQS8-196	-0.1638177555607067	-0.08920013901017411	-0.04843675776565195	-0.2793652885333728	-0.181584637957226	-0.1825449409618359	-0.3209581185341013	-0.1978326048083451	-0.1354316893456832	-0.130138829620301	-0.2629238734992175	-1.271923482086472
Lib 1	False	Q494U1-35	-0.3879768332538541	-0.3517778839314071	-0.2927534389986794	-0.5510697620663804	-0.4673392705064175	-0.4036697818065291	-0.3924939675203087	-0.2568050719315711	-0.2507428921765331	-0.4774156113732625	-0.5021331680609767	-0.469438684453334
Lib 1	False	A0A2R8Y4T1-1410	2.147138348794289	1.798920632628062	1.773643885368821	1.753866737942178	1.977349858728352	1.927282617547845	1.657850708155782	1.819911408193577	1.769513632424565	1.969345257863398	1.911953518687177	1.946935751891058
Lib 1	False	A0A2R8Y4T1-1422	2.147138348794289	1.798920632628062	1.773643885368821	1.753866737942178	1.977349858728352	1.927282617547845	1.657850708155782	1.819911408193577	1.769513632424565	1.969345257863398	1.911953518687177	1.946935751891058
Lib 1	False	A0A096LPC5-331	0.9622247327766519	0.9741973545186668	1.045914906622685	0.9142831949535778	0.6884441726238267	1.052698063726777	0.4404796007009633	0.4594413183743124	0.6824786899047202	0.6719495905963778	0.9001343138198038	0.9473928832956786
Lib 1	False	A0A096LPC5-333	0.9622247327766519	0.9741973545186668	1.045914906622685	0.9142831949535778	0.6884441726238267	1.052698063726777	0.4404796007009633	0.4594413183743124	0.6824786899047202	0.6719495905963778	0.9001343138198038	0.9473928832956786
Lib 1	False	O43719-714	0.304846219400364	0.4489436497994966	0.4157497399158815	0.1754610718603402	0.2929082210230349	0.3648737118621898	0.3724958596614482	0.4814045370136228	0.4694730136273998	0.1620639145583683	0.1654195768647048	0.001685330127957847
Lib 1	False	Q8N3E9-496	-0.5892877471524332	-0.5148334884462094	-0.6257065329486103	-0.6716252164912279	-0.6171855033700977	-1.553652638145587	-0.339874135198838	-0.2303096697728731	-0.374292029072741	-0.3874325253758313	-0.6451735971153826	-0.6997655346436271
Lib 1	False	P22626-259	0.6031783800822098	0.7510294127913176	0.6627986117246434	0.5323483906943574	0.6660563420704115	0.5623419416913071	0.5347506805683164	0.8196889460010703	0.8870199018043928	0.351649769734256	0.1665260087599832	0.4170857226827517
Lib 1	False	A0A0A0MTP7-742	0.4778589056574615	0.5388195209747298	0.4837814264273508	0.2696264111807024	0.3467392547327567	0.5046938860601665	0.4617198482070993	-0.6225069231289707	0.2321095639500407	-2.413455689152259	0.2255053291899358	0.3389991569727732
Lib 1	False	Q8IVF2-1172	-0.6501135083040915	-0.5985960273492207	-0.8038885000366184	-0.7725786428694432	-0.9240207707719653	-0.7861898391891513	-0.7681342864744698	-0.8351335062989238	-0.7561856812640848	-1.218653906629971	-1.504828618266454	-1.577517904059163
Lib 1	False	A0A2R8Y661-1057	0.2153496962175191	0.3194324600331765	0.6350338641583251	0.2966152066895913	0.4178903431638568	0.2532651020689237	-0.4212726728500612	-0.241589093866171	-0.6027964949354288	0.06569283205191496	0.139855883619298	0.1643026322736553
Lib 1	False	O96013-258	-2.227182837299382	-1.906573141022227	0.4200510376525048	0.2014335688005608	0.2151848023542357	0.43483173233091	0.2656330636590082	0.2079207890393057	0.3361341946566154	-1.243541576586112	0.2868469822847612	0.1300475732509157
Lib 1	False	O95835-464	0.1585803193310011	0.1311235794007196	0.1028925968503253	-0.1140409968852459	0.1035948715501915	0.01416597102014881	0.1818943638182787	0.1617401837468304	0.1093642154823548	0.03892029704902907	-0.02529198503337982	-0.1081506379616803
Lib 1	False	Q9UQ35-536	0.8317212491933083	0.9777987765331835	1.123976064865854	0.985768267100128	0.6232900161298219	0.9812364318440203	0.6388003594402195	0.4696250979579826	0.6197613342980498	0.8599307411388949	0.9058044457295622	0.8905470750761518
Lib 1	False	Q9UQ35-534	0.8317212491933083	0.9777987765331835	1.123976064865854	0.985768267100128	0.6232900161298219	0.9812364318440203	0.6388003594402195	0.4696250979579826	0.6197613342980498	0.8599307411388949	0.9058044457295622	0.8905470750761518
Lib 1	False	Q9ULE0-927	0.5349688983146041	0.4975956249784425	0.2739561439250948	0.3285856033153569	0.3532848332573719	0.3183834731361699	-0.587861756453623	-0.3160484692490906	-0.4268949971954251	0.3734903264808663	0.2030441074330657	0.3686304083777696
Lib 1	False	P24534-90	0.2220294981917969	0.3149962852811547	0.3974945503250751	-1.825512796650073	-0.103136702750335	0.2778011545263733	-0.2532304310654198	-0.3829688833114034	-0.2117819937917385	-0.2298841896204142	0.1962175899605772	-0.063310652225107
Lib 1	False	P24534-93	0.2220294981917969	0.3149962852811547	0.3974945503250751	-2.017121420892233	-0.103136702750335	0.2778011545263733	-0.2532304310654198	-0.3829688833114034	-0.2117819937917385	-1.036720849516452	0.1962175899605772	-0.063310652225107
Lib 1	False	Q9UQ35-2123	1.705877576166204	1.653748556014251	1.642465888949014	1.448677174062899	1.429415153511519	1.744783293118218	1.260305012650031	1.371586504013888	1.137241648609033	1.548959488037232	1.793384195541573	1.6451347959016
Lib 1	False	Q9UQ35-2121	1.705877576166204	1.653748556014251	1.642465888949014	1.448677174062899	1.429415153511519	1.744783293118218	1.260305012650031	1.371586504013888	1.137241648609033	1.548959488037232	1.793384195541573	1.6451347959016
Lib 1	False	O75533-194	-0.4097333001139599	-0.2848484905138777	-0.1765530383187947	-0.9059851038238491	-0.4515454403092162	-0.4857249596020582	-0.9002777723459405	-0.5876179801985925	-0.7177205700843101	-0.503335210349483	-0.4092391414159735	-0.4414664483373383
Lib 1	False	A0A1B0GVL4-1435	-0.3384122064819569	-0.3600626474198586	-0.3515660394527409	-0.5001327956017195	-0.3691142833642795	-2.022626683073478	-0.3470162474709312	-0.2324108648630545	-0.405573915016903	-0.4853774133756961	-0.4229999777968776	-0.6303940214040821
Lib 1	False	A0A0A0MRT6-182	0.7302783509915581	0.7317993255208347	0.7356751455263378	0.5012888710287955	0.4901156977961996	0.7556638605380777	0.731632553309554	-2.070098150467481	-2.210959935820219	0.4321238231699545	-0.9951440725941428	0.7676237522896097
Lib 1	False	Q96K76-932	-0.387160035303582	-0.302763547919137	-0.3027935329730529	-0.5322938247932757	-0.4415467191196535	-0.4811506547347945	-0.1703182320762728	-2.321482646765304	-0.1866976948436868	-1.390801463435031	-1.567411225547177	-0.5145335335894021
Lib 1	False	Q8N3X1-432	0.1754361160407741	0.2157871298660215	0.1008327671523964	-0.0145642180033361	0.06553740329184629	0.03310112447305222	0.05090349507366609	0.1790550992823512	0.289747833111265	-0.00693779175590137	-0.0794345600001215	-0.1628066696510583
Lib 1	False	E9PMC9-169	0.01713280748122442	0.0470392588264522	0.2078297194792638	-0.03879763262926879	-0.2096906381950673	0.05506764120918786	-0.1738071052155222	-0.2717034168000985	-0.3026500016801816	-0.1938540283339045	0.009199593122647901	-0.1129544123830574
Lib 1	False	E9PMC9-174	0.01713280748122442	0.0470392588264522	0.2078297194792638	-0.03879763262926879	-0.2096906381950673	0.05506764120918786	-0.1738071052155222	-0.2717034168000985	-0.3026500016801816	-0.1938540283339045	0.009199593122647901	-0.1129544123830574
Lib 1	False	A9Z1X7-635	2.762797834173773	2.809009983333333	2.862853447476519	2.864265773538196	2.785522815798459	2.724736662466743	2.397118821320948	2.120140009431253	2.186214020030059	2.69403635729119	2.936847775509154	2.978388831975371
Lib 1	False	A9Z1X7-637	2.762797834173773	2.809009983333333	2.862853447476519	2.864265773538196	2.785522815798459	2.724736662466743	2.397118821320948	2.120140009431253	2.186214020030059	2.69403635729119	2.936847775509154	2.978388831975371
Lib 1	False	Q15464-211	-0.1010486934953989	-0.1843264155772404	-0.1994864880506561	-0.4762146146147994	-0.2497029377818827	-0.2676456185738923	-0.2229614565407107	-0.008557750128901006	-1.748051166991281	-0.1092731530221695	-0.3332950428959443	-2.543317489710271
Lib 1	False	Q15417-323	-0.231821796959373	-0.4147445310877576	-0.2464054717726905	-0.5969260288270617	-0.4645844539779576	-0.3639660313373155	-1.122302152168331	-1.8338601431797	-0.5997410070090868	-0.9771786920038331	-0.5408994133090285	-0.7341589396712661
Lib 1	False	Q6WCQ1-292	1.793552676915425	1.500286786407455	1.659946359341394	1.586479971016446	1.601382128226671	1.558268342929936	1.618598939727489	1.190217468837812	1.349149509882023	1.62709388484679	1.572308867965364	1.527979958732298
Lib 1	False	Q6WCQ1-289	1.793552676915425	1.500286786407455	1.659946359341394	1.586479971016446	1.601382128226671	1.558268342929936	1.618598939727489	1.190217468837812	1.349149509882023	1.62709388484679	1.572308867965364	1.527979958732298
Lib 1	False	Q14764-876	0.7796956829546846	0.7380642038148989	0.8834704358040457	0.6602245120690096	0.8682227560711102	-0.9611280970118686	-0.9377904077448159	0.8690697343130415	0.8370323305546554	0.8816289051557938	-0.7903724770445244	0.6535987723764469
Lib 1	False	E7EQT4-374	-0.8878128088746161	-0.9076884416950524	-0.8123321345357463	-1.053663494807889	-0.9966674218304319	-1.122226780199647	-2.371178098904615	-0.8881365115970574	-0.8327898573493788	-0.9436686008532614	-1.480545647071893	-1.316219884631513
Lib 1	False	H3BRG5-299	0.0699842164342105	-0.1407802478098344	-0.1798858960887658	-0.3550642058294002	-0.2025914215848475	-0.180511387692787	-0.06003090978881982	0.1505032938375652	0.146915102311571	-0.3909631166953049	-0.3300354484836543	-0.5238891575948647
Lib 1	False	P16070-718	-0.02275951565422931	-0.1445920961254668	-1.19296031482696	-0.2852899449353753	-0.06545828597044409	-1.840089101998425	-0.1528130539697375	0.01393722455003496	-1.362199663007972	-0.1541410790749082	-0.1743279601597571	-0.1566718972560256
Lib 1	False	P17096-44	0.9193312597804477	1.164757866502419	0.9997218418766427	1.025242936717792	0.8935026017007542	0.8378387818309163	1.016062848387466	1.105802858702344	1.112491316072867	0.9883506976587197	0.9542489332640295	0.872145142061619
Lib 1	False	P46821-1793	2.296811622669764	2.40544301378904	2.332901006828266	2.476284927124112	2.249751643320269	2.13726056635458	2.030820956205334	1.841545991758363	1.949784506694048	1.93409823601999	2.208741724654518	2.000013716816438
Lib 1	False	Q9P0K7-667	0.399707511702363	0.4053984510875563	0.3850075670899445	0.1466985469790672	0.2104970673590881	0.3184301886143758	-0.1668967988571501	-0.005923198739546868	0.2332906201989978	0.167630689891492	0.1646720421878259	0.2607193119186015
Lib 1	False	O75533-303	0.8791063861886733	0.9636396349362624	1.00734240731594	0.8354177870748208	0.6175814840804649	0.9077862501627226	0.8026430337581196	0.6749762409743786	0.7059887625420462	0.5955617100787058	-1.200315313738852	0.7535271916252263
Lib 1	False	P0DP91-158	-0.6192997811382912	-0.7304990494507367	-1.577505046545417	-0.9742820964518274	-0.6730021683451176	-1.559082022564285	-0.8836260265657756	-0.6417007607937519	-0.9183938113984916	-0.7650528633019196	-0.9037852517806653	-1.022905209550617
Lib 1	False	Q9BW71-196	0.9296843353634334	1.232527681732213	1.351533755688392	1.074504107368196	0.6358856725119725	1.22489687165283	0.3539368114329161	0.2973133256294878	0.4463217866922642	0.704440829682289	1.070628299646564	1.086534484345056
Lib 1	False	Q9BW71-199	0.9296843353634334	1.232527681732213	1.351533755688392	1.074504107368196	0.6358856725119725	1.22489687165283	0.3539368114329161	0.2973133256294878	0.4463217866922642	0.704440829682289	1.070628299646564	1.086534484345056
Lib 1	False	A0A0G2JNZ2-1276	-1.148954933097291	-1.053637508653444	-1.011072621634735	-1.333941424697904	-1.35969658789304	-1.244075293092325	-1.209260624516166	-1.263219190860379	-1.702016146925469	-1.366171793171734	-1.168962855500147	-1.649161584497917
Lib 1	False	M0R0C3-31	0.3341479687055333	0.2662131373130748	0.2628775401324872	-0.01468335675765829	-0.00974049241376022	0.2431053625019425	0.1795079674597392	-0.1930385149937978	0.04035985511338418	-0.008106432344642376	0.09885630796877705	0.1386017943530748
Lib 1	False	M0R0C3-22	0.3341479687055333	0.2662131373130748	0.2628775401324872	-0.01468335675765829	-0.00974049241376022	0.2431053625019425	0.1795079674597392	-0.1930385149937978	0.04035985511338418	-0.008106432344642376	0.09885630796877705	0.1386017943530748
Lib 1	False	Q7L2J0-60	0.4658933955195417	0.4889291062025358	0.6139193919784782	0.4475112374226666	0.1442885719619099	0.4141367761684956	0.3425096828466243	0.1694740231779482	0.3142420522340182	0.257661420631374	0.4075061878220236	0.3124830299100709
Lib 1	False	Q7L2J0-69	0.4658933955195417	0.4889291062025358	0.6139193919784782	0.4475112374226666	0.1442885719619099	0.4141367761684956	0.3425096828466243	0.1694740231779482	0.3142420522340182	0.257661420631374	0.4075061878220236	0.3124830299100709
Lib 1	False	P53355-696	0.2753514103854432	0.2959714861178201	0.3215362619721063	-0.01097637215738814	0.1022223367619065	0.195596186432712	-1.311561739574554	0.2296793349197107	0.2308372727912431	-2.274127161424521	-1.949160985716008	-1.627735393093885
Lib 1	False	O60292-1699	0.7547183951304622	0.6338069270280603	0.6987941588172638	0.4403375680286477	0.2889502601871832	0.6932360296720952	0.7178189944327024	0.579885996287381	0.656012076020943	0.5460829125879904	0.5686782969464158	-1.645520731636513
Lib 1	False	O60292-1702	0.7547183951304622	0.6338069270280603	0.6987941588172638	0.4403375680286477	0.2889502601871832	0.6932360296720952	0.7178189944327024	0.579885996287381	0.656012076020943	0.5460829125879904	0.5686782969464158	-1.222936210836615
Lib 1	False	Q9NQP4-125	-0.5442277806259385	-0.5545741204198058	-0.4776845655467412	-0.7522690630950233	-0.580634640453978	-0.9152983514679267	-1.050019256888234	-0.6635465474512904	-0.8101666007081045	-0.9046461459903935	-0.7893306765213336	-1.012878368539669
Lib 1	False	Q8IY63-269	-1.288502974863693	-1.303045233560304	-1.153063426079293	-1.444846654086815	-1.546099832353127	-1.512422722838876	-1.527279706835831	-1.573832748432681	-1.686010083841047	-1.494618436609172	-1.43803175746407	-1.150441042016358
Lib 1	False	P42166-74	1.267618615831591	1.264102463996993	1.407500831515579	1.136410476501808	1.25376247899454	1.112013911763315	1.058047583424231	1.209639543397716	1.36947547765258	1.102458016197929	1.106173406991861	1.059720861417671
Lib 1	False	A0A087X0X0-96	0.4265729553965789	0.5070300397208131	0.5588235211144031	0.3440689509235055	0.192910337466749	0.3559430809053318	-0.05699556956680879	0.03626464860746199	-0.3690145715574938	0.1697311947649884	0.3833256121893983	-0.05054027426935444
Lib 1	False	A0A0C4DGG1-319	-0.8467637103420491	-0.8065823083439362	-2.173879530571223	-1.09391066193185	-0.8252767431610208	-1.313353815759774	-0.7417457101004694	-0.6193311518271615	-0.6114361672479763	-0.9147915856677318	-1.449296426665895	-1.63469488922562
Lib 1	False	Q9UQ35-351	2.282090738295112	2.372168857779408	2.369174912094147	2.327488180244468	2.150861779487837	2.178509241557852	2.076400291449413	1.655967718920902	1.077373923592184	1.736422778978982	2.204832886158835	1.738563744373645
Lib 1	False	Q9UQ35-353	2.282090738295112	2.372168857779408	2.369174912094147	2.327488180244468	2.150861779487837	2.178509241557852	2.076400291449413	1.655967718920902	1.077373923592184	1.736422778978982	2.204832886158835	1.738563744373645
Lib 1	False	Q9BXB4-181	1.022860600382879	1.067184165722352	1.116003186943545	0.8245760656046521	0.9744390945543732	0.8633486966377251	1.036258648745821	1.157908532075485	1.15658068233766	1.020459036774286	0.8221425147702176	1.020383032408293
Lib 1	False	Q9HBR0-685	-1.006750787515168	-0.9773028408246233	-1.21170459169253	-1.214604565638105	-1.19087213929074	-1.322001295327084	-0.9279734399682323	-0.9584677123272126	-1.101867439915081	-1.978129211216141	-1.680556567369933	-0.9170551710953367
Lib 1	False	Q4KMP7-152	-1.943892873815056	0.6971272070628824	0.8643546609292385	0.4563900976408377	0.2833464356353689	0.7620605114160995	0.9149540891437604	0.7302770730800486	0.8760913058462262	0.5599152842647522	0.7767140934078846	0.8059090891460627
Lib 1	False	Q86UP2-79	0.03383131006759189	-0.05275297837851479	0.08578663574922016	-0.1796133718838829	-0.2067046065214622	-0.2170827912816182	-2.251198284690856	-0.1749795677640664	-1.015558680718475	-0.2086364560973566	-0.03503455513515503	-0.2848366489832361
Lib 1	False	Q1KMD3-161	1.654541176225668	1.690030061856799	1.754620608924596	1.596746971956121	1.394729631962027	1.571884324615422	1.571586284728902	1.386751515420025	1.340394930285773	1.340912253448598	1.538386993574248	1.363914145931731
Lib 1	False	Q9NYL2-727	-0.3413622222988433	-0.2792894017980012	-0.5690101446060688	-0.7429964281881029	-0.4425323212806877	-0.3716382513508953	-0.2448913534417496	-0.1340594367724963	-0.1277776205204192	-0.3516973520862208	-0.5290782879986297	-0.6070009380262744
Lib 1	False	O14647-1369	-0.5059966530792102	-0.5979019846100304	-0.457409929395372	-0.7517662081441229	-0.8371987539968173	-0.7603039405039399	-0.6282068673810356	-0.6548497332092407	-1.317759375379747	-0.86109146317317	-0.7853084803784843	-1.554001918390479
Lib 1	False	Q96JM3-169	0.1029798276372052	0.3378070409212507	0.3288995231508428	0.1847408676580442	-0.1409926233952565	0.006958237016634575	-0.08351378883070366	-0.09525384826568933	-0.1007791752749908	0.1140749493052096	-0.1263495357422239	-0.1741844529869883
Lib 1	False	Q9Y4B5-1385	-0.819646222601879	-0.6070647530470824	-1.047411970532135	-1.479088999967594	-1.555270328616236	-1.069188191569729	-1.228854779563832	-1.158176387167859	-1.071658014836309	-1.212235317517498	-1.53946531363773	-1.516489602054357
Lib 1	False	A0A087WYW3-163	0.1498169379391916	0.1104666977737255	0.2146876096947352	-0.1586437603730628	0.07240458796446474	-0.1729199841776757	-0.02689427435393347	0.04478865576976309	0.08446923663014193	-0.09570207907910407	-0.1455004542058833	-0.2183576611430821
Lib 1	False	H9KV50-376	-0.3954816690281489	-0.5806032245092027	-0.5258445040643362	-1.073191225225832	-0.5848638065526888	-0.7516879981080706	-0.5950390064628374	-2.316211651033992	-0.776805596582474	-1.042582744798492	-0.756394680654168	-1.121257863505775
Lib 1	False	Q86UP2-75	-0.1460983048441426	-0.232367225655453	-0.08842686424610531	-0.4537709996048401	-0.3943176818975653	-0.3965383114835035	-1.025376763220882	-0.3532575945069277	-1.828963046268398	-0.3967505401676283	-0.316939435554793	-0.3248952253580752
Lib 1	False	A0A0A0MRT2-8	-0.002670124240594583	0.07946004656714117	0.07634337052012562	-0.2387482676010482	-0.1554777775362641	-0.2255484201720589	0.1345449822370995	0.1881126846006565	0.04424670917622935	0.01157130263062848	-0.1340716716231703	-0.2034731810982722
Lib 1	False	Q05519-483	0.2216081808832897	0.1149396392940632	0.2203692651857368	-0.09755729964573168	0.08896827282942708	-0.1874014107127756	0.3041711359850614	0.3593599080095674	0.303666795236466	-0.002045049358510332	0.04986689368986396	-0.2548427539848564
Lib 1	False	Q99543-47	0.6369915798601063	0.6120455366260874	0.8933212700250712	0.4444230951698795	0.5181150133341681	0.5069608346298078	0.6225998935206769	0.7022016133959963	0.6290713360126154	0.4108834884750273	0.2564818344342201	0.3769207102026176
Lib 1	False	F5H7V1-94	-0.7746900239309055	-0.7730477499224251	-0.7111989565270046	-0.9800306158582539	-1.468369002899834	-1.208523160123353	-0.8314229172552906	-0.9115272048574686	-1.001983358309157	-1.065863084254106	-0.8274291622173394	-1.053977351307445
Lib 1	False	F5H7V1-96	-0.7746900239309055	-0.7730477499224251	-0.7111989565270046	-0.9800306158582539	-1.421746731017312	-1.699724514631438	-0.8314229172552906	-0.9115272048574686	-1.001983358309157	-1.065863084254106	-0.8274291622173394	-1.053977351307445
Lib 1	False	P48436-236	0.873443775168742	0.8775168723735933	0.7746187231363546	0.2311492362046166	-0.7527577277543156	0.7038299548833058	-2.159197934822367	-1.556232991279776	-1.235528190791709	0.4299305163773595	0.5129940065970798	0.3581817016090885
Lib 1	False	P38159-352	1.30954145209468	1.026527085780339	1.077679846138222	1.27381257279952	0.8111842740224277	0.6467163797084348	1.677868848951282	1.696891330570374	1.492004540984164	1.544235312225957	1.167100800849592	1.156597813086214
Lib 1	False	Q9UQ35-1542	1.054333757519152	1.023754561546122	1.204667059020443	0.8770977459170586	0.7396336333421262	0.9257708170876148	0.8900299220452509	0.7920401510869255	0.5979955273082129	0.7632283965786514	1.036642460277756	0.5665994766217095
Lib 1	False	O95425-1230	-1.871082510203221	-0.9565739247335081	-0.8912227720671719	-1.326051319535801	-1.393906007197337	-1.156725219777604	-0.8943272084582461	-0.9741468438995148	-0.9610284898556857	-1.044502299198761	-0.9518245252317743	-1.120840116987882
Lib 1	False	O95425-1234	-0.3651226880061962	-0.9565739247335081	-0.8912227720671719	-1.326051319535801	-1.393906007197337	-1.156725219777604	-0.8943272084582461	-0.9741468438995148	-0.9610284898556857	-1.044502299198761	-0.9518245252317743	-1.120840116987882
Lib 1	False	A0A286YEZ9-504	-0.3795534003992711	-1.424105256253295	-2.135242499242867	-1.87150819590379	-1.848291355546613	-1.699426824319766	-1.638165241429588	-1.543936181106178	-1.512569963168285	-1.655826999584111	-0.4045509933800799	-1.713577741805169
Lib 1	False	E9PC84-1019	-0.6317591128227759	-1.256254728229855	-0.7597426042827878	-1.24349275054642	-1.288389034700416	-1.043278059487928	-0.641296314116211	-0.5222281112958621	-1.527676274011195	-0.7061192381273163	-1.753517384882669	-0.789081726591404
Lib 1	False	E9PC84-1015	-0.6317591128227759	-1.256254728229855	-0.5385289867598076	-1.24349275054642	-1.288389034700416	-1.043278059487928	-0.641296314116211	-0.5222281112958621	-1.016276924974882	-1.424942386496935	-2.278999264091698	-0.789081726591404
Lib 1	False	E9PC84-1020	-0.6317591128227759	-1.256254728229855	-0.5662205197867151	-1.24349275054642	-1.288389034700416	-1.043278059487928	-0.641296314116211	-0.5222281112958621	-1.631968674296344	-1.82162880089437	-1.077502198499581	-0.789081726591404
Lib 1	False	P34910-268	0.3275250646885208	0.2641407172715968	0.2481377401068812	-0.2041705207136227	-0.1143451203532317	0.1488944730852144	-0.5231962756472026	-0.4200159614564127	-0.2759053172928426	-0.04836316200917096	0.2065192394681809	0.2005348813711477
Lib 1	False	P34910-271	0.3275250646885208	0.2641407172715968	0.2481377401068812	-0.2041705207136227	-0.1143451203532317	0.1488944730852144	-0.5231962756472026	-0.4200159614564127	-0.2759053172928426	-0.04836316200917096	0.2065192394681809	0.2005348813711477
Lib 1	False	Q04721-2115	-0.4324429100709024	-0.4298186017142749	-0.4077997791689791	-0.9316157766201677	-0.663712073942438	-0.7305635791740699	-0.666234600511441	-0.5822884921681153	-0.517934795497488	-0.6258338631386172	-0.7137938355204999	-1.169064487127186
Lib 1	False	Q9Y3Q8-62	0.2931886592965756	0.3085951947915623	0.05321008412467117	-0.07859859741436058	0.003830083497840531	-0.1656424308234529	-0.9890715509380256	-0.4760973912774695	-0.6350051608367898	0.1388659500783825	-0.08887589445721351	-0.1870190727056396
Lib 1	False	P49756-683	-0.7824037103102105	-1.435508544621295	-2.049700395292097	-1.058551985979703	-1.28687063461095	-1.154622461635046	-1.273755453680177	-1.828975522380584	-1.259359887303893	-1.075607311086946	-1.122880337220689	-0.986467349810322
Lib 1	False	P49756-677	-0.7824037103102105	-1.135454718911232	-1.311787234422185	-1.058551985979703	-2.534992512506766	-1.154622461635046	-2.131534174551138	-0.9940787835029055	-1.259359887303893	-1.075607311086946	-1.122880337220689	-0.986467349810322
Lib 1	False	Q8NEY1-142	0.6217007607987737	0.7219632694683776	0.4605127606155671	0.2503533580460056	0.4775563160224016	0.1830755748600337	0.3205056519665017	0.5010306263949066	0.2854466544274397	0.3508573136603512	0.3462756041518329	0.2659506979433086
Lib 1	False	A0A2R8Y661-1151	-0.5662210049250163	0.08913118374060075	0.09059676396459279	-0.222796098514381	-0.1448340918400551	-1.155090917732606	0.1035454898049793	-0.07242818091128071	0.03810509105020944	-0.1553201547104335	-1.373834284307739	0.0826357457337817
Lib 1	False	A0A2R8Y661-1155	-1.988638939938205	0.2101066981234402	0.2079347151231861	-0.09468016963420958	-0.01847112986646939	-0.8490768852175008	0.2238792505554342	0.04764734937291631	0.1601310253092799	-0.02861974854516215	-1.695398998040507	0.2129386356429706
Lib 1	False	Q9UPX8-96	-2.024276482533546	0.0246870382596112	-0.02026618421838893	-0.3560188466482416	-0.2131341075877426	-1.852350137928117	-0.8783403077724226	-0.2139251013078286	-0.2380581179116112	-0.1822248496876995	-0.1186807945798925	-0.255347918370056
Lib 1	False	Q9UPX8-98	-2.210008968589487	0.0246870382596112	-0.02026618421838893	-0.3560188466482416	-0.2131341075877426	-1.028369637515253	-1.093662978945479	-0.2139251013078286	-0.2380581179116112	-0.1822248496876995	-0.1186807945798925	-0.255347918370056
Lib 1	False	A0A0A0MRP9-193	-0.04718011209319228	-2.126397680024963	0.28268130257555	-1.182484281553947	-0.114151328083239	-1.846024923892196	-0.1886836965293182	-0.3820511075859546	-0.176906210207196	-1.528521433831094	-0.04701166337645633	-1.87373658903269
Lib 1	False	A0A0A0MRP9-197	-0.04718011209319228	-1.111254822084045	0.28268130257555	-0.308427612568029	-0.114151328083239	-0.7318114728771011	-0.1886836965293182	-0.3820511075859546	-0.176906210207196	-1.061636613154774	-0.04701166337645633	-2.150173416109169
Lib 1	False	A0A494C0P1-661	0.409175828780328	0.5657757170413249	0.8405382359176926	0.5045844250553783	0.1984283820898333	0.2681940055446145	-0.3366716158455477	-0.2053714258057974	-0.876090359704313	0.2580620340356726	0.3596521779517731	-0.2910948097817187
Lib 1	False	A0A494C0P1-662	0.409175828780328	0.5657757170413249	0.8405382359176926	0.5045844250553783	0.1984283820898333	0.2681940055446145	-0.3366716158455477	-0.2053714258057974	-0.876090359704313	0.2580620340356726	0.3596521779517731	-0.2910948097817187
Lib 1	False	A0A494C0P1-651	0.409175828780328	0.5657757170413249	0.8405382359176926	0.5045844250553783	0.1984283820898333	0.2681940055446145	-0.3366716158455477	-0.2053714258057974	-0.876090359704313	0.2580620340356726	0.3596521779517731	-0.2910948097817187
Lib 1	False	A0A0G2JNZ2-1309	-0.1919848857833665	-0.1818261941436946	0.06402538447930049	-0.59753071668117	-0.4027958360288437	-0.367061050021283	-0.1130207950952843	0.1426278576796659	0.2308286678920726	-0.1170282779191094	-0.573468324420354	-0.3035649937742547
Lib 1	False	A0A0C4DGG9-1578	0.6604391026355713	0.5690061701577389	0.7861055070476468	0.4535487521681789	0.3108037941877619	0.3291924589354289	0.3946866403846994	0.3104526592600436	0.3955536657824595	0.1846126971991381	0.4037949897843205	0.2291821451651008
Lib 1	False	A0A0C4DGG9-1574	0.6604391026355713	0.5690061701577389	0.7861055070476468	0.4535487521681789	0.3108037941877619	0.3291924589354289	0.3946866403846994	0.3104526592600436	0.3955536657824595	0.1846126971991381	0.4037949897843205	0.2291821451651008
Lib 1	False	Q9Y618-2413	-1.754826090875827	0.05931224324835725	-0.1155721996475497	-0.6938890694804672	-0.4788958177527202	-0.2163961518735429	-0.9884964208261261	-1.943890068317968	-0.2216597390306423	-0.7985776299498784	-0.8557923313270451	-0.3465080517254465
Lib 1	False	Q9Y618-2420	-1.719037150805593	0.05931224324835725	-0.1155721996475497	-0.6938890694804672	-0.4788958177527202	-0.2163961518735429	-0.9884964208261261	-1.03180072822377	-0.2216597390306423	-1.332077639297343	-0.8557923313270451	-0.3465080517254465
Lib 1	False	A0A0C4DGG9-1560	1.416054368724289	1.630464589627534	1.606952263890349	1.387253246889713	1.149272924989783	1.234317865137631	0.9823906725952111	0.7710536804258376	0.7503850147679638	1.129048114761685	1.291621735708176	1.244088855102639
Lib 1	False	A0A0C4DGG9-1556	1.416054368724289	1.630464589627534	1.606952263890349	1.387253246889713	1.149272924989783	1.234317865137631	0.9823906725952111	0.7710536804258376	0.7503850147679638	1.129048114761685	1.291621735708176	1.244088855102639
Lib 1	False	E3W994-459	0.1191325820595419	0.2970905037691978	0.3370975520838963	0.004620451845685093	-1.977972500246389	-2.030007911360774	-1.689573781439961	-1.138449753131101	-0.2030732904876682	-1.530143766819559	-0.06972916321942199	-0.231943483369409
Lib 1	False	E3W994-455	0.1191325820595419	0.2970905037691978	0.3370975520838963	0.004620451845685093	-1.521128575830321	-0.3480416511580291	-1.442426063429954	-1.367156012516882	-0.2030732904876682	-0.7264842515045777	-0.06972916321942199	-0.231943483369409
Lib 1	False	A0A0A0MTP7-716	0.4526787600377174	0.3861812367006041	0.5595060247042113	0.2962467480457142	0.1142457192791398	-1.195578082762275	-0.1031293552462859	-0.1333511477892151	-1.928274654117105	0.2617876458082761	0.2422819911733447	0.2529823294819748
Lib 1	False	A0A0A0MTP7-711	0.4526787600377174	0.3861812367006041	0.5595060247042113	0.2962467480457142	0.1142457192791398	-1.35682815555386	-0.1031293552462859	-0.1333511477892151	-0.5010219601249977	0.2617876458082761	0.2422819911733447	0.2529823294819748
Lib 1	False	Q96B36-203	1.131262250731871	-1.011680481758144	-1.16178335252675	0.6982945119068007	0.6929572728653886	0.9612165200090346	-1.031777137084442	-2.076975181826005	0.1562855721003837	0.761512307800585	0.7187309631522851	0.4605535219212297
Lib 1	False	Q04637-1092	0.1590487237322095	0.3348790506467743	0.4390318494286502	-0.0759396721255041	-0.03617333406198311	-0.03199030841554511	-0.1811994737047556	0.1055607170118961	0.02513060022022466	-0.09703649845168272	-0.1848636050269552	-0.2243552465720204
Lib 1	False	A0A5F9ZI21-265	-0.167841877293961	-0.2815811493740646	-0.08563597391922001	-0.6700465375414775	-0.3667838238581748	-0.6519218845139245	-1.735016441350437	-0.3535101138299643	-0.3602624743281052	-1.715230955942896	-0.7189106193409093	-0.9068786012510136
Lib 1	False	A0A0A0MRC8-78	-0.7382780066197144	-0.8379715011914434	-0.7874945838549479	-1.143970610142708	-1.869015454602844	-1.285699768635708	-1.052317183380009	-1.003328629999484	-1.052776997875392	-1.041389228942072	-1.307838297394377	-0.1897130769908804
Lib 1	False	Q9UQ35-1925	-0.5092354590887094	-0.1714468803372553	-2.046530754365253	-0.6693739327678454	-0.7951739067550719	-0.7054648570115104	-0.8960486662298467	-1.150309758206091	-1.599199448410023	-0.227788497970163	-0.0847537021410246	-0.2530671702839169
Lib 1	False	Q9UQ35-1927	-0.5092354590887094	-0.1714468803372553	-2.245628796352803	-0.6693739327678454	-0.7951739067550719	-0.7054648570115104	-0.8960486662298467	-2.030611143722955	-1.452903849844927	-0.227788497970163	-0.0847537021410246	-0.2530671702839169
Lib 1	False	Q9UQ35-1923	-0.5092354590887094	-0.1714468803372553	-1.301996643669177	-0.6693739327678454	-0.7951739067550719	-0.7054648570115104	-0.8960486662298467	-1.939095171405037	-1.293564589776913	-0.227788497970163	-0.0847537021410246	-0.2530671702839169
Lib 1	False	C9K0J5-17	-0.4899021262399478	-0.5813445764666157	-0.2567346558905777	-0.8868526044381516	-0.9908668146394293	-0.7038773175473225	-1.79502882293477	-1.093043643046336	-0.8430936305689744	-0.9388940122660411	-0.6943120825415612	-0.9383439911641668
Lib 1	False	C9K0J5-5	-0.4899021262399478	-0.5813445764666157	-0.2567346558905777	-0.8868526044381516	-0.9908668146394293	-0.7038773175473225	-1.555244702532964	-1.093043643046336	-0.8430936305689744	-0.9388940122660411	-0.6943120825415612	-0.9383439911641668
Lib 1	False	Q14195-522	2.613892430126086	2.608395069943555	2.603868421795605	2.267690444557989	2.1359752102079	2.395553607223833	2.72605813138739	2.440032646953139	2.596735250706293	2.470529211179619	2.597283728527347	2.791286431009992
Lib 1	False	Q9UQ35-1552	0.8193696642045116	0.7714555032828592	0.8426029553127466	-0.4183820253596551	0.5143956565419568	0.2848123801119229	0.6567219149619834	0.561925056708248	0.3786082632706861	-0.9192330982204414	0.7912323226277714	0.3196794487122389
Lib 1	False	Q9HAU0-855	0.670148439650713	0.8175520021568462	0.9087449574423737	0.3931626735342701	0.4216690966926378	0.4382719508447161	0.5292162298757188	0.5236967420327734	0.428923501786349	-1.171804624570349	0.6537207612952022	0.6006407614192405
Lib 1	False	Q9HAU0-868	0.670148439650713	0.8175520021568462	0.9087449574423737	0.3931626735342701	0.4216690966926378	0.4382719508447161	0.5292162298757188	0.5236967420327734	0.428923501786349	-1.765996904705581	0.6537207612952022	0.6006407614192405
Lib 1	False	Q14195-514	2.599374274492905	2.592172125844881	2.591269244988176	2.243539217023553	2.112711549877956	2.352882994205418	2.725800504621552	2.439487728384291	2.591444739329193	2.460385967815578	2.585764988261297	2.785909237949778
Lib 1	False	P85037-422	-0.3827344870983841	-2.117412910176826	-1.350880912896972	-1.062505071681083	-0.5212200832337478	-1.730359893694277	-0.9617688245458214	-1.082954669015046	-1.126560114564101	-0.6591485565283913	-0.5020752379980158	-1.044677163885015
Lib 1	False	Q8IY63-906	-0.02917156051226754	-0.03464477151215788	0.0581592150253489	-0.3532341805778559	-0.4043545033591183	-1.530813201047824	0.07298335969951564	-0.0816800527047028	-0.1150200025435393	-0.2412296874233397	-0.1908108510742276	-0.1331005739448326
Lib 1	False	Q8IY63-902	-0.02917156051226754	-0.03464477151215788	0.0581592150253489	-0.3532341805778559	-0.4043545033591183	-1.643443596194954	0.07298335969951564	-0.0816800527047028	-0.1150200025435393	-0.2412296874233397	-0.1908108510742276	-0.1331005739448326
Lib 1	False	Q86UU0-21	-0.0598287934528018	0.04011226116711483	0.01383789998846899	-0.6861293616494868	-0.6374485106009626	-0.3003856408863527	-0.2259485942216505	-0.1452001506986623	0.01019019819614635	-0.3221240500081521	-0.3516832574032496	-0.365526564897143
Lib 1	False	Q04637-1147	0.6195528573976101	0.5018418386495812	0.5532182493534429	0.13098406497321	0.1078681763666661	-2.173358752898777	-2.442292922489724	0.4969018751360098	0.2586878068715207	0.4100730951947715	0.5309511580963188	0.2890908802006028
Lib 1	False	Q04637-1145	0.6195528573976101	0.5018418386495812	0.5532182493534429	0.13098406497321	0.1078681763666661	-2.167129235701377	-1.772855987008891	0.4969018751360098	0.2586878068715207	0.4100730951947715	0.5309511580963188	0.2890908802006028
Lib 1	False	M0QXD6-349	0.3520272140462068	0.4062523221661302	0.5489210811018854	-0.2888281789414116	-0.4306226862672074	-0.1372659245096059	0.1958030673397393	0.2360953779710129	0.3138314458491785	-0.1415939841596079	-0.1390973375495217	-0.1266485821372917
Lib 1	False	K7ENY2-15	-2.776494907917039	-1.348764051130109	0.1811827393666589	-0.429897023804846	-0.8758214688607752	-0.7895206653240809	0.1059286691789587	-0.4587593830184145	0.2833257853047498	-0.3531556646408675	-0.1324038799078338	-1.712771106385724
Lib 1	False	P49790-203	-0.325889363187997	-0.197945187542355	-0.6999918201121024	-1.436281855418007	-1.48366176520222	-1.252637696214765	-1.451051927293686	-0.4730028676121596	-0.4075694797833327	-0.723114174963505	-0.190792155180113	-0.5550003890664402
Lib 1	False	Q8NC56-138	0.148539478720262	0.3237118287812117	0.03820768242655737	-1.869781498195657	-1.238054488082897	-1.859802194275896	0.1545493887199186	0.02125150583630773	0.05211379604289969	0.3191944404127535	0.3799929941336401	0.165790112616515
Lib 1	False	Q8NC56-139	0.148539478720262	0.3237118287812117	0.03820768242655737	-0.7284927022966321	-1.455788956477669	-1.906496494277039	0.1545493887199186	0.02125150583630773	0.05211379604289969	0.3191944404127535	0.3799929941336401	0.165790112616515
Lib 1	False	B7Z3B9-556	-0.7728632465185125	-1.755402568784437	-0.5281894071753537	0.390690366852062	0.5598338523103961	0.657568931728803	0.317148338932506	0.3756846266250882	0.2925398871834241	0.2709698947494022	0.1532474891369694	0.2638612101300704
Lib 1	False	Q09666-1042	-1.310918740198913	-1.789424832382208	-1.847283929865683	-1.727766251758672	-0.9601907039815895	-1.12364148306871	-0.7576661483239978	-0.5966132051310329	-0.596453022911187	-0.8787265571702432	-0.9194983180413492	-0.9551177039000791
Lib 1	False	Q6GPG7-340	-2.490398234111963	-0.9106102144201746	-1.884958037222658	-2.301028827803374	-1.194810310446397	-1.692439904590638	-0.4032598557420526	-0.189417450397307	-0.1711709745264855	-0.6709883626246131	-0.6854761639424756	-0.6620506916883103
Lib 1	False	Q8TD19-333	-1.693663408703976	-1.70158847348659	-1.817923039189441	0.1812881898881019	0.3980702545848757	0.008242336505142233	-0.6601337409198849	-0.4722556098654104	-0.8692722178719804	-0.3624700259180157	-0.5993930045957325	-0.6190417648926143
Lib 7	True	A0A0C4DFX9-288	-1.894551090128325	-1.609803566107388	-1.431324284634488	-0.2218191867862701	-0.200546998572263	-0.1465604235398031	-1.090580313700326	-0.3312951692608621	-1.858222078793239	-1.921247248545725	-0.9760392986200462	-1.600995977629081
Lib 7	True	Q9H8W4-226	-0.2717829764042282	-0.2160054607425597	-0.2965058001740203	0.7222529927480876	0.7428831287314868	0.8546957578846726	-0.1706467893048076	0.2163180527888377	-0.03973940463967089	0.7029533664433425	0.6378939668882421	0.7229902455634474
Lib 7	True	A2A2D0-25	1.45119956498699	1.267976569832749	1.387698799571376	2.51982857564277	2.517322736778699	2.351806454855401	0.6912514604198449	0.8567084773813773	0.7883267312561788	0.8684140651492576	0.8412777522515561	0.5773882229352119
Lib 7	True	A2A2D0-16	1.519265299937516	1.135253090058293	1.328479634708158	2.498332544632977	2.35241277605334	2.383520611801571	0.6748131262815751	0.7631763886422139	0.8546084112630141	0.9711618804939367	0.9815963164385152	1.207924503374854
Lib 7	True	P05412-63	-1.289642307682674	-1.62629238218245	-1.468591344488033	-0.6404691519845275	-0.3529534372960094	-0.4992013483294108	-2.203229827551816	-1.943973319487802	-1.86860387119494	-1.163300698764461	-1.407123864201237	-1.867134984444563
Lib 7	True	P62753-235	1.552203888101174	1.785381344375112	1.481400634276581	2.449942183191824	2.437374052287524	2.718902523068669	1.992076832929141	1.697548963929314	1.753410203818262	2.162982689121209	2.365086296542357	2.021272961430841
Lib 7	True	P51149-72	-1.146100985117116	-1.314751643470391	-1.155536566121361	-0.3793374722247239	-0.3155255317806144	-0.3154364089458614	-0.5431044966325375	-0.4500610620627909	-0.3968036334933031	-0.3381048158788932	-0.2566689596619607	-0.4221382669740033
Lib 7	True	O95239-801	-1.665141733151895	-1.764567082327862	-1.73883068611367	-0.8722986357055346	-0.8414502856374589	-0.9757262173940291	-1.168948511861718	-1.256692124246051	-1.342592110738178	-1.277837631844118	-1.359417284579902	-1.107482972768588
Lib 7	True	P62753-240	1.294485775015293	1.521149094984111	1.247176948973693	2.002338705546321	2.158681117959579	2.422458682267427	1.699664951524638	1.417723482751102	1.545478062263646	1.8897261601686	2.092526331984707	1.891547017623998
Lib 7	True	P04792-15	0.1964112289646434	-0.06367909815468137	0.3230450039940287	0.9579839905419254	0.8370808972986684	1.186689797959144	-0.3946940637313029	-0.457584659041357	-0.2624347635563835	0.02259722768409215	-0.1192718057272393	-0.1830111965919402
Lib 7	True	Q5VZL5-1181	-1.15205344653301	-0.9436929057288783	-1.223660379219186	-0.2649532475624624	-0.2713446655979674	-0.3744040177277351	-1.312383525960273	-1.276063199904309	-0.9587043147645533	-1.215760811718811	-1.582453319189928	-1.509186864560512
Lib 7	True	Q13542-70	1.685168903771598	1.625895351061954	1.606859472947043	2.438775613143359	2.300330595785904	2.632352652915974	2.000607037720616	2.035564906490697	2.397509467458586	2.622755699738291	2.585768934390778	2.803513336082461
Lib 7	True	Q13542-65	1.685168903771598	1.625895351061954	1.606859472947043	2.438775613143359	2.300330595785904	2.632352652915974	2.000607037720616	2.035564906490697	2.397509467458586	2.622755699738291	2.585768934390778	2.803513336082461
Lib 7	True	P62753-236	1.595913912367432	1.828611245913496	1.52700179237043	2.401352428110211	2.473665887612826	2.604123647471464	2.034034137830899	1.740120956251089	1.837220950140571	2.166999281085896	2.368124072597845	2.214526746240674
Lib 7	True	Q9Y4H2-350	0.3017128629536192	0.172604607869194	-0.001441600682606321	1.004638804797658	0.9601238185896749	1.005919049988142	0.5605210864745536	0.4011606992784499	0.1171774152664928	0.6534988251379893	0.6469985372016784	0.5445909913890854
Lib 7	True	Q9Y4H2-346	0.3017128629536192	0.172604607869194	-0.001441600682606321	1.004638804797658	0.9601238185896749	1.005919049988142	0.5605210864745536	0.4011606992784499	0.1171774152664928	0.6534988251379893	0.6469985372016784	0.5445909913890854
Lib 7	True	Q09666-135	2.013551219628711	2.213892860701208	2.014001438519621	2.945414322203617	3.038802710040311	2.91925232237031	0.9418965017531507	0.998232676161201	0.8742091772740352	0.8351403467659427	0.6708712716756401	0.6255761135222206
Lib 7	True	Q9H7D0-1789	1.435718198866844	0.8709913796179736	1.51340911245649	2.196571044631012	2.051282618372348	2.263936887704796	-1.108127753162636	-2.239897807662174	-2.296105314157799	-1.129224474520155	-1.526621521063957	-0.9196909278282542
Lib 7	True	Q9NRY4-589	-0.1505687569315068	-0.06169541744167178	-0.1192727497119956	0.6276049998481612	0.6654679798495364	0.6889731811870128	-1.362791502358996	-1.833861595458082	-1.89074232948093	-1.943110409587308	-2.259103352594718	-1.172803289554557
Lib 7	True	Q9H788-315	-0.2700665069287457	-0.404215870266136	-0.2071595397322399	0.2911496785584482	0.6174549300424846	0.4821572166372117	0.1118875140257209	0.1405790914792209	0.06876690127545579	-0.03352039463227957	-0.1609813757896676	-0.2466514088413881
Lib 7	True	Q01082-2187	0.4531303829932325	0.5339395272318656	0.5724774409888863	1.011853420966884	1.391672168429312	1.387222552931893	1.413762166320389	1.584071902498198	1.666568517134001	1.439658991992584	1.313426721978714	1.454905121154542
Lib 7	True	Q9Y450-67	0.6036482291963348	0.7618719193094011	0.6084573688997686	1.266854526970427	1.551501224846997	1.469319663657964	1.299416379956823	1.481863532623955	1.36957398434677	1.451074351760391	1.259181183493966	1.069023472671259
Lib 7	True	Q9H7D0-1794	0.5839702572085084	0.262819951787497	0.6773758899239122	1.305784819927965	1.161941910966794	1.412645743487686	-0.5493299740759437	-1.432656368830881	-1.482905116292137	-1.473860524432849	-1.886749791247229	-1.158251090512214
Lib 7	True	I1E4Y6-264	0.2416536471265373	0.1827123542157669	0.1270301077425341	0.9916858635375753	0.6921226023528136	1.059870289173748	-2.300920476037259	-1.594708964405895	-1.625828179473198	-1.311441851315702	-1.534794277469399	-1.013187081891779
Lib 7	True	I1E4Y6-258	0.2416536471265373	0.1827123542157669	0.1270301077425341	0.9916858635375753	0.6921226023528136	1.059870289173748	-2.642749724394823	-1.565111583233363	-1.711249358412718	-1.46087942207981	-2.232957164253976	-2.378775874742048
Lib 7	True	Q63ZY3-540	0.7647444995747582	0.9402007559931129	0.7814884678872126	1.453732091109338	1.713355434817373	1.61823341771191	1.036752775801733	1.283123218019962	1.265088850767217	1.433637438594072	1.222291503765279	1.363814653181455
Lib 7	True	O43524-43	-2.070950709601923	-1.429664048346019	-0.9227577557362135	-0.06283158258745161	-0.2795937990155225	-0.2920810717788698	-0.2259132185314109	-0.5187492508334935	-0.5972275853218726	-0.5375960273905442	-0.7845127323202895	-0.4471120809953327
Lib 7	True	O43524-32	-1.420783076607234	-2.108038290372931	-0.9227577557362135	-0.06283158258745161	-0.2795937990155225	-0.2920810717788698	-0.2259132185314109	-0.5187492508334935	-0.5972275853218726	-0.5375960273905442	-0.7845127323202895	-0.4471120809953327
Lib 7	True	Q9Y534-19	-1.03663881125355	-1.097684228833597	-1.101298837420516	-0.3459164324189594	-0.5274414547884282	-0.2882055304030676	-0.9888948227070878	-1.533972560195249	-1.075442394264778	-0.5856122853058873	-1.058301578771967	-0.9919863037006476
Lib 7	True	Q09666-4100	-0.4007383368163334	-0.5723139230062639	-0.651400572230104	0.3251432747139176	0.2975763059597764	0.01791824372164283	-0.5195595937430447	-2.160262673414016	-1.917403581767254	-0.5110964430151398	-0.5495439929804443	-1.738528152909751
Lib 7	True	P36507-226	-0.2182037800834718	-0.5699785672050565	0.01300870044004842	0.4027073266986105	0.6761328035252363	0.4870602208578531	0.00753904440706263	0.7990303891455965	1.083051052003705	0.1368312364535901	0.313584461029404	0.1118139988428079
Lib 7	True	Q53EL6-76	0.6747718612873236	0.9339499611176307	0.7040587680683653	1.441499511414963	1.545325216618892	1.548010129227474	1.223163447725656	1.270526651856429	1.620483772832931	1.446606759425325	1.222236515130606	1.441021361412779
Lib 7	True	O60825-466	-0.583201450281532	-0.5276402970686316	-0.4000820939216825	0.08534923962056815	0.2594084711003284	0.2183721866381294	-0.02983432786805419	0.1122711010014307	0.1278722559020147	0.1677361518897233	0.089373809324848	0.01716595819996227
Lib 7	True	P05787-475	-1.038216449596131	-1.57950612577718	-1.373603722225542	-0.7265502984562047	-0.3776555809975343	-0.4327411838112656	-0.9912803197026676	-1.007562670075142	-0.89794011846647	-0.7708129252671533	-0.5781500117612159	-1.475235224066006
Lib 7	True	Q92538-1784	-0.9913595401464399	-0.901740334784785	-0.8443891163592596	-0.3715207363918326	-0.2640586608003479	-0.1512233100346091	-2.365865673233963	-1.374184875590055	-0.862922486242408	-1.061527753868738	-1.664871182381259	-1.373020254884922
Lib 7	True	Q01082-2328	1.275713464799934	1.372099969294845	1.220027126409871	1.956782408969963	2.081944168325638	2.013108212384828	2.067225356469023	2.271320122203556	2.214480003010454	2.218394493997983	2.056975539683917	2.145209307435787
Lib 7	True	P08670-39	1.986764170743851	2.079905648817722	1.952133793682146	2.755605922001844	2.812391149650569	2.718007604745694	2.504587185706001	2.536548644306814	2.566328296278606	2.756693813783479	2.501011780066373	2.430276089593148
Lib 7	True	O14974-507	1.095624452230644	1.140323037611761	0.9350259225088124	1.761513802097953	1.899937822752017	1.670477450650049	-0.110705440590925	-0.1199717256273131	-0.02429586583677689	-0.197875216717269	-0.3612496813943158	-1.271678769412624
Lib 7	True	K7EN08-218	0.1425397163557549	0.1158666036451903	0.3705803110141794	0.809192585404805	0.7536318386590309	1.018850790967259	-0.7254020415417011	-0.8700623342414923	-0.614067112417576	-0.641435805658748	-1.955940649272006	-1.142395757622477
Lib 7	True	Q9UPQ0-875	-0.699820890455517	-0.8793861940247095	-0.7983811872200024	-0.4169034216433731	-0.1557834527035247	-0.01504845530043628	-0.8669193554866321	-0.9071874362645564	-0.6588943262252919	-0.4273676693156763	-0.702062809191731	-0.799375191908383
Lib 7	True	O15014-467	-0.2387367554333492	-0.08919124401086242	-0.1009918602464634	0.2987465515519274	0.5396903085581725	0.5904968782822959	0.2651615660072328	0.4942889927120111	0.5451359587218494	0.3361454540203576	0.2233929136452316	0.3498529180849426
Lib 7	True	F8WD26-753	0.7735552968929457	0.9115088614754564	0.9284963414436719	1.277041174806522	1.414703798342306	1.730391823038728	-0.1735857004678322	-0.1268035279582562	0.3781499386971214	0.423527751204727	0.4556563425651852	0.492055057507764
Lib 7	True	Q9Y6X9-743	-0.00219718612910955	0.03295029438258739	0.04099601109314171	0.7503190089290145	0.5304621975100885	0.7064830308962614	-0.8766524295527822	-1.000425074901317	-1.93954800613313	-1.425264120720797	-1.871576240594383	-1.424012400522104
Lib 7	True	Q9Y6X9-739	-0.00219718612910955	0.03295029438258739	0.04099601109314171	0.7503190089290145	0.5304621975100885	0.7064830308962614	-1.398559477778689	-1.346863755847408	-1.434472775391269	-2.220316171598009	-1.71917808308338	-1.319498817132372
Lib 7	True	Q09666-4766	-0.5032770551691634	-0.4750002224639032	-0.5206711370249797	0.1648134711153366	0.2039545892323544	0.0483906301856602	-1.213305129032773	-1.176962186785495	-0.8823088039952616	-0.3690012539299591	-0.5252704729733391	-0.5006187588489331
Lib 7	True	P50548-3	0.3840801505462247	0.3004219412236934	0.3153241211617513	0.8193951919804788	0.6014254158255061	1.215666826748084	-1.124487347905115	-1.968973797630744	-2.190705825341142	-1.617751657166926	-1.411553776973816	-1.755423649129198
Lib 7	True	Q86UU1-430	-0.6722536591673923	-1.087373929560764	-1.253076656568923	-0.3477962876889275	-0.2389933341738072	-0.3741982815722919	0.2179068110748214	0.2482934131395334	0.1080293720557771	0.01768864917934553	-0.1195070198092088	-0.1129051748111808
Lib 7	True	A0A0D9SG79-172	-0.969564556025206	-1.121197512481757	-1.162850672642927	-0.6509383374715811	-0.4318202515946789	-0.3907221955217444	-1.492322844573891	-1.455691339432621	-1.496968103016865	-1.424629607852893	-1.793173455460117	-2.224412944334884
Lib 7	True	Q13099-133	-1.723186375924557	-1.693106173087227	-1.907889352731185	-1.068324292658317	-1.262001725411551	-1.224903364583875	-2.139256920260343	-1.684209221409304	-1.881825977213327	-1.850000766323137	-1.264133724176301	-2.167526443668196
Lib 7	True	F8VWH9-115	-0.7450945921927158	-0.8386695866864543	-0.7212017395247333	-0.4246772197584139	-0.1397085760179675	-0.03691142220618547	-0.1061859837159751	-0.05252342244391745	0.07001681851965805	-0.4077784952179291	-0.5408499393038938	-0.7399018825041526
Lib 7	True	P04792-82	2.381547866427395	2.296047970997992	2.039372956177913	2.880885891446174	3.078665323357552	2.914167517628138	2.369048548061315	2.279715837103919	1.936952008080228	2.255090483697146	2.168021618590068	1.98587884804693
Lib 7	True	Q01970-537	0.01561398343268104	-0.07570565168031024	-0.05475787105966702	0.7718084285588088	0.5761632263395499	0.4726613445683415	0.6411686971507315	0.626518364727427	0.5620396308045649	0.5116223994793639	0.556572258186231	0.4125359766950024
Lib 7	True	O75962-2455	0.8275747695964419	0.7447678215064644	0.7996817674732767	1.375848147362376	1.196442042666565	1.586023798723679	-1.226864066528117	-1.218993447042909	-2.069161979107508	0.3928037700293172	0.4698918745090279	0.451293636744181
Lib 7	True	O75962-2459	0.8275747695964419	0.7447678215064644	0.7996817674732767	1.375848147362376	1.196442042666565	1.586023798723679	-2.049048980181279	-2.003954901641949	-1.435418912879812	0.3928037700293172	0.4698918745090279	0.451293636744181
Lib 7	True	Q8NFC6-2973	-0.216008767224216	-0.116641009393841	-0.1661026762135524	0.3524819070771676	0.4327195559954715	0.5004944446862906	0.04526709498433254	0.1227930306312802	-0.02861099888845533	0.06001638673473699	-0.01989671135571016	-0.1867324238271655
Lib 7	True	Q9UQ35-2272	0.4839233896911133	0.3859649142223425	0.4920315756143404	0.9446645678598413	1.073380042462177	1.164648788127431	0.1469183294065839	0.2885805681781375	0.3546479006510581	0.3277697170038164	0.1959645359819112	0.1790467063727379
Lib 7	True	Q8NCE2-530	-1.37546517509481	-1.396909818102241	-1.541834030904855	-0.9700063553989011	-0.7573649592479766	-0.8873352470334609	-1.05019305578681	-0.9855444036136862	-1.050020550967432	-1.022269905932256	-1.109069873634595	-1.892833196283476
Lib 7	True	Q86XL3-268	-0.8054717041788598	-0.8549546598234339	-0.8677099373710397	-0.2944005276159665	-0.1479075648834699	-0.3313247749464974	-1.018570728558026	-1.003797796144412	-1.044759106691052	-1.229202392935298	-2.341603403507409	-0.7368466334123109
Lib 7	True	O60336-1314	-1.55393860779564	-1.53122336994559	-1.696145088025909	-0.9745888430038759	-0.8795049559956531	-1.26217599774399	-1.785322365688984	-0.8079066377095899	-0.941504720292325	-0.7412887599139182	-1.01673941037698	-0.8951140463433855
Lib 7	True	O15085-556	-1.623011295719546	-1.643815252013227	-1.590388409663387	-1.13088502678897	-1.024882824461356	-1.085019266406436	-2.13705400305969	-2.090142803175596	-1.930497770548773	-2.233624666325254	-1.211760648470724	-2.333495204648256
Lib 7	True	A0A2R8Y4T1-1109	0.406800217078676	0.213099324300478	0.2518232378780758	0.5744410137421223	0.9455832858599609	0.9997047711947086	-0.05019759947064734	0.03258664380663422	0.1740804900161903	0.2060423790920637	-0.2598303999711638	-0.2951924793414293
Lib 7	True	Q9P2N5-1020	-0.1778374235065223	-0.1142558873747849	-0.3773207113467668	0.2434575690477255	0.4159283666134104	0.3828557995593761	-1.43000576630657	-2.289265092970557	-1.046047959181158	-1.735012158327502	-0.7271802978392468	-1.619792532999308
Lib 7	True	Q96RT1-1158	0.07577612183952842	0.03285301454626307	0.1775307872287942	0.5718832899265878	0.6728181424949592	0.7444977504282178	0.2693197034918766	0.3109059274458591	0.5590466301341012	0.8563813676604226	0.5514665266970968	0.622332384283288
Lib 7	True	A0A1B0GTU4-137	0.0272176126115345	-0.02218964901776846	0.2056052108334438	0.502723749225668	0.7201092390432281	0.6890141553492511	0.3617797577257255	0.5632353881719783	0.7849320598702567	0.7011599983302677	0.5479338804608916	0.5575466095515366
Lib 7	True	Q09666-3412	0.3444823199269326	0.06863381244030517	0.2604855775038413	0.8679613586359536	0.7535582051522651	0.8249081067138913	0.06279775933596186	-0.03988045823961229	0.1097737448410515	0.3860031615660782	0.4230429198279933	-0.1463825194933681
Lib 7	True	Q8WUM9-335	-0.3261190818701696	-0.3336246455176441	-0.6141353757511593	0.005247896105019717	0.2076430841274486	0.1731314303963086	-0.4242995534471188	-0.282070461459612	-0.245463316215654	-0.06505079274186465	-1.686706081425161	-0.2078018394644247
Lib 7	True	Q7Z5H3-395	0.07645595988013136	0.04738912193506479	0.1847055505075064	0.6386238284819497	0.7621306608875339	0.6294227540003645	0.5292096139061742	0.4656715749223659	0.4900810681877907	0.653676163663799	0.651899759546553	0.5990665509677047
Lib 7	True	A0A2R8Y5F1-1395	-0.2194078991116176	-0.135864876745764	-0.2694273315434055	-0.05183921411681423	0.4032463870316384	0.4710690214024041	0.1206293579320411	0.3440183872124276	0.4110076643570515	0.4238538614519125	0.2999916703461137	0.3760211877302085
Lib 7	True	E9PFD7-1019	-0.4694001229535847	-0.4305370730126741	-0.4802975475216669	0.03875686492604088	0.2497779630860658	-0.03110699079615646	0.03747193804802323	0.07375869614366176	-0.08322941656013028	-0.1143772663917624	0.02327516613030544	-0.08107116544858366
Lib 7	True	P23443-427	-1.02174545927788	-1.129109269025868	-0.9065134641680697	-0.519269966583903	-0.4995962426998807	-0.457910638687183	-0.6070641902434766	-0.6092117418325725	-0.5164800398851583	-0.5666403257679288	-0.6342478276061785	-1.191486929204216
Lib 7	True	Q96B36-246	1.105134477108627	0.9916634035352474	0.9032742893725332	1.460249203027812	1.683015589950272	1.596736906667279	1.570952690476991	1.629340408603638	1.616346114552417	1.729246096344566	1.532455179039521	1.442419491017188
Lib 7	True	B1AXG1-346	1.36791484838536	1.352158729123157	1.452554862170428	1.9947945799363	1.783459456672046	2.074553350104605	-1.628434848665959	-1.219275045224437	-0.5051682282782267	-0.8484398341857643	-1.161422869322337	-0.4758435712661178
Lib 7	True	B1AXG1-340	1.36791484838536	1.352158729123157	1.452554862170428	1.9947945799363	1.783459456672046	2.074553350104605	-0.7729821255804165	-1.919155577849351	-0.5051682282782267	-0.8484398341857643	-1.161422869322337	-0.4758435712661178
Lib 7	True	B5MBX5-46	-0.3255874575997211	-0.4614962931325587	-0.4290833676423995	-0.01214685026945645	0.2217416228427645	0.1520068199165295	-1.083158560961437	-1.032846853953477	-1.014358880948666	-0.7747094080512958	-0.9256923736145909	-1.075501757648861
Lib 7	True	Q52LW3-913	0.1605830196367054	0.08396986939257776	0.09215053031495421	0.6039675409129315	0.742878915872144	0.6297262173343705	-0.433478040559425	-0.4380336409487713	-0.4719705515859071	-0.2005894427859342	-0.3168167015278739	-0.371938612906436
Lib 7	True	Q9BZL4-407	0.2899104353134683	0.2579451644114507	0.3720474504830729	0.8212551279746477	0.8538145193684471	0.879867051223753	-0.3716982888903519	-0.4936534891936581	-0.4774053915511755	-0.4264430892206299	-0.611038005505083	-0.2044595481189938
Lib 7	True	Q8IVF2-4477	-1.043560228071557	-1.065903353422285	-1.252333729156725	-0.656530836854823	-0.5372716348203941	-0.6444639787326915	-1.013249489398636	-1.02754887173311	-0.9981702396211721	-0.9299387225977013	-1.023829327097357	-1.126713709648677
Lib 7	True	Q14315-2233	2.681253551852821	2.667402250576763	2.647313939201678	3.24995283040615	3.369950769372899	3.224540585028319	3.319012809088927	3.182846755616366	3.366192324461981	3.502824357219614	3.347060466187652	3.480519001028977
Lib 7	True	P19634-703	-0.4030104969841527	-0.3049458125972421	-0.4304865586597466	0.216598906649392	0.209500604191541	0.00401595177270485	-1.035209919177731	-0.9946790469247675	-1.029126278350853	-0.6212663682279188	-1.066167390993444	-1.759928634068157
Lib 7	True	C9K0J5-662	0.3990682199367466	0.301735563910184	0.4474136520910509	0.8521536868242798	0.9529711047303996	0.9336991268291058	-0.04406657297845639	-0.001120899788575818	0.1816212726930018	0.1393338516628337	-0.001876896826763413	-0.08102746670753642
Lib 7	True	O14617-658	-0.9030097955422061	-0.876854106802193	-0.7918671202074709	-0.459870843539558	-0.3510957929098945	-0.3252989519953838	-1.02641790483051	-0.9989803013828364	-1.195662773791955	-0.9047133938142078	-1.241314577418442	-1.767488571331416
Lib 7	True	Q92545-1863	-1.735445706262324	-1.648512240398295	-1.673072334645858	-1.205880997497101	-1.223016407901973	-1.241376030447987	-1.629534047396169	-1.659494408615634	-1.663930818335157	-1.669001608325583	-1.657623881713268	-1.357657749507071
Lib 7	True	Q8WUF5-183	0.320911136407976	0.1895579281867033	0.3412350362407912	0.822422736936475	0.5125542774067467	0.951434788604406	-1.951035985706542	-2.106257872244455	-1.293239156473793	-0.9808798981831921	-0.7281718675283197	-0.6395988256601691
Lib 7	True	Q8WUF5-187	0.320911136407976	0.1895579281867033	0.3412350362407912	0.822422736936475	0.5125542774067467	0.951434788604406	-1.339500266907554	-1.540299258075063	-1.293239156473793	-0.9808798981831921	-0.7281718675283197	-0.6395988256601691
Lib 7	True	A0A0R4J2E8-188	1.522768276831527	1.288267367782623	1.380216224915896	1.846698152228369	1.94688927532123	2.030522140684649	1.145909689514066	1.528474424519581	1.771266432913883	1.46246460242652	1.320800121553986	1.235795747273196
Lib 7	True	P48960-831	-0.6926470247073039	-0.501386846061698	-0.4028244653318533	-0.1600233954271077	0.07850202954220548	-0.05026950526418504	-1.95656076878441	-1.102374209019464	-1.446240484167285	-1.955884242403262	-2.04525433374085	-1.335442906900499
Lib 7	True	P85037-428	-1.885392150353283	-2.428741635797269	0.6565001359361083	1.055230168915966	1.128949105861551	1.27915442925611	0.9225163501908883	0.7874985113476436	0.8737068177649296	0.8613201224427154	0.9882906603100359	1.097415289617572
Lib 7	True	P52948-670	-1.851929517995223	0.05415513091060355	0.2062454766470915	0.5710125962774777	0.4857507161049941	0.7171502791296986	0.1794304051943599	0.3722587524718592	0.4040095275944403	-1.154107735743808	-0.06016865952916009	-0.02460496715460513
Lib 7	True	Q9UJU6-283	-0.7426636747538535	-0.7343897933846829	-0.9131151856354685	-0.336690160481441	-0.3109290804936781	-0.3007838179293993	-0.9413496902096047	-0.8338305647919348	-0.9416469673492136	-0.8109309734335438	-0.8651457979073593	-1.117473683823514
Lib 7	True	Q9Y613-498	-0.2818097243544935	-0.266715958874615	-0.2686977070086617	0.1762236235019496	0.1926386061529219	0.2605002125723085	-1.99581417918901	-1.280238838583101	-0.6995546601048948	-1.894034017257675	-0.7847215922100182	-2.564622835765721
Lib 7	True	O60784-462	0.5631991184054468	0.522450869957617	0.5197594878201227	0.9216843438918386	1.128985949737442	1.069542869728305	0.3355540017250119	0.5670923558649307	0.6000341688193875	0.4933711768492414	-1.886756401380356	0.1111956937860289
Lib 7	True	O60504-606	0.2587934243122136	0.3210532849667429	0.4398811246392419	0.7645811888210039	0.9389442074765565	0.8378657408738327	0.1510949273707723	0.4207958667118745	0.5989570141580745	0.3799586470372858	0.09430790692113272	0.4506072180816675
Lib 7	True	P49840-21	0.4652318133959811	0.4485625355535621	0.5566852294807483	0.8068921482611523	1.064457099107119	1.04589380982086	0.9286331809820556	1.124487030312437	1.190539584882796	1.085933437390328	0.7543577664465058	0.9208174950856294
Lib 7	True	F5H1U9-1297	-0.8199670179889957	-0.4559616269437282	-1.972435098694005	-0.1677197510781334	-0.0903702874846534	-0.1989039630966629	-1.337400642656467	-0.8536769894937656	-1.673792256457722	-0.3837730342733401	-0.520666979548104	-0.5081972363112777
Lib 7	True	O60271-217	-0.4038677049901215	-0.3907857122838272	-0.6307586127606762	-0.2614040170493461	-0.54183092186735	0.2888598151196892	-1.128276568656321	-1.461957028575956	-1.150952866332469	-0.6903700867843101	-0.5885483685387559	-0.9376810501586887
Lib 7	True	O60271-203	-0.4038677049901215	-0.3907857122838272	-0.6307586127606762	-0.2614040170493461	-0.54183092186735	0.2888598151196892	-1.128276568656321	-1.461957028575956	-1.150952866332469	-0.6903700867843101	-0.5885483685387559	-0.9376810501586887
Lib 7	True	E9PGT3-358	0.2470356860919421	0.2424644240557105	-0.1918453187736302	0.784956169104198	0.514491513268628	0.5433875789478728	-1.702736228570336	-0.7798481794911887	-1.693656718728425	-1.589310299350228	-0.4439901881899628	-1.580238353026142
Lib 7	True	E9PGT3-352	0.2470356860919421	0.2424644240557105	-0.1918453187736302	0.784956169104198	0.514491513268628	0.5433875789478728	-1.464612962049674	-0.9926311525851116	-1.926619242137656	-0.1996640647912979	-1.249375301855284	-2.156484166999592
Lib 7	True	P23443-444	-1.476932470522158	-0.1576066523373289	-0.2067660918471274	0.305011209670348	0.1142718255322934	0.3052182727342927	-1.646297103579045	-1.738112218157335	-0.8504565523742792	-0.0960173334268716	0.1369731926528515	-0.1455072910859512
Lib 7	True	P23443-441	-2.355985082047111	-0.1576066523373289	-0.2067660918471274	0.305011209670348	0.1142718255322934	0.3052182727342927	-0.9116065188080681	-1.204136512424216	-0.8504565523742792	-0.0960173334268716	0.1369731926528515	-0.1455072910859512
Lib 7	True	P23443-447	-1.979187240113281	-0.1576066523373289	-0.2067660918471274	0.305011209670348	0.1142718255322934	0.3052182727342927	-0.6513267594930254	-2.356314661341227	-0.8504565523742792	-0.0960173334268716	0.1369731926528515	-0.1455072910859512
Lib 7	True	P29536-520	0.647665356050955	-0.0347221773426655	0.366291370919469	0.6948334541976439	0.9971680073832846	0.9063418522971106	0.5977715234811901	0.3766753388197688	0.423228751664199	0.9415902707719053	0.7177154707354307	0.5015174132352225
Lib 7	True	Q8N6H7-368	0.001378595213206098	-0.0963579366745564	-0.02073825991673935	0.4209892495141744	0.3105306623232045	0.5122270018695756	0.1412456505815695	0.06395561825386407	0.2455450847858421	-1.485621881143157	0.3203735891842401	0.3611855405056105
Lib 7	True	H0Y2V6-1124	1.023162260741439	1.030225820818356	1.02431018633967	1.463291499483264	1.412137011113116	1.618897175691673	1.064418621873077	0.8426404129621081	0.6874793998880946	0.8974508114933796	1.16232216260902	-1.869700473110141
Lib 7	True	H0Y2V6-1129	1.023162260741439	1.030225820818356	1.02431018633967	1.463291499483264	1.412137011113116	1.618897175691673	1.064418621873077	0.8426404129621081	0.6874793998880946	0.8974508114933796	1.16232216260902	-1.756406041470922
Lib 7	True	Q9UK58-335	-0.7841732896298181	-0.5163499279946413	-0.5641977351089987	-0.02732096031328946	-0.1720604733561423	-0.2730327701251788	-0.2870843184347042	-0.2439321451675532	-0.2735575406981947	-0.03493910330769514	-2.181538834077853	-0.4993906707224147
Lib 7	True	Q9BY89-1760	-0.5517643944383871	-0.4778636567544442	-0.4152503264111092	-0.06630100904341063	-0.3073891462817315	0.1126207522754368	-2.002572215478336	-0.817166482571903	-0.7573235942873905	-0.8724675023255283	-0.8667090418321027	-0.9257900924201137
Lib 7	True	A0A1B0GTU4-106	0.8423783251761237	0.9236557296790081	0.8194656517259415	1.162680868301192	1.305152503248749	1.455370943372954	0.6318599243188024	0.7854334918188958	0.9024680946597057	0.8731967274706528	0.598096761606265	0.7085890308480369
Lib 7	True	O14544-311	-0.533007883033884	-0.4712799622943053	-0.6171543603784545	-0.05069149767937178	-0.07270402115805882	-0.1514634943752564	-0.8959196851499892	-0.5890377012283392	-0.4658384329647128	-0.7274469140597121	-0.6938971299102002	-0.7798432720799829
Lib 7	True	A0A499FJI4-3440	-1.216694497799585	-1.269240288089568	-1.287630193848059	-0.960327441760644	-0.6952261132386037	-0.9083778415981708	-1.277379686257551	-1.09469722480685	-1.438574303652558	-1.095509459478279	-1.060466346100091	-1.120585225488449
Lib 7	True	H0YMH7-104	-0.828760871095743	-0.8548476397561313	-0.9960971742829694	-0.6052237738041797	-0.4878174382040573	-0.3933836082346497	-0.8479263223572342	-0.8014021085310163	-0.9192228292741251	-0.8201879877465827	-0.9929415113624104	-1.064176632345929
Lib 7	True	Q9BWH2-151	-0.4529378010346504	-0.530218591394295	-0.5781332037733548	-0.1890485408342763	-0.1634612915856466	0.005103892856399239	-0.1115465940284828	-0.1237784862923231	-0.1745509115143636	-0.2009636852579568	-0.1063755384946784	-1.846654447312406
Lib 7	True	Q09161-22	0.9594985627270104	0.9641664176426255	0.7936253220262204	1.277095242083987	1.453061861424684	1.383693881996843	0.349071070758656	0.629774264301483	0.4778695126433415	0.5479043396835499	0.4271813023549562	0.1034444421782139
Lib 7	True	Q9BYX2-920	-0.05058755411975469	-0.2078339564906816	0.03740046065021124	0.1813984623074787	0.1530875532436027	0.5669968109617544	0.05345458817450555	-0.09788518821847698	0.03923279945982533	0.1144981135476164	0.07884270172604989	-0.02678981667636375
Lib 7	True	Q9BYX2-915	-0.05058755411975469	-0.2078339564906816	0.03740046065021124	0.1813984623074787	0.1530875532436027	0.5669968109617544	0.05345458817450555	-0.09788518821847698	0.03923279945982533	0.1144981135476164	0.07884270172604989	-0.02678981667636375
Lib 7	True	Q8WUF5-358	1.069045452412579	1.097377701372464	1.065176998182114	1.386690211022475	1.579831711713009	1.607820436844398	0.6556887276985659	-0.7033631920249866	0.7724493008768247	0.7671706412777984	0.6753550278562858	0.3049575112467405
Lib 7	True	O75410-276	-0.2653639973837407	-0.2826599926093561	-0.2366504961748654	0.0988038745834459	0.1691819029990698	0.2085546919031409	-0.9965034884069025	-1.700785337756458	-0.6088879044634735	-0.8102619438644232	-0.8497026237286337	-0.8958124250941556
Lib 7	True	Q9BV36-337	-0.1784390753922853	-0.09436346394747834	0.07316692502536917	0.2269836182837634	0.436896739675423	0.4120545515237579	-0.05412429358869392	0.02892950217953858	0.1876385609464707	-0.01180825287728594	-0.09937068155029043	0.04798261743391909
Lib 7	True	P08559-232	1.009912818203185	1.082911688919448	1.164928766216372	1.458364242142596	1.594884834637062	1.582578579590689	1.633189224561225	1.659360818921467	1.789826335033518	1.905667210035599	1.788012633708867	1.635768636282257
Lib 7	True	A0A2R8Y7R9-1181	-0.8346531520282751	-0.8794410619942377	-0.5946743042923519	-0.5147818813660693	-0.3691247895009755	-0.2513499409188194	-0.6135774732933849	-0.4440590794170806	-0.3340694125038047	-0.257905826088356	-0.3430478867178066	-0.3722956297571552
Lib 7	True	Q9UJM3-131	-0.1398363604572709	-0.002270088630332453	-0.07380321189693051	0.3726087805724403	0.2327185530378579	0.4105108082457682	-1.653565860079342	-0.714848044044384	-1.055884004975611	-2.46851070372462	-0.9487037746218493	-1.132317552338445
Lib 7	True	Q9UJM3-127	-0.1398363604572709	-0.002270088630332453	-0.07380321189693051	0.3726087805724403	0.2327185530378579	0.4105108082457682	-1.761289270765973	-1.378021688046008	-2.07620786447975	-1.057249445190261	-0.9487037746218493	-1.85237425589123
Lib 7	True	E5RJU9-275	0.05776578088153773	-0.08001526769353527	-0.1620632454311091	0.1914685291476292	0.4363269801320235	0.4258102137226373	-0.4373784888874173	-0.4157936053338687	-0.3685866143394692	-0.4288647161628659	-0.672621747524028	-1.777536823623324
Lib 7	True	E9PMR6-238	-1.485689747906109	-0.2708680544805601	-0.1574415749941885	0.2347088695088575	0.2946787582783993	0.04904103946437002	-0.1449799707603518	-0.0491815594944654	-0.2805342295140384	-0.2119127031485399	-0.2351586859866911	-2.103310810676235
Lib 7	True	Q8WX93-641	0.6413820790301947	0.2506368462255515	0.2794912800161292	0.5831303878593849	1.011865549702968	0.8919986402088185	0.1248237425790527	0.2204356590061386	0.2554695592733217	0.5674924010348773	0.2739248765073586	0.458237436339427
Lib 7	True	Q96EQ0-297	-1.46696480301488	-1.309657252412087	-1.445574914370826	-1.089856330927495	-1.064036351537531	-0.9776752687653525	-1.211532701473388	-2.013728896181576	-1.521300964245518	-1.862242537399772	-1.788698124369384	-1.658131525886116
Lib 7	True	I3L2J8-78	-0.63241274380105	-0.4197601759519875	-0.572988787955071	-0.1800612407679127	-0.4821241448542738	0.03994785043278867	-1.578652644140283	-1.871076080825192	-1.813029135944912	-0.6878714900244585	-0.6353250503190071	-0.5994428959744384
Lib 7	True	Q3V6T2-1417	-0.7596074326257631	-0.8381929641973594	-0.8666679918513509	-0.5100332099985723	-0.4864999264043228	-0.3392603235918304	-0.5677942717497941	-0.5674038738933893	-0.625551247266774	-1.714902755020326	-2.615768819360881	-0.5880708084482702
Lib 7	True	Q15365-264	0.7677026664273219	0.7309680824273673	0.5387728573736342	1.182815379943049	1.283440076275079	0.9545525535766896	1.227644504828907	1.404299866122529	1.345284411660447	1.345800379863693	1.226704817728632	0.990857277635564
Lib 7	True	O94804-952	-0.1926512941563071	-0.212365686388394	-0.148495627755853	0.0772455226214758	0.2301264549952675	0.2897008969135687	-0.8569177991899072	-1.837945847000508	-0.7334645847744697	-0.5453487063032847	-1.193325417298182	-1.179525776589351
Lib 7	True	A0A3B3IRT3-407	0.9200327132349215	0.8590092172968022	0.9011264285752578	1.328446529582872	1.380340072981969	1.309505330271778	0.9136531340216544	0.8779537259978919	0.8708084291984562	1.055901447072852	0.9279281365368569	0.7250821626603593
Lib 7	True	C9J869-85	-0.07656635282260375	-0.1609965710169275	-0.1189582726189965	0.1419089259451493	0.3912376752421395	0.2958478497644027	-0.4272921844320867	-0.1265597115900546	-0.3463233582627804	-0.223142779630713	-0.5830999278394358	-0.6390509863148828
Lib 7	True	F8VPD4-1796	1.725481254735082	1.794840067186679	1.563280935086359	2.019106000861944	2.294828395864872	2.137224907062058	1.995880571181402	2.206311272003392	2.208096093371238	2.277005889597547	1.892130412887844	1.806579724835194
Lib 7	True	Q6PKG0-376	-0.3985218479522115	-0.4240121798521171	-0.5152854760327019	-0.01304497039122616	-0.0644431890438203	-0.06418511301108591	-1.382511403555474	-0.5838961526693948	-0.8261126365399537	-0.6320818031577151	-0.3897989850636145	-0.7092033493299307
Lib 7	True	I3L2J8-47	-0.6126681447673608	-0.5984756966270725	-0.4841306198624611	-0.2727135689364775	-0.1670448428963606	-0.1287261018337414	-0.9212096689423304	-0.9823000083084217	-1.793451322590001	-0.9264324045676612	-1.411420831329343	-1.324999096300391
Lib 7	True	Q9Y5W3-173	-0.3508366444558278	-0.2320212180765657	-0.06515779416832021	0.1922453450990373	-0.02280062971751289	0.295823548088282	-1.708714728170994	-0.3198857071732928	-1.758243720974225	-0.8782738222744351	-2.150219928300041	-1.653436480494322
Lib 7	True	Q9Y5W3-177	-0.3508366444558278	-0.2320212180765657	-0.06515779416832021	0.1922453450990373	-0.02280062971751289	0.295823548088282	-1.726776550454387	-1.222227198464729	-1.541663142623337	-0.8782738222744351	-1.53816954203932	-1.216146186070928
Lib 7	True	A0A286YFD6-20	0.4910950298224103	0.4333199207547088	0.4216353038941078	0.6893543038039178	1.010404870372007	0.8471715767069535	0.6507039979393474	0.8700215523182167	0.8293701592036505	0.9443486208889997	0.8247175588377174	0.7290615347855204
Lib 7	True	Q14934-213	-0.3083253453996813	-0.04616735893637289	-0.1129655078792985	0.4027369524329391	-0.10139083749972	0.3040237855384691	-0.3137673120689689	-0.3778568715811431	-0.3314974822997066	0.103703117154565	0.471405424574398	0.4461722809037335
Lib 7	True	Q14934-217	-0.3083253453996813	-0.04616735893637289	-0.1129655078792985	0.4027369524329391	-0.10139083749972	0.3040237855384691	-0.3137673120689689	-0.3778568715811431	-0.3314974822997066	0.103703117154565	0.471405424574398	0.4461722809037335
Lib 7	True	D6R938-276	0.3136923193021087	0.06413829370933793	0.09940816424176262	0.9129637565635392	0.3290181490420859	0.4332688849777076	0.4303502508217401	0.2908926122732981	0.2678962945567324	0.499955722016214	0.1279047827764145	0.09025885160006349
Lib 7	True	A0A1B0GTL5-395	0.7796870090974948	0.6896030947131534	0.7728416238471696	0.9631805101586517	1.217541451504224	1.224367018729445	0.7992213405996066	0.7972160442263093	0.7132440621228723	0.7322457118388703	0.6196955003428816	0.6934725258974809
Lib 7	True	C9JEZ4-89	1.451979949091655	1.342353839417875	1.421477661480616	1.738184647263938	1.907348083296089	1.855975980891226	0.942263778850829	0.9850197752966412	0.9897594691656726	1.248848587295827	1.043947113050156	1.120342501804011
Lib 7	True	Q7L804-388	0.1284380500192791	0.2407323350502983	0.143421041840804	0.5783195498599185	0.5481079736001093	0.5639672614071787	-1.342983078176427	-1.44883207658289	-1.315998170359729	-0.6129718311480314	-1.102779175849391	-2.128143650393444
Lib 7	True	Q68CZ2-776	1.591849387860572	1.649541388057794	1.654835336602057	1.949726856428757	2.114002224383438	2.100056401869745	1.259472839113042	1.496692229188433	1.633427733806728	1.651767944378293	1.534595593139053	1.52874676669612
Lib 7	True	Q9NP61-143	0.2510245900290494	0.07182179609627111	0.3128640704155372	0.4215199336117044	0.6231582146912791	0.7044795034024632	-0.7042650617790595	-0.09420133293467059	0.2762798281234255	0.03808090134251948	-0.2825602838711793	-0.139358609365721
Lib 7	True	A0A087WZG4-1124	-0.1283008457328481	-0.2532904949620788	-0.06801505918958256	0.05101931996184499	0.2561700180963016	0.3138138046809794	-1.056853402689266	-1.050879688798192	0.1285588670199272	-1.551381342508897	-1.773601372004772	-0.1970968240673808
Lib 7	True	Q9Y4H2-306	1.233282878168169	1.233658714885973	1.014024868905037	1.379514189733148	1.546417680554819	1.695372844140231	1.26832753471647	1.355280119708777	1.401063450826248	1.631767977428093	1.353304303688576	1.525974391437795
Lib 7	True	O75420-638	-0.3997778316850052	-0.4431586675306746	-0.2908299027775545	-0.0003585142026072788	0.006292123167718658	-0.03161384968621368	-0.7746438256086206	-0.9510940187487165	-1.729114576851241	-1.831012135080929	-0.6102204578963095	-1.992041344229112
Lib 7	True	E7EPX0-472	0.4785364028226728	0.5026569182570345	0.5959445959856184	0.896814828357094	0.8506932442622556	0.9690450698014318	-0.1218055128306954	-0.3212677301004598	-0.3958631748848854	-0.2469878387244646	-0.2128785478703723	-0.2685712646341875
Lib 7	True	P17535-100	0.6641585727923063	0.4325416643226187	0.37113076164302	0.8086460591571858	1.065179745101695	0.8196336269205005	0.4054730624428045	0.4407878459994607	0.429176698725775	0.5232006844521435	0.3744034627744841	0.1900180581137307
Lib 7	True	Q9UPQ0-377	-0.8666600456330935	-0.8436736315616475	-0.8544496747235445	-0.606948243749365	-0.4321949463017027	-0.5161360070447014	-1.898851379970209	-1.394884280448953	-1.414667599667423	-1.076102889632452	-1.012717317381227	-0.8037705574568634
Lib 7	True	Q09666-41	0.4574496517477005	0.4289250488650485	0.4514892491943628	0.7232238928348711	0.8597947142027826	0.8674230126232042	0.03597818413176121	0.2311644936978345	0.3590655478007471	0.3879554074436777	0.2685043762129188	0.1444112693673849
Lib 7	True	Q86TB9-184	1.295538329096411	0.9536928475352277	1.479484392348794	1.714841971564115	1.501431738772193	1.785244690666361	1.685656935158397	1.418579062957477	1.535688437835609	1.509630131377948	1.717865778936433	1.90647875406723
Lib 7	True	E7EPX0-468	0.5913843478529781	0.5959633322731109	0.6879080130171953	0.9948010600766828	0.9485204694896691	1.062686853884813	-0.02882782623410159	-0.2280194579210993	-0.3017432558793554	-0.1489582580000452	-0.120799475133048	-0.1680458757757009
Lib 7	True	H0Y3L9-662	-1.655971248798778	-1.468253945462201	-1.436586152016603	-1.152690050698048	-1.232135798860602	-1.214806749653049	-0.8248538016721381	-0.8073008347512854	-0.866182970301856	-0.9587147140709195	-0.7632392384211951	-0.8511456809575642
Lib 7	True	Q9BTC0-1456	-0.2416864886904059	-0.2245864384879982	-0.2805643965733403	-0.09563687338930668	0.1548248377375939	0.1751115013142363	-0.4771066220651419	-0.3143681231205652	-0.203428947059433	-0.3550592626926785	-0.8003850376573246	-0.5028654483541058
Lib 7	True	Q14693-162	-0.56405504942405	-0.6935078307456523	-0.4923728902603673	-0.3996973480412835	-0.4262824512737382	-0.04973606335556058	-1.272103665829865	-0.9193151543394926	-0.7903954090740284	-0.9157697017190887	-1.015986992994333	-0.7780765813035422
Lib 7	True	I1E4Y6-26	0.8849652313564346	0.8976227449021723	0.5200253347235997	1.362603190927609	1.16762139287766	1.050467109976941	-0.122499593934744	-0.2874114822405521	-1.003175046442706	-0.08094027585599955	0.08988763961853033	-1.89156476954829
Lib 7	True	I1E4Y6-30	0.8849652313564346	0.8976227449021723	0.5200253347235997	1.362603190927609	1.16762139287766	1.050467109976941	-0.122499593934744	-0.2874114822405521	-1.003175046442706	-0.08094027585599955	0.08988763961853033	-2.055466112206121
Lib 7	True	Q86TB9-194	0.1290897425281967	0.1462373794936074	0.1018125272226519	0.4688512020221353	0.5893905414554245	0.4318893336580528	0.4988035336611232	0.5501044365215126	0.6404394751129213	0.5950230381139074	0.6167875602430019	0.3897722571736101
Lib 7	True	E9PGT3-369	-1.11489076747008	-1.123203711375178	-1.031677494756102	-0.7220849026231055	-0.7203727710921807	-0.8312185640373784	-1.687221704644907	-1.288449990772962	-1.130439697633086	-1.157900896380125	-1.248601513273689	-2.453037322993084
Lib 7	True	H7BYT1-349	-1.401085916075066	-0.6557109342889011	-0.5755350322724272	-0.3652911609002396	-0.4634078466218788	-0.1816779818779747	-0.7635096583474422	-1.080434632442014	-0.9640443733238637	-1.577752150745866	-1.045129571791217	-0.8777558462373994
Lib 7	True	H7BYT1-347	-1.661728736241712	-0.6557109342889011	-0.5755350322724272	-0.3652911609002396	-0.4634078466218788	-0.1816779818779747	-0.7635096583474422	-1.080434632442014	-0.9640443733238637	-1.778394872181667	-1.045129571791217	-0.8777558462373994
Lib 7	True	Q12888-1056	0.3604217414236831	0.2728538716807754	0.452400917670712	0.6686323446168316	0.7606127614215488	0.7642107453848589	-0.07041306789326839	0.2512424356264544	0.2600570372491841	0.1257503222788892	0.02558296606032986	0.1354641091287067
Lib 7	True	Q96CV9-177	-1.306888744781942	-1.366552176575975	-1.100024149933281	-1.036696989062168	-0.961346303389065	-0.8499614488717202	-0.472702858546059	-0.3036796335159834	-0.2052333351460273	-0.521873223711979	-0.6476837236019547	-0.8327154481631326
Lib 7	True	Q9UKA4-18	-1.617275060249116	-1.711208085958717	-1.435731841571976	-1.396092235662153	-1.33618553110177	-1.316469863069664	-1.846933752746853	-1.631603465571104	-1.624087104282543	-1.611667787243461	-1.534380408307508	-2.212975223920192
Lib 7	True	Q86TB9-179	1.341966095430467	1.025260977343568	1.515581639744337	1.756394076055364	1.544763076046921	1.817289285418674	1.693083510730968	1.456838101223254	1.573415467348439	1.551485728639735	1.757277870100204	1.945550660297692
Lib 7	True	Q9P0K7-297	-0.31967597275662	-0.3841650686213255	-0.3907571601149464	-0.1764783036534466	0.06139091665529568	0.01124413359117049	-1.49864123005466	-1.740522010997018	-1.844223069360399	-1.700417355133976	-1.924807010982923	-1.873930836070931
Lib 7	True	P12270-2155	0.7448841873797922	0.732457972537094	0.858443239305109	1.116119487388854	1.163867097729533	1.186321233725827	-1.839164918936985	-2.122829066432798	-1.167186368875152	-0.7216106904287274	-1.484806934267559	-0.6950886218667689
Lib 7	True	Q12888-366	1.008316574790043	0.893029362970918	1.007030180332298	1.317932616873294	1.390698224969397	1.358722308017597	0.3539997218685845	0.5168813290194361	0.6776440256453479	0.5884531151972049	0.4838167085559411	0.3373708719495395
Lib 7	True	F8WBF9-234	0.211621145044215	0.06886727710876187	0.1545875215964324	-1.051067913398439	0.4083320498948402	0.4754521576825558	0.3120516079098607	-0.6978368402921794	0.01095160319129305	0.2444715271605592	0.3967490757894193	0.1336264610572433
Lib 7	True	I1E4Y6-160	0.06187696414187992	-0.009308884379894926	-0.02334707756227248	0.503149180556615	0.5494661057063321	0.06024379647438204	-0.9631612261361501	-0.8854640094330599	-1.110530118390803	-0.3914633981682904	-0.5629818244683523	-0.6756632633109582
Lib 7	True	Q6PKG0-766	1.901817897151564	1.989897458296247	2.035279320212021	2.388365423521106	2.304819329603936	2.434315821602983	2.323681484621288	2.121011652780933	2.216315855990659	2.190175295094482	2.344160127301574	2.505978030550606
Lib 7	True	Q09666-5110	2.491869645334865	2.511126149070894	2.328447370672648	2.888166266739859	2.957530395460298	2.810758008646407	1.525898140591256	1.60276000153214	1.637663847095254	1.856902184648526	1.774878157271268	1.655130646933815
Lib 7	True	Q5VZ89-1325	-1.063943342864445	-0.90363171090423	-0.9295201388034621	-0.5383973492295846	-0.6414907860357081	-0.7455623335447387	-1.121696908266628	-1.158363694002452	-1.15879736741865	-0.8822676583205221	-0.972500839546403	-1.041987262854291
Lib 7	True	Q6VMQ6-559	-1.007717382062459	-0.9408472246376823	-0.9326911942230204	-0.6238346942463249	-0.6786176046232252	-0.6428977817853102	-2.444011280745904	-2.016582387645684	-1.953821120989765	-1.324267824036677	-1.052684666950529	-1.646751849065043
Lib 7	True	Q14D04-430	0.3487008296318236	0.5020991100265909	0.5244038728162336	0.7412350951066358	0.800169241613064	0.8721437331993673	0.6766352661365372	0.8192001721666892	0.8637056450771652	0.7541025597004902	0.7107917870969148	0.51308987189047
Lib 7	True	Q8WX93-893	2.061780609371931	1.800033836243079	1.608446743902496	2.136317035772955	2.395727530315896	2.228916356091999	1.623768613811725	1.733648192681778	1.806358946294779	1.900154944068753	1.577694049126825	1.521981245424002
Lib 7	True	F5GZK9-149	-0.1303889935893089	-0.1632802966934482	-0.2544696705691295	0.1009513609639755	0.2291078572712067	0.1429269247046421	-0.3945555837794372	-0.433182059912068	-0.4857614595431896	-0.4827363062986365	-0.8175305001995867	-0.6979904032932662
Lib 7	True	Q9C0C2-691	-0.04854126786843264	-0.2016477728787308	-0.05019842987327498	0.2118761312988235	0.2208286972176981	0.2870518082356388	-0.7404983600319273	0.04849299779513548	0.3063185867794789	0.1696834690712798	-0.0418623828652462	0.06907684397395812
Lib 7	True	H0Y612-880	-0.3042601623383468	-0.07421765723336268	-0.3356068862254906	0.04587221846935424	-0.03096121041068683	0.2086098340832732	-0.3552684733072857	-0.2077911214194518	0.07354391076396319	-0.2458138703888664	-0.5169430813045479	-1.017374241362998
Lib 7	True	Q9H792-587	-0.4104601206673692	-0.2501979767231688	-0.3568351251215677	-0.1253529043607328	-0.01425221970916561	0.05915577112380094	-0.1901902108739558	-0.1776594948121585	-0.2938470999218986	-0.17934080957431	-0.2023104827948931	-0.2533011495874474
Lib 7	True	Q15742-162	-0.7850897640410768	-0.4711734942553945	-0.6036292604369383	-0.2616740814529353	-0.2940562984714138	-0.3247649118513504	-0.5989730995512456	-0.6855917323672522	-0.7334718982122129	-0.9419775123765256	-0.7972518601274478	-0.8127616479934399
Lib 7	True	Q8N3D4-310	0.5073205606534348	0.5334358311230144	0.4508555958899948	0.7645856458877028	0.8922478508881768	0.8609007610034173	0.8456451791910683	0.8851035101884691	0.810348938698537	0.9592130791614424	0.7488611354403782	0.6597151514985906
Lib 7	True	Q15942-344	1.582081992836752	1.496065334664707	1.389609055545434	1.784851899768382	1.966623321416613	1.863368302668058	1.186478869850769	1.344746764220125	1.371601856536894	1.48621844843961	1.1614035365278	1.258210187064265
Lib 7	True	Q9H8N7-449	-0.5544820987793512	-0.5824378310105928	-0.3035285746884598	-0.3049180461350923	-0.2272333316659883	-0.02751523009530262	-0.1314565409137038	-0.04377870263489759	0.08227379448994844	-0.1702179944289065	-0.2444796058001243	-0.05277998296234642
Lib 7	True	Q9P206-971	0.464418481595012	0.4224116162923991	0.05286315271399662	0.6426529725877907	0.4389623033110098	0.8143327276992688	0.552572735432841	0.3084704453432545	0.1461804287240967	-0.5163311299776108	-0.2434742568984716	0.1152651063614468
Lib 7	True	Q9P206-979	0.464418481595012	0.4224116162923991	0.05286315271399662	0.6426529725877907	0.4389623033110098	0.8143327276992688	0.552572735432841	0.3084704453432545	0.1461804287240967	-0.5163311299776108	-0.2434742568984716	0.1152651063614468
Lib 7	True	C9JEZ4-144	0.634320405865906	0.5473848672957559	0.5465985798551931	0.762289448874325	1.012471527696205	0.9433641126718183	0.2174761374104097	0.3738388149989278	0.3962589036232307	0.4507077752154157	0.2078572458883179	0.03719344367654719
Lib 7	True	O75385-450	-0.2584644218048509	-0.2040585753797376	-0.3161072848940352	0.09439641893560596	0.1447405393065395	-0.0400989131910993	-0.1591208625413717	-0.02453735330230749	-0.06232432465878103	-0.08171587434660467	-0.1792437423285786	-0.1198053633223844
Lib 7	True	Q96JM3-173	-0.2171742445479894	0.0801847853439477	-0.2352258127863975	0.2829920948828293	0.3209305611377535	0.04807380650404536	0.3561341339817803	0.291426404557888	0.09494721154405804	0.09830611681975712	-0.01362567119403484	-1.51561173293621
Lib 7	True	C9J0I9-278	-0.3533978075637964	-0.6174992526291726	-0.1704618570258729	-0.02624460686877163	-0.1312102965140071	0.003926446388270188	-0.5775431674672507	-0.6624420482398778	-0.4699687859920333	-0.4880471957780349	-0.4872384781850784	-0.9606948430968224
Lib 7	True	P07355-24	0.3267461583188812	0.4117835638381937	0.374116021577267	0.6041543934271115	0.7180780218131155	0.7286280770175294	0.6601228347663386	0.8182252870368216	0.7892162520125777	0.7192530955942589	0.6407275470878799	0.6932856521472558
Lib 7	True	Q13131-356	-0.3538397789231702	-0.4402948704959005	-0.4164895446099617	-0.1098214705648396	-0.1657196454019896	-0.05398835912401763	-2.022408159689928	-0.3398081719804329	0.1649402559812063	-0.02827195750961379	-0.0157626733357791	-0.2722342962303523
Lib 7	True	A2A2D0-38	2.311097112266328	2.102391266574661	2.191063468105606	2.502253694422655	2.72951932088572	2.551610495166347	2.486020998725136	2.571045554137056	2.59208522598182	2.528265879519001	2.461639170141177	2.424289277170478
Lib 7	True	Q09666-1298	-0.7627435416029635	-0.6774777231341896	-0.5603024731875242	-0.248327272306394	-0.5084489096025746	-0.3792308079221848	-0.2794876099742142	-0.2460841583723692	-0.02466997683839994	-0.3107599717143084	-0.2036123213678549	-0.2279947141336384
Lib 7	True	P98082-401	1.080407946413411	0.9651668389169789	1.022649608880971	1.161141565009094	1.487953916999142	1.384598686676779	1.277113462810043	1.419448533611324	1.428418879001517	1.400440814669282	1.186551639308791	1.156853737273783
Lib 7	True	Q9Y3Q8-279	0.7205656463163066	0.9149286186535748	0.7507638514991528	1.180984263684298	1.219050754155946	1.031787478354826	0.2434161026291501	0.2129951906152331	0.08900959076976814	0.3762486570548725	0.1481490782588069	0.1109383400382019
Lib 7	True	Q09666-511	1.704946418254922	1.703663337639748	1.743305088554534	2.121564840863712	2.183340846677034	1.984650211481071	1.166829882838303	1.260877207700276	1.320422078997403	1.461023716144024	1.424084135606938	1.326670527424795
Lib 7	True	E9PMR6-234	-0.5108697425947568	-0.4984220118997875	-0.3638294501566055	-0.2513068552593898	-0.3926262416002536	-0.006552357773108543	-1.283030515884856	-1.004838594672027	-0.6496201140211947	-1.085185079850292	-0.7303624919967057	-0.6630788093662717
Lib 7	True	Q8ND56-183	1.477407027354718	1.506276673090551	1.455358221261798	1.91636564835235	1.74223115692998	1.828236334341354	1.243550264228291	0.750774119955982	0.7908707889647383	1.458044364039685	1.483663684855722	1.201830095949819
Lib 7	True	O14745-280	0.5920203639902836	0.6124054039552739	0.6152288120841503	0.7228157206210734	0.8667141101026292	1.044878483777634	0.4133202399286192	0.6077048658243338	0.756592124904896	0.5725609452095513	0.4011991149702274	0.2730337729288145
Lib 7	True	Q9P0V3-44	-0.4147379302567457	-0.3698474270024228	-0.2844804254838941	-0.06364330705497048	-0.02182239096602071	-0.1068454826880016	-0.758103092809163	-0.4986092410956418	-0.3816281781193483	-0.2930987798566357	-0.4760087740415117	-0.5102106273013339
Lib 7	True	Q9P2B4-563	0.4889854888880205	0.3358595389949742	0.1656353491457473	0.6757626837465837	0.6088233018000642	0.6730076910032282	-1.228273280208637	-1.050134593714223	-0.9739232615806648	-2.010779926290845	-1.990949846523689	-1.604885290987944
Lib 7	True	A9Z1X7-583	1.82904888484464	1.5091036370306	1.758407217034994	2.301982999275823	1.725834178061832	2.082518995554926	1.215330872478805	1.257364789872301	1.426656271127171	1.981603227497237	2.09363532266877	2.168526955077838
Lib 7	True	A9Z1X7-581	1.82904888484464	1.5091036370306	1.758407217034994	2.301982999275823	1.725834178061832	2.082518995554926	1.215330872478805	1.257364789872301	1.426656271127171	1.981603227497237	2.09363532266877	2.168526955077838
Lib 7	True	E9PSH4-75	1.292750260261381	1.405039299337634	1.207480116195528	1.593733044855117	1.624268119619254	1.67216116721319	1.647523093588938	1.647132629921729	1.555397675670294	1.65902042487019	1.595083917073352	1.565072248986434
Lib 7	True	Q9BY89-1062	0.8964300288185401	0.940769281486412	0.4369798385454053	1.117169089609688	0.6272371302043689	1.290437777510801	0.2300211113018594	-0.03851791025694026	0.3199277859576455	0.6722955340207077	0.4944563722034954	0.6417920852850686
Lib 7	True	Q96D71-482	0.1269371267787127	0.1472846627789827	-0.003827832315788191	0.264097372614341	0.4953503175929087	0.3771305786168778	-0.003495737664253002	0.2248786347038633	0.2164857076743873	0.07668256213154435	-0.1546795863990794	-0.200405522396087
Lib 7	True	Q8ND56-178	1.392827437045632	1.420745676742202	1.361881807451032	1.782860282694886	1.638376381418549	1.745111633106099	1.161388917696778	-1.419446838879161	-1.692358926046777	-1.223518075302232	-1.236305736217497	-1.781125812540727
Lib 7	True	Q6R327-1591	-0.329824125623213	-0.320123992991942	-0.2863661118518859	-0.0210182789658348	-0.03775492155216194	-0.0341189634587964	-0.04674746270484695	-0.2853330562473329	-0.272970508913069	-0.1931085387524955	-0.1635721373119492	-0.3145398112061477
Lib 7	True	Q9Y4P8-413	0.8614462621049677	0.8147491367502965	0.7437516974419348	1.011469165361418	1.167153294240981	1.148828010882541	0.7434264631361883	0.8748826171783846	0.8996194426400022	0.6936957735312642	0.5712877890091045	-0.9060530498200933
Lib 7	True	Q8N108-488	0.6752400533903476	0.62204559318833	0.6064411553682292	0.9438766000867239	0.7252032067413443	1.050220388172169	0.4843150514386936	0.186679749731098	0.4271621103963275	0.5717783245134362	0.6143990015437847	0.5649987591835602
Lib 7	True	Q92538-1773	0.6326796512056222	0.6356020993126446	0.3566209415913906	0.7911855704441056	0.9071436613688586	0.8599049754879625	-1.983465544228367	0.3830818167579266	0.4813492234614321	0.5651589448449907	-1.571255198540085	0.2163967094793094
Lib 7	True	Q13425-222	0.5111468336249463	0.6080007077288425	0.7608375181525869	0.8794718683041003	0.9885826268329287	0.9402856732053739	0.5047876889544927	0.7198903872230549	0.8840529567145492	0.605166951266755	0.4765769596547397	0.3819442425364097
Lib 7	True	B1AUU8-662	-0.5123438398762681	-0.6065612317221603	-0.5012494674460195	-0.3675076662118064	-0.1886620075097782	-0.2774722074145963	-1.06749406229681	-1.157381734835763	-1.081381264862202	-1.069408635623979	-1.056354848121004	-1.426318586963709
Lib 7	True	Q13541-65	1.996233927938206	2.06789321001216	2.000819962077834	2.269459919784738	2.493826063933158	2.328516443136471	2.399380832105802	2.491419006101201	2.55437554878689	2.461878607586576	2.297739655438983	2.206589282963703
Lib 7	True	B0QY64-12	-0.3759943664245603	-0.4281460896478429	-1.605719145422778	-0.2592927600489507	-0.04368432645669624	-0.1216966452702356	-1.890139934195032	-0.0314664464397774	-2.101444162258002	-0.2953053712211555	-0.5233312078476349	-0.4425073227897318
Lib 7	True	Q9C0C2-836	0.5239772084963199	0.5492063437120562	0.6330202587539132	0.7334710229479986	0.8775587862793682	0.9196350403385558	0.3572120600215613	0.4903168895236961	0.544713180072002	0.4617644703588765	0.3718384240453868	0.2032858969301094
Lib 7	True	O14686-2274	-0.7663234597342043	-0.6096267009012645	-0.7471602851783029	-0.3993782783075882	-0.356111353228015	-0.5825468700473282	-1.395208686018808	-1.986158959013259	-1.11388321431786	-0.9017107574815876	-0.6329067212997392	-0.9198500952999247
Lib 7	True	Q86UU1-578	1.230014976251008	1.252293688506147	1.322573686567659	1.257017113284056	1.139356723590548	1.845667221848788	0.2806619551025061	0.5429561881914696	1.069999788617731	1.19710670285226	1.606121181314976	1.485453515697661
Lib 7	True	A0A087WTT2-24	-0.2595712939158154	-0.3022915165881608	-0.2856030877769614	-0.08238351403954974	-0.120449737912918	0.06917783573826884	-1.342987154089698	-1.161377041791815	-0.4199934458146324	-2.155098652816104	-1.105685333467131	-0.800954635760451
Lib 7	True	Q9P2E7-897	-0.3036084797269534	-0.5149870717996204	-0.559484835675033	-0.4742136604942864	-0.08245236245042231	-0.1335578673537714	-0.6548541952156148	-0.5219983329580289	-0.6598784717087404	-0.3633171605883463	-0.7487110313373353	-0.4769970060667751
Lib 7	True	Q9ULC8-606	-0.6912912684332644	-0.6659364421551317	-0.6817544034044212	-0.5526042708127983	-0.4031857742305521	-0.3988119879721677	-1.25451447240901	-0.4226160810501447	-0.3980277135692606	-0.343580515317137	-1.886299279831247	-1.745776186324933
Lib 7	True	O15021-1779	-0.5593636463291373	-0.4464550196125143	-0.472639848197179	-0.3446113499821986	-0.3155239274657203	-0.1526993719689591	-1.201106218113387	-1.029683070111107	-0.9389787622560759	-1.119474468930134	-1.099436650501844	-1.103236421236099
Lib 7	True	P98174-715	-0.4262973379669099	-0.5391566885292629	-0.5754138104190035	-0.2065579835310222	-0.4082665970153572	-0.2074553889581898	-0.8138095537572009	-1.016865428309528	-0.8083123901003644	-0.9656926705599295	-0.9922668856401747	-0.9030030947897225
Lib 7	True	P98174-711	-0.4262973379669099	-0.5391566885292629	-0.5754138104190035	-0.2065579835310222	-0.4082665970153572	-0.2074553889581898	-0.8138095537572009	-1.016865428309528	-0.8083123901003644	-0.9656926705599295	-0.9922668856401747	-0.9030030947897225
Lib 7	True	A0A2R8Y7R9-650	-0.636962356054791	-0.5569878058588194	-0.5988175895252413	-1.749105809293055	-0.3948389504505874	-0.4192233337439921	-0.3281479862667281	-0.4140511885823496	-0.4724316135785042	-0.3649317669570645	-1.968004749272133	-0.617202367110625
Lib 7	True	Q9BY89-1059	1.184190562872555	1.092016548886354	0.7333909826823551	1.368674217527693	0.8947222856160967	1.471951795581685	0.2834226320666798	0.4635045120100836	0.640415793123869	0.9443098615438367	0.8081475194556611	0.9106888786826993
Lib 7	True	P46013-1131	0.374928461625542	0.5263174207811279	0.5256757300922498	0.7276465637000255	0.7250762278149023	0.7757545548033822	0.6439003055180272	0.6116977298909207	0.5214208888326749	0.4922925269819235	0.2662478421022415	0.1722636934555782
Lib 7	True	F8WBF9-236	0.8672854419518695	0.8004887764184576	0.9966781789527821	1.145043940883056	1.175401516114566	1.203158977218361	1.049169306821177	-1.395965235185018	0.7489518466244065	1.010475165882097	1.166799861417052	1.057146938024146
Lib 7	True	P02794-179	1.798734008026282	1.824185899589298	1.674967791885516	2.228821968023558	2.126718630947148	1.946250717292776	0.1204726349592501	0.8714495477472011	0.4511533909367728	1.646256432957114	1.398397447950859	1.533173226370631
Lib 7	True	Q9Y613-523	1.08286640653675	1.117986931656301	1.01832155129495	1.399673535585319	1.384900172109625	1.313558053440439	0.6966991718028199	0.7069697679194006	0.7736154429620239	0.869333541316173	0.8381503965093444	0.6658693179368076
Lib 7	True	O00151-90	-0.325828867287429	-0.433468467110006	-0.3981483890446984	-0.1947415648591676	-0.08518601887977201	-0.1574223528387466	-0.4961898453351211	-0.4113242835497582	-0.3344880886108689	-0.4021866714403756	-0.386882460026244	-0.5273354083149241
Lib 7	True	Q9C0B5-432	0.5182677679744849	0.4708095327444005	0.4586351088176646	0.6164750965335752	0.6286641515727042	0.866020438390645	0.4001114500997876	0.4416241800223016	0.4660584456495162	0.6313780322212449	0.6226232812512115	0.5509763580184354
Lib 7	True	Q7Z434-222	-0.1904579414404023	-0.05850266070947626	0.05700575518839411	0.25320416557013	0.164609815253011	0.1507979785549363	-0.9938697449673322	-1.276158392128672	-0.487878776500049	-0.3793439509863634	-1.824808243256017	-0.9777552749745985
Lib 7	True	Q96TA1-692	3.202065419696949	3.113798627400338	2.987210385221728	3.534296927354543	3.361780883330306	3.446387356852775	2.805182769019692	2.601681943545997	2.678544447513914	2.799621336806688	2.962705651942479	2.658173331710973
Lib 7	True	Q96TA1-696	3.202065419696949	3.113798627400338	2.987210385221728	3.534296927354543	3.361780883330306	3.446387356852775	2.805182769019692	2.601681943545997	2.678544447513914	2.799621336806688	2.962705651942479	2.658173331710973
Lib 7	True	P07355-26	0.1213215620790168	0.02141561284897334	0.1406144614108281	0.4109041961332773	0.2287790049293539	0.3728217481221643	0.3573470894621013	0.1421759184113971	0.3058378222689557	0.09645065207220266	-0.2542660758254071	0.07246023969694856
Lib 7	True	Q15149-4386	2.031197730999832	2.123060042294743	2.269575590342213	2.421740739063214	2.255303915423682	2.569221446874769	2.061741879954115	1.894243673237271	2.108145855780338	2.289532301675173	2.470610657391551	2.363259133354369
Lib 7	True	P29317-897	1.646689473536218	1.184963252588449	1.552501493909457	1.800595194088715	1.611178798892988	1.874550813180025	0.2580124222879379	0.5759743796350902	-2.474785893814881	1.66311537803442	1.27486078605915	0.6688902946908521
Lib 7	True	Q9Y6G9-516	0.6273815080629929	0.5717966833255262	0.5500405687040928	0.7857243794081782	0.8907254815623059	0.8459531990071354	0.1977632993059573	0.4454109124378839	0.5521323951527063	0.3781890032590098	-2.16170429161194	-1.402466538633384
Lib 7	True	Q96GV9-167	-1.044670277924117	-1.117441376936717	-1.031264001109836	-0.8438655409090148	-0.8838542261543118	-0.8462062001114611	-0.9907708421865749	-1.036127968095891	-1.122494774232727	-0.944609255348214	-1.131917260377491	-1.303297939379415
Lib 7	True	Q9UKA4-448	-0.6246729338854958	-0.7827630866752355	-0.5597943004156714	-0.4221320443357146	-0.468723343441236	-0.4103046973686582	-0.936699910743378	-0.85946221995223	-0.873512137659832	-0.8204424539999826	-0.8531885843910043	-1.121811250605371
Lib 7	True	P29317-901	1.390671497434083	1.042563147465895	1.369429754136185	1.596821187439008	1.367677754620263	1.659582944142928	-1.752670360948942	-2.201165266442642	-1.980052782972143	-1.029326046744795	0.8555093388452415	0.3677472902597266
Lib 7	True	A0A2R8Y4W2-667	0.3984239862528965	0.3654911039023277	0.3695184813064266	0.7456324812492332	0.4857505967301411	0.6313968995226491	-0.5599832739070364	-0.5881974204432464	-0.6861761283926467	0.1498455379496182	-0.2178051347539118	-0.164005895822262
Lib 7	True	C9J6P4-378	0.3449433772824946	0.2921609348248903	0.300111230433688	0.4854354742562891	0.629368542003581	0.5403092180834577	0.4661067502068918	0.4838983360872711	0.5586913176693198	0.4451015515276791	0.4428564974272051	-0.9273193001715424
Lib 7	True	A0A087WXN9-600	-0.1152335239730395	-0.06974936132669847	-0.07227689053149429	0.05976070231387087	0.1988627100826241	0.1441538338828042	-1.313561995573781	-0.5044136126508624	-0.7893307084136967	-0.6105112098332729	-0.903094754687372	-1.26806361738574
Lib 7	True	Q9Y2I7-307	0.1386129306143958	0.2009509009868897	0.3672866245108277	0.5064452100656986	0.5498480254300782	0.4101139722241484	0.5018751101331373	0.6354843431815236	0.3876811053551169	0.6179931403823079	0.402016378542819	0.4385856818444029
Lib 7	True	Q96CC6-183	-1.066461048026397	-1.04237986023755	-0.9631309344243436	-1.039106411420696	-0.8977143339863093	-0.6847292274206905	-1.284183073594388	-1.338454225380537	-1.284810557608475	-0.7171920701769576	-1.413023110995939	-1.223097555233726
Lib 7	True	Q96CC6-180	-1.066461048026397	-1.04237986023755	-0.9631309344243436	-1.039106411420696	-0.8977143339863093	-0.6847292274206905	-1.525053729395146	-1.338454225380537	-2.332349019694457	-1.158915258596193	-1.413023110995939	-1.223097555233726
Lib 7	True	A0A3B3IRT3-160	-1.579969893878521	0.02572969816448164	-0.686675218849209	0.226833921984681	0.1044597579800543	0.2511506616066263	1.022773652903114	-0.8866680131062599	0.3825980157424337	0.5387565184156131	0.3770889203203142	0.5145545399225941
Lib 7	True	P02545-22	2.374202705046411	2.392717447682773	2.266672416768079	2.531216053014429	2.765655307401715	2.621586832454832	2.711632511377138	2.891810563231608	2.902265858087897	2.806036561627206	2.553414803177205	2.476191552162379
Lib 7	True	A0A2R8YFI4-66	0.08496198668193304	0.190796965375598	0.1254688002717178	0.2575041813754582	0.3734419119149995	0.4087495725691597	0.363643813107857	0.3393506124429112	0.2554707359835974	0.2830907615584344	0.1907362467902531	0.1602293848482398
Lib 7	True	P18583-94	-0.2439056507933226	-0.2857714631915623	-0.1251038567126164	0.0362000936165229	-0.01923755432327005	-0.002434769031558016	-0.3024762673647703	-0.04189738172333408	-0.1534353303726768	-0.1535062623203771	-0.4246498742401346	-0.5300119740051177
Lib 7	True	Q09666-210	1.593278121987558	1.472474042106031	1.413587915374424	1.76612392345736	1.752169632877561	1.783321095656431	1.500493732230493	1.301911983458387	1.296368954263681	1.356341762876551	1.411961216477427	1.476692362809592
Lib 7	True	B7Z3B9-448	0.1477346752243303	0.2011841271308993	0.1737064584939744	0.3879685815230117	0.3956073962185006	0.4127912387691313	-0.9513423127479597	-0.6317070579267976	-0.9109053177592012	-0.7597044516071106	-0.7155976792363021	-1.588680741635748
Lib 7	True	B7Z3B9-163	0.06573459444976039	0.134591905044795	-0.0249572907870091	0.2824874179742226	0.2025305596186122	0.3285466307542129	0.0009297445533975713	0.1841233947357281	0.06295585706384521	0.04659834890263598	-1.188962401740949	-0.07787559629529575
Lib 7	True	A0A494C1F2-433	1.460918132831826	1.558918948606788	1.684537507116049	1.786877001727222	-0.9482481166358122	1.80778644906002	1.031578474974977	0.7823765865419309	0.860925055527824	1.04276685417973	1.276540933344698	1.281426597384473
Lib 7	True	Q9Y2D5-748	0.9286756326439531	0.9027017079702403	0.8952769889793484	1.156073524310304	1.205773364546421	1.123650132346435	0.7392145252043038	0.8136841635370752	0.47843445335434	0.6348704036581915	0.3534550257977195	0.2593736391862051
Lib 7	True	Q9P0V3-241	-0.2970474728410174	-0.4826899446622546	-0.4657796586031934	-0.2847930985237982	-0.09055890611780683	-0.2334363942370778	-0.08118123400140016	-0.00353790427255412	-0.02837191680294902	-0.149292153445663	-0.2627641455548519	-0.5269386968606858
Lib 7	True	P52594-181	1.590597223806762	1.58074702259871	1.547818576744319	1.758769412528052	1.897658093489362	1.845684288502245	1.41559309200254	1.440015822431745	1.429182641480952	1.526932952015968	1.38409456633818	1.410421380462901
Lib 7	True	Q02078-489	-0.9295227120555825	-0.8229445626708807	-0.703750176070844	-0.5757544132280267	-0.7889592377975182	-0.5650379249129415	-1.063049812404863	-1.174554023618166	-1.114373233937606	-2.541796169647462	-1.267410844774312	-1.338806589926683
Lib 7	True	Q02078-479	-0.9295227120555825	-0.8229445626708807	-0.703750176070844	-0.5757544132280267	-0.7889592377975182	-0.5650379249129415	-1.063049812404863	-1.174554023618166	-1.114373233937606	-1.932024069473613	-1.267410844774312	-1.338806589926683
Lib 7	True	E9PFD7-648	0.6805235446810879	0.5106088324025513	0.5642886126300155	0.726249398484084	0.9364721609623541	0.7944651254094209	-0.1055800474715314	0.03183721894773383	0.1233236084563013	-0.09119601823381669	-1.487603670374479	-0.1247873132388087
Lib 7	True	A0A087WV04-518	-0.283882112428071	-0.3377332268501401	-0.4592776216837536	-0.3142328011669654	-0.2260962142417959	-0.0422055795614036	-0.3905691109433489	-0.4539215995535359	-0.27945936485574	-0.422140601326561	-0.5617833963114415	-0.4443638165647335
Lib 7	True	Q9UQ35-2034	-0.7528515883440133	-1.159729942569839	-1.246278459673471	-0.9280358144302678	-1.748304104864759	-0.8003785582899267	-0.9714837831003592	-0.955981461427808	-0.9934418381826005	-1.085611848274125	-2.722613745389351	-1.045966195289302
Lib 7	True	Q9H8Y8-225	-0.5848554503066644	-0.7566087629571846	-0.5470897240720378	-0.2422583733165823	-0.3240809604772208	-0.4752234150071876	-1.082056240566238	-0.8817588128977257	-0.9447365164447725	-1.67987228823808	-2.209592753946822	-0.9999014909255238
Lib 7	True	P46013-2466	-0.4542825349327464	-0.2765635630243595	-0.3153625125629259	-0.2158347485626905	-0.1982504831713174	-0.09969666617777852	-0.1593420931416245	-0.2539635261082027	-0.2987851245627988	-0.359602782291158	-0.4187332349290235	-0.5570527178026107
Lib 7	True	Q8N3F8-471	0.4749054920167621	0.4123936736377795	0.3938160596702538	0.4863114131263972	0.593980925659482	0.7501524440051387	0.3067191633355117	0.4145593723431385	0.5846781073627951	0.1457509636293132	0.09043413205570992	0.396575270198436
Lib 7	True	A0A087X142-10	-1.23882335935936	-1.09696708056537	-1.104811560113803	-1.600453766600463	-1.92453643634683	-1.10513015821267	-1.471254727372665	-1.251167843636578	-1.435860323299923	-1.085640180068528	-0.643637534552153	-1.640502987332414
Lib 7	True	Q16204-244	0.5059230922745074	0.5350949117062338	0.442366852824947	0.6453371052588456	0.747224503300874	0.7056868241348478	0.392962443341817	0.5027042996112713	0.4964566424209838	0.4531011854830351	0.382391472347429	0.438178938285252
Lib 7	True	P08670-430	2.251120045922022	2.479104300649155	2.108792673540596	2.659601165904963	2.731520927287426	2.332829137815634	3.206519139588011	3.352378933960583	3.497029632130501	3.156104176807185	3.186276400320737	3.223850895454397
Lib 7	True	Q96D71-709	1.168173977294867	1.377565213907586	1.16187579320687	1.370709326674377	1.536694968538534	1.461189868933584	0.6285897190816905	0.697954957955107	0.7342657142485116	0.7233636528779412	0.4766813815165782	0.4008395538851489
Lib 7	True	Q9H6X2-563	0.2155867963367514	0.3819330122960049	-0.2098344372953416	0.1509996294366417	0.1661292052455112	0.5460902483679853	-1.858737435631347	-1.49791250045875	-1.576663408549508	-0.1890084770151606	-1.209245365284703	-0.6603031468308963
Lib 7	True	Q96BY7-255	-0.7974075382816496	-0.6973741890084072	-0.8588642467960641	-0.6142845092487563	-0.5860035986189743	-0.6642803562978626	-0.8187340721582069	-0.7620652461858997	-0.8447636997790631	-0.7488066788671794	-0.7686225451173996	-1.970204498577185
Lib 7	True	C9JZR2-920	-0.0303288685143255	0.04894617607070345	0.05843938142520378	0.0008760166937483289	0.1333541353973232	0.3425445644382936	-0.2491004916917436	-0.3755739240489729	-0.3607771503454678	-0.1629204032042165	-0.05942580224875618	-0.2706749216056402
Lib 7	True	C9JZR2-916	-0.0303288685143255	0.04894617607070345	0.05843938142520378	0.0008760166937483289	0.1333541353973232	0.3425445644382936	-0.2491004916917436	-0.3755739240489729	-0.3607771503454678	-0.1629204032042165	-0.05942580224875618	-0.2706749216056402
Lib 7	True	P11137-285	0.431611168541751	0.6341159782882809	0.6051440524851199	0.8849533045604965	0.5136844270793117	0.8039822520790851	-0.3728581505975188	-1.664363846368304	-1.387525975467813	-0.2227752906243112	-0.9317761864742424	-0.6751671144070546
Lib 7	True	P11137-290	0.431611168541751	0.6341159782882809	0.6051440524851199	0.8849533045604965	0.5136844270793117	0.8039822520790851	-1.163681640715953	-1.168017462236889	-1.664150553361236	-1.063134477169662	-2.369165934087325	-0.6751671144070546
Lib 7	True	Q9BUH6-148	0.2243222647267026	0.1284453400530176	0.02308369544446855	0.3397904084162749	0.330225171273216	0.2943191669400161	0.1922203382847612	0.1953646640709265	0.01158388517830608	0.1058974575731045	-1.613061863177268	-0.1730658764237896
Lib 7	True	O15021-1370	-0.009915610321666091	0.2771051986697433	0.3061342239023103	0.5055917072939491	0.1182186223483553	0.4497095316905709	-1.003512848088317	-1.192905317100147	-1.078665006076666	-0.8539606735395645	-0.3851269094473942	-0.5510253008472996
Lib 7	True	O15021-1377	-0.009915610321666091	0.2771051986697433	0.3061342239023103	0.5055917072939491	0.1182186223483553	0.4497095316905709	-1.003512848088317	-1.192905317100147	-1.078665006076666	-0.8539606735395645	-0.3851269094473942	-0.5510253008472996
Lib 7	True	Q00587-367	0.1009778672128148	0.114910451674384	0.1453463111323854	0.2074017156715914	0.3584123361517257	0.3186007056486753	-0.8495651410758501	-1.363135275237638	-0.1785284910845402	-0.09673895108224337	-1.626608683527734	-1.969820316397815
Lib 7	True	O43491-58	1.063731746601585	1.011957438816168	1.074693740690575	-1.412659953550916	1.167786089872135	1.217613313477238	1.42613003590227	1.442671787259845	1.681670581607715	1.212530205932359	1.168745697561563	1.282553509488337
Lib 7	True	Q9Y4B5-306	0.1540528712606168	0.1576148470260777	0.2181935167674876	0.348887976574587	0.2312699576703935	0.431145917384986	0.04475731556438316	-0.301496019858856	-0.2902323138212291	-0.3256787182345229	-0.1541750295979911	-0.2155093742035581
Lib 7	True	Q9Y4B5-315	0.1540528712606168	0.1576148470260777	0.2181935167674876	0.348887976574587	0.2312699576703935	0.431145917384986	0.04475731556438316	-0.301496019858856	-0.2902323138212291	-0.3256787182345229	-0.1541750295979911	-0.2155093742035581
Lib 7	True	O95817-377	0.5813726248097538	0.5459438362819389	0.6952977507303683	0.5517146562065001	0.7845874080533443	0.9245675917035272	-0.02240604000889899	0.2199201385343361	0.3192249023244689	0.2418647371815485	-0.170682665062248	0.06245070262780802
Lib 7	True	Q9UHD8-30	1.76409737524339	1.869438307025102	1.846496485196952	2.076272370827517	2.073791454228934	2.034597186152977	1.947808828294879	1.947098144959877	1.910156682841354	1.86593880299849	1.680047813083585	1.78827807410663
Lib 7	True	Q8TEV9-417	-1.077159282891054	-0.93522448591218	-1.033258126439851	-0.774983988577115	-0.8469253519721274	-0.9829670615289388	-0.8776626106750902	-0.8976862765326987	-0.9753817135036001	-0.7430552880070361	-0.8537996574136739	-2.07206153984386
Lib 7	True	J3KRN4-351	-0.1272164561350715	-0.2735763623624748	-0.03429860717532234	0.01836608852888732	0.03567287279855825	0.03265304931848643	-0.2685983593368793	-0.2714242750767044	-0.1304167537140903	-0.2001165372739353	-0.2125747927288394	-1.059481428735877
Lib 7	True	P29317-892	0.3200845958971055	0.3387798803529168	0.3726365679437204	0.7456127983312734	0.5863147967580694	0.2775222431230939	-0.8532017721106592	-0.6116401564766649	-1.526569169720741	-1.400107689290288	0.1326997516141696	-0.2112290741535054
Lib 7	True	Q9BST9-529	0.4950407137020704	0.5336359072880096	0.4643251089624758	0.7389580076596783	0.5227148602558229	0.732413035431237	0.6494961886811055	0.3634360322421842	0.5099751266443671	0.7226334234610693	0.8243158282925517	0.8595177372663771
Lib 7	True	Q9UQ35-508	-0.7655366267914006	-0.2634173815354585	-0.4113329949818089	0.0080790527633089	-0.2792101500502217	-0.6870220083602704	-1.006231821775202	-1.082310284520706	-1.192398292866224	-0.2251736784705728	-0.2731853622101819	-0.7824012461518219
Lib 7	True	Q9UQ35-510	-0.7655366267914006	-0.2634173815354585	-0.4113329949818089	0.0080790527633089	-0.2792101500502217	-0.6870220083602704	-1.006231821775202	-1.082310284520706	-1.192398292866224	-0.2251736784705728	-0.2731853622101819	-0.7824012461518219
Lib 7	True	Q9NPQ8-502	0.08272111053029879	0.170009494264147	0.2648235093872645	0.3059747049103627	0.3111409404882434	0.3846981871321953	0.4755459133875827	0.4226281857507039	0.4427929220898159	0.4036082243038368	0.4922563742314488	0.2765719727173719
Lib 7	True	Q9Y2W1-253	1.440278526232018	1.533403134906226	1.478050669359375	1.6756283716744	1.725812541553183	1.677206368190989	1.554016640890365	1.507546307350312	1.491555560307839	1.527554155950757	1.490271280413947	1.144489055922917
Lib 7	True	P78346-251	-0.1778968188081697	-0.2278205342547938	-0.2406040747716032	-0.1710349905650737	-0.03652930146431042	-0.01542894563887116	-0.3050163032361338	-0.05704097305532382	0.075723252595312	-0.3367822241169688	-0.5757051167211734	-0.5406333868217548
Lib 7	True	Q96HC4-360	2.720689727797591	2.716793687444948	2.493169082309082	2.708340768817127	3.054829712168003	2.866814915429038	2.423573670061968	2.569806690830608	2.658318563100382	2.768089822138547	2.520631789732797	2.5985680161764
Lib 7	True	Q8IWT6-217	-0.09188149537835837	-0.2297743839425953	-0.1833014160229113	-0.09233519520592931	-0.0981183538895805	0.08688915161587821	0.02623681208687697	0.01916008056677177	-0.03589260152833573	-0.2044303631813693	-0.3256065149063878	-0.1892437208508152
Lib 7	True	P78536-791	0.7100185108474923	0.9185793551351566	0.7303482000645128	0.9230151082163368	0.9221898892995226	1.022588461700042	0.4238053826000189	0.5626835911161856	0.6918982516848564	0.7826057107611577	0.6711741364726044	0.7824877310743549
Lib 7	True	Q8N108-483	0.144821934473019	0.0938105691203643	0.2784108055981585	0.2662734496095947	0.1079246995660691	0.4832538405247109	-0.1579795106399897	-0.3412261163165972	-0.1056784044325512	-0.05266523142163299	0.05873511970462478	-0.004105002471614274
Lib 7	True	O95997-165	-0.5301369792839368	-0.8369263690090427	-0.8442201903546482	-0.7270186009141268	-0.4134638817403308	-0.6382888680907158	-0.7937245150657876	-0.8285024905341769	-0.8997704565924871	-0.628848682981473	-0.9087809921675832	-0.9814988872041871
Lib 7	True	Q14247-418	2.331336778234353	2.332000558206523	2.464747468829432	2.556289433277948	2.64249456646375	2.611960046696364	2.214685145286177	2.277958532522391	2.412637741231599	2.373408675027686	2.326620876302059	2.339494374200707
Lib 7	True	Q5T5Y3-722	0.2731044242857016	0.3175415372808197	0.2948644279665895	0.4228530755024592	0.4121807678322059	0.4962621660676142	0.04426663812865981	0.096650929882904	0.1570115425771826	0.3732302921318125	-1.550501258652688	0.1841385884453617
Lib 7	True	Q9NSC5-159	-0.3989020782694717	-0.2358845449982242	-0.1446119932182772	-0.08656097941254057	-0.2691866923912889	-0.0416599647547934	-2.049985403784654	-1.505777760112151	-1.031157747007057	-0.5002080516371267	-0.7246086560199849	-0.7164587612002156
Lib 7	True	Q8ND76-25	0.1888510498562534	0.2621026028479892	0.2272750869275527	0.164305207000707	0.4844842521455722	0.404932849836345	-1.671246095125221	-0.1184442056419395	-0.09341558052844284	-0.3893218702797578	-0.6067595643077599	-2.469178708949722
Lib 7	True	Q9BSL1-98	0.4946900537768606	0.6408561283801011	0.637469404616152	0.7776333115719457	0.7309859380334607	0.7562762069295532	0.8483004785490518	0.6085494052925302	0.5130470891782046	0.511771029993508	0.4831517974843734	0.492799410813997
Lib 7	True	A0A075B6E4-52	0.6921273918570708	0.8075372621652445	0.7753053517400673	0.8501908766332887	0.8693559317151922	0.996075291197437	0.4418227405850083	0.5166366559536798	0.6275403101910338	0.5588995678658106	0.3751145058246402	0.4172389872157781
Lib 7	True	Q09666-5763	2.003612306323518	2.066284702353301	2.150342500497985	2.211966548562061	2.354012069667275	2.279861168182442	2.281461352316418	2.320136594152786	2.326571638824295	2.294826435504291	2.2062316867321	2.148185982220025
Lib 7	True	O75569-18	0.9631947697253607	0.8361680311599793	0.9376574465089604	1.233974868493409	1.098130213146077	0.9806984313539409	1.101475482584332	1.091819454438369	0.8678214451786399	0.9085044537243157	0.7977061063157617	0.7682163866480053
Lib 7	True	A0A5F9UK94-46	-0.0589217315906484	-0.02897875042479366	-0.03709450280024434	0.2761008432862804	-0.01762319756050592	0.03592412525718323	0.1285564395360039	-0.3266065630194353	-0.2540051487903686	-0.1607199116978104	-0.4374591074609074	-0.3633147849971139
Lib 7	True	Q15746-1779	0.7606680717770118	0.7155975481289784	0.7234420322759197	0.7506874963407018	0.9100775847851008	0.958902103184982	0.2562474481757204	0.4278193337792723	0.5601470326518503	0.4692893360069563	0.2119346704432248	0.2417720611520987
Lib 7	True	Q53TN4-285	1.8394288157636	1.750055140970485	1.54713406716527	1.673593773850133	2.06575846494531	1.92196655276536	2.053623054935185	2.15470153858273	2.199892040463231	1.987830791043249	1.8320175930609	1.892078545295625
Lib 7	True	O60784-355	-1.09411559437704	-1.871836087350436	-0.9085612615054212	-0.8687071538453324	-0.7274707731787762	-1.016070143197315	-0.4573108711182947	-0.3509757420490288	-0.4862745331263461	-0.6174510598190056	-0.6578632538024194	-0.7601843562095343
Lib 7	True	P21333-2158	0.5861542414258928	0.5224563779892066	0.5129086877187805	0.4920592534249819	0.595378330705079	0.8340515719529888	0.2927078124526207	0.09748049748083365	0.1648686928131544	0.2849818639275375	0.3408813449019115	0.3517421055981147
Lib 7	True	P21333-2152	0.5861542414258928	0.5224563779892066	0.5129086877187805	0.4920592534249819	0.595378330705079	0.8340515719529888	0.2927078124526207	0.09748049748083365	0.1648686928131544	0.2849818639275375	0.3408813449019115	0.3517421055981147
Lib 7	True	Q14C86-902	-0.4774452539643841	-2.009139662783426	-0.5932718545873519	-0.5716635523733526	-0.5513487041247005	-0.225580760592462	-0.5860913667615819	-0.5299438129976153	-0.5385212715281589	-0.7792141682947005	-0.8997374096811196	-1.188897252976656
Lib 7	True	Q58WW2-336	-0.02454148280255984	-0.04354015208255783	-0.1206010452609011	0.04576659398741637	0.2786916991748798	-0.1166480054088515	-0.2926411818256569	-0.2289303780317617	-0.3565988543566878	-0.1958352904238983	-0.3371650020932918	-0.6349254807301021
Lib 7	True	Q92614-1970	0.4450204828917966	0.4926634168950932	0.5306587863112965	0.563725671191319	0.7183005681642354	0.6157427465312412	0.1711929648735396	0.4268276532818535	0.3035749926602822	0.4606430519616648	0.2902859778298576	0.1239269778887049
Lib 7	True	Q04637-1231	0.7084044842601263	0.6621611914076672	0.7887228280702828	0.7605240031413768	0.9534529835871262	0.8840780064210705	0.424428766977879	0.5714776003388087	0.7567043063999611	0.5738721668977202	0.4250113400954227	0.6312206798367141
Lib 7	True	Q13263-473	0.7581431362845785	0.858786598509025	0.8790299347914476	1.012348772083395	1.005163339984311	0.959407069965167	0.8011820079379941	0.6529499070799271	0.6694105992835192	0.7758330725372425	0.6697664421001743	0.5030664620023622
Lib 7	True	A0A1W2PRA1-688	-1.499375772105757	-1.557167579936188	-0.4166900400463929	-1.277609318796375	-1.602169468451524	-0.4531930889362911	-0.1255742710551516	-0.04390687544411859	0.01338042723731833	-1.723232395666481	-0.5621210694647546	-0.5723344150679787
Lib 7	True	A0A0A0MRL6-623	1.016777823983197	1.098184945772979	0.9727536269809229	1.084527080267811	1.236197009101479	1.21086643835398	1.19032556131607	1.335010757958984	1.298401467155873	1.346481650416316	1.234589981222405	1.224730104790544
Lib 7	True	Q9Y2V2-41	0.5641801525149674	0.5851072705082618	0.7675627799763658	0.8163601988691223	0.6700256205092494	0.8447203104403458	1.026907681166923	0.8481117602173028	0.7850180622250482	0.5950600793170333	0.7624585501407748	0.9637040495496095
Lib 7	True	Q8IVF2-5199	-1.463058659085678	-1.343477094821686	-1.429712464370926	-1.124439613603554	-1.479534126285147	-1.423812981435536	-1.377833993352381	-1.631434710542228	-1.561994547351542	-1.657493894351102	-1.573590282555268	-0.7882624829730255
Lib 7	True	Q9BST9-520	0.08673832482117058	0.1027268417880629	0.08253843849160272	0.2982271837064819	0.09487031573013936	0.2222312725114469	0.2438754341615018	0.001913849324281205	0.1202887691078904	0.2848061653644048	0.393365801481265	0.4645840723214841
Lib 7	True	P26358-1105	-0.3063138739308847	-0.09751209341453106	-0.5282692126130177	-0.1933450804431316	-0.01958194492774006	-1.958992153002308	0.08902809506536594	0.2746084303703897	0.3365509570935567	-0.1717817856033145	-0.09777813722369934	-1.961721484163075
Lib 7	True	Q14247-405	3.166657345462346	3.140025391222849	3.151900829698499	3.504165107154787	3.28049126076765	3.335891316353825	2.907638832002732	2.661543519346997	2.788009993716282	2.867587539301175	3.020348705056385	2.865958339282555
Lib 7	True	Q8NEY1-1181	0.2699527138217544	0.2909670955095696	0.111175577790998	0.2602606004480158	0.4512534269804611	0.3262302711496871	0.1409782449352139	0.1206200813356423	0.06441975303449272	0.05024329177911985	-0.9966480380388318	-1.696801461961115
Lib 7	True	P46821-1788	0.519294956203539	0.5568660659362754	0.5451898587178493	0.693661897089156	0.7296415307669961	0.6140180619207003	0.3258792192947609	0.344230500973459	0.3629675860120923	0.4268906620902455	0.4459974382550711	0.2719996184238613
Lib 7	True	P49006-104	0.5452867242429713	0.4941090031018138	0.6715396734862514	0.8069675118972374	0.4590090950343069	0.7703619423062819	0.7119646632239696	0.5914098631705734	0.5978350803794257	0.09274649826887708	0.1747985527730316	0.4811417670946367
Lib 7	True	Q86YS7-659	1.016377387386738	1.173946633865562	1.090898296017836	1.231272692985994	1.041495217968578	1.337244219641379	0.6397635550568528	0.4604587929808792	0.6070735517313135	0.7479344982137647	0.9430098079271199	0.8153406092110258
Lib 7	True	Q8NEY1-754	-0.1556108823331328	-0.2039915176621134	-0.1708882313095516	-0.0891956487045983	-0.09078391767145126	-0.05309045907870862	-0.01040095357171036	-0.06552941436867642	-0.0241220026941447	-0.009117409833433609	0.04259292789175935	-0.007186659611620738
Lib 7	True	A0A087WXE2-35	-0.579805824839228	-0.6659852449484639	-0.6753288954975497	-0.4020734401716611	-1.610787199102	-0.7217073544099557	-0.6520845277269967	-0.5982042907920138	-0.6882184018446688	-0.5281101925301804	-0.4102657262956758	-0.3871809437864533
Lib 7	True	Q8WYL5-897	1.646353145490634	1.11295590624791	1.050360702606733	1.515929104907928	1.370352614126757	1.544137195137873	0.6938639857576356	0.4847127670951402	0.4983612504339643	0.58041180072929	0.7771384330332456	0.4431189626969103
Lib 7	True	Q7Z5H3-16	0.1468689285985723	0.4854124929059393	0.2759539702693438	0.4942964485921444	0.2604688047717146	0.4675374091671144	0.7111793023651231	0.4127852079683285	0.4688479343864184	0.5137360313649176	0.6673941119925167	0.5633571036234217
Lib 7	True	Q02952-806	-0.6129107973840668	-0.4658856616983674	-0.2573681119817929	-0.04759919129091238	-0.5682522033595347	-0.4674670861392125	-0.2988750018148929	-0.6345974257579076	-0.3447821344024063	-1.338470426706	-1.161458160581333	-1.01850750114011
Lib 7	True	G8JLH9-629	-0.1058892296905608	-0.3789618329916358	-0.3455217646466257	-0.220567120543772	0.04230321752027761	-0.3208982142360685	-1.165303764303729	-1.724141399579398	-0.7344187651682886	-0.6574927567956868	-0.8799071440391361	-1.651216578498713
Lib 7	True	O95674-21	0.6774640011052433	0.7001105725979457	0.6119955546005307	0.6442998816072536	0.8271438155886275	0.826341830161446	0.8975326954927693	1.095044285433609	1.262936184466388	0.788730847462497	0.6529906639181403	0.5423686445157412
Lib 7	True	Q15424-604	0.05539933520563499	0.2194351561952656	0.2207097986537031	0.1438544656830696	0.3141600036830648	0.304748471727119	0.3616325103182852	0.5078573161306094	0.5270930016868943	0.0009951220728798742	0.1935944215300665	0.2017258186693492
Lib 7	True	Q14247-401	3.279802468992338	3.244963054342525	3.279821902826977	3.559791035521109	3.387258286035359	3.463818315762255	3.033508097718707	2.802743112972098	2.957795137071731	2.993245574253911	3.140108534845418	3.066256647101031
Lib 7	True	O43524-294	-0.1173774746400179	-0.04752039137096106	0.0760032096225278	0.02096013056147354	-0.01146475283837705	0.1456286108035368	0.1971713219991432	0.2439608605915688	0.2153807507545579	-0.1190209565235245	-0.1331722242471089	-0.03273039549479276
Lib 7	True	A0A494C1F2-437	1.525525054037968	1.620080263438078	1.758465973081778	1.867133629099605	1.491070161710528	1.883064137417352	1.106322302042303	0.8573379346376436	0.9365871117398991	1.121571848123477	1.353951336815901	1.362237946383877
Lib 7	True	P08559-293	2.352925126907211	2.530291451378027	2.614395019627616	2.634191335970908	2.514227500599429	2.778680861558563	2.536862757008565	2.336032217547365	2.487134812394951	2.668786257837448	2.783907829179928	2.824159730039867
Lib 7	True	C9JAT7-126	-0.171190164140841	-0.02577871418107818	0.02453898143775621	-0.07720148738316296	-0.04407248346561043	0.1409990975169091	-0.4306212743007491	-0.3277214750234117	-0.5130681894557388	-0.05492558798430843	-0.08233769701846719	-0.1031334933298397
Lib 7	True	P08559-300	2.370381750689321	2.551992037584071	2.633729554159871	2.650747103175859	2.532572545995561	2.796122265822021	2.553059028554653	2.351607292841194	2.503797834892887	2.700354173014924	2.800167008821481	2.837887582193225
Lib 7	True	A0A0C4DH22-639	-0.04376948572779214	0.07252021310422294	0.04903744593977898	-0.1121702835707876	0.1639593927868599	0.1946042150175089	-0.3461323978553041	-0.3053309768461446	-0.1181706767979031	-0.09479038224280946	-0.1276638748332519	-0.3141351332363919
Lib 7	True	Q9UJU6-269	0.9177311824215458	1.017721172044438	0.9383377383014573	1.008923380664785	1.066969262016126	1.120896722094405	0.545902038164742	0.4124530593424797	0.4928360063085445	0.349168378056874	0.03367959245637502	0.2006459013906362
Lib 7	True	H7C0W7-373	-0.6093187945846991	-0.6817970401584688	-0.649784545698411	-0.6653195965190222	-0.5925931757362239	-0.5239761265328206	-0.5318310850677462	-0.5406216197740646	-0.4790190929525331	-0.778073451018971	-1.055243223497119	-0.7267904957414804
Lib 7	True	P08670-29	-0.311951863780322	-0.1004326983048881	-0.1181827359144125	-0.06413420345188511	-0.1272815503047263	-0.1005269926378006	-1.002814771474745	-0.7072701089206376	-0.5737226980344323	-0.2504925790051013	-0.3834470009796035	-0.2013126072175777
Lib 7	True	A0A3B3ITG3-641	-0.187971174962252	-0.1493739563922993	-0.1795106445048628	-0.1656745311166079	-0.1493890813455945	-0.02931288328998648	-1.29266286669539	-0.36805880085781	-0.4011372765891563	-0.2312048736852419	-0.8109765605899799	-1.187322285308658
Lib 7	True	O95155-105	0.275367549652746	0.292666254300294	0.4557819042163554	0.4384981548209631	0.5211007655627402	0.3769700780466525	0.3789633139005722	0.2962018898168922	0.3183092240951622	0.1889172767215881	-0.05687380765644835	-0.1110607371693869
Lib 7	True	A0A2R8Y4T1-1061	0.9226270999425608	0.6832863209663831	0.8398817445652003	0.834081443437938	0.8038874102728497	1.053361748013501	0.5707174182675328	-2.224233431623994	0.3188463090184035	0.4707843480000705	0.4818087884999447	0.4726053488444897
Lib 7	True	E9PNJ4-346	0.1919545008373469	0.3055291144288712	0.251095251526749	0.1882968651380595	0.3200046906715638	0.4151696112443587	0.4965168926620805	0.5980004475864783	0.8383965547675697	0.5631261508045987	0.5114971015483967	0.2242460999824178
Lib 7	True	E9PGC8-1410	1.526181023577808	1.62405569437301	1.570584428549047	1.671252353782484	1.788317437065453	1.657316194082723	0.822793741479061	0.9897152461109255	0.9686595308544577	1.382774093086833	1.142001248750164	1.04046505849225
Lib 7	True	J3KMZ8-142	0.1663772479775651	0.209235828352895	0.2523602325788917	0.2200254533270659	0.1579810001219083	0.3996330036045435	-0.3926541579100205	-0.05383658839375516	-0.04539928528818135	0.2554986227918138	0.1465186917664799	0.05346509786234161
Lib 7	True	P60468-17	3.289393004731359	3.415176605135656	3.209716737147771	3.426037687256441	3.650712096869006	3.401944336434225	3.619914342059686	3.753235072526712	3.789935208596899	3.764737966394554	3.410427715030856	3.732888524926105
Lib 7	True	Q96JM3-445	-0.08157438853283948	0.1104808903425633	-0.1211026955844256	0.09967463868375931	0.04873483660242266	0.006695258748165683	0.0747589936045098	0.1636379978808971	0.2006655508763474	-0.1238153336457639	-0.04964581811789759	-0.09411591247277863
Lib 7	True	Q9Y2D5-152	1.785108248229171	1.775560207521919	1.768005775254674	1.832098064659945	2.048536570410084	1.845740989039016	1.63518972930408	1.780782322831461	1.677367737405744	1.697904732112806	1.437971085106474	1.340247888806704
Lib 7	True	P35612-592	-0.1764867309681925	-0.3351836105814667	-0.07323715010579512	-0.1722879829416843	-0.1567676296425336	-0.05768030973969086	-0.7067160688865116	-0.5032421532863975	-0.5092335890084468	-0.1598950307710046	-0.2662197168456797	-0.4724097347578754
Lib 7	True	O15013-379	0.6588294920696034	0.5573990000758758	0.5830908843434637	0.8313910108150188	0.7918866335377364	0.5151021483363696	0.3343362915511821	0.3575776977121343	-0.1617366579520064	0.2853575201608479	0.1537963950213435	0.3428664558920651
Lib 7	True	Q6UUV7-394	0.4424153098824397	0.4275459041834105	0.4301401426424496	0.4703783188070063	0.4113801506990771	0.6064000091590096	0.3007668532343201	0.143511614734368	0.2359800433055863	0.1829520157962303	0.2354123826360144	0.2310687779076636
Lib 7	True	O43294-141	2.423718692719834	2.463711284231465	2.363675562389252	2.56470583847394	2.528268505195698	2.584293088964148	2.280403630233294	2.125781069720706	2.128744176472933	2.224420364721061	2.338785464464298	2.382512918423609
Lib 7	True	O95400-195	1.176330910334446	1.241524401618881	1.231959027244182	1.484757835422947	1.318385302536178	1.22199630515679	1.439274529824923	1.504212808078395	1.476514391004213	1.325105582399115	1.157281928405751	1.283605653365094
Lib 7	True	Q15942-308	1.613297993405381	1.401243005460495	1.407367560851132	1.411113523337711	1.7307339096435	1.611972227540975	1.823585570726642	1.915984720666018	1.876443557980668	1.896912983024594	1.726975996102561	1.464177971348615
Lib 7	True	Q9P265-100	-0.4322339451756372	-0.4482552180481198	-0.5980653672186791	-0.3165710857103738	-0.555352695261993	-0.4360707632916404	-0.384130430369694	-0.343840046578796	-0.1617819494421074	-0.6362285575118253	-0.8446603084814828	-1.363049204526422
Lib 7	True	P07814-882	1.619227552299332	1.650996477103511	1.738432769937323	1.658957761081566	2.020578054891086	1.689518861425976	1.363335840804584	1.212674080054279	1.273165652543183	1.537159163510613	1.622702727423302	1.692840348249191
Lib 7	True	H0YH12-273	0.5562882656331626	0.6830368517793777	0.7731117535154949	0.719160645507059	0.6946811131612143	0.8313937340037594	-0.05755674895524119	0.1208007550463918	0.3409702923506853	0.6912138112724331	0.6269309516815809	0.6180572228506083
Lib 7	True	Q9Y4B5-1514	0.2009690371319398	0.1948978589305204	0.2446847581412765	0.1889449606801971	0.346223375197011	0.3030916251709403	0.1162350046833898	0.1783569098236642	0.1683419855205776	0.04081882183230724	-0.07073741611294643	-0.02324689467446822
Lib 7	True	P46821-1396	2.001499158801605	2.055195394299463	1.926102310089789	2.08694129619952	1.741306394659616	2.286952356418274	1.35525648835156	1.390702533422881	1.720231563154055	2.165574960647343	2.235796850331948	2.055394069749832
Lib 7	True	P46821-1400	2.001499158801605	2.055195394299463	1.926102310089789	2.08694129619952	1.741306394659616	2.286952356418274	1.35525648835156	1.390702533422881	1.720231563154055	2.165574960647343	2.235796850331948	2.055394069749832
Lib 7	True	P52948-612	0.5602072956821654	0.6582263473821434	0.7211343392421894	0.6779098938634364	0.7876843201388847	0.732363311938951	0.4921987744616405	0.5581719757579371	0.6452175775094703	0.5616475191026103	0.5384353789506622	0.5113892504818466
Lib 7	True	C9J6P4-275	0.4039765229917801	0.456313982675972	0.5275537736355675	0.5328595242481096	0.3831710891318862	0.6324735564671025	0.3636832371992421	0.1363113836795685	0.1399873387595786	0.2026338941725247	0.4053438352280058	0.4067220545475078
Lib 7	True	C9J6P4-273	0.4039765229917801	0.456313982675972	0.5275537736355675	0.5328595242481096	0.3831710891318862	0.6324735564671025	0.3636832371992421	0.1363113836795685	0.1399873387595786	0.2026338941725247	0.4053438352280058	0.4067220545475078
Lib 7	True	P07814-886	1.310537136489121	1.351336887326221	1.670565283773571	1.51515633303046	-1.202349846153854	1.545329555093701	1.071258536890418	0.9336537020642299	1.150850579359297	1.387570169425975	1.472927850736607	1.543006377917647
Lib 7	True	Q8IWE2-2	-0.1797783410714451	-0.1505902958905495	-0.09066717286195443	-1.429166417564235	-0.1966661461962524	-0.1037222810253357	-0.3958717293559074	-0.2780462196432587	-0.4600111563888171	-0.2522158879115182	-0.3976267635031299	-0.4480906255849612
Lib 7	True	Q0JRZ9-387	1.772163112442449	1.764395807710486	1.535435617125136	1.91654103763356	1.67630045885611	1.819402722274629	1.424368160706369	1.506831062341393	1.602203866683275	1.69250275630907	1.778198280338354	1.85141266623599
Lib 7	True	F5H7T0-384	-1.382312747774433	-1.448827832802778	-1.37196952400329	-1.367119893126918	-1.351691019943504	-1.433102503004598	-1.607932478905665	-1.55986867581069	-1.470081287377677	-1.402380763098616	-1.323182495857138	-1.406321437233262
Lib 7	True	P37802-185	-0.02392463437384856	-0.04337091567937858	-0.1761323205763134	0.04229192993352733	-0.03528596453884155	-0.05926447217977187	-0.004870100307306802	-0.196443105329332	-0.1743590844445639	-0.1008253075063948	-0.3370606869317073	-0.5628179072589119
Lib 7	True	Q9UQ35-1492	0.9358903191642897	1.041404558064607	0.9928005674585237	1.065749513303361	1.067371560464685	1.081727506221419	0.7396506790903156	0.8670120716382411	0.8211511789032031	1.050326061700189	0.9781331989018291	0.9348833402484704
Lib 7	True	Q02952-283	0.08664914827635997	0.3256612892078304	0.09311417212610489	0.2106915534281487	0.2451977406492916	0.2248454859080292	0.4306528085381505	0.5519205913676486	0.5058093676282066	0.2530486838761862	0.1278877862731975	0.05043240324866519
Lib 7	True	P46013-1937	-1.008622178361658	-1.367094311119814	-1.286642977865901	-1.262654056625843	-1.163284607874288	-1.144398821774241	-1.014563410224312	-0.9458416070072199	-1.002190960350484	-0.8685474571613169	-0.9326604701583354	-1.028173697032894
Lib 7	True	P17275-255	1.17614964815492	1.065202307316157	1.141890570123958	1.159720681830139	1.15716589830344	1.275133425207092	0.9996662969578775	0.929034950563855	0.9633447111390213	1.003262185038168	1.037810463539627	1.080975043272628
Lib 7	True	P17275-259	1.17614964815492	1.065202307316157	1.141890570123958	1.159720681830139	1.15716589830344	1.275133425207092	0.9996662969578775	0.929034950563855	0.9633447111390213	1.003262185038168	1.037810463539627	1.080975043272628
Lib 7	True	E7EMZ9-2181	-0.1366587621449966	0.1232634260620063	0.05448033336125405	0.1371531555693202	0.1572845962704185	-0.0733961191196374	-0.4100470888996966	-0.4247645036721631	-0.6256118873289059	-0.0379114407544569	-0.1071026158645679	-0.004733123735511523
Lib 7	True	Q96A49-248	1.109250032016523	1.343360202944415	1.17618656584459	1.287722455506403	1.16968461358793	1.357336986199984	1.030682696489474	1.036072140269911	1.111586384793641	1.128555984647142	1.092621765459356	1.193026372320714
Lib 7	True	A0A494C108-634	0.5014111515594307	0.3326391965560283	0.5894886262920914	0.5182586878429468	0.3738532863009905	0.636872400493399	0.1072056252252075	0.2025464583123768	0.2450766973522165	0.3445642970813252	0.2673488545443052	-1.895859643861415
Lib 7	True	A0A494C108-645	0.5014111515594307	0.3326391965560283	0.5894886262920914	0.5182586878429468	0.3738532863009905	0.636872400493399	0.1072056252252075	0.2025464583123768	0.2450766973522165	0.3445642970813252	0.2673488545443052	-1.791471697252489
Lib 7	True	Q6UUV7-391	0.7739325114536132	0.794987430635489	0.7749666573726876	0.7676596628464967	0.792230676422021	0.8990403357461895	0.5239805057911572	0.418655281263727	0.512890606792076	0.5147918653917243	0.5812337267800597	0.4778270910785959
Lib 7	True	Q13177-197	1.563103354145164	1.487064459805462	1.584132527754794	1.536127088473798	1.647902623299853	1.661729903380648	1.42100171465422	1.460061677399984	1.404557649724431	1.716523285701679	1.477126050130177	1.480445339326561
Lib 7	True	Q15149-4030	-0.2140652362122815	-0.2805897074289211	-0.3375999407767674	-0.09160330931336619	-0.317868947698877	-0.3290127952421346	-0.1990126589676834	-0.5094206600861856	-0.39934195099244	-0.5335457201179011	-0.4087900520976816	-0.6281990677436746
Lib 7	True	O43294-137	0.3552659956531549	0.3993250994463735	0.1907660960450748	0.2130347630424571	0.1837218399106454	0.5171580546773392	-0.2063805952396265	-0.3427556921065607	-0.3077866161024454	0.1876149960634598	0.328396876694361	0.07773449952898348
Lib 7	True	O43294-143	0.3552659956531549	0.3993250994463735	0.1907660960450748	0.2130347630424571	0.1837218399106454	0.5171580546773392	-0.2063805952396265	-0.3427556921065607	-0.3077866161024454	0.1876149960634598	0.328396876694361	0.07773449952898348
Lib 7	True	Q9BRK3-423	-0.08509156238574217	-0.009125756753175824	-0.1152663810138809	-0.1718061852292792	0.01028606006361887	-0.01620375127130944	0.08224267030122862	0.2526333520227482	0.1992082307029071	0.1007057490303691	0.06159753068757189	-0.03834507607625814
Lib 7	True	P85037-101	-0.5433986679809689	-0.3977144276519766	-0.5859230172341799	-0.5612596075873483	-0.556466496580774	-0.4247944345691934	-0.7250487100769801	-0.7943886855024029	-0.8289471959698019	-0.6224706163564284	-0.7482023750908164	-0.8075882240450876
Lib 7	True	Q86UU1-1017	0.06448338969726432	-0.03100114220616856	0.06241161837986796	-0.01414993917378627	0.1229950967980789	0.06487904337583017	0.2335748276159243	0.3830919477149913	0.2898835140345206	0.3883900655770329	0.2037618335748191	0.273915845050032
Lib 7	True	F8WD26-699	0.231266378041009	0.3014038237662479	0.3094078832105276	0.1798869484310295	0.1980615530681861	0.442993742486068	-0.3099578710677665	-0.2992006891977335	-0.2918970176568497	-0.1455356970084409	-0.263378403821982	0.007887751347004889
Lib 7	True	Q7Z6Z7-2362	0.4781205128327689	0.5396540102109469	0.4985447184849778	0.2189124184386886	-0.6907703378840128	0.6375304913083656	-2.263815974089387	-1.83109572176524	-1.315555646207167	0.2307627320954658	0.3215187361788814	0.2899718349609791
Lib 7	True	Q7Z6Z7-2365	0.4781205128327689	0.5396540102109469	0.4985447184849778	0.2189124184386886	-1.214445088935089	0.6375304913083656	-1.035629037596529	-2.288803534269674	-1.643159140405013	0.2307627320954658	0.3215187361788814	0.2899718349609791
Lib 7	True	Q15642-299	2.078307790438696	2.179745207467412	2.183505883385617	2.302264358879142	2.127220419352456	2.256660453183842	2.038061682502113	1.776221072807952	1.92562171071411	2.038077167455257	2.293193766606728	2.266258405728879
Lib 7	True	Q8IYI6-19	-0.6608890353318037	-0.7359541652914895	-0.7066074682706268	-0.6977842320670974	-0.679818620750647	-0.7227591140196181	-0.8419837950637857	-0.8229470033639689	-0.7448247506864014	-0.7145430185487542	-0.7474867248068734	-0.6534297851476706
Lib 7	True	Q00587-195	0.5396066016510164	0.7097419533454107	0.735612257294858	0.4889007751687792	0.2526155361313884	0.9553893344367009	-0.07903450823074523	-0.3260240889682848	-0.1562536424722905	0.2022383789259818	0.7354109047230691	0.592954045753548
Lib 7	True	Q00587-192	0.5396066016510164	0.7097419533454107	0.735612257294858	0.4889007751687792	0.2526155361313884	0.9553893344367009	-0.07903450823074523	-0.3260240889682848	-0.1562536424722905	0.2022383789259818	0.7354109047230691	0.592954045753548
Lib 7	True	Q92538-1780	-2.456871335430753	0.330603051006683	0.3946581212548161	0.4377242941861447	0.2884915844350499	0.374289217411084	-0.5653237016231333	-1.5572435227946	-0.742316252033783	-1.688632227741063	-0.1582904044406696	-0.1425473990732197
Lib 7	True	Q32MZ4-555	0.5382518175576692	0.323146402388277	0.5544220152230782	0.8162515351104673	0.1778785972544758	0.4642208343358748	-0.4129618921499945	-0.6679581625958924	-0.703956646176038	0.3654895955350467	0.5859096964335961	0.6762075730917371
Lib 7	True	Q8NEY1-808	0.3240194669646778	0.2653143734896808	0.3015693476560083	0.4152859780961832	0.1381081293529067	0.3722260001888505	0.3502503964641145	0.2947872640852416	0.374054500366198	0.09766866968553328	-0.07591469245662023	0.04763317528146779
Lib 7	True	Q9Y385-266	0.8649986272348363	1.013807165743393	1.006796651395302	0.9242644874206797	1.033243319837918	1.038908185899481	0.5290573013726472	0.7284437032142835	0.7612439668383688	0.8468996420407773	0.6250644669891834	0.4871681423116014
Lib 7	True	Q9P2B4-557	0.5702249735624484	0.3577365593499151	0.4156293120871902	0.45576979212351	0.4233009694020681	0.5403024088441487	0.2619864637008477	0.0435431300664143	0.2389584416763838	0.32147841663919	0.3736321926190992	0.4607440256074339
Lib 7	True	Q8NDT2-109	0.8089329811042361	0.8711404760804049	0.714524142125497	0.8022277707982143	0.842026941314867	0.8507242469062003	0.3638378100766064	0.5437476236783959	0.3826141958256192	0.8044265665241752	0.7089736448785156	0.6303512635229492
Lib 7	True	H7C4C2-125	-2.220846363831962	-2.081032712819126	-2.091130243085014	-2.253987581460164	-2.13920615635869	-2.196960297241991	-1.901514257828997	-1.835611027218224	-1.957052553612819	-2.364424960872955	-2.231967497909088	-2.151950491343579
Lib 7	True	Q14D04-425	-0.7685458333409684	-0.721139048021282	-0.8922674579338913	-0.9340940215857737	-1.037782989020745	-0.9340848969196631	-0.7545996517062468	-0.6869623855604688	-0.7889338661314008	-0.9957306721930163	-1.044257890973627	-0.873026910787455
Lib 7	True	Q86UU1-520	2.464012591037962	2.46992963055698	2.433133259694415	2.497888992996312	2.438596190065121	2.611176043505782	2.303050210000821	2.051281259951647	2.167070369237478	2.390017669641026	2.51285754066555	2.50597617012351
Lib 7	True	Q86UU1-518	2.464012591037962	2.46992963055698	2.433133259694415	2.497888992996312	2.438596190065121	2.611176043505782	2.303050210000821	2.051281259951647	2.167070369237478	2.390017669641026	2.51285754066555	2.50597617012351
Lib 7	True	J3KMX1-456	-1.316053080695817	-1.105245841637538	-1.103632832597784	-1.202425705372738	-1.051069926872384	-1.358129413010692	-1.361880073990013	-1.970078295936203	-1.502649659128155	-1.525084626032158	-1.424187372150852	-1.689138576294556
[truncated: 951 more rows]
