# Supplementary material for: DeepPhospho accelerates DIA phosphoproteome profiling through in silico library generation
Source: Nat Commun. 2021 Nov 18;12:6685. doi: 10.1038/s41467-021-26979-1 (PMC8602247; doi:10.1038/s41467-021-26979-1)
Supplement: Supplementary file 8 — Source data [file 41467_2021_26979_MOESM8_ESM.zip › Source Data_new/Figure_5e.txt]

Reactome ID	Pathway name	Enrichment factor	Fold enrichment	Adj.P-Value	Library
R-HSA-264870	Caspase-mediated cleavage of cytoskeletal proteins	0.8	22.11525423728814	0.0382784167729787	Lib 1
R-HSA-165159	MTOR signalling	0.4615384615384616	12.75880052151239	0.05360226088724918	Lib 1
R-HSA-444257	RSK activation	0.4	11.05762711864407	0.6012155358353486	Lib 1
R-HSA-9006934	Signaling by Receptor Tyrosine Kinases	0.1894736842105263	5.237823371989296	0.1613961349011547	Lib 1
R-HSA-1257604	PIP3 activates AKT signaling	0.2	5.528813559322034	0.4657377239174636	Lib 1
R-HSA-450282	MAPK targets/ Nuclear events mediated by MAP kinases	0.3333333333333333	9.214689265536723	0.6012155358353486	Lib 1
R-HSA-881907	Gastrin-CREB signalling pathway via PKC and MAPK	0.4285714285714285	11.84745762711864	0.5459325379719002	Lib 1
R-HSA-450341	Activation of the AP-1 family of transcription factors	0.25	6.911016949152543	0.646894804517803	Lib 1
R-HSA-264870	Caspase-mediated cleavage of cytoskeletal proteins	0.8	19.91317829457364	0.04079573989113983	Lib 2
R-HSA-165159	MTOR signalling	0.4666666666666667	11.61602067183462	0.04079573989113983	Lib 2
R-HSA-444257	RSK activation	0.5	12.44573643410853	0.3917528764984364	Lib 2
R-HSA-9006934	Signaling by Receptor Tyrosine Kinases	0.2121212121212121	5.280009396288466	0.04079573989113983	Lib 2
R-HSA-1257604	PIP3 activates AKT signaling	0.2456140350877193	6.113695090439276	0.066992621056351	Lib 2
R-HSA-450282	MAPK targets/ Nuclear events mediated by MAP kinases	0.4	9.956589147286822	0.2490455696530938	Lib 2
R-HSA-881907	Gastrin-CREB signalling pathway via PKC and MAPK	0.4285714285714285	10.66777408637874	0.3252768723179691	Lib 2
R-HSA-450341	Activation of the AP-1 family of transcription factors	0.6	14.93488372093023	0.2341794468888914	Lib 2
R-HSA-264870	Caspase-mediated cleavage of cytoskeletal proteins	0.8	20.38449612403101	0.03075159857369911	Lib 3
R-HSA-165159	MTOR signalling	0.5	12.74031007751938	0.02685019410043656	Lib 3
R-HSA-444257	RSK activation	0.8	20.38449612403101	0.03075159857369911	Lib 3
R-HSA-9006934	Signaling by Receptor Tyrosine Kinases	0.2244897959183673	5.720139218478089	0.02685019410043656	Lib 3
R-HSA-1257604	PIP3 activates AKT signaling	0.253968253968254	6.471268610803493	0.02803867043553494	Lib 3
R-HSA-450282	MAPK targets/ Nuclear events mediated by MAP kinases	0.5454545454545454	13.89852008456659	0.02803867043553494	Lib 3
R-HSA-881907	Gastrin-CREB signalling pathway via PKC and MAPK	0.625	15.92538759689922	0.03075159857369911	Lib 3
R-HSA-450341	Activation of the AP-1 family of transcription factors	0.8	20.38449612403101	0.03075159857369911	Lib 3
R-HSA-264870	Caspase-mediated cleavage of cytoskeletal proteins	0.8	20.0923076923077	0.0392561305385041	Lib 4
R-HSA-165159	MTOR signalling	0.4666666666666667	11.72051282051282	0.03728778324860183	Lib 4
R-HSA-444257	RSK activation	0.8	20.0923076923077	0.0392561305385041	Lib 4
R-HSA-9006934	Signaling by Receptor Tyrosine Kinases	0.2234042553191489	5.61088379705401	0.03728778324860183	Lib 4
R-HSA-1257604	PIP3 activates AKT signaling	0.2419354838709677	6.076302729528536	0.06269635282919121	Lib 4
R-HSA-450282	MAPK targets/ Nuclear events mediated by MAP kinases	0.625	15.69711538461539	0.0392561305385041	Lib 4
R-HSA-881907	Gastrin-CREB signalling pathway via PKC and MAPK	0.7142857142857143	17.93956043956044	0.03204717773262973	Lib 4
R-HSA-450341	Activation of the AP-1 family of transcription factors	1	25.11538461538462	0.06547677245901526	Lib 4
R-HSA-264870	Caspase-mediated cleavage of cytoskeletal proteins	0.8	20.36788321167883	0.02775726974304794	Lib 6
R-HSA-165159	MTOR signalling	0.4666666666666667	11.88126520681265	0.02775726974304794	Lib 6
R-HSA-444257	RSK activation	0.8	20.36788321167883	0.02775726974304794	Lib 6
R-HSA-9006934	Signaling by Receptor Tyrosine Kinases	0.2277227722772277	5.797788537977886	0.02705997577197298	Lib 6
R-HSA-1257604	PIP3 activates AKT signaling	0.25	6.364963503649635	0.02775726974304794	Lib 6
R-HSA-450282	MAPK targets/ Nuclear events mediated by MAP kinases	0.5454545454545454	13.88719309887193	0.02775726974304794	Lib 6
R-HSA-881907	Gastrin-CREB signalling pathway via PKC and MAPK	0.625	15.91240875912409	0.02775726974304794	Lib 6
R-HSA-450341	Activation of the AP-1 family of transcription factors	0.8	20.36788321167883	0.02775726974304794	Lib 6
R-HSA-264870	Caspase-mediated cleavage of cytoskeletal proteins	0.8	20.68396946564885	0.03110578308875568	Lib 7
R-HSA-165159	MTOR signalling	0.5	12.92748091603053	0.01458363667151075	Lib 7
R-HSA-444257	RSK activation	0.8	20.68396946564885	0.03110578308875568	Lib 7
R-HSA-9006934	Signaling by Receptor Tyrosine Kinases	0.2268041237113402	5.864011961910757	0.01458363667151075	Lib 7
R-HSA-1257604	PIP3 activates AKT signaling	0.234375	6.059756679389312	0.04991853973194869	Lib 7
R-HSA-450282	MAPK targets/ Nuclear events mediated by MAP kinases	0.6	15.51297709923664	0.01458363667151075	Lib 7
R-HSA-881907	Gastrin-CREB signalling pathway via PKC and MAPK	0.7142857142857143	18.46782988004362	0.01458363667151075	Lib 7
R-HSA-450341	Activation of the AP-1 family of transcription factors	1	25.85496183206107	0.01458363667151075	Lib 7
