# Supplementary material for: DeepPhospho accelerates DIA phosphoproteome profiling through in silico library generation
Source: Nat Commun. 2021 Nov 18;12:6685. doi: 10.1038/s41467-021-26979-1 (PMC8602247; doi:10.1038/s41467-021-26979-1)
Supplement: Supplementary file 8 — Source data [file 41467_2021_26979_MOESM8_ESM.zip › Source Data_new/Figure_5f.txt]

Kinase accession	Kinase gene	Enrichment factor	Fold enrichment	Adj.P-Value	Library
P31749	AKT1	0.2553191489361702	16.3163388197511	0.001882493190226809	Lib 1
Q15418	RPS6KA1	0.4166666666666667	26.62735849056604	0.02013712161443672	Lib 1
P51812	RPS6KA3	0.4285714285714285	27.38814016172507	0.1061867590409864	Lib 1
P23443	RPS6KB1	0.3333333333333333	21.30188679245283	0.04311036156084943	Lib 1
P27361	MAPK3	0.1090909090909091	6.971526586620926	0.3580020018248165	Lib 1
Q13153	PAK1	0.2727272727272727	17.42881646655231	0.1938760909336998	Lib 1
Q9H4B4	PLK3	0.3333333333333333	21.30188679245283	0.3576567870609056	Lib 1
P05771	PRKCB	0.4285714285714285	27.38814016172507	0.1061867590409864	Lib 1
P05771-2	PRKCB	0.3333333333333333	21.30188679245283	0.3576567870609056	Lib 1
P31749	AKT1	0.2765957446808511	15.61382978723404	0.0008312037614883598	Lib 2
Q15418	RPS6KA1	0.4166666666666667	23.52083333333333	0.01920414066203439	Lib 2
P51812	RPS6KA3	0.7142857142857143	40.32142857142857	0.001199908825685455	Lib 2
P23443	RPS6KB1	0.3333333333333333	18.81666666666666	0.03780124534075843	Lib 2
Q02750	MAP2K1	0.25	14.1125	0.3555748020854281	Lib 2
P27361	MAPK3	0.1754385964912281	9.903508771929824	0.04451206311015103	Lib 2
Q13153	PAK1	0.4166666666666667	23.52083333333333	0.01920414066203439	Lib 2
Q9H4B4	PLK3	0.6	33.87	0.03780124534075843	Lib 2
P05771	PRKCB	0.5	28.225	0.04451206311015103	Lib 2
P05771-2	PRKCB	1	56.45	0.1832692876144376	Lib 2
P31749	AKT1	0.2765957446808511	15.61382978723404	0.00142406820777876	Lib 3
Q15418	RPS6KA1	0.3333333333333333	18.81666666666666	0.0385327244221448	Lib 3
P51812	RPS6KA3	0.5	28.225	0.01544975851056689	Lib 3
P23443	RPS6KB1	0.3846153846153846	21.71153846153846	0.02181680779309895	Lib 3
Q02750	MAP2K1	0.75	42.3375	0.02181680779309895	Lib 3
P27361	MAPK3	0.2068965517241379	11.67931034482758	0.02142384141556535	Lib 3
Q13153	PAK1	0.2941176470588235	16.60294117647059	0.04627433482490952	Lib 3
Q9H4B4	PLK3	0.75	42.3375	0.02181680779309895	Lib 3
P05771	PRKCB	0.5	28.225	0.04627433482490952	Lib 3
P05771-2	PRKCB	1	56.45	0.2011007814325394	Lib 3
P31749	AKT1	0.3125	16.5380859375	0.0001263485488258678	Lib 4
Q15418	RPS6KA1	0.3571428571428572	18.90066964285714	0.05048853718465891	Lib 4
P51812	RPS6KA3	0.4444444444444444	23.52083333333333	0.05048853718465891	Lib 4
P23443	RPS6KB1	0.4285714285714285	22.68080357142857	0.0152860605078901	Lib 4
Q02750	MAP2K1	0.75	39.69140625	0.04285365069011268	Lib 4
P27361	MAPK3	0.1851851851851852	9.800347222222221	0.1515510544813865	Lib 4
Q13153	PAK1	0.25	13.23046875	0.177659167777353	Lib 4
Q9H4B4	PLK3	0.3333333333333333	17.640625	0.3831122032069988	Lib 4
P05771	PRKCB	0.5	26.4609375	0.09450719172878226	Lib 4
P05771-2	PRKCB	0.5	26.4609375	0.356915254436163	Lib 4
P31749	AKT1	0.2708333333333333	14.1125	0.001436982695424873	Lib 6
Q15418	RPS6KA1	0.3846153846153846	20.04142011834319	0.03795903561183432	Lib 6
P51812	RPS6KA3	0.625	32.56730769230769	0.003362640938892189	Lib 6
P23443	RPS6KB1	0.3333333333333333	17.36923076923077	0.0438699943184955	Lib 6
Q02750	MAP2K1	0.6	31.26461538461538	0.0438699943184955	Lib 6
P27361	MAPK3	0.1694915254237288	8.831812255541069	0.0749837907112976	Lib 6
Q13153	PAK1	0.2941176470588235	15.32579185520362	0.05700993153465395	Lib 6
Q9H4B4	PLK3	0.6	31.26461538461538	0.0438699943184955	Lib 6
P05771	PRKCB	0.5	26.05384615384615	0.05700993153465395	Lib 6
P05771-2	PRKCB	1	52.1076923076923	0.1716181694550132	Lib 6
P31749	AKT1	0.2608695652173913	14.72608695652174	0.003051441994737266	Lib 7
Q15418	RPS6KA1	0.4166666666666667	23.52083333333333	0.01699839602496227	Lib 7
P51812	RPS6KA3	0.625	35.28125	0.003051441994737266	Lib 7
P23443	RPS6KB1	0.3333333333333333	18.81666666666666	0.03594891192610365	Lib 7
Q02750	MAP2K1	0.75	42.3375	0.01931809523603284	Lib 7
P27361	MAPK3	0.2068965517241379	11.67931034482758	0.01392848051900983	Lib 7
Q13153	PAK1	0.3125	17.640625	0.04223734874816489	Lib 7
Q9H4B4	PLK3	0.5	28.225	0.05086710508209241	Lib 7
P05771	PRKCB	0.5	28.225	0.05086710508209241	Lib 7
P05771-2	PRKCB	0.5	28.225	0.2775907090547752	Lib 7
