# Supplementary material for: DeepPhospho accelerates DIA phosphoproteome profiling through in silico library generation
Source: Nat Commun. 2021 Nov 18;12:6685. doi: 10.1038/s41467-021-26979-1 (PMC8602247; doi:10.1038/s41467-021-26979-1)
Supplement: Supplementary file 8 — Source data [file 41467_2021_26979_MOESM8_ESM.zip › Source Data_new/Figure_6b.txt]

Library	Phosphopeptide-Quantifiable-Total	Phosphopeptide-Quantifiable-Shared	Phosphopeptide-Quantifiable-Gain	Phosphopeptide-Quantifiable-Gap	Phosphopeptide-Quantifiable-Loss	Phosphosite-Quantifiable-Total	Phosphosite-Quantifiable-Shared	Phosphosite-Quantifiable-Gain	Phosphosite-Quantifiable-Gap	Phosphosite-Quantifiable-Loss
Lib 1	4593	4593	0	0	0	3957	3957	0	0	0
Lib 2	5066	4218	848	209	166	4297	3658	639	183	116
Lib 3	5480	3673	1807	305	615	4757	3289	1468	238	430
Lib 4	5699	3635	2064	649	309	4931	3272	1659	435	250
Lib 6	6248	4243	2005	152	198	5320	3704	1616	130	123
Lib 7	6597	3951	2646	485	157	5640	3498	2142	310	149
Lib 8	5079	3514	1565	946	133	4438	3167	1271	636	154
