# Supplementary material for: DeepPhospho accelerates DIA phosphoproteome profiling through in silico library generation
Source: Nat Commun. 2021 Nov 18;12:6685. doi: 10.1038/s41467-021-26979-1 (PMC8602247; doi:10.1038/s41467-021-26979-1)
Supplement: Supplementary file 8 — Source data [file 41467_2021_26979_MOESM8_ESM.zip › Source Data_new/Figure_6c.txt]

Library	Phosphopeptide-Quantifiable-Total	Phosphopeptide-Quantifiable-Shared	Phosphopeptide-Quantifiable-Gain	Phosphopeptide-Quantifiable-Gap	Phosphopeptide-Quantifiable-Loss	Phosphosite-Quantifiable-Total	Phosphosite-Quantifiable-Shared	Phosphosite-Quantifiable-Gain	Phosphosite-Quantifiable-Gap	Phosphosite-Quantifiable-Loss
Lib 1	8212	8212	0	0	0	7107	7107	0	0	0
Lib 6	11326	7528	3798	433	251	9431	6262	3169	412	433
Lib 7	8203	5682	2521	2400	130	7060	4793	2267	1786	528
Lib 8	12737	7088	5649	924	200	10492	5867	4625	709	531
