# Supplementary material for: DeepPhospho accelerates DIA phosphoproteome profiling through in silico library generation
Source: Nat Commun. 2021 Nov 18;12:6685. doi: 10.1038/s41467-021-26979-1 (PMC8602247; doi:10.1038/s41467-021-26979-1)
Supplement: Supplementary file 8 — Source data [file 41467_2021_26979_MOESM8_ESM.zip › Source Data_new/Figure_6d.txt]

Library	Species	Expected ratio	Measured ratio (log2)
Lib 1	Y	0.25:1	-3.261
Lib 1	Y	0.25:1	-2.247
Lib 1	Y	0.25:1	-2.12
Lib 1	Y	0.25:1	-2.386
Lib 1	Y	0.25:1	-2.268
Lib 1	Y	0.25:1	-2.395
Lib 1	Y	0.25:1	-2.348
Lib 1	Y	0.25:1	-2.091
Lib 1	Y	0.25:1	-2.261
Lib 1	Y	0.25:1	-2.008
Lib 1	Y	0.25:1	-1.778
Lib 1	Y	0.25:1	-2.148
Lib 1	Y	0.25:1	-1.657
Lib 1	Y	0.25:1	-2.65
Lib 1	Y	0.25:1	-2.199
Lib 1	Y	0.25:1	-2.584
Lib 1	Y	0.25:1	-2.815
Lib 1	Y	0.25:1	-2.116
Lib 1	Y	0.25:1	-1.753
Lib 1	Y	0.25:1	-2.605
Lib 1	Y	0.25:1	-2.234
Lib 1	Y	0.25:1	-1.399
Lib 1	Y	0.25:1	-2.463
Lib 1	Y	0.25:1	-1.967
Lib 1	Y	0.25:1	-2.191
Lib 1	Y	0.25:1	-2.166
Lib 1	Y	0.25:1	-2.046
Lib 1	Y	0.25:1	-2.441
Lib 1	Y	0.25:1	-2.047
Lib 1	Y	0.25:1	-1.982
Lib 1	Y	0.25:1	-1.997
Lib 1	Y	0.25:1	-1.623
Lib 1	Y	0.25:1	-2.63
Lib 1	Y	0.25:1	-2.206
Lib 1	Y	0.25:1	-2.479
Lib 1	Y	0.25:1	-2.26
Lib 1	Y	0.25:1	-2.057
Lib 1	Y	0.25:1	-2.53
Lib 1	Y	0.25:1	-2.191
Lib 1	Y	0.25:1	-1.891
Lib 1	Y	0.25:1	-2.481
Lib 1	Y	0.25:1	-2.508
Lib 1	Y	0.25:1	-1.996
Lib 1	Y	0.25:1	-2.48
Lib 1	Y	0.25:1	-2.247
Lib 1	Y	0.25:1	-1.937
Lib 1	Y	0.25:1	-1.997
Lib 1	Y	0.25:1	-2.002
Lib 1	Y	0.25:1	-1.594
Lib 1	Y	0.25:1	-2.001
Lib 1	Y	0.25:1	-2.155
Lib 1	Y	0.25:1	-2.017
Lib 1	Y	0.25:1	-2.332
Lib 1	Y	0.25:1	-2.49
Lib 1	Y	0.25:1	-2.008
Lib 1	Y	0.25:1	-2.324
Lib 1	Y	0.25:1	-1.829
Lib 1	Y	0.25:1	-2.809
Lib 1	Y	0.25:1	-2.352
Lib 1	Y	0.25:1	-1.949
Lib 1	Y	0.25:1	-2.516
Lib 1	Y	0.25:1	-2.534
Lib 1	Y	0.25:1	-1.931
Lib 1	Y	0.25:1	-2.05
Lib 1	Y	0.25:1	-1.689
Lib 1	Y	0.25:1	-1.332
Lib 1	Y	0.25:1	-2.017
Lib 1	Y	0.25:1	-1.191
Lib 1	Y	0.25:1	-1.812
Lib 1	Y	0.25:1	-2.228
Lib 1	Y	0.25:1	-1.785
Lib 1	Y	0.25:1	-1.844
Lib 1	Y	0.25:1	-2.393
Lib 1	Y	0.25:1	-1.947
Lib 1	Y	0.25:1	-2.026
Lib 1	Y	0.25:1	-2.414
Lib 1	Y	0.25:1	-2.49
Lib 1	Y	0.25:1	-1.891
Lib 1	Y	0.25:1	-2.382
Lib 1	Y	0.25:1	-2.081
Lib 1	Y	0.25:1	-2.572
Lib 1	Y	0.25:1	-2.727
Lib 1	Y	0.25:1	-2.784
Lib 1	Y	0.25:1	-1.91
Lib 1	Y	0.25:1	-2.076
Lib 1	Y	0.25:1	-1.974
Lib 1	Y	0.25:1	-2.824
Lib 1	Y	0.25:1	-1.803
Lib 1	Y	0.25:1	-1.943
Lib 1	Y	0.25:1	-1.97
Lib 1	Y	0.25:1	-1.904
Lib 1	Y	0.25:1	-2.506
Lib 1	Y	0.25:1	-2.793
Lib 1	Y	0.25:1	-1.39
Lib 1	Y	0.25:1	-1.796
Lib 1	Y	0.25:1	-2.256
Lib 1	Y	0.25:1	-1.92
Lib 1	Y	0.25:1	-2.446
Lib 1	Y	0.25:1	-1.708
Lib 1	Y	0.25:1	-2.545
Lib 1	Y	0.25:1	-2.514
Lib 1	Y	0.25:1	-2.606
Lib 1	Y	0.25:1	-2.755
Lib 1	Y	0.25:1	-3.081
Lib 1	Y	0.25:1	-1.917
Lib 1	Y	0.25:1	-2.522
Lib 1	Y	0.25:1	-2.035
Lib 1	Y	0.25:1	-3.742
Lib 1	Y	0.25:1	-3.038
Lib 1	Y	0.25:1	-2.278
Lib 1	Y	0.25:1	-1.609
Lib 1	Y	0.25:1	-2.349
Lib 1	Y	0.25:1	-2.451
Lib 1	Y	0.25:1	-2.741
Lib 1	Y	0.25:1	-2.732
Lib 1	Y	0.25:1	-2.302
Lib 1	Y	0.25:1	-2.347
Lib 1	Y	0.25:1	-2.976
Lib 1	Y	0.25:1	-1.937
Lib 1	Y	0.25:1	-2.288
Lib 1	Y	0.25:1	-2.164
Lib 1	Y	0.25:1	-2.257
Lib 1	Y	0.25:1	-2.049
Lib 1	Y	0.25:1	-0.972
Lib 1	Y	0.25:1	-2.145
Lib 1	Y	0.25:1	-2.258
Lib 1	Y	0.25:1	-2.754
Lib 1	Y	0.25:1	-1.891
Lib 1	Y	0.25:1	-2.157
Lib 1	Y	0.25:1	-2.246
Lib 1	Y	0.25:1	-2.132
Lib 1	Y	0.25:1	-2.286
Lib 1	Y	0.25:1	-2.258
Lib 1	Y	0.25:1	-2.192
Lib 1	Y	0.25:1	-1.789
Lib 1	Y	0.25:1	-2.227
Lib 1	Y	0.25:1	-2.019
Lib 1	Y	0.25:1	-1.938
Lib 1	Y	0.25:1	-2.314
Lib 1	Y	0.25:1	-2.498
Lib 1	Y	0.25:1	-2.102
Lib 1	Y	0.25:1	-1.932
Lib 1	Y	0.25:1	-2.79
Lib 1	Y	0.25:1	-3.102
Lib 1	Y	0.25:1	-2.389
Lib 1	Y	0.25:1	-2.163
Lib 1	Y	0.25:1	-1.058
Lib 1	Y	0.25:1	-2.301
Lib 1	Y	0.25:1	-1.924
Lib 1	Y	0.25:1	-2.017
Lib 1	Y	0.25:1	-2.253
Lib 1	Y	0.25:1	-2.05
Lib 1	Y	0.25:1	-2.262
Lib 1	Y	0.25:1	-2.38
Lib 1	Y	0.25:1	-2.191
Lib 1	Y	0.25:1	-2.384
Lib 1	Y	0.25:1	-2.262
Lib 1	Y	0.25:1	-2.047
Lib 1	Y	0.25:1	-1.891
Lib 1	Y	0.25:1	-2.015
Lib 1	Y	0.25:1	-1.538
Lib 1	Y	0.25:1	-2.339
Lib 1	Y	0.25:1	-2.154
Lib 1	Y	0.25:1	-1.834
Lib 1	Y	0.25:1	-2.237
Lib 1	Y	0.25:1	-2.393
Lib 1	Y	0.25:1	-2.302
Lib 1	Y	0.25:1	-2.328
Lib 1	Y	0.25:1	-2.759
Lib 1	Y	0.25:1	-2.453
Lib 1	Y	0.25:1	-2.226
Lib 1	Y	0.25:1	-2.376
Lib 1	Y	0.25:1	-2.211
Lib 1	Y	0.25:1	-2.256
Lib 1	Y	0.25:1	-1.796
Lib 1	Y	0.25:1	-1.605
Lib 1	Y	0.25:1	-2.53
Lib 1	Y	0.25:1	-1.41
Lib 1	Y	0.25:1	-0.895
Lib 1	Y	0.25:1	-2.183
Lib 1	Y	0.25:1	-1.905
Lib 1	Y	0.25:1	-2.39
Lib 1	Y	0.25:1	-2.002
Lib 1	Y	0.25:1	-2.39
Lib 1	Y	0.25:1	-2.22
Lib 1	Y	0.25:1	-2.454
Lib 1	Y	0.25:1	-1.862
Lib 1	Y	0.25:1	-2.271
Lib 1	Y	0.25:1	-1.74
Lib 1	Y	0.25:1	-2.207
Lib 1	Y	0.25:1	-2.386
Lib 1	Y	0.25:1	-1.116
Lib 1	Y	0.25:1	-3.041
Lib 1	Y	0.25:1	-2.403
Lib 1	Y	0.25:1	-2.29
Lib 1	Y	0.25:1	-2.331
Lib 1	Y	0.25:1	-2.747
Lib 1	Y	0.25:1	-2.2
Lib 1	Y	0.25:1	-2.095
Lib 1	Y	0.25:1	-2.216
Lib 1	Y	0.25:1	-2.13
Lib 1	Y	0.25:1	-2.372
Lib 1	Y	0.25:1	-2.69
Lib 1	Y	0.25:1	-1.844
Lib 1	Y	0.25:1	-2.714
Lib 1	Y	0.25:1	-2.432
Lib 1	Y	0.25:1	-2.267
Lib 1	Y	0.25:1	-2.38
Lib 1	Y	0.25:1	-1.981
Lib 1	Y	0.25:1	-1.401
Lib 1	Y	0.25:1	-2.382
Lib 1	Y	0.25:1	-2.352
Lib 1	Y	0.25:1	-2.22
Lib 1	Y	0.25:1	-1.326
Lib 1	Y	0.25:1	-2.268
Lib 1	Y	0.25:1	-1.825
Lib 1	Y	0.25:1	-1.843
Lib 1	Y	0.25:1	-1.97
Lib 1	Y	0.25:1	-2.301
Lib 1	Y	0.25:1	-2.614
Lib 1	Y	0.25:1	-2.297
Lib 1	Y	0.25:1	-2.012
Lib 1	Y	0.25:1	-1.929
Lib 1	Y	0.25:1	-2.897
Lib 1	Y	0.25:1	-1.954
Lib 1	Y	0.25:1	-3.532
Lib 1	Y	0.25:1	-2.316
Lib 1	Y	0.25:1	-2.606
Lib 1	Y	0.25:1	-2.347
Lib 1	Y	0.25:1	-2.515
Lib 1	Y	0.25:1	-2.305
Lib 1	Y	0.25:1	-2.04
Lib 1	Y	0.25:1	-2.118
Lib 1	Y	0.25:1	-1.761
Lib 1	Y	0.25:1	-2.413
Lib 1	Y	0.25:1	-0.997
Lib 1	Y	0.25:1	-2.105
Lib 1	Y	0.25:1	-1.652
Lib 1	Y	0.25:1	-3.125
Lib 1	Y	0.25:1	-2.133
Lib 1	Y	0.25:1	-2.095
Lib 1	Y	0.25:1	-2.375
Lib 1	Y	0.25:1	-2.408
Lib 1	Y	0.25:1	-2.009
Lib 1	Y	0.25:1	-2.263
Lib 1	Y	0.25:1	-2.202
Lib 1	Y	0.25:1	-2.004
Lib 1	Y	0.25:1	-2.105
Lib 1	Y	0.25:1	-0.634
Lib 1	Y	0.25:1	-2.627
Lib 1	Y	0.25:1	-2.398
Lib 1	Y	0.25:1	-2.427
Lib 1	Y	0.25:1	-2.23
Lib 1	Y	0.25:1	-1.953
Lib 1	Y	0.25:1	-2.335
Lib 1	Y	0.25:1	-2.196
Lib 1	Y	0.25:1	-2.216
Lib 1	Y	0.25:1	-2.403
Lib 1	Y	0.25:1	-1.934
Lib 1	Y	0.25:1	-2.474
Lib 1	Y	0.25:1	-2.106
Lib 1	Y	0.25:1	-2.238
Lib 1	Y	0.25:1	-2.127
Lib 1	Y	0.25:1	-2.07
Lib 1	Y	0.25:1	-1.995
Lib 1	Y	0.25:1	-2.382
Lib 1	Y	0.25:1	-1.769
Lib 1	Y	0.25:1	-2.793
Lib 1	Y	0.25:1	-2.224
Lib 1	Y	0.25:1	-2.186
Lib 1	Y	0.25:1	-2.612
Lib 1	Y	0.25:1	-2.235
Lib 1	Y	0.25:1	-2.413
Lib 1	Y	0.25:1	-2.362
Lib 1	Y	0.25:1	-2.575
Lib 1	Y	0.25:1	-2.211
Lib 1	Y	0.25:1	-1.759
Lib 1	Y	0.25:1	-2.031
Lib 1	Y	0.25:1	-2
Lib 1	Y	0.25:1	-1.328
Lib 1	Y	0.25:1	-2.391
Lib 1	Y	0.25:1	-2.34
Lib 1	Y	0.25:1	-1.917
Lib 1	Y	0.25:1	-1.39
Lib 1	Y	0.25:1	-3.004
Lib 1	Y	0.25:1	-1.111
Lib 1	Y	0.25:1	-2.951
Lib 1	Y	0.25:1	-2.445
Lib 1	Y	0.25:1	-2.526
Lib 1	Y	0.25:1	-2.275
Lib 1	Y	0.25:1	-2.316
Lib 1	Y	0.25:1	-2.742
Lib 1	Y	0.25:1	-2.461
Lib 1	Y	0.25:1	-1.363
Lib 1	Y	0.25:1	-2.248
Lib 1	Y	0.25:1	-2.503
Lib 1	Y	0.25:1	-2.454
Lib 1	Y	0.25:1	-2.166
Lib 1	Y	0.25:1	-2.499
Lib 1	Y	0.25:1	-1.83
Lib 1	Y	0.25:1	-2.192
Lib 1	Y	0.25:1	-1.839
Lib 1	Y	0.25:1	-2.199
Lib 1	Y	0.25:1	-2.232
Lib 1	Y	0.25:1	-2.23
Lib 1	Y	0.25:1	-2.589
Lib 1	Y	0.25:1	-2.276
Lib 1	Y	0.25:1	-1.526
Lib 1	Y	0.25:1	-1.531
Lib 1	Y	0.25:1	-2.863
Lib 1	Y	0.25:1	-2.634
Lib 1	Y	0.25:1	-2.521
Lib 1	Y	0.25:1	-2.486
Lib 1	Y	0.25:1	-1.817
Lib 1	Y	0.25:1	-1.521
Lib 1	Y	0.25:1	-0.673
Lib 1	Y	0.25:1	-2.272
Lib 1	Y	0.25:1	-1.835
Lib 1	Y	0.25:1	-2.147
Lib 1	Y	0.25:1	-2.149
Lib 1	Y	0.25:1	-2.231
Lib 1	Y	0.25:1	-1.916
Lib 1	Y	0.25:1	-2.503
Lib 1	Y	0.25:1	-1.671
Lib 1	Y	0.25:1	-1.738
Lib 1	Y	0.25:1	-2.292
Lib 1	Y	0.25:1	-2.251
Lib 1	Y	0.25:1	-2.29
Lib 1	Y	0.25:1	-1.613
Lib 1	Y	0.25:1	-2.491
Lib 1	Y	0.25:1	-2.215
Lib 1	Y	0.25:1	-2.944
Lib 1	Y	0.25:1	-2.089
Lib 1	Y	0.25:1	-2.175
Lib 1	Y	0.25:1	-1.935
Lib 1	Y	0.25:1	-1.857
Lib 1	Y	0.25:1	-1.856
Lib 1	Y	0.25:1	-2.001
Lib 1	Y	0.25:1	-3.392
Lib 1	Y	0.25:1	-2.307
Lib 1	Y	0.25:1	-1.919
Lib 1	Y	0.25:1	-2.411
Lib 1	Y	0.25:1	-2.292
Lib 1	Y	0.25:1	-2.211
Lib 1	Y	0.25:1	-2.74
Lib 1	Y	0.25:1	-2.53
Lib 1	Y	0.25:1	-1.735
Lib 1	Y	0.25:1	-2.328
Lib 1	Y	0.25:1	-1.594
Lib 1	Y	0.25:1	-2.312
Lib 1	Y	0.25:1	-2.037
Lib 1	Y	0.25:1	-2.285
Lib 1	Y	0.25:1	-2.274
Lib 1	Y	0.25:1	-2.676
Lib 1	Y	0.25:1	-2.394
Lib 1	Y	0.25:1	-2.65
Lib 1	Y	0.25:1	-1.859
Lib 1	Y	0.25:1	-2.205
Lib 1	Y	0.25:1	-2.065
Lib 1	Y	0.25:1	-2.027
Lib 1	Y	0.25:1	-1.692
Lib 1	Y	0.25:1	-2.221
Lib 1	Y	0.25:1	-2.697
Lib 1	Y	0.25:1	-2.372
Lib 1	Y	0.25:1	-2.345
Lib 1	Y	0.25:1	-3.124
Lib 1	Y	0.25:1	-2.313
Lib 1	Y	0.25:1	-2.156
Lib 1	Y	0.25:1	-2.382
Lib 1	Y	0.25:1	-2.441
Lib 1	Y	0.25:1	-2.337
Lib 1	Y	0.25:1	-3.885
Lib 1	Y	0.25:1	-3.256
Lib 1	Y	0.25:1	-1.717
Lib 1	Y	0.25:1	-2.183
Lib 1	Y	0.25:1	-2.202
Lib 1	Y	0.25:1	-2.363
Lib 1	Y	0.25:1	-2.313
Lib 1	Y	0.25:1	-2.308
Lib 1	Y	0.25:1	-2.373
Lib 1	Y	0.25:1	-1.911
Lib 1	Y	0.25:1	-2.236
Lib 1	Y	0.25:1	-1.974
Lib 1	Y	0.25:1	-2.724
Lib 1	Y	0.25:1	-2.563
Lib 1	Y	0.25:1	-1.752
Lib 1	Y	0.25:1	-1.598
Lib 1	Y	0.25:1	-2.382
Lib 1	Y	0.25:1	-2.827
Lib 1	Y	0.25:1	-2.521
Lib 1	Y	0.25:1	-1.296
Lib 1	Y	0.25:1	-2.503
Lib 1	Y	0.25:1	-1.896
Lib 1	Y	0.25:1	-2.307
Lib 1	Y	0.25:1	-2.304
Lib 1	Y	0.25:1	-2.013
Lib 1	Y	0.25:1	-2.296
Lib 1	Y	0.25:1	-2.647
Lib 1	Y	0.25:1	-2.243
Lib 1	Y	0.25:1	-2.332
Lib 1	Y	0.25:1	-2.178
Lib 1	Y	0.25:1	-2.297
Lib 1	Y	0.25:1	-1.169
Lib 1	Y	0.25:1	-2.063
Lib 1	Y	0.25:1	-2.031
Lib 1	Y	0.25:1	-2.013
Lib 1	Y	0.25:1	-2.196
Lib 1	Y	0.25:1	-1.992
Lib 1	Y	0.25:1	-1.743
Lib 1	Y	0.25:1	-2.456
Lib 1	Y	0.25:1	-2.458
Lib 1	Y	0.25:1	-1.989
Lib 1	Y	0.25:1	-2.115
Lib 1	Y	0.25:1	-2.282
Lib 1	Y	0.25:1	-2.469
Lib 1	Y	0.25:1	-2.696
Lib 1	Y	0.25:1	-2.269
Lib 1	Y	0.25:1	-1.838
Lib 1	Y	0.25:1	-2.365
Lib 1	Y	0.25:1	-2.644
Lib 1	Y	0.25:1	-2.746
Lib 1	Y	0.25:1	-2.63
Lib 1	Y	0.25:1	-1.846
Lib 1	Y	0.25:1	-2.267
Lib 1	Y	0.25:1	-2.336
Lib 1	Y	0.25:1	-2.065
Lib 1	Y	0.25:1	-2.331
Lib 1	Y	0.25:1	-2.427
Lib 1	Y	0.25:1	-2.171
Lib 1	Y	0.25:1	-2.178
Lib 1	Y	0.25:1	-2.136
Lib 1	Y	0.25:1	-2.062
Lib 1	Y	0.25:1	-2.408
Lib 1	Y	0.25:1	-2.01
Lib 1	Y	0.25:1	-0.412
Lib 1	Y	0.25:1	-2.676
Lib 1	Y	0.25:1	-2.158
Lib 1	Y	0.25:1	-2.163
Lib 1	Y	0.25:1	-2.349
Lib 1	Y	0.25:1	-1.971
Lib 1	Y	0.25:1	-2.523
Lib 1	Y	0.25:1	-1.925
Lib 1	Y	0.25:1	-2.194
Lib 1	Y	0.25:1	-2.516
Lib 1	Y	0.25:1	-2.224
Lib 1	Y	0.25:1	-2.33
Lib 1	Y	0.25:1	-2.695
Lib 1	Y	0.25:1	-2.492
Lib 1	Y	0.25:1	-0.939
Lib 1	Y	0.25:1	-2.203
Lib 1	Y	0.25:1	-2.173
Lib 1	Y	0.25:1	-2.518
Lib 1	Y	0.25:1	-1.973
Lib 1	Y	0.25:1	-2.05
Lib 1	Y	0.25:1	-2.172
Lib 1	Y	0.25:1	-2.417
Lib 1	Y	0.25:1	-2.025
Lib 1	Y	0.25:1	-2.066
Lib 1	Y	0.25:1	-1.967
Lib 1	Y	0.25:1	-2.038
Lib 1	Y	0.25:1	-1.871
Lib 1	Y	0.25:1	-1.984
Lib 1	Y	0.25:1	-1.987
Lib 1	Y	0.25:1	-2.313
Lib 1	Y	0.25:1	-1.948
Lib 1	Y	0.25:1	-2.171
Lib 1	Y	0.25:1	-1.897
Lib 1	Y	0.25:1	-2.41
Lib 1	Y	0.25:1	-2.017
Lib 1	Y	0.25:1	-2.276
Lib 1	Y	0.25:1	-2.256
Lib 1	Y	0.25:1	-2.336
Lib 1	Y	0.25:1	-1.787
Lib 1	Y	0.25:1	-1.596
Lib 1	Y	0.25:1	-2.147
Lib 1	Y	0.25:1	-2.407
Lib 1	Y	0.25:1	-2.188
Lib 1	Y	0.25:1	-1.98
Lib 1	Y	0.25:1	-2.192
Lib 1	Y	0.25:1	-2.187
Lib 1	Y	0.25:1	-0.702
Lib 1	Y	0.25:1	-2.282
Lib 1	Y	0.25:1	-2.526
Lib 1	Y	0.25:1	-2.372
Lib 1	Y	0.25:1	-2.498
Lib 1	Y	0.25:1	-2.242
Lib 1	Y	0.25:1	-2.256
Lib 1	Y	0.25:1	-1.632
Lib 1	Y	0.25:1	-2.218
Lib 1	Y	0.25:1	-1.727
Lib 1	Y	0.25:1	-2.246
Lib 1	Y	0.25:1	-2.527
Lib 1	Y	0.25:1	-1.926
Lib 1	Y	0.25:1	-1.522
Lib 1	Y	0.25:1	-1.679
Lib 1	Y	0.25:1	-2.422
Lib 1	Y	0.25:1	-2.774
Lib 1	Y	0.25:1	-2.205
Lib 1	Y	0.25:1	-1.942
Lib 1	Y	0.25:1	-2.247
Lib 1	Y	0.25:1	-2.178
Lib 1	Y	0.25:1	-2.093
Lib 1	Y	0.25:1	-2.686
Lib 1	Y	0.25:1	-2.164
Lib 1	Y	0.25:1	-2.196
Lib 1	Y	0.25:1	-2.119
Lib 1	Y	0.25:1	-2.455
Lib 1	Y	0.25:1	-2.134
Lib 1	Y	0.25:1	-2.239
Lib 1	Y	0.25:1	-1.904
Lib 1	Y	0.25:1	-2.185
Lib 1	Y	0.25:1	-2.838
Lib 1	Y	0.25:1	-2.795
Lib 1	Y	0.25:1	-2.126
Lib 1	Y	0.25:1	-2.218
Lib 1	Y	0.25:1	-2.015
Lib 1	Y	0.25:1	-2.199
Lib 1	Y	0.25:1	-2.021
Lib 1	Y	0.25:1	-2.419
Lib 1	Y	0.25:1	-2.646
Lib 1	Y	0.25:1	-2.251
Lib 1	Y	0.25:1	-1.868
Lib 1	Y	0.25:1	-2.545
Lib 1	Y	0.25:1	-2.323
Lib 1	Y	0.25:1	-2.92
Lib 1	Y	0.25:1	-2.729
Lib 1	Y	0.25:1	-1.89
Lib 1	Y	0.25:1	-2.555
Lib 1	Y	0.25:1	-2.328
Lib 1	Y	0.25:1	-2.821
Lib 1	Y	0.25:1	-3.127
Lib 1	Y	0.25:1	-1.252
Lib 1	Y	0.25:1	-1.97
Lib 1	Y	0.25:1	-2.537
Lib 1	Y	0.25:1	-2.124
Lib 1	Y	0.25:1	-2.499
Lib 1	Y	0.25:1	-2.48
Lib 1	Y	0.25:1	-2.496
Lib 1	Y	0.25:1	-2.708
Lib 1	Y	0.25:1	-2.889
Lib 1	Y	0.25:1	-2.244
Lib 1	Y	0.25:1	-2.084
Lib 1	Y	0.25:1	-2.085
Lib 1	Y	0.25:1	-2.405
Lib 1	Y	0.25:1	-2.186
Lib 1	Y	0.25:1	-1.613
Lib 1	Y	0.25:1	-2.365
Lib 1	Y	0.25:1	-1.799
Lib 1	Y	0.25:1	-2.262
Lib 1	Y	0.25:1	-2.337
Lib 1	Y	0.25:1	-2.365
Lib 1	Y	0.25:1	-2.276
Lib 1	Y	0.25:1	-2.245
Lib 1	Y	0.25:1	-0.627
Lib 1	Y	0.25:1	-2.378
Lib 1	Y	0.25:1	-2.124
Lib 1	Y	0.25:1	-2.168
Lib 1	Y	0.25:1	-2.348
Lib 1	Y	0.25:1	-1.75
Lib 1	Y	0.25:1	-2.212
Lib 1	Y	0.25:1	-2.51
Lib 1	Y	0.25:1	-2.357
Lib 1	Y	0.25:1	-2.556
Lib 1	Y	0.25:1	-2.409
Lib 1	Y	0.25:1	-2.658
Lib 1	Y	0.25:1	-2.347
Lib 1	Y	0.25:1	-1.795
Lib 1	Y	0.25:1	-2.365
Lib 1	Y	0.25:1	-2.595
Lib 1	Y	0.25:1	-2.674
Lib 1	Y	0.25:1	-2.775
Lib 1	Y	0.25:1	-2.051
Lib 1	Y	0.25:1	-3.259
Lib 1	Y	0.25:1	-5.444
Lib 1	Y	0.25:1	-1.058
Lib 1	Y	0.25:1	-2.065
Lib 1	Y	0.25:1	-1.455
Lib 1	Y	0.25:1	-2.377
Lib 1	Y	0.25:1	-1.937
Lib 1	Y	0.25:1	-2.29
Lib 1	Y	0.25:1	-1.953
Lib 1	Y	0.25:1	-2.249
Lib 1	Y	0.25:1	-2.39
Lib 1	Y	0.25:1	-2.171
Lib 1	Y	0.25:1	-2.349
Lib 1	Y	0.25:1	-2.42
Lib 1	Y	0.25:1	-2.545
Lib 1	Y	0.25:1	-2.207
Lib 1	Y	0.25:1	-4
Lib 1	Y	0.25:1	-3.314
Lib 1	Y	0.25:1	-2.256
Lib 1	Y	0.25:1	-2.541
Lib 1	Y	0.25:1	-2.156
Lib 1	Y	0.25:1	-2.45
Lib 1	Y	0.25:1	-2.628
Lib 1	Y	0.25:1	-3.176
Lib 1	Y	0.25:1	-3.4
Lib 1	Y	0.25:1	-2.109
Lib 1	Y	0.25:1	-2.446
Lib 1	Y	0.25:1	-2.233
Lib 1	Y	0.25:1	-2.283
Lib 1	Y	0.25:1	-2.197
Lib 1	Y	0.25:1	-2.49
Lib 1	Y	0.25:1	-2.039
Lib 1	Y	0.25:1	-1.998
Lib 1	Y	0.25:1	-1.971
Lib 1	Y	0.25:1	-3.145
Lib 1	Y	0.25:1	-2.223
Lib 1	Y	0.25:1	-3.019
Lib 1	Y	0.25:1	-2.256
Lib 1	Y	0.25:1	-1.693
Lib 1	Y	0.25:1	-1.801
Lib 1	Y	0.25:1	-1.576
Lib 1	Y	0.25:1	-1.192
Lib 1	Y	0.25:1	-2.182
Lib 1	Y	0.25:1	-2.154
Lib 1	Y	0.25:1	-2.293
Lib 1	Y	0.25:1	-1.941
Lib 1	Y	0.25:1	-3.876
Lib 1	Y	0.25:1	-2.524
Lib 1	Y	0.25:1	-2.773
Lib 1	Y	0.25:1	-2.335
Lib 1	Y	0.25:1	-3.259
Lib 1	Y	0.25:1	-1.557
Lib 1	Y	0.25:1	-2.428
Lib 1	Y	0.25:1	-2.194
Lib 1	Y	0.25:1	-2.612
Lib 1	Y	0.25:1	-2.517
Lib 1	Y	0.25:1	-1.841
Lib 1	Y	0.25:1	-2.239
Lib 1	Y	0.25:1	-1.634
Lib 1	Y	0.25:1	-1.55
Lib 1	Y	0.25:1	-2.13
Lib 1	Y	0.25:1	-1.898
Lib 1	Y	0.25:1	-1.806
Lib 1	Y	0.25:1	-2.822
Lib 1	Y	0.25:1	-1.6
Lib 1	Y	0.25:1	-2.173
Lib 1	Y	0.25:1	-1.789
Lib 1	Y	0.25:1	-2.949
Lib 1	Y	0.25:1	-2.332
Lib 1	Y	0.25:1	-1.598
Lib 1	Y	0.25:1	-2.282
Lib 1	Y	0.25:1	-2.234
Lib 1	Y	0.25:1	-2.439
Lib 1	Y	0.25:1	-2.601
Lib 1	Y	0.25:1	-2.245
Lib 1	Y	0.25:1	-2.514
Lib 1	Y	0.25:1	-1.585
Lib 1	Y	0.25:1	-2.799
Lib 1	Y	0.25:1	-2.887
Lib 1	Y	0.25:1	-2.359
Lib 1	Y	0.25:1	-1.735
Lib 1	Y	0.25:1	-1.328
Lib 1	Y	0.25:1	-1.654
Lib 1	Y	0.25:1	-1.818
Lib 1	Y	0.25:1	-2.195
Lib 1	Y	0.25:1	-1.75
Lib 1	Y	0.25:1	-3.286
Lib 1	Y	0.25:1	-2.179
Lib 1	Y	0.25:1	-2.664
Lib 1	Y	0.25:1	-3.109
Lib 1	Y	0.25:1	-2.911
Lib 1	Y	0.25:1	-1.85
Lib 1	Y	0.25:1	-2.099
Lib 1	Y	0.25:1	-2.512
Lib 1	Y	0.25:1	-2.101
Lib 1	Y	0.25:1	-2.201
Lib 1	Y	0.25:1	-2.33
Lib 1	Y	0.25:1	-2.768
Lib 1	Y	0.25:1	-2.134
Lib 1	Y	0.25:1	-2.483
Lib 1	Y	0.25:1	4.275
Lib 1	Y	0.25:1	-2.426
Lib 1	Y	0.25:1	-2.19
Lib 1	Y	0.25:1	-2.113
Lib 1	Y	0.25:1	-1.669
Lib 1	Y	0.25:1	-1.979
Lib 1	Y	0.25:1	-1.808
Lib 1	Y	0.25:1	-2.254
Lib 1	Y	0.25:1	-1.998
Lib 1	Y	0.25:1	-2.472
Lib 1	Y	0.25:1	-2.637
Lib 1	Y	0.25:1	-2.182
Lib 1	Y	0.25:1	-0.176
Lib 1	Y	0.25:1	-2.165
Lib 1	Y	0.25:1	-2.332
Lib 1	Y	0.25:1	-2.331
Lib 1	Y	0.25:1	-2.23
Lib 1	Y	0.25:1	-2.161
Lib 1	Y	0.25:1	-1.606
Lib 1	Y	0.25:1	-1.628
Lib 1	Y	0.25:1	-2.385
Lib 1	Y	0.25:1	-2.539
Lib 1	Y	0.25:1	-2.057
Lib 1	Y	0.25:1	-2.137
Lib 1	Y	0.25:1	-1.696
Lib 1	Y	0.25:1	-2.477
Lib 1	Y	0.25:1	-1.196
Lib 1	Y	0.25:1	-1.468
Lib 1	Y	0.25:1	-0.648
Lib 1	Y	0.25:1	-2.4
Lib 1	Y	0.25:1	-2.395
Lib 1	Y	0.25:1	-2.226
Lib 1	Y	0.25:1	-3.014
Lib 1	Y	0.25:1	-2.52
Lib 1	Y	0.25:1	-1.384
Lib 1	Y	0.25:1	-2.581
Lib 1	Y	0.25:1	-2.589
Lib 1	Y	0.25:1	-2.442
Lib 1	Y	0.25:1	-2.258
Lib 1	Y	0.25:1	-2.26
Lib 1	Y	0.25:1	-2.385
Lib 1	Y	0.25:1	-2.066
Lib 1	Y	0.25:1	-2.472
Lib 1	Y	0.25:1	-2.367
Lib 1	Y	0.25:1	-2.876
Lib 1	Y	0.25:1	-2.065
Lib 1	Y	0.25:1	-1.928
Lib 1	Y	0.25:1	-2.394
Lib 1	Y	0.25:1	-2.187
Lib 1	Y	0.25:1	-2.165
Lib 1	Y	0.25:1	-1.844
Lib 1	Y	0.25:1	-2.423
Lib 1	Y	0.25:1	-2.277
Lib 1	Y	0.25:1	-3.435
Lib 1	Y	0.25:1	-2.085
Lib 1	Y	0.25:1	-2.331
Lib 1	Y	0.25:1	-2.05
Lib 1	Y	0.25:1	-2.715
Lib 1	Y	0.25:1	-2.064
Lib 1	Y	0.25:1	-2.699
Lib 1	Y	0.25:1	-0.947
Lib 1	Y	0.25:1	-1.846
Lib 1	Y	0.25:1	-2.414
Lib 1	Y	0.25:1	-2.003
Lib 1	Y	0.25:1	-2.562
Lib 1	Y	0.25:1	-2.861
Lib 1	Y	0.25:1	-1.539
Lib 1	Y	0.25:1	-2.512
Lib 1	Y	0.25:1	-2.221
Lib 1	Y	0.25:1	-2.461
Lib 1	Y	0.25:1	-2.129
Lib 1	Y	0.25:1	-2.173
Lib 1	Y	0.25:1	-2.119
Lib 1	Y	0.25:1	-2.038
Lib 1	Y	0.25:1	-1.955
Lib 1	Y	0.25:1	-3.686
Lib 1	Y	0.25:1	-2.002
Lib 1	Y	0.25:1	-1.884
Lib 1	Y	0.25:1	-1.74
Lib 1	Y	0.25:1	-2.38
Lib 1	Y	0.25:1	0.287
Lib 1	Y	0.25:1	-1.33
Lib 1	Y	0.25:1	-3.525
Lib 1	Y	0.25:1	-2.406
Lib 1	Y	0.25:1	-2.462
Lib 1	Y	0.25:1	-2.503
Lib 1	Y	0.25:1	-3.122
Lib 1	Y	0.25:1	-2.307
Lib 1	Y	0.25:1	-2.082
Lib 1	Y	0.25:1	-1.403
Lib 1	Y	0.25:1	-2.304
Lib 1	Y	0.25:1	-2.072
Lib 1	Y	0.25:1	-2.237
Lib 1	Y	0.25:1	-2.448
Lib 1	Y	0.25:1	-2.275
Lib 1	Y	0.25:1	-1.966
Lib 1	Y	0.25:1	-2.09
Lib 1	Y	0.25:1	-4.055
Lib 1	Y	0.25:1	-3.006
Lib 1	Y	0.25:1	-1.719
Lib 1	Y	0.25:1	-2.584
Lib 1	Y	0.25:1	0.443
Lib 1	Y	0.25:1	-1.616
Lib 1	Y	0.25:1	-2.241
Lib 1	Y	0.25:1	-2.245
Lib 1	Y	0.25:1	-2.465
Lib 1	Y	0.25:1	-2.889
Lib 1	Y	0.25:1	-2.189
Lib 1	Y	0.25:1	-1.009
Lib 1	Y	0.25:1	-2.043
Lib 1	Y	0.25:1	-2.194
Lib 1	Y	0.25:1	-2.728
Lib 1	Y	0.25:1	-2.514
Lib 1	Y	0.25:1	-2.641
Lib 1	Y	0.25:1	-0.612
Lib 1	Y	0.25:1	-2.013
Lib 1	Y	0.25:1	-1.847
Lib 1	Y	0.25:1	-2.205
Lib 1	Y	0.25:1	-2.045
Lib 1	Y	0.25:1	-1.952
Lib 1	Y	0.25:1	-2.711
Lib 1	Y	0.25:1	-2.149
Lib 1	Y	0.25:1	-1.398
Lib 1	Y	0.25:1	-2.141
Lib 1	Y	0.25:1	-2.112
Lib 1	Y	0.25:1	-2.413
Lib 1	Y	0.25:1	-2.091
Lib 1	Y	0.25:1	-1.923
Lib 1	Y	0.25:1	-2.356
Lib 1	Y	0.25:1	-2.507
Lib 1	Y	0.25:1	-1.696
Lib 1	Y	0.25:1	-1.489
Lib 1	Y	0.25:1	-3.008
Lib 1	Y	0.25:1	-2.219
Lib 1	Y	0.25:1	-1.983
Lib 1	Y	0.25:1	-1.657
Lib 1	Y	0.25:1	-2.418
Lib 1	Y	0.25:1	-2.177
Lib 1	Y	0.25:1	-1.761
Lib 1	Y	0.25:1	-2.328
Lib 1	Y	0.25:1	-2.848
Lib 1	Y	0.25:1	-2.248
Lib 1	Y	0.25:1	-2.229
Lib 1	Y	0.25:1	-2.567
Lib 1	Y	0.25:1	-2.522
Lib 1	Y	0.25:1	-2.628
Lib 1	Y	0.25:1	-2.594
Lib 1	Y	0.25:1	-3.123
Lib 1	Y	0.25:1	-1.902
Lib 1	Y	0.25:1	-2.486
Lib 1	Y	0.25:1	-2.247
Lib 1	Y	0.25:1	-2.184
Lib 1	Y	0.25:1	-2.056
Lib 1	Y	0.25:1	-2.459
Lib 1	Y	0.25:1	-1.984
Lib 1	Y	0.25:1	-2.699
Lib 1	Y	0.25:1	-2.564
Lib 1	Y	0.25:1	-2.521
Lib 1	Y	0.25:1	-1.59
Lib 1	Y	0.25:1	-2.153
Lib 1	Y	0.25:1	-2.275
Lib 1	Y	0.25:1	-3.23
Lib 1	Y	0.25:1	-1.717
Lib 1	Y	0.25:1	-2.043
Lib 1	Y	0.25:1	-2.26
Lib 1	Y	0.25:1	-1.653
Lib 1	Y	0.25:1	-2.122
Lib 1	Y	0.25:1	-2.164
Lib 1	Y	0.25:1	-2.398
Lib 1	Y	0.25:1	-2.179
Lib 1	Y	0.25:1	-2.136
Lib 1	Y	0.25:1	-2.311
Lib 1	Y	0.25:1	-2.408
Lib 1	Y	0.25:1	-1.796
Lib 1	Y	0.25:1	-1.979
Lib 1	Y	0.25:1	-3.073
Lib 1	Y	0.25:1	-2.351
Lib 1	Y	0.25:1	-2.255
Lib 1	Y	0.25:1	-2.24
Lib 1	Y	0.25:1	-2.471
Lib 1	Y	0.25:1	-2.609
Lib 1	Y	0.25:1	-2.542
Lib 1	Y	0.25:1	-1.451
Lib 1	Y	0.25:1	-2.039
Lib 1	Y	0.25:1	-1.91
Lib 1	Y	0.25:1	-1.752
Lib 1	Y	0.25:1	-1.078
Lib 1	Y	0.25:1	-2.269
Lib 1	Y	0.25:1	-2.257
Lib 1	Y	0.25:1	-2.429
Lib 1	Y	0.25:1	-2.296
Lib 1	Y	0.25:1	-1.853
Lib 1	Y	0.25:1	-2.166
Lib 1	Y	0.25:1	-2.006
Lib 1	Y	0.25:1	-2.862
Lib 1	Y	0.25:1	-0.716
Lib 1	Y	0.25:1	-2.576
Lib 1	Y	0.25:1	-2.445
Lib 1	Y	0.25:1	-2.199
Lib 1	Y	0.25:1	-2.074
Lib 1	Y	0.25:1	-4.308
Lib 1	Y	0.25:1	-2.244
Lib 1	Y	0.25:1	-2.512
Lib 1	Y	0.25:1	-2.238
Lib 1	Y	0.25:1	-2.504
Lib 1	Y	0.25:1	-2.213
Lib 1	Y	0.25:1	-2.418
Lib 1	Y	0.25:1	-2.298
Lib 1	Y	0.25:1	-2.208
Lib 1	Y	0.25:1	-2.196
Lib 1	Y	0.25:1	-2.148
Lib 1	Y	0.25:1	-2.469
Lib 1	Y	0.25:1	-2.548
Lib 1	Y	0.25:1	-2.275
Lib 1	Y	0.25:1	-1.375
Lib 1	Y	0.25:1	-1.942
Lib 1	Y	0.25:1	-1.916
Lib 1	Y	0.25:1	-2.435
Lib 1	Y	0.25:1	-2.283
Lib 1	Y	0.25:1	-0.474
Lib 1	Y	0.25:1	-2.435
Lib 1	Y	0.25:1	-2.577
Lib 1	Y	0.25:1	-2.432
Lib 1	Y	0.25:1	-2.044
Lib 1	Y	0.25:1	-1.971
Lib 1	Y	0.25:1	-3.013
Lib 1	Y	0.25:1	-2.24
Lib 1	Y	0.25:1	-2.001
Lib 1	Y	0.25:1	-2.54
Lib 1	Y	0.25:1	-2.049
Lib 1	Y	0.25:1	-2.239
Lib 1	Y	0.25:1	-0.912
Lib 1	Y	0.25:1	-2.126
Lib 1	Y	0.25:1	-2.26
Lib 1	Y	0.25:1	-2.545
Lib 1	Y	0.25:1	-1.934
Lib 1	Y	0.25:1	-1.901
Lib 1	Y	0.25:1	-1.626
Lib 1	Y	0.25:1	-1.992
Lib 1	Y	0.25:1	-2.345
Lib 1	Y	0.25:1	-0.238
Lib 1	Y	0.25:1	-2.264
Lib 1	Y	0.25:1	-2.13
Lib 1	Y	0.25:1	-2.224
Lib 1	Y	0.25:1	-3.126
Lib 1	Y	0.25:1	-1.939
Lib 1	Y	0.25:1	-2.443
Lib 1	Y	0.25:1	-2.505
Lib 1	Y	0.25:1	-2.453
Lib 1	Y	0.25:1	-1.243
Lib 1	Y	0.25:1	-2.794
Lib 1	Y	0.25:1	-2.411
Lib 1	Y	0.25:1	-2.806
Lib 1	Y	0.25:1	-2.124
Lib 1	Y	0.25:1	-2.046
Lib 1	Y	0.25:1	-1.654
Lib 1	Y	0.25:1	-2.376
Lib 1	Y	0.25:1	-1.588
Lib 1	Y	0.25:1	-2.771
Lib 1	Y	0.25:1	-3.149
Lib 1	Y	0.25:1	-2.451
Lib 1	Y	0.25:1	-3.659
Lib 1	Y	0.25:1	-2.691
Lib 1	Y	0.25:1	-2.277
Lib 1	Y	0.25:1	-1.972
Lib 1	Y	0.25:1	-2.488
Lib 1	Y	0.25:1	-2.479
Lib 1	Y	0.25:1	-2.249
Lib 1	Y	0.25:1	-2.607
Lib 1	Y	0.25:1	-2.232
Lib 1	Y	0.25:1	-2.336
Lib 1	Y	0.25:1	-2.275
Lib 1	Y	0.25:1	-1.814
Lib 1	Y	0.25:1	-2.639
Lib 1	Y	0.25:1	-2.417
Lib 1	Y	0.25:1	-2.552
Lib 1	Y	0.25:1	-2.023
Lib 1	Y	0.25:1	-2.698
Lib 1	Y	0.25:1	-2.612
Lib 1	Y	0.25:1	-1.972
Lib 1	Y	0.25:1	-2.444
Lib 1	Y	0.25:1	-2.42
Lib 1	Y	0.25:1	-1.484
Lib 1	Y	0.25:1	-2.75
Lib 1	Y	0.25:1	-2.667
Lib 1	Y	0.25:1	-2.947
Lib 1	Y	0.25:1	-1.875
Lib 1	Y	0.25:1	-2.321
Lib 1	Y	0.25:1	-2.317
Lib 1	Y	0.25:1	-2.251
Lib 1	Y	0.25:1	-1.951
Lib 1	Y	0.25:1	-2.098
Lib 1	Y	0.25:1	-2.549
Lib 1	Y	0.25:1	-1.388
Lib 1	Y	0.25:1	-1.976
Lib 1	Y	0.25:1	-2.639
Lib 1	Y	0.25:1	-2.255
Lib 1	Y	0.25:1	-1.921
Lib 1	Y	0.25:1	-1.63
Lib 1	Y	0.25:1	-2.227
Lib 1	Y	0.25:1	-2.164
Lib 1	Y	0.25:1	-1.995
Lib 1	Y	0.25:1	-2.213
Lib 1	Y	0.25:1	-2.219
Lib 1	Y	0.25:1	-2.465
Lib 1	Y	0.25:1	-2.553
Lib 1	Y	0.25:1	-1.751
Lib 1	Y	0.25:1	-1.776
Lib 1	Y	0.25:1	-2.838
Lib 1	Y	0.25:1	-2.068
Lib 1	Y	0.25:1	-2.314
Lib 1	Y	0.25:1	-1.399
Lib 1	Y	0.25:1	-2.916
Lib 1	Y	0.25:1	-2.045
Lib 1	Y	0.25:1	-2.353
Lib 1	Y	0.25:1	-1.987
Lib 1	Y	0.25:1	-2.293
Lib 1	Y	0.25:1	-2.408
Lib 1	Y	0.25:1	-1.934
Lib 1	Y	0.25:1	-2.412
Lib 1	Y	0.25:1	-2.332
Lib 1	Y	0.25:1	-2.128
Lib 1	Y	0.25:1	-1.893
Lib 1	Y	0.25:1	-2.562
Lib 1	Y	0.25:1	-2.28
Lib 1	Y	0.25:1	-2.686
Lib 1	Y	0.25:1	-2.058
Lib 1	Y	0.25:1	-2.331
Lib 1	Y	0.25:1	-2.179
Lib 1	Y	0.25:1	-2.376
Lib 1	Y	0.25:1	-2.484
Lib 1	Y	0.25:1	-2.585
Lib 1	Y	0.25:1	-2.629
Lib 1	Y	0.25:1	-2.241
Lib 1	Y	0.25:1	-2.578
Lib 1	Y	0.25:1	-2.457
Lib 1	Y	0.25:1	-2.265
Lib 1	Y	0.25:1	-2.435
Lib 1	Y	0.25:1	-2.119
Lib 1	Y	0.25:1	-2.495
Lib 1	Y	0.25:1	-2.265
Lib 1	Y	0.25:1	-2.787
Lib 1	Y	0.25:1	-2.595
Lib 1	Y	0.25:1	-2.42
Lib 1	Y	0.25:1	-2.062
Lib 1	Y	0.25:1	-2.051
Lib 1	Y	0.25:1	-2.456
Lib 1	Y	0.25:1	-1.725
Lib 1	Y	0.25:1	-2.689
Lib 1	Y	0.25:1	-2.341
Lib 1	Y	0.25:1	-1.814
Lib 1	Y	0.25:1	-2.126
Lib 1	Y	0.25:1	-2.259
Lib 1	Y	0.25:1	-3.363
Lib 1	Y	0.25:1	-0.246
Lib 1	Y	0.25:1	-1.553
Lib 1	Y	0.25:1	-1.631
Lib 1	Y	0.25:1	-2.227
Lib 1	Y	0.25:1	-1.743
Lib 1	Y	0.25:1	-2.086
Lib 1	Y	0.25:1	-2.401
Lib 1	Y	0.25:1	-2.303
Lib 1	Y	0.25:1	-1.871
Lib 1	Y	0.25:1	-2.62
Lib 1	Y	0.25:1	4.157
Lib 1	Y	0.25:1	-0.681
Lib 1	Y	0.25:1	-0.412
Lib 1	Y	0.25:1	-2.156
Lib 1	Y	0.25:1	-2.077
Lib 1	Y	0.25:1	-2.369
Lib 1	Y	0.25:1	-2.252
Lib 1	Y	0.25:1	-2.138
Lib 1	Y	0.25:1	-2.257
Lib 1	Y	0.25:1	-2.044
Lib 1	Y	0.25:1	-2.139
Lib 1	Y	0.25:1	-2.041
Lib 1	Y	0.25:1	-2.225
Lib 1	Y	0.25:1	-1.741
Lib 1	Y	0.25:1	-2.476
Lib 1	Y	0.25:1	-1.402
Lib 1	Y	0.25:1	-2.436
Lib 1	Y	0.25:1	-2.585
Lib 1	Y	0.25:1	-2.398
Lib 1	Y	0.25:1	-1.362
Lib 1	Y	0.25:1	-2.033
Lib 1	Y	0.25:1	-2.003
Lib 1	Y	0.25:1	-2.506
Lib 1	Y	0.25:1	-2.252
Lib 1	Y	0.25:1	-2.111
Lib 1	Y	0.25:1	-1.245
Lib 1	Y	0.25:1	-2.58
Lib 1	Y	0.25:1	-2.323
Lib 1	Y	0.25:1	-2.385
Lib 1	Y	0.25:1	-2.23
Lib 1	Y	0.25:1	-1.844
Lib 1	Y	0.25:1	-2.094
Lib 1	Y	0.25:1	-2.1
Lib 1	Y	0.25:1	-0.964
Lib 1	Y	0.25:1	-3.009
Lib 1	Y	0.25:1	-2.235
Lib 1	Y	0.25:1	-1.908
Lib 1	Y	0.25:1	-1.309
Lib 1	Y	0.25:1	-3.09
Lib 1	Y	0.25:1	-2.515
Lib 1	Y	0.25:1	-2.442
Lib 1	Y	0.25:1	-2.154
Lib 1	Y	0.25:1	-2.11
Lib 1	Y	0.25:1	-2.115
Lib 1	Y	0.25:1	-1.664
Lib 1	Y	0.25:1	-2.191
Lib 1	Y	0.25:1	-2.052
Lib 1	Y	0.25:1	-2.142
Lib 1	Y	0.25:1	-2.633
Lib 1	Y	0.25:1	-2.194
Lib 1	Y	0.25:1	-2.626
Lib 1	Y	0.25:1	-2.234
Lib 1	Y	0.25:1	-2.599
Lib 1	Y	0.25:1	-2.04
Lib 1	Y	0.25:1	-2.832
Lib 1	Y	0.25:1	-2.026
Lib 1	Y	0.25:1	-2.245
Lib 1	Y	0.25:1	-4.587
Lib 1	Y	0.25:1	-3.503
Lib 1	Y	0.25:1	-2.379
Lib 1	Y	0.25:1	-2.206
Lib 1	Y	0.25:1	-1.867
Lib 1	Y	0.25:1	-2.211
Lib 1	Y	0.25:1	-2.373
Lib 1	Y	0.25:1	-2.344
Lib 1	Y	0.25:1	-2.217
Lib 1	Y	0.25:1	-2.313
Lib 1	Y	0.25:1	-2.427
Lib 1	Y	0.25:1	-3.746
Lib 1	Y	0.25:1	-2.314
Lib 1	Y	0.25:1	-2.16
Lib 1	Y	0.25:1	-2.03
Lib 1	Y	0.25:1	-3.146
Lib 1	Y	0.25:1	-2.22
Lib 1	Y	0.25:1	-2.537
Lib 1	Y	0.25:1	-2.718
Lib 1	Y	0.25:1	-1.788
Lib 1	Y	0.25:1	-1.982
Lib 1	Y	0.25:1	-1.83
Lib 1	Y	0.25:1	-1.277
Lib 1	Y	0.25:1	-2.221
Lib 1	Y	0.25:1	-1.874
Lib 1	Y	0.25:1	-2.479
Lib 1	Y	0.25:1	-2.958
Lib 1	Y	0.25:1	-1.882
Lib 1	Y	0.25:1	-1.997
Lib 1	Y	0.25:1	-2.307
Lib 1	Y	0.25:1	-2.163
Lib 1	Y	0.25:1	-3.583
Lib 1	Y	0.25:1	-1.761
Lib 1	Y	0.25:1	-1.084
Lib 1	Y	0.25:1	-2.465
Lib 1	Y	0.25:1	-2.373
Lib 1	Y	0.25:1	-2.965
Lib 1	Y	0.25:1	-3.492
Lib 1	Y	0.25:1	-1.861
Lib 1	Y	0.25:1	-2.44
Lib 1	Y	0.25:1	-2.988
Lib 1	Y	0.25:1	-2.456
Lib 1	Y	0.25:1	-2.543
Lib 1	Y	0.25:1	-3.915
Lib 1	Y	0.25:1	-2.311
Lib 1	Y	0.25:1	-2.347
Lib 1	Y	0.25:1	-2.288
Lib 1	Y	0.25:1	-2.68
Lib 1	Y	0.25:1	-2.181
Lib 1	Y	0.25:1	-2.863
Lib 1	Y	0.25:1	-2.697
Lib 1	Y	0.25:1	-1.226
Lib 1	Y	0.25:1	-2.217
Lib 1	Y	0.25:1	-1.76
Lib 1	Y	0.25:1	-2.389
Lib 1	Y	0.25:1	-2.328
Lib 1	Y	0.25:1	-2.128
Lib 1	Y	0.25:1	-2.588
Lib 1	Y	0.25:1	-1.585
Lib 1	Y	0.25:1	-1.819
Lib 1	Y	0.25:1	-2.002
Lib 1	Y	0.25:1	-2.042
Lib 1	Y	0.25:1	-3.114
Lib 1	Y	0.25:1	-2.22
Lib 1	Y	0.25:1	-2.876
Lib 1	Y	0.25:1	-2.226
Lib 1	Y	0.25:1	-1.421
Lib 1	Y	0.25:1	-2.2
Lib 1	Y	0.25:1	-2.07
Lib 1	Y	0.25:1	-2.378
Lib 1	Y	0.25:1	-2.176
Lib 1	Y	0.25:1	-2.051
Lib 1	Y	0.25:1	-2.344
Lib 1	Y	0.25:1	-2.361
Lib 1	Y	0.25:1	-2.936
Lib 1	Y	0.25:1	-3.108
Lib 1	Y	0.25:1	-1.792
Lib 1	Y	0.25:1	-1.274
Lib 1	Y	0.25:1	-1.694
Lib 1	Y	0.25:1	-2.041
Lib 1	Y	0.25:1	-2.371
Lib 1	Y	0.25:1	-2.298
Lib 1	Y	0.25:1	-2.729
Lib 1	Y	0.25:1	-3.416
Lib 1	Y	0.25:1	-2.512
Lib 1	Y	0.25:1	-1.378
Lib 1	Y	0.25:1	-1.864
Lib 1	Y	0.25:1	-1.714
Lib 1	Y	0.25:1	-2.508
Lib 1	Y	0.25:1	-2.166
Lib 1	Y	0.25:1	-2.248
Lib 1	Y	0.25:1	-1.58
Lib 1	Y	0.25:1	-2.122
Lib 1	Y	0.25:1	-1.749
Lib 1	Y	0.25:1	-2.268
Lib 1	Y	0.25:1	-2.064
Lib 1	Y	0.25:1	-2.412
Lib 1	Y	0.25:1	-2.464
Lib 1	Y	0.25:1	-2.213
Lib 1	Y	0.25:1	-2.346
Lib 1	Y	0.25:1	-2.167
Lib 1	Y	0.25:1	-2.417
Lib 1	Y	0.25:1	-1.814
Lib 1	Y	0.25:1	-2.555
Lib 1	Y	0.25:1	-2.536
Lib 1	Y	0.25:1	-2.105
Lib 1	Y	0.25:1	-2.124
Lib 1	Y	0.25:1	-1.841
Lib 1	Y	0.25:1	-2.151
Lib 1	Y	0.25:1	-1.865
Lib 1	Y	0.25:1	-1.856
Lib 1	Y	0.25:1	-2.217
Lib 1	Y	0.25:1	-2.345
Lib 1	Y	0.25:1	-2.342
Lib 1	Y	0.25:1	-1.686
Lib 1	Y	0.25:1	-2.335
Lib 1	Y	0.25:1	-0.763
Lib 1	Y	0.25:1	-2.337
Lib 1	Y	0.25:1	-3.626
Lib 1	Y	0.25:1	-2.588
Lib 1	Y	0.25:1	-2.211
Lib 1	Y	0.25:1	-1.965
Lib 1	Y	0.25:1	-2.073
Lib 1	Y	0.25:1	-2.786
Lib 1	Y	0.25:1	-2.252
Lib 1	Y	0.25:1	-1.613
Lib 1	Y	0.25:1	-2.736
Lib 1	Y	0.25:1	-1.539
Lib 1	Y	0.25:1	-2.331
Lib 1	Y	0.25:1	-3.028
Lib 1	Y	0.25:1	1.599
Lib 1	Y	0.25:1	-3.306
Lib 1	Y	0.25:1	-2.56
Lib 1	Y	0.25:1	-1.461
Lib 1	Y	0.25:1	-2.524
Lib 1	Y	0.25:1	-2.199
Lib 1	Y	0.25:1	-2.329
Lib 1	Y	0.25:1	-1.926
Lib 1	Y	0.25:1	-0.638
Lib 1	Y	0.25:1	-2.393
Lib 1	Y	0.25:1	-2.266
Lib 1	Y	0.25:1	-2.221
Lib 1	Y	0.25:1	-2.327
Lib 1	Y	0.25:1	-1.927
Lib 1	Y	0.25:1	-2.286
Lib 1	Y	0.25:1	-1.981
Lib 1	Y	0.25:1	-2.023
Lib 1	Y	0.25:1	-2.263
Lib 1	Y	0.25:1	-2.584
Lib 1	Y	0.25:1	-1.214
Lib 1	Y	0.25:1	-2.103
Lib 1	Y	0.25:1	-0.913
Lib 1	Y	0.25:1	-2.107
Lib 1	Y	0.25:1	-2.319
Lib 1	Y	0.25:1	-2.657
Lib 1	Y	0.25:1	-2.989
Lib 1	Y	0.25:1	-1.938
Lib 1	Y	0.25:1	-1.998
Lib 1	Y	0.25:1	-2.213
Lib 1	Y	0.25:1	-2.044
Lib 1	Y	0.25:1	-2.554
Lib 1	Y	0.25:1	-1.945
Lib 1	Y	0.25:1	-2.712
Lib 1	Y	0.25:1	-2.211
Lib 1	Y	0.25:1	-2.095
Lib 1	Y	0.25:1	-2.312
Lib 1	Y	0.25:1	-2.612
Lib 1	Y	0.25:1	-2.34
Lib 1	Y	0.25:1	-2.018
Lib 1	Y	0.25:1	-1.762
Lib 1	Y	0.25:1	-2.026
Lib 1	Y	0.25:1	-2.476
Lib 1	Y	0.25:1	-2.033
Lib 1	Y	0.25:1	-1.46
Lib 1	Y	0.25:1	-1.559
Lib 1	Y	0.25:1	-2.295
Lib 1	Y	0.25:1	-2.263
Lib 1	Y	0.25:1	-2.076
Lib 1	Y	0.25:1	-2.611
Lib 1	Y	0.25:1	-2.166
Lib 1	Y	0.25:1	-2.039
Lib 1	Y	0.25:1	-2.067
Lib 1	Y	0.25:1	-2.198
Lib 1	Y	0.25:1	-1.677
Lib 1	Y	0.25:1	-2.709
Lib 1	Y	0.25:1	-2.827
Lib 1	Y	0.25:1	-1.43
Lib 1	Y	0.25:1	-2.14
Lib 1	Y	0.25:1	-1.821
Lib 1	Y	0.25:1	-2.445
Lib 1	Y	0.25:1	-2.483
Lib 1	Y	0.25:1	-1.676
Lib 1	Y	0.25:1	-2.181
Lib 1	Y	0.25:1	-1.583
Lib 1	Y	0.25:1	-2.333
Lib 1	Y	0.25:1	-2.118
Lib 1	Y	0.25:1	-2.337
Lib 1	Y	0.25:1	-2.525
Lib 1	Y	0.25:1	-2.316
Lib 1	Y	0.25:1	-2.146
Lib 1	Y	0.25:1	-2.381
Lib 1	Y	0.25:1	-2.252
Lib 1	Y	0.25:1	-2.389
Lib 1	Y	0.25:1	-1.782
Lib 1	Y	0.25:1	-2.402
Lib 1	Y	0.25:1	-2.558
Lib 1	Y	0.25:1	-2.423
Lib 1	Y	0.25:1	-2.345
Lib 1	Y	0.25:1	-2.092
Lib 1	Y	0.25:1	-2.974
Lib 1	Y	0.25:1	-2.18
Lib 1	Y	0.25:1	-2.258
Lib 1	Y	0.25:1	-2.018
Lib 1	Y	0.25:1	-1.556
Lib 1	Y	0.25:1	-2.096
Lib 1	Y	0.25:1	-1.891
Lib 1	Y	0.25:1	-2.22
Lib 1	Y	0.25:1	-2.111
Lib 1	Y	0.25:1	-2.393
Lib 1	Y	0.25:1	-2.682
Lib 1	Y	0.25:1	-2.976
Lib 1	Y	0.25:1	-1.597
Lib 1	Y	0.25:1	-2.871
Lib 1	Y	0.25:1	-1.132
Lib 1	Y	0.25:1	-2.369
Lib 1	Y	0.25:1	-1.26
Lib 1	Y	0.25:1	-1.377
Lib 1	Y	0.25:1	-2.597
Lib 1	Y	0.25:1	-2.364
Lib 1	Y	0.25:1	-2.727
Lib 1	Y	0.25:1	-2.301
Lib 1	Y	0.25:1	-2.968
Lib 1	Y	0.25:1	-1.861
Lib 1	Y	0.25:1	-2.436
Lib 1	Y	0.25:1	-2.356
Lib 1	Y	0.25:1	-1.439
Lib 1	Y	0.25:1	-1.331
Lib 1	Y	0.25:1	-2.36
Lib 1	Y	0.25:1	-1.784
Lib 1	Y	0.25:1	-1.734
Lib 1	Y	0.25:1	-1.452
Lib 1	Y	0.25:1	-2.395
Lib 1	Y	0.25:1	-2.351
Lib 1	Y	0.25:1	-1.916
Lib 1	Y	0.25:1	-1.89
Lib 1	Y	0.25:1	-2.424
Lib 1	Y	0.25:1	-2.233
Lib 1	Y	0.25:1	-2.512
Lib 1	Y	0.25:1	-2.306
Lib 1	Y	0.25:1	-1.974
Lib 1	Y	0.25:1	-2.316
Lib 1	Y	0.25:1	-2.18
Lib 1	Y	0.25:1	-2.383
Lib 1	Y	0.25:1	-2.196
Lib 1	Y	0.25:1	-2.348
Lib 1	Y	0.25:1	-2.045
Lib 1	Y	0.25:1	-2.214
Lib 1	Y	0.25:1	-2.095
Lib 1	Y	0.25:1	-2.162
Lib 1	Y	0.25:1	-1.768
Lib 1	Y	0.25:1	-1.741
Lib 1	Y	0.25:1	-2.13
Lib 1	Y	0.25:1	-1.778
Lib 1	Y	0.25:1	-2.131
Lib 1	Y	0.25:1	-1.552
Lib 1	Y	0.25:1	-1.803
Lib 1	Y	0.25:1	-2.037
Lib 1	Y	0.25:1	-2.441
Lib 1	Y	0.25:1	-0.505
Lib 1	Y	0.25:1	-2.348
Lib 1	Y	0.25:1	-3.283
Lib 1	Y	0.25:1	-2.586
Lib 1	Y	0.25:1	-2.252
Lib 1	Y	0.25:1	-2.078
Lib 1	Y	0.25:1	-1.976
Lib 1	Y	0.25:1	-1.949
Lib 1	Y	0.25:1	-1.832
Lib 1	Y	0.25:1	-2.021
Lib 1	Y	0.25:1	-2.033
Lib 1	Y	0.25:1	-2.344
Lib 1	Y	0.25:1	-2.231
Lib 1	Y	0.25:1	-2.099
Lib 1	Y	0.25:1	-1.809
Lib 1	Y	0.25:1	-2.553
Lib 1	Y	0.25:1	-2.06
Lib 1	Y	0.25:1	-2.547
Lib 1	Y	0.25:1	-2.297
Lib 1	Y	0.25:1	-2.227
Lib 1	Y	0.25:1	-2.482
Lib 1	Y	0.25:1	-2.109
Lib 1	Y	0.25:1	-2.506
Lib 1	Y	0.25:1	-1.26
Lib 1	Y	0.25:1	-1.964
Lib 1	Y	0.25:1	-2.744
Lib 1	Y	0.25:1	-1.578
Lib 1	Y	0.25:1	-2.114
Lib 1	Y	0.25:1	-2.382
Lib 1	Y	0.25:1	-2.458
Lib 1	Y	0.25:1	-2.363
Lib 1	Y	0.25:1	-2.097
Lib 1	Y	0.25:1	-2.013
Lib 1	Y	0.25:1	-2.416
Lib 1	Y	0.25:1	-0.646
Lib 1	Y	0.25:1	-2.466
Lib 1	Y	0.25:1	-1.976
Lib 1	Y	0.25:1	-2.405
Lib 1	Y	0.25:1	-2.221
Lib 1	Y	0.25:1	-2.367
Lib 1	Y	0.25:1	-2.309
Lib 1	Y	0.25:1	-2.611
Lib 1	Y	0.25:1	-2.413
Lib 1	Y	0.25:1	-2.7
Lib 1	Y	0.25:1	-2.152
Lib 1	Y	0.25:1	-1.998
Lib 1	Y	0.25:1	-1.582
Lib 1	Y	0.25:1	-2.461
Lib 1	Y	0.25:1	-2.421
Lib 1	Y	0.25:1	-2.472
Lib 1	Y	0.25:1	-2.027
Lib 1	Y	0.25:1	-1.607
Lib 1	Y	0.25:1	-2.196
Lib 1	Y	0.25:1	-2.531
Lib 1	Y	0.25:1	-1.881
Lib 1	Y	0.25:1	-2.085
Lib 1	Y	0.25:1	-2.498
Lib 1	Y	0.25:1	-2.638
Lib 1	Y	0.25:1	-2.555
Lib 1	Y	0.25:1	-2.232
Lib 1	Y	0.25:1	-2.47
Lib 1	Y	0.25:1	-2.154
Lib 1	Y	0.25:1	-1.825
Lib 1	Y	0.25:1	-2.281
Lib 1	Y	0.25:1	-1.941
Lib 1	Y	0.25:1	-2.236
Lib 1	Y	0.25:1	-2.06
Lib 1	Y	0.25:1	-1.944
Lib 1	Y	0.25:1	-2.012
Lib 1	Y	0.25:1	-2.291
Lib 1	Y	0.25:1	-1.832
Lib 1	Y	0.25:1	-2.434
Lib 1	Y	0.25:1	-2.476
Lib 1	Y	0.25:1	-2.66
Lib 1	Y	0.25:1	-2.445
Lib 1	Y	0.25:1	-2.449
Lib 1	Y	0.25:1	-2.612
Lib 1	Y	0.25:1	-2.489
Lib 1	Y	0.25:1	-2.379
Lib 1	Y	0.25:1	-2.219
Lib 1	Y	0.25:1	-2.484
Lib 1	Y	0.25:1	-2.137
Lib 1	Y	0.25:1	-2.125
Lib 1	Y	0.25:1	-2.053
Lib 1	Y	0.25:1	-2.938
Lib 1	Y	0.25:1	-2.322
Lib 1	Y	0.25:1	-2.295
Lib 1	Y	0.25:1	-1.662
Lib 1	Y	0.25:1	-2.378
Lib 1	Y	0.25:1	-2.285
Lib 1	Y	0.25:1	-2.2
Lib 1	Y	0.25:1	-0.743
Lib 1	Y	0.25:1	-1.817
Lib 1	Y	0.25:1	-2.177
Lib 1	Y	0.25:1	-2.366
Lib 1	Y	0.25:1	-1.937
Lib 1	Y	0.25:1	-2.332
Lib 1	Y	0.25:1	-2.683
Lib 1	Y	0.25:1	-1.962
Lib 1	Y	0.25:1	-2.761
Lib 1	Y	0.25:1	-1.756
Lib 1	Y	0.25:1	-1.764
Lib 1	Y	0.25:1	-1.816
Lib 1	Y	0.25:1	-2.415
Lib 1	Y	0.25:1	-1.997
Lib 1	Y	0.25:1	-1.351
Lib 1	Y	0.25:1	-2.425
Lib 1	Y	0.25:1	-1.789
Lib 1	Y	0.25:1	-1.265
Lib 1	Y	0.25:1	-1.503
Lib 1	Y	0.25:1	-2.493
Lib 1	Y	0.25:1	-2.381
Lib 1	Y	0.25:1	-2.266
Lib 1	Y	0.25:1	-1.928
Lib 1	Y	0.25:1	-1.853
Lib 1	Y	0.25:1	-2.251
Lib 1	Y	0.25:1	-1.94
Lib 1	Y	0.25:1	-2.198
Lib 1	Y	0.25:1	-2.39
Lib 1	Y	0.25:1	-1.577
Lib 1	Y	0.25:1	-2.514
Lib 1	Y	0.25:1	-3.155
Lib 1	Y	0.25:1	-3.463
Lib 1	Y	0.25:1	-2.049
Lib 1	Y	0.25:1	-2.48
Lib 1	Y	0.25:1	-2.972
Lib 1	Y	0.25:1	-2.393
Lib 1	Y	0.25:1	-1.385
Lib 1	Y	0.25:1	-2.131
Lib 1	Y	0.25:1	-2.379
Lib 1	Y	0.25:1	-2.042
Lib 1	Y	0.25:1	-3.154
Lib 1	Y	0.25:1	-2.445
Lib 1	Y	0.25:1	-2.437
Lib 1	Y	0.25:1	-2.882
Lib 1	Y	0.25:1	-2.729
Lib 1	Y	0.25:1	-2.505
Lib 1	Y	0.25:1	-2.147
Lib 1	Y	0.25:1	-1.494
Lib 1	Y	0.25:1	-2.556
Lib 1	Y	0.25:1	-2.878
Lib 1	Y	0.25:1	-2.286
Lib 1	Y	0.25:1	-2.024
Lib 1	Y	0.25:1	-2.147
Lib 1	Y	0.25:1	-2.381
Lib 1	Y	0.25:1	-2.187
Lib 1	Y	0.25:1	-1.883
Lib 1	Y	0.25:1	-1.488
Lib 1	Y	0.25:1	-2.438
Lib 1	Y	0.25:1	-2.462
Lib 1	Y	0.25:1	-2.114
Lib 1	Y	0.25:1	-2.235
Lib 1	Y	0.25:1	-2.312
Lib 1	Y	0.25:1	-2.603
Lib 1	Y	0.25:1	-2.41
Lib 1	Y	0.25:1	-2.137
Lib 1	Y	0.25:1	-1.655
Lib 1	Y	0.25:1	-1.796
Lib 1	Y	0.25:1	-2.245
Lib 1	Y	0.25:1	-2.249
Lib 1	Y	0.25:1	-2.237
Lib 1	Y	0.25:1	-2.824
Lib 1	Y	0.25:1	-2.036
Lib 1	Y	0.25:1	-2.579
Lib 1	Y	0.25:1	-1.909
Lib 1	Y	0.25:1	-1.602
Lib 1	Y	0.25:1	-0.965
Lib 1	Y	0.25:1	-2.289
Lib 1	Y	0.25:1	-2.363
Lib 1	Y	0.25:1	-1.646
Lib 1	Y	0.25:1	-2.398
Lib 1	Y	0.25:1	-2.61
Lib 1	Y	0.25:1	-2.116
Lib 1	Y	0.25:1	-2.003
Lib 1	Y	0.25:1	-2.435
Lib 1	Y	0.25:1	-2.301
Lib 1	Y	0.25:1	-1.418
Lib 1	Y	0.25:1	-2.508
Lib 1	Y	0.25:1	-3.015
Lib 1	Y	0.25:1	-1.985
Lib 1	Y	0.25:1	-2.177
Lib 1	Y	0.25:1	-2.211
Lib 1	Y	0.25:1	-1.82
Lib 1	Y	0.25:1	-2.045
Lib 1	Y	0.25:1	-2.771
Lib 1	Y	0.25:1	-1.702
Lib 1	Y	0.25:1	-3.131
Lib 1	Y	0.25:1	-2.692
Lib 1	Y	0.25:1	-2.428
Lib 1	Y	0.25:1	-1.938
Lib 1	Y	0.25:1	-2.274
Lib 1	Y	0.25:1	-2.623
Lib 1	Y	0.25:1	-2.224
Lib 1	Y	0.25:1	-2.214
Lib 1	Y	0.25:1	-2.42
Lib 1	Y	0.25:1	-1.212
Lib 1	Y	0.25:1	-2.506
Lib 1	Y	0.25:1	-2.409
Lib 1	Y	0.25:1	-2.266
Lib 1	Y	0.25:1	-2.369
Lib 1	Y	0.25:1	-2.343
Lib 1	Y	0.25:1	-1.72
Lib 1	Y	0.25:1	-1.734
Lib 1	Y	0.25:1	-2.26
Lib 1	Y	0.25:1	-2.945
Lib 1	Y	0.25:1	-0.825
Lib 1	Y	0.25:1	-2.223
Lib 1	Y	0.25:1	-2.606
Lib 1	Y	0.25:1	-2.779
Lib 1	Y	0.25:1	-1.875
Lib 1	Y	0.25:1	-2.333
Lib 1	Y	0.25:1	-2.529
Lib 1	Y	0.25:1	-2.635
Lib 1	Y	0.25:1	-2.039
Lib 1	Y	0.25:1	-0.662
Lib 1	Y	0.25:1	1.706
Lib 1	Y	0.25:1	-1.973
Lib 1	Y	0.25:1	-2.311
Lib 1	Y	0.25:1	-1.237
Lib 1	Y	0.25:1	-2.31
Lib 1	Y	0.25:1	-2.24
Lib 1	Y	0.25:1	-1.503
Lib 1	Y	0.25:1	-2.174
Lib 1	Y	0.25:1	-2.254
Lib 1	Y	0.25:1	-1.886
Lib 1	Y	0.25:1	-2.365
Lib 1	Y	0.25:1	-0.332
Lib 1	Y	0.25:1	-2.136
Lib 1	Y	0.25:1	-1.711
Lib 1	Y	0.25:1	-2.356
Lib 1	Y	0.25:1	-2.059
Lib 1	Y	0.25:1	-2.165
Lib 1	Y	0.25:1	-2.162
Lib 1	Y	0.25:1	-2.33
Lib 1	Y	0.25:1	-2.03
Lib 1	Y	0.25:1	-1.46
Lib 1	Y	0.25:1	-2.583
Lib 1	Y	0.25:1	-2.661
Lib 1	Y	0.25:1	-2.138
Lib 1	Y	0.25:1	-2.459
Lib 1	Y	0.25:1	-2.035
Lib 1	Y	0.25:1	-2.061
Lib 1	Y	0.25:1	-2.969
Lib 1	Y	0.25:1	-2.034
Lib 1	Y	0.25:1	-1.676
Lib 1	Y	0.25:1	-2.479
Lib 1	Y	0.25:1	-4.284
Lib 1	Y	0.25:1	-2.484
Lib 1	Y	0.25:1	-2.56
Lib 1	Y	0.25:1	-2.417
Lib 1	Y	0.25:1	-2.326
Lib 1	Y	0.25:1	-2.245
Lib 1	Y	0.25:1	-2.215
Lib 1	Y	0.25:1	-2.466
Lib 1	Y	0.25:1	-2.33
Lib 1	Y	0.25:1	-2.62
Lib 1	Y	0.25:1	-2.249
Lib 1	Y	0.25:1	-1.666
Lib 1	Y	0.25:1	-2.143
Lib 1	Y	0.25:1	-2.19
Lib 1	Y	0.25:1	-2.547
Lib 1	Y	0.25:1	-2.253
Lib 1	Y	0.25:1	-1.853
Lib 1	Y	0.25:1	-1.987
Lib 1	Y	0.25:1	-2.396
Lib 1	Y	0.25:1	-2.301
Lib 1	Y	0.25:1	-1.581
Lib 1	Y	0.25:1	-2.251
Lib 1	Y	0.25:1	-2.378
Lib 1	Y	0.25:1	-2.284
Lib 1	Y	0.25:1	-2.596
Lib 1	Y	0.25:1	-2.009
Lib 1	Y	0.25:1	-2.662
Lib 1	Y	0.25:1	-2.422
Lib 1	Y	0.25:1	-2.057
Lib 1	Y	0.25:1	-2.501
Lib 1	Y	0.25:1	-2.658
Lib 1	Y	0.25:1	-1.794
Lib 1	Y	0.25:1	-1.99
Lib 1	Y	0.25:1	-2.093
Lib 1	Y	0.25:1	-4.257
Lib 1	Y	0.25:1	-1.766
Lib 1	Y	0.25:1	-2.435
Lib 1	Y	0.25:1	-2.332
Lib 1	Y	0.25:1	-1.755
Lib 1	Y	0.25:1	-3.055
Lib 1	Y	0.25:1	-2.72
Lib 1	Y	0.25:1	-2.938
Lib 1	Y	0.25:1	-2.372
Lib 1	Y	0.25:1	-2.368
Lib 1	Y	0.25:1	-2.223
Lib 1	Y	0.25:1	-2.616
Lib 1	Y	0.25:1	-2.226
Lib 1	Y	0.25:1	-1.609
Lib 1	Y	0.25:1	-2.488
Lib 1	Y	0.25:1	-2.68
Lib 1	Y	0.25:1	-2.135
Lib 1	Y	0.25:1	-2.144
Lib 1	Y	0.25:1	-1.997
Lib 1	Y	0.25:1	-2.226
Lib 1	Y	0.25:1	-3.055
Lib 1	Y	0.25:1	-1.88
Lib 1	Y	0.25:1	-1.755
Lib 1	Y	0.25:1	-2.267
Lib 1	Y	0.25:1	-1.266
Lib 1	Y	0.25:1	-2.469
Lib 1	Y	0.25:1	-2.469
Lib 1	Y	0.25:1	-2.107
Lib 1	Y	0.25:1	-2.529
Lib 1	Y	0.25:1	-2.158
Lib 1	Y	0.25:1	-3.084
Lib 1	Y	0.25:1	-3.027
Lib 1	Y	0.25:1	-1.883
Lib 1	Y	0.25:1	-2.574
Lib 1	Y	0.25:1	-2.639
Lib 1	Y	0.25:1	-2.606
Lib 1	Y	0.25:1	-2.797
Lib 1	Y	0.25:1	-2.349
Lib 1	Y	0.25:1	-1.941
Lib 1	Y	0.25:1	-2.193
Lib 1	Y	0.25:1	-2.358
Lib 1	Y	0.25:1	-2.263
Lib 1	Y	0.25:1	-2.049
Lib 1	Y	0.25:1	-2.225
Lib 1	Y	0.25:1	-2.417
Lib 1	Y	0.25:1	-2.647
Lib 1	Y	0.25:1	-2.634
Lib 1	Y	0.25:1	-2.082
Lib 1	Y	0.25:1	-2.046
Lib 1	Y	0.25:1	-2.271
Lib 1	Y	0.25:1	-2.447
Lib 1	Y	0.25:1	-2.417
Lib 1	Y	0.25:1	-0.663
Lib 1	Y	0.25:1	-2.367
Lib 1	Y	0.25:1	-2.485
Lib 1	Y	0.25:1	0.665
Lib 1	Y	0.25:1	-2.319
Lib 1	Y	0.25:1	-1.101
Lib 1	Y	0.25:1	-2.051
Lib 1	Y	0.25:1	-2.127
Lib 1	Y	0.25:1	-2.501
Lib 1	Y	0.25:1	-1.969
Lib 1	Y	0.25:1	-1.217
Lib 1	Y	0.25:1	-2.387
Lib 1	Y	0.25:1	-1.368
Lib 1	Y	0.25:1	-2.292
Lib 1	Y	0.25:1	-2.55
Lib 1	Y	0.25:1	-2.225
Lib 1	Y	0.25:1	-2.276
Lib 1	Y	0.25:1	-2.414
Lib 1	Y	0.25:1	-2.157
Lib 1	Y	0.25:1	-1.969
Lib 1	Y	0.25:1	-1.875
Lib 1	Y	0.25:1	-2.127
Lib 1	Y	0.25:1	-1.994
Lib 1	Y	0.25:1	-2.335
Lib 1	Y	0.25:1	-2.13
Lib 1	Y	0.25:1	-2.696
Lib 1	Y	0.25:1	1.954
Lib 1	Y	0.25:1	-2.341
Lib 1	Y	0.25:1	-1.904
Lib 1	Y	0.25:1	-2.069
Lib 1	Y	0.25:1	-2.162
Lib 1	Y	0.25:1	-2.292
Lib 1	Y	0.25:1	-2.224
Lib 1	Y	0.25:1	-2.527
Lib 1	Y	0.25:1	-2.197
Lib 1	Y	0.25:1	-2.229
Lib 1	Y	0.25:1	-2.048
Lib 1	Y	0.25:1	-2.244
Lib 1	Y	0.25:1	-2.593
Lib 1	Y	0.25:1	-2.576
Lib 1	Y	0.25:1	-1.601
Lib 1	Y	0.25:1	-2.137
Lib 1	Y	0.25:1	-2.288
Lib 1	Y	0.25:1	-1.378
Lib 1	Y	0.25:1	-2.069
Lib 1	Y	0.25:1	-1.834
Lib 1	Y	0.25:1	-2.709
Lib 1	Y	0.25:1	-2.243
Lib 1	Y	0.25:1	-2.168
Lib 1	Y	0.25:1	-1.964
Lib 1	Y	0.25:1	-2.002
Lib 1	Y	0.25:1	-2.217
Lib 1	Y	0.25:1	-1.184
Lib 1	Y	0.25:1	-2.077
Lib 1	Y	0.25:1	-2.135
Lib 1	Y	0.25:1	-1.858
Lib 1	Y	0.25:1	-2.572
Lib 1	Y	0.25:1	-1.606
Lib 1	Y	0.25:1	-2.476
Lib 1	Y	0.25:1	-2.278
Lib 1	Y	0.25:1	-2.434
Lib 1	Y	0.25:1	-2.087
Lib 1	Y	0.25:1	-2.432
Lib 1	Y	0.25:1	-1.505
Lib 1	Y	0.25:1	-2.571
Lib 1	Y	0.25:1	-2.082
Lib 1	Y	0.25:1	-0.702
Lib 1	Y	0.25:1	-2.584
Lib 1	Y	0.25:1	-2.373
Lib 1	Y	0.25:1	-2.554
Lib 1	Y	0.25:1	-2.096
Lib 1	Y	0.25:1	-1.952
Lib 1	Y	0.25:1	-2.07
Lib 1	Y	0.25:1	-2.233
Lib 1	Y	0.25:1	-1.541
Lib 1	Y	0.25:1	-2.032
Lib 1	Y	0.25:1	-2.241
Lib 1	Y	0.25:1	-2.331
Lib 1	Y	0.25:1	-2.197
Lib 1	Y	0.25:1	-2.253
Lib 1	Y	0.25:1	-2.103
Lib 1	Y	0.25:1	-2
Lib 1	Y	0.25:1	-1.6
Lib 1	Y	0.25:1	-1.385
Lib 1	Y	0.25:1	-2.214
Lib 1	Y	0.25:1	-1.675
Lib 1	Y	0.25:1	-2.121
Lib 1	Y	0.25:1	-1.976
Lib 1	Y	0.25:1	-1.637
Lib 1	Y	0.25:1	-1.543
Lib 1	Y	0.25:1	-2.25
Lib 1	Y	0.25:1	-2.053
Lib 1	Y	0.25:1	-2.423
Lib 1	Y	0.25:1	-1.799
Lib 1	Y	0.25:1	-1.104
Lib 1	Y	0.25:1	-2.521
Lib 1	Y	0.25:1	-2.582
Lib 1	Y	0.25:1	-2.091
Lib 1	Y	0.25:1	-2.111
Lib 1	Y	0.25:1	-2.81
Lib 1	Y	0.25:1	-2.366
Lib 1	Y	0.25:1	-1.709
Lib 1	Y	0.25:1	-2.051
Lib 1	Y	0.25:1	-1.83
Lib 1	Y	0.25:1	-2.538
Lib 1	Y	0.25:1	-2.731
Lib 1	Y	0.25:1	-2.735
Lib 1	Y	0.25:1	-1.739
Lib 1	Y	0.25:1	-1.777
Lib 1	Y	0.25:1	-2.224
Lib 1	Y	0.25:1	-2.268
Lib 1	Y	0.25:1	-2.496
Lib 1	Y	0.25:1	-2.172
Lib 1	Y	0.25:1	-2.369
Lib 1	Y	0.25:1	-2.402
Lib 1	Y	0.25:1	-2.303
Lib 1	Y	0.25:1	-2.251
Lib 1	Y	0.25:1	-2.462
Lib 1	Y	0.25:1	-1.227
Lib 1	Y	0.25:1	-1.661
Lib 1	Y	0.25:1	-1.866
Lib 1	Y	0.25:1	-2.06
Lib 1	Y	0.25:1	-2.101
Lib 1	Y	0.25:1	-2.184
Lib 1	Y	0.25:1	-2.109
Lib 1	Y	0.25:1	-2.868
Lib 1	Y	0.25:1	-2.087
Lib 1	Y	0.25:1	-2.197
Lib 1	Y	0.25:1	-2.228
Lib 1	Y	0.25:1	-1.249
Lib 1	Y	0.25:1	-2.222
Lib 1	Y	0.25:1	-2.57
Lib 1	Y	0.25:1	-3.186
Lib 1	Y	0.25:1	-2.131
Lib 1	Y	0.25:1	-2.31
Lib 1	Y	0.25:1	-1.987
Lib 1	Y	0.25:1	-2.604
Lib 1	Y	0.25:1	-2.45
Lib 1	Y	0.25:1	-2.968
Lib 1	Y	0.25:1	-2.155
Lib 1	Y	0.25:1	-2.11
Lib 1	Y	0.25:1	-2.072
Lib 1	Y	0.25:1	-2.023
Lib 1	Y	0.25:1	-2.398
Lib 1	Y	0.25:1	-2.475
Lib 1	Y	0.25:1	-3.06
Lib 1	Y	0.25:1	-2.155
Lib 1	Y	0.25:1	-2.42
Lib 1	Y	0.25:1	-2.408
Lib 1	Y	0.25:1	-2.215
Lib 1	Y	0.25:1	-2.007
Lib 1	Y	0.25:1	-2.044
Lib 1	Y	0.25:1	-2.312
Lib 1	Y	0.25:1	-2.902
Lib 1	Y	0.25:1	-2.23
Lib 1	Y	0.25:1	-2.068
Lib 1	Y	0.25:1	-2.61
Lib 1	Y	0.25:1	-1.875
Lib 1	Y	0.25:1	-1.506
Lib 1	Y	0.25:1	-2.083
Lib 1	Y	0.25:1	-2.211
Lib 1	Y	0.25:1	-2.026
Lib 1	Y	0.25:1	-1.782
Lib 1	Y	0.25:1	1.499
Lib 1	Y	0.25:1	-3.529
Lib 1	Y	0.25:1	-2.322
Lib 1	Y	0.25:1	-2.2
Lib 1	Y	0.25:1	-2.285
Lib 1	Y	0.25:1	-1.859
Lib 1	Y	0.25:1	-2.419
Lib 1	Y	0.25:1	-1.631
Lib 1	Y	0.25:1	-2.919
Lib 1	Y	0.25:1	-2.383
Lib 1	Y	0.25:1	-2.937
Lib 1	Y	0.25:1	-1.964
Lib 1	Y	0.25:1	-2.173
Lib 1	Y	0.25:1	-2.75
Lib 1	Y	0.25:1	-2.644
Lib 1	Y	0.25:1	-2.647
Lib 1	Y	0.25:1	-2.433
Lib 1	Y	0.25:1	-2.906
Lib 1	Y	0.25:1	-1.261
Lib 1	Y	0.25:1	-2.004
Lib 1	Y	0.25:1	-0.499
Lib 1	Y	0.25:1	-2.484
Lib 1	Y	0.25:1	-2.215
Lib 1	Y	0.25:1	-1.587
Lib 1	Y	0.25:1	-1.496
Lib 1	Y	0.25:1	-3.907
Lib 1	Y	0.25:1	-2.207
Lib 1	Y	0.25:1	-2.571
Lib 1	Y	0.25:1	-2.689
Lib 1	Y	0.25:1	-2.706
Lib 1	Y	0.25:1	-2.462
Lib 1	Y	0.25:1	-2.764
Lib 1	Y	0.25:1	-2.477
Lib 1	Y	0.25:1	-1.371
Lib 1	Y	0.25:1	-2.374
Lib 1	Y	0.25:1	-1.988
Lib 1	Y	0.25:1	-2.302
Lib 1	Y	0.25:1	-2.194
Lib 1	Y	0.25:1	-2.434
Lib 1	Y	0.25:1	-2.337
Lib 1	Y	0.25:1	-2.622
Lib 1	Y	0.25:1	-2.278
Lib 1	Y	0.25:1	-1.972
Lib 1	Y	0.25:1	-2.265
Lib 1	Y	0.25:1	-2.308
Lib 1	Y	0.25:1	-2.373
Lib 1	Y	0.25:1	-2.244
Lib 1	Y	0.25:1	-2.329
Lib 1	Y	0.25:1	-2.077
Lib 1	Y	0.25:1	-2.022
Lib 1	Y	0.25:1	-2.099
Lib 1	Y	0.25:1	-2.262
Lib 1	Y	0.25:1	-1.988
Lib 1	Y	0.25:1	-2.261
Lib 1	Y	0.25:1	-2.188
Lib 1	Y	0.25:1	-2.301
Lib 1	Y	0.25:1	-2.517
Lib 1	Y	0.25:1	-2.139
Lib 1	Y	0.25:1	-1.723
Lib 1	Y	0.25:1	-2.633
Lib 1	Y	0.25:1	-2.533
Lib 1	Y	0.25:1	-3.302
Lib 1	Y	0.25:1	-2.765
Lib 1	Y	0.25:1	-2.002
Lib 1	Y	0.25:1	-2.225
Lib 1	Y	0.25:1	-2.369
Lib 1	Y	0.25:1	-2.31
Lib 1	Y	0.25:1	-2.043
Lib 1	Y	0.25:1	-2.341
Lib 1	Y	0.25:1	-1.673
Lib 1	Y	0.25:1	-2.312
Lib 1	Y	0.25:1	-2.539
Lib 1	Y	0.25:1	-2.314
Lib 1	Y	0.25:1	-2.437
Lib 1	Y	0.25:1	-2.056
Lib 1	Y	0.25:1	-2.083
Lib 1	Y	0.25:1	-1.8
Lib 1	Y	0.25:1	-2.244
Lib 1	Y	0.25:1	-2.424
Lib 1	Y	0.25:1	-2.075
Lib 1	Y	0.25:1	-1.977
Lib 1	Y	0.25:1	-2.474
Lib 1	Y	0.25:1	-2.357
Lib 1	Y	0.25:1	-2.049
Lib 1	Y	0.25:1	-1.748
Lib 1	Y	0.25:1	-1.975
Lib 1	Y	0.25:1	-1.93
Lib 1	Y	0.25:1	-2.448
Lib 1	Y	0.25:1	-2.232
Lib 1	Y	0.25:1	-1.828
Lib 1	Y	0.25:1	-2.288
Lib 1	Y	0.25:1	-2.983
Lib 1	Y	0.25:1	-3.543
Lib 1	Y	0.25:1	-2.219
Lib 1	Y	0.25:1	-1.951
Lib 1	Y	0.25:1	-2.061
Lib 1	Y	0.25:1	-2.283
Lib 1	Y	0.25:1	-2.036
Lib 1	Y	0.25:1	-2.463
Lib 1	Y	0.25:1	-2.284
Lib 1	Y	0.25:1	-1.363
Lib 1	Y	0.25:1	-2.177
Lib 1	Y	0.25:1	-2.052
Lib 1	Y	0.25:1	-2.3
Lib 1	Y	0.25:1	-2.288
Lib 1	Y	0.25:1	-2.11
Lib 1	Y	0.25:1	-1.917
Lib 1	Y	0.25:1	-2.484
Lib 1	Y	0.25:1	-3.201
Lib 1	Y	0.25:1	-2.566
Lib 1	Y	0.25:1	-2.313
Lib 1	Y	0.25:1	-2.289
Lib 1	Y	0.25:1	-2.566
Lib 1	Y	0.25:1	-2.337
Lib 1	Y	0.25:1	-3.436
Lib 1	Y	0.25:1	-2.106
Lib 1	Y	0.25:1	-2.23
Lib 1	Y	0.25:1	-2.904
Lib 1	Y	0.25:1	-2.542
Lib 1	Y	0.25:1	-1.953
Lib 1	Y	0.25:1	-2.329
Lib 1	Y	0.25:1	-2.167
Lib 1	Y	0.25:1	-2.156
Lib 1	Y	0.25:1	-2.218
Lib 1	Y	0.25:1	-1.896
Lib 1	Y	0.25:1	-2.221
Lib 1	Y	0.25:1	-2.772
Lib 1	Y	0.25:1	-2.112
Lib 1	Y	0.25:1	-2.276
Lib 1	Y	0.25:1	-2.36
Lib 1	Y	0.25:1	-2.308
Lib 1	Y	0.25:1	-2.455
Lib 1	Y	0.25:1	-2.208
Lib 1	Y	0.25:1	-1.984
Lib 1	Y	0.25:1	-1.916
Lib 1	Y	0.25:1	-1.985
Lib 1	Y	0.25:1	-1.134
Lib 1	Y	0.25:1	-2.284
Lib 1	Y	0.25:1	-2.186
Lib 1	Y	0.25:1	-2.535
Lib 1	Y	0.25:1	-2.298
Lib 1	Y	0.25:1	-2.418
Lib 1	Y	0.25:1	-1.636
[truncated: 343,070 more rows]
