# Supplementary material for: DeepPhospho accelerates DIA phosphoproteome profiling through in silico library generation
Source: Nat Commun. 2021 Nov 18;12:6685. doi: 10.1038/s41467-021-26979-1 (PMC8602247; doi:10.1038/s41467-021-26979-1)
Supplement: Supplementary file 8 — Source data [file 41467_2021_26979_MOESM8_ESM.zip › Source Data_new/SFig_10.txt]

Library	SingleSite	AllSites	SiteInGene	ReviewStatus	ProteinNames	ModAA	UniqueTo_Lib1	Verify-EasyPhos	Verify-EGF_06	Verify-CR14_EGF	Verify-LungCancerEGF_14	Verify-Cumu
Lib 1	A0A087WU73-7	Q969V6-6;A0A087WU73-7;A0A087WVL2-6;A0A499FIJ6-106;B0QY83-106;W0Z7M9-41	MRTFA-6;MRTFA-7;;MRTFA-106;MRTFA-106;MRTFA-41	Reviewed;Unreviewed;Unreviewed;Unreviewed;Unreviewed;Unreviewed	Myocardin-related transcription factor A (MRTF-A) (MKL/myocardin-like protein 1) (Megakaryoblastic leukemia 1 protein) (Megakaryocytic acute leukemia protein);Myocardin-related transcription factor A;;Myocardin-related transcription factor A;Myocardin-related transcription factor A;Mkl1 variant 1 Mkl1_S (Myocardin-related transcription factor A)	S	False	True	True	False	False	True
Lib 1	A0A096LPC5-284	Q9Y4E1-284;A0A096LPC5-284;A0A0A0MR88-284	WASHC2C-284;WASHC2C-284;WASHC2C-284	Reviewed;Unreviewed;Unreviewed	WASH complex subunit 2C (Vaccinia virus penetration factor) (VPEF);WASH complex subunit 2C;WASH complex subunit 2C	S	False	True	False	False	True	True
Lib 1	A0A096LPC5-288	Q9Y4E1-288;A0A096LPC5-288;A0A0A0MR88-288	WASHC2C-288;WASHC2C-288;WASHC2C-288	Reviewed;Unreviewed;Unreviewed	WASH complex subunit 2C (Vaccinia virus penetration factor) (VPEF);WASH complex subunit 2C;WASH complex subunit 2C	S	False	True	True	False	True	True
Lib 1	A0A0A0MRC8-78	Q9NR82-78;A0A0A0MRC8-78;A0A0A0MSC0-78;A0A0A0MSD9-78;F8WEA4-78	KCNQ5-78;KCNQ5-78;KCNQ5-78;KCNQ5-78;KCNQ5-78	Reviewed;Unreviewed;Unreviewed;Unreviewed;Unreviewed	Potassium voltage-gated channel subfamily KQT member 5 (KQT-like 5) (Potassium channel subunit alpha KvLQT5) (Voltage-gated potassium channel subunit Kv7.5);Potassium voltage-gated channel subfamily KQT member 5;Potassium voltage-gated channel subfamily KQT member 5;Potassium voltage-gated channel subfamily KQT member 5;Potassium voltage-gated channel subfamily KQT member 5	S	False	False	False	False	False	False
Lib 1	A0A0A0MTP7-711	Q99590-771;A0A0A0MTP7-711;F8VXG7-579	SCAF11-771;SCAF11-711;SCAF11-579	Reviewed;Unreviewed;Unreviewed	Protein SCAF11 (CTD-associated SR protein 11) (Renal carcinoma antigen NY-REN-40) (SC35-interacting protein 1) (SR-related and CTD-associated factor 11) (SRSF2-interacting protein) (Serine/arginine-rich splicing factor 2-interacting protein) (Splicing factor, arginine/serine-rich 2-interacting protein) (Splicing regulatory protein 129) (SRrp129);Protein SCAF11;Protein SCAF11	S	False	False	False	False	False	False
Lib 1	A0A0A0MTP7-716	Q99590-776;A0A0A0MTP7-716;F8VXG7-584	SCAF11-776;SCAF11-716;SCAF11-584	Reviewed;Unreviewed;Unreviewed	Protein SCAF11 (CTD-associated SR protein 11) (Renal carcinoma antigen NY-REN-40) (SC35-interacting protein 1) (SR-related and CTD-associated factor 11) (SRSF2-interacting protein) (Serine/arginine-rich splicing factor 2-interacting protein) (Splicing factor, arginine/serine-rich 2-interacting protein) (Splicing regulatory protein 129) (SRrp129);Protein SCAF11;Protein SCAF11	S	False	False	False	False	False	False
Lib 1	A0A0C4DGG9-1574	Q14839-1549;A0A0C4DGG9-1574;A0A2R8Y212-1549;A0A2R8Y425-1525;A0A2R8Y521-1557;A0A2R8Y5J0-1529;A0A2R8YFK9-1536;A0A2U3TZM0-1536;F5GWX5-1542	CHD4-1549;CHD4-1574;CHD4-1549;CHD4-1525;CHD4-1557;CHD4-1529;CHD4-1536;CHD4-1536;CHD4-1542	Reviewed;Unreviewed;Unreviewed;Unreviewed;Unreviewed;Unreviewed;Unreviewed;Unreviewed;Unreviewed	Chromodomain-helicase-DNA-binding protein 4 (CHD-4) (EC 3.6.4.12) (ATP-dependent helicase CHD4) (Mi-2 autoantigen 218 kDa protein) (Mi2-beta);DNA helicase (EC 3.6.4.12);DNA helicase (EC 3.6.4.12);DNA helicase (EC 3.6.4.12) (Fragment);DNA helicase (EC 3.6.4.12);DNA helicase (EC 3.6.4.12);DNA helicase (EC 3.6.4.12);DNA helicase (EC 3.6.4.12);DNA helicase (EC 3.6.4.12)	T	False	False	False	False	False	False
Lib 1	A0A0C4DGG9-1578	Q14839-1553;A0A0C4DGG9-1578;A0A2R8Y212-1553;A0A2R8Y425-1529;A0A2R8Y521-1561;A0A2R8Y5J0-1533;A0A2R8YFK9-1540;A0A2U3TZM0-1540;F5GWX5-1546	CHD4-1553;CHD4-1578;CHD4-1553;CHD4-1529;CHD4-1561;CHD4-1533;CHD4-1540;CHD4-1540;CHD4-1546	Reviewed;Unreviewed;Unreviewed;Unreviewed;Unreviewed;Unreviewed;Unreviewed;Unreviewed;Unreviewed	Chromodomain-helicase-DNA-binding protein 4 (CHD-4) (EC 3.6.4.12) (ATP-dependent helicase CHD4) (Mi-2 autoantigen 218 kDa protein) (Mi2-beta);DNA helicase (EC 3.6.4.12);DNA helicase (EC 3.6.4.12);DNA helicase (EC 3.6.4.12) (Fragment);DNA helicase (EC 3.6.4.12);DNA helicase (EC 3.6.4.12);DNA helicase (EC 3.6.4.12);DNA helicase (EC 3.6.4.12);DNA helicase (EC 3.6.4.12)	T	False	False	False	False	False	False
Lib 1	A0A0D9SG04-322	Q53SF7-256;A0A0D9SG04-322;A0A0X1KG75-296;A0A590PXD8-294	COBLL1-256;COBLL1-322;COBLL1-296;COBLL1-294	Reviewed;Unreviewed;Unreviewed;Unreviewed	Cordon-bleu protein-like 1;Cordon-bleu protein-like 1;Cordon-bleu protein-like 1 (Fragment);Cordon-bleu protein-like 1	S	False	False	False	False	False	False
Lib 1	A0A0D9SG04-326	Q53SF7-260;A0A0D9SG04-326;A0A0X1KG75-300;A0A590PXD8-298	COBLL1-260;COBLL1-326;COBLL1-300;COBLL1-298	Reviewed;Unreviewed;Unreviewed;Unreviewed	Cordon-bleu protein-like 1;Cordon-bleu protein-like 1;Cordon-bleu protein-like 1 (Fragment);Cordon-bleu protein-like 1	T	False	False	False	False	True	True
Lib 1	A0A0D9SG79-172	Q9NZ09-146;A0A0D9SG79-172	UBAP1-146;UBAP1-172	Reviewed;Unreviewed	Ubiquitin-associated protein 1 (UBAP-1) (Nasopharyngeal carcinoma-associated gene 20 protein);Ubiquitin-associated protein 1 (Fragment)	S	False	False	False	False	False	False
Lib 1	A0A0G2JNZ2-1276	Q14160-1276;A0A0G2JNZ2-1276	SCRIB-1276;SCRIB-1276	Reviewed;Unreviewed	Protein scribble homolog (Scribble) (hScrib) (Protein LAP4);Protein scribble homolog	S	False	False	False	False	False	False
Lib 1	A0A0G2JNZ2-1348	Q14160-1348;A0A0G2JNZ2-1348	SCRIB-1348;SCRIB-1348	Reviewed;Unreviewed	Protein scribble homolog (Scribble) (hScrib) (Protein LAP4);Protein scribble homolog	S	False	True	True	False	False	True
Lib 1	A0A0G2JNZ2-1342	Q14160-1342;A0A0G2JNZ2-1342	SCRIB-1342;SCRIB-1342	Reviewed;Unreviewed	Protein scribble homolog (Scribble) (hScrib) (Protein LAP4);Protein scribble homolog	T	False	True	False	False	False	True
Lib 1	A0A0R4J2E8-188	P43243-188;A0A0R4J2E8-188;A8MXP9-188	MATR3-188;MATR3-188;MATR3-188	Reviewed;Unreviewed;Unreviewed	Matrin-3;Matrin-3;Matrin-3	S	False	True	True	False	False	True
Lib 1	A0A1B0GTL5-395	Q9BXF6-395;A0A1B0GTL5-395	RAB11FIP5-395;RAB11FIP5-395	Reviewed;Unreviewed	Rab11 family-interacting protein 5 (Rab11-FIP5) (Gamma-SNAP-associated factor 1) (Gaf-1) (Phosphoprotein pp75) (Rab11-interacting protein Rip11);Rab11 family-interacting protein 5	S	False	True	False	False	True	True
Lib 1	A0A1B0GTU4-106	P49023-106;A0A1B0GTU4-106;F5GZ78-104	PXN-106;PXN-106;PXN-104	Reviewed;Unreviewed;Unreviewed	Paxillin;Paxillin;Paxillin	S	False	True	False	True	False	True
Lib 1	A0A1B0GTU4-137	P49023-137;A0A1B0GTU4-137;F5GZ78-135	PXN-137;PXN-137;PXN-135	Reviewed;Unreviewed;Unreviewed	Paxillin;Paxillin;Paxillin	S	False	True	False	False	False	True
Lib 1	A0A2R8Y4W2-693	Q12929-685;A0A2R8Y4W2-693;A0A2R8YE63-702	EPS8-685;EPS8-693;EPS8-702	Reviewed;Unreviewed;Unreviewed	Epidermal growth factor receptor kinase substrate 8;Epidermal growth factor receptor kinase substrate 8;Epidermal growth factor receptor kinase substrate 8	S	False	False	False	False	True	True
Lib 1	A0A2R8Y5F1-1395	P49815-1462;A0A2R8Y5F1-1395;A0A2R8Y6C9-1014;A0A2R8Y7C8-1439;A0A2R8Y7X5-1395;A0A2R8YDR3-1436;A0A2R8YDZ2-1419;A0A2R8YGD6-1462;A0A2R8YGU4-1396;H3BMQ0-1406;X5D2U8-1396	TSC2-1462;TSC2-1395;TSC2-1014;TSC2-1439;TSC2-1395;TSC2-1436;TSC2-1419;TSC2-1462;TSC2-1396;TSC2-1406;TSC2-1396	Reviewed;Unreviewed;Unreviewed;Unreviewed;Unreviewed;Unreviewed;Unreviewed;Unreviewed;Unreviewed;Unreviewed;Unreviewed	Tuberin (Tuberous sclerosis 2 protein);Tuberin;Tuberin (Fragment);Tuberin;Tuberin;Tuberin (Fragment);Tuberin;Tuberin;Tuberin;Tuberin;Tuberin (Tuberous sclerosis 2 isoform C) (Fragment)	T	False	False	False	False	False	False
Lib 1	A0A2R8Y7R9-1181	Q13136-1159;A0A2R8Y7R9-1181	PPFIA1-1159;PPFIA1-1181	Reviewed;Unreviewed	Liprin-alpha-1 (LAR-interacting protein 1) (LIP-1) (Protein tyrosine phosphatase receptor type f polypeptide-interacting protein alpha-1) (PTPRF-interacting protein alpha-1);Liprin-alpha-1 (Fragment)	T	False	False	False	False	False	False
Lib 1	A0A3B3IRT3-407	O60343-588;A0A3B3IRT3-407	TBC1D4-588;TBC1D4-407	Reviewed;Unreviewed	TBC1 domain family member 4 (Akt substrate of 160 kDa) (AS160);TBC1 domain family member 4	S	False	False	False	True	True	True
Lib 1	A0A494BZT7-87	O14656-55;A0A494BZT7-87	TOR1A-55;TOR1A-87	Reviewed;Unreviewed	Torsin-1A (Dystonia 1 protein) (Torsin ATPase-1A) (EC 3.6.4.-) (Torsin family 1 member A);Dystonia 1 protein (Torsin-1A)	S	False	False	False	False	False	False
Lib 1	A0A494BZT7-89	O14656-57;A0A494BZT7-89	TOR1A-57;TOR1A-89	Reviewed;Unreviewed	Torsin-1A (Dystonia 1 protein) (Torsin ATPase-1A) (EC 3.6.4.-) (Torsin family 1 member A);Dystonia 1 protein (Torsin-1A)	S	False	False	False	False	False	False
Lib 1	A0A499FJI4-3440	O75592-3478;A0A499FJI4-3440	MYCBP2-3478;MYCBP2-3440	Reviewed;Unreviewed	E3 ubiquitin-protein ligase MYCBP2 (EC 2.3.2.33) (Myc-binding protein 2) (Protein associated with Myc);RCR-type E3 ubiquitin transferase (EC 2.3.2.33)	S	False	False	False	False	False	False
Lib 1	A0A4W8VX11-93	Q15154-93;A0A4W8VX11-93;A0A5H1ZRS1-93	PCM1-93;PCM1-93;PCM1-93	Reviewed;Unreviewed;Unreviewed	Pericentriolar material 1 protein (PCM-1) (hPCM-1);Pericentriolar material 1 protein;Pericentriolar material 1 protein	S	False	True	False	False	False	True
Lib 1	A0A5F9ZI21-265	Q92974-122;A0A5F9ZI21-265;V9GYM8-167	ARHGEF2-122;ARHGEF2-265;ARHGEF2-167	Reviewed;Unreviewed;Unreviewed	Rho guanine nucleotide exchange factor 2 (Guanine nucleotide exchange factor H1) (GEF-H1) (Microtubule-regulated Rho-GEF) (Proliferating cell nucleolar antigen p40);Guanine nucleotide exchange factor H1 (Rho guanine nucleotide exchange factor 2);Guanine nucleotide exchange factor H1 (Rho guanine nucleotide exchange factor 2)	S	False	True	False	False	True	True
Lib 1	A2A2D0-25	P16949-25;A2A2D0-25	STMN1-25;STMN1-25	Reviewed;Unreviewed	Stathmin (Leukemia-associated phosphoprotein p18) (Metablastin) (Oncoprotein 18) (Op18) (Phosphoprotein p19) (pp19) (Prosolin) (Protein Pr22) (pp17);Stathmin (Fragment)	S	False	True	True	True	True	True
Lib 1	A2A2D0-38	P16949-38;A2A2D0-38	STMN1-38;STMN1-38	Reviewed;Unreviewed	Stathmin (Leukemia-associated phosphoprotein p18) (Metablastin) (Oncoprotein 18) (Op18) (Phosphoprotein p19) (pp19) (Prosolin) (Protein Pr22) (pp17);Stathmin (Fragment)	S	False	True	True	False	False	True
Lib 1	A6NGP5-85	Q9H910-97;A6NGP5-85;H3BMV3-97	JPT2-97;JPT2-85;JPT2-97	Reviewed;Unreviewed;Unreviewed	Jupiter microtubule associated homolog 2 (Hematological and neurological expressed 1-like protein) (HN1-like protein);Jupiter microtubule-associated homolog 2 (cDNA FLJ50401, highly similar to Hematological and neurological expressed1-like protein) (cDNA, FLJ79413, highly similar to Hematological and neurological expressed 1-like protein);Jupiter microtubule-associated homolog 2 (Fragment)	S	False	True	False	False	False	True
Lib 1	B1AXG1-340	P51812-369;B1AXG1-340;B4DG22-341;B7ZB17-341	RPS6KA3-369;RPS6KA3-340;RPS6KA3-341;RPS6KA3-341	Reviewed;Unreviewed;Unreviewed;Unreviewed	Ribosomal protein S6 kinase alpha-3 (S6K-alpha-3) (EC 2.7.11.1) (90 kDa ribosomal protein S6 kinase 3) (p90-RSK 3) (p90RSK3) (Insulin-stimulated protein kinase 1) (ISPK-1) (MAP kinase-activated protein kinase 1b) (MAPK-activated protein kinase 1b) (MAPKAP kinase 1b) (MAPKAPK-1b) (Ribosomal S6 kinase 2) (RSK-2) (pp90RSK2);Non-specific serine/threonine protein kinase (EC 2.7.11.1);Non-specific seri…	S	False	True	False	False	True	True
Lib 1	B1AXG1-346	P51812-375;B1AXG1-346;B4DG22-347;B7ZB17-347	RPS6KA3-375;RPS6KA3-346;RPS6KA3-347;RPS6KA3-347	Reviewed;Unreviewed;Unreviewed;Unreviewed	Ribosomal protein S6 kinase alpha-3 (S6K-alpha-3) (EC 2.7.11.1) (90 kDa ribosomal protein S6 kinase 3) (p90-RSK 3) (p90RSK3) (Insulin-stimulated protein kinase 1) (ISPK-1) (MAP kinase-activated protein kinase 1b) (MAPK-activated protein kinase 1b) (MAPKAP kinase 1b) (MAPKAPK-1b) (Ribosomal S6 kinase 2) (RSK-2) (pp90RSK2);Non-specific serine/threonine protein kinase (EC 2.7.11.1);Non-specific seri…	S	False	True	False	False	False	True
Lib 1	B4DXZ6-400	P51114-413;B4DXZ6-400	FXR1-413;FXR1-400	Reviewed;Unreviewed	Fragile X mental retardation syndrome-related protein 1 (hFXR1p);Fragile X mental retardation syndrome-related protein 1 (cDNA FLJ58644, highly similar to Fragile X mental retardation syndrome-related protein 1)	S	False	False	True	False	False	True
Lib 1	B5MBX5-46	Q53QV2-63;B5MBX5-46;B5MCP4-69	LBH-63;LBH-46;LBH-69	Reviewed;Unreviewed;Unreviewed	Protein LBH (hLBH) (Limb bud and heart development protein homolog);Protein LBH;Protein LBH	S	False	False	False	False	False	False
Lib 1	B7WPE2-177	Q32P44-176;B7WPE2-177;G3V1D0-148;H0Y3M3-170	EML3-176;EML3-177;EML3-148;EML3-170	Reviewed;Unreviewed;Unreviewed;Unreviewed	Echinoderm microtubule-associated protein-like 3 (EMAP-3);Echinoderm microtubule associated protein like 3, isoform CRA_e (Echinoderm microtubule-associated protein-like 3);Echinoderm microtubule associated protein like 3, isoform CRA_f (Echinoderm microtubule-associated protein-like 3);Echinoderm microtubule-associated protein-like 3 (Fragment)	S	False	False	False	False	False	False
Lib 1	C9J0A7-157	Q9UQN3-187;C9J0A7-157	CHMP2B-187;CHMP2B-157	Reviewed;Unreviewed	Charged multivesicular body protein 2b (CHMP2.5) (Chromatin-modifying protein 2b) (CHMP2b) (Vacuolar protein sorting-associated protein 2-2) (Vps2-2) (hVps2-2);Charged multivesicular body protein 2b	S	False	True	False	False	False	True
Lib 1	C9J4K0-147	Q9BVC5-189;C9J4K0-147	C2orf49-189;C2orf49-147	Reviewed;Unreviewed	Ashwin;Ashwin	S	False	False	True	False	True	True
Lib 1	C9J6P4-378	Q7Z2W4-378;C9J6P4-378	ZC3HAV1-378;ZC3HAV1-378	Reviewed;Unreviewed	Zinc finger CCCH-type antiviral protein 1 (ADP-ribosyltransferase diphtheria toxin-like 13) (ARTD13) (Inactive Poly [ADP-ribose] polymerase 13) (PARP13) (Zinc finger CCCH domain-containing protein 2) (Zinc finger antiviral protein) (ZAP);Zinc finger CCCH-type antiviral protein 1	S	False	False	False	False	False	False
Lib 1	C9JA69-159	Q8WY36-159;C9JA69-159	BBX-159;BBX-159	Reviewed;Unreviewed	HMG box transcription factor BBX (Bobby sox homolog) (HMG box-containing protein 2);HMG box transcription factor BBX	S	False	True	False	False	False	True
Lib 1	C9JEZ4-100	Q9UKI2-100;C9JEZ4-100	CDC42EP3-100;CDC42EP3-100	Reviewed;Unreviewed	Cdc42 effector protein 3 (Binder of Rho GTPases 2) (MSE55-related Cdc42-binding protein);Cdc42 effector protein 3 (Fragment)	S	False	True	False	False	False	True
Lib 1	C9JEZ4-89	Q9UKI2-89;C9JEZ4-89	CDC42EP3-89;CDC42EP3-89	Reviewed;Unreviewed	Cdc42 effector protein 3 (Binder of Rho GTPases 2) (MSE55-related Cdc42-binding protein);Cdc42 effector protein 3 (Fragment)	S	False	False	False	False	False	False
Lib 1	C9JZR2-352	O60716-352;C9JZR2-352	CTNND1-352;CTNND1-352	Reviewed;Unreviewed	Catenin delta-1 (Cadherin-associated Src substrate) (CAS) (p120 catenin) (p120(ctn)) (p120(cas));Catenin delta-1	S	False	False	True	False	True	True
Lib 1	C9K0J5-662	Q70E73-610;C9K0J5-662	RAPH1-610;RAPH1-662	Reviewed;Unreviewed	Ras-associated and pleckstrin homology domains-containing protein 1 (RAPH1) (Amyotrophic lateral sclerosis 2 chromosomal region candidate gene 18 protein) (Amyotrophic lateral sclerosis 2 chromosomal region candidate gene 9 protein) (Lamellipodin) (Proline-rich EVH1 ligand 2) (PREL-2) (Protein RMO1);Ras association (RalGDS/AF-6) and pleckstrin homology domains 1, isoform CRA_b (Ras-associated and…	S	False	True	False	False	False	True
Lib 1	E5RJU9-275	Q86UE4-298;E5RJU9-275	MTDH-298;MTDH-275	Reviewed;Unreviewed	Protein LYRIC (3D3/LYRIC) (Astrocyte elevated gene-1 protein) (AEG-1) (Lysine-rich CEACAM1 co-isolated protein) (Metadherin) (Metastasis adhesion protein);Protein LYRIC	S	False	True	True	False	False	True
Lib 1	E7EPX0-472	Q9NUL3-492;E7EPX0-472;E7EVJ4-492;H0YBY0-105	STAU2-492;STAU2-472;STAU2-492;STAU2-105	Reviewed;Unreviewed;Unreviewed;Unreviewed	Double-stranded RNA-binding protein Staufen homolog 2;Double-stranded RNA-binding protein Staufen homolog 2;Double-stranded RNA-binding protein Staufen homolog 2;Double-stranded RNA-binding protein Staufen homolog 2 (Fragment)	S	False	True	False	False	False	True
Lib 1	E7EPX0-468	Q9NUL3-488;E7EPX0-468;E7EVJ4-488;H0YBY0-101	STAU2-488;STAU2-468;STAU2-488;STAU2-101	Reviewed;Unreviewed;Unreviewed;Unreviewed	Double-stranded RNA-binding protein Staufen homolog 2;Double-stranded RNA-binding protein Staufen homolog 2;Double-stranded RNA-binding protein Staufen homolog 2;Double-stranded RNA-binding protein Staufen homolog 2 (Fragment)	T	False	True	False	True	False	True
Lib 1	E9PFD7-1019	P00533-1064;E9PFD7-1019	EGFR-1064;EGFR-1019	Reviewed;Unreviewed	Epidermal growth factor receptor (EC 2.7.10.1) (Proto-oncogene c-ErbB-1) (Receptor tyrosine-protein kinase erbB-1);Receptor protein-tyrosine kinase (EC 2.7.10.1)	S	False	True	True	False	True	True
Lib 1	E9PFQ4-157	Q86SQ0-157;E9PFQ4-157	PHLDB2-157;PHLDB2-157	Reviewed;Unreviewed	Pleckstrin homology-like domain family B member 2 (Protein LL5-beta);Pleckstrin homology-like domain family B member 2 (Fragment)	S	False	False	False	False	False	False
Lib 1	E9PGC8-2260	P78559-2022;E9PGC8-2260	MAP1A-2022;MAP1A-2260	Reviewed;Unreviewed	Microtubule-associated protein 1A (MAP-1A) (Proliferation-related protein p80) [Cleaved into: MAP1A heavy chain; MAP1 light chain LC2];Microtubule-associated protein 1A	S	False	True	False	True	False	True
Lib 1	E9PGT3-352	Q15418-363;E9PGT3-352	RPS6KA1-363;RPS6KA1-352	Reviewed;Unreviewed	Ribosomal protein S6 kinase alpha-1 (S6K-alpha-1) (EC 2.7.11.1) (90 kDa ribosomal protein S6 kinase 1) (p90-RSK 1) (p90RSK1) (p90S6K) (MAP kinase-activated protein kinase 1a) (MAPK-activated protein kinase 1a) (MAPKAP kinase 1a) (MAPKAPK-1a) (Ribosomal S6 kinase 1) (RSK-1);Ribosomal protein S6 kinase (EC 2.7.11.1)	S	False	True	True	False	True	True
Lib 1	E9PGT3-358	Q15418-369;E9PGT3-358	RPS6KA1-369;RPS6KA1-358	Reviewed;Unreviewed	Ribosomal protein S6 kinase alpha-1 (S6K-alpha-1) (EC 2.7.11.1) (90 kDa ribosomal protein S6 kinase 1) (p90-RSK 1) (p90RSK1) (p90S6K) (MAP kinase-activated protein kinase 1a) (MAPK-activated protein kinase 1a) (MAPKAP kinase 1a) (MAPKAPK-1a) (Ribosomal S6 kinase 1) (RSK-1);Ribosomal protein S6 kinase (EC 2.7.11.1)	S	False	False	False	False	False	False
Lib 1	E9PGT3-369	Q15418-380;E9PGT3-369	RPS6KA1-380;RPS6KA1-369	Reviewed;Unreviewed	Ribosomal protein S6 kinase alpha-1 (S6K-alpha-1) (EC 2.7.11.1) (90 kDa ribosomal protein S6 kinase 1) (p90-RSK 1) (p90RSK1) (p90S6K) (MAP kinase-activated protein kinase 1a) (MAPK-activated protein kinase 1a) (MAPKAP kinase 1a) (MAPKAPK-1a) (Ribosomal S6 kinase 1) (RSK-1);Ribosomal protein S6 kinase (EC 2.7.11.1)	S	False	False	False	False	True	True
Lib 1	E9PSH4-75	Q9H063-75;E9PSH4-75	MAF1-75;MAF1-75	Reviewed;Unreviewed	Repressor of RNA polymerase III transcription MAF1 homolog;Repressor of RNA polymerase III transcription MAF1	S	False	False	False	True	True	True
Lib 1	F5GZK9-149	Q8IZD4-275;F5GZK9-149	DCP1B-275;DCP1B-149	Reviewed;Unreviewed	mRNA-decapping enzyme 1B (EC 3.-.-.-);mRNA-decapping enzyme 1B	S	False	True	False	False	False	True
Lib 1	F8VPD4-1796	P27708-1859;F8VPD4-1796	CAD-1859;CAD-1796	Reviewed;Unreviewed	CAD protein [Includes: Glutamine-dependent carbamoyl-phosphate synthase (EC 6.3.5.5); Aspartate carbamoyltransferase (EC 2.1.3.2); Dihydroorotase (EC 3.5.2.3)];Aspartate carbamoyltransferase (EC 2.1.3.2) (EC 3.5.2.3) (EC 6.3.5.5) (CAD protein) (Dihydroorotase) (Glutamine-dependent carbamoyl-phosphate synthase)	S	False	False	False	True	False	True
Lib 1	F8VWH9-115	Q8N6T3-189;F8VWH9-115	ARFGAP1-189;ARFGAP1-115	Reviewed;Unreviewed	ADP-ribosylation factor GTPase-activating protein 1 (ARF GAP 1) (ADP-ribosylation factor 1 GTPase-activating protein) (ARF1 GAP) (ARF1-directed GTPase-activating protein);ADP-ribosylation factor GTPase-activating protein 1	T	False	True	False	False	False	True
Lib 1	F8WBF9-236	Q9UGV2-331;F8WBF9-236;Q5TH30-344	NDRG3-331;NDRG3-236;NDRG3-344	Reviewed;Unreviewed;Unreviewed	Protein NDRG3 (N-myc downstream-regulated gene 3 protein);N-myc downstream-regulated gene 3 protein (Protein NDRG3);N-myc downstream-regulated gene 3 protein (Protein NDRG3)	S	False	True	False	True	True	True
Lib 1	H0Y2V6-1124	Q5SW79-1160;H0Y2V6-1124	CEP170-1160;CEP170-1124	Reviewed;Unreviewed	Centrosomal protein of 170 kDa (Cep170) (KARP-1-binding protein) (KARP1-binding protein);Centrosomal protein of 170 kDa (Fragment)	S	False	True	False	False	True	True
Lib 1	H0Y2V6-1129	Q5SW79-1165;H0Y2V6-1129	CEP170-1165;CEP170-1129	Reviewed;Unreviewed	Centrosomal protein of 170 kDa (Cep170) (KARP-1-binding protein) (KARP1-binding protein);Centrosomal protein of 170 kDa (Fragment)	S	False	False	False	False	False	False
Lib 1	H0Y3L9-662	Q13191-634;H0Y3L9-662	CBLB-634;	Reviewed;Unreviewed	E3 ubiquitin-protein ligase CBL-B (EC 2.3.2.27) (Casitas B-lineage lymphoma proto-oncogene b) (RING finger protein 56) (RING-type E3 ubiquitin transferase CBL-B) (SH3-binding protein CBL-B) (Signal transduction protein CBL-B);	S	False	False	False	False	False	False
Lib 1	H0YFN7-909	Q4ADV7-1017;H0YFN7-909	RIC1-1017;RIC1-909	Reviewed;Unreviewed	Guanine nucleotide exchange factor subunit RIC1 (Connexin-43-interacting protein of 150 kDa) (Protein RIC1 homolog) (RAB6A-GEF complex partner protein 1);Protein RIC1 homolog (Fragment)	S	False	False	False	False	False	False
Lib 1	H0YMH7-104	Q05D32-104;H0YMH7-104	CTDSPL2-104;CTDSPL2-104	Reviewed;Unreviewed	CTD small phosphatase-like protein 2 (CTDSP-like 2) (EC 3.1.3.-);CTD small phosphatase-like protein 2 (Fragment)	S	False	False	True	True	False	True
Lib 1	H7C2K7-176	O60279-240;H7C2K7-176	SUSD5-240;SUSD5-176	Reviewed;Unreviewed	Sushi domain-containing protein 5;Sushi domain-containing protein 5 (Fragment)	S	False	False	False	False	False	False
Lib 1	H7C2K7-177	O60279-241;H7C2K7-177	SUSD5-241;SUSD5-177	Reviewed;Unreviewed	Sushi domain-containing protein 5;Sushi domain-containing protein 5 (Fragment)	S	False	False	False	False	False	False
Lib 1	I1E4Y6-258	Q6Y7W6-236;I1E4Y6-258	GIGYF2-236;GIGYF2-258	Reviewed;Unreviewed	GRB10-interacting GYF protein 2 (PERQ amino acid-rich with GYF domain-containing protein 2) (Trinucleotide repeat-containing gene 15 protein);GRB10-interacting GYF protein 2	S	False	False	False	False	False	False
Lib 1	I1E4Y6-264	Q6Y7W6-242;I1E4Y6-264	GIGYF2-242;GIGYF2-264	Reviewed;Unreviewed	GRB10-interacting GYF protein 2 (PERQ amino acid-rich with GYF domain-containing protein 2) (Trinucleotide repeat-containing gene 15 protein);GRB10-interacting GYF protein 2	S	False	False	True	False	True	True
Lib 1	I1E4Y6-26	Q6Y7W6-26;I1E4Y6-26	GIGYF2-26;GIGYF2-26	Reviewed;Unreviewed	GRB10-interacting GYF protein 2 (PERQ amino acid-rich with GYF domain-containing protein 2) (Trinucleotide repeat-containing gene 15 protein);GRB10-interacting GYF protein 2	S	False	True	True	False	True	True
Lib 1	I1E4Y6-30	Q6Y7W6-30;I1E4Y6-30	GIGYF2-30;GIGYF2-30	Reviewed;Unreviewed	GRB10-interacting GYF protein 2 (PERQ amino acid-rich with GYF domain-containing protein 2) (Trinucleotide repeat-containing gene 15 protein);GRB10-interacting GYF protein 2	S	False	True	True	True	True	True
Lib 1	I3L2J8-47	Q9UPN4-47;I3L2J8-47	CEP131-47;CEP131-47	Reviewed;Unreviewed	Centrosomal protein of 131 kDa (5-azacytidine-induced protein 1) (Pre-acrosome localization protein 1);Centrosomal protein of 131 kDa	S	False	False	False	False	False	False
Lib 1	I3L2S3-66	Q9ULH7-66;I3L2S3-66	MRTFB-66;MRTFB-66	Reviewed;Unreviewed	Myocardin-related transcription factor B (MRTF-B) (MKL/myocardin-like protein 2) (Megakaryoblastic leukemia 2);Phosphatase and actin regulator	S	False	True	False	False	False	True
Lib 1	K7EN08-218	Q14938-265;K7EN08-218	NFIX-265;NFIX-218	Reviewed;Unreviewed	Nuclear factor 1 X-type (NF1-X) (Nuclear factor 1/X) (CCAAT-box-binding transcription factor) (CTF) (Nuclear factor I/X) (NF-I/X) (NFI-X) (TGGCA-binding protein);Nuclear factor 1	S	False	True	False	False	True	True
Lib 1	M0QXD6-349	P35269-433;M0QXD6-349	GTF2F1-433;GTF2F1-349	Reviewed;Unreviewed	General transcription factor IIF subunit 1 (General transcription factor IIF 74 kDa subunit) (Transcription initiation factor IIF subunit alpha) (TFIIF-alpha) (Transcription initiation factor RAP74);Transcription initiation factor IIF subunit alpha (Fragment)	S	False	True	False	False	False	True
Lib 1	O00151-130	O00151-130	PDLIM1-130	Reviewed	PDZ and LIM domain protein 1 (C-terminal LIM domain protein 1) (Elfin) (LIM domain protein CLP-36)	S	False	False	False	False	False	False
Lib 1	O00401-256	O00401-256	WASL-256	Reviewed	Neural Wiskott-Aldrich syndrome protein (N-WASP)	Y	False	False	False	False	True	True
Lib 1	O14544-311	O14544-311	SOCS6-311	Reviewed	Suppressor of cytokine signaling 6 (SOCS-6) (Cytokine-inducible SH2 protein 4) (CIS-4) (Suppressor of cytokine signaling 4) (SOCS-4)	S	False	False	False	False	False	False
Lib 1	O14617-658	O14617-658	AP3D1-658	Reviewed	AP-3 complex subunit delta-1 (AP-3 complex subunit delta) (Adaptor-related protein complex 3 subunit delta-1) (Delta-adaptin)	S	False	True	True	False	True	True
Lib 1	O14647-1369	O14647-1369	CHD2-1369	Reviewed	Chromodomain-helicase-DNA-binding protein 2 (CHD-2) (EC 3.6.4.12) (ATP-dependent helicase CHD2)	S	False	False	False	False	False	False
Lib 1	O14745-302	O14745-302	SLC9A3R1-302	Reviewed	Na(+)/H(+) exchange regulatory cofactor NHE-RF1 (NHERF-1) (Ezrin-radixin-moesin-binding phosphoprotein 50) (EBP50) (Regulatory cofactor of Na(+)/H(+) exchanger) (Sodium-hydrogen exchanger regulatory factor 1) (Solute carrier family 9 isoform A3 regulatory factor 1)	S	False	False	False	False	False	False
Lib 1	O14974-507	O14974-507	PPP1R12A-507	Reviewed	Protein phosphatase 1 regulatory subunit 12A (Myosin phosphatase-targeting subunit 1) (Myosin phosphatase target subunit 1) (Protein phosphatase myosin-binding subunit)	S	False	True	False	True	True	True
Lib 1	O15014-467	O15014-467	ZNF609-467	Reviewed	Zinc finger protein 609	S	False	True	False	False	False	True
Lib 1	O15021-1370	O15021-1370	MAST4-1370	Reviewed	Microtubule-associated serine/threonine-protein kinase 4 (EC 2.7.11.1)	S	False	False	False	False	False	False
Lib 1	O15085-556	O15085-556	ARHGEF11-556	Reviewed	Rho guanine nucleotide exchange factor 11 (PDZ-RhoGEF)	S	False	True	False	False	False	True
Lib 1	O43491-87	O43491-87	EPB41L2-87	Reviewed	Band 4.1-like protein 2 (Erythrocyte membrane protein band 4.1-like 2) (Generally expressed protein 4.1) (4.1G)	S	False	False	False	False	False	False
Lib 1	O43524-43	O43524-43	FOXO3-43	Reviewed	Forkhead box protein O3 (AF6q21 protein) (Forkhead in rhabdomyosarcoma-like 1)	S	False	False	False	False	False	False
Lib 1	O43524-32	O43524-32	FOXO3-32	Reviewed	Forkhead box protein O3 (AF6q21 protein) (Forkhead in rhabdomyosarcoma-like 1)	T	False	False	False	True	False	True
Lib 1	O60271-217	O60271-217	SPAG9-217	Reviewed	C-Jun-amino-terminal kinase-interacting protein 4 (JIP-4) (JNK-interacting protein 4) (Cancer/testis antigen 89) (CT89) (Human lung cancer oncogene 6 protein) (HLC-6) (JNK-associated leucine-zipper protein) (JLP) (Mitogen-activated protein kinase 8-interacting protein 4) (Proliferation-inducing protein 6) (Protein highly expressed in testis) (PHET) (Sperm surface protein) (Sperm-associated antige…	T	False	True	True	True	False	True
Lib 1	O60271-226	O60271-226	SPAG9-226	Reviewed	C-Jun-amino-terminal kinase-interacting protein 4 (JIP-4) (JNK-interacting protein 4) (Cancer/testis antigen 89) (CT89) (Human lung cancer oncogene 6 protein) (HLC-6) (JNK-associated leucine-zipper protein) (JLP) (Mitogen-activated protein kinase 8-interacting protein 4) (Proliferation-inducing protein 6) (Protein highly expressed in testis) (PHET) (Sperm surface protein) (Sperm-associated antige…	T	False	False	False	True	False	True
Lib 1	O60336-1314	O60336-1314	MAPKBP1-1314	Reviewed	Mitogen-activated protein kinase-binding protein 1 (JNK-binding protein 1) (JNKBP-1)	S	False	False	False	False	False	False
Lib 1	O60784-462	O60784-462	TOM1-462	Reviewed	Target of Myb protein 1	S	False	True	True	False	False	True
Lib 1	O60825-466	O60825-466	PFKFB2-466	Reviewed	6-phosphofructo-2-kinase/fructose-2,6-bisphosphatase 2 (6PF-2-K/Fru-2,6-P2ase 2) (PFK/FBPase 2) (6PF-2-K/Fru-2,6-P2ase heart-type isozyme) [Includes: 6-phosphofructo-2-kinase (EC 2.7.1.105); Fructose-2,6-bisphosphatase (EC 3.1.3.46)]	S	False	False	False	False	False	False
Lib 1	O75385-623	O75385-623	ULK1-623	Reviewed	Serine/threonine-protein kinase ULK1 (EC 2.7.11.1) (Autophagy-related protein 1 homolog) (ATG1) (hATG1) (Unc-51-like kinase 1)	S	False	True	False	False	True	True
Lib 1	O75410-276	O75410-276	TACC1-276	Reviewed	Transforming acidic coiled-coil-containing protein 1 (Gastric cancer antigen Ga55) (Taxin-1)	S	False	True	True	True	True	True
Lib 1	O75962-2455	O75962-2455	TRIO-2455	Reviewed	Triple functional domain protein (EC 2.7.11.1) (PTPRF-interacting protein)	S	False	True	False	True	False	True
Lib 1	O75962-2459	O75962-2459	TRIO-2459	Reviewed	Triple functional domain protein (EC 2.7.11.1) (PTPRF-interacting protein)	S	False	True	False	True	False	True
Lib 1	O95239-801	O95239-801	KIF4A-801	Reviewed	Chromosome-associated kinesin KIF4A (Chromokinesin-A)	S	False	True	True	False	True	True
Lib 1	O95425-1234	O95425-1234	SVIL-1234	Reviewed	Supervillin (Archvillin) (p205/p250)	S	False	False	False	False	False	False
Lib 1	O95425-1230	O95425-1230	SVIL-1230	Reviewed	Supervillin (Archvillin) (p205/p250)	T	False	False	False	False	False	False
Lib 1	P04792-15	P04792-15	HSPB1-15	Reviewed	Heat shock protein beta-1 (HspB1) (28 kDa heat shock protein) (Estrogen-regulated 24 kDa protein) (Heat shock 27 kDa protein) (HSP 27) (Stress-responsive protein 27) (SRP27)	S	False	False	True	False	False	True
Lib 1	P04792-82	P04792-82	HSPB1-82	Reviewed	Heat shock protein beta-1 (HspB1) (28 kDa heat shock protein) (Estrogen-regulated 24 kDa protein) (Heat shock 27 kDa protein) (HSP 27) (Stress-responsive protein 27) (SRP27)	S	False	True	True	True	False	True
Lib 1	P05412-63	P05412-63	JUN-63	Reviewed	Transcription factor AP-1 (Activator protein 1) (AP1) (Proto-oncogene c-Jun) (V-jun avian sarcoma virus 17 oncogene homolog) (p39)	S	False	True	False	True	True	True
Lib 1	P07355-24	P07355-24	ANXA2-24	Reviewed	Annexin A2 (Annexin II) (Annexin-2) (Calpactin I heavy chain) (Calpactin-1 heavy chain) (Chromobindin-8) (Lipocortin II) (Placental anticoagulant protein IV) (PAP-IV) (Protein I) (p36)	Y	False	False	False	True	True	True
Lib 1	P08559-232	P08559-232	PDHA1-232	Reviewed	Pyruvate dehydrogenase E1 component subunit alpha, somatic form, mitochondrial (EC 1.2.4.1) (PDHE1-A type I)	S	False	False	False	False	False	False
Lib 1	P08670-39	P08670-39	VIM-39	Reviewed	Vimentin	S	False	False	False	False	False	False
Lib 1	P11137-285	P11137-285	MAP2-285	Reviewed	Microtubule-associated protein 2 (MAP-2)	S	False	False	False	False	False	False
Lib 1	P12270-2137	P12270-2137	TPR-2137	Reviewed	Nucleoprotein TPR (Megator) (NPC-associated intranuclear protein) (Translocated promoter region protein)	T	False	False	False	False	False	False
Lib 1	P17535-100	P17535-100	JUND-100	Reviewed	Transcription factor jun-D	S	False	True	False	False	False	True
Lib 1	P18084-770	P18084-770	ITGB5-770	Reviewed	Integrin beta-5	S	False	False	False	False	False	False
Lib 1	P19634-703	P19634-703	SLC9A1-703	Reviewed	Sodium/hydrogen exchanger 1 (APNH) (Na(+)/H(+) antiporter, amiloride-sensitive) (Na(+)/H(+) exchanger 1) (NHE-1) (Solute carrier family 9 member 1)	S	False	True	False	False	False	True
Lib 1	P23443-427	P23443-427	RPS6KB1-427	Reviewed	Ribosomal protein S6 kinase beta-1 (S6K-beta-1) (S6K1) (EC 2.7.11.1) (70 kDa ribosomal protein S6 kinase 1) (P70S6K1) (p70-S6K 1) (Ribosomal protein S6 kinase I) (Serine/threonine-protein kinase 14A) (p70 ribosomal S6 kinase alpha) (p70 S6 kinase alpha) (p70 S6K-alpha) (p70 S6KA)	S	False	True	False	False	False	True
Lib 1	P27816-928	P27816-928	MAP4-928	Reviewed	Microtubule-associated protein 4 (MAP-4)	S	False	True	False	False	False	True
Lib 1	P35611-12	P35611-12	ADD1-12	Reviewed	Alpha-adducin (Erythrocyte adducin subunit alpha)	S	False	False	False	False	False	False
Lib 1	P46100-594	P46100-594	ATRX-594	Reviewed	Transcriptional regulator ATRX (EC 3.6.4.12) (ATP-dependent helicase ATRX) (X-linked helicase II) (X-linked nuclear protein) (XNP) (Znf-HX)	S	False	False	False	False	False	False
Lib 1	P46100-598	P46100-598	ATRX-598	Reviewed	Transcriptional regulator ATRX (EC 3.6.4.12) (ATP-dependent helicase ATRX) (X-linked helicase II) (X-linked nuclear protein) (XNP) (Znf-HX)	S	False	False	False	False	False	False
Lib 1	P48960-831	P48960-831	ADGRE5-831	Reviewed	Adhesion G protein-coupled receptor E5 (Leukocyte antigen CD97) (CD antigen CD97) [Cleaved into: Adhesion G protein-coupled receptor E5 subunit alpha; Adhesion G protein-coupled receptor E5 subunit beta]	S	False	True	False	True	True	True
Lib 1	P49790-203	P49790-203	NUP153-203	Reviewed	Nuclear pore complex protein Nup153 (153 kDa nucleoporin) (Nucleoporin Nup153)	S	False	False	False	False	False	False
Lib 1	P49840-21	P49840-21	GSK3A-21	Reviewed	Glycogen synthase kinase-3 alpha (GSK-3 alpha) (EC 2.7.11.26) (Serine/threonine-protein kinase GSK3A) (EC 2.7.11.1)	S	False	False	False	False	False	False
Lib 1	P50548-3	P50548-3	ERF-3	Reviewed	ETS domain-containing transcription factor ERF (Ets2 repressor factor) (PE-2)	T	False	False	False	False	False	False
Lib 1	P50548-526	P50548-526	ERF-526	Reviewed	ETS domain-containing transcription factor ERF (Ets2 repressor factor) (PE-2)	T	False	True	False	True	False	True
Lib 1	P51149-72	P51149-72	RAB7A-72	Reviewed	Ras-related protein Rab-7a	S	False	False	False	False	True	True
Lib 1	P62753-235	P62753-235	RPS6-235	Reviewed	40S ribosomal protein S6 (Phosphoprotein NP33) (Small ribosomal subunit protein eS6)	S	False	True	True	False	False	True
Lib 1	P62753-236	P62753-236	RPS6-236	Reviewed	40S ribosomal protein S6 (Phosphoprotein NP33) (Small ribosomal subunit protein eS6)	S	False	True	True	False	True	True
Lib 1	P62753-240	P62753-240	RPS6-240	Reviewed	40S ribosomal protein S6 (Phosphoprotein NP33) (Small ribosomal subunit protein eS6)	S	False	True	True	False	True	True
Lib 1	P85037-416	P85037-416	FOXK1-416	Reviewed	Forkhead box protein K1 (Myocyte nuclear factor) (MNF)	S	False	True	False	False	False	True
Lib 1	P85037-420	P85037-420	FOXK1-420	Reviewed	Forkhead box protein K1 (Myocyte nuclear factor) (MNF)	S	False	True	True	False	False	True
Lib 1	P85037-428	P85037-428	FOXK1-428	Reviewed	Forkhead box protein K1 (Myocyte nuclear factor) (MNF)	S	False	True	False	True	False	True
Lib 1	P85037-441	P85037-441	FOXK1-441	Reviewed	Forkhead box protein K1 (Myocyte nuclear factor) (MNF)	S	False	True	True	False	False	True
Lib 1	P85037-436	P85037-436	FOXK1-436	Reviewed	Forkhead box protein K1 (Myocyte nuclear factor) (MNF)	T	False	True	True	False	True	True
Lib 1	P98082-401	P98082-401	DAB2-401	Reviewed	Disabled homolog 2 (Adaptor molecule disabled-2) (Differentially expressed in ovarian carcinoma 2) (DOC-2) (Differentially-expressed protein 2)	S	False	True	False	False	False	True
Lib 1	P98174-715	P98174-715	FGD1-715	Reviewed	FYVE, RhoGEF and PH domain-containing protein 1 (Faciogenital dysplasia 1 protein) (Rho/Rac guanine nucleotide exchange factor FGD1) (Rho/Rac GEF) (Zinc finger FYVE domain-containing protein 3)	S	False	True	False	False	False	True
Lib 1	P98174-711	P98174-711	FGD1-711	Reviewed	FYVE, RhoGEF and PH domain-containing protein 1 (Faciogenital dysplasia 1 protein) (Rho/Rac guanine nucleotide exchange factor FGD1) (Rho/Rac GEF) (Zinc finger FYVE domain-containing protein 3)	T	False	True	False	False	False	True
Lib 1	Q01082-2187	Q01082-2187	SPTBN1-2187	Reviewed	Spectrin beta chain, non-erythrocytic 1 (Beta-II spectrin) (Fodrin beta chain) (Spectrin, non-erythroid beta chain 1)	T	False	True	False	False	True	True
Lib 1	Q01082-2328	Q01082-2328	SPTBN1-2328	Reviewed	Spectrin beta chain, non-erythrocytic 1 (Beta-II spectrin) (Fodrin beta chain) (Spectrin, non-erythroid beta chain 1)	T	False	True	False	False	True	True
Lib 1	Q01970-537	Q01970-537	PLCB3-537	Reviewed	1-phosphatidylinositol 4,5-bisphosphate phosphodiesterase beta-3 (EC 3.1.4.11) (Phosphoinositide phospholipase C-beta-3) (Phospholipase C-beta-3) (PLC-beta-3)	S	False	True	False	True	False	True
Lib 1	Q04637-1145	Q04637-1145	EIF4G1-1145	Reviewed	Eukaryotic translation initiation factor 4 gamma 1 (eIF-4-gamma 1) (eIF-4G 1) (eIF-4G1) (p220)	S	False	False	False	False	False	False
Lib 1	Q04637-1147	Q04637-1147	EIF4G1-1147	Reviewed	Eukaryotic translation initiation factor 4 gamma 1 (eIF-4-gamma 1) (eIF-4G 1) (eIF-4G1) (p220)	S	False	False	False	False	False	False
Lib 1	Q09161-22	Q09161-22	NCBP1-22	Reviewed	Nuclear cap-binding protein subunit 1 (80 kDa nuclear cap-binding protein) (CBP80) (NCBP 80 kDa subunit)	S	False	True	True	True	True	True
Lib 1	Q09666-135	Q09666-135	AHNAK-135	Reviewed	Neuroblast differentiation-associated protein AHNAK (Desmoyokin)	S	False	True	False	False	True	True
Lib 1	Q09666-210	Q09666-210	AHNAK-210	Reviewed	Neuroblast differentiation-associated protein AHNAK (Desmoyokin)	S	False	False	False	False	False	False
Lib 1	Q09666-3412	Q09666-3412	AHNAK-3412	Reviewed	Neuroblast differentiation-associated protein AHNAK (Desmoyokin)	S	False	False	False	False	True	True
Lib 1	Q09666-5110	Q09666-5110	AHNAK-5110	Reviewed	Neuroblast differentiation-associated protein AHNAK (Desmoyokin)	S	False	True	True	False	True	True
Lib 1	Q09666-511	Q09666-511	AHNAK-511	Reviewed	Neuroblast differentiation-associated protein AHNAK (Desmoyokin)	S	False	True	True	False	False	True
Lib 1	Q09666-5731	Q09666-5731	AHNAK-5731	Reviewed	Neuroblast differentiation-associated protein AHNAK (Desmoyokin)	S	False	False	True	False	False	True
Lib 1	Q09666-5739	Q09666-5739	AHNAK-5739	Reviewed	Neuroblast differentiation-associated protein AHNAK (Desmoyokin)	S	False	False	True	True	False	True
Lib 1	Q09666-5763	Q09666-5763	AHNAK-5763	Reviewed	Neuroblast differentiation-associated protein AHNAK (Desmoyokin)	S	False	True	True	True	False	True
Lib 1	Q09666-5830	Q09666-5830	AHNAK-5830	Reviewed	Neuroblast differentiation-associated protein AHNAK (Desmoyokin)	S	False	False	False	True	False	True
Lib 1	Q09666-5857	Q09666-5857	AHNAK-5857	Reviewed	Neuroblast differentiation-associated protein AHNAK (Desmoyokin)	S	False	True	True	False	False	True
Lib 1	Q09666-4100	Q09666-4100	AHNAK-4100	Reviewed	Neuroblast differentiation-associated protein AHNAK (Desmoyokin)	T	False	True	True	False	True	True
Lib 1	Q09666-4766	Q09666-4766	AHNAK-4766	Reviewed	Neuroblast differentiation-associated protein AHNAK (Desmoyokin)	T	False	False	True	False	False	True
Lib 1	Q09666-5824	Q09666-5824	AHNAK-5824	Reviewed	Neuroblast differentiation-associated protein AHNAK (Desmoyokin)	T	False	True	True	True	False	True
Lib 1	Q12888-366	Q12888-366	TP53BP1-366	Reviewed	TP53-binding protein 1 (53BP1) (p53-binding protein 1) (p53BP1)	S	False	True	False	False	False	True
Lib 1	Q13099-133	Q13099-133	IFT88-133	Reviewed	Intraflagellar transport protein 88 homolog (Recessive polycystic kidney disease protein Tg737 homolog) (Tetratricopeptide repeat protein 10) (TPR repeat protein 10)	S	False	False	False	False	False	False
Lib 1	Q13459-1346	Q13459-1346	MYO9B-1346	Reviewed	Unconventional myosin-IXb (Unconventional myosin-9b)	T	False	True	False	False	False	True
Lib 1	Q13541-65	Q13541-65	EIF4EBP1-65	Reviewed	Eukaryotic translation initiation factor 4E-binding protein 1 (4E-BP1) (eIF4E-binding protein 1) (Phosphorylated heat- and acid-stable protein regulated by insulin 1) (PHAS-I)	S	False	True	True	False	False	True
Lib 1	Q13542-65	Q13542-65	EIF4EBP2-65	Reviewed	Eukaryotic translation initiation factor 4E-binding protein 2 (4E-BP2) (eIF4E-binding protein 2)	S	False	True	False	False	False	True
Lib 1	Q13542-70	Q13542-70	EIF4EBP2-70	Reviewed	Eukaryotic translation initiation factor 4E-binding protein 2 (4E-BP2) (eIF4E-binding protein 2)	T	False	True	False	True	False	True
Lib 1	Q14195-522	Q14195-522	DPYSL3-522	Reviewed	Dihydropyrimidinase-related protein 3 (DRP-3) (Collapsin response mediator protein 4) (CRMP-4) (Unc-33-like phosphoprotein 1) (ULIP-1)	S	False	True	True	False	True	True
Lib 1	Q14195-514	Q14195-514	DPYSL3-514	Reviewed	Dihydropyrimidinase-related protein 3 (DRP-3) (Collapsin response mediator protein 4) (CRMP-4) (Unc-33-like phosphoprotein 1) (ULIP-1)	T	False	False	False	False	False	False
Lib 1	Q14247-418	Q14247-418	CTTN-418	Reviewed	Src substrate cortactin (Amplaxin) (Oncogene EMS1)	S	False	False	True	False	False	True
Lib 1	Q14315-2233	Q14315-2233	FLNC-2233	Reviewed	Filamin-C (FLN-C) (FLNc) (ABP-280-like protein) (ABP-L) (Actin-binding-like protein) (Filamin-2) (Gamma-filamin)	S	False	False	False	False	True	True
Lib 1	Q14315-2624	Q14315-2624	FLNC-2624	Reviewed	Filamin-C (FLN-C) (FLNc) (ABP-280-like protein) (ABP-L) (Actin-binding-like protein) (Filamin-2) (Gamma-filamin)	S	False	True	False	False	False	True
Lib 1	Q15149-4396	Q15149-4396	PLEC-4396	Reviewed	Plectin (PCN) (PLTN) (Hemidesmosomal protein 1) (HD1) (Plectin-1)	S	False	False	False	False	False	False
Lib 1	Q15149-4622	Q15149-4622	PLEC-4622	Reviewed	Plectin (PCN) (PLTN) (Hemidesmosomal protein 1) (HD1) (Plectin-1)	S	False	False	False	False	False	False
Lib 1	Q15149-4626	Q15149-4626	PLEC-4626	Reviewed	Plectin (PCN) (PLTN) (Hemidesmosomal protein 1) (HD1) (Plectin-1)	S	False	False	False	False	False	False
Lib 1	Q15365-264	Q15365-264	PCBP1-264	Reviewed	Poly(rC)-binding protein 1 (Alpha-CP1) (Heterogeneous nuclear ribonucleoprotein E1) (hnRNP E1) (Nucleic acid-binding protein SUB2.3)	S	False	False	False	False	False	False
Lib 1	Q15424-601	Q15424-601	SAFB-601	Reviewed	Scaffold attachment factor B1 (SAF-B) (SAF-B1) (HSP27 estrogen response element-TATA box-binding protein) (HSP27 ERE-TATA-binding protein)	S	False	False	False	False	False	False
Lib 1	Q15742-162	Q15742-162	NAB2-162	Reviewed	NGFI-A-binding protein 2 (EGR-1-binding protein 2) (Melanoma-associated delayed early response protein) (Protein MADER)	S	False	True	True	True	False	True
Lib 1	Q15746-1760	Q15746-1760	MYLK-1760	Reviewed	Myosin light chain kinase, smooth muscle (MLCK) (smMLCK) (EC 2.7.11.18) (Kinase-related protein) (KRP) (Telokin) [Cleaved into: Myosin light chain kinase, smooth muscle, deglutamylated form]	S	False	False	False	False	False	False
Lib 1	Q15746-1776	Q15746-1776	MYLK-1776	Reviewed	Myosin light chain kinase, smooth muscle (MLCK) (smMLCK) (EC 2.7.11.18) (Kinase-related protein) (KRP) (Telokin) [Cleaved into: Myosin light chain kinase, smooth muscle, deglutamylated form]	S	False	False	False	False	False	False
Lib 1	Q15746-343	Q15746-343	MYLK-343	Reviewed	Myosin light chain kinase, smooth muscle (MLCK) (smMLCK) (EC 2.7.11.18) (Kinase-related protein) (KRP) (Telokin) [Cleaved into: Myosin light chain kinase, smooth muscle, deglutamylated form]	S	False	False	False	False	False	False
Lib 1	Q15942-344	Q15942-344	ZYX-344	Reviewed	Zyxin (Zyxin-2)	S	False	True	True	True	True	True
Lib 1	Q16204-244	Q16204-244	CCDC6-244	Reviewed	Coiled-coil domain-containing protein 6 (Papillary thyroid carcinoma-encoded protein) (Protein H4)	S	False	True	False	True	False	True
Lib 1	Q3V6T2-1417	Q3V6T2-1417	CCDC88A-1417	Reviewed	Girdin (Akt phosphorylation enhancer) (APE) (Coiled-coil domain-containing protein 88A) (G alpha-interacting vesicle-associated protein) (GIV) (Girders of actin filament) (Hook-related protein 1) (HkRP1)	S	False	False	False	False	False	False
Lib 1	Q3V6T2-1717	Q3V6T2-1717	CCDC88A-1717	Reviewed	Girdin (Akt phosphorylation enhancer) (APE) (Coiled-coil domain-containing protein 88A) (G alpha-interacting vesicle-associated protein) (GIV) (Girders of actin filament) (Hook-related protein 1) (HkRP1)	S	False	False	False	False	False	False
Lib 1	Q52LW3-913	Q52LW3-913	ARHGAP29-913	Reviewed	Rho GTPase-activating protein 29 (PTPL1-associated RhoGAP protein 1) (Rho-type GTPase-activating protein 29)	S	False	True	False	False	False	True
Lib 1	Q53EL6-76	Q53EL6-76	PDCD4-76	Reviewed	Programmed cell death protein 4 (Neoplastic transformation inhibitor protein) (Nuclear antigen H731-like) (Protein 197/15a)	S	False	True	True	False	True	True
Lib 1	Q5SQI0-315	Q5SQI0-315	ATAT1-315	Reviewed	Alpha-tubulin N-acetyltransferase 1 (Alpha-TAT) (Alpha-TAT1) (TAT) (EC 2.3.1.108) (Acetyltransferase mec-17 homolog)	S	False	True	False	False	True	True
Lib 1	Q5T1M5-307	Q5T1M5-307	FKBP15-307	Reviewed	FK506-binding protein 15 (FKBP-15) (133 kDa FK506-binding protein) (133 kDa FKBP) (FKBP-133) (WASP- and FKBP-like protein) (WAFL)	S	False	False	False	False	False	False
Lib 1	Q5T1M5-311	Q5T1M5-311	FKBP15-311	Reviewed	FK506-binding protein 15 (FKBP-15) (133 kDa FK506-binding protein) (133 kDa FKBP) (FKBP-133) (WASP- and FKBP-like protein) (WAFL)	S	False	True	False	False	False	True
Lib 1	Q5VZ89-1325	Q5VZ89-1325	DENND4C-1325	Reviewed	DENN domain-containing protein 4C	S	False	False	False	False	False	False
Lib 1	Q5VZL5-1181	Q5VZL5-1181	ZMYM4-1181	Reviewed	Zinc finger MYM-type protein 4 (Zinc finger protein 262)	S	False	True	False	False	True	True
Lib 1	Q63ZY3-540	Q63ZY3-540	KANK2-540	Reviewed	KN motif and ankyrin repeat domain-containing protein 2 (Ankyrin repeat domain-containing protein 25) (Matrix-remodeling-associated protein 3) (SRC-1-interacting protein) (SIP) (SRC-interacting protein) (SRC1-interacting protein)	S	False	True	True	False	True	True
Lib 1	Q68CZ2-776	Q68CZ2-776	TNS3-776	Reviewed	Tensin-3 (Tensin-like SH2 domain-containing protein 1) (Tumor endothelial marker 6)	S	False	False	False	True	True	True
Lib 1	Q6PKG0-766	Q6PKG0-766	LARP1-766	Reviewed	La-related protein 1 (La ribonucleoprotein domain family member 1)	S	False	False	False	False	False	False
Lib 1	Q6PKG0-774	Q6PKG0-774	LARP1-774	Reviewed	La-related protein 1 (La ribonucleoprotein domain family member 1)	S	False	False	False	False	False	False
Lib 1	Q6PKG0-376	Q6PKG0-376	LARP1-376	Reviewed	La-related protein 1 (La ribonucleoprotein domain family member 1)	T	False	True	False	False	False	True
Lib 1	Q6R327-1591	Q6R327-1591	RICTOR-1591	Reviewed	Rapamycin-insensitive companion of mTOR (AVO3 homolog) (hAVO3)	S	False	False	False	True	False	True
Lib 1	Q7L804-388	Q7L804-388	RAB11FIP2-388	Reviewed	Rab11 family-interacting protein 2 (Rab11-FIP2) (NRip11)	S	False	False	False	False	False	False
Lib 1	Q7Z5H3-395	Q7Z5H3-395	ARHGAP22-395	Reviewed	Rho GTPase-activating protein 22 (Rho-type GTPase-activating protein 22)	S	False	False	False	False	False	False
Lib 1	Q86TB9-194	Q86TB9-194	PATL1-194	Reviewed	Protein PAT1 homolog 1 (PAT1-like protein 1) (Protein PAT1 homolog b) (Pat1b) (hPat1b)	T	False	False	False	False	False	False
Lib 1	Q86UU0-21	Q86UU0-21	BCL9L-21	Reviewed	B-cell CLL/lymphoma 9-like protein (B-cell lymphoma 9-like protein) (BCL9-like protein) (Protein BCL9-2)	S	False	True	False	False	True	True
Lib 1	Q86UU1-430	Q86UU1-430	PHLDB1-430	Reviewed	Pleckstrin homology-like domain family B member 1 (Protein LL5-alpha)	S	False	False	False	False	True	True
Lib 1	Q86XL3-268	Q86XL3-268	ANKLE2-268	Reviewed	Ankyrin repeat and LEM domain-containing protein 2 (LEM domain-containing protein 4)	S	False	False	False	False	False	False
Lib 1	Q8IVF2-4477	Q8IVF2-4477	AHNAK2-4477	Reviewed	Protein AHNAK2	S	False	True	False	False	False	True
Lib 1	Q8IY33-712	Q8IY33-712	MICALL2-712	Reviewed	MICAL-like protein 2 (Junctional Rab13-binding protein) (Molecule interacting with CasL-like 2) (MICAL-L2)	S	False	True	False	False	False	True
Lib 1	Q8IY33-726	Q8IY33-726	MICALL2-726	Reviewed	MICAL-like protein 2 (Junctional Rab13-binding protein) (Molecule interacting with CasL-like 2) (MICAL-L2)	S	False	False	False	False	False	False
Lib 1	Q8IY63-720	Q8IY63-720	AMOTL1-720	Reviewed	Angiomotin-like protein 1	S	False	False	False	False	False	False
Lib 1	Q8IY63-906	Q8IY63-906	AMOTL1-906	Reviewed	Angiomotin-like protein 1	S	False	False	False	False	False	False
Lib 1	Q8IY63-902	Q8IY63-902	AMOTL1-902	Reviewed	Angiomotin-like protein 1	T	False	False	False	False	False	False
Lib 1	Q8N3D4-310	Q8N3D4-310	EHBP1L1-310	Reviewed	EH domain-binding protein 1-like protein 1	S	False	False	True	False	False	True
Lib 1	Q8N6H7-368	Q8N6H7-368	ARFGAP2-368	Reviewed	ADP-ribosylation factor GTPase-activating protein 2 (ARF GAP 2) (GTPase-activating protein ZNF289) (Zinc finger protein 289)	S	False	True	False	False	False	True
Lib 1	Q8NCE2-530	Q8NCE2-530	MTMR14-530	Reviewed	Myotubularin-related protein 14 (EC 3.1.3.-) (HCV NS5A-transactivated protein 4 splice variant A-binding protein 1) (NS5ATP4ABP1) (hJumpy)	S	False	True	False	False	False	True
Lib 1	Q8ND56-178	Q8ND56-178	LSM14A-178	Reviewed	Protein LSM14 homolog A (Protein FAM61A) (Protein SCD6 homolog) (Putative alpha-synuclein-binding protein) (AlphaSNBP) (RNA-associated protein 55A) (hRAP55) (hRAP55A)	S	False	True	False	False	False	True
Lib 1	Q8NEY1-142	Q8NEY1-142	NAV1-142	Reviewed	Neuron navigator 1 (Pore membrane and/or filament-interacting-like protein 3) (Steerin-1) (Unc-53 homolog 1) (unc53H1)	S	False	True	False	False	False	True
Lib 1	Q8NEY1-490	Q8NEY1-490	NAV1-490	Reviewed	Neuron navigator 1 (Pore membrane and/or filament-interacting-like protein 3) (Steerin-1) (Unc-53 homolog 1) (unc53H1)	S	False	False	False	False	False	False
Lib 1	Q8NFC6-2973	Q8NFC6-2973	BOD1L1-2973	Reviewed	Biorientation of chromosomes in cell division protein 1-like 1	S	False	True	False	False	False	True
Lib 1	Q8WUF5-183	Q8WUF5-183	PPP1R13L-183	Reviewed	RelA-associated inhibitor (Inhibitor of ASPP protein) (Protein iASPP) (NFkB-interacting protein 1) (PPP1R13B-like protein)	S	False	False	False	False	False	False
Lib 1	Q8WUF5-187	Q8WUF5-187	PPP1R13L-187	Reviewed	RelA-associated inhibitor (Inhibitor of ASPP protein) (Protein iASPP) (NFkB-interacting protein 1) (PPP1R13B-like protein)	S	False	False	False	False	False	False
Lib 1	Q8WUF5-358	Q8WUF5-358	PPP1R13L-358	Reviewed	RelA-associated inhibitor (Inhibitor of ASPP protein) (Protein iASPP) (NFkB-interacting protein 1) (PPP1R13B-like protein)	S	False	False	False	False	True	True
Lib 1	Q8WUM9-335	Q8WUM9-335	SLC20A1-335	Reviewed	Sodium-dependent phosphate transporter 1 (Gibbon ape leukemia virus receptor 1) (GLVR-1) (Leukemia virus receptor 1 homolog) (Phosphate transporter 1) (PiT-1) (Solute carrier family 20 member 1)	S	False	True	False	False	False	True
Lib 1	Q8WVC0-658	Q8WVC0-658	LEO1-658	Reviewed	RNA polymerase-associated protein LEO1 (Replicative senescence down-regulated leo1-like protein)	S	False	False	False	True	False	True
Lib 1	Q8WX93-641	Q8WX93-641	PALLD-641	Reviewed	Palladin (SIH002) (Sarcoma antigen NY-SAR-77)	S	False	False	False	False	False	False
Lib 1	Q8WX93-893	Q8WX93-893	PALLD-893	Reviewed	Palladin (SIH002) (Sarcoma antigen NY-SAR-77)	S	False	True	True	True	False	True
Lib 1	Q8WYL5-897	Q8WYL5-897	SSH1-897	Reviewed	Protein phosphatase Slingshot homolog 1 (EC 3.1.3.16) (EC 3.1.3.48) (SSH-like protein 1) (SSH-1L) (hSSH-1L)	S	False	False	False	False	False	False
Lib 1	Q92538-1784	Q92538-1784	GBF1-1784	Reviewed	Golgi-specific brefeldin A-resistance guanine nucleotide exchange factor 1 (BFA-resistant GEF 1)	S	False	True	False	False	False	True
Lib 1	Q92545-1863	Q92545-1863	TMEM131-1863	Reviewed	Transmembrane protein 131 (Protein RW1)	S	False	False	False	False	False	False
Lib 1	Q92614-160	Q92614-160	MYO18A-160	Reviewed	Unconventional myosin-XVIIIa (Molecule associated with JAK3 N-terminus) (MAJN) (Myosin containing a PDZ domain) (Surfactant protein receptor SP-R210) (SP-R210)	S	False	False	False	False	False	False
Lib 1	Q92614-164	Q92614-164	MYO18A-164	Reviewed	Unconventional myosin-XVIIIa (Molecule associated with JAK3 N-terminus) (MAJN) (Myosin containing a PDZ domain) (Surfactant protein receptor SP-R210) (SP-R210)	S	False	False	False	False	False	False
Lib 1	Q92934-97	Q92934-97	BAD-97	Reviewed	Bcl2-associated agonist of cell death (BAD) (Bcl-2-binding component 6) (Bcl-2-like protein 8) (Bcl2-L-8) (Bcl-xL/Bcl-2-associated death promoter) (Bcl2 antagonist of cell death)	S	False	False	False	False	False	False
Lib 1	Q96B36-246	Q96B36-246	AKT1S1-246	Reviewed	Proline-rich AKT1 substrate 1 (40 kDa proline-rich AKT substrate)	T	False	False	False	False	False	False
Lib 1	Q96EQ0-297	Q96EQ0-297	SGTB-297	Reviewed	Small glutamine-rich tetratricopeptide repeat-containing protein beta (Beta-SGT) (Small glutamine-rich protein with tetratricopeptide repeats 2)	S	False	True	False	True	False	True
Lib 1	Q96JM3-427	Q96JM3-427	CHAMP1-427	Reviewed	Chromosome alignment-maintaining phosphoprotein 1 (Zinc finger protein 828)	S	False	True	False	False	False	True
Lib 1	Q96K76-932	Q96K76-932	USP47-932	Reviewed	Ubiquitin carboxyl-terminal hydrolase 47 (EC 3.4.19.12) (Deubiquitinating enzyme 47) (Ubiquitin thioesterase 47) (Ubiquitin-specific-processing protease 47)	T	False	False	False	False	False	False
Lib 1	Q96N67-1432	Q96N67-1432	DOCK7-1432	Reviewed	Dedicator of cytokinesis protein 7	S	False	True	False	True	False	True
Lib 1	Q96PE2-914	Q96PE2-914	ARHGEF17-914	Reviewed	Rho guanine nucleotide exchange factor 17 (164 kDa Rho-specific guanine-nucleotide exchange factor) (p164-RhoGEF) (p164RhoGEF) (Tumor endothelial marker 4)	S	False	False	False	False	True	True
Lib 1	Q96RT1-1158	Q96RT1-1158	ERBIN-1158	Reviewed	Erbin (Densin-180-like protein) (Erbb2-interacting protein) (Protein LAP2)	S	False	False	False	False	False	False
Lib 1	Q96TA1-692	Q96TA1-692	NIBAN2-692	Reviewed	Protein Niban 2 (Meg-3) (Melanoma invasion by ERK) (MINERVA) (Niban-like protein 1) (Protein FAM129B)	S	False	True	False	False	False	True
Lib 1	Q96TA1-696	Q96TA1-696	NIBAN2-696	Reviewed	Protein Niban 2 (Meg-3) (Melanoma invasion by ERK) (MINERVA) (Niban-like protein 1) (Protein FAM129B)	S	False	True	True	True	False	True
Lib 1	Q9BV36-337	Q9BV36-337	MLPH-337	Reviewed	Melanophilin (Exophilin-3) (Slp homolog lacking C2 domains a) (SlaC2-a) (Synaptotagmin-like protein 2a)	S	False	False	False	False	True	True
Lib 1	Q9BWH2-151	Q9BWH2-151	FUNDC2-151	Reviewed	FUN14 domain-containing protein 2 (Cervical cancer proto-oncogene 3 protein) (HCC-3) (Hepatitis C virus core-binding protein 6)	S	False	False	False	True	False	True
Lib 1	Q9BY89-1760	Q9BY89-1760	KIAA1671-1760	Reviewed	Uncharacterized protein KIAA1671	S	False	False	False	True	False	True
Lib 1	Q9BZF1-328	Q9BZF1-328	OSBPL8-328	Reviewed	Oxysterol-binding protein-related protein 8 (ORP-8) (OSBP-related protein 8)	S	False	False	False	False	False	False
Lib 1	Q9BZL4-229	Q9BZL4-229	PPP1R12C-229	Reviewed	Protein phosphatase 1 regulatory subunit 12C (Protein phosphatase 1 myosin-binding subunit of 85 kDa) (Protein phosphatase 1 myosin-binding subunit p85)	S	False	False	False	False	False	False
Lib 1	Q9BZL4-407	Q9BZL4-407	PPP1R12C-407	Reviewed	Protein phosphatase 1 regulatory subunit 12C (Protein phosphatase 1 myosin-binding subunit of 85 kDa) (Protein phosphatase 1 myosin-binding subunit p85)	S	False	True	False	True	False	True
Lib 1	Q9BZL4-226	Q9BZL4-226	PPP1R12C-226	Reviewed	Protein phosphatase 1 regulatory subunit 12C (Protein phosphatase 1 myosin-binding subunit of 85 kDa) (Protein phosphatase 1 myosin-binding subunit p85)	T	False	False	False	False	False	False
Lib 1	Q9BZL4-239	Q9BZL4-239	PPP1R12C-239	Reviewed	Protein phosphatase 1 regulatory subunit 12C (Protein phosphatase 1 myosin-binding subunit of 85 kDa) (Protein phosphatase 1 myosin-binding subunit p85)	Y	False	False	False	False	False	False
Lib 1	Q9C0C2-429	Q9C0C2-429	TNKS1BP1-429	Reviewed	182 kDa tankyrase-1-binding protein	S	False	False	False	True	True	True
Lib 1	Q9C0C2-691	Q9C0C2-691	TNKS1BP1-691	Reviewed	182 kDa tankyrase-1-binding protein	S	False	False	False	False	False	False
Lib 1	Q9C0I1-564	Q9C0I1-564	MTMR12-564	Reviewed	Myotubularin-related protein 12 (Inactive phosphatidylinositol 3-phosphatase 12) (Phosphatidylinositol 3 phosphate 3-phosphatase adapter subunit) (3-PAP) (3-phosphatase adapter protein)	S	False	True	False	False	False	True
Lib 1	Q9H788-315	Q9H788-315	SH2D4A-315	Reviewed	SH2 domain-containing protein 4A (Protein SH(2)A) (Protein phosphatase 1 regulatory subunit 38)	S	False	True	True	False	True	True
Lib 1	Q9H792-587	Q9H792-587	PEAK1-587	Reviewed	Inactive tyrosine-protein kinase PEAK1 (Pseudopodium-enriched atypical kinase 1) (Sugen kinase 269) (Tyrosine-protein kinase SgK269)	S	False	False	False	True	False	True
Lib 1	Q9H7D0-1789	Q9H7D0-1789	DOCK5-1789	Reviewed	Dedicator of cytokinesis protein 5	S	False	True	False	False	False	True
Lib 1	Q9H7D0-1794	Q9H7D0-1794	DOCK5-1794	Reviewed	Dedicator of cytokinesis protein 5	T	False	True	False	False	False	True
Lib 1	Q9H8W4-226	Q9H8W4-226	PLEKHF2-226	Reviewed	Pleckstrin homology domain-containing family F member 2 (PH domain-containing family F member 2) (Endoplasmic reticulum-associated apoptosis-involved protein containing PH and FYVE domains) (EAPF) (PH and FYVE domain-containing protein 2) (Phafin-2) (Phafin2) (Zinc finger FYVE domain-containing protein 18)	S	False	True	False	False	False	True
Lib 1	Q9HAU0-855	Q9HAU0-855	PLEKHA5-855	Reviewed	Pleckstrin homology domain-containing family A member 5 (PH domain-containing family A member 5) (Phosphoinositol 3-phosphate-binding protein 2) (PEPP-2)	S	False	False	False	True	False	True
Lib 1	Q9HAU0-868	Q9HAU0-868	PLEKHA5-868	Reviewed	Pleckstrin homology domain-containing family A member 5 (PH domain-containing family A member 5) (Phosphoinositol 3-phosphate-binding protein 2) (PEPP-2)	T	False	False	False	False	False	False
Lib 1	Q9HAU5-32	Q9HAU5-32	UPF2-32	Reviewed	Regulator of nonsense transcripts 2 (Nonsense mRNA reducing factor 2) (Up-frameshift suppressor 2 homolog) (hUpf2)	S	False	True	False	False	False	True
Lib 1	Q9NRY4-589	Q9NRY4-589	ARHGAP35-589	Reviewed	Rho GTPase-activating protein 35 (Glucocorticoid receptor DNA-binding factor 1) (Glucocorticoid receptor repression factor 1) (GRF-1) (Rho GAP p190A) (p190-A)	S	False	True	False	False	True	True
Lib 1	Q9NYL2-633	Q9NYL2-633	MAP3K20-633	Reviewed	Mitogen-activated protein kinase kinase kinase 20 (EC 2.7.11.25) (Human cervical cancer suppressor gene 4 protein) (HCCS-4) (Leucine zipper- and sterile alpha motif-containing kinase) (MLK-like mitogen-activated protein triple kinase) (Mitogen-activated protein kinase kinase kinase MLT) (Mixed lineage kinase-related kinase) (MLK-related kinase) (MRK) (Sterile alpha motif- and leucine zipper-conta…	S	False	False	False	False	False	False
Lib 1	Q9P2B4-563	Q9P2B4-563	CTTNBP2NL-563	Reviewed	CTTNBP2 N-terminal-like protein	S	False	True	False	True	False	True
Lib 1	Q9P2N5-1020	Q9P2N5-1020	RBM27-1020	Reviewed	RNA-binding protein 27 (RNA-binding motif protein 27)	S	False	False	False	True	False	True
Lib 1	Q9UBT7-538	Q9UBT7-538	CTNNAL1-538	Reviewed	Alpha-catulin (Alpha-catenin-related protein) (ACRP) (Catenin alpha-like protein 1)	S	False	False	False	False	False	False
Lib 1	Q9UGU0-1522	Q9UGU0-1522	TCF20-1522	Reviewed	Transcription factor 20 (TCF-20) (Nuclear factor SPBP) (Protein AR1) (Stromelysin-1 PDGF-responsive element-binding protein) (SPRE-binding protein)	S	False	False	False	False	False	False
Lib 1	Q9UH03-15	Q9UH03-15	SEPTIN3-15	Reviewed	Neuronal-specific septin-3	S	False	False	False	False	False	False
Lib 1	Q9UH03-10	Q9UH03-10	SEPTIN3-10	Reviewed	Neuronal-specific septin-3	T	False	False	False	False	False	False
Lib 1	Q9UH03-8	Q9UH03-8	SEPTIN3-8	Reviewed	Neuronal-specific septin-3	T	False	False	False	False	False	False
Lib 1	Q9UJU6-283	Q9UJU6-283	DBNL-283	Reviewed	Drebrin-like protein (Cervical SH3P7) (Cervical mucin-associated protein) (Drebrin-F) (HPK1-interacting protein of 55 kDa) (HIP-55) (SH3 domain-containing protein 7)	S	False	True	False	False	True	True
Lib 1	Q9UPQ0-377	Q9UPQ0-377	LIMCH1-377	Reviewed	LIM and calponin homology domains-containing protein 1	S	False	False	False	True	True	True
Lib 1	Q9UPQ0-875	Q9UPQ0-875	LIMCH1-875	Reviewed	LIM and calponin homology domains-containing protein 1	S	False	False	False	False	True	True
Lib 1	Q9UQ35-2272	Q9UQ35-2272	SRRM2-2272	Reviewed	Serine/arginine repetitive matrix protein 2 (300 kDa nuclear matrix antigen) (Serine/arginine-rich splicing factor-related nuclear matrix protein of 300 kDa) (SR-related nuclear matrix protein of 300 kDa) (Ser/Arg-related nuclear matrix protein of 300 kDa) (Splicing coactivator subunit SRm300) (Tax-responsive enhancer element-binding protein 803) (TaxREB803)	S	False	True	False	True	False	True
Lib 1	Q9Y281-3	Q9Y281-3	CFL2-3	Reviewed	Cofilin-2 (Cofilin, muscle isoform)	S	False	False	True	True	False	True
Lib 1	Q9Y3Q8-279	Q9Y3Q8-279	TSC22D4-279	Reviewed	TSC22 domain family protein 4 (TSC22-related-inducible leucine zipper protein 2) (Tsc-22-like protein THG-1)	S	False	True	False	True	False	True
Lib 1	Q9Y450-67	Q9Y450-67	HBS1L-67	Reviewed	HBS1-like protein (ERFS)	S	False	True	False	False	False	True
Lib 1	Q9Y4H2-306	Q9Y4H2-306	IRS2-306	Reviewed	Insulin receptor substrate 2 (IRS-2)	S	False	False	False	False	False	False
Lib 1	Q9Y4H2-346	Q9Y4H2-346	IRS2-346	Reviewed	Insulin receptor substrate 2 (IRS-2)	S	False	False	False	False	False	False
Lib 1	Q9Y4H2-350	Q9Y4H2-350	IRS2-350	Reviewed	Insulin receptor substrate 2 (IRS-2)	T	False	False	False	False	False	False
Lib 1	Q9Y4P8-413	Q9Y4P8-413	WIPI2-413	Reviewed	WD repeat domain phosphoinositide-interacting protein 2 (WIPI-2) (WIPI49-like protein 2)	S	False	True	False	False	False	True
Lib 1	Q9Y534-19	Q9Y534-19	CSDC2-19	Reviewed	Cold shock domain-containing protein C2 (RNA-binding protein PIPPin)	S	False	False	False	False	False	False
Lib 1	Q9Y613-498	Q9Y613-498	FHOD1-498	Reviewed	FH1/FH2 domain-containing protein 1 (Formin homolog overexpressed in spleen 1) (FHOS) (Formin homology 2 domain-containing protein 1)	S	False	True	False	True	True	True
Lib 1	Q9Y613-523	Q9Y613-523	FHOD1-523	Reviewed	FH1/FH2 domain-containing protein 1 (Formin homolog overexpressed in spleen 1) (FHOS) (Formin homology 2 domain-containing protein 1)	S	False	True	False	False	False	True
Lib 1	Q9Y6X9-739	Q9Y6X9-739	MORC2-739	Reviewed	ATPase MORC2 (EC 3.6.1.-) (MORC family CW-type zinc finger protein 2) (Zinc finger CW-type coiled-coil domain protein 1)	S	False	True	False	True	False	True
Lib 1	Q9Y6X9-743	Q9Y6X9-743	MORC2-743	Reviewed	ATPase MORC2 (EC 3.6.1.-) (MORC family CW-type zinc finger protein 2) (Zinc finger CW-type coiled-coil domain protein 1)	S	False	False	False	False	False	False
Lib 6	A0A087WXX9-377	P54646-377;A0A087WXX9-377	PRKAA2-377;PRKAA2-377	Reviewed;Unreviewed	5'-AMP-activated protein kinase catalytic subunit alpha-2 (AMPK subunit alpha-2) (EC 2.7.11.1) (Acetyl-CoA carboxylase kinase) (ACACA kinase) (EC 2.7.11.27) (Hydroxymethylglutaryl-CoA reductase kinase) (HMGCR kinase) (EC 2.7.11.31);Acetyl-CoA carboxylase kinase (EC 2.7.11.27) (EC 2.7.11.31) (Hydroxymethylglutaryl-CoA reductase kinase)	S	True	False	False	False	False	False
Lib 6	A0A087X2H1-1571	Q9ULT8-1567;A0A087X2H1-1571	HECTD1-1567;HECTD1-1571	Reviewed;Unreviewed	E3 ubiquitin-protein ligase HECTD1 (EC 2.3.2.26) (E3 ligase for inhibin receptor) (EULIR) (HECT domain-containing protein 1) (HECT-type E3 ubiquitin transferase HECTD1);HECT-type E3 ubiquitin transferase (EC 2.3.2.26)	S	True	True	False	False	False	True
Lib 6	A0A0C4DFX9-288	Q9H3P2-277;A0A0C4DFX9-288;H0Y3X6-281	NELFA-277;NELFA-288;NELFA-281	Reviewed;Unreviewed;Unreviewed	Negative elongation factor A (NELF-A) (Wolf-Hirschhorn syndrome candidate 2 protein);Negative elongation factor A;Negative elongation factor A (Fragment)	T	True	False	False	False	False	False
Lib 6	A0A0D9SG04-322	Q53SF7-256;A0A0D9SG04-322;A0A0X1KG75-296;A0A590PXD8-294	COBLL1-256;COBLL1-322;COBLL1-296;COBLL1-294	Reviewed;Unreviewed;Unreviewed;Unreviewed	Cordon-bleu protein-like 1;Cordon-bleu protein-like 1;Cordon-bleu protein-like 1 (Fragment);Cordon-bleu protein-like 1	S	False	False	False	False	False	False
Lib 6	A0A0D9SG04-326	Q53SF7-260;A0A0D9SG04-326;A0A0X1KG75-300;A0A590PXD8-298	COBLL1-260;COBLL1-326;COBLL1-300;COBLL1-298	Reviewed;Unreviewed;Unreviewed;Unreviewed	Cordon-bleu protein-like 1;Cordon-bleu protein-like 1;Cordon-bleu protein-like 1 (Fragment);Cordon-bleu protein-like 1	T	False	False	False	False	True	True
Lib 6	A0A0D9SG79-172	Q9NZ09-146;A0A0D9SG79-172	UBAP1-146;UBAP1-172	Reviewed;Unreviewed	Ubiquitin-associated protein 1 (UBAP-1) (Nasopharyngeal carcinoma-associated gene 20 protein);Ubiquitin-associated protein 1 (Fragment)	S	False	False	False	False	False	False
Lib 6	A0A0G2JNZ2-1348	A0A0G2JNZ2-1348	SCRIB-1348	Unreviewed	Protein scribble homolog	S	False	True	True	False	False	True
Lib 6	A0A0G2JNZ2-1342	A0A0G2JNZ2-1342	SCRIB-1342	Unreviewed	Protein scribble homolog	T	False	True	False	False	False	True
Lib 6	A0A0R4J2E8-188	P43243-188;A0A0R4J2E8-188;A8MXP9-188	MATR3-188;MATR3-188;MATR3-188	Reviewed;Unreviewed;Unreviewed	Matrin-3;Matrin-3;Matrin-3	S	False	True	True	False	False	True
Lib 6	A0A1B0GTL5-395	A0A1B0GTL5-395	RAB11FIP5-395	Unreviewed	Rab11 family-interacting protein 5	S	False	False	False	False	False	False
Lib 6	A0A1B0GTU4-106	P49023-106;A0A1B0GTU4-106;F5GZ78-104	PXN-106;PXN-106;PXN-104	Reviewed;Unreviewed;Unreviewed	Paxillin;Paxillin;Paxillin	S	False	True	False	True	False	True
Lib 6	A0A1B0GTU4-137	P49023-137;A0A1B0GTU4-137;F5GZ78-135	PXN-137;PXN-137;PXN-135	Reviewed;Unreviewed;Unreviewed	Paxillin;Paxillin;Paxillin	S	False	True	False	False	False	True
Lib 6	A0A2R8Y4T1-1109	Q9HBL0-963;A0A2R8Y4T1-1109;A0A494C067-1063;E9PF55-963;E9PGF5-963	TNS1-963;TNS1-1109;TNS1-1063;TNS1-963;TNS1-963	Reviewed;Unreviewed;Unreviewed;Unreviewed;Unreviewed	Tensin-1;Tensin-1;Tensin-1 (Fragment);Tensin-1;Tensin-1	S	True	False	False	False	False	False
Lib 6	A0A2R8Y4T1-1302	Q9HBL0-1177;A0A2R8Y4T1-1302;A0A494C067-1269;E9PF55-1164;E9PGF5-1156	TNS1-1177;TNS1-1302;TNS1-1269;TNS1-1164;TNS1-1156	Reviewed;Unreviewed;Unreviewed;Unreviewed;Unreviewed	Tensin-1;Tensin-1;Tensin-1 (Fragment);Tensin-1;Tensin-1	S	True	True	False	False	False	True
Lib 6	A0A2R8Y4T1-1298	Q9HBL0-1173;A0A2R8Y4T1-1298;A0A494C067-1265;E9PF55-1160;E9PGF5-1152	TNS1-1173;TNS1-1298;TNS1-1265;TNS1-1160;TNS1-1152	Reviewed;Unreviewed;Unreviewed;Unreviewed;Unreviewed	Tensin-1;Tensin-1;Tensin-1 (Fragment);Tensin-1;Tensin-1	T	True	False	False	False	False	False
Lib 6	A0A2R8Y4W2-693	Q12929-685;A0A2R8Y4W2-693;A0A2R8YE63-702	EPS8-685;EPS8-693;EPS8-702	Reviewed;Unreviewed;Unreviewed	Epidermal growth factor receptor kinase substrate 8;Epidermal growth factor receptor kinase substrate 8;Epidermal growth factor receptor kinase substrate 8	S	False	False	False	False	True	True
Lib 6	A0A2R8Y4Z0-850	Q14004-1054;A0A2R8Y4Z0-850	CDK13-1054;CDK13-850	Reviewed;Unreviewed	Cyclin-dependent kinase 13 (EC 2.7.11.22) (EC 2.7.11.23) (CDC2-related protein kinase 5) (Cell division cycle 2-like protein kinase 5) (Cell division protein kinase 13) (hCDK13) (Cholinesterase-related cell division controller);Cyclin-dependent kinase 13 (Fragment)	S	True	True	True	False	False	True
Lib 6	A0A2R8Y5F1-1395	P49815-1462;A0A2R8Y5F1-1395;A0A2R8Y6C9-1014;A0A2R8Y7C8-1439;A0A2R8Y7X5-1395;A0A2R8YDR3-1436;A0A2R8YDZ2-1419;A0A2R8YGD6-1462;A0A2R8YGU4-1396;H3BMQ0-1406;X5D2U8-1396	TSC2-1462;TSC2-1395;TSC2-1014;TSC2-1439;TSC2-1395;TSC2-1436;TSC2-1419;TSC2-1462;TSC2-1396;TSC2-1406;TSC2-1396	Reviewed;Unreviewed;Unreviewed;Unreviewed;Unreviewed;Unreviewed;Unreviewed;Unreviewed;Unreviewed;Unreviewed;Unreviewed	Tuberin (Tuberous sclerosis 2 protein);Tuberin;Tuberin (Fragment);Tuberin;Tuberin;Tuberin (Fragment);Tuberin;Tuberin;Tuberin;Tuberin;Tuberin (Tuberous sclerosis 2 isoform C) (Fragment)	T	False	False	False	False	False	False
Lib 6	A0A2R8Y7R9-1181	Q13136-1159;A0A2R8Y7R9-1181	PPFIA1-1159;PPFIA1-1181	Reviewed;Unreviewed	Liprin-alpha-1 (LAR-interacting protein 1) (LIP-1) (Protein tyrosine phosphatase receptor type f polypeptide-interacting protein alpha-1) (PTPRF-interacting protein alpha-1);Liprin-alpha-1 (Fragment)	T	False	False	False	False	False	False
Lib 6	A0A3B3IRT3-407	O60343-588;A0A3B3IRT3-407	TBC1D4-588;TBC1D4-407	Reviewed;Unreviewed	TBC1 domain family member 4 (Akt substrate of 160 kDa) (AS160);TBC1 domain family member 4	S	False	False	False	True	True	True
Lib 6	A0A3B3IS67-174	P48307-168;A0A3B3IS67-174	TFPI2-168;TFPI2-174	Reviewed;Unreviewed	Tissue factor pathway inhibitor 2 (TFPI-2) (Placental protein 5) (PP5);Tissue factor pathway inhibitor	S	True	False	False	False	False	False
Lib 6	A0A499FJI4-3440	O75592-3478;A0A499FJI4-3440	MYCBP2-3478;MYCBP2-3440	Reviewed;Unreviewed	E3 ubiquitin-protein ligase MYCBP2 (EC 2.3.2.33) (Myc-binding protein 2) (Protein associated with Myc);RCR-type E3 ubiquitin transferase (EC 2.3.2.33)	S	False	False	False	False	False	False
Lib 6	A0A590UJ53-511	Q9P2N6-511;A0A590UJ53-511	KANSL3-511;KANSL3-511	Reviewed;Unreviewed	KAT8 regulatory NSL complex subunit 3 (NSL complex protein NSL3) (Non-specific lethal 3 homolog) (Serum inhibited-related protein) (Testis development protein PRTD);KAT8 regulatory NSL complex subunit 3	S	True	False	False	False	False	False
Lib 6	A0A590UJ53-515	Q9P2N6-515;A0A590UJ53-515	KANSL3-515;KANSL3-515	Reviewed;Unreviewed	KAT8 regulatory NSL complex subunit 3 (NSL complex protein NSL3) (Non-specific lethal 3 homolog) (Serum inhibited-related protein) (Testis development protein PRTD);KAT8 regulatory NSL complex subunit 3	S	True	False	False	False	False	False
Lib 6	A0A5H1ZRS1-93	A0A5H1ZRS1-93	PCM1-93	Unreviewed	Pericentriolar material 1 protein	S	True	False	False	False	False	False
Lib 6	A2A2D0-16	P16949-16;A2A2D0-16	STMN1-16;STMN1-16	Reviewed;Unreviewed	Stathmin (Leukemia-associated phosphoprotein p18) (Metablastin) (Oncoprotein 18) (Op18) (Phosphoprotein p19) (pp19) (Prosolin) (Protein Pr22) (pp17);Stathmin (Fragment)	S	True	True	True	False	False	True
Lib 6	A2A2D0-25	P16949-25;A2A2D0-25	STMN1-25;STMN1-25	Reviewed;Unreviewed	Stathmin (Leukemia-associated phosphoprotein p18) (Metablastin) (Oncoprotein 18) (Op18) (Phosphoprotein p19) (pp19) (Prosolin) (Protein Pr22) (pp17);Stathmin (Fragment)	S	False	True	True	True	True	True
Lib 6	A2A2D0-38	P16949-38;A2A2D0-38	STMN1-38;STMN1-38	Reviewed;Unreviewed	Stathmin (Leukemia-associated phosphoprotein p18) (Metablastin) (Oncoprotein 18) (Op18) (Phosphoprotein p19) (pp19) (Prosolin) (Protein Pr22) (pp17);Stathmin (Fragment)	S	False	True	True	False	False	True
Lib 6	A2A2V2-12	P42696-14;A2A2V2-12	RBM34-14;RBM34-12	Reviewed;Unreviewed	RNA-binding protein 34 (RNA-binding motif protein 34);RNA-binding protein 34 (Fragment)	S	True	True	True	True	False	True
Lib 6	A6NIE6-44	A6NIE6-44;Q9NYV6-44;F5H148-44;H3BMT1-44	RRN3P2-44;RRN3-44;RRN3-44;RRN3-44	Reviewed;Reviewed;Unreviewed;Unreviewed	Putative RRN3-like protein RRN3P2 (RNA polymerase I transcription factor homolog pseudogene 2);RNA polymerase I-specific transcription initiation factor RRN3 (Transcription initiation factor IA) (TIF-IA);RNA polymerase I-specific transcription initiation factor RRN3;RNA polymerase I-specific transcription initiation factor RRN3	S	True	False	False	False	False	False
Lib 6	A8MQ02-1756	P55196-1799;A8MQ02-1756;J3KN01-1806	AFDN-1799;AFDN-1756;AFDN-1806	Reviewed;Unreviewed;Unreviewed	Afadin (ALL1-fused gene from chromosome 6 protein) (Protein AF-6) (Afadin adherens junction formation factor);Afadin;Afadin	S	True	True	False	True	False	True
Lib 6	A8MQ02-1191	P55196-1232;A8MQ02-1191;J3KN01-1239	AFDN-1232;AFDN-1191;AFDN-1239	Reviewed;Unreviewed;Unreviewed	Afadin (ALL1-fused gene from chromosome 6 protein) (Protein AF-6) (Afadin adherens junction formation factor);Afadin;Afadin	T	True	False	False	False	False	False
Lib 6	B0QYS6-128	P19484-114;B0QYS6-128;B0QYS7-200	TFEB-114;TFEB-128;TFEB-200	Reviewed;Unreviewed;Unreviewed	Transcription factor EB (Class E basic helix-loop-helix protein 35) (bHLHe35);Transcription factor EB;Transcription factor EB	S	True	False	False	False	True	True
Lib 6	B0QYS6-136	P19484-122;B0QYS6-136;B0QYS7-208	TFEB-122;TFEB-136;TFEB-208	Reviewed;Unreviewed;Unreviewed	Transcription factor EB (Class E basic helix-loop-helix protein 35) (bHLHe35);Transcription factor EB;Transcription factor EB	S	True	False	False	False	False	False
Lib 6	B1AXG1-340	P51812-369;B1AXG1-340;B4DG22-341;B7ZB17-341	RPS6KA3-369;RPS6KA3-340;RPS6KA3-341;RPS6KA3-341	Reviewed;Unreviewed;Unreviewed;Unreviewed	Ribosomal protein S6 kinase alpha-3 (S6K-alpha-3) (EC 2.7.11.1) (90 kDa ribosomal protein S6 kinase 3) (p90-RSK 3) (p90RSK3) (Insulin-stimulated protein kinase 1) (ISPK-1) (MAP kinase-activated protein kinase 1b) (MAPK-activated protein kinase 1b) (MAPKAP kinase 1b) (MAPKAPK-1b) (Ribosomal S6 kinase 2) (RSK-2) (pp90RSK2);Non-specific serine/threonine protein kinase (EC 2.7.11.1);Non-specific seri…	S	False	True	False	False	True	True
Lib 6	B5MBX5-46	B5MBX5-46	LBH-46	Unreviewed	Protein LBH	S	False	False	False	False	False	False
Lib 6	B7WPE2-177	Q32P44-176;B7WPE2-177;G3V1D0-148;H0Y3M3-170	EML3-176;EML3-177;EML3-148;EML3-170	Reviewed;Unreviewed;Unreviewed;Unreviewed	Echinoderm microtubule-associated protein-like 3 (EMAP-3);Echinoderm microtubule associated protein like 3, isoform CRA_e (Echinoderm microtubule-associated protein-like 3);Echinoderm microtubule associated protein like 3, isoform CRA_f (Echinoderm microtubule-associated protein-like 3);Echinoderm microtubule-associated protein-like 3 (Fragment)	S	False	False	False	False	False	False
Lib 6	B7Z3Y4-40	Q9NQ35-40;B7Z3Y4-40;E9PIW3-40	NRIP3-40;NRIP3-40;NRIP3-40	Reviewed;Unreviewed;Unreviewed	Nuclear receptor-interacting protein 3 (Sarcoma antigen NY-SAR-105);Nuclear receptor-interacting protein 3 (cDNA FLJ51629, highly similar to Nuclear receptor-interacting protein 3);Nuclear receptor-interacting protein 3 (Fragment)	S	True	False	False	False	False	False
Lib 6	B8ZZU6-51	P15336-69;B8ZZU6-51;E9PBF9-69	ATF2-69;ATF2-51;ATF2-69	Reviewed;Unreviewed;Unreviewed	Cyclic AMP-dependent transcription factor ATF-2 (cAMP-dependent transcription factor ATF-2) (Activating transcription factor 2) (Cyclic AMP-responsive element-binding protein 2) (CREB-2) (cAMP-responsive element-binding protein 2) (HB16) (cAMP response element-binding protein CRE-BP1);Cyclic AMP-dependent transcription factor ATF-2;Cyclic AMP-dependent transcription factor ATF-2	T	True	False	False	False	False	False
Lib 6	B8ZZU6-53	P15336-71;B8ZZU6-53;E9PBF9-71	ATF2-71;ATF2-53;ATF2-71	Reviewed;Unreviewed;Unreviewed	Cyclic AMP-dependent transcription factor ATF-2 (cAMP-dependent transcription factor ATF-2) (Activating transcription factor 2) (Cyclic AMP-responsive element-binding protein 2) (CREB-2) (cAMP-responsive element-binding protein 2) (HB16) (cAMP response element-binding protein CRE-BP1);Cyclic AMP-dependent transcription factor ATF-2;Cyclic AMP-dependent transcription factor ATF-2	T	True	False	False	True	False	True
Lib 6	C9J0A7-157	Q9UQN3-187;C9J0A7-157	CHMP2B-187;CHMP2B-157	Reviewed;Unreviewed	Charged multivesicular body protein 2b (CHMP2.5) (Chromatin-modifying protein 2b) (CHMP2b) (Vacuolar protein sorting-associated protein 2-2) (Vps2-2) (hVps2-2);Charged multivesicular body protein 2b	S	False	True	False	False	False	True
Lib 6	C9J4K0-147	Q9BVC5-189;C9J4K0-147	C2orf49-189;C2orf49-147	Reviewed;Unreviewed	Ashwin;Ashwin	S	False	False	True	False	True	True
Lib 6	C9JEZ4-144	Q9UKI2-144;C9JEZ4-144	CDC42EP3-144;CDC42EP3-144	Reviewed;Unreviewed	Cdc42 effector protein 3 (Binder of Rho GTPases 2) (MSE55-related Cdc42-binding protein);Cdc42 effector protein 3 (Fragment)	S	True	True	False	False	False	True
Lib 6	C9JEZ4-89	Q9UKI2-89;C9JEZ4-89	CDC42EP3-89;CDC42EP3-89	Reviewed;Unreviewed	Cdc42 effector protein 3 (Binder of Rho GTPases 2) (MSE55-related Cdc42-binding protein);Cdc42 effector protein 3 (Fragment)	S	False	False	False	False	False	False
Lib 6	C9JSU1-88	Q9Y608-320;C9JSU1-88	LRRFIP2-320;LRRFIP2-88	Reviewed;Unreviewed	Leucine-rich repeat flightless-interacting protein 2 (LRR FLII-interacting protein 2);Leucine-rich repeat flightless-interacting protein 2 (Fragment)	S	True	False	False	False	False	False
Lib 6	C9JSU1-91	Q9Y608-323;C9JSU1-91	LRRFIP2-323;LRRFIP2-91	Reviewed;Unreviewed	Leucine-rich repeat flightless-interacting protein 2 (LRR FLII-interacting protein 2);Leucine-rich repeat flightless-interacting protein 2 (Fragment)	S	True	False	False	False	False	False
Lib 6	C9JZR2-352	O60716-352;C9JZR2-352	CTNND1-352;CTNND1-352	Reviewed;Unreviewed	Catenin delta-1 (Cadherin-associated Src substrate) (CAS) (p120 catenin) (p120(ctn)) (p120(cas));Catenin delta-1	S	False	False	True	False	True	True
Lib 6	C9K0J5-662	Q70E73-610;C9K0J5-662	RAPH1-610;RAPH1-662	Reviewed;Unreviewed	Ras-associated and pleckstrin homology domains-containing protein 1 (RAPH1) (Amyotrophic lateral sclerosis 2 chromosomal region candidate gene 18 protein) (Amyotrophic lateral sclerosis 2 chromosomal region candidate gene 9 protein) (Lamellipodin) (Proline-rich EVH1 ligand 2) (PREL-2) (Protein RMO1);Ras association (RalGDS/AF-6) and pleckstrin homology domains 1, isoform CRA_b (Ras-associated and…	S	False	True	False	False	False	True
Lib 6	E5RJU9-275	Q86UE4-298;E5RJU9-275	MTDH-298;MTDH-275	Reviewed;Unreviewed	Protein LYRIC (3D3/LYRIC) (Astrocyte elevated gene-1 protein) (AEG-1) (Lysine-rich CEACAM1 co-isolated protein) (Metadherin) (Metastasis adhesion protein);Protein LYRIC	S	False	True	True	False	False	True
Lib 6	E7EPX0-472	Q9NUL3-492;E7EPX0-472;E7EVJ4-492;H0YBY0-105	STAU2-492;STAU2-472;STAU2-492;STAU2-105	Reviewed;Unreviewed;Unreviewed;Unreviewed	Double-stranded RNA-binding protein Staufen homolog 2;Double-stranded RNA-binding protein Staufen homolog 2;Double-stranded RNA-binding protein Staufen homolog 2;Double-stranded RNA-binding protein Staufen homolog 2 (Fragment)	S	False	True	False	False	False	True
Lib 6	E7EPX0-468	Q9NUL3-488;E7EPX0-468;E7EVJ4-488;H0YBY0-101	STAU2-488;STAU2-468;STAU2-488;STAU2-101	Reviewed;Unreviewed;Unreviewed;Unreviewed	Double-stranded RNA-binding protein Staufen homolog 2;Double-stranded RNA-binding protein Staufen homolog 2;Double-stranded RNA-binding protein Staufen homolog 2;Double-stranded RNA-binding protein Staufen homolog 2 (Fragment)	T	False	True	False	True	False	True
Lib 6	E7ER68-332	Q658Y4-332;E7ER68-332	FAM91A1-332;FAM91A1-332	Reviewed;Unreviewed	Protein FAM91A1;Protein FAM91A1	S	True	False	False	False	False	False
Lib 6	E9PFD7-1019	P00533-1064;E9PFD7-1019	EGFR-1064;EGFR-1019	Reviewed;Unreviewed	Epidermal growth factor receptor (EC 2.7.10.1) (Proto-oncogene c-ErbB-1) (Receptor tyrosine-protein kinase erbB-1);Receptor protein-tyrosine kinase (EC 2.7.10.1)	S	False	True	True	False	True	True
Lib 6	E9PFQ4-415	Q86SQ0-415;E9PFQ4-415	PHLDB2-415;PHLDB2-415	Reviewed;Unreviewed	Pleckstrin homology-like domain family B member 2 (Protein LL5-beta);Pleckstrin homology-like domain family B member 2 (Fragment)	S	True	False	False	False	True	True
Lib 6	E9PFQ4-418	Q86SQ0-418;E9PFQ4-418	PHLDB2-418;PHLDB2-418	Reviewed;Unreviewed	Pleckstrin homology-like domain family B member 2 (Protein LL5-beta);Pleckstrin homology-like domain family B member 2 (Fragment)	S	True	True	False	False	True	True
Lib 6	E9PGC8-2260	P78559-2022;E9PGC8-2260	MAP1A-2022;MAP1A-2260	Reviewed;Unreviewed	Microtubule-associated protein 1A (MAP-1A) (Proliferation-related protein p80) [Cleaved into: MAP1A heavy chain; MAP1 light chain LC2];Microtubule-associated protein 1A	S	False	True	False	True	False	True
Lib 6	E9PGT3-352	Q15418-363;E9PGT3-352	RPS6KA1-363;RPS6KA1-352	Reviewed;Unreviewed	Ribosomal protein S6 kinase alpha-1 (S6K-alpha-1) (EC 2.7.11.1) (90 kDa ribosomal protein S6 kinase 1) (p90-RSK 1) (p90RSK1) (p90S6K) (MAP kinase-activated protein kinase 1a) (MAPK-activated protein kinase 1a) (MAPKAP kinase 1a) (MAPKAPK-1a) (Ribosomal S6 kinase 1) (RSK-1);Ribosomal protein S6 kinase (EC 2.7.11.1)	S	False	True	True	False	True	True
Lib 6	E9PGT3-358	Q15418-369;E9PGT3-358	RPS6KA1-369;RPS6KA1-358	Reviewed;Unreviewed	Ribosomal protein S6 kinase alpha-1 (S6K-alpha-1) (EC 2.7.11.1) (90 kDa ribosomal protein S6 kinase 1) (p90-RSK 1) (p90RSK1) (p90S6K) (MAP kinase-activated protein kinase 1a) (MAPK-activated protein kinase 1a) (MAPKAP kinase 1a) (MAPKAPK-1a) (Ribosomal S6 kinase 1) (RSK-1);Ribosomal protein S6 kinase (EC 2.7.11.1)	S	False	False	False	False	False	False
Lib 6	E9PSH4-75	Q9H063-75;E9PSH4-75	MAF1-75;MAF1-75	Reviewed;Unreviewed	Repressor of RNA polymerase III transcription MAF1 homolog;Repressor of RNA polymerase III transcription MAF1	S	False	False	False	True	True	True
Lib 6	F5H1U9-1297	O75970-1283;F5H1U9-1297	MPDZ-1283;MPDZ-1297	Reviewed;Unreviewed	Multiple PDZ domain protein (Multi-PDZ domain protein 1);Multiple PDZ domain protein	S	True	False	False	False	False	False
Lib 6	F5H7D6-147	Q04726-203;F5H7D6-147;H0YKH0-203;H0YKN8-209;H0YKT5-208;H0YL70-213;H0YLI3-203;H0YLW9-203;H0YNT2-147	TLE3-203;;TLE3-203;TLE3-209;TLE3-208;TLE3-213;TLE3-203;TLE3-203;TLE3-147	Reviewed;Unreviewed;Unreviewed;Unreviewed;Unreviewed;Unreviewed;Unreviewed;Unreviewed;Unreviewed	Transducin-like enhancer protein 3 (Enhancer of split groucho-like protein 3) (ESG3);;Transducin-like enhancer protein 3;Transducin-like enhancer protein 3;Transducin-like enhancer protein 3;Transducin-like enhancer protein 3;Transducin-like enhancer protein 3;Transducin-like enhancer protein 3;Transducin-like enhancer protein 3	S	True	False	False	False	False	False
Lib 6	F8VPD4-1796	P27708-1859;F8VPD4-1796	CAD-1859;CAD-1796	Reviewed;Unreviewed	CAD protein [Includes: Glutamine-dependent carbamoyl-phosphate synthase (EC 6.3.5.5); Aspartate carbamoyltransferase (EC 2.1.3.2); Dihydroorotase (EC 3.5.2.3)];Aspartate carbamoyltransferase (EC 2.1.3.2) (EC 3.5.2.3) (EC 6.3.5.5) (CAD protein) (Dihydroorotase) (Glutamine-dependent carbamoyl-phosphate synthase)	S	False	False	False	True	False	True
Lib 6	F8VWH9-115	Q8N6T3-189;F8VWH9-115	ARFGAP1-189;ARFGAP1-115	Reviewed;Unreviewed	ADP-ribosylation factor GTPase-activating protein 1 (ARF GAP 1) (ADP-ribosylation factor 1 GTPase-activating protein) (ARF1 GAP) (ARF1-directed GTPase-activating protein);ADP-ribosylation factor GTPase-activating protein 1	T	False	True	False	False	False	True
Lib 6	F8WD26-1458	Q8WWI1-1510;F8WD26-1458;J3KP06-1495	LMO7-1510;LMO7-1458;LMO7-1495	Reviewed;Unreviewed;Unreviewed	LIM domain only protein 7 (LMO-7) (F-box only protein 20) (LOMP);LIM domain only protein 7;LIM domain only protein 7	S	True	False	True	False	False	True
Lib 6	F8WD26-1464	Q8WWI1-1516;F8WD26-1464;J3KP06-1501	LMO7-1516;LMO7-1464;LMO7-1501	Reviewed;Unreviewed;Unreviewed	LIM domain only protein 7 (LMO-7) (F-box only protein 20) (LOMP);LIM domain only protein 7;LIM domain only protein 7	S	True	False	True	False	False	True
Lib 6	H0Y2V6-1124	H0Y2V6-1124	CEP170-1124	Unreviewed	Centrosomal protein of 170 kDa (Fragment)	S	False	True	False	False	False	True
Lib 6	H0Y2V6-1129	H0Y2V6-1129	CEP170-1129	Unreviewed	Centrosomal protein of 170 kDa (Fragment)	S	False	False	False	False	False	False
Lib 6	H0Y3L9-662	Q13191-634;H0Y3L9-662	CBLB-634;	Reviewed;Unreviewed	E3 ubiquitin-protein ligase CBL-B (EC 2.3.2.27) (Casitas B-lineage lymphoma proto-oncogene b) (RING finger protein 56) (RING-type E3 ubiquitin transferase CBL-B) (SH3-binding protein CBL-B) (Signal transduction protein CBL-B);	S	False	False	False	False	False	False
Lib 6	H0YFN7-909	Q4ADV7-1017;H0YFN7-909	RIC1-1017;RIC1-909	Reviewed;Unreviewed	Guanine nucleotide exchange factor subunit RIC1 (Connexin-43-interacting protein of 150 kDa) (Protein RIC1 homolog) (RAB6A-GEF complex partner protein 1);Protein RIC1 homolog (Fragment)	S	False	False	False	False	False	False
Lib 6	H0YMH7-104	Q05D32-104;H0YMH7-104	CTDSPL2-104;CTDSPL2-104	Reviewed;Unreviewed	CTD small phosphatase-like protein 2 (CTDSP-like 2) (EC 3.1.3.-);CTD small phosphatase-like protein 2 (Fragment)	S	False	False	True	True	False	True
Lib 6	H3BMV3-97	Q9H910-97;H3BMV3-97	JPT2-97;JPT2-97	Reviewed;Unreviewed	Jupiter microtubule associated homolog 2 (Hematological and neurological expressed 1-like protein) (HN1-like protein);Jupiter microtubule-associated homolog 2 (Fragment)	S	True	True	False	False	False	True
Lib 6	H7C127-259	H7C127-259;H7C128-255;H7C179-259	BRD8-259;BRD8-255;BRD8-259	Unreviewed;Unreviewed;Unreviewed	Bromodomain-containing protein 8 (Fragment);Bromodomain-containing protein 8 (Fragment);Bromodomain-containing protein 8 (Fragment)	T	True	True	False	False	False	True
Lib 6	H7C2D8-86	H7C2D8-86	MLPH-86	Unreviewed	Melanophilin (Fragment)	S	True	True	False	False	False	True
Lib 6	H7C2K7-176	O60279-240;H7C2K7-176	SUSD5-240;SUSD5-176	Reviewed;Unreviewed	Sushi domain-containing protein 5;Sushi domain-containing protein 5 (Fragment)	S	False	False	False	False	False	False
Lib 6	H7C2K7-177	O60279-241;H7C2K7-177	SUSD5-241;SUSD5-177	Reviewed;Unreviewed	Sushi domain-containing protein 5;Sushi domain-containing protein 5 (Fragment)	S	False	False	False	False	False	False
Lib 6	I1E4Y6-258	Q6Y7W6-236;I1E4Y6-258	GIGYF2-236;GIGYF2-258	Reviewed;Unreviewed	GRB10-interacting GYF protein 2 (PERQ amino acid-rich with GYF domain-containing protein 2) (Trinucleotide repeat-containing gene 15 protein);GRB10-interacting GYF protein 2	S	False	False	False	False	False	False
Lib 6	I1E4Y6-264	Q6Y7W6-242;I1E4Y6-264	GIGYF2-242;GIGYF2-264	Reviewed;Unreviewed	GRB10-interacting GYF protein 2 (PERQ amino acid-rich with GYF domain-containing protein 2) (Trinucleotide repeat-containing gene 15 protein);GRB10-interacting GYF protein 2	S	False	False	True	False	True	True
Lib 6	I3L2J8-47	Q9UPN4-47;I3L2J8-47	CEP131-47;CEP131-47	Reviewed;Unreviewed	Centrosomal protein of 131 kDa (5-azacytidine-induced protein 1) (Pre-acrosome localization protein 1);Centrosomal protein of 131 kDa	S	False	False	False	False	False	False
Lib 6	J3KMZ8-258	Q92785-244;J3KMZ8-258	DPF2-244;DPF2-258	Reviewed;Unreviewed	Zinc finger protein ubi-d4 (Apoptosis response zinc finger protein) (BRG1-associated factor 45D) (BAF45D) (D4, zinc and double PHD fingers family 2) (Protein requiem);Zinc finger protein ubi-d4	S	True	False	False	False	False	False
Lib 6	J3KMZ8-262	Q92785-248;J3KMZ8-262	DPF2-248;DPF2-262	Reviewed;Unreviewed	Zinc finger protein ubi-d4 (Apoptosis response zinc finger protein) (BRG1-associated factor 45D) (BAF45D) (D4, zinc and double PHD fingers family 2) (Protein requiem);Zinc finger protein ubi-d4	T	True	False	False	False	False	False
Lib 6	K7EL81-364	K7EL81-364	PPP1R12C-364	Unreviewed	Protein phosphatase 1 regulatory subunit 12C (Fragment)	S	True	True	False	True	False	True
Lib 6	K7ELQ4-51	K7ELQ4-51	ATF7-NPFF-51	Unreviewed	Cyclic AMP-dependent transcription factor ATF-7	T	True	True	False	False	False	True
Lib 6	K7ELQ4-53	K7ELQ4-53	ATF7-NPFF-53	Unreviewed	Cyclic AMP-dependent transcription factor ATF-7	T	True	True	False	False	False	True
Lib 6	K7EN08-218	Q14938-265;K7EN08-218	NFIX-265;NFIX-218	Reviewed;Unreviewed	Nuclear factor 1 X-type (NF1-X) (Nuclear factor 1/X) (CCAAT-box-binding transcription factor) (CTF) (Nuclear factor I/X) (NF-I/X) (NFI-X) (TGGCA-binding protein);Nuclear factor 1	S	False	True	False	False	True	True
Lib 6	O00151-90	O00151-90	PDLIM1-90	Reviewed	PDZ and LIM domain protein 1 (C-terminal LIM domain protein 1) (Elfin) (LIM domain protein CLP-36)	S	True	False	False	False	False	False
Lib 6	O00401-256	O00401-256	WASL-256	Reviewed	Neural Wiskott-Aldrich syndrome protein (N-WASP)	Y	False	False	False	False	True	True
Lib 6	O14497-1604	O14497-1604	ARID1A-1604	Reviewed	AT-rich interactive domain-containing protein 1A (ARID domain-containing protein 1A) (B120) (BRG1-associated factor 250) (BAF250) (BRG1-associated factor 250a) (BAF250A) (Osa homolog 1) (hOSA1) (SWI-like protein) (SWI/SNF complex protein p270) (SWI/SNF-related, matrix-associated, actin-dependent regulator of chromatin subfamily F member 1) (hELD)	S	True	False	False	True	False	True
Lib 6	O14617-658	O14617-658	AP3D1-658	Reviewed	AP-3 complex subunit delta-1 (AP-3 complex subunit delta) (Adaptor-related protein complex 3 subunit delta-1) (Delta-adaptin)	S	False	True	True	False	True	True
Lib 6	O14745-302	O14745-302	SLC9A3R1-302	Reviewed	Na(+)/H(+) exchange regulatory cofactor NHE-RF1 (NHERF-1) (Ezrin-radixin-moesin-binding phosphoprotein 50) (EBP50) (Regulatory cofactor of Na(+)/H(+) exchanger) (Sodium-hydrogen exchanger regulatory factor 1) (Solute carrier family 9 isoform A3 regulatory factor 1)	S	False	False	False	False	False	False
Lib 6	O14974-507	O14974-507	PPP1R12A-507	Reviewed	Protein phosphatase 1 regulatory subunit 12A (Myosin phosphatase-targeting subunit 1) (Myosin phosphatase target subunit 1) (Protein phosphatase myosin-binding subunit)	S	False	True	False	True	True	True
Lib 6	O15014-467	O15014-467	ZNF609-467	Reviewed	Zinc finger protein 609	S	False	True	False	False	False	True
Lib 6	O15021-1370	O15021-1370	MAST4-1370	Reviewed	Microtubule-associated serine/threonine-protein kinase 4 (EC 2.7.11.1)	S	False	False	False	False	False	False
Lib 6	O15085-556	O15085-556	ARHGEF11-556	Reviewed	Rho guanine nucleotide exchange factor 11 (PDZ-RhoGEF)	S	False	True	False	False	False	True
Lib 6	O15541-6	O15541-6	RNF113A-6	Reviewed	E3 ubiquitin-protein ligase RNF113A (EC 2.3.2.27) (Cwc24 homolog) (RING finger protein 113A) (Zinc finger protein 183)	S	True	True	False	False	False	True
Lib 6	O43491-87	O43491-87	EPB41L2-87	Reviewed	Band 4.1-like protein 2 (Erythrocyte membrane protein band 4.1-like 2) (Generally expressed protein 4.1) (4.1G)	S	False	False	False	False	False	False
Lib 6	O43524-43	O43524-43	FOXO3-43	Reviewed	Forkhead box protein O3 (AF6q21 protein) (Forkhead in rhabdomyosarcoma-like 1)	S	False	False	False	False	False	False
Lib 6	O43524-32	O43524-32	FOXO3-32	Reviewed	Forkhead box protein O3 (AF6q21 protein) (Forkhead in rhabdomyosarcoma-like 1)	T	False	False	False	True	False	True
Lib 6	O43865-2	O43865-2	AHCYL1-2	Reviewed	S-adenosylhomocysteine hydrolase-like protein 1 (DC-expressed AHCY-like molecule) (IP(3)Rs binding protein released with IP(3)) (IRBIT) (Putative adenosylhomocysteinase 2) (S-adenosyl-L-homocysteine hydrolase 2) (AdoHcyase 2)	S	True	False	False	False	False	False
Lib 6	O60271-1188	O60271-1188	SPAG9-1188	Reviewed	C-Jun-amino-terminal kinase-interacting protein 4 (JIP-4) (JNK-interacting protein 4) (Cancer/testis antigen 89) (CT89) (Human lung cancer oncogene 6 protein) (HLC-6) (JNK-associated leucine-zipper protein) (JLP) (Mitogen-activated protein kinase 8-interacting protein 4) (Proliferation-inducing protein 6) (Protein highly expressed in testis) (PHET) (Sperm surface protein) (Sperm-associated antige…	S	True	False	False	False	False	False
Lib 6	O60271-226	O60271-226	SPAG9-226	Reviewed	C-Jun-amino-terminal kinase-interacting protein 4 (JIP-4) (JNK-interacting protein 4) (Cancer/testis antigen 89) (CT89) (Human lung cancer oncogene 6 protein) (HLC-6) (JNK-associated leucine-zipper protein) (JLP) (Mitogen-activated protein kinase 8-interacting protein 4) (Proliferation-inducing protein 6) (Protein highly expressed in testis) (PHET) (Sperm surface protein) (Sperm-associated antige…	T	False	False	False	True	False	True
Lib 6	O60336-1314	O60336-1314	MAPKBP1-1314	Reviewed	Mitogen-activated protein kinase-binding protein 1 (JNK-binding protein 1) (JNKBP-1)	S	False	False	False	False	False	False
Lib 6	O60784-462	O60784-462	TOM1-462	Reviewed	Target of Myb protein 1	S	False	True	True	False	False	True
Lib 6	O60825-466	O60825-466	PFKFB2-466	Reviewed	6-phosphofructo-2-kinase/fructose-2,6-bisphosphatase 2 (6PF-2-K/Fru-2,6-P2ase 2) (PFK/FBPase 2) (6PF-2-K/Fru-2,6-P2ase heart-type isozyme) [Includes: 6-phosphofructo-2-kinase (EC 2.7.1.105); Fructose-2,6-bisphosphatase (EC 3.1.3.46)]	S	False	False	False	False	False	False
Lib 6	O75385-450	O75385-450	ULK1-450	Reviewed	Serine/threonine-protein kinase ULK1 (EC 2.7.11.1) (Autophagy-related protein 1 homolog) (ATG1) (hATG1) (Unc-51-like kinase 1)	S	True	False	False	False	True	True
Lib 6	O75410-276	O75410-276	TACC1-276	Reviewed	Transforming acidic coiled-coil-containing protein 1 (Gastric cancer antigen Ga55) (Taxin-1)	S	False	True	True	True	True	True
Lib 6	O75420-638	O75420-638	GIGYF1-638	Reviewed	GRB10-interacting GYF protein 1 (PERQ amino acid-rich with GYF domain-containing protein 1)	S	True	True	False	False	True	True
Lib 6	O75569-167	O75569-167	PRKRA-167	Reviewed	Interferon-inducible double-stranded RNA-dependent protein kinase activator A (PKR-associated protein X) (PKR-associating protein X) (Protein activator of the interferon-induced protein kinase) (Protein kinase, interferon-inducible double-stranded RNA-dependent activator)	S	True	False	False	False	False	False
Lib 6	O75781-141	O75781-141	PALM-141	Reviewed	Paralemmin-1 (Paralemmin)	T	True	False	True	False	False	True
Lib 6	O75781-145	O75781-145	PALM-145	Reviewed	Paralemmin-1 (Paralemmin)	T	True	False	True	False	False	True
Lib 6	O75962-2455	O75962-2455	TRIO-2455	Reviewed	Triple functional domain protein (EC 2.7.11.1) (PTPRF-interacting protein)	S	False	True	False	True	False	True
Lib 6	O75962-2459	O75962-2459	TRIO-2459	Reviewed	Triple functional domain protein (EC 2.7.11.1) (PTPRF-interacting protein)	S	False	True	False	True	False	True
Lib 6	O95239-801	O95239-801	KIF4A-801	Reviewed	Chromosome-associated kinesin KIF4A (Chromokinesin-A)	S	False	True	True	False	True	True
Lib 6	O95425-673	O95425-673	SVIL-673	Reviewed	Supervillin (Archvillin) (p205/p250)	S	True	True	False	False	False	True
Lib 6	P04792-15	P04792-15	HSPB1-15	Reviewed	Heat shock protein beta-1 (HspB1) (28 kDa heat shock protein) (Estrogen-regulated 24 kDa protein) (Heat shock 27 kDa protein) (HSP 27) (Stress-responsive protein 27) (SRP27)	S	False	False	True	False	False	True
Lib 6	P04792-82	P04792-82	HSPB1-82	Reviewed	Heat shock protein beta-1 (HspB1) (28 kDa heat shock protein) (Estrogen-regulated 24 kDa protein) (Heat shock 27 kDa protein) (HSP 27) (Stress-responsive protein 27) (SRP27)	S	False	True	True	True	False	True
Lib 6	P05412-63	P05412-63	JUN-63	Reviewed	Transcription factor AP-1 (Activator protein 1) (AP1) (Proto-oncogene c-Jun) (V-jun avian sarcoma virus 17 oncogene homolog) (p39)	S	False	True	False	True	True	True
Lib 6	P05787-475	P05787-475	KRT8-475	Reviewed	Keratin, type II cytoskeletal 8 (Cytokeratin-8) (CK-8) (Keratin-8) (K8) (Type-II keratin Kb8)	S	True	False	False	False	False	False
Lib 6	P07355-24	P07355-24	ANXA2-24	Reviewed	Annexin A2 (Annexin II) (Annexin-2) (Calpactin I heavy chain) (Calpactin-1 heavy chain) (Chromobindin-8) (Lipocortin II) (Placental anticoagulant protein IV) (PAP-IV) (Protein I) (p36)	Y	False	False	False	True	True	True
Lib 6	P08559-232	P08559-232	PDHA1-232	Reviewed	Pyruvate dehydrogenase E1 component subunit alpha, somatic form, mitochondrial (EC 1.2.4.1) (PDHE1-A type I)	S	False	False	False	False	False	False
Lib 6	P08581-1000	P08581-1000	MET-1000	Reviewed	Hepatocyte growth factor receptor (HGF receptor) (EC 2.7.10.1) (HGF/SF receptor) (Proto-oncogene c-Met) (Scatter factor receptor) (SF receptor) (Tyrosine-protein kinase Met)	S	True	False	True	False	False	True
Lib 6	P08581-997	P08581-997	MET-997	Reviewed	Hepatocyte growth factor receptor (HGF receptor) (EC 2.7.10.1) (HGF/SF receptor) (Proto-oncogene c-Met) (Scatter factor receptor) (SF receptor) (Tyrosine-protein kinase Met)	S	True	False	False	False	False	False
Lib 6	P08670-39	P08670-39	VIM-39	Reviewed	Vimentin	S	False	False	False	False	False	False
Lib 6	P08670-72	P08670-72	VIM-72	Reviewed	Vimentin	S	True	True	False	False	True	True
Lib 6	P11137-285	P11137-285	MAP2-285	Reviewed	Microtubule-associated protein 2 (MAP-2)	S	False	False	False	False	False	False
Lib 6	P11137-821	P11137-821	MAP2-821	Reviewed	Microtubule-associated protein 2 (MAP-2)	S	True	False	False	False	True	True
Lib 6	P12270-2116	P12270-2116	TPR-2116	Reviewed	Nucleoprotein TPR (Megator) (NPC-associated intranuclear protein) (Translocated promoter region protein)	T	True	False	False	False	False	False
Lib 6	P16144-1494	P16144-1494	ITGB4-1494	Reviewed	Integrin beta-4 (GP150) (CD antigen CD104)	S	True	False	False	False	False	False
Lib 6	P17535-100	P17535-100	JUND-100	Reviewed	Transcription factor jun-D	S	False	True	False	False	False	True
Lib 6	P18084-770	P18084-770	ITGB5-770	Reviewed	Integrin beta-5	S	False	False	False	False	False	False
Lib 6	P18583-94	P18583-94	SON-94	Reviewed	Protein SON (Bax antagonist selected in saccharomyces 1) (BASS1) (Negative regulatory element-binding protein) (NRE-binding protein) (Protein DBP-5) (SON3)	S	True	True	True	False	False	True
Lib 6	P19634-703	P19634-703	SLC9A1-703	Reviewed	Sodium/hydrogen exchanger 1 (APNH) (Na(+)/H(+) antiporter, amiloride-sensitive) (Na(+)/H(+) exchanger 1) (NHE-1) (Solute carrier family 9 member 1)	S	False	True	False	False	False	True
Lib 6	P21333-1533	P21333-1533	FLNA-1533	Reviewed	Filamin-A (FLN-A) (Actin-binding protein 280) (ABP-280) (Alpha-filamin) (Endothelial actin-binding protein) (Filamin-1) (Non-muscle filamin)	S	True	False	False	False	False	False
Lib 6	P27361-202	P27361-202	MAPK3-202	Reviewed	Mitogen-activated protein kinase 3 (MAP kinase 3) (MAPK 3) (EC 2.7.11.24) (ERT2) (Extracellular signal-regulated kinase 1) (ERK-1) (Insulin-stimulated MAP2 kinase) (MAP kinase isoform p44) (p44-MAPK) (Microtubule-associated protein 2 kinase) (p44-ERK1)	T	True	True	True	True	True	True
Lib 6	P27361-207	P27361-207	MAPK3-207	Reviewed	Mitogen-activated protein kinase 3 (MAP kinase 3) (MAPK 3) (EC 2.7.11.24) (ERT2) (Extracellular signal-regulated kinase 1) (ERK-1) (Insulin-stimulated MAP2 kinase) (MAP kinase isoform p44) (p44-MAPK) (Microtubule-associated protein 2 kinase) (p44-ERK1)	T	True	False	False	False	False	False
Lib 6	P27816-280	P27816-280	MAP4-280	Reviewed	Microtubule-associated protein 4 (MAP-4)	S	True	False	False	False	False	False
Lib 6	P27816-928	P27816-928	MAP4-928	Reviewed	Microtubule-associated protein 4 (MAP-4)	S	False	True	False	False	False	True
Lib 6	P28482-185	P28482-185	MAPK1-185	Reviewed	Mitogen-activated protein kinase 1 (MAP kinase 1) (MAPK 1) (EC 2.7.11.24) (ERT1) (Extracellular signal-regulated kinase 2) (ERK-2) (MAP kinase isoform p42) (p42-MAPK) (Mitogen-activated protein kinase 2) (MAP kinase 2) (MAPK 2)	T	True	True	True	True	True	True
Lib 6	P28482-190	P28482-190	MAPK1-190	Reviewed	Mitogen-activated protein kinase 1 (MAP kinase 1) (MAPK 1) (EC 2.7.11.24) (ERT1) (Extracellular signal-regulated kinase 2) (ERK-2) (MAP kinase isoform p42) (p42-MAPK) (Mitogen-activated protein kinase 2) (MAP kinase 2) (MAPK 2)	T	True	False	False	False	False	False
Lib 6	P29353-349	P29353-349	SHC1-349	Reviewed	SHC-transforming protein 1 (SHC-transforming protein 3) (SHC-transforming protein A) (Src homology 2 domain-containing-transforming protein C1) (SH2 domain protein C1)	Y	True	False	False	False	False	False
Lib 6	P29353-350	P29353-350	SHC1-350	Reviewed	SHC-transforming protein 1 (SHC-transforming protein 3) (SHC-transforming protein A) (Src homology 2 domain-containing-transforming protein C1) (SH2 domain protein C1)	Y	True	False	False	False	False	False
Lib 6	P35269-433	P35269-433	GTF2F1-433	Reviewed	General transcription factor IIF subunit 1 (General transcription factor IIF 74 kDa subunit) (Transcription initiation factor IIF subunit alpha) (TFIIF-alpha) (Transcription initiation factor RAP74)	S	True	True	False	False	False	True
Lib 6	P35269-389	P35269-389	GTF2F1-389	Reviewed	General transcription factor IIF subunit 1 (General transcription factor IIF 74 kDa subunit) (Transcription initiation factor IIF subunit alpha) (TFIIF-alpha) (Transcription initiation factor RAP74)	T	True	False	False	True	False	True
Lib 6	P35611-431	P35611-431	ADD1-431	Reviewed	Alpha-adducin (Erythrocyte adducin subunit alpha)	S	True	False	False	False	False	False
Lib 6	P35611-436	P35611-436	ADD1-436	Reviewed	Alpha-adducin (Erythrocyte adducin subunit alpha)	S	True	False	True	False	False	True
Lib 6	P42684-936	P42684-936	ABL2-936	Reviewed	Tyrosine-protein kinase ABL2 (EC 2.7.10.2) (Abelson murine leukemia viral oncogene homolog 2) (Abelson tyrosine-protein kinase 2) (Abelson-related gene protein) (Tyrosine-protein kinase ARG)	S	True	False	False	False	False	False
Lib 6	P46100-594	P46100-594	ATRX-594	Reviewed	Transcriptional regulator ATRX (EC 3.6.4.12) (ATP-dependent helicase ATRX) (X-linked helicase II) (X-linked nuclear protein) (XNP) (Znf-HX)	S	False	False	False	False	False	False
Lib 6	P46100-598	P46100-598	ATRX-598	Reviewed	Transcriptional regulator ATRX (EC 3.6.4.12) (ATP-dependent helicase ATRX) (X-linked helicase II) (X-linked nuclear protein) (XNP) (Znf-HX)	S	False	False	False	False	False	False
Lib 6	P48634-761	P48634-761	PRRC2A-761	Reviewed	Protein PRRC2A (HLA-B-associated transcript 2) (Large proline-rich protein BAT2) (Proline-rich and coiled-coil-containing protein 2A) (Protein G2)	S	True	True	False	False	True	True
Lib 6	P48960-831	P48960-831	ADGRE5-831	Reviewed	Adhesion G protein-coupled receptor E5 (Leukocyte antigen CD97) (CD antigen CD97) [Cleaved into: Adhesion G protein-coupled receptor E5 subunit alpha; Adhesion G protein-coupled receptor E5 subunit beta]	S	False	True	False	True	True	True
Lib 6	P49840-21	P49840-21	GSK3A-21	Reviewed	Glycogen synthase kinase-3 alpha (GSK-3 alpha) (EC 2.7.11.26) (Serine/threonine-protein kinase GSK3A) (EC 2.7.11.1)	S	False	False	False	False	False	False
Lib 6	P50548-20	P50548-20	ERF-20	Reviewed	ETS domain-containing transcription factor ERF (Ets2 repressor factor) (PE-2)	S	True	False	False	False	False	False
Lib 6	P50548-3	P50548-3	ERF-3	Reviewed	ETS domain-containing transcription factor ERF (Ets2 repressor factor) (PE-2)	T	False	False	False	False	False	False
Lib 6	P50548-526	P50548-526	ERF-526	Reviewed	ETS domain-containing transcription factor ERF (Ets2 repressor factor) (PE-2)	T	False	True	False	True	False	True
Lib 6	P51149-72	P51149-72	RAB7A-72	Reviewed	Ras-related protein Rab-7a	S	False	False	False	False	True	True
Lib 6	P62753-235	P62753-235	RPS6-235	Reviewed	40S ribosomal protein S6 (Phosphoprotein NP33) (Small ribosomal subunit protein eS6)	S	False	True	True	False	False	True
Lib 6	P62753-236	P62753-236	RPS6-236	Reviewed	40S ribosomal protein S6 (Phosphoprotein NP33) (Small ribosomal subunit protein eS6)	S	False	True	True	False	True	True
Lib 6	P62753-240	P62753-240	RPS6-240	Reviewed	40S ribosomal protein S6 (Phosphoprotein NP33) (Small ribosomal subunit protein eS6)	S	False	True	True	False	True	True
Lib 6	P78536-735	P78536-735	ADAM17-735	Reviewed	Disintegrin and metalloproteinase domain-containing protein 17 (ADAM 17) (EC 3.4.24.86) (Snake venom-like protease) (TNF-alpha convertase) (TNF-alpha-converting enzyme) (CD antigen CD156b)	T	True	False	False	False	True	True
Lib 6	P85037-416	P85037-416	FOXK1-416	Reviewed	Forkhead box protein K1 (Myocyte nuclear factor) (MNF)	S	False	True	False	False	False	True
Lib 6	P85037-420	P85037-420	FOXK1-420	Reviewed	Forkhead box protein K1 (Myocyte nuclear factor) (MNF)	S	False	True	True	False	False	True
Lib 6	P85037-441	P85037-441	FOXK1-441	Reviewed	Forkhead box protein K1 (Myocyte nuclear factor) (MNF)	S	False	True	True	False	False	True
Lib 6	P85037-436	P85037-436	FOXK1-436	Reviewed	Forkhead box protein K1 (Myocyte nuclear factor) (MNF)	T	False	True	True	False	True	True
Lib 6	P98082-401	P98082-401	DAB2-401	Reviewed	Disabled homolog 2 (Adaptor molecule disabled-2) (Differentially expressed in ovarian carcinoma 2) (DOC-2) (Differentially-expressed protein 2)	S	False	True	False	False	False	True
Lib 6	Q01082-2187	Q01082-2187	SPTBN1-2187	Reviewed	Spectrin beta chain, non-erythrocytic 1 (Beta-II spectrin) (Fodrin beta chain) (Spectrin, non-erythroid beta chain 1)	T	False	True	False	False	True	True
Lib 6	Q01082-2328	Q01082-2328	SPTBN1-2328	Reviewed	Spectrin beta chain, non-erythrocytic 1 (Beta-II spectrin) (Fodrin beta chain) (Spectrin, non-erythroid beta chain 1)	T	False	True	False	False	True	True
Lib 6	Q01167-381	Q01167-381	FOXK2-381	Reviewed	Forkhead box protein K2 (G/T-mismatch specific binding protein) (nGTBP) (Interleukin enhancer-binding factor 1)	S	True	False	False	False	False	False
Lib 6	Q01167-389	Q01167-389	FOXK2-389	Reviewed	Forkhead box protein K2 (G/T-mismatch specific binding protein) (nGTBP) (Interleukin enhancer-binding factor 1)	T	True	False	False	False	False	False
Lib 6	Q01970-537	Q01970-537	PLCB3-537	Reviewed	1-phosphatidylinositol 4,5-bisphosphate phosphodiesterase beta-3 (EC 3.1.4.11) (Phosphoinositide phospholipase C-beta-3) (Phospholipase C-beta-3) (PLC-beta-3)	S	False	True	False	True	False	True
Lib 6	Q02952-612	Q02952-612	AKAP12-612	Reviewed	A-kinase anchor protein 12 (AKAP-12) (A-kinase anchor protein 250 kDa) (AKAP 250) (Gravin) (Myasthenia gravis autoantigen)	S	True	False	True	False	False	True
Lib 6	Q02952-608	Q02952-608	AKAP12-608	Reviewed	A-kinase anchor protein 12 (AKAP-12) (A-kinase anchor protein 250 kDa) (AKAP 250) (Gravin) (Myasthenia gravis autoantigen)	T	True	False	False	False	False	False
Lib 6	Q04637-704	Q04637-704	EIF4G1-704	Reviewed	Eukaryotic translation initiation factor 4 gamma 1 (eIF-4-gamma 1) (eIF-4G 1) (eIF-4G1) (p220)	S	True	False	False	False	False	False
Lib 6	Q09161-22	Q09161-22	NCBP1-22	Reviewed	Nuclear cap-binding protein subunit 1 (80 kDa nuclear cap-binding protein) (CBP80) (NCBP 80 kDa subunit)	S	False	True	True	True	True	True
Lib 6	Q09666-135	Q09666-135	AHNAK-135	Reviewed	Neuroblast differentiation-associated protein AHNAK (Desmoyokin)	S	False	True	False	False	True	True
Lib 6	Q09666-210	Q09666-210	AHNAK-210	Reviewed	Neuroblast differentiation-associated protein AHNAK (Desmoyokin)	S	False	False	False	False	False	False
Lib 6	Q09666-3412	Q09666-3412	AHNAK-3412	Reviewed	Neuroblast differentiation-associated protein AHNAK (Desmoyokin)	S	False	False	False	False	True	True
Lib 6	Q09666-4516	Q09666-4516	AHNAK-4516	Reviewed	Neuroblast differentiation-associated protein AHNAK (Desmoyokin)	S	True	False	False	False	False	False
Lib 6	Q09666-5110	Q09666-5110	AHNAK-5110	Reviewed	Neuroblast differentiation-associated protein AHNAK (Desmoyokin)	S	False	True	True	False	True	True
Lib 6	Q09666-511	Q09666-511	AHNAK-511	Reviewed	Neuroblast differentiation-associated protein AHNAK (Desmoyokin)	S	False	True	True	False	False	True
Lib 6	Q09666-5731	Q09666-5731	AHNAK-5731	Reviewed	Neuroblast differentiation-associated protein AHNAK (Desmoyokin)	S	False	False	True	False	False	True
Lib 6	Q09666-5739	Q09666-5739	AHNAK-5739	Reviewed	Neuroblast differentiation-associated protein AHNAK (Desmoyokin)	S	False	False	True	True	False	True
Lib 6	Q09666-5749	Q09666-5749	AHNAK-5749	Reviewed	Neuroblast differentiation-associated protein AHNAK (Desmoyokin)	S	True	False	True	False	True	True
Lib 6	Q09666-5763	Q09666-5763	AHNAK-5763	Reviewed	Neuroblast differentiation-associated protein AHNAK (Desmoyokin)	S	False	True	True	True	False	True
Lib 6	Q09666-5830	Q09666-5830	AHNAK-5830	Reviewed	Neuroblast differentiation-associated protein AHNAK (Desmoyokin)	S	False	False	False	True	False	True
Lib 6	Q09666-5857	Q09666-5857	AHNAK-5857	Reviewed	Neuroblast differentiation-associated protein AHNAK (Desmoyokin)	S	False	True	True	False	False	True
Lib 6	Q09666-4100	Q09666-4100	AHNAK-4100	Reviewed	Neuroblast differentiation-associated protein AHNAK (Desmoyokin)	T	False	True	True	False	True	True
Lib 6	Q09666-4766	Q09666-4766	AHNAK-4766	Reviewed	Neuroblast differentiation-associated protein AHNAK (Desmoyokin)	T	False	False	True	False	False	True
Lib 6	Q09666-5824	Q09666-5824	AHNAK-5824	Reviewed	Neuroblast differentiation-associated protein AHNAK (Desmoyokin)	T	False	True	True	True	False	True
Lib 6	Q0ZGT2-243	Q0ZGT2-243	NEXN-243	Reviewed	Nexilin (F-actin-binding protein) (Nelin)	S	True	False	False	False	False	False
Lib 6	Q12888-366	Q12888-366	TP53BP1-366	Reviewed	TP53-binding protein 1 (53BP1) (p53-binding protein 1) (p53BP1)	S	False	True	False	False	False	True
Lib 6	Q12888-1056	Q12888-1056	TP53BP1-1056	Reviewed	TP53-binding protein 1 (53BP1) (p53-binding protein 1) (p53BP1)	T	True	True	True	False	False	True
Lib 6	Q13099-133	Q13099-133	IFT88-133	Reviewed	Intraflagellar transport protein 88 homolog (Recessive polycystic kidney disease protein Tg737 homolog) (Tetratricopeptide repeat protein 10) (TPR repeat protein 10)	S	False	False	False	False	False	False
Lib 6	Q13263-541	Q13263-541	TRIM28-541	Reviewed	Transcription intermediary factor 1-beta (TIF1-beta) (E3 SUMO-protein ligase TRIM28) (EC 2.3.2.27) (KRAB-associated protein 1) (KAP-1) (KRAB-interacting protein 1) (KRIP-1) (Nuclear corepressor KAP-1) (RING finger protein 96) (RING-type E3 ubiquitin transferase TIF1-beta) (Tripartite motif-containing protein 28)	T	True	True	False	False	False	True
Lib 6	Q13442-63	Q13442-63	PDAP1-63	Reviewed	28 kDa heat- and acid-stable phosphoprotein (PDGF-associated protein) (PAP) (PDGFA-associated protein 1) (PAP1)	S	True	False	False	False	False	False
Lib 6	Q13459-1346	Q13459-1346	MYO9B-1346	Reviewed	Unconventional myosin-IXb (Unconventional myosin-9b)	T	False	True	False	False	False	True
Lib 6	Q13541-65	Q13541-65	EIF4EBP1-65	Reviewed	Eukaryotic translation initiation factor 4E-binding protein 1 (4E-BP1) (eIF4E-binding protein 1) (Phosphorylated heat- and acid-stable protein regulated by insulin 1) (PHAS-I)	S	False	True	True	False	False	True
Lib 6	Q13542-65	Q13542-65	EIF4EBP2-65	Reviewed	Eukaryotic translation initiation factor 4E-binding protein 2 (4E-BP2) (eIF4E-binding protein 2)	S	False	True	False	False	False	True
Lib 6	Q13542-70	Q13542-70	EIF4EBP2-70	Reviewed	Eukaryotic translation initiation factor 4E-binding protein 2 (4E-BP2) (eIF4E-binding protein 2)	T	False	True	False	True	False	True
Lib 6	Q13625-556	Q13625-556	TP53BP2-556	Reviewed	Apoptosis-stimulating of p53 protein 2 (Bcl2-binding protein) (Bbp) (Renal carcinoma antigen NY-REN-51) (Tumor suppressor p53-binding protein 2) (53BP2) (p53-binding protein 2) (p53BP2)	S	True	False	False	True	False	True
Lib 6	Q14247-418	Q14247-418	CTTN-418	Reviewed	Src substrate cortactin (Amplaxin) (Oncogene EMS1)	S	False	False	True	False	False	True
Lib 6	Q14247-401	Q14247-401	CTTN-401	Reviewed	Src substrate cortactin (Amplaxin) (Oncogene EMS1)	T	True	True	True	False	True	True
Lib 6	Q14315-2233	Q14315-2233	FLNC-2233	Reviewed	Filamin-C (FLN-C) (FLNc) (ABP-280-like protein) (ABP-L) (Actin-binding-like protein) (Filamin-2) (Gamma-filamin)	S	False	False	False	False	True	True
Lib 6	Q14315-2624	Q14315-2624	FLNC-2624	Reviewed	Filamin-C (FLN-C) (FLNc) (ABP-280-like protein) (ABP-L) (Actin-binding-like protein) (Filamin-2) (Gamma-filamin)	S	False	True	False	False	False	True
Lib 6	Q14D04-430	Q14D04-430	VEPH1-430	Reviewed	Ventricular zone-expressed PH domain-containing protein homolog 1 (Protein melted)	S	True	False	False	False	False	False
Lib 6	Q15149-4396	Q15149-4396	PLEC-4396	Reviewed	Plectin (PCN) (PLTN) (Hemidesmosomal protein 1) (HD1) (Plectin-1)	S	False	False	False	False	False	False
Lib 6	Q15149-4622	Q15149-4622	PLEC-4622	Reviewed	Plectin (PCN) (PLTN) (Hemidesmosomal protein 1) (HD1) (Plectin-1)	S	False	False	False	False	False	False
Lib 6	Q15149-4626	Q15149-4626	PLEC-4626	Reviewed	Plectin (PCN) (PLTN) (Hemidesmosomal protein 1) (HD1) (Plectin-1)	S	False	False	False	False	False	False
Lib 6	Q15365-264	Q15365-264	PCBP1-264	Reviewed	Poly(rC)-binding protein 1 (Alpha-CP1) (Heterogeneous nuclear ribonucleoprotein E1) (hnRNP E1) (Nucleic acid-binding protein SUB2.3)	S	False	False	False	False	False	False
Lib 6	Q15742-162	Q15742-162	NAB2-162	Reviewed	NGFI-A-binding protein 2 (EGR-1-binding protein 2) (Melanoma-associated delayed early response protein) (Protein MADER)	S	False	True	True	True	False	True
Lib 6	Q15746-1760	Q15746-1760	MYLK-1760	Reviewed	Myosin light chain kinase, smooth muscle (MLCK) (smMLCK) (EC 2.7.11.18) (Kinase-related protein) (KRP) (Telokin) [Cleaved into: Myosin light chain kinase, smooth muscle, deglutamylated form]	S	False	False	False	False	False	False
Lib 6	Q15746-1776	Q15746-1776	MYLK-1776	Reviewed	Myosin light chain kinase, smooth muscle (MLCK) (smMLCK) (EC 2.7.11.18) (Kinase-related protein) (KRP) (Telokin) [Cleaved into: Myosin light chain kinase, smooth muscle, deglutamylated form]	S	False	False	False	False	False	False
Lib 6	Q15746-343	Q15746-343	MYLK-343	Reviewed	Myosin light chain kinase, smooth muscle (MLCK) (smMLCK) (EC 2.7.11.18) (Kinase-related protein) (KRP) (Telokin) [Cleaved into: Myosin light chain kinase, smooth muscle, deglutamylated form]	S	False	False	False	False	False	False
Lib 6	Q15746-331	Q15746-331	MYLK-331	Reviewed	Myosin light chain kinase, smooth muscle (MLCK) (smMLCK) (EC 2.7.11.18) (Kinase-related protein) (KRP) (Telokin) [Cleaved into: Myosin light chain kinase, smooth muscle, deglutamylated form]	T	True	False	False	False	False	False
Lib 6	Q15746-335	Q15746-335	MYLK-335	Reviewed	Myosin light chain kinase, smooth muscle (MLCK) (smMLCK) (EC 2.7.11.18) (Kinase-related protein) (KRP) (Telokin) [Cleaved into: Myosin light chain kinase, smooth muscle, deglutamylated form]	T	True	False	False	False	False	False
Lib 6	Q15942-344	Q15942-344	ZYX-344	Reviewed	Zyxin (Zyxin-2)	S	False	True	True	True	True	True
Lib 6	Q16204-244	Q16204-244	CCDC6-244	Reviewed	Coiled-coil domain-containing protein 6 (Papillary thyroid carcinoma-encoded protein) (Protein H4)	S	False	True	False	True	False	True
Lib 6	Q1RLN5-176	Q8IWW6-176;Q1RLN5-176	ARHGAP12-176;ARHGAP12-176	Reviewed;Unreviewed	Rho GTPase-activating protein 12 (Rho-type GTPase-activating protein 12);ARHGAP12 protein (Rho GTPase-activating protein 12)	S	True	True	False	True	False	True
Lib 6	Q3V6T2-1417	Q3V6T2-1417	CCDC88A-1417	Reviewed	Girdin (Akt phosphorylation enhancer) (APE) (Coiled-coil domain-containing protein 88A) (G alpha-interacting vesicle-associated protein) (GIV) (Girders of actin filament) (Hook-related protein 1) (HkRP1)	S	False	False	False	False	False	False
Lib 6	Q52LW3-1029	Q52LW3-1029	ARHGAP29-1029	Reviewed	Rho GTPase-activating protein 29 (PTPL1-associated RhoGAP protein 1) (Rho-type GTPase-activating protein 29)	S	True	False	False	False	False	False
Lib 6	Q52LW3-913	Q52LW3-913	ARHGAP29-913	Reviewed	Rho GTPase-activating protein 29 (PTPL1-associated RhoGAP protein 1) (Rho-type GTPase-activating protein 29)	S	False	True	False	False	False	True
Lib 6	Q53EL6-76	Q53EL6-76	PDCD4-76	Reviewed	Programmed cell death protein 4 (Neoplastic transformation inhibitor protein) (Nuclear antigen H731-like) (Protein 197/15a)	S	False	True	True	False	True	True
Lib 6	Q5SQI0-315	Q5SQI0-315	ATAT1-315	Reviewed	Alpha-tubulin N-acetyltransferase 1 (Alpha-TAT) (Alpha-TAT1) (TAT) (EC 2.3.1.108) (Acetyltransferase mec-17 homolog)	S	False	True	False	False	True	True
Lib 6	Q5T1M5-307	Q5T1M5-307	FKBP15-307	Reviewed	FK506-binding protein 15 (FKBP-15) (133 kDa FK506-binding protein) (133 kDa FKBP) (FKBP-133) (WASP- and FKBP-like protein) (WAFL)	S	False	False	False	False	False	False
Lib 6	Q5T1M5-311	Q5T1M5-311	FKBP15-311	Reviewed	FK506-binding protein 15 (FKBP-15) (133 kDa FK506-binding protein) (133 kDa FKBP) (FKBP-133) (WASP- and FKBP-like protein) (WAFL)	S	False	True	False	False	False	True
Lib 6	Q5TGY3-1507	Q5TGY3-1507	AHDC1-1507	Reviewed	AT-hook DNA-binding motif-containing protein 1	S	True	False	False	False	False	False
Lib 6	Q5TGY3-1511	Q5TGY3-1511	AHDC1-1511	Reviewed	AT-hook DNA-binding motif-containing protein 1	T	True	False	False	False	False	False
Lib 6	Q5VZ89-1325	Q5VZ89-1325	DENND4C-1325	Reviewed	DENN domain-containing protein 4C	S	False	False	False	False	False	False
Lib 6	Q5VZL5-1181	Q5VZL5-1181	ZMYM4-1181	Reviewed	Zinc finger MYM-type protein 4 (Zinc finger protein 262)	S	False	True	False	False	True	True
Lib 6	Q63ZY3-540	Q63ZY3-540	KANK2-540	Reviewed	KN motif and ankyrin repeat domain-containing protein 2 (Ankyrin repeat domain-containing protein 25) (Matrix-remodeling-associated protein 3) (SRC-1-interacting protein) (SIP) (SRC-interacting protein) (SRC1-interacting protein)	S	False	True	True	False	True	True
Lib 6	Q68CZ2-776	Q68CZ2-776	TNS3-776	Reviewed	Tensin-3 (Tensin-like SH2 domain-containing protein 1) (Tumor endothelial marker 6)	S	False	False	False	True	True	True
Lib 6	Q6P0Q8-209	Q6P0Q8-209	MAST2-209	Reviewed	Microtubule-associated serine/threonine-protein kinase 2 (EC 2.7.11.1)	S	True	True	False	False	False	True
Lib 6	Q6PKG0-766	Q6PKG0-766	LARP1-766	Reviewed	La-related protein 1 (La ribonucleoprotein domain family member 1)	S	False	False	False	False	False	False
Lib 6	Q6PKG0-774	Q6PKG0-774	LARP1-774	Reviewed	La-related protein 1 (La ribonucleoprotein domain family member 1)	S	False	False	False	False	False	False
Lib 6	Q6PKG0-376	Q6PKG0-376	LARP1-376	Reviewed	La-related protein 1 (La ribonucleoprotein domain family member 1)	T	False	True	False	False	False	True
Lib 6	Q6R327-1591	Q6R327-1591	RICTOR-1591	Reviewed	Rapamycin-insensitive companion of mTOR (AVO3 homolog) (hAVO3)	S	False	False	False	True	False	True
Lib 6	Q7L2J0-60	Q7L2J0-60	MEPCE-60	Reviewed	7SK snRNA methylphosphate capping enzyme (MePCE) (EC 2.1.1.-) (Bicoid-interacting protein 3 homolog) (Bin3 homolog)	S	True	False	True	False	False	True
Lib 6	Q7L804-388	Q7L804-388	RAB11FIP2-388	Reviewed	Rab11 family-interacting protein 2 (Rab11-FIP2) (NRip11)	S	False	False	False	False	False	False
Lib 6	Q7Z2W4-378	Q7Z2W4-378	ZC3HAV1-378	Reviewed	Zinc finger CCCH-type antiviral protein 1 (ADP-ribosyltransferase diphtheria toxin-like 13) (ARTD13) (Inactive Poly [ADP-ribose] polymerase 13) (PARP13) (Zinc finger CCCH domain-containing protein 2) (Zinc finger antiviral protein) (ZAP)	S	True	False	False	False	False	False
Lib 6	Q7Z5H3-395	Q7Z5H3-395	ARHGAP22-395	Reviewed	Rho GTPase-activating protein 22 (Rho-type GTPase-activating protein 22)	S	False	False	False	False	False	False
Lib 6	Q86TB9-194	Q86TB9-194	PATL1-194	Reviewed	Protein PAT1 homolog 1 (PAT1-like protein 1) (Protein PAT1 homolog b) (Pat1b) (hPat1b)	T	False	False	False	False	False	False
Lib 6	Q86UU0-21	Q86UU0-21	BCL9L-21	Reviewed	B-cell CLL/lymphoma 9-like protein (B-cell lymphoma 9-like protein) (BCL9-like protein) (Protein BCL9-2)	S	False	True	False	False	True	True
Lib 6	Q86UU1-430	Q86UU1-430	PHLDB1-430	Reviewed	Pleckstrin homology-like domain family B member 1 (Protein LL5-alpha)	S	False	False	False	False	True	True
Lib 6	Q86UU1-470	Q86UU1-470	PHLDB1-470	Reviewed	Pleckstrin homology-like domain family B member 1 (Protein LL5-alpha)	S	True	False	False	False	False	False
Lib 6	Q86XL3-268	Q86XL3-268	ANKLE2-268	Reviewed	Ankyrin repeat and LEM domain-containing protein 2 (LEM domain-containing protein 4)	S	False	False	False	False	False	False
Lib 6	Q8IVF2-4477	Q8IVF2-4477	AHNAK2-4477	Reviewed	Protein AHNAK2	S	False	True	False	False	False	True
Lib 6	Q8IY63-720	Q8IY63-720	AMOTL1-720	Reviewed	Angiomotin-like protein 1	S	False	False	False	False	False	False
Lib 6	Q8IY63-906	Q8IY63-906	AMOTL1-906	Reviewed	Angiomotin-like protein 1	S	False	False	False	False	False	False
Lib 6	Q8IY63-902	Q8IY63-902	AMOTL1-902	Reviewed	Angiomotin-like protein 1	T	False	False	False	False	False	False
Lib 6	Q8IZD4-275	Q8IZD4-275	DCP1B-275	Reviewed	mRNA-decapping enzyme 1B (EC 3.-.-.-)	S	True	True	False	False	False	True
Lib 6	Q8N1W1-758	Q8N1W1-758	ARHGEF28-758	Reviewed	Rho guanine nucleotide exchange factor 28 (190 kDa guanine nucleotide exchange factor) (p190-RhoGEF) (p190RhoGEF) (Rho guanine nucleotide exchange factor)	S	True	False	False	False	False	False
Lib 6	Q8N3D4-310	Q8N3D4-310	EHBP1L1-310	Reviewed	EH domain-binding protein 1-like protein 1	S	False	False	True	False	False	True
Lib 6	Q8N6H7-368	Q8N6H7-368	ARFGAP2-368	Reviewed	ADP-ribosylation factor GTPase-activating protein 2 (ARF GAP 2) (GTPase-activating protein ZNF289) (Zinc finger protein 289)	S	False	True	False	False	False	True
Lib 6	Q8NC56-138	Q8NC56-138	LEMD2-138	Reviewed	LEM domain-containing protein 2 (hLEM2)	S	True	True	False	False	False	True
Lib 6	Q8NC56-139	Q8NC56-139	LEMD2-139	Reviewed	LEM domain-containing protein 2 (hLEM2)	S	True	True	False	False	False	True
Lib 6	Q8NCE2-530	Q8NCE2-530	MTMR14-530	Reviewed	Myotubularin-related protein 14 (EC 3.1.3.-) (HCV NS5A-transactivated protein 4 splice variant A-binding protein 1) (NS5ATP4ABP1) (hJumpy)	S	False	True	False	False	False	True
Lib 6	Q8ND56-178	Q8ND56-178	LSM14A-178	Reviewed	Protein LSM14 homolog A (Protein FAM61A) (Protein SCD6 homolog) (Putative alpha-synuclein-binding protein) (AlphaSNBP) (RNA-associated protein 55A) (hRAP55) (hRAP55A)	S	False	True	False	False	False	True
Lib 6	Q8NFC6-2973	Q8NFC6-2973	BOD1L1-2973	Reviewed	Biorientation of chromosomes in cell division protein 1-like 1	S	False	True	False	False	False	True
Lib 6	Q8NHQ8-387	Q8NHQ8-387	RASSF8-387	Reviewed	Ras association domain-containing protein 8 (Carcinoma-associated protein HOJ-1)	S	True	True	False	False	False	True
Lib 6	Q8TDM6-841	Q8TDM6-841	DLG5-841	Reviewed	Disks large homolog 5 (Discs large protein P-dlg) (Placenta and prostate DLG)	S	True	False	False	False	False	False
Lib 6	Q8TDM6-972	Q8TDM6-972	DLG5-972	Reviewed	Disks large homolog 5 (Discs large protein P-dlg) (Placenta and prostate DLG)	S	True	False	False	False	False	False
Lib 6	Q8TF74-235	Q8TF74-235	WIPF2-235	Reviewed	WAS/WASL-interacting protein family member 2 (WASP-interacting protein-related protein) (WIP- and CR16-homologous protein) (WIP-related protein)	S	True	False	False	True	True	True
Lib 6	Q8WUF5-134	Q8WUF5-134	PPP1R13L-134	Reviewed	RelA-associated inhibitor (Inhibitor of ASPP protein) (Protein iASPP) (NFkB-interacting protein 1) (PPP1R13B-like protein)	S	True	False	False	False	False	False
Lib 6	Q8WUF5-183	Q8WUF5-183	PPP1R13L-183	Reviewed	RelA-associated inhibitor (Inhibitor of ASPP protein) (Protein iASPP) (NFkB-interacting protein 1) (PPP1R13B-like protein)	S	False	False	False	False	False	False
Lib 6	Q8WUF5-187	Q8WUF5-187	PPP1R13L-187	Reviewed	RelA-associated inhibitor (Inhibitor of ASPP protein) (Protein iASPP) (NFkB-interacting protein 1) (PPP1R13B-like protein)	S	False	False	False	False	False	False
Lib 6	Q8WUF5-358	Q8WUF5-358	PPP1R13L-358	Reviewed	RelA-associated inhibitor (Inhibitor of ASPP protein) (Protein iASPP) (NFkB-interacting protein 1) (PPP1R13B-like protein)	S	False	False	False	False	True	True
Lib 6	Q8WUM9-335	Q8WUM9-335	SLC20A1-335	Reviewed	Sodium-dependent phosphate transporter 1 (Gibbon ape leukemia virus receptor 1) (GLVR-1) (Leukemia virus receptor 1 homolog) (Phosphate transporter 1) (PiT-1) (Solute carrier family 20 member 1)	S	False	True	False	False	False	True
Lib 6	Q8WVC0-658	Q8WVC0-658	LEO1-658	Reviewed	RNA polymerase-associated protein LEO1 (Replicative senescence down-regulated leo1-like protein)	S	False	False	False	True	False	True
Lib 6	Q8WX93-641	Q8WX93-641	PALLD-641	Reviewed	Palladin (SIH002) (Sarcoma antigen NY-SAR-77)	S	False	False	False	False	False	False
Lib 6	Q8WX93-893	Q8WX93-893	PALLD-893	Reviewed	Palladin (SIH002) (Sarcoma antigen NY-SAR-77)	S	False	True	True	True	False	True
Lib 6	Q8WYL5-897	Q8WYL5-897	SSH1-897	Reviewed	Protein phosphatase Slingshot homolog 1 (EC 3.1.3.16) (EC 3.1.3.48) (SSH-like protein 1) (SSH-1L) (hSSH-1L)	S	False	False	False	False	False	False
Lib 6	Q92538-1784	Q92538-1784	GBF1-1784	Reviewed	Golgi-specific brefeldin A-resistance guanine nucleotide exchange factor 1 (BFA-resistant GEF 1)	S	False	True	False	False	False	True
Lib 6	Q92545-1863	Q92545-1863	TMEM131-1863	Reviewed	Transmembrane protein 131 (Protein RW1)	S	False	False	False	False	False	False
Lib 6	Q92614-160	Q92614-160	MYO18A-160	Reviewed	Unconventional myosin-XVIIIa (Molecule associated with JAK3 N-terminus) (MAJN) (Myosin containing a PDZ domain) (Surfactant protein receptor SP-R210) (SP-R210)	S	False	False	False	False	False	False
Lib 6	Q92614-164	Q92614-164	MYO18A-164	Reviewed	Unconventional myosin-XVIIIa (Molecule associated with JAK3 N-terminus) (MAJN) (Myosin containing a PDZ domain) (Surfactant protein receptor SP-R210) (SP-R210)	S	False	False	False	False	False	False
Lib 6	Q92934-99	Q92934-99	BAD-99	Reviewed	Bcl2-associated agonist of cell death (BAD) (Bcl-2-binding component 6) (Bcl-2-like protein 8) (Bcl2-L-8) (Bcl-xL/Bcl-2-associated death promoter) (Bcl2 antagonist of cell death)	S	True	False	False	False	False	False
Lib 6	Q96B36-246	Q96B36-246	AKT1S1-246	Reviewed	Proline-rich AKT1 substrate 1 (40 kDa proline-rich AKT substrate)	T	False	False	False	False	False	False
Lib 6	Q96MG7-64	Q96MG7-64	NSMCE3-64	Reviewed	Non-structural maintenance of chromosomes element 3 homolog (Non-SMC element 3 homolog) (Hepatocellular carcinoma-associated protein 4) (MAGE-G1 antigen) (Melanoma-associated antigen G1) (Necdin-like protein 2)	S	True	False	False	False	False	False
Lib 6	Q96N67-1432	Q96N67-1432	DOCK7-1432	Reviewed	Dedicator of cytokinesis protein 7	S	False	True	False	True	False	True
Lib 6	Q96PE2-914	Q96PE2-914	ARHGEF17-914	Reviewed	Rho guanine nucleotide exchange factor 17 (164 kDa Rho-specific guanine-nucleotide exchange factor) (p164-RhoGEF) (p164RhoGEF) (Tumor endothelial marker 4)	S	False	False	False	False	True	True
Lib 6	Q96RT1-1158	Q96RT1-1158	ERBIN-1158	Reviewed	Erbin (Densin-180-like protein) (Erbb2-interacting protein) (Protein LAP2)	S	False	False	False	False	False	False
Lib 6	Q96RT1-1179	Q96RT1-1179	ERBIN-1179	Reviewed	Erbin (Densin-180-like protein) (Erbb2-interacting protein) (Protein LAP2)	S	True	True	False	True	True	True
Lib 6	Q99594-148	Q99594-148	TEAD3-148	Reviewed	Transcriptional enhancer factor TEF-5 (DTEF-1) (TEA domain family member 3) (TEAD-3)	S	True	True	False	False	False	True
Lib 6	Q9BV36-337	Q9BV36-337	MLPH-337	Reviewed	Melanophilin (Exophilin-3) (Slp homolog lacking C2 domains a) (SlaC2-a) (Synaptotagmin-like protein 2a)	S	False	False	False	False	True	True
Lib 6	Q9BVS4-337	Q9BVS4-337	RIOK2-337	Reviewed	Serine/threonine-protein kinase RIO2 (EC 2.7.11.1) (RIO kinase 2)	S	True	False	True	False	False	True
Lib 6	Q9BWH2-151	Q9BWH2-151	FUNDC2-151	Reviewed	FUN14 domain-containing protein 2 (Cervical cancer proto-oncogene 3 protein) (HCC-3) (Hepatitis C virus core-binding protein 6)	S	False	False	False	True	False	True
Lib 6	Q9BXB4-181	Q9BXB4-181	OSBPL11-181	Reviewed	Oxysterol-binding protein-related protein 11 (ORP-11) (OSBP-related protein 11)	S	True	False	False	False	False	False
Lib 6	Q9BYX2-915	Q9BYX2-915	TBC1D2-915	Reviewed	TBC1 domain family member 2A (Armus) (Prostate antigen recognized and identified by SEREX 1) (PARIS-1)	S	True	False	True	False	False	True
Lib 6	Q9BYX2-920	Q9BYX2-920	TBC1D2-920	Reviewed	TBC1 domain family member 2A (Armus) (Prostate antigen recognized and identified by SEREX 1) (PARIS-1)	S	True	True	True	True	False	True
Lib 6	Q9BZF1-328	Q9BZF1-328	OSBPL8-328	Reviewed	Oxysterol-binding protein-related protein 8 (ORP-8) (OSBP-related protein 8)	S	False	False	False	False	False	False
Lib 6	Q9BZL4-407	Q9BZL4-407	PPP1R12C-407	Reviewed	Protein phosphatase 1 regulatory subunit 12C (Protein phosphatase 1 myosin-binding subunit of 85 kDa) (Protein phosphatase 1 myosin-binding subunit p85)	S	False	True	False	True	False	True
Lib 6	Q9C0C2-429	Q9C0C2-429	TNKS1BP1-429	Reviewed	182 kDa tankyrase-1-binding protein	S	False	False	False	True	True	True
Lib 6	Q9C0C2-691	Q9C0C2-691	TNKS1BP1-691	Reviewed	182 kDa tankyrase-1-binding protein	S	False	False	False	False	False	False
Lib 6	Q9C0I1-564	Q9C0I1-564	MTMR12-564	Reviewed	Myotubularin-related protein 12 (Inactive phosphatidylinositol 3-phosphatase 12) (Phosphatidylinositol 3 phosphate 3-phosphatase adapter subunit) (3-PAP) (3-phosphatase adapter protein)	S	False	True	False	False	False	True
Lib 6	Q9H0K1-587	Q9H0K1-587	SIK2-587	Reviewed	Serine/threonine-protein kinase SIK2 (EC 2.7.11.1) (Qin-induced kinase) (Salt-inducible kinase 2) (SIK-2) (Serine/threonine-protein kinase SNF1-like kinase 2)	S	True	False	False	False	False	False
Lib 6	Q9H788-315	Q9H788-315	SH2D4A-315	Reviewed	SH2 domain-containing protein 4A (Protein SH(2)A) (Protein phosphatase 1 regulatory subunit 38)	S	False	True	True	False	True	True
Lib 6	Q9H792-587	Q9H792-587	PEAK1-587	Reviewed	Inactive tyrosine-protein kinase PEAK1 (Pseudopodium-enriched atypical kinase 1) (Sugen kinase 269) (Tyrosine-protein kinase SgK269)	S	False	False	False	True	False	True
Lib 6	Q9H7D0-1789	Q9H7D0-1789	DOCK5-1789	Reviewed	Dedicator of cytokinesis protein 5	S	False	True	False	False	False	True
Lib 6	Q9H7D0-1794	Q9H7D0-1794	DOCK5-1794	Reviewed	Dedicator of cytokinesis protein 5	T	False	True	False	False	False	True
Lib 6	Q9H8W4-226	Q9H8W4-226	PLEKHF2-226	Reviewed	Pleckstrin homology domain-containing family F member 2 (PH domain-containing family F member 2) (Endoplasmic reticulum-associated apoptosis-involved protein containing PH and FYVE domains) (EAPF) (PH and FYVE domain-containing protein 2) (Phafin-2) (Phafin2) (Zinc finger FYVE domain-containing protein 18)	S	False	True	False	False	False	True
Lib 6	Q9HB90-15	Q9HB90-15	RRAGC-15	Reviewed	Ras-related GTP-binding protein C (Rag C) (RagC) (EC 3.6.5.-) (GTPase-interacting protein 2) (TIB929)	S	True	False	False	True	False	True
Lib 6	Q9NRY4-589	Q9NRY4-589	ARHGAP35-589	Reviewed	Rho GTPase-activating protein 35 (Glucocorticoid receptor DNA-binding factor 1) (Glucocorticoid receptor repression factor 1) (GRF-1) (Rho GAP p190A) (p190-A)	S	False	True	False	False	True	True
Lib 6	Q9NYL2-633	Q9NYL2-633	MAP3K20-633	Reviewed	Mitogen-activated protein kinase kinase kinase 20 (EC 2.7.11.25) (Human cervical cancer suppressor gene 4 protein) (HCCS-4) (Leucine zipper- and sterile alpha motif-containing kinase) (MLK-like mitogen-activated protein triple kinase) (Mitogen-activated protein kinase kinase kinase MLT) (Mixed lineage kinase-related kinase) (MLK-related kinase) (MRK) (Sterile alpha motif- and leucine zipper-conta…	S	False	False	False	False	False	False
Lib 6	Q9NZJ4-1779	Q9NZJ4-1779	SACS-1779	Reviewed	Sacsin (DnaJ homolog subfamily C member 29) (DNAJC29)	S	True	False	False	False	False	False
Lib 6	Q9P0K7-297	Q9P0K7-297	RAI14-297	Reviewed	Ankycorbin (Ankyrin repeat and coiled-coil structure-containing protein) (Novel retinal pigment epithelial cell protein) (Retinoic acid-induced protein 14)	T	True	False	False	True	False	True
Lib 6	Q9P2B4-563	Q9P2B4-563	CTTNBP2NL-563	Reviewed	CTTNBP2 N-terminal-like protein	S	False	True	False	True	False	True
Lib 6	Q9P2N5-1020	Q9P2N5-1020	RBM27-1020	Reviewed	RNA-binding protein 27 (RNA-binding motif protein 27)	S	False	False	False	True	False	True
Lib 6	Q9UBT7-538	Q9UBT7-538	CTNNAL1-538	Reviewed	Alpha-catulin (Alpha-catenin-related protein) (ACRP) (Catenin alpha-like protein 1)	S	False	False	False	False	False	False
Lib 6	Q9UJM3-127	Q9UJM3-127	ERRFI1-127	Reviewed	ERBB receptor feedback inhibitor 1 (Mitogen-inducible gene 6 protein) (MIG-6)	T	True	True	False	True	False	True
Lib 6	Q9UJM3-131	Q9UJM3-131	ERRFI1-131	Reviewed	ERBB receptor feedback inhibitor 1 (Mitogen-inducible gene 6 protein) (MIG-6)	T	True	True	False	True	False	True
Lib 6	Q9UJU6-283	Q9UJU6-283	DBNL-283	Reviewed	Drebrin-like protein (Cervical SH3P7) (Cervical mucin-associated protein) (Drebrin-F) (HPK1-interacting protein of 55 kDa) (HIP-55) (SH3 domain-containing protein 7)	S	False	True	False	False	True	True
Lib 6	Q9UKA4-18	Q9UKA4-18	AKAP11-18	Reviewed	A-kinase anchor protein 11 (AKAP-11) (A-kinase anchor protein 220 kDa) (AKAP 220) (hAKAP220) (Protein kinase A-anchoring protein 11) (PRKA11)	S	True	True	False	False	False	True
Lib 6	Q9ULH7-66	Q9ULH7-66	MRTFB-66	Reviewed	Myocardin-related transcription factor B (MRTF-B) (MKL/myocardin-like protein 2) (Megakaryoblastic leukemia 2)	S	True	True	False	False	False	True
Lib 6	Q9UPQ0-377	Q9UPQ0-377	LIMCH1-377	Reviewed	LIM and calponin homology domains-containing protein 1	S	False	False	False	True	True	True
Lib 6	Q9UPQ0-875	Q9UPQ0-875	LIMCH1-875	Reviewed	LIM and calponin homology domains-containing protein 1	S	False	False	False	False	True	True
Lib 6	Q9UQ35-2272	Q9UQ35-2272	SRRM2-2272	Reviewed	Serine/arginine repetitive matrix protein 2 (300 kDa nuclear matrix antigen) (Serine/arginine-rich splicing factor-related nuclear matrix protein of 300 kDa) (SR-related nuclear matrix protein of 300 kDa) (Ser/Arg-related nuclear matrix protein of 300 kDa) (Splicing coactivator subunit SRm300) (Tax-responsive enhancer element-binding protein 803) (TaxREB803)	S	False	True	False	True	False	True
Lib 6	Q9Y266-139	Q9Y266-139	NUDC-139	Reviewed	Nuclear migration protein nudC (Nuclear distribution protein C homolog)	S	True	False	False	False	False	False
Lib 6	Q9Y266-145	Q9Y266-145	NUDC-145	Reviewed	Nuclear migration protein nudC (Nuclear distribution protein C homolog)	T	True	False	False	False	False	False
Lib 6	Q9Y281-3	Q9Y281-3	CFL2-3	Reviewed	Cofilin-2 (Cofilin, muscle isoform)	S	False	False	True	True	False	True
Lib 6	Q9Y3Q8-279	Q9Y3Q8-279	TSC22D4-279	Reviewed	TSC22 domain family protein 4 (TSC22-related-inducible leucine zipper protein 2) (Tsc-22-like protein THG-1)	S	False	True	False	True	False	True
Lib 6	Q9Y450-67	Q9Y450-67	HBS1L-67	Reviewed	HBS1-like protein (ERFS)	S	False	True	False	False	False	True
Lib 6	Q9Y4F3-760	Q9Y4F3-760	MARF1-760	Reviewed	Meiosis regulator and mRNA stability factor 1 (Limkain-b1) (Meiosis arrest female protein 1)	S	True	True	False	False	False	True
Lib 6	Q9Y4H2-306	Q9Y4H2-306	IRS2-306	Reviewed	Insulin receptor substrate 2 (IRS-2)	S	False	False	False	False	False	False
Lib 6	Q9Y4H2-346	Q9Y4H2-346	IRS2-346	Reviewed	Insulin receptor substrate 2 (IRS-2)	S	False	False	False	False	False	False
Lib 6	Q9Y4H2-350	Q9Y4H2-350	IRS2-350	Reviewed	Insulin receptor substrate 2 (IRS-2)	T	False	False	False	False	False	False
Lib 6	Q9Y4H2-520	Q9Y4H2-520	IRS2-520	Reviewed	Insulin receptor substrate 2 (IRS-2)	T	True	False	False	False	False	False
Lib 6	Q9Y4P8-413	Q9Y4P8-413	WIPI2-413	Reviewed	WD repeat domain phosphoinositide-interacting protein 2 (WIPI-2) (WIPI49-like protein 2)	S	False	True	False	False	False	True
Lib 6	Q9Y534-19	Q9Y534-19	CSDC2-19	Reviewed	Cold shock domain-containing protein C2 (RNA-binding protein PIPPin)	S	False	False	False	False	False	False
Lib 6	Q9Y613-498	Q9Y613-498	FHOD1-498	Reviewed	FH1/FH2 domain-containing protein 1 (Formin homolog overexpressed in spleen 1) (FHOS) (Formin homology 2 domain-containing protein 1)	S	False	True	False	True	True	True
Lib 6	Q9Y613-523	Q9Y613-523	FHOD1-523	Reviewed	FH1/FH2 domain-containing protein 1 (Formin homolog overexpressed in spleen 1) (FHOS) (Formin homology 2 domain-containing protein 1)	S	False	True	False	False	False	True
Lib 6	Q9Y618-2046	Q9Y618-2046	NCOR2-2046	Reviewed	Nuclear receptor corepressor 2 (N-CoR2) (CTG repeat protein 26) (SMAP270) (Silencing mediator of retinoic acid and thyroid hormone receptor) (SMRT) (T3 receptor-associating factor) (TRAC) (Thyroid-, retinoic-acid-receptor-associated corepressor)	S	True	False	False	False	False	False
Lib 6	Q9Y6X9-739	Q9Y6X9-739	MORC2-739	Reviewed	ATPase MORC2 (EC 3.6.1.-) (MORC family CW-type zinc finger protein 2) (Zinc finger CW-type coiled-coil domain protein 1)	S	False	True	False	True	False	True
Lib 6	Q9Y6X9-743	Q9Y6X9-743	MORC2-743	Reviewed	ATPase MORC2 (EC 3.6.1.-) (MORC family CW-type zinc finger protein 2) (Zinc finger CW-type coiled-coil domain protein 1)	S	False	False	False	False	False	False
Lib 7	A0A087WXX9-377	P54646-377;A0A087WXX9-377	PRKAA2-377;PRKAA2-377	Reviewed;Unreviewed	5'-AMP-activated protein kinase catalytic subunit alpha-2 (AMPK subunit alpha-2) (EC 2.7.11.1) (Acetyl-CoA carboxylase kinase) (ACACA kinase) (EC 2.7.11.27) (Hydroxymethylglutaryl-CoA reductase kinase) (HMGCR kinase) (EC 2.7.11.31);Acetyl-CoA carboxylase kinase (EC 2.7.11.27) (EC 2.7.11.31) (Hydroxymethylglutaryl-CoA reductase kinase)	S	True	False	False	False	False	False
Lib 7	A0A0A0MRE5-832	Q9ULH1-839;A0A0A0MRE5-832;H0YBF7-660	ASAP1-839;ASAP1-832;ASAP1-660	Reviewed;Unreviewed;Unreviewed	Arf-GAP with SH3 domain, ANK repeat and PH domain-containing protein 1 (130 kDa phosphatidylinositol 4,5-bisphosphate-dependent ARF1 GTPase-activating protein) (ADP-ribosylation factor-directed GTPase-activating protein 1) (ARF GTPase-activating protein 1) (Development and differentiation-enhancing factor 1) (DEF-1) (Differentiation-enhancing factor 1) (PIP2-dependent ARF1 GAP);Arf-GAP with SH3 d…	S	True	True	True	False	False	True
Lib 7	A0A0A0MRE5-836	Q9ULH1-843;A0A0A0MRE5-836;H0YBF7-664	ASAP1-843;ASAP1-836;ASAP1-664	Reviewed;Unreviewed;Unreviewed	Arf-GAP with SH3 domain, ANK repeat and PH domain-containing protein 1 (130 kDa phosphatidylinositol 4,5-bisphosphate-dependent ARF1 GTPase-activating protein) (ADP-ribosylation factor-directed GTPase-activating protein 1) (ARF GTPase-activating protein 1) (Development and differentiation-enhancing factor 1) (DEF-1) (Differentiation-enhancing factor 1) (PIP2-dependent ARF1 GAP);Arf-GAP with SH3 d…	S	True	True	False	True	False	True
Lib 7	A0A0C4DFX9-288	Q9H3P2-277;A0A0C4DFX9-288;H0Y3X6-281	NELFA-277;NELFA-288;NELFA-281	Reviewed;Unreviewed;Unreviewed	Negative elongation factor A (NELF-A) (Wolf-Hirschhorn syndrome candidate 2 protein);Negative elongation factor A;Negative elongation factor A (Fragment)	T	True	False	False	False	False	False
Lib 7	A0A0D9SG04-322	Q53SF7-256;A0A0D9SG04-322;A0A0X1KG75-296;A0A590PXD8-294	COBLL1-256;COBLL1-322;COBLL1-296;COBLL1-294	Reviewed;Unreviewed;Unreviewed;Unreviewed	Cordon-bleu protein-like 1;Cordon-bleu protein-like 1;Cordon-bleu protein-like 1 (Fragment);Cordon-bleu protein-like 1	S	False	False	False	False	False	False
Lib 7	A0A0D9SG04-326	Q53SF7-260;A0A0D9SG04-326;A0A0X1KG75-300;A0A590PXD8-298	COBLL1-260;COBLL1-326;COBLL1-300;COBLL1-298	Reviewed;Unreviewed;Unreviewed;Unreviewed	Cordon-bleu protein-like 1;Cordon-bleu protein-like 1;Cordon-bleu protein-like 1 (Fragment);Cordon-bleu protein-like 1	T	False	False	False	False	True	True
Lib 7	A0A0D9SG79-172	Q9NZ09-146;A0A0D9SG79-172	UBAP1-146;UBAP1-172	Reviewed;Unreviewed	Ubiquitin-associated protein 1 (UBAP-1) (Nasopharyngeal carcinoma-associated gene 20 protein);Ubiquitin-associated protein 1 (Fragment)	S	False	False	False	False	False	False
Lib 7	A0A0G2JMS7-1267	A0A0G2JMS7-1267;A0A0G2JNZ2-1348	SCRIB-1267;SCRIB-1348	Unreviewed;Unreviewed	Protein scribble homolog;Protein scribble homolog	S	True	True	True	False	False	True
Lib 7	A0A0G2JMS7-1261	A0A0G2JMS7-1261;A0A0G2JNZ2-1342	SCRIB-1261;SCRIB-1342	Unreviewed;Unreviewed	Protein scribble homolog;Protein scribble homolog	T	True	True	False	False	False	True
Lib 7	A0A0R4J2E8-188	P43243-188;A0A0R4J2E8-188;A8MXP9-188	MATR3-188;MATR3-188;MATR3-188	Reviewed;Unreviewed;Unreviewed	Matrin-3;Matrin-3;Matrin-3	S	False	True	True	False	False	True
Lib 7	A0A1B0GTL5-395	A0A1B0GTL5-395	RAB11FIP5-395	Unreviewed	Rab11 family-interacting protein 5	S	False	False	False	False	False	False
Lib 7	A0A1B0GTU4-106	P49023-106;A0A1B0GTU4-106;F5GZ78-104	PXN-106;PXN-106;PXN-104	Reviewed;Unreviewed;Unreviewed	Paxillin;Paxillin;Paxillin	S	False	True	False	True	False	True
Lib 7	A0A1B0GTU4-137	P49023-137;A0A1B0GTU4-137;F5GZ78-135	PXN-137;PXN-137;PXN-135	Reviewed;Unreviewed;Unreviewed	Paxillin;Paxillin;Paxillin	S	False	True	False	False	False	True
Lib 7	A0A2R8Y4T1-1053	Q9HBL0-907;A0A2R8Y4T1-1053;A0A494C067-1007;E9PF55-907;E9PGF5-907	TNS1-907;TNS1-1053;TNS1-1007;TNS1-907;TNS1-907	Reviewed;Unreviewed;Unreviewed;Unreviewed;Unreviewed	Tensin-1;Tensin-1;Tensin-1 (Fragment);Tensin-1;Tensin-1	S	True	False	False	False	False	False
Lib 7	A0A2R8Y4T1-1109	Q9HBL0-963;A0A2R8Y4T1-1109;A0A494C067-1063;E9PF55-963;E9PGF5-963	TNS1-963;TNS1-1109;TNS1-1063;TNS1-963;TNS1-963	Reviewed;Unreviewed;Unreviewed;Unreviewed;Unreviewed	Tensin-1;Tensin-1;Tensin-1 (Fragment);Tensin-1;Tensin-1	S	True	False	False	False	False	False
Lib 7	A0A2R8Y4T1-1302	Q9HBL0-1177;A0A2R8Y4T1-1302;A0A494C067-1269;E9PF55-1164;E9PGF5-1156	TNS1-1177;TNS1-1302;TNS1-1269;TNS1-1164;TNS1-1156	Reviewed;Unreviewed;Unreviewed;Unreviewed;Unreviewed	Tensin-1;Tensin-1;Tensin-1 (Fragment);Tensin-1;Tensin-1	S	True	True	False	False	False	True
Lib 7	A0A2R8Y4T1-1298	Q9HBL0-1173;A0A2R8Y4T1-1298;A0A494C067-1265;E9PF55-1160;E9PGF5-1152	TNS1-1173;TNS1-1298;TNS1-1265;TNS1-1160;TNS1-1152	Reviewed;Unreviewed;Unreviewed;Unreviewed;Unreviewed	Tensin-1;Tensin-1;Tensin-1 (Fragment);Tensin-1;Tensin-1	T	True	False	False	False	False	False
Lib 7	A0A2R8Y4W2-693	Q12929-685;A0A2R8Y4W2-693;A0A2R8YE63-702	EPS8-685;EPS8-693;EPS8-702	Reviewed;Unreviewed;Unreviewed	Epidermal growth factor receptor kinase substrate 8;Epidermal growth factor receptor kinase substrate 8;Epidermal growth factor receptor kinase substrate 8	S	False	False	False	False	True	True
Lib 7	A0A2R8Y4Z0-850	Q14004-1054;A0A2R8Y4Z0-850	CDK13-1054;CDK13-850	Reviewed;Unreviewed	Cyclin-dependent kinase 13 (EC 2.7.11.22) (EC 2.7.11.23) (CDC2-related protein kinase 5) (Cell division cycle 2-like protein kinase 5) (Cell division protein kinase 13) (hCDK13) (Cholinesterase-related cell division controller);Cyclin-dependent kinase 13 (Fragment)	S	True	True	True	False	False	True
Lib 7	A0A2R8Y4Z0-852	Q14004-1056;A0A2R8Y4Z0-852	CDK13-1056;CDK13-852	Reviewed;Unreviewed	Cyclin-dependent kinase 13 (EC 2.7.11.22) (EC 2.7.11.23) (CDC2-related protein kinase 5) (Cell division cycle 2-like protein kinase 5) (Cell division protein kinase 13) (hCDK13) (Cholinesterase-related cell division controller);Cyclin-dependent kinase 13 (Fragment)	T	True	False	True	False	False	True
Lib 7	A0A2R8Y4Z0-854	Q14004-1058;A0A2R8Y4Z0-854	CDK13-1058;CDK13-854	Reviewed;Unreviewed	Cyclin-dependent kinase 13 (EC 2.7.11.22) (EC 2.7.11.23) (CDC2-related protein kinase 5) (Cell division cycle 2-like protein kinase 5) (Cell division protein kinase 13) (hCDK13) (Cholinesterase-related cell division controller);Cyclin-dependent kinase 13 (Fragment)	T	True	False	False	True	False	True
Lib 7	A0A2R8Y5F1-1395	A0A2R8Y5F1-1395;A0A2R8Y7C8-1439;A0A2R8Y7X5-1395;A0A2R8YDR3-1436;A0A2R8YGU4-1396;H3BMQ0-1406;X5D2U8-1396	TSC2-1395;TSC2-1439;TSC2-1395;TSC2-1436;TSC2-1396;TSC2-1406;TSC2-1396	Unreviewed;Unreviewed;Unreviewed;Unreviewed;Unreviewed;Unreviewed;Unreviewed	Tuberin;Tuberin;Tuberin;Tuberin (Fragment);Tuberin;Tuberin;Tuberin (Tuberous sclerosis 2 isoform C) (Fragment)	T	False	False	False	False	False	False
Lib 7	A0A2R8Y7M0-77	P82094-77;A0A2R8Y7M0-77	TMF1-77;TMF1-77	Reviewed;Unreviewed	TATA element modulatory factor (TMF) (Androgen receptor coactivator 160 kDa protein) (Androgen receptor-associated protein of 160 kDa);TATA element modulatory factor	S	True	True	False	True	False	True
Lib 7	A0A2R8Y7R9-1181	Q13136-1159;A0A2R8Y7R9-1181	PPFIA1-1159;PPFIA1-1181	Reviewed;Unreviewed	Liprin-alpha-1 (LAR-interacting protein 1) (LIP-1) (Protein tyrosine phosphatase receptor type f polypeptide-interacting protein alpha-1) (PTPRF-interacting protein alpha-1);Liprin-alpha-1 (Fragment)	T	False	False	False	False	False	False
Lib 7	A0A2R8YD85-1453	Q96BY6-1440;A0A2R8YD85-1453;H7C0I3-322	DOCK10-1440;DOCK10-1453;DOCK10-322	Reviewed;Unreviewed;Unreviewed	Dedicator of cytokinesis protein 10 (Zizimin-3);Dedicator of cytokinesis protein 10;Dedicator of cytokinesis protein 10 (Fragment)	T	True	True	False	False	False	True
Lib 7	A0A2R8YFI4-66	Q9BZ23-189;A0A2R8YFI4-66;V9GYZ0-66	PANK2-189;PANK2-66;PANK2-66	Reviewed;Unreviewed;Unreviewed	Pantothenate kinase 2, mitochondrial (hPanK2) (EC 2.7.1.33) (Pantothenic acid kinase 2);Pantothenate kinase 2, mitochondrial;HCG39342, isoform CRA_b (Pantothenate kinase 2, mitochondrial)	S	True	False	False	False	True	True
Lib 7	A0A2R8YFV2-1031	O95785-983;A0A2R8YFV2-1031;B9EGQ5-164;M0QXA7-167	WIZ-983;WIZ-1031;WIZ-164;WIZ-167	Reviewed;Unreviewed;Unreviewed;Unreviewed	Protein Wiz (Widely-interspaced zinc finger-containing protein) (Zinc finger protein 803);Protein Wiz;Protein Wiz (WIZ protein);Protein Wiz	S	True	True	False	False	False	True
Lib 7	A0A3B3IRT3-407	O60343-588;A0A3B3IRT3-407	TBC1D4-588;TBC1D4-407	Reviewed;Unreviewed	TBC1 domain family member 4 (Akt substrate of 160 kDa) (AS160);TBC1 domain family member 4	S	False	False	False	True	True	True
Lib 7	A0A494C1J1-887	Q69YQ0-868;A0A494C1J1-887	SPECC1L-868;SPECC1L-887	Reviewed;Unreviewed	Cytospin-A (Renal carcinoma antigen NY-REN-22) (Sperm antigen with calponin homology and coiled-coil domains 1-like) (SPECC1-like protein);Cytospin-A	S	True	False	False	False	False	False
Lib 7	A0A499FIJ6-106	Q969V6-6;A0A499FIJ6-106;W0Z7M9-41	MRTFA-6;MRTFA-106;MRTFA-41	Reviewed;Unreviewed;Unreviewed	Myocardin-related transcription factor A (MRTF-A) (MKL/myocardin-like protein 1) (Megakaryoblastic leukemia 1 protein) (Megakaryocytic acute leukemia protein);Myocardin-related transcription factor A;Mkl1 variant 1 Mkl1_S (Myocardin-related transcription factor A)	S	True	True	True	False	False	True
Lib 7	A0A499FJI4-3440	O75592-3478;A0A499FJI4-3440	MYCBP2-3478;MYCBP2-3440	Reviewed;Unreviewed	E3 ubiquitin-protein ligase MYCBP2 (EC 2.3.2.33) (Myc-binding protein 2) (Protein associated with Myc);RCR-type E3 ubiquitin transferase (EC 2.3.2.33)	S	False	False	False	False	False	False
Lib 7	A0A5H1ZRS1-93	A0A5H1ZRS1-93	PCM1-93	Unreviewed	Pericentriolar material 1 protein	S	True	False	False	False	False	False
Lib 7	A2A2D0-16	P16949-16;A2A2D0-16	STMN1-16;STMN1-16	Reviewed;Unreviewed	Stathmin (Leukemia-associated phosphoprotein p18) (Metablastin) (Oncoprotein 18) (Op18) (Phosphoprotein p19) (pp19) (Prosolin) (Protein Pr22) (pp17);Stathmin (Fragment)	S	True	True	True	False	False	True
Lib 7	A2A2D0-25	P16949-25;A2A2D0-25	STMN1-25;STMN1-25	Reviewed;Unreviewed	Stathmin (Leukemia-associated phosphoprotein p18) (Metablastin) (Oncoprotein 18) (Op18) (Phosphoprotein p19) (pp19) (Prosolin) (Protein Pr22) (pp17);Stathmin (Fragment)	S	False	True	True	True	True	True
Lib 7	A2A2D0-38	P16949-38;A2A2D0-38	STMN1-38;STMN1-38	Reviewed;Unreviewed	Stathmin (Leukemia-associated phosphoprotein p18) (Metablastin) (Oncoprotein 18) (Op18) (Phosphoprotein p19) (pp19) (Prosolin) (Protein Pr22) (pp17);Stathmin (Fragment)	S	False	True	True	False	False	True
Lib 7	A2A2V2-12	P42696-14;A2A2V2-12;H7C5M1-17;Q5TCT4-14	RBM34-14;RBM34-12;RBM34-17;RBM34-14	Reviewed;Unreviewed;Unreviewed;Unreviewed	RNA-binding protein 34 (RNA-binding motif protein 34);RNA-binding protein 34 (Fragment);RNA-binding protein 34 (Fragment);RNA-binding protein 34 (Fragment)	S	True	True	True	True	False	True
Lib 7	A8MQ02-1191	P55196-1232;A8MQ02-1191;J3KN01-1239	AFDN-1232;AFDN-1191;AFDN-1239	Reviewed;Unreviewed;Unreviewed	Afadin (ALL1-fused gene from chromosome 6 protein) (Protein AF-6) (Afadin adherens junction formation factor);Afadin;Afadin	T	True	False	False	False	False	False
Lib 7	B0QYS6-128	P19484-114;B0QYS6-128;B0QYS7-200	TFEB-114;TFEB-128;TFEB-200	Reviewed;Unreviewed;Unreviewed	Transcription factor EB (Class E basic helix-loop-helix protein 35) (bHLHe35);Transcription factor EB;Transcription factor EB	S	True	False	False	False	True	True
Lib 7	B0QYS6-136	P19484-122;B0QYS6-136;B0QYS7-208	TFEB-122;TFEB-136;TFEB-208	Reviewed;Unreviewed;Unreviewed	Transcription factor EB (Class E basic helix-loop-helix protein 35) (bHLHe35);Transcription factor EB;Transcription factor EB	S	True	False	False	False	False	False
Lib 7	B1AXG1-340	P51812-369;B1AXG1-340;B4DG22-341;B7ZB17-341	RPS6KA3-369;RPS6KA3-340;RPS6KA3-341;RPS6KA3-341	Reviewed;Unreviewed;Unreviewed;Unreviewed	Ribosomal protein S6 kinase alpha-3 (S6K-alpha-3) (EC 2.7.11.1) (90 kDa ribosomal protein S6 kinase 3) (p90-RSK 3) (p90RSK3) (Insulin-stimulated protein kinase 1) (ISPK-1) (MAP kinase-activated protein kinase 1b) (MAPK-activated protein kinase 1b) (MAPKAP kinase 1b) (MAPKAPK-1b) (Ribosomal S6 kinase 2) (RSK-2) (pp90RSK2);Non-specific serine/threonine protein kinase (EC 2.7.11.1);Non-specific seri…	S	False	True	False	False	True	True
Lib 7	B3KR49-88	P27361-202;B3KR49-88;E9PJF0-202;E9PQW4-202	MAPK3-202;MAPK3-88;MAPK3-202;MAPK3-202	Reviewed;Unreviewed;Unreviewed;Unreviewed	Mitogen-activated protein kinase 3 (MAP kinase 3) (MAPK 3) (EC 2.7.11.24) (ERT2) (Extracellular signal-regulated kinase 1) (ERK-1) (Insulin-stimulated MAP2 kinase) (MAP kinase isoform p44) (p44-MAPK) (Microtubule-associated protein 2 kinase) (p44-ERK1);Mitogen-activated protein kinase 3 (Mitogen-activated protein kinase 3, isoform CRA_b) (cDNA FLJ33690 fis, clone BRAWH2002967, highly similar to M…	T	True	True	True	True	True	True
Lib 7	B3KR49-93	P27361-207;B3KR49-93;E9PJF0-207;E9PQW4-207	MAPK3-207;MAPK3-93;MAPK3-207;MAPK3-207	Reviewed;Unreviewed;Unreviewed;Unreviewed	Mitogen-activated protein kinase 3 (MAP kinase 3) (MAPK 3) (EC 2.7.11.24) (ERT2) (Extracellular signal-regulated kinase 1) (ERK-1) (Insulin-stimulated MAP2 kinase) (MAP kinase isoform p44) (p44-MAPK) (Microtubule-associated protein 2 kinase) (p44-ERK1);Mitogen-activated protein kinase 3 (Mitogen-activated protein kinase 3, isoform CRA_b) (cDNA FLJ33690 fis, clone BRAWH2002967, highly similar to M…	T	True	False	False	False	False	False
Lib 7	B5MBX5-46	B5MBX5-46	LBH-46	Unreviewed	Protein LBH	S	False	False	False	False	False	False
Lib 7	B7WPE2-177	Q32P44-176;B7WPE2-177;G3V1D0-148;H0Y3M3-170	EML3-176;EML3-177;EML3-148;EML3-170	Reviewed;Unreviewed;Unreviewed;Unreviewed	Echinoderm microtubule-associated protein-like 3 (EMAP-3);Echinoderm microtubule associated protein like 3, isoform CRA_e (Echinoderm microtubule-associated protein-like 3);Echinoderm microtubule associated protein like 3, isoform CRA_f (Echinoderm microtubule-associated protein-like 3);Echinoderm microtubule-associated protein-like 3 (Fragment)	S	False	False	False	False	False	False
Lib 7	B7Z3B9-163	Q13480-266;B7Z3B9-163	GAB1-266;GAB1-163	Reviewed;Unreviewed	GRB2-associated-binding protein 1 (GRB2-associated binder 1) (Growth factor receptor bound protein 2-associated protein 1);GRB2-associated-binding protein 1 (cDNA FLJ53999, highly similar to GRB2-associated-binding protein 1)	S	True	False	False	False	False	False
Lib 7	B8ZZU6-51	P15336-69;B8ZZU6-51;E9PBF9-69	ATF2-69;ATF2-51;ATF2-69	Reviewed;Unreviewed;Unreviewed	Cyclic AMP-dependent transcription factor ATF-2 (cAMP-dependent transcription factor ATF-2) (Activating transcription factor 2) (Cyclic AMP-responsive element-binding protein 2) (CREB-2) (cAMP-responsive element-binding protein 2) (HB16) (cAMP response element-binding protein CRE-BP1);Cyclic AMP-dependent transcription factor ATF-2;Cyclic AMP-dependent transcription factor ATF-2	T	True	False	False	False	False	False
Lib 7	B8ZZU6-53	P15336-71;B8ZZU6-53;E9PBF9-71	ATF2-71;ATF2-53;ATF2-71	Reviewed;Unreviewed;Unreviewed	Cyclic AMP-dependent transcription factor ATF-2 (cAMP-dependent transcription factor ATF-2) (Activating transcription factor 2) (Cyclic AMP-responsive element-binding protein 2) (CREB-2) (cAMP-responsive element-binding protein 2) (HB16) (cAMP response element-binding protein CRE-BP1);Cyclic AMP-dependent transcription factor ATF-2;Cyclic AMP-dependent transcription factor ATF-2	T	True	False	False	True	False	True
Lib 7	C9J0I9-311	Q86WB0-354;C9J0I9-311	ZC3HC1-354;ZC3HC1-311	Reviewed;Unreviewed	Nuclear-interacting partner of ALK (Nuclear-interacting partner of anaplastic lymphoma kinase) (hNIPA) (Zinc finger C3HC-type protein 1);Nuclear-interacting partner of ALK	S	True	True	False	False	False	True
Lib 7	C9J0Q5-2036	Q9Y618-2046;C9J0Q5-2036;C9JE98-2036	NCOR2-2046;NCOR2-2036;NCOR2-2036	Reviewed;Unreviewed;Unreviewed	Nuclear receptor corepressor 2 (N-CoR2) (CTG repeat protein 26) (SMAP270) (Silencing mediator of retinoic acid and thyroid hormone receptor) (SMRT) (T3 receptor-associating factor) (TRAC) (Thyroid-, retinoic-acid-receptor-associated corepressor);Nuclear receptor corepressor 2;Nuclear receptor corepressor 2	S	True	False	False	False	False	False
Lib 7	C9J4K0-147	Q9BVC5-189;C9J4K0-147	C2orf49-189;C2orf49-147	Reviewed;Unreviewed	Ashwin;Ashwin	S	False	False	True	False	True	True
Lib 7	C9J6P4-378	C9J6P4-378	ZC3HAV1-378	Unreviewed	Zinc finger CCCH-type antiviral protein 1	S	False	False	False	False	False	False
Lib 7	C9JEZ4-89	Q9UKI2-89;C9JEZ4-89	CDC42EP3-89;CDC42EP3-89	Reviewed;Unreviewed	Cdc42 effector protein 3 (Binder of Rho GTPases 2) (MSE55-related Cdc42-binding protein);Cdc42 effector protein 3 (Fragment)	S	False	False	False	False	False	False
Lib 7	C9JSU1-88	Q9Y608-320;C9JSU1-88	LRRFIP2-320;LRRFIP2-88	Reviewed;Unreviewed	Leucine-rich repeat flightless-interacting protein 2 (LRR FLII-interacting protein 2);Leucine-rich repeat flightless-interacting protein 2 (Fragment)	S	True	False	False	False	False	False
Lib 7	C9JSU1-91	Q9Y608-323;C9JSU1-91	LRRFIP2-323;LRRFIP2-91	Reviewed;Unreviewed	Leucine-rich repeat flightless-interacting protein 2 (LRR FLII-interacting protein 2);Leucine-rich repeat flightless-interacting protein 2 (Fragment)	S	True	False	False	False	False	False
Lib 7	C9JZR2-352	O60716-352;C9JZR2-352	CTNND1-352;CTNND1-352	Reviewed;Unreviewed	Catenin delta-1 (Cadherin-associated Src substrate) (CAS) (p120 catenin) (p120(ctn)) (p120(cas));Catenin delta-1	S	False	False	True	False	True	True
Lib 7	C9K0J5-662	Q70E73-610;C9K0J5-662	RAPH1-610;RAPH1-662	Reviewed;Unreviewed	Ras-associated and pleckstrin homology domains-containing protein 1 (RAPH1) (Amyotrophic lateral sclerosis 2 chromosomal region candidate gene 18 protein) (Amyotrophic lateral sclerosis 2 chromosomal region candidate gene 9 protein) (Lamellipodin) (Proline-rich EVH1 ligand 2) (PREL-2) (Protein RMO1);Ras association (RalGDS/AF-6) and pleckstrin homology domains 1, isoform CRA_b (Ras-associated and…	S	False	True	False	False	False	True
Lib 7	C9K0J5-932	Q70E73-880;C9K0J5-932	RAPH1-880;RAPH1-932	Reviewed;Unreviewed	Ras-associated and pleckstrin homology domains-containing protein 1 (RAPH1) (Amyotrophic lateral sclerosis 2 chromosomal region candidate gene 18 protein) (Amyotrophic lateral sclerosis 2 chromosomal region candidate gene 9 protein) (Lamellipodin) (Proline-rich EVH1 ligand 2) (PREL-2) (Protein RMO1);Ras association (RalGDS/AF-6) and pleckstrin homology domains 1, isoform CRA_b (Ras-associated and…	S	True	False	False	False	False	False
Lib 7	C9K0J5-946	Q70E73-894;C9K0J5-946	RAPH1-894;RAPH1-946	Reviewed;Unreviewed	Ras-associated and pleckstrin homology domains-containing protein 1 (RAPH1) (Amyotrophic lateral sclerosis 2 chromosomal region candidate gene 18 protein) (Amyotrophic lateral sclerosis 2 chromosomal region candidate gene 9 protein) (Lamellipodin) (Proline-rich EVH1 ligand 2) (PREL-2) (Protein RMO1);Ras association (RalGDS/AF-6) and pleckstrin homology domains 1, isoform CRA_b (Ras-associated and…	S	True	False	False	False	True	True
Lib 7	E5RJU9-275	Q86UE4-298;E5RJU9-275	MTDH-298;MTDH-275	Reviewed;Unreviewed	Protein LYRIC (3D3/LYRIC) (Astrocyte elevated gene-1 protein) (AEG-1) (Lysine-rich CEACAM1 co-isolated protein) (Metadherin) (Metastasis adhesion protein);Protein LYRIC	S	False	True	True	False	False	True
Lib 7	E7EPX0-472	Q9NUL3-492;E7EPX0-472;E7EVJ4-492;H0YBY0-105	STAU2-492;STAU2-472;STAU2-492;STAU2-105	Reviewed;Unreviewed;Unreviewed;Unreviewed	Double-stranded RNA-binding protein Staufen homolog 2;Double-stranded RNA-binding protein Staufen homolog 2;Double-stranded RNA-binding protein Staufen homolog 2;Double-stranded RNA-binding protein Staufen homolog 2 (Fragment)	S	False	True	False	False	False	True
Lib 7	E7EPX0-468	Q9NUL3-488;E7EPX0-468;E7EVJ4-488;H0YBY0-101	STAU2-488;STAU2-468;STAU2-488;STAU2-101	Reviewed;Unreviewed;Unreviewed;Unreviewed	Double-stranded RNA-binding protein Staufen homolog 2;Double-stranded RNA-binding protein Staufen homolog 2;Double-stranded RNA-binding protein Staufen homolog 2;Double-stranded RNA-binding protein Staufen homolog 2 (Fragment)	T	False	True	False	True	False	True
Lib 7	E9PFD7-1019	P00533-1064;E9PFD7-1019	EGFR-1064;EGFR-1019	Reviewed;Unreviewed	Epidermal growth factor receptor (EC 2.7.10.1) (Proto-oncogene c-ErbB-1) (Receptor tyrosine-protein kinase erbB-1);Receptor protein-tyrosine kinase (EC 2.7.10.1)	S	False	True	True	False	True	True
Lib 7	E9PFQ4-418	Q86SQ0-418;E9PFQ4-418	PHLDB2-418;PHLDB2-418	Reviewed;Unreviewed	Pleckstrin homology-like domain family B member 2 (Protein LL5-beta);Pleckstrin homology-like domain family B member 2 (Fragment)	S	True	True	False	False	True	True
Lib 7	E9PGC8-2260	P78559-2022;E9PGC8-2260	MAP1A-2022;MAP1A-2260	Reviewed;Unreviewed	Microtubule-associated protein 1A (MAP-1A) (Proliferation-related protein p80) [Cleaved into: MAP1A heavy chain; MAP1 light chain LC2];Microtubule-associated protein 1A	S	False	True	False	True	False	True
Lib 7	E9PGT3-352	Q15418-363;E9PGT3-352	RPS6KA1-363;RPS6KA1-352	Reviewed;Unreviewed	Ribosomal protein S6 kinase alpha-1 (S6K-alpha-1) (EC 2.7.11.1) (90 kDa ribosomal protein S6 kinase 1) (p90-RSK 1) (p90RSK1) (p90S6K) (MAP kinase-activated protein kinase 1a) (MAPK-activated protein kinase 1a) (MAPKAP kinase 1a) (MAPKAPK-1a) (Ribosomal S6 kinase 1) (RSK-1);Ribosomal protein S6 kinase (EC 2.7.11.1)	S	False	True	True	False	True	True
Lib 7	E9PGT3-358	Q15418-369;E9PGT3-358	RPS6KA1-369;RPS6KA1-358	Reviewed;Unreviewed	Ribosomal protein S6 kinase alpha-1 (S6K-alpha-1) (EC 2.7.11.1) (90 kDa ribosomal protein S6 kinase 1) (p90-RSK 1) (p90RSK1) (p90S6K) (MAP kinase-activated protein kinase 1a) (MAPK-activated protein kinase 1a) (MAPKAP kinase 1a) (MAPKAPK-1a) (Ribosomal S6 kinase 1) (RSK-1);Ribosomal protein S6 kinase (EC 2.7.11.1)	S	False	False	False	False	False	False
Lib 7	E9PMR6-238	Q9NZN5-341;E9PMR6-238	ARHGEF12-341;ARHGEF12-238	Reviewed;Unreviewed	Rho guanine nucleotide exchange factor 12 (Leukemia-associated RhoGEF);Rho guanine nucleotide exchange factor 12	S	True	True	False	True	True	True
Lib 7	E9PSH4-75	Q9H063-75;E9PSH4-75	MAF1-75;MAF1-75	Reviewed;Unreviewed	Repressor of RNA polymerase III transcription MAF1 homolog;Repressor of RNA polymerase III transcription MAF1	S	False	False	False	True	True	True
Lib 7	F5GZK9-149	Q8IZD4-275;F5GZK9-149	DCP1B-275;DCP1B-149	Reviewed;Unreviewed	mRNA-decapping enzyme 1B (EC 3.-.-.-);mRNA-decapping enzyme 1B	S	False	True	False	False	False	True
Lib 7	F5H1U9-1297	O75970-1283;F5H1U9-1297	MPDZ-1283;MPDZ-1297	Reviewed;Unreviewed	Multiple PDZ domain protein (Multi-PDZ domain protein 1);Multiple PDZ domain protein	S	True	False	False	False	False	False
Lib 7	F8VPD4-1796	P27708-1859;F8VPD4-1796	CAD-1859;CAD-1796	Reviewed;Unreviewed	CAD protein [Includes: Glutamine-dependent carbamoyl-phosphate synthase (EC 6.3.5.5); Aspartate carbamoyltransferase (EC 2.1.3.2); Dihydroorotase (EC 3.5.2.3)];Aspartate carbamoyltransferase (EC 2.1.3.2) (EC 3.5.2.3) (EC 6.3.5.5) (CAD protein) (Dihydroorotase) (Glutamine-dependent carbamoyl-phosphate synthase)	S	False	False	False	True	False	True
Lib 7	F8VQX7-328	Q9BZF1-328;F8VQX7-328	OSBPL8-328;OSBPL8-328	Reviewed;Unreviewed	Oxysterol-binding protein-related protein 8 (ORP-8) (OSBP-related protein 8);Oxysterol-binding protein (Fragment)	S	True	False	False	False	False	False
Lib 7	F8VWH9-115	Q8N6T3-189;F8VWH9-115	ARFGAP1-189;ARFGAP1-115	Reviewed;Unreviewed	ADP-ribosylation factor GTPase-activating protein 1 (ARF GAP 1) (ADP-ribosylation factor 1 GTPase-activating protein) (ARF1 GAP) (ARF1-directed GTPase-activating protein);ADP-ribosylation factor GTPase-activating protein 1	T	False	True	False	False	False	True
Lib 7	F8WD26-1458	Q8WWI1-1510;F8WD26-1458;J3KP06-1495	LMO7-1510;LMO7-1458;LMO7-1495	Reviewed;Unreviewed;Unreviewed	LIM domain only protein 7 (LMO-7) (F-box only protein 20) (LOMP);LIM domain only protein 7;LIM domain only protein 7	S	True	False	True	False	False	True
Lib 7	F8WD26-1464	Q8WWI1-1516;F8WD26-1464;J3KP06-1501	LMO7-1516;LMO7-1464;LMO7-1501	Reviewed;Unreviewed;Unreviewed	LIM domain only protein 7 (LMO-7) (F-box only protein 20) (LOMP);LIM domain only protein 7;LIM domain only protein 7	S	True	False	True	False	False	True
Lib 7	H0Y2V6-1124	H0Y2V6-1124	CEP170-1124	Unreviewed	Centrosomal protein of 170 kDa (Fragment)	S	False	True	False	False	False	True
Lib 7	H0Y2V6-1129	H0Y2V6-1129	CEP170-1129	Unreviewed	Centrosomal protein of 170 kDa (Fragment)	S	False	False	False	False	False	False
Lib 7	H0Y3L9-662	Q13191-634;H0Y3L9-662	CBLB-634;	Reviewed;Unreviewed	E3 ubiquitin-protein ligase CBL-B (EC 2.3.2.27) (Casitas B-lineage lymphoma proto-oncogene b) (RING finger protein 56) (RING-type E3 ubiquitin transferase CBL-B) (SH3-binding protein CBL-B) (Signal transduction protein CBL-B);	S	False	False	False	False	False	False
Lib 7	H0YMH7-104	Q05D32-104;H0YMH7-104	CTDSPL2-104;CTDSPL2-104	Reviewed;Unreviewed	CTD small phosphatase-like protein 2 (CTDSP-like 2) (EC 3.1.3.-);CTD small phosphatase-like protein 2 (Fragment)	S	False	False	True	True	False	True
Lib 7	H7C127-259	H7C127-259;H7C128-255;H7C179-259	BRD8-259;BRD8-255;BRD8-259	Unreviewed;Unreviewed;Unreviewed	Bromodomain-containing protein 8 (Fragment);Bromodomain-containing protein 8 (Fragment);Bromodomain-containing protein 8 (Fragment)	T	True	True	False	False	False	True
Lib 7	H7C2D8-86	H7C2D8-86	MLPH-86	Unreviewed	Melanophilin (Fragment)	S	True	True	False	False	False	True
Lib 7	I1E4Y6-258	Q6Y7W6-236;I1E4Y6-258	GIGYF2-236;GIGYF2-258	Reviewed;Unreviewed	GRB10-interacting GYF protein 2 (PERQ amino acid-rich with GYF domain-containing protein 2) (Trinucleotide repeat-containing gene 15 protein);GRB10-interacting GYF protein 2	S	False	False	False	False	False	False
Lib 7	I1E4Y6-264	Q6Y7W6-242;I1E4Y6-264	GIGYF2-242;GIGYF2-264	Reviewed;Unreviewed	GRB10-interacting GYF protein 2 (PERQ amino acid-rich with GYF domain-containing protein 2) (Trinucleotide repeat-containing gene 15 protein);GRB10-interacting GYF protein 2	S	False	False	True	False	True	True
Lib 7	K7EL81-364	K7EL81-364	PPP1R12C-364	Unreviewed	Protein phosphatase 1 regulatory subunit 12C (Fragment)	S	True	True	False	True	False	True
Lib 7	K7ELQ4-51	K7ELQ4-51	ATF7-NPFF-51	Unreviewed	Cyclic AMP-dependent transcription factor ATF-7	T	True	True	False	False	False	True
Lib 7	K7ELQ4-53	K7ELQ4-53	ATF7-NPFF-53	Unreviewed	Cyclic AMP-dependent transcription factor ATF-7	T	True	True	False	False	False	True
Lib 7	K7EN08-218	Q14938-265;K7EN08-218	NFIX-265;NFIX-218	Reviewed;Unreviewed	Nuclear factor 1 X-type (NF1-X) (Nuclear factor 1/X) (CCAAT-box-binding transcription factor) (CTF) (Nuclear factor I/X) (NF-I/X) (NFI-X) (TGGCA-binding protein);Nuclear factor 1	S	False	True	False	False	True	True
Lib 7	M0R300-1346	Q13459-1346;M0R300-1346	MYO9B-1346;MYO9B-1346	Reviewed;Unreviewed	Unconventional myosin-IXb (Unconventional myosin-9b);Unconventional myosin-IXb (Fragment)	T	True	True	False	False	False	True
Lib 7	O00151-90	O00151-90	PDLIM1-90	Reviewed	PDZ and LIM domain protein 1 (C-terminal LIM domain protein 1) (Elfin) (LIM domain protein CLP-36)	S	True	False	False	False	False	False
Lib 7	O00401-256	O00401-256	WASL-256	Reviewed	Neural Wiskott-Aldrich syndrome protein (N-WASP)	Y	False	False	False	False	True	True
Lib 7	O14544-311	O14544-311	SOCS6-311	Reviewed	Suppressor of cytokine signaling 6 (SOCS-6) (Cytokine-inducible SH2 protein 4) (CIS-4) (Suppressor of cytokine signaling 4) (SOCS-4)	S	False	False	False	False	False	False
Lib 7	O14617-658	O14617-658	AP3D1-658	Reviewed	AP-3 complex subunit delta-1 (AP-3 complex subunit delta) (Adaptor-related protein complex 3 subunit delta-1) (Delta-adaptin)	S	False	True	True	False	True	True
Lib 7	O14745-302	O14745-302	SLC9A3R1-302	Reviewed	Na(+)/H(+) exchange regulatory cofactor NHE-RF1 (NHERF-1) (Ezrin-radixin-moesin-binding phosphoprotein 50) (EBP50) (Regulatory cofactor of Na(+)/H(+) exchanger) (Sodium-hydrogen exchanger regulatory factor 1) (Solute carrier family 9 isoform A3 regulatory factor 1)	S	False	False	False	False	False	False
Lib 7	O14974-507	O14974-507	PPP1R12A-507	Reviewed	Protein phosphatase 1 regulatory subunit 12A (Myosin phosphatase-targeting subunit 1) (Myosin phosphatase target subunit 1) (Protein phosphatase myosin-binding subunit)	S	False	True	False	True	True	True
Lib 7	O15014-467	O15014-467	ZNF609-467	Reviewed	Zinc finger protein 609	S	False	True	False	False	False	True
Lib 7	O15021-1370	O15021-1370	MAST4-1370	Reviewed	Microtubule-associated serine/threonine-protein kinase 4 (EC 2.7.11.1)	S	False	False	False	False	False	False
Lib 7	O15085-556	O15085-556	ARHGEF11-556	Reviewed	Rho guanine nucleotide exchange factor 11 (PDZ-RhoGEF)	S	False	True	False	False	False	True
Lib 7	O43491-87	O43491-87	EPB41L2-87	Reviewed	Band 4.1-like protein 2 (Erythrocyte membrane protein band 4.1-like 2) (Generally expressed protein 4.1) (4.1G)	S	False	False	False	False	False	False
Lib 7	O43524-43	O43524-43	FOXO3-43	Reviewed	Forkhead box protein O3 (AF6q21 protein) (Forkhead in rhabdomyosarcoma-like 1)	S	False	False	False	False	False	False
Lib 7	O43524-32	O43524-32	FOXO3-32	Reviewed	Forkhead box protein O3 (AF6q21 protein) (Forkhead in rhabdomyosarcoma-like 1)	T	False	False	False	True	False	True
Lib 7	O60271-1188	O60271-1188	SPAG9-1188	Reviewed	C-Jun-amino-terminal kinase-interacting protein 4 (JIP-4) (JNK-interacting protein 4) (Cancer/testis antigen 89) (CT89) (Human lung cancer oncogene 6 protein) (HLC-6) (JNK-associated leucine-zipper protein) (JLP) (Mitogen-activated protein kinase 8-interacting protein 4) (Proliferation-inducing protein 6) (Protein highly expressed in testis) (PHET) (Sperm surface protein) (Sperm-associated antige…	S	True	False	False	False	False	False
Lib 7	O60336-1314	O60336-1314	MAPKBP1-1314	Reviewed	Mitogen-activated protein kinase-binding protein 1 (JNK-binding protein 1) (JNKBP-1)	S	False	False	False	False	False	False
Lib 7	O60784-462	O60784-462	TOM1-462	Reviewed	Target of Myb protein 1	S	False	True	True	False	False	True
Lib 7	O60825-466	O60825-466	PFKFB2-466	Reviewed	6-phosphofructo-2-kinase/fructose-2,6-bisphosphatase 2 (6PF-2-K/Fru-2,6-P2ase 2) (PFK/FBPase 2) (6PF-2-K/Fru-2,6-P2ase heart-type isozyme) [Includes: 6-phosphofructo-2-kinase (EC 2.7.1.105); Fructose-2,6-bisphosphatase (EC 3.1.3.46)]	S	False	False	False	False	False	False
Lib 7	O75385-450	O75385-450	ULK1-450	Reviewed	Serine/threonine-protein kinase ULK1 (EC 2.7.11.1) (Autophagy-related protein 1 homolog) (ATG1) (hATG1) (Unc-51-like kinase 1)	S	True	False	False	False	True	True
Lib 7	O75410-276	O75410-276	TACC1-276	Reviewed	Transforming acidic coiled-coil-containing protein 1 (Gastric cancer antigen Ga55) (Taxin-1)	S	False	True	True	True	True	True
Lib 7	O75420-638	O75420-638	GIGYF1-638	Reviewed	GRB10-interacting GYF protein 1 (PERQ amino acid-rich with GYF domain-containing protein 1)	S	True	True	False	False	True	True
Lib 7	O75962-2455	O75962-2455	TRIO-2455	Reviewed	Triple functional domain protein (EC 2.7.11.1) (PTPRF-interacting protein)	S	False	True	False	True	False	True
Lib 7	O75962-2459	O75962-2459	TRIO-2459	Reviewed	Triple functional domain protein (EC 2.7.11.1) (PTPRF-interacting protein)	S	False	True	False	True	False	True
Lib 7	O94804-952	O94804-952	STK10-952	Reviewed	Serine/threonine-protein kinase 10 (EC 2.7.11.1) (Lymphocyte-oriented kinase)	T	True	True	False	False	True	True
Lib 7	O95239-801	O95239-801	KIF4A-801	Reviewed	Chromosome-associated kinesin KIF4A (Chromokinesin-A)	S	False	True	True	False	True	True
Lib 7	O95425-673	O95425-673	SVIL-673	Reviewed	Supervillin (Archvillin) (p205/p250)	S	True	True	False	False	False	True
Lib 7	O95835-613	O95835-613	LATS1-613	Reviewed	Serine/threonine-protein kinase LATS1 (EC 2.7.11.1) (Large tumor suppressor homolog 1) (WARTS protein kinase) (h-warts)	S	True	False	False	False	False	False
Lib 7	P04792-15	P04792-15	HSPB1-15	Reviewed	Heat shock protein beta-1 (HspB1) (28 kDa heat shock protein) (Estrogen-regulated 24 kDa protein) (Heat shock 27 kDa protein) (HSP 27) (Stress-responsive protein 27) (SRP27)	S	False	False	True	False	False	True
Lib 7	P04792-82	P04792-82	HSPB1-82	Reviewed	Heat shock protein beta-1 (HspB1) (28 kDa heat shock protein) (Estrogen-regulated 24 kDa protein) (Heat shock 27 kDa protein) (HSP 27) (Stress-responsive protein 27) (SRP27)	S	False	True	True	True	False	True
Lib 7	P05412-63	P05412-63	JUN-63	Reviewed	Transcription factor AP-1 (Activator protein 1) (AP1) (Proto-oncogene c-Jun) (V-jun avian sarcoma virus 17 oncogene homolog) (p39)	S	False	True	False	True	True	True
Lib 7	P05787-475	P05787-475	KRT8-475	Reviewed	Keratin, type II cytoskeletal 8 (Cytokeratin-8) (CK-8) (Keratin-8) (K8) (Type-II keratin Kb8)	S	True	False	False	False	False	False
Lib 7	P07355-24	P07355-24	ANXA2-24	Reviewed	Annexin A2 (Annexin II) (Annexin-2) (Calpactin I heavy chain) (Calpactin-1 heavy chain) (Chromobindin-8) (Lipocortin II) (Placental anticoagulant protein IV) (PAP-IV) (Protein I) (p36)	Y	False	False	False	True	True	True
Lib 7	P08559-232	P08559-232	PDHA1-232	Reviewed	Pyruvate dehydrogenase E1 component subunit alpha, somatic form, mitochondrial (EC 1.2.4.1) (PDHE1-A type I)	S	False	False	False	False	False	False
Lib 7	P08581-1000	P08581-1000	MET-1000	Reviewed	Hepatocyte growth factor receptor (HGF receptor) (EC 2.7.10.1) (HGF/SF receptor) (Proto-oncogene c-Met) (Scatter factor receptor) (SF receptor) (Tyrosine-protein kinase Met)	S	True	False	True	False	False	True
Lib 7	P08581-997	P08581-997	MET-997	Reviewed	Hepatocyte growth factor receptor (HGF receptor) (EC 2.7.10.1) (HGF/SF receptor) (Proto-oncogene c-Met) (Scatter factor receptor) (SF receptor) (Tyrosine-protein kinase Met)	S	True	False	False	False	False	False
Lib 7	P08670-22	P08670-22	VIM-22	Reviewed	Vimentin	S	True	True	False	False	False	True
Lib 7	P08670-26	P08670-26	VIM-26	Reviewed	Vimentin	S	True	False	False	False	False	False
Lib 7	P08670-39	P08670-39	VIM-39	Reviewed	Vimentin	S	False	False	False	False	False	False
Lib 7	P11137-285	P11137-285	MAP2-285	Reviewed	Microtubule-associated protein 2 (MAP-2)	S	False	False	False	False	False	False
Lib 7	P12270-2116	P12270-2116	TPR-2116	Reviewed	Nucleoprotein TPR (Megator) (NPC-associated intranuclear protein) (Translocated promoter region protein)	T	True	False	False	False	False	False
Lib 7	P16144-1494	P16144-1494	ITGB4-1494	Reviewed	Integrin beta-4 (GP150) (CD antigen CD104)	S	True	False	False	False	False	False
Lib 7	P17535-100	P17535-100	JUND-100	Reviewed	Transcription factor jun-D	S	False	True	False	False	False	True
Lib 7	P18084-770	P18084-770	ITGB5-770	Reviewed	Integrin beta-5	S	False	False	False	False	False	False
Lib 7	P18583-2029	P18583-2029	SON-2029	Reviewed	Protein SON (Bax antagonist selected in saccharomyces 1) (BASS1) (Negative regulatory element-binding protein) (NRE-binding protein) (Protein DBP-5) (SON3)	S	True	False	False	False	False	False
Lib 7	P18583-2031	P18583-2031	SON-2031	Reviewed	Protein SON (Bax antagonist selected in saccharomyces 1) (BASS1) (Negative regulatory element-binding protein) (NRE-binding protein) (Protein DBP-5) (SON3)	S	True	False	False	False	False	False
Lib 7	P19634-703	P19634-703	SLC9A1-703	Reviewed	Sodium/hydrogen exchanger 1 (APNH) (Na(+)/H(+) antiporter, amiloride-sensitive) (Na(+)/H(+) exchanger 1) (NHE-1) (Solute carrier family 9 member 1)	S	False	True	False	False	False	True
Lib 7	P23443-427	P23443-427	RPS6KB1-427	Reviewed	Ribosomal protein S6 kinase beta-1 (S6K-beta-1) (S6K1) (EC 2.7.11.1) (70 kDa ribosomal protein S6 kinase 1) (P70S6K1) (p70-S6K 1) (Ribosomal protein S6 kinase I) (Serine/threonine-protein kinase 14A) (p70 ribosomal S6 kinase alpha) (p70 S6 kinase alpha) (p70 S6K-alpha) (p70 S6KA)	S	False	True	False	False	False	True
Lib 7	P23443-441	P23443-441	RPS6KB1-441	Reviewed	Ribosomal protein S6 kinase beta-1 (S6K-beta-1) (S6K1) (EC 2.7.11.1) (70 kDa ribosomal protein S6 kinase 1) (P70S6K1) (p70-S6K 1) (Ribosomal protein S6 kinase I) (Serine/threonine-protein kinase 14A) (p70 ribosomal S6 kinase alpha) (p70 S6 kinase alpha) (p70 S6K-alpha) (p70 S6KA)	S	True	True	True	False	False	True
Lib 7	P23443-447	P23443-447	RPS6KB1-447	Reviewed	Ribosomal protein S6 kinase beta-1 (S6K-beta-1) (S6K1) (EC 2.7.11.1) (70 kDa ribosomal protein S6 kinase 1) (P70S6K1) (p70-S6K 1) (Ribosomal protein S6 kinase I) (Serine/threonine-protein kinase 14A) (p70 ribosomal S6 kinase alpha) (p70 S6 kinase alpha) (p70 S6K-alpha) (p70 S6KA)	S	True	True	True	False	False	True
Lib 7	P23443-444	P23443-444	RPS6KB1-444	Reviewed	Ribosomal protein S6 kinase beta-1 (S6K-beta-1) (S6K1) (EC 2.7.11.1) (70 kDa ribosomal protein S6 kinase 1) (P70S6K1) (p70-S6K 1) (Ribosomal protein S6 kinase I) (Serine/threonine-protein kinase 14A) (p70 ribosomal S6 kinase alpha) (p70 S6 kinase alpha) (p70 S6K-alpha) (p70 S6KA)	T	True	True	True	False	False	True
Lib 7	P27816-280	P27816-280	MAP4-280	Reviewed	Microtubule-associated protein 4 (MAP-4)	S	True	False	False	False	False	False
Lib 7	P27816-928	P27816-928	MAP4-928	Reviewed	Microtubule-associated protein 4 (MAP-4)	S	False	True	False	False	False	True
Lib 7	P28482-185	P28482-185	MAPK1-185	Reviewed	Mitogen-activated protein kinase 1 (MAP kinase 1) (MAPK 1) (EC 2.7.11.24) (ERT1) (Extracellular signal-regulated kinase 2) (ERK-2) (MAP kinase isoform p42) (p42-MAPK) (Mitogen-activated protein kinase 2) (MAP kinase 2) (MAPK 2)	T	True	True	True	True	True	True
Lib 7	P28482-190	P28482-190	MAPK1-190	Reviewed	Mitogen-activated protein kinase 1 (MAP kinase 1) (MAPK 1) (EC 2.7.11.24) (ERT1) (Extracellular signal-regulated kinase 2) (ERK-2) (MAP kinase isoform p42) (p42-MAPK) (Mitogen-activated protein kinase 2) (MAP kinase 2) (MAPK 2)	T	True	False	False	False	False	False
Lib 7	P35269-433	P35269-433	GTF2F1-433	Reviewed	General transcription factor IIF subunit 1 (General transcription factor IIF 74 kDa subunit) (Transcription initiation factor IIF subunit alpha) (TFIIF-alpha) (Transcription initiation factor RAP74)	S	True	True	False	False	False	True
Lib 7	P35269-389	P35269-389	GTF2F1-389	Reviewed	General transcription factor IIF subunit 1 (General transcription factor IIF 74 kDa subunit) (Transcription initiation factor IIF subunit alpha) (TFIIF-alpha) (Transcription initiation factor RAP74)	T	True	False	False	True	False	True
Lib 7	P35611-431	P35611-431	ADD1-431	Reviewed	Alpha-adducin (Erythrocyte adducin subunit alpha)	S	True	False	False	False	False	False
Lib 7	P35611-436	P35611-436	ADD1-436	Reviewed	Alpha-adducin (Erythrocyte adducin subunit alpha)	S	True	False	True	False	False	True
Lib 7	P42684-936	P42684-936	ABL2-936	Reviewed	Tyrosine-protein kinase ABL2 (EC 2.7.10.2) (Abelson murine leukemia viral oncogene homolog 2) (Abelson tyrosine-protein kinase 2) (Abelson-related gene protein) (Tyrosine-protein kinase ARG)	S	True	False	False	False	False	False
Lib 7	P46100-594	P46100-594	ATRX-594	Reviewed	Transcriptional regulator ATRX (EC 3.6.4.12) (ATP-dependent helicase ATRX) (X-linked helicase II) (X-linked nuclear protein) (XNP) (Znf-HX)	S	False	False	False	False	False	False
Lib 7	P46100-598	P46100-598	ATRX-598	Reviewed	Transcriptional regulator ATRX (EC 3.6.4.12) (ATP-dependent helicase ATRX) (X-linked helicase II) (X-linked nuclear protein) (XNP) (Znf-HX)	S	False	False	False	False	False	False
Lib 7	P48960-831	P48960-831	ADGRE5-831	Reviewed	Adhesion G protein-coupled receptor E5 (Leukocyte antigen CD97) (CD antigen CD97) [Cleaved into: Adhesion G protein-coupled receptor E5 subunit alpha; Adhesion G protein-coupled receptor E5 subunit beta]	S	False	True	False	True	True	True
Lib 7	P49840-21	P49840-21	GSK3A-21	Reviewed	Glycogen synthase kinase-3 alpha (GSK-3 alpha) (EC 2.7.11.26) (Serine/threonine-protein kinase GSK3A) (EC 2.7.11.1)	S	False	False	False	False	False	False
Lib 7	P50548-20	P50548-20	ERF-20	Reviewed	ETS domain-containing transcription factor ERF (Ets2 repressor factor) (PE-2)	S	True	False	False	False	False	False
Lib 7	P50548-3	P50548-3	ERF-3	Reviewed	ETS domain-containing transcription factor ERF (Ets2 repressor factor) (PE-2)	T	False	False	False	False	False	False
Lib 7	P51149-72	P51149-72	RAB7A-72	Reviewed	Ras-related protein Rab-7a	S	False	False	False	False	True	True
Lib 7	P62753-235	P62753-235	RPS6-235	Reviewed	40S ribosomal protein S6 (Phosphoprotein NP33) (Small ribosomal subunit protein eS6)	S	False	True	True	False	False	True
Lib 7	P62753-236	P62753-236	RPS6-236	Reviewed	40S ribosomal protein S6 (Phosphoprotein NP33) (Small ribosomal subunit protein eS6)	S	False	True	True	False	True	True
Lib 7	P62753-240	P62753-240	RPS6-240	Reviewed	40S ribosomal protein S6 (Phosphoprotein NP33) (Small ribosomal subunit protein eS6)	S	False	True	True	False	True	True
Lib 7	P78347-210	P78347-210	GTF2I-210	Reviewed	General transcription factor II-I (GTFII-I) (TFII-I) (Bruton tyrosine kinase-associated protein 135) (BAP-135) (BTK-associated protein 135) (SRF-Phox1-interacting protein) (SPIN) (Williams-Beuren syndrome chromosomal region 6 protein)	S	True	True	False	False	False	True
Lib 7	P85037-416	P85037-416	FOXK1-416	Reviewed	Forkhead box protein K1 (Myocyte nuclear factor) (MNF)	S	False	True	False	False	False	True
Lib 7	P85037-420	P85037-420	FOXK1-420	Reviewed	Forkhead box protein K1 (Myocyte nuclear factor) (MNF)	S	False	True	True	False	False	True
Lib 7	P85037-428	P85037-428	FOXK1-428	Reviewed	Forkhead box protein K1 (Myocyte nuclear factor) (MNF)	S	False	True	False	True	False	True
Lib 7	P85037-441	P85037-441	FOXK1-441	Reviewed	Forkhead box protein K1 (Myocyte nuclear factor) (MNF)	S	False	True	True	False	False	True
Lib 7	P85037-436	P85037-436	FOXK1-436	Reviewed	Forkhead box protein K1 (Myocyte nuclear factor) (MNF)	T	False	True	True	False	True	True
Lib 7	P98082-401	P98082-401	DAB2-401	Reviewed	Disabled homolog 2 (Adaptor molecule disabled-2) (Differentially expressed in ovarian carcinoma 2) (DOC-2) (Differentially-expressed protein 2)	S	False	True	False	False	False	True
Lib 7	Q01082-2187	Q01082-2187	SPTBN1-2187	Reviewed	Spectrin beta chain, non-erythrocytic 1 (Beta-II spectrin) (Fodrin beta chain) (Spectrin, non-erythroid beta chain 1)	T	False	True	False	False	True	True
Lib 7	Q01082-2328	Q01082-2328	SPTBN1-2328	Reviewed	Spectrin beta chain, non-erythrocytic 1 (Beta-II spectrin) (Fodrin beta chain) (Spectrin, non-erythroid beta chain 1)	T	False	True	False	False	True	True
Lib 7	Q01167-381	Q01167-381	FOXK2-381	Reviewed	Forkhead box protein K2 (G/T-mismatch specific binding protein) (nGTBP) (Interleukin enhancer-binding factor 1)	S	True	False	False	False	False	False
Lib 7	Q01167-389	Q01167-389	FOXK2-389	Reviewed	Forkhead box protein K2 (G/T-mismatch specific binding protein) (nGTBP) (Interleukin enhancer-binding factor 1)	T	True	False	False	False	False	False
Lib 7	Q01970-537	Q01970-537	PLCB3-537	Reviewed	1-phosphatidylinositol 4,5-bisphosphate phosphodiesterase beta-3 (EC 3.1.4.11) (Phosphoinositide phospholipase C-beta-3) (Phospholipase C-beta-3) (PLC-beta-3)	S	False	True	False	True	False	True
Lib 7	Q02952-612	Q02952-612	AKAP12-612	Reviewed	A-kinase anchor protein 12 (AKAP-12) (A-kinase anchor protein 250 kDa) (AKAP 250) (Gravin) (Myasthenia gravis autoantigen)	S	True	False	True	False	False	True
Lib 7	Q02952-608	Q02952-608	AKAP12-608	Reviewed	A-kinase anchor protein 12 (AKAP-12) (A-kinase anchor protein 250 kDa) (AKAP 250) (Gravin) (Myasthenia gravis autoantigen)	T	True	False	False	False	False	False
Lib 7	Q04637-704	Q04637-704	EIF4G1-704	Reviewed	Eukaryotic translation initiation factor 4 gamma 1 (eIF-4-gamma 1) (eIF-4G 1) (eIF-4G1) (p220)	S	True	False	False	False	False	False
Lib 7	Q09161-22	Q09161-22	NCBP1-22	Reviewed	Nuclear cap-binding protein subunit 1 (80 kDa nuclear cap-binding protein) (CBP80) (NCBP 80 kDa subunit)	S	False	True	True	True	True	True
Lib 7	Q09666-135	Q09666-135	AHNAK-135	Reviewed	Neuroblast differentiation-associated protein AHNAK (Desmoyokin)	S	False	True	False	False	True	True
Lib 7	Q09666-210	Q09666-210	AHNAK-210	Reviewed	Neuroblast differentiation-associated protein AHNAK (Desmoyokin)	S	False	False	False	False	False	False
Lib 7	Q09666-3412	Q09666-3412	AHNAK-3412	Reviewed	Neuroblast differentiation-associated protein AHNAK (Desmoyokin)	S	False	False	False	False	True	True
Lib 7	Q09666-501	Q09666-501	AHNAK-501	Reviewed	Neuroblast differentiation-associated protein AHNAK (Desmoyokin)	S	True	False	False	False	False	False
Lib 7	Q09666-5110	Q09666-5110	AHNAK-5110	Reviewed	Neuroblast differentiation-associated protein AHNAK (Desmoyokin)	S	False	True	True	False	True	True
Lib 7	Q09666-511	Q09666-511	AHNAK-511	Reviewed	Neuroblast differentiation-associated protein AHNAK (Desmoyokin)	S	False	True	True	False	False	True
Lib 7	Q09666-5731	Q09666-5731	AHNAK-5731	Reviewed	Neuroblast differentiation-associated protein AHNAK (Desmoyokin)	S	False	False	True	False	False	True
Lib 7	Q09666-5739	Q09666-5739	AHNAK-5739	Reviewed	Neuroblast differentiation-associated protein AHNAK (Desmoyokin)	S	False	False	True	True	False	True
Lib 7	Q09666-5763	Q09666-5763	AHNAK-5763	Reviewed	Neuroblast differentiation-associated protein AHNAK (Desmoyokin)	S	False	True	True	True	False	True
Lib 7	Q09666-5830	Q09666-5830	AHNAK-5830	Reviewed	Neuroblast differentiation-associated protein AHNAK (Desmoyokin)	S	False	False	False	True	False	True
Lib 7	Q09666-5857	Q09666-5857	AHNAK-5857	Reviewed	Neuroblast differentiation-associated protein AHNAK (Desmoyokin)	S	False	True	True	False	False	True
Lib 7	Q09666-4100	Q09666-4100	AHNAK-4100	Reviewed	Neuroblast differentiation-associated protein AHNAK (Desmoyokin)	T	False	True	True	False	True	True
Lib 7	Q09666-4766	Q09666-4766	AHNAK-4766	Reviewed	Neuroblast differentiation-associated protein AHNAK (Desmoyokin)	T	False	False	True	False	False	True
Lib 7	Q09666-490	Q09666-490	AHNAK-490	Reviewed	Neuroblast differentiation-associated protein AHNAK (Desmoyokin)	T	True	True	True	False	False	True
Lib 7	Q09666-5824	Q09666-5824	AHNAK-5824	Reviewed	Neuroblast differentiation-associated protein AHNAK (Desmoyokin)	T	False	True	True	True	False	True
Lib 7	Q0ZGT2-243	Q0ZGT2-243	NEXN-243	Reviewed	Nexilin (F-actin-binding protein) (Nelin)	S	True	False	False	False	False	False
Lib 7	Q12888-366	Q12888-366	TP53BP1-366	Reviewed	TP53-binding protein 1 (53BP1) (p53-binding protein 1) (p53BP1)	S	False	True	False	False	False	True
Lib 7	Q12888-1056	Q12888-1056	TP53BP1-1056	Reviewed	TP53-binding protein 1 (53BP1) (p53-binding protein 1) (p53BP1)	T	True	True	True	False	False	True
Lib 7	Q13263-541	Q13263-541	TRIM28-541	Reviewed	Transcription intermediary factor 1-beta (TIF1-beta) (E3 SUMO-protein ligase TRIM28) (EC 2.3.2.27) (KRAB-associated protein 1) (KAP-1) (KRAB-interacting protein 1) (KRIP-1) (Nuclear corepressor KAP-1) (RING finger protein 96) (RING-type E3 ubiquitin transferase TIF1-beta) (Tripartite motif-containing protein 28)	T	True	True	False	False	False	True
Lib 7	Q13541-65	Q13541-65	EIF4EBP1-65	Reviewed	Eukaryotic translation initiation factor 4E-binding protein 1 (4E-BP1) (eIF4E-binding protein 1) (Phosphorylated heat- and acid-stable protein regulated by insulin 1) (PHAS-I)	S	False	True	True	False	False	True
Lib 7	Q13542-65	Q13542-65	EIF4EBP2-65	Reviewed	Eukaryotic translation initiation factor 4E-binding protein 2 (4E-BP2) (eIF4E-binding protein 2)	S	False	True	False	False	False	True
Lib 7	Q13542-70	Q13542-70	EIF4EBP2-70	Reviewed	Eukaryotic translation initiation factor 4E-binding protein 2 (4E-BP2) (eIF4E-binding protein 2)	T	False	True	False	True	False	True
Lib 7	Q13625-556	Q13625-556	TP53BP2-556	Reviewed	Apoptosis-stimulating of p53 protein 2 (Bcl2-binding protein) (Bbp) (Renal carcinoma antigen NY-REN-51) (Tumor suppressor p53-binding protein 2) (53BP2) (p53-binding protein 2) (p53BP2)	S	True	False	False	True	False	True
Lib 7	Q14247-418	Q14247-418	CTTN-418	Reviewed	Src substrate cortactin (Amplaxin) (Oncogene EMS1)	S	False	False	True	False	False	True
Lib 7	Q14315-2233	Q14315-2233	FLNC-2233	Reviewed	Filamin-C (FLN-C) (FLNc) (ABP-280-like protein) (ABP-L) (Actin-binding-like protein) (Filamin-2) (Gamma-filamin)	S	False	False	False	False	True	True
Lib 7	Q14D04-430	Q14D04-430	VEPH1-430	Reviewed	Ventricular zone-expressed PH domain-containing protein homolog 1 (Protein melted)	S	True	False	False	False	False	False
Lib 7	Q15149-4396	Q15149-4396	PLEC-4396	Reviewed	Plectin (PCN) (PLTN) (Hemidesmosomal protein 1) (HD1) (Plectin-1)	S	False	False	False	False	False	False
Lib 7	Q15149-4622	Q15149-4622	PLEC-4622	Reviewed	Plectin (PCN) (PLTN) (Hemidesmosomal protein 1) (HD1) (Plectin-1)	S	False	False	False	False	False	False
Lib 7	Q15149-4626	Q15149-4626	PLEC-4626	Reviewed	Plectin (PCN) (PLTN) (Hemidesmosomal protein 1) (HD1) (Plectin-1)	S	False	False	False	False	False	False
Lib 7	Q15365-264	Q15365-264	PCBP1-264	Reviewed	Poly(rC)-binding protein 1 (Alpha-CP1) (Heterogeneous nuclear ribonucleoprotein E1) (hnRNP E1) (Nucleic acid-binding protein SUB2.3)	S	False	False	False	False	False	False
Lib 7	Q15366-272	Q15366-272	PCBP2-272	Reviewed	Poly(rC)-binding protein 2 (Alpha-CP2) (Heterogeneous nuclear ribonucleoprotein E2) (hnRNP E2)	S	True	True	False	False	False	True
Lib 7	Q15742-162	Q15742-162	NAB2-162	Reviewed	NGFI-A-binding protein 2 (EGR-1-binding protein 2) (Melanoma-associated delayed early response protein) (Protein MADER)	S	False	True	True	True	False	True
Lib 7	Q15746-1760	Q15746-1760	MYLK-1760	Reviewed	Myosin light chain kinase, smooth muscle (MLCK) (smMLCK) (EC 2.7.11.18) (Kinase-related protein) (KRP) (Telokin) [Cleaved into: Myosin light chain kinase, smooth muscle, deglutamylated form]	S	False	False	False	False	False	False
Lib 7	Q15746-1776	Q15746-1776	MYLK-1776	Reviewed	Myosin light chain kinase, smooth muscle (MLCK) (smMLCK) (EC 2.7.11.18) (Kinase-related protein) (KRP) (Telokin) [Cleaved into: Myosin light chain kinase, smooth muscle, deglutamylated form]	S	False	False	False	False	False	False
Lib 7	Q15746-343	Q15746-343	MYLK-343	Reviewed	Myosin light chain kinase, smooth muscle (MLCK) (smMLCK) (EC 2.7.11.18) (Kinase-related protein) (KRP) (Telokin) [Cleaved into: Myosin light chain kinase, smooth muscle, deglutamylated form]	S	False	False	False	False	False	False
Lib 7	Q15746-331	Q15746-331	MYLK-331	Reviewed	Myosin light chain kinase, smooth muscle (MLCK) (smMLCK) (EC 2.7.11.18) (Kinase-related protein) (KRP) (Telokin) [Cleaved into: Myosin light chain kinase, smooth muscle, deglutamylated form]	T	True	False	False	False	False	False
Lib 7	Q15746-335	Q15746-335	MYLK-335	Reviewed	Myosin light chain kinase, smooth muscle (MLCK) (smMLCK) (EC 2.7.11.18) (Kinase-related protein) (KRP) (Telokin) [Cleaved into: Myosin light chain kinase, smooth muscle, deglutamylated form]	T	True	False	False	False	False	False
Lib 7	Q15942-344	Q15942-344	ZYX-344	Reviewed	Zyxin (Zyxin-2)	S	False	True	True	True	True	True
Lib 7	Q16204-244	Q16204-244	CCDC6-244	Reviewed	Coiled-coil domain-containing protein 6 (Papillary thyroid carcinoma-encoded protein) (Protein H4)	S	False	True	False	True	False	True
Lib 7	Q1RLN5-176	Q8IWW6-176;Q1RLN5-176	ARHGAP12-176;ARHGAP12-176	Reviewed;Unreviewed	Rho GTPase-activating protein 12 (Rho-type GTPase-activating protein 12);ARHGAP12 protein (Rho GTPase-activating protein 12)	S	True	True	False	True	False	True
Lib 7	Q3V6T2-1417	Q3V6T2-1417	CCDC88A-1417	Reviewed	Girdin (Akt phosphorylation enhancer) (APE) (Coiled-coil domain-containing protein 88A) (G alpha-interacting vesicle-associated protein) (GIV) (Girders of actin filament) (Hook-related protein 1) (HkRP1)	S	False	False	False	False	False	False
Lib 7	Q52LW3-1029	Q52LW3-1029	ARHGAP29-1029	Reviewed	Rho GTPase-activating protein 29 (PTPL1-associated RhoGAP protein 1) (Rho-type GTPase-activating protein 29)	S	True	False	False	False	False	False
Lib 7	Q52LW3-913	Q52LW3-913	ARHGAP29-913	Reviewed	Rho GTPase-activating protein 29 (PTPL1-associated RhoGAP protein 1) (Rho-type GTPase-activating protein 29)	S	False	True	False	False	False	True
Lib 7	Q53EL6-76	Q53EL6-76	PDCD4-76	Reviewed	Programmed cell death protein 4 (Neoplastic transformation inhibitor protein) (Nuclear antigen H731-like) (Protein 197/15a)	S	False	True	True	False	True	True
Lib 7	Q5SQI0-315	Q5SQI0-315	ATAT1-315	Reviewed	Alpha-tubulin N-acetyltransferase 1 (Alpha-TAT) (Alpha-TAT1) (TAT) (EC 2.3.1.108) (Acetyltransferase mec-17 homolog)	S	False	True	False	False	True	True
Lib 7	Q5T1M5-307	Q5T1M5-307	FKBP15-307	Reviewed	FK506-binding protein 15 (FKBP-15) (133 kDa FK506-binding protein) (133 kDa FKBP) (FKBP-133) (WASP- and FKBP-like protein) (WAFL)	S	False	False	False	False	False	False
Lib 7	Q5T1M5-311	Q5T1M5-311	FKBP15-311	Reviewed	FK506-binding protein 15 (FKBP-15) (133 kDa FK506-binding protein) (133 kDa FKBP) (FKBP-133) (WASP- and FKBP-like protein) (WAFL)	S	False	True	False	False	False	True
Lib 7	Q5VZ89-1325	Q5VZ89-1325	DENND4C-1325	Reviewed	DENN domain-containing protein 4C	S	False	False	False	False	False	False
Lib 7	Q5VZL5-1181	Q5VZL5-1181	ZMYM4-1181	Reviewed	Zinc finger MYM-type protein 4 (Zinc finger protein 262)	S	False	True	False	False	True	True
Lib 7	Q63ZY3-540	Q63ZY3-540	KANK2-540	Reviewed	KN motif and ankyrin repeat domain-containing protein 2 (Ankyrin repeat domain-containing protein 25) (Matrix-remodeling-associated protein 3) (SRC-1-interacting protein) (SIP) (SRC-interacting protein) (SRC1-interacting protein)	S	False	True	True	False	True	True
Lib 7	Q68CZ2-776	Q68CZ2-776	TNS3-776	Reviewed	Tensin-3 (Tensin-like SH2 domain-containing protein 1) (Tumor endothelial marker 6)	S	False	False	False	True	True	True
Lib 7	Q6PKG0-766	Q6PKG0-766	LARP1-766	Reviewed	La-related protein 1 (La ribonucleoprotein domain family member 1)	S	False	False	False	False	False	False
Lib 7	Q6PKG0-774	Q6PKG0-774	LARP1-774	Reviewed	La-related protein 1 (La ribonucleoprotein domain family member 1)	S	False	False	False	False	False	False
Lib 7	Q6PKG0-376	Q6PKG0-376	LARP1-376	Reviewed	La-related protein 1 (La ribonucleoprotein domain family member 1)	T	False	True	False	False	False	True
Lib 7	Q6R327-1591	Q6R327-1591	RICTOR-1591	Reviewed	Rapamycin-insensitive companion of mTOR (AVO3 homolog) (hAVO3)	S	False	False	False	True	False	True
Lib 7	Q7KZ85-1535	Q7KZ85-1535	SUPT6H-1535	Reviewed	Transcription elongation factor SPT6 (hSPT6) (Histone chaperone suppressor of Ty6) (Tat-cotransactivator 2 protein) (Tat-CT2 protein)	S	True	False	True	False	False	True
Lib 7	Q7L804-388	Q7L804-388	RAB11FIP2-388	Reviewed	Rab11 family-interacting protein 2 (Rab11-FIP2) (NRip11)	S	False	False	False	False	False	False
Lib 7	Q7Z5H3-395	Q7Z5H3-395	ARHGAP22-395	Reviewed	Rho GTPase-activating protein 22 (Rho-type GTPase-activating protein 22)	S	False	False	False	False	False	False
Lib 7	Q86TB9-194	Q86TB9-194	PATL1-194	Reviewed	Protein PAT1 homolog 1 (PAT1-like protein 1) (Protein PAT1 homolog b) (Pat1b) (hPat1b)	T	False	False	False	False	False	False
Lib 7	Q86UU1-430	Q86UU1-430	PHLDB1-430	Reviewed	Pleckstrin homology-like domain family B member 1 (Protein LL5-alpha)	S	False	False	False	False	True	True
Lib 7	Q86UU1-470	Q86UU1-470	PHLDB1-470	Reviewed	Pleckstrin homology-like domain family B member 1 (Protein LL5-alpha)	S	True	False	False	False	False	False
Lib 7	Q86XL3-268	Q86XL3-268	ANKLE2-268	Reviewed	Ankyrin repeat and LEM domain-containing protein 2 (LEM domain-containing protein 4)	S	False	False	False	False	False	False
Lib 7	Q8IVF2-4477	Q8IVF2-4477	AHNAK2-4477	Reviewed	Protein AHNAK2	S	False	True	False	False	False	True
Lib 7	Q8IY63-720	Q8IY63-720	AMOTL1-720	Reviewed	Angiomotin-like protein 1	S	False	False	False	False	False	False
Lib 7	Q8N108-491	Q8N108-491	MIER1-491	Reviewed	Mesoderm induction early response protein 1 (Early response 1) (Er1) (Mi-er1) (hMi-er1)	S	True	False	False	True	False	True
Lib 7	Q8N1W1-758	Q8N1W1-758	ARHGEF28-758	Reviewed	Rho guanine nucleotide exchange factor 28 (190 kDa guanine nucleotide exchange factor) (p190-RhoGEF) (p190RhoGEF) (Rho guanine nucleotide exchange factor)	S	True	False	False	False	False	False
Lib 7	Q8N3D4-310	Q8N3D4-310	EHBP1L1-310	Reviewed	EH domain-binding protein 1-like protein 1	S	False	False	True	False	False	True
Lib 7	Q8N3F8-484	Q8N3F8-484	MICALL1-484	Reviewed	MICAL-like protein 1 (Molecule interacting with Rab13) (MIRab13)	S	True	False	False	False	False	False
Lib 7	Q8N3F8-486	Q8N3F8-486	MICALL1-486	Reviewed	MICAL-like protein 1 (Molecule interacting with Rab13) (MIRab13)	S	True	False	False	True	False	True
Lib 7	Q8N6H7-368	Q8N6H7-368	ARFGAP2-368	Reviewed	ADP-ribosylation factor GTPase-activating protein 2 (ARF GAP 2) (GTPase-activating protein ZNF289) (Zinc finger protein 289)	S	False	True	False	False	False	True
Lib 7	Q8NCE2-530	Q8NCE2-530	MTMR14-530	Reviewed	Myotubularin-related protein 14 (EC 3.1.3.-) (HCV NS5A-transactivated protein 4 splice variant A-binding protein 1) (NS5ATP4ABP1) (hJumpy)	S	False	True	False	False	False	True
Lib 7	Q8ND56-178	Q8ND56-178	LSM14A-178	Reviewed	Protein LSM14 homolog A (Protein FAM61A) (Protein SCD6 homolog) (Putative alpha-synuclein-binding protein) (AlphaSNBP) (RNA-associated protein 55A) (hRAP55) (hRAP55A)	S	False	True	False	False	False	True
Lib 7	Q8NE71-105	Q8NE71-105	ABCF1-105	Reviewed	ATP-binding cassette sub-family F member 1 (ATP-binding cassette 50) (TNF-alpha-stimulated ABC protein)	S	True	False	False	False	False	False
Lib 7	Q8NEY1-490	Q8NEY1-490	NAV1-490	Reviewed	Neuron navigator 1 (Pore membrane and/or filament-interacting-like protein 3) (Steerin-1) (Unc-53 homolog 1) (unc53H1)	S	False	False	False	False	False	False
Lib 7	Q8NFC6-2973	Q8NFC6-2973	BOD1L1-2973	Reviewed	Biorientation of chromosomes in cell division protein 1-like 1	S	False	True	False	False	False	True
Lib 7	Q8TDM6-841	Q8TDM6-841	DLG5-841	Reviewed	Disks large homolog 5 (Discs large protein P-dlg) (Placenta and prostate DLG)	S	True	False	False	False	False	False
Lib 7	Q8TDM6-972	Q8TDM6-972	DLG5-972	Reviewed	Disks large homolog 5 (Discs large protein P-dlg) (Placenta and prostate DLG)	S	True	False	False	False	False	False
Lib 7	Q8WUF5-187	Q8WUF5-187	PPP1R13L-187	Reviewed	RelA-associated inhibitor (Inhibitor of ASPP protein) (Protein iASPP) (NFkB-interacting protein 1) (PPP1R13B-like protein)	S	False	False	False	False	False	False
Lib 7	Q8WUF5-358	Q8WUF5-358	PPP1R13L-358	Reviewed	RelA-associated inhibitor (Inhibitor of ASPP protein) (Protein iASPP) (NFkB-interacting protein 1) (PPP1R13B-like protein)	S	False	False	False	False	True	True
Lib 7	Q8WUM9-335	Q8WUM9-335	SLC20A1-335	Reviewed	Sodium-dependent phosphate transporter 1 (Gibbon ape leukemia virus receptor 1) (GLVR-1) (Leukemia virus receptor 1 homolog) (Phosphate transporter 1) (PiT-1) (Solute carrier family 20 member 1)	S	False	True	False	False	False	True
Lib 7	Q8WVC0-658	Q8WVC0-658	LEO1-658	Reviewed	RNA polymerase-associated protein LEO1 (Replicative senescence down-regulated leo1-like protein)	S	False	False	False	True	False	True
Lib 7	Q8WX93-641	Q8WX93-641	PALLD-641	Reviewed	Palladin (SIH002) (Sarcoma antigen NY-SAR-77)	S	False	False	False	False	False	False
Lib 7	Q8WX93-893	Q8WX93-893	PALLD-893	Reviewed	Palladin (SIH002) (Sarcoma antigen NY-SAR-77)	S	False	True	True	True	False	True
Lib 7	Q92538-1784	Q92538-1784	GBF1-1784	Reviewed	Golgi-specific brefeldin A-resistance guanine nucleotide exchange factor 1 (BFA-resistant GEF 1)	S	False	True	False	False	False	True
Lib 7	Q92545-1863	Q92545-1863	TMEM131-1863	Reviewed	Transmembrane protein 131 (Protein RW1)	S	False	False	False	False	False	False
Lib 7	Q92614-160	Q92614-160	MYO18A-160	Reviewed	Unconventional myosin-XVIIIa (Molecule associated with JAK3 N-terminus) (MAJN) (Myosin containing a PDZ domain) (Surfactant protein receptor SP-R210) (SP-R210)	S	False	False	False	False	False	False
Lib 7	Q92614-164	Q92614-164	MYO18A-164	Reviewed	Unconventional myosin-XVIIIa (Molecule associated with JAK3 N-terminus) (MAJN) (Myosin containing a PDZ domain) (Surfactant protein receptor SP-R210) (SP-R210)	S	False	False	False	False	False	False
Lib 7	Q92934-99	Q92934-99	BAD-99	Reviewed	Bcl2-associated agonist of cell death (BAD) (Bcl-2-binding component 6) (Bcl-2-like protein 8) (Bcl2-L-8) (Bcl-xL/Bcl-2-associated death promoter) (Bcl2 antagonist of cell death)	S	True	False	False	False	False	False
Lib 7	Q96B36-246	Q96B36-246	AKT1S1-246	Reviewed	Proline-rich AKT1 substrate 1 (40 kDa proline-rich AKT substrate)	T	False	False	False	False	False	False
Lib 7	Q96EQ0-297	Q96EQ0-297	SGTB-297	Reviewed	Small glutamine-rich tetratricopeptide repeat-containing protein beta (Beta-SGT) (Small glutamine-rich protein with tetratricopeptide repeats 2)	S	False	True	False	True	False	True
Lib 7	Q96N67-1432	Q96N67-1432	DOCK7-1432	Reviewed	Dedicator of cytokinesis protein 7	S	False	True	False	True	False	True
Lib 7	Q96PE2-914	Q96PE2-914	ARHGEF17-914	Reviewed	Rho guanine nucleotide exchange factor 17 (164 kDa Rho-specific guanine-nucleotide exchange factor) (p164-RhoGEF) (p164RhoGEF) (Tumor endothelial marker 4)	S	False	False	False	False	True	True
Lib 7	Q96RT1-1158	Q96RT1-1158	ERBIN-1158	Reviewed	Erbin (Densin-180-like protein) (Erbb2-interacting protein) (Protein LAP2)	S	False	False	False	False	False	False
Lib 7	Q96RT1-1179	Q96RT1-1179	ERBIN-1179	Reviewed	Erbin (Densin-180-like protein) (Erbb2-interacting protein) (Protein LAP2)	S	True	True	False	True	True	True
Lib 7	Q96TA1-692	Q96TA1-692	NIBAN2-692	Reviewed	Protein Niban 2 (Meg-3) (Melanoma invasion by ERK) (MINERVA) (Niban-like protein 1) (Protein FAM129B)	S	False	True	False	False	False	True
Lib 7	Q96TA1-696	Q96TA1-696	NIBAN2-696	Reviewed	Protein Niban 2 (Meg-3) (Melanoma invasion by ERK) (MINERVA) (Niban-like protein 1) (Protein FAM129B)	S	False	True	True	True	False	True
Lib 7	Q9BV36-337	Q9BV36-337	MLPH-337	Reviewed	Melanophilin (Exophilin-3) (Slp homolog lacking C2 domains a) (SlaC2-a) (Synaptotagmin-like protein 2a)	S	False	False	False	False	True	True
Lib 7	Q9BVS4-337	Q9BVS4-337	RIOK2-337	Reviewed	Serine/threonine-protein kinase RIO2 (EC 2.7.11.1) (RIO kinase 2)	S	True	False	True	False	False	True
Lib 7	Q9BWH2-151	Q9BWH2-151	FUNDC2-151	Reviewed	FUN14 domain-containing protein 2 (Cervical cancer proto-oncogene 3 protein) (HCC-3) (Hepatitis C virus core-binding protein 6)	S	False	False	False	True	False	True
Lib 7	Q9BY89-1760	Q9BY89-1760	KIAA1671-1760	Reviewed	Uncharacterized protein KIAA1671	S	False	False	False	True	False	True
Lib 7	Q9BYX2-915	Q9BYX2-915	TBC1D2-915	Reviewed	TBC1 domain family member 2A (Armus) (Prostate antigen recognized and identified by SEREX 1) (PARIS-1)	S	True	False	True	False	False	True
Lib 7	Q9BYX2-920	Q9BYX2-920	TBC1D2-920	Reviewed	TBC1 domain family member 2A (Armus) (Prostate antigen recognized and identified by SEREX 1) (PARIS-1)	S	True	True	True	True	False	True
Lib 7	Q9BZL4-407	Q9BZL4-407	PPP1R12C-407	Reviewed	Protein phosphatase 1 regulatory subunit 12C (Protein phosphatase 1 myosin-binding subunit of 85 kDa) (Protein phosphatase 1 myosin-binding subunit p85)	S	False	True	False	True	False	True
Lib 7	Q9C0C2-1385	Q9C0C2-1385	TNKS1BP1-1385	Reviewed	182 kDa tankyrase-1-binding protein	S	True	True	True	False	False	True
Lib 7	Q9C0C2-429	Q9C0C2-429	TNKS1BP1-429	Reviewed	182 kDa tankyrase-1-binding protein	S	False	False	False	True	True	True
Lib 7	Q9C0C2-691	Q9C0C2-691	TNKS1BP1-691	Reviewed	182 kDa tankyrase-1-binding protein	S	False	False	False	False	False	False
Lib 7	Q9C0D5-67	Q9C0D5-67	TANC1-67	Reviewed	Protein TANC1 (Tetratricopeptide repeat, ankyrin repeat and coiled-coil domain-containing protein 1)	S	True	False	False	False	True	True
Lib 7	Q9C0I1-564	Q9C0I1-564	MTMR12-564	Reviewed	Myotubularin-related protein 12 (Inactive phosphatidylinositol 3-phosphatase 12) (Phosphatidylinositol 3 phosphate 3-phosphatase adapter subunit) (3-PAP) (3-phosphatase adapter protein)	S	False	True	False	False	False	True
Lib 7	Q9H788-315	Q9H788-315	SH2D4A-315	Reviewed	SH2 domain-containing protein 4A (Protein SH(2)A) (Protein phosphatase 1 regulatory subunit 38)	S	False	True	True	False	True	True
Lib 7	Q9H792-587	Q9H792-587	PEAK1-587	Reviewed	Inactive tyrosine-protein kinase PEAK1 (Pseudopodium-enriched atypical kinase 1) (Sugen kinase 269) (Tyrosine-protein kinase SgK269)	S	False	False	False	True	False	True
Lib 7	Q9H7D0-1789	Q9H7D0-1789	DOCK5-1789	Reviewed	Dedicator of cytokinesis protein 5	S	False	True	False	False	False	True
Lib 7	Q9H7D0-1794	Q9H7D0-1794	DOCK5-1794	Reviewed	Dedicator of cytokinesis protein 5	T	False	True	False	False	False	True
Lib 7	Q9H8W4-226	Q9H8W4-226	PLEKHF2-226	Reviewed	Pleckstrin homology domain-containing family F member 2 (PH domain-containing family F member 2) (Endoplasmic reticulum-associated apoptosis-involved protein containing PH and FYVE domains) (EAPF) (PH and FYVE domain-containing protein 2) (Phafin-2) (Phafin2) (Zinc finger FYVE domain-containing protein 18)	S	False	True	False	False	False	True
Lib 7	Q9H8Y8-222	Q9H8Y8-222	GORASP2-222	Reviewed	Golgi reassembly-stacking protein 2 (GRS2) (Golgi phosphoprotein 6) (GOLPH6) (Golgi reassembly-stacking protein of 55 kDa) (GRASP55) (p59)	T	True	False	True	True	False	True
Lib 7	Q9H8Y8-225	Q9H8Y8-225	GORASP2-225	Reviewed	Golgi reassembly-stacking protein 2 (GRS2) (Golgi phosphoprotein 6) (GOLPH6) (Golgi reassembly-stacking protein of 55 kDa) (GRASP55) (p59)	T	True	False	True	False	False	True
Lib 7	Q9H910-97	Q9H910-97	JPT2-97	Reviewed	Jupiter microtubule associated homolog 2 (Hematological and neurological expressed 1-like protein) (HN1-like protein)	S	True	True	False	False	False	True
Lib 7	Q9HB90-15	Q9HB90-15	RRAGC-15	Reviewed	Ras-related GTP-binding protein C (Rag C) (RagC) (EC 3.6.5.-) (GTPase-interacting protein 2) (TIB929)	S	True	False	False	True	False	True
Lib 7	Q9NRY4-589	Q9NRY4-589	ARHGAP35-589	Reviewed	Rho GTPase-activating protein 35 (Glucocorticoid receptor DNA-binding factor 1) (Glucocorticoid receptor repression factor 1) (GRF-1) (Rho GAP p190A) (p190-A)	S	False	True	False	False	True	True
Lib 7	Q9NYL2-633	Q9NYL2-633	MAP3K20-633	Reviewed	Mitogen-activated protein kinase kinase kinase 20 (EC 2.7.11.25) (Human cervical cancer suppressor gene 4 protein) (HCCS-4) (Leucine zipper- and sterile alpha motif-containing kinase) (MLK-like mitogen-activated protein triple kinase) (Mitogen-activated protein kinase kinase kinase MLT) (Mixed lineage kinase-related kinase) (MLK-related kinase) (MRK) (Sterile alpha motif- and leucine zipper-conta…	S	False	False	False	False	False	False
Lib 7	Q9P0K7-297	Q9P0K7-297	RAI14-297	Reviewed	Ankycorbin (Ankyrin repeat and coiled-coil structure-containing protein) (Novel retinal pigment epithelial cell protein) (Retinoic acid-induced protein 14)	T	True	False	False	True	False	True
Lib 7	Q9P2B4-563	Q9P2B4-563	CTTNBP2NL-563	Reviewed	CTTNBP2 N-terminal-like protein	S	False	True	False	True	False	True
Lib 7	Q9P2N5-1020	Q9P2N5-1020	RBM27-1020	Reviewed	RNA-binding protein 27 (RNA-binding motif protein 27)	S	False	False	False	True	False	True
Lib 7	Q9UBT7-538	Q9UBT7-538	CTNNAL1-538	Reviewed	Alpha-catulin (Alpha-catenin-related protein) (ACRP) (Catenin alpha-like protein 1)	S	False	False	False	False	False	False
Lib 7	Q9UJU6-283	Q9UJU6-283	DBNL-283	Reviewed	Drebrin-like protein (Cervical SH3P7) (Cervical mucin-associated protein) (Drebrin-F) (HPK1-interacting protein of 55 kDa) (HIP-55) (SH3 domain-containing protein 7)	S	False	True	False	False	True	True
Lib 7	Q9UK58-335	Q9UK58-335	CCNL1-335	Reviewed	Cyclin-L1 (Cyclin-L)	S	True	False	False	False	False	False
Lib 7	Q9UKA4-1580	Q9UKA4-1580	AKAP11-1580	Reviewed	A-kinase anchor protein 11 (AKAP-11) (A-kinase anchor protein 220 kDa) (AKAP 220) (hAKAP220) (Protein kinase A-anchoring protein 11) (PRKA11)	S	True	False	False	False	False	False
Lib 7	Q9ULH7-66	Q9ULH7-66	MRTFB-66	Reviewed	Myocardin-related transcription factor B (MRTF-B) (MKL/myocardin-like protein 2) (Megakaryoblastic leukemia 2)	S	True	True	False	False	False	True
Lib 7	Q9UPQ0-377	Q9UPQ0-377	LIMCH1-377	Reviewed	LIM and calponin homology domains-containing protein 1	S	False	False	False	True	True	True
Lib 7	Q9UPQ0-875	Q9UPQ0-875	LIMCH1-875	Reviewed	LIM and calponin homology domains-containing protein 1	S	False	False	False	False	True	True
Lib 7	Q9UQ35-2272	Q9UQ35-2272	SRRM2-2272	Reviewed	Serine/arginine repetitive matrix protein 2 (300 kDa nuclear matrix antigen) (Serine/arginine-rich splicing factor-related nuclear matrix protein of 300 kDa) (SR-related nuclear matrix protein of 300 kDa) (Ser/Arg-related nuclear matrix protein of 300 kDa) (Splicing coactivator subunit SRm300) (Tax-responsive enhancer element-binding protein 803) (TaxREB803)	S	False	True	False	True	False	True
Lib 7	Q9Y266-139	Q9Y266-139	NUDC-139	Reviewed	Nuclear migration protein nudC (Nuclear distribution protein C homolog)	S	True	False	False	False	False	False
Lib 7	Q9Y266-145	Q9Y266-145	NUDC-145	Reviewed	Nuclear migration protein nudC (Nuclear distribution protein C homolog)	T	True	False	False	False	False	False
Lib 7	Q9Y281-3	Q9Y281-3	CFL2-3	Reviewed	Cofilin-2 (Cofilin, muscle isoform)	S	False	False	True	True	False	True
Lib 7	Q9Y3Q8-279	Q9Y3Q8-279	TSC22D4-279	Reviewed	TSC22 domain family protein 4 (TSC22-related-inducible leucine zipper protein 2) (Tsc-22-like protein THG-1)	S	False	True	False	True	False	True
Lib 7	Q9Y450-67	Q9Y450-67	HBS1L-67	Reviewed	HBS1-like protein (ERFS)	S	False	True	False	False	False	True
Lib 7	Q9Y4H2-306	Q9Y4H2-306	IRS2-306	Reviewed	Insulin receptor substrate 2 (IRS-2)	S	False	False	False	False	False	False
Lib 7	Q9Y4H2-346	Q9Y4H2-346	IRS2-346	Reviewed	Insulin receptor substrate 2 (IRS-2)	S	False	False	False	False	False	False
Lib 7	Q9Y4H2-350	Q9Y4H2-350	IRS2-350	Reviewed	Insulin receptor substrate 2 (IRS-2)	T	False	False	False	False	False	False
Lib 7	Q9Y4H2-520	Q9Y4H2-520	IRS2-520	Reviewed	Insulin receptor substrate 2 (IRS-2)	T	True	False	False	False	False	False
Lib 7	Q9Y4P8-413	Q9Y4P8-413	WIPI2-413	Reviewed	WD repeat domain phosphoinositide-interacting protein 2 (WIPI-2) (WIPI49-like protein 2)	S	False	True	False	False	False	True
Lib 7	Q9Y534-19	Q9Y534-19	CSDC2-19	Reviewed	Cold shock domain-containing protein C2 (RNA-binding protein PIPPin)	S	False	False	False	False	False	False
Lib 7	Q9Y613-498	Q9Y613-498	FHOD1-498	Reviewed	FH1/FH2 domain-containing protein 1 (Formin homolog overexpressed in spleen 1) (FHOS) (Formin homology 2 domain-containing protein 1)	S	False	True	False	True	True	True
Lib 7	Q9Y613-523	Q9Y613-523	FHOD1-523	Reviewed	FH1/FH2 domain-containing protein 1 (Formin homolog overexpressed in spleen 1) (FHOS) (Formin homology 2 domain-containing protein 1)	S	False	True	False	False	False	True
Lib 7	Q9Y6M7-233	Q9Y6M7-233	SLC4A7-233	Reviewed	Sodium bicarbonate cotransporter 3 (Electroneutral Na/HCO(3) cotransporter) (Sodium bicarbonate cotransporter 2) (Sodium bicarbonate cotransporter 2b) (Bicarbonate transporter) (Solute carrier family 4 member 7)	S	True	True	False	False	True	True
Lib 7	Q9Y6X9-739	Q9Y6X9-739	MORC2-739	Reviewed	ATPase MORC2 (EC 3.6.1.-) (MORC family CW-type zinc finger protein 2) (Zinc finger CW-type coiled-coil domain protein 1)	S	False	True	False	True	False	True
Lib 7	Q9Y6X9-743	Q9Y6X9-743	MORC2-743	Reviewed	ATPase MORC2 (EC 3.6.1.-) (MORC family CW-type zinc finger protein 2) (Zinc finger CW-type coiled-coil domain protein 1)	S	False	False	False	False	False	False
