# Supplementary material for: DeepPhospho accelerates DIA phosphoproteome profiling through in silico library generation
Source: Nat Commun. 2021 Nov 18;12:6685. doi: 10.1038/s41467-021-26979-1 (PMC8602247; doi:10.1038/s41467-021-26979-1)
Supplement: Supplementary file 8 — Source data [file 41467_2021_26979_MOESM8_ESM.zip › Source Data_new/SFig_11bc.txt]

Library	Species	Condition	Relative error (%)
Lib 1	Y	0.25:1	58.26506631635328
Lib 1	Y	0.25:1	15.711583832476993
Lib 1	Y	0.25:1	7.995492233086887
Lib 1	Y	0.25:1	23.473649489505142
Lib 1	Y	0.25:1	16.930366045706048
Lib 1	Y	0.25:1	23.93182712745524
Lib 1	Y	0.25:1	21.42061069278357
Lib 1	Y	0.25:1	6.131394658813716
Lib 1	Y	0.25:1	16.560601208572802
Lib 1	Y	0.25:1	0.5484759609964085
Lib 1	Y	0.25:1	16.66157304455773
Lib 1	Y	0.25:1	9.754302640661972
Lib 1	Y	0.25:1	26.88304651674478
Lib 1	Y	0.25:1	36.27980643758474
Lib 1	Y	0.25:1	12.901992957803932
Lib 1	Y	0.25:1	33.283137570917084
Lib 1	Y	0.25:1	43.144787696613044
Lib 1	Y	0.25:1	7.7269301222413596
Lib 1	Y	0.25:1	18.707657917465582
Lib 1	Y	0.25:1	34.26837395809871
Lib 1	Y	0.25:1	14.961296365990007
Lib 1	Y	0.25:1	51.68482199194657
Lib 1	Y	0.25:1	27.467436973772273
Lib 1	Y	0.25:1	2.2844368819710414
Lib 1	Y	0.25:1	12.38199306874458
Lib 1	Y	0.25:1	10.864400777916261
Lib 1	Y	0.25:1	3.165542134466781
Lib 1	Y	0.25:1	26.341021088294745
Lib 1	Y	0.25:1	3.218038903387621
Lib 1	Y	0.25:1	1.2685787175465757
Lib 1	Y	0.25:1	0.23852789467755375
Lib 1	Y	0.25:1	29.837971681603225
Lib 1	Y	0.25:1	35.38053114021202
Lib 1	Y	0.25:1	13.28847565211756
Lib 1	Y	0.25:1	28.265291172574248
Lib 1	Y	0.25:1	16.4907179190118
Lib 1	Y	0.25:1	3.8430856428754545
Lib 1	Y	0.25:1	30.75699218112011
Lib 1	Y	0.25:1	12.399912485941956
Lib 1	Y	0.25:1	7.819686907055501
Lib 1	Y	0.25:1	28.37339416087472
Lib 1	Y	0.25:1	29.658122185645663
Lib 1	Y	0.25:1	0.29199926837453205
Lib 1	Y	0.25:1	28.319324637488876
Lib 1	Y	0.25:1	15.736589949151035
Lib 1	Y	0.25:1	4.475713955078975
Lib 1	Y	0.25:1	0.19638623271940325
Lib 1	Y	0.25:1	0.14344522110234514
Lib 1	Y	0.25:1	32.48341609624499
Lib 1	Y	0.25:1	0.07299858122042924
Lib 1	Y	0.25:1	10.217534540549433
Lib 1	Y	0.25:1	1.1705255061923658
Lib 1	Y	0.25:1	20.53079037328557
Lib 1	Y	0.25:1	28.80058547446818
Lib 1	Y	0.25:1	0.5704102494776597
Lib 1	Y	0.25:1	20.08800723191285
Lib 1	Y	0.25:1	12.55662289677819
Lib 1	Y	0.25:1	42.92207727880639
Lib 1	Y	0.25:1	21.630449246980334
Lib 1	Y	0.25:1	3.61383772789039
Lib 1	Y	0.25:1	30.075080413755508
Lib 1	Y	0.25:1	30.931327604232106
Lib 1	Y	0.25:1	4.8919646800747785
Lib 1	Y	0.25:1	3.3809632863631034
Lib 1	Y	0.25:1	24.064318924991234
Lib 1	Y	0.25:1	58.91959362073222
Lib 1	Y	0.25:1	1.1771311501581838
Lib 1	Y	0.25:1	75.24821973661815
Lib 1	Y	0.25:1	13.884667796069806
Lib 1	Y	0.25:1	14.608327147168321
Lib 1	Y	0.25:1	16.03327166324369
Lib 1	Y	0.25:1	11.451429687266558
Lib 1	Y	0.25:1	23.840279807109553
Lib 1	Y	0.25:1	3.7104069352823066
Lib 1	Y	0.25:1	1.7650702238677374
Lib 1	Y	0.25:1	24.970513268479333
Lib 1	Y	0.25:1	28.81582736087429
Lib 1	Y	0.25:1	7.851868593348965
Lib 1	Y	0.25:1	23.238795050615625
Lib 1	Y	0.25:1	5.48636521604593
Lib 1	Y	0.25:1	32.71635836352599
Lib 1	Y	0.25:1	39.59714891569398
Lib 1	Y	0.25:1	41.91908364349152
Lib 1	Y	0.25:1	6.446305003263375
Lib 1	Y	0.25:1	5.160954378017879
Lib 1	Y	0.25:1	1.8437615375953564
Lib 1	Y	0.25:1	43.51705855974917
Lib 1	Y	0.25:1	14.656637570221998
Lib 1	Y	0.25:1	4.063082316313982
Lib 1	Y	0.25:1	2.098889072311505
Lib 1	Y	0.25:1	6.903300409808821
Lib 1	Y	0.25:1	29.588806972254023
Lib 1	Y	0.25:1	42.305190684015315
Lib 1	Y	0.25:1	52.661063256238364
Lib 1	Y	0.25:1	15.161187492604423
Lib 1	Y	0.25:1	16.286214807532662
Lib 1	Y	0.25:1	5.731823330308283
Lib 1	Y	0.25:1	26.609632468421808
Lib 1	Y	0.25:1	22.417023064772135
Lib 1	Y	0.25:1	31.44390118328494
Lib 1	Y	0.25:1	29.957250779963317
Lib 1	Y	0.25:1	34.288844752108524
Lib 1	Y	0.25:1	40.730619413164746
Lib 1	Y	0.25:1	52.74573616689822
Lib 1	Y	0.25:1	5.937598465414573
Lib 1	Y	0.25:1	30.381587449532464
Lib 1	Y	0.25:1	2.3785035716125003
Lib 1	Y	0.25:1	70.10854079423854
Lib 1	Y	0.25:1	51.3035443779543
Lib 1	Y	0.25:1	17.52583763408001
Lib 1	Y	0.25:1	31.102473580318435
Lib 1	Y	0.25:1	21.508517523802627
Lib 1	Y	0.25:1	26.87086449997945
Lib 1	Y	0.25:1	40.17244491593722
Lib 1	Y	0.25:1	39.79071780621402
Lib 1	Y	0.25:1	18.90465082777609
Lib 1	Y	0.25:1	21.360172269886903
Lib 1	Y	0.25:1	49.14817491149556
Lib 1	Y	0.25:1	4.453669724733533
Lib 1	Y	0.25:1	18.084866011331858
Lib 1	Y	0.25:1	10.730439301117078
Lib 1	Y	0.25:1	16.336787102039196
Lib 1	Y	0.25:1	3.3575620734514033
Lib 1	Y	0.25:1	103.98890288669892
Lib 1	Y	0.25:1	9.552039669945456
Lib 1	Y	0.25:1	16.353309904505053
Lib 1	Y	0.25:1	40.689224383984445
Lib 1	Y	0.25:1	7.811049224783839
Lib 1	Y	0.25:1	10.313266862906833
Lib 1	Y	0.25:1	15.657950051435643
Lib 1	Y	0.25:1	8.751550048484036
Lib 1	Y	0.25:1	17.985134019185367
Lib 1	Y	0.25:1	16.354250617031653
Lib 1	Y	0.25:1	12.480868706901727
Lib 1	Y	0.25:1	15.760961527718575
Lib 1	Y	0.25:1	14.535635003212432
Lib 1	Y	0.25:1	1.2907036335222721
Lib 1	Y	0.25:1	4.392951097823139
Lib 1	Y	0.25:1	19.57626879223139
Lib 1	Y	0.25:1	29.18519537748128
Lib 1	Y	0.25:1	6.837781146913868
Lib 1	Y	0.25:1	4.807044879182443
Lib 1	Y	0.25:1	42.184379365472005
Lib 1	Y	0.25:1	53.40450520167288
Lib 1	Y	0.25:1	23.652731440632035
Lib 1	Y	0.25:1	10.660437270958367
Lib 1	Y	0.25:1	92.05469982462667
Lib 1	Y	0.25:1	18.85447887709326
Lib 1	Y	0.25:1	5.37815780644455
Lib 1	Y	0.25:1	1.1693381906022093
Lib 1	Y	0.25:1	16.10022932602937
Lib 1	Y	0.25:1	3.4373015738103696
Lib 1	Y	0.25:1	16.587624701200287
Lib 1	Y	0.25:1	23.167625938176062
Lib 1	Y	0.25:1	12.386517119467877
Lib 1	Y	0.25:1	23.360973958820676
Lib 1	Y	0.25:1	16.603041487389614
Lib 1	Y	0.25:1	3.1973177219277837
Lib 1	Y	0.25:1	7.867121374325237
Lib 1	Y	0.25:1	1.0379929139318844
Lib 1	Y	0.25:1	37.780870258795574
Lib 1	Y	0.25:1	20.964357414611612
Lib 1	Y	0.25:1	10.133253565207179
Lib 1	Y	0.25:1	12.195734706152273
Lib 1	Y	0.25:1	15.121695541273983
Lib 1	Y	0.25:1	23.830907331468765
Lib 1	Y	0.25:1	18.867481746839854
Lib 1	Y	0.25:1	20.36234068374685
Lib 1	Y	0.25:1	40.90488484634251
Lib 1	Y	0.25:1	26.942258640177986
Lib 1	Y	0.25:1	14.510638050321523
Lib 1	Y	0.25:1	22.93137128607887
Lib 1	Y	0.25:1	13.5858714136735
Lib 1	Y	0.25:1	16.270937949526466
Lib 1	Y	0.25:1	15.178873773632272
Lib 1	Y	0.25:1	31.48678883982001
Lib 1	Y	0.25:1	30.745825179219754
Lib 1	Y	0.25:1	50.52285172767368
Lib 1	Y	0.25:1	115.13155925571392
Lib 1	Y	0.25:1	11.898298506159577
Lib 1	Y	0.25:1	6.809391982439905
Lib 1	Y	0.25:1	23.67703871000366
Lib 1	Y	0.25:1	0.10895276862253889
Lib 1	Y	0.25:1	23.67206861291549
Lib 1	Y	0.25:1	14.120376465037932
Lib 1	Y	0.25:1	27.008984749754394
Lib 1	Y	0.25:1	10.066680149705531
Lib 1	Y	0.25:1	17.1369844852035
Lib 1	Y	0.25:1	19.74538216488151
Lib 1	Y	0.25:1	13.369310771433984
Lib 1	Y	0.25:1	23.45761185065459
Lib 1	Y	0.25:1	84.4992423773455
Lib 1	Y	0.25:1	51.38454293793171
Lib 1	Y	0.25:1	24.37888521473769
Lib 1	Y	0.25:1	18.211012126608395
Lib 1	Y	0.25:1	20.514535264807122
Lib 1	Y	0.25:1	40.41946330862189
Lib 1	Y	0.25:1	12.966767852309435
Lib 1	Y	0.25:1	6.354076052855683
Lib 1	Y	0.25:1	13.89739493731793
Lib 1	Y	0.25:1	8.62476792077642
Lib 1	Y	0.25:1	22.73628877012115
Lib 1	Y	0.25:1	38.027360489552784
Lib 1	Y	0.25:1	11.42449529266747
Lib 1	Y	0.25:1	39.03594004331284
Lib 1	Y	0.25:1	25.898679314321015
Lib 1	Y	0.25:1	16.891826633486453
Lib 1	Y	0.25:1	23.152100158030407
Lib 1	Y	0.25:1	1.3243019984151339
Lib 1	Y	0.25:1	51.51074445493285
Lib 1	Y	0.25:1	23.28732872560806
Lib 1	Y	0.25:1	21.676403189833582
Lib 1	Y	0.25:1	14.138276437837927
Lib 1	Y	0.25:1	59.536412651914425
Lib 1	Y	0.25:1	16.941909763385322
Lib 1	Y	0.25:1	12.865236234869126
Lib 1	Y	0.25:1	11.477179753314925
Lib 1	Y	0.25:1	2.071826001807464
Lib 1	Y	0.25:1	18.819229816018034
Lib 1	Y	0.25:1	34.65760629837739
Lib 1	Y	0.25:1	18.597457316424293
Lib 1	Y	0.25:1	0.8044361896224594
Lib 1	Y	0.25:1	5.039941549322169
Lib 1	Y	0.25:1	46.29327724542297
Lib 1	Y	0.25:1	3.2140070521502917
Lib 1	Y	0.25:1	65.41178943815724
Lib 1	Y	0.25:1	19.683274868934962
Lib 1	Y	0.25:1	34.30790477683616
Lib 1	Y	0.25:1	21.36652002951145
Lib 1	Y	0.25:1	30.008354571560012
Lib 1	Y	0.25:1	19.04905113103199
Lib 1	Y	0.25:1	2.723055921143247
Lib 1	Y	0.25:1	7.865403334153232
Lib 1	Y	0.25:1	18.003519609398655
Lib 1	Y	0.25:1	24.876080601923423
Lib 1	Y	0.25:1	100.36163413837448
Lib 1	Y	0.25:1	6.998740150155502
Lib 1	Y	0.25:1	27.283715523865638
Lib 1	Y	0.25:1	54.1493836286042
Lib 1	Y	0.25:1	8.818047467319289
Lib 1	Y	0.25:1	6.365885015041828
Lib 1	Y	0.25:1	22.9092243296529
Lib 1	Y	0.25:1	24.653003179415766
Lib 1	Y	0.25:1	0.6140717696294096
Lib 1	Y	0.25:1	16.67266908064705
Lib 1	Y	0.25:1	13.068514271578447
Lib 1	Y	0.25:1	0.2515840559321747
Lib 1	Y	0.25:1	7.000002577533648
Lib 1	Y	0.25:1	157.83629679158372
Lib 1	Y	0.25:1	35.254765212116304
Lib 1	Y	0.25:1	24.13123845226137
Lib 1	Y	0.25:1	25.643084976711737
Lib 1	Y	0.25:1	14.719916738848582
Lib 1	Y	0.25:1	3.27606676150205
Lib 1	Y	0.25:1	20.73277298215911
Lib 1	Y	0.25:1	12.695875945464508
Lib 1	Y	0.25:1	13.896900586662497
Lib 1	Y	0.25:1	24.3944827077588
Lib 1	Y	0.25:1	4.673245911316837
Lib 1	Y	0.25:1	28.018778000707233
Lib 1	Y	0.25:1	7.077261390279677
Lib 1	Y	0.25:1	15.213346541585182
Lib 1	Y	0.25:1	8.43964025635674
Lib 1	Y	0.25:1	4.750620746838963
Lib 1	Y	0.25:1	0.3195936433897817
Lib 1	Y	0.25:1	23.239708256970903
Lib 1	Y	0.25:1	17.360999390202416
Lib 1	Y	0.25:1	42.29244470730421
Lib 1	Y	0.25:1	14.357892699834451
Lib 1	Y	0.25:1	12.106275698245806
Lib 1	Y	0.25:1	34.5534151440836
Lib 1	Y	0.25:1	15.027703082912868
Lib 1	Y	0.25:1	24.910468914491023
Lib 1	Y	0.25:1	22.195711970386757
Lib 1	Y	0.25:1	32.873105682227276
Lib 1	Y	0.25:1	13.601123265039671
Lib 1	Y	0.25:1	18.170564471386676
Lib 1	Y	0.25:1	2.1012710550928904
Lib 1	Y	0.25:1	0.012055959026535668
Lib 1	Y	0.25:1	59.292827091399424
Lib 1	Y	0.25:1	23.739201312936732
Lib 1	Y	0.25:1	20.991761952587794
Lib 1	Y	0.25:1	5.919669336682953
Lib 1	Y	0.25:1	52.632049835347594
Lib 1	Y	0.25:1	50.142624738455254
Lib 1	Y	0.25:1	85.24843322180675
Lib 1	Y	0.25:1	48.257905726445536
Lib 1	Y	0.25:1	26.527575943233327
Lib 1	Y	0.25:1	30.528873050316317
Lib 1	Y	0.25:1	17.343738337851278
Lib 1	Y	0.25:1	19.688291873818486
Lib 1	Y	0.25:1	40.22833806421414
Lib 1	Y	0.25:1	27.329656821900084
Lib 1	Y	0.25:1	55.46193885886688
Lib 1	Y	0.25:1	15.79240297778034
Lib 1	Y	0.25:1	29.428983714438516
Lib 1	Y	0.25:1	27.0125350852338
Lib 1	Y	0.25:1	10.872785507320737
Lib 1	Y	0.25:1	29.22587505155971
Lib 1	Y	0.25:1	12.480606403868943
Lib 1	Y	0.25:1	12.447007866790894
Lib 1	Y	0.25:1	11.841546498208299
Lib 1	Y	0.25:1	12.905056028423944
Lib 1	Y	0.25:1	14.83807386074626
Lib 1	Y	0.25:1	14.742590478319851
Lib 1	Y	0.25:1	33.537257846267856
Lib 1	Y	0.25:1	17.39949803247911
Lib 1	Y	0.25:1	38.93977240786472
Lib 1	Y	0.25:1	38.424342120345315
Lib 1	Y	0.25:1	45.00743784468069
Lib 1	Y	0.25:1	35.54787311866547
Lib 1	Y	0.25:1	30.288945166573157
Lib 1	Y	0.25:1	28.598330023123676
Lib 1	Y	0.25:1	13.526973895092365
Lib 1	Y	0.25:1	39.340547948689796
Lib 1	Y	0.25:1	150.7980227093297
Lib 1	Y	0.25:1	17.154573920226955
Lib 1	Y	0.25:1	12.125806697363561
Lib 1	Y	0.25:1	9.659523191547725
Lib 1	Y	0.25:1	9.783062738308768
Lib 1	Y	0.25:1	14.777632923051376
Lib 1	Y	0.25:1	6.026312078982876
Lib 1	Y	0.25:1	29.43813094775689
Lib 1	Y	0.25:1	25.586155386927565
Lib 1	Y	0.25:1	19.916434664171767
Lib 1	Y	0.25:1	18.31668184294295
Lib 1	Y	0.25:1	15.996903895834757
Lib 1	Y	0.25:1	18.237373245841614
Lib 1	Y	0.25:1	30.73089869560004
Lib 1	Y	0.25:1	28.834529148142664
Lib 1	Y	0.25:1	13.82047770114344
Lib 1	Y	0.25:1	48.01147155667341
Lib 1	Y	0.25:1	6.004631612696299
Lib 1	Y	0.25:1	11.453249364816598
Lib 1	Y	0.25:1	4.5761651519952595
Lib 1	Y	0.25:1	10.415201040211297
Lib 1	Y	0.25:1	10.479083689051706
Lib 1	Y	0.25:1	0.04208206943711046
Lib 1	Y	0.25:1	61.89894662328239
Lib 1	Y	0.25:1	19.193547044110492
Lib 1	Y	0.25:1	5.758075126153384
Lib 1	Y	0.25:1	24.78751240058544
Lib 1	Y	0.25:1	18.328985635645534
Lib 1	Y	0.25:1	13.60029737455275
Lib 1	Y	0.25:1	40.11432648043013
Lib 1	Y	0.25:1	30.766876942286036
Lib 1	Y	0.25:1	20.15485235844221
Lib 1	Y	0.25:1	20.315545760546026
Lib 1	Y	0.25:1	32.51788516039742
Lib 1	Y	0.25:1	19.46262361069977
Lib 1	Y	0.25:1	2.51117324219432
Lib 1	Y	0.25:1	17.906382510560938
Lib 1	Y	0.25:1	17.273503711957915
Lib 1	Y	0.25:1	37.41894413281911
Lib 1	Y	0.25:1	23.92185504539889
Lib 1	Y	0.25:1	36.261550306873204
Lib 1	Y	0.25:1	10.296643505894076
Lib 1	Y	0.25:1	13.259561594989611
Lib 1	Y	0.25:1	4.377171787867018
Lib 1	Y	0.25:1	1.8717063316480709
Lib 1	Y	0.25:1	23.78411817764825
Lib 1	Y	0.25:1	14.191431973547953
Lib 1	Y	0.25:1	38.31141208810137
Lib 1	Y	0.25:1	22.740565915000232
Lib 1	Y	0.25:1	21.274217897960856
Lib 1	Y	0.25:1	54.127435580622986
Lib 1	Y	0.25:1	19.50691826110871
Lib 1	Y	0.25:1	10.245315482257212
Lib 1	Y	0.25:1	23.244165025412034
Lib 1	Y	0.25:1	26.33085972025698
Lib 1	Y	0.25:1	20.80601733006603
Lib 1	Y	0.25:1	72.92609631514657
Lib 1	Y	0.25:1	58.12176484774933
Lib 1	Y	0.25:1	21.686622276636648
Lib 1	Y	0.25:1	11.89557007572375
Lib 1	Y	0.25:1	13.086036386042466
Lib 1	Y	0.25:1	22.24874819196273
Lib 1	Y	0.25:1	19.507743216032935
Lib 1	Y	0.25:1	19.237538463362302
Lib 1	Y	0.25:1	22.78363490861851
Lib 1	Y	0.25:1	6.375396803759559
Lib 1	Y	0.25:1	15.066715749688731
Lib 1	Y	0.25:1	1.8362994829341117
Lib 1	Y	0.25:1	39.453114264908336
Lib 1	Y	0.25:1	32.31776578596769
Lib 1	Y	0.25:1	18.762412268906804
Lib 1	Y	0.25:1	32.17143612675755
Lib 1	Y	0.25:1	23.25251850297032
Lib 1	Y	0.25:1	43.648424100153235
Lib 1	Y	0.25:1	30.325152898379827
Lib 1	Y	0.25:1	62.88120605441341
Lib 1	Y	0.25:1	29.45346822271301
Lib 1	Y	0.25:1	7.501936469900783
Lib 1	Y	0.25:1	19.15179662564149
Lib 1	Y	0.25:1	19.02480844771293
Lib 1	Y	0.25:1	0.9002000798741583
Lib 1	Y	0.25:1	18.561586914573848
Lib 1	Y	0.25:1	36.14387932144175
Lib 1	Y	0.25:1	15.483987257275356
Lib 1	Y	0.25:1	20.573124163333702
Lib 1	Y	0.25:1	11.62742384225548
Lib 1	Y	0.25:1	18.61928605787202
Lib 1	Y	0.25:1	77.89555527287236
Lib 1	Y	0.25:1	4.252450788956974
Lib 1	Y	0.25:1	2.1178003946142443
Lib 1	Y	0.25:1	0.9123444391117674
Lib 1	Y	0.25:1	12.705628285189906
Lib 1	Y	0.25:1	0.5908494918690499
Lib 1	Y	0.25:1	19.51392535459089
Lib 1	Y	0.25:1	27.09444957589747
Lib 1	Y	0.25:1	27.219209204949223
Lib 1	Y	0.25:1	0.7671122654757001
Lib 1	Y	0.25:1	7.684775169086522
Lib 1	Y	0.25:1	17.75746757356813
Lib 1	Y	0.25:1	27.744461711554624
Lib 1	Y	0.25:1	38.28422297671216
Lib 1	Y	0.25:1	16.99932713484984
Lib 1	Y	0.25:1	11.914703402543058
Lib 1	Y	0.25:1	22.365757373599273
Lib 1	Y	0.25:1	36.0072128460585
Lib 1	Y	0.25:1	40.36706500062307
Lib 1	Y	0.25:1	35.38190718956952
Lib 1	Y	0.25:1	11.277304113666586
Lib 1	Y	0.25:1	16.905085110375605
Lib 1	Y	0.25:1	20.758895990513217
Lib 1	Y	0.25:1	4.380426202259358
Lib 1	Y	0.25:1	20.49855198450907
Lib 1	Y	0.25:1	25.627683268871703
Lib 1	Y	0.25:1	11.17076677525748
Lib 1	Y	0.25:1	11.578902830565053
Lib 1	Y	0.25:1	8.98022051442502
Lib 1	Y	0.25:1	4.239198886854522
Lib 1	Y	0.25:1	24.632597130170453
Lib 1	Y	0.25:1	0.7166866967109553
Lib 1	Y	0.25:1	200.6042451177946
Lib 1	Y	0.25:1	37.421430815453405
Lib 1	Y	0.25:1	10.351280323690236
Lib 1	Y	0.25:1	10.690385255964586
Lib 1	Y	0.25:1	21.4669620689948
Lib 1	Y	0.25:1	2.042267323213731
Lib 1	Y	0.25:1	30.414145050176657
Lib 1	Y	0.25:1	5.33041691022762
Lib 1	Y	0.25:1	12.578654337691086
Lib 1	Y	0.25:1	30.04943479300256
Lib 1	Y	0.25:1	14.410706332128399
Lib 1	Y	0.25:1	20.45935450794516
Lib 1	Y	0.25:1	38.23123690998644
Lib 1	Y	0.25:1	28.9074632770013
Lib 1	Y	0.25:1	108.67640930931137
Lib 1	Y	0.25:1	13.097666669493657
Lib 1	Y	0.25:1	11.318789238392569
Lib 1	Y	0.25:1	30.18781998151735
Lib 1	Y	0.25:1	1.8707426898847634
Lib 1	Y	0.25:1	3.4041495435002123
Lib 1	Y	0.25:1	11.268539660053346
Lib 1	Y	0.25:1	25.111749553626527
Lib 1	Y	0.25:1	1.6865362743761714
Lib 1	Y	0.25:1	4.460036358155706
Lib 1	Y	0.25:1	2.288704310959977
Lib 1	Y	0.25:1	2.5758503369922914
Lib 1	Y	0.25:1	9.36176607918069
Lib 1	Y	0.25:1	1.1489373081440268
Lib 1	Y	0.25:1	0.8968128751769777
Lib 1	Y	0.25:1	19.498597923320247
Lib 1	Y	0.25:1	3.6574784154494333
Lib 1	Y	0.25:1	11.164011226606407
Lib 1	Y	0.25:1	7.3690661554518755
Lib 1	Y	0.25:1	24.739496322404886
Lib 1	Y	0.25:1	1.1610492445237264
Lib 1	Y	0.25:1	17.414176362612956
Lib 1	Y	0.25:1	16.267513534238066
Lib 1	Y	0.25:1	20.77778053100967
Lib 1	Y	0.25:1	15.876035785906883
Lib 1	Y	0.25:1	32.2864402599101
Lib 1	Y	0.25:1	9.68444186337184
Lib 1	Y	0.25:1	24.59996491997356
Lib 1	Y	0.25:1	12.209363234855687
Lib 1	Y	0.25:1	1.3903672965293712
Lib 1	Y	0.25:1	12.458809986798824
Lib 1	Y	0.25:1	12.142254707870192
Lib 1	Y	0.25:1	145.85597966334257
Lib 1	Y	0.25:1	17.764914933965226
Lib 1	Y	0.25:1	30.530170888862006
Lib 1	Y	0.25:1	22.710211476878584
Lib 1	Y	0.25:1	29.208056661656055
Lib 1	Y	0.25:1	15.45627345233389
Lib 1	Y	0.25:1	16.24170305592757
Lib 1	Y	0.25:1	29.014231659521595
Lib 1	Y	0.25:1	14.01647928409827
Lib 1	Y	0.25:1	20.85724344169808
Lib 1	Y	0.25:1	15.656976227062913
Lib 1	Y	0.25:1	30.597065795258192
Lib 1	Y	0.25:1	5.29223856194001
Lib 1	Y	0.25:1	39.302733467751864
Lib 1	Y	0.25:1	24.949703639305156
Lib 1	Y	0.25:1	25.36949929460597
Lib 1	Y	0.25:1	41.539414438444524
Lib 1	Y	0.25:1	13.250257794619625
Lib 1	Y	0.25:1	4.107532994954188
Lib 1	Y	0.25:1	15.743937972099397
Lib 1	Y	0.25:1	11.635210849968946
Lib 1	Y	0.25:1	6.212760216002455
Lib 1	Y	0.25:1	37.835622489219745
Lib 1	Y	0.25:1	10.750520099092565
Lib 1	Y	0.25:1	12.68215680975462
Lib 1	Y	0.25:1	7.90125575373416
Lib 1	Y	0.25:1	27.053983437133986
Lib 1	Y	0.25:1	8.89300165053154
Lib 1	Y	0.25:1	15.25179585750922
Lib 1	Y	0.25:1	6.888371326269116
Lib 1	Y	0.25:1	12.026663668054704
Lib 1	Y	0.25:1	44.06384444922787
Lib 1	Y	0.25:1	42.35218409239583
Lib 1	Y	0.25:1	8.347028659781653
Lib 1	Y	0.25:1	14.045177876630333
Lib 1	Y	0.25:1	1.0158442570849746
Lib 1	Y	0.25:1	12.892129741924908
Lib 1	Y	0.25:1	1.472568025509191
Lib 1	Y	0.25:1	25.228852877540643
Lib 1	Y	0.25:1	36.11359833116784
Lib 1	Y	0.25:1	15.951459345373276
Lib 1	Y	0.25:1	9.55674157887778
Lib 1	Y	0.25:1	31.477076860000974
Lib 1	Y	0.25:1	20.079478598919064
Lib 1	Y	0.25:1	47.16463471645223
Lib 1	Y	0.25:1	39.67165162295606
Lib 1	Y	0.25:1	7.938025266019788
Lib 1	Y	0.25:1	31.92941249724082
Lib 1	Y	0.25:1	20.32471141521738
Lib 1	Y	0.25:1	43.38052494864628
Lib 1	Y	0.25:1	54.208982136140115
Lib 1	Y	0.25:1	68.00138220735347
Lib 1	Y	0.25:1	2.0992516102974035
Lib 1	Y	0.25:1	31.076697598936388
Lib 1	Y	0.25:1	8.218403630358184
Lib 1	Y	0.25:1	29.246366305938874
Lib 1	Y	0.25:1	28.30334678681773
Lib 1	Y	0.25:1	29.08377352655759
Lib 1	Y	0.25:1	38.794431218921865
Lib 1	Y	0.25:1	45.983302988326614
Lib 1	Y	0.25:1	15.532069375224333
Lib 1	Y	0.25:1	5.656942099812556
Lib 1	Y	0.25:1	5.746655950805479
Lib 1	Y	0.25:1	24.45663681148409
Lib 1	Y	0.25:1	12.068467186042643
Lib 1	Y	0.25:1	30.79265175596828
Lib 1	Y	0.25:1	22.33775819609335
Lib 1	Y	0.25:1	14.94428454666743
Lib 1	Y	0.25:1	16.625074146293105
Lib 1	Y	0.25:1	20.817622487963494
Lib 1	Y	0.25:1	22.375434416885586
Lib 1	Y	0.25:1	17.400744001862158
Lib 1	Y	0.25:1	15.633292857638114
Lib 1	Y	0.25:1	158.99402923230585
Lib 1	Y	0.25:1	23.02532116485152
Lib 1	Y	0.25:1	8.21244614615071
Lib 1	Y	0.25:1	11.01179419617122
Lib 1	Y	0.25:1	21.424026393301588
Lib 1	Y	0.25:1	18.945012126410575
Lib 1	Y	0.25:1	13.660303403059004
Lib 1	Y	0.25:1	29.781057318971136
Lib 1	Y	0.25:1	21.907192486787352
Lib 1	Y	0.25:1	31.991167186853275
Lib 1	Y	0.25:1	24.66579876573115
Lib 1	Y	0.25:1	36.61669222510925
Lib 1	Y	0.25:1	21.393660685112124
Lib 1	Y	0.25:1	15.280545983752969
Lib 1	Y	0.25:1	22.334118015302316
Lib 1	Y	0.25:1	33.78993412865143
Lib 1	Y	0.25:1	37.326677742990185
Lib 1	Y	0.25:1	41.55031612031992
Lib 1	Y	0.25:1	3.4890420548371437
Lib 1	Y	0.25:1	58.21637375298315
Lib 1	Y	0.25:1	90.80866773049333
Lib 1	Y	0.25:1	92.09580590671655
Lib 1	Y	0.25:1	4.375051092768889
Lib 1	Y	0.25:1	45.87103772827923
Lib 1	Y	0.25:1	22.991940787177455
Lib 1	Y	0.25:1	4.479356360020947
Lib 1	Y	0.25:1	18.224452890489818
Lib 1	Y	0.25:1	3.2903243616611677
Lib 1	Y	0.25:1	15.837719099406943
Lib 1	Y	0.25:1	23.705312228185804
Lib 1	Y	0.25:1	11.159678278617346
Lib 1	Y	0.25:1	21.505342244975335
Lib 1	Y	0.25:1	25.268209519763307
Lib 1	Y	0.25:1	31.44342737224641
Lib 1	Y	0.25:1	13.391597150603962
Lib 1	Y	0.25:1	75.00184478376013
Lib 1	Y	0.25:1	59.78708706138735
Lib 1	Y	0.25:1	16.236405123530552
Lib 1	Y	0.25:1	31.28908025574677
Lib 1	Y	0.25:1	10.224811887090224
Lib 1	Y	0.25:1	26.804795770347834
Lib 1	Y	0.25:1	35.28806083597607
Lib 1	Y	0.25:1	55.7301310311703
Lib 1	Y	0.25:1	62.103113140764485
Lib 1	Y	0.25:1	7.2675898554493195
Lib 1	Y	0.25:1	26.578868533524226
Lib 1	Y	0.25:1	14.938776739085469
Lib 1	Y	0.25:1	17.794676061767746
Lib 1	Y	0.25:1	12.779352330169147
Lib 1	Y	0.25:1	28.773335617294194
Lib 1	Y	0.25:1	2.6759949795199467
Lib 1	Y	0.25:1	0.15267662481175392
Lib 1	Y	0.25:1	2.04526690118223
Lib 1	Y	0.25:1	54.780663103487015
Lib 1	Y	0.25:1	14.308257673329617
Lib 1	Y	0.25:1	50.66686372346031
Lib 1	Y	0.25:1	16.24669326463537
Lib 1	Y	0.25:1	23.69865723964917
Lib 1	Y	0.25:1	14.822582247239712
Lib 1	Y	0.25:1	34.16623590618242
Lib 1	Y	0.25:1	75.08357639615224
Lib 1	Y	0.25:1	11.863931608334678
Lib 1	Y	0.25:1	10.129163598974644
Lib 1	Y	0.25:1	18.381573799051797
Lib 1	Y	0.25:1	4.185761924535214
Lib 1	Y	0.25:1	72.75420212579358
Lib 1	Y	0.25:1	30.474068683756162
Lib 1	Y	0.25:1	41.48221384577726
Lib 1	Y	0.25:1	20.745916543189114
Lib 1	Y	0.25:1	58.2268198466505
Lib 1	Y	0.25:1	35.923907245341
Lib 1	Y	0.25:1	25.67016907667411
Lib 1	Y	0.25:1	12.587013414445835
Lib 1	Y	0.25:1	34.570818534495785
Lib 1	Y	0.25:1	30.099550529133513
Lib 1	Y	0.25:1	11.643156653713426
Lib 1	Y	0.25:1	15.248617505857753
Lib 1	Y	0.25:1	28.895634232189526
Lib 1	Y	0.25:1	36.64143930215704
Lib 1	Y	0.25:1	8.61974677558922
Lib 1	Y	0.25:1	7.346466648644845
Lib 1	Y	0.25:1	14.384456693277968
Lib 1	Y	0.25:1	43.428839497337165
Lib 1	Y	0.25:1	31.962483538605845
Lib 1	Y	0.25:1	11.289951017447564
Lib 1	Y	0.25:1	15.711115744336501
Lib 1	Y	0.25:1	48.20531608201535
Lib 1	Y	0.25:1	20.541371848782152
Lib 1	Y	0.25:1	32.174843002322916
Lib 1	Y	0.25:1	17.74388568031827
Lib 1	Y	0.25:1	14.950920185067684
Lib 1	Y	0.25:1	26.24483235629298
Lib 1	Y	0.25:1	34.053916659300796
Lib 1	Y	0.25:1	15.611099583056887
Lib 1	Y	0.25:1	29.94818813983636
Lib 1	Y	0.25:1	33.321733552366716
Lib 1	Y	0.25:1	42.53142907094004
Lib 1	Y	0.25:1	45.91004291041827
Lib 1	Y	0.25:1	22.00597917096068
Lib 1	Y	0.25:1	20.15408674500161
Lib 1	Y	0.25:1	59.32519088552872
Lib 1	Y	0.25:1	27.098000775955878
Lib 1	Y	0.25:1	13.438291516169532
Lib 1	Y	0.25:1	12.638462575758979
Lib 1	Y	0.25:1	18.93125420120052
Lib 1	Y	0.25:1	58.99788873134044
Lib 1	Y	0.25:1	11.691949672829804
Lib 1	Y	0.25:1	36.89573975392545
Lib 1	Y	0.25:1	53.6423429424462
Lib 1	Y	0.25:1	46.810449371132556
Lib 1	Y	0.25:1	10.942805906977938
Lib 1	Y	0.25:1	6.620094436176638
Lib 1	Y	0.25:1	29.861338180728136
Lib 1	Y	0.25:1	6.761728181108895
Lib 1	Y	0.25:1	12.975606110243687
Lib 1	Y	0.25:1	20.450887613702296
Lib 1	Y	0.25:1	41.26972573734692
Lib 1	Y	0.25:1	8.868135866363358
Lib 1	Y	0.25:1	28.434435301745054
Lib 1	Y	0.25:1	7643.86309619928
Lib 1	Y	0.25:1	25.581835532525123
Lib 1	Y	0.25:1	12.317642690615994
Lib 1	Y	0.25:1	7.533212621402319
Lib 1	Y	0.25:1	25.817167723678857
Lib 1	Y	0.25:1	1.4683606107441571
Lib 1	Y	0.25:1	14.202353334933605
Lib 1	Y	0.25:1	16.11792742358307
Lib 1	Y	0.25:1	0.1221622294431457
Lib 1	Y	0.25:1	27.919898240329168
Lib 1	Y	0.25:1	35.68764734267443
Lib 1	Y	0.25:1	11.856594765958018
Lib 1	Y	0.25:1	254.11700771710613
Lib 1	Y	0.25:1	10.788728349087574
Lib 1	Y	0.25:1	20.56347386960017
Lib 1	Y	0.25:1	20.515413659851202
Lib 1	Y	0.25:1	14.726850542890713
Lib 1	Y	0.25:1	10.579750909794628
Lib 1	Y	0.25:1	31.377707041783196
Lib 1	Y	0.25:1	29.448746301153882
Lib 1	Y	0.25:1	23.41757851711521
Lib 1	Y	0.25:1	31.161355015491697
Lib 1	Y	0.25:1	3.8662057815448403
Lib 1	Y	0.25:1	9.055809759588296
Lib 1	Y	0.25:1	23.4754799762571
Lib 1	Y	0.25:1	28.155884678866773
Lib 1	Y	0.25:1	74.62236874601437
Lib 1	Y	0.25:1	44.55742826262499
Lib 1	Y	0.25:1	155.22571021807858
Lib 1	Y	0.25:1	24.23302298020136
Lib 1	Y	0.25:1	23.95095407529051
Lib 1	Y	0.25:1	14.497136194974725
Lib 1	Y	0.25:1	50.49704886493544
Lib 1	Y	0.25:1	30.24735683007026
Lib 1	Y	0.25:1	53.30487943660076
Lib 1	Y	0.25:1	33.15226750853141
Lib 1	Y	0.25:1	33.52011766138801
Lib 1	Y	0.25:1	26.368026997168148
Lib 1	Y	0.25:1	16.363362215790588
Lib 1	Y	0.25:1	16.51213050882361
Lib 1	Y	0.25:1	23.41324499017364
Lib 1	Y	0.25:1	4.472774455413175
Lib 1	Y	0.25:1	27.923042936044883
Lib 1	Y	0.25:1	22.444833704564747
Lib 1	Y	0.25:1	45.499843394001914
Lib 1	Y	0.25:1	4.436486305254528
Lib 1	Y	0.25:1	5.106513807349389
Lib 1	Y	0.25:1	23.90296348492257
Lib 1	Y	0.25:1	12.178056693365026
Lib 1	Y	0.25:1	10.79827337942476
Lib 1	Y	0.25:1	11.431685492631694
Lib 1	Y	0.25:1	25.400323550957882
Lib 1	Y	0.25:1	17.479891136499493
Lib 1	Y	0.25:1	63.02641549349567
Lib 1	Y	0.25:1	5.716394804282066
Lib 1	Y	0.25:1	20.507835200960432
Lib 1	Y	0.25:1	3.4171612844040467
Lib 1	Y	0.25:1	39.08711071370712
Lib 1	Y	0.25:1	4.366717482864946
Lib 1	Y	0.25:1	38.38707001227348
Lib 1	Y	0.25:1	107.51727375914575
Lib 1	Y	0.25:1	11.2498109019463
Lib 1	Y	0.25:1	24.955902978805653
Lib 1	Y	0.25:1	0.20671230361978266
Lib 1	Y	0.25:1	32.28317684516717
Lib 1	Y	0.25:1	44.93788007197668
Lib 1	Y	0.25:1	37.65295616895061
Lib 1	Y	0.25:1	29.857722135163336
Lib 1	Y	0.25:1	14.225968300463322
Lib 1	Y	0.25:1	27.34123148990144
Lib 1	Y	0.25:1	8.558827646531885
Lib 1	Y	0.25:1	11.273146387114497
Lib 1	Y	0.25:1	7.930298219839438
Lib 1	Y	0.25:1	2.5874350993820183
Lib 1	Y	0.25:1	3.181234504898023
Lib 1	Y	0.25:1	68.91868080090211
Lib 1	Y	0.25:1	0.14343998953014747
Lib 1	Y	0.25:1	8.404683008431512
Lib 1	Y	0.25:1	19.742979895721557
Lib 1	Y	0.25:1	23.174165487839502
Lib 1	Y	0.25:1	388.0321500331612
Lib 1	Y	0.25:1	59.132652600091326
Lib 1	Y	0.25:1	65.25185649685577
Lib 1	Y	0.25:1	24.507044645664976
Lib 1	Y	0.25:1	27.38370445963618
Lib 1	Y	0.25:1	29.450979060067883
Lib 1	Y	0.25:1	54.05862759444003
Lib 1	Y	0.25:1	19.193946006896756
Lib 1	Y	0.25:1	5.535697944406914
Lib 1	Y	0.25:1	51.24458464937971
Lib 1	Y	0.25:1	18.98698556033174
Lib 1	Y	0.25:1	4.8736104453552915
Lib 1	Y	0.25:1	15.155949883989805
Lib 1	Y	0.25:1	26.717059994362067
Lib 1	Y	0.25:1	17.330250430331727
Lib 1	Y	0.25:1	2.362043512823031
Lib 1	Y	0.25:1	6.051866085220325
Lib 1	Y	0.25:1	75.92762302311907
Lib 1	Y	0.25:1	50.20357300200984
Lib 1	Y	0.25:1	21.488118629579624
Lib 1	Y	0.25:1	33.28122623989619
Lib 1	Y	0.25:1	443.79111129737885
Lib 1	Y	0.25:1	30.53500803960261
Lib 1	Y	0.25:1	15.373955560603758
Lib 1	Y	0.25:1	15.608715227885062
Lib 1	Y	0.25:1	27.55097189631437
Lib 1	Y	0.25:1	46.009598695486254
Lib 1	Y	0.25:1	12.280202678524955
Lib 1	Y	0.25:1	98.70332809102516
Lib 1	Y	0.25:1	2.932022857448535
Lib 1	Y	0.25:1	12.609617241442383
Lib 1	Y	0.25:1	39.62047015922702
Lib 1	Y	0.25:1	29.99402273670856
Lib 1	Y	0.25:1	35.85692910303456
Lib 1	Y	0.25:1	161.64232867967644
Lib 1	Y	0.25:1	0.915598692251085
Lib 1	Y	0.25:1	11.224411524223466
Lib 1	Y	0.25:1	13.244325148212754
Lib 1	Y	0.25:1	3.059377454122514
Lib 1	Y	0.25:1	3.3544415574305875
Lib 1	Y	0.25:1	38.90448140069326
Lib 1	Y	0.25:1	9.810546774132556
Lib 1	Y	0.25:1	51.77137505525244
Lib 1	Y	0.25:1	9.3241709686691
Lib 1	Y	0.25:1	7.452297620423254
Lib 1	Y	0.25:1	24.90103745428631
Lib 1	Y	0.25:1	6.125114135823539
Lib 1	Y	0.25:1	5.449027263114203
Lib 1	Y	0.25:1	21.88558443454832
Lib 1	Y	0.25:1	29.646373117848658
Lib 1	Y	0.25:1	23.499036561691746
Lib 1	Y	0.25:1	42.482810727088484
Lib 1	Y	0.25:1	50.28226454438549
Lib 1	Y	0.25:1	14.086718364935669
Lib 1	Y	0.25:1	1.180723227882785
Lib 1	Y	0.25:1	26.880423089806914
Lib 1	Y	0.25:1	25.134598922387397
Lib 1	Y	0.25:1	11.526166961950235
Lib 1	Y	0.25:1	18.000594908479982
Lib 1	Y	0.25:1	20.33842324163302
Lib 1	Y	0.25:1	44.43713049545731
Lib 1	Y	0.25:1	15.8003372293964
Lib 1	Y	0.25:1	14.662949412157488
Lib 1	Y	0.25:1	32.48637825329273
Lib 1	Y	0.25:1	30.361380202398934
Lib 1	Y	0.25:1	35.2954607703873
Lib 1	Y	0.25:1	33.73754887707619
Lib 1	Y	0.25:1	54.08503070518225
Lib 1	Y	0.25:1	7.039850848704932
Lib 1	Y	0.25:1	28.5772592095322
Lib 1	Y	0.25:1	15.753864482992054
Lib 1	Y	0.25:1	11.943822715194619
Lib 1	Y	0.25:1	3.8294266450806913
Lib 1	Y	0.25:1	27.252502300646697
Lib 1	Y	0.25:1	1.1332453446951885
Lib 1	Y	0.25:1	38.40386518301857
Lib 1	Y	0.25:1	32.36036082394067
Lib 1	Y	0.25:1	30.31749446248235
Lib 1	Y	0.25:1	32.904843813577656
Lib 1	Y	0.25:1	10.090479627959613
Lib 1	Y	0.25:1	17.343693437405282
Lib 1	Y	0.25:1	57.38064883852317
Lib 1	Y	0.25:1	21.708824861441258
Lib 1	Y	0.25:1	2.9331538687403347
Lib 1	Y	0.25:1	16.51914814711458
Lib 1	Y	0.25:1	27.214495750698276
Lib 1	Y	0.25:1	8.095283934305852
Lib 1	Y	0.25:1	10.74926713542098
Lib 1	Y	0.25:1	24.08728092268135
Lib 1	Y	0.25:1	11.652344903609912
Lib 1	Y	0.25:1	8.98174084177863
Lib 1	Y	0.25:1	19.393853882749433
Lib 1	Y	0.25:1	24.614305687346427
Lib 1	Y	0.25:1	15.156506416927051
Lib 1	Y	0.25:1	1.4350339406100865
Lib 1	Y	0.25:1	52.478093119382784
Lib 1	Y	0.25:1	21.577215502195013
Lib 1	Y	0.25:1	16.17898107447927
Lib 1	Y	0.25:1	15.300197527290326
Lib 1	Y	0.25:1	27.86995721917972
Lib 1	Y	0.25:1	34.43238748148272
Lib 1	Y	0.25:1	31.29854427200606
Lib 1	Y	0.25:1	46.29072204706477
Lib 1	Y	0.25:1	2.6845395362897873
Lib 1	Y	0.25:1	6.472700930457664
Lib 1	Y	0.25:1	18.788114594145622
Lib 1	Y	0.25:1	89.45012056117423
Lib 1	Y	0.25:1	16.986320352713946
Lib 1	Y	0.25:1	16.307661052579892
Lib 1	Y	0.25:1	25.73530392020299
Lib 1	Y	0.25:1	18.541255268946376
Lib 1	Y	0.25:1	10.695121513524475
Lib 1	Y	0.25:1	10.85959545311448
Lib 1	Y	0.25:1	0.4071207781512154
Lib 1	Y	0.25:1	44.9822091698183
Lib 1	Y	0.25:1	143.53949597614394
Lib 1	Y	0.25:1	32.899420232785594
Lib 1	Y	0.25:1	26.52147257353462
Lib 1	Y	0.25:1	12.886701954942525
Lib 1	Y	0.25:1	5.021723483303209
Lib 1	Y	0.25:1	79.80943043663612
Lib 1	Y	0.25:1	15.577396288140966
Lib 1	Y	0.25:1	29.854167503852413
Lib 1	Y	0.25:1	15.212023372598804
Lib 1	Y	0.25:1	29.498703388599257
Lib 1	Y	0.25:1	13.724965698052326
Lib 1	Y	0.25:1	25.156056078384225
Lib 1	Y	0.25:1	18.670479077238934
Lib 1	Y	0.25:1	13.415766138013009
Lib 1	Y	0.25:1	12.695108804638721
Lib 1	Y	0.25:1	9.719786609785718
Lib 1	Y	0.25:1	27.731922286311892
Lib 1	Y	0.25:1	31.595367238253623
Lib 1	Y	0.25:1	17.356957052231547
Lib 1	Y	0.25:1	54.256339418437925
Lib 1	Y	0.25:1	4.128090386657113
Lib 1	Y	0.25:1	5.975890058784694
Lib 1	Y	0.25:1	26.00553658013154
Lib 1	Y	0.25:1	17.82979560832374
Lib 1	Y	0.25:1	188.06495117724623
Lib 1	Y	0.25:1	26.034093898234868
Lib 1	Y	0.25:1	32.969822980661064
Lib 1	Y	0.25:1	25.85574657917299
Lib 1	Y	0.25:1	2.994702376652958
Lib 1	Y	0.25:1	2.059685138183287
Lib 1	Y	0.25:1	50.43222828471707
Lib 1	Y	0.25:1	15.337362137492205
Lib 1	Y	0.25:1	0.09890971242986213
Lib 1	Y	0.25:1	31.22164647505944
Lib 1	Y	0.25:1	3.3426413491545848
Lib 1	Y	0.25:1	15.241599823893726
Lib 1	Y	0.25:1	112.56871055898974
Lib 1	Y	0.25:1	8.356872394916126
Lib 1	Y	0.25:1	16.473697804693842
Lib 1	Y	0.25:1	31.4540222357087
Lib 1	Y	0.25:1	4.649794846696165
Lib 1	Y	0.25:1	7.131971136341342
Lib 1	Y	0.25:1	29.59009581227383
Lib 1	Y	0.25:1	0.5490490958005134
Lib 1	Y	0.25:1	21.276396867448298
Lib 1	Y	0.25:1	239.10050977923046
Lib 1	Y	0.25:1	16.713247128177557
Lib 1	Y	0.25:1	8.593861240582324
Lib 1	Y	0.25:1	14.394317842331672
Lib 1	Y	0.25:1	54.17822060202464
Lib 1	Y	0.25:1	4.350669267120066
Lib 1	Y	0.25:1	26.444281680667782
Lib 1	Y	0.25:1	29.51699644226392
Lib 1	Y	0.25:1	26.945999181330937
Lib 1	Y	0.25:1	68.95293451145122
Lib 1	Y	0.25:1	42.31042100338085
Lib 1	Y	0.25:1	24.79184688298539
Lib 1	Y	0.25:1	42.80104929041847
Lib 1	Y	0.25:1	8.2484833457662
Lib 1	Y	0.25:1	3.1635932088880825
Lib 1	Y	0.25:1	27.083127285190667
Lib 1	Y	0.25:1	22.922878859553776
Lib 1	Y	0.25:1	33.07085295604719
Lib 1	Y	0.25:1	41.384975484614486
Lib 1	Y	0.25:1	54.90726164798376
Lib 1	Y	0.25:1	26.83516485118943
Lib 1	Y	0.25:1	68.34086657401657
Lib 1	Y	0.25:1	38.04283388647601
Lib 1	Y	0.25:1	17.441941308110742
Lib 1	Y	0.25:1	1.967417065737087
Lib 1	Y	0.25:1	28.709310628771977
Lib 1	Y	0.25:1	28.27430806979696
Lib 1	Y	0.25:1	15.859231394121265
Lib 1	Y	0.25:1	34.3503597389356
Lib 1	Y	0.25:1	14.83597886148279
Lib 1	Y	0.25:1	20.767684030656174
Lib 1	Y	0.25:1	17.364830106452402
Lib 1	Y	0.25:1	13.786454236385781
Lib 1	Y	0.25:1	35.77987535372561
Lib 1	Y	0.25:1	25.097709070998164
Lib 1	Y	0.25:1	31.77440066434446
Lib 1	Y	0.25:1	1.5940610041452419
Lib 1	Y	0.25:1	38.365424133341634
Lib 1	Y	0.25:1	34.577507512536734
Lib 1	Y	0.25:1	1.9556817006426641
Lib 1	Y	0.25:1	26.487518204133398
Lib 1	Y	0.25:1	25.25163979915298
Lib 1	Y	0.25:1	42.97705894314851
Lib 1	Y	0.25:1	40.55367480736486
Lib 1	Y	0.25:1	37.03568035673829
Lib 1	Y	0.25:1	48.14477825067519
Lib 1	Y	0.25:1	9.082130159342562
Lib 1	Y	0.25:1	19.922699151763833
Lib 1	Y	0.25:1	19.708979154623172
Lib 1	Y	0.25:1	15.966431825197214
Lib 1	Y	0.25:1	3.4347192498394907
Lib 1	Y	0.25:1	6.589533091746135
Lib 1	Y	0.25:1	31.657966651218327
Lib 1	Y	0.25:1	52.80704291312386
Lib 1	Y	0.25:1	1.6466681309475817
Lib 1	Y	0.25:1	35.78555528655386
Lib 1	Y	0.25:1	16.198091685271653
Lib 1	Y	0.25:1	5.652802750340746
Lib 1	Y	0.25:1	29.236193650918207
Lib 1	Y	0.25:1	14.540602982805328
Lib 1	Y	0.25:1	10.737338619837377
Lib 1	Y	0.25:1	0.35040149681446753
Lib 1	Y	0.25:1	13.736712498678527
Lib 1	Y	0.25:1	14.111523257959757
Lib 1	Y	0.25:1	27.542570535346435
Lib 1	Y	0.25:1	31.858845003984506
Lib 1	Y	0.25:1	18.802979388820873
Lib 1	Y	0.25:1	16.767156968892415
Lib 1	Y	0.25:1	44.04158169682234
Lib 1	Y	0.25:1	4.62561464211686
Lib 1	Y	0.25:1	19.55460052195026
Lib 1	Y	0.25:1	51.663296654558955
Lib 1	Y	0.25:1	46.99614917967679
Lib 1	Y	0.25:1	3.047513115125755
Lib 1	Y	0.25:1	21.689551175579393
Lib 1	Y	0.25:1	0.8923897012796056
Lib 1	Y	0.25:1	18.391280194741068
Lib 1	Y	0.25:1	24.644051210033524
Lib 1	Y	0.25:1	4.697617295898482
Lib 1	Y	0.25:1	24.822082283135714
Lib 1	Y	0.25:1	20.53181479816789
Lib 1	Y	0.25:1	8.469319111722184
Lib 1	Y	0.25:1	7.672847834493957
Lib 1	Y	0.25:1	32.26226211159192
Lib 1	Y	0.25:1	17.641930474783972
Lib 1	Y	0.25:1	37.86152038885019
Lib 1	Y	0.25:1	3.96858107300071
Lib 1	Y	0.25:1	20.491419622359565
Lib 1	Y	0.25:1	11.66338999387464
Lib 1	Y	0.25:1	22.950860094255777
Lib 1	Y	0.25:1	28.49827691389851
Lib 1	Y	0.25:1	33.32061919572391
Lib 1	Y	0.25:1	35.32840645305102
Lib 1	Y	0.25:1	15.38572749624889
Lib 1	Y	0.25:1	32.99893363753596
Lib 1	Y	0.25:1	27.126210542323836
Lib 1	Y	0.25:1	16.752383692819382
Lib 1	Y	0.25:1	26.00990411152666
Lib 1	Y	0.25:1	7.937422035625408
Lib 1	Y	0.25:1	29.062516295979336
Lib 1	Y	0.25:1	16.792189459919836
Lib 1	Y	0.25:1	42.06484003713474
Lib 1	Y	0.25:1	33.79492294343552
Lib 1	Y	0.25:1	25.238179664206474
Lib 1	Y	0.25:1	4.193838267578154
Lib 1	Y	0.25:1	3.4624384426943933
Lib 1	Y	0.25:1	27.12226754692836
Lib 1	Y	0.25:1	21.035332058235625
Lib 1	Y	0.25:1	37.95530291674986
Lib 1	Y	0.25:1	21.05755865722678
Lib 1	Y	0.25:1	13.745676547692876
Lib 1	Y	0.25:1	8.351237474104389
Lib 1	Y	0.25:1	16.406846186809375
Lib 1	Y	0.25:1	61.112011744135295
Lib 1	Y	0.25:1	237.37952429348982
Lib 1	Y	0.25:1	36.35512800880196
Lib 1	Y	0.25:1	29.12116198347965
Lib 1	Y	0.25:1	14.54647878939248
Lib 1	Y	0.25:1	19.506092270779575
Lib 1	Y	0.25:1	5.819212482298786
Lib 1	Y	0.25:1	24.2754753472186
Lib 1	Y	0.25:1	18.931643462701263
Lib 1	Y	0.25:1	9.386571006748046
Lib 1	Y	0.25:1	34.92256195732231
Lib 1	Y	0.25:1	7036.276859298556
Lib 1	Y	0.25:1	149.42204820009323
Lib 1	Y	0.25:1	200.71510613948277
Lib 1	Y	0.25:1	10.266910326340795
Lib 1	Y	0.25:1	5.176387664698989
Lib 1	Y	0.25:1	22.584305748086564
Lib 1	Y	0.25:1	16.047337377109507
Lib 1	Y	0.25:1	9.13516795036472
Lib 1	Y	0.25:1	16.343467584928394
Lib 1	Y	0.25:1	3.0288169501262896
Lib 1	Y	0.25:1	9.193001307230054
Lib 1	Y	0.25:1	2.780217258632045
Lib 1	Y	0.25:1	14.422454958145547
Lib 1	Y	0.25:1	19.69905574870716
Lib 1	Y	0.25:1	28.11679860782519
Lib 1	Y	0.25:1	51.39060858121951
Lib 1	Y	0.25:1	26.071392473152343
Lib 1	Y	0.25:1	33.34941134752039
Lib 1	Y	0.25:1	24.134983788881147
Lib 1	Y	0.25:1	55.66370924809307
Lib 1	Y	0.25:1	2.2660252026376226
Lib 1	Y	0.25:1	0.20001403801953588
Lib 1	Y	0.25:1	29.588211956488987
Lib 1	Y	0.25:1	16.020953107132385
Lib 1	Y	0.25:1	7.394574788652164
Lib 1	Y	0.25:1	68.80769960398932
Lib 1	Y	0.25:1	33.113293099174
Lib 1	Y	0.25:1	20.086183735482056
Lib 1	Y	0.25:1	23.432165650888738
Lib 1	Y	0.25:1	14.75120143286478
Lib 1	Y	0.25:1	11.455278774574928
Lib 1	Y	0.25:1	6.309528254040031
Lib 1	Y	0.25:1	6.717179996925271
Lib 1	Y	0.25:1	105.11299132328853
Lib 1	Y	0.25:1	50.30969840582677
Lib 1	Y	0.25:1	15.03627207057372
Lib 1	Y	0.25:1	6.576912016035719
Lib 1	Y	0.25:1	61.477623323283616
Lib 1	Y	0.25:1	53.01156130593213
Lib 1	Y	0.25:1	30.030815983533177
Lib 1	Y	0.25:1	26.39539888315664
Lib 1	Y	0.25:1	10.14218186838124
Lib 1	Y	0.25:1	7.3660717583381885
Lib 1	Y	0.25:1	7.649085934945932
Lib 1	Y	0.25:1	26.19510492545547
Lib 1	Y	0.25:1	12.423301569572997
Lib 1	Y	0.25:1	3.5468701791372625
Lib 1	Y	0.25:1	9.388169572550819
Lib 1	Y	0.25:1	35.51165714027471
Lib 1	Y	0.25:1	12.577172444284956
Lib 1	Y	0.25:1	35.18231981618264
Lib 1	Y	0.25:1	14.958922473054814
Lib 1	Y	0.25:1	33.96600884996804
Lib 1	Y	0.25:1	2.7569764370393157
Lib 1	Y	0.25:1	43.83609838967243
Lib 1	Y	0.25:1	1.8107035542172745
Lib 1	Y	0.25:1	15.6079058791039
Lib 1	Y	0.25:1	83.35589296295092
Lib 1	Y	0.25:1	64.71676648980194
Lib 1	Y	0.25:1	23.118053375916748
Lib 1	Y	0.25:1	13.28480797517364
Lib 1	Y	0.25:1	9.669904210486123
Lib 1	Y	0.25:1	13.58131112237938
Lib 1	Y	0.25:1	22.785232688506273
Lib 1	Y	0.25:1	21.19947581890318
Lib 1	Y	0.25:1	13.962003857024596
Lib 1	Y	0.25:1	19.517208942933053
Lib 1	Y	0.25:1	25.617743848980968
Lib 1	Y	0.25:1	70.18969217182412
Lib 1	Y	0.25:1	19.537232127057546
Lib 1	Y	0.25:1	10.47610292295671
Lib 1	Y	0.25:1	2.077385220709149
Lib 1	Y	0.25:1	54.81731557736392
Lib 1	Y	0.25:1	14.118018361286676
Lib 1	Y	0.25:1	31.086094877617942
Lib 1	Y	0.25:1	39.19762173627868
Lib 1	Y	0.25:1	15.806719073007658
Lib 1	Y	0.25:1	1.2504925245450105
Lib 1	Y	0.25:1	12.534281774625168
Lib 1	Y	0.25:1	65.01833390787093
Lib 1	Y	0.25:1	14.201932285112907
Lib 1	Y	0.25:1	9.143962527096594
Lib 1	Y	0.25:1	28.23975788212606
Lib 1	Y	0.25:1	48.530166980644154
Lib 1	Y	0.25:1	8.52821403737507
Lib 1	Y	0.25:1	0.2096601639424378
Lib 1	Y	0.25:1	19.143834002604265
Lib 1	Y	0.25:1	10.684720898069045
Lib 1	Y	0.25:1	66.6195285816002
Lib 1	Y	0.25:1	18.03623064649067
Lib 1	Y	0.25:1	88.73770124398594
Lib 1	Y	0.25:1	27.54999764160482
Lib 1	Y	0.25:1	22.780054852038578
Lib 1	Y	0.25:1	48.78547820284792
Lib 1	Y	0.25:1	64.44827664323832
Lib 1	Y	0.25:1	10.13265440323936
Lib 1	Y	0.25:1	26.309247333927487
Lib 1	Y	0.25:1	49.56666076963108
Lib 1	Y	0.25:1	27.10197600303119
Lib 1	Y	0.25:1	31.388242587432924
Lib 1	Y	0.25:1	73.49137985582293
Lib 1	Y	0.25:1	19.369943905317722
Lib 1	Y	0.25:1	21.3537856541269
Lib 1	Y	0.25:1	18.09262290276582
Lib 1	Y	0.25:1	37.56264855095812
Lib 1	Y	0.25:1	11.792390567985112
Lib 1	Y	0.25:1	45.012680328809
Lib 1	Y	0.25:1	38.31705068779123
Lib 1	Y	0.25:1	71.03530411695647
Lib 1	Y	0.25:1	13.952612626700589
Lib 1	Y	0.25:1	18.07087209121414
Lib 1	Y	0.25:1	23.654404012150888
Lib 1	Y	0.25:1	20.348412346949317
Lib 1	Y	0.25:1	8.467626186429388
Lib 1	Y	0.25:1	33.482099574750734
Lib 1	Y	0.25:1	33.30950335943157
Lib 1	Y	0.25:1	13.40560405040856
Lib 1	Y	0.25:1	0.14527317835532072
Lib 1	Y	0.25:1	2.9010098821441233
Lib 1	Y	0.25:1	53.80370411148996
Lib 1	Y	0.25:1	14.122781882399249
Lib 1	Y	0.25:1	45.51838259579326
Lib 1	Y	0.25:1	14.515315423371211
Lib 1	Y	0.25:1	49.37911567884645
Lib 1	Y	0.25:1	12.94641161158806
Lib 1	Y	0.25:1	4.7360857611013385
Lib 1	Y	0.25:1	23.041297124505277
Lib 1	Y	0.25:1	11.489307737218324
Lib 1	Y	0.25:1	3.4810093443242263
Lib 1	Y	0.25:1	21.217533612604612
Lib 1	Y	0.25:1	22.135129844247594
Lib 1	Y	0.25:1	47.71709420373579
Lib 1	Y	0.25:1	53.617955672404435
Lib 1	Y	0.25:1	15.547823835606867
Lib 1	Y	0.25:1	65.41797828386339
Lib 1	Y	0.25:1	23.64006766326543
Lib 1	Y	0.25:1	2.7726357557005255
Lib 1	Y	0.25:1	22.68212240959403
Lib 1	Y	0.25:1	18.637345680475548
Lib 1	Y	0.25:1	39.68787653396344
Lib 1	Y	0.25:1	62.521619356138444
Lib 1	Y	0.25:1	29.865259202109396
Lib 1	Y	0.25:1	53.894669565232014
Lib 1	Y	0.25:1	9.893201801299089
Lib 1	Y	0.25:1	21.90241671315554
Lib 1	Y	0.25:1	29.696948932998012
Lib 1	Y	0.25:1	10.870573976580456
Lib 1	Y	0.25:1	15.8021137509057
Lib 1	Y	0.25:1	33.74889250195938
Lib 1	Y	0.25:1	8.094076989973464
Lib 1	Y	0.25:1	19.003600543494258
Lib 1	Y	0.25:1	16.9345176552288
Lib 1	Y	0.25:1	4.357728760610858
Lib 1	Y	0.25:1	24.847250606559935
Lib 1	Y	0.25:1	27.494275882477936
Lib 1	Y	0.25:1	13.725610883558758
Lib 1	Y	0.25:1	21.325401902903053
Lib 1	Y	0.25:1	10.904545080151184
Lib 1	Y	0.25:1	25.103396835290138
Lib 1	Y	0.25:1	13.765842491363212
Lib 1	Y	0.25:1	31.914050384330615
Lib 1	Y	0.25:1	31.034735583664165
Lib 1	Y	0.25:1	7.033894827153075
Lib 1	Y	0.25:1	8.258391748043525
Lib 1	Y	0.25:1	11.629170757285202
Lib 1	Y	0.25:1	9.909089999280663
Lib 1	Y	0.25:1	9.838399074531456
Lib 1	Y	0.25:1	10.471617462839266
Lib 1	Y	0.25:1	13.981651942337281
Lib 1	Y	0.25:1	21.26962368162747
Lib 1	Y	0.25:1	21.12141145156641
Lib 1	Y	0.25:1	24.329471605239526
Lib 1	Y	0.25:1	20.730749352466514
Lib 1	Y	0.25:1	135.69983285738383
Lib 1	Y	0.25:1	20.82844674880452
Lib 1	Y	0.25:1	67.59748374993254
Lib 1	Y	0.25:1	33.47929007158095
Lib 1	Y	0.25:1	13.57795247560043
Lib 1	Y	0.25:1	2.421085945272705
Lib 1	Y	0.25:1	4.954131605403189
Lib 1	Y	0.25:1	42.0076096379413
Lib 1	Y	0.25:1	16.034610358599398
Lib 1	Y	0.25:1	30.76077974172897
Lib 1	Y	0.25:1	39.96999917223144
Lib 1	Y	0.25:1	37.61750462472491
Lib 1	Y	0.25:1	20.49287286872602
Lib 1	Y	0.25:1	50.955545419675644
Lib 1	Y	0.25:1	1111.6546333056726
Lib 1	Y	0.25:1	59.568696397569575
Lib 1	Y	0.25:1	32.184150465482595
Lib 1	Y	0.25:1	45.2666760827428
Lib 1	Y	0.25:1	30.43430401790903
Lib 1	Y	0.25:1	12.888431912743414
Lib 1	Y	0.25:1	20.41571245524273
Lib 1	Y	0.25:1	5.260099142440966
Lib 1	Y	0.25:1	157.04111231699005
Lib 1	Y	0.25:1	23.832845976804474
Lib 1	Y	0.25:1	16.829065676227973
Lib 1	Y	0.25:1	14.23133459680378
Lib 1	Y	0.25:1	20.272048323758963
Lib 1	Y	0.25:1	5.190949052078331
Lib 1	Y	0.25:1	17.997738872490064
Lib 1	Y	0.25:1	1.3142985845078003
Lib 1	Y	0.25:1	1.5490849823009856
Lib 1	Y	0.25:1	16.69259297705139
Lib 1	Y	0.25:1	33.28073094543949
Lib 1	Y	0.25:1	72.4208578190433
Lib 1	Y	0.25:1	6.916485567982855
Lib 1	Y	0.25:1	112.42360905234952
Lib 1	Y	0.25:1	7.127872159596493
Lib 1	Y	0.25:1	19.862245198110916
Lib 1	Y	0.25:1	36.59478933578304
Lib 1	Y	0.25:1	49.63348502807394
Lib 1	Y	0.25:1	4.409108587749677
Lib 1	Y	0.25:1	0.11528101307629601
Lib 1	Y	0.25:1	13.698012121357483
Lib 1	Y	0.25:1	3.0058940253346655
Lib 1	Y	0.25:1	31.893303325182963
Lib 1	Y	0.25:1	3.9020284409945205
Lib 1	Y	0.25:1	38.941247529098476
Lib 1	Y	0.25:1	13.580384504591137
Lib 1	Y	0.25:1	6.405157841539067
Lib 1	Y	0.25:1	19.45527946066903
Lib 1	Y	0.25:1	34.59076871072126
Lib 1	Y	0.25:1	21.022254395313322
Lib 1	Y	0.25:1	1.2570690394025141
Lib 1	Y	0.25:1	17.94575448198803
Lib 1	Y	0.25:1	1.8099662911698955
Lib 1	Y	0.25:1	28.086697296763642
Lib 1	Y	0.25:1	2.2355129645705407
Lib 1	Y	0.25:1	45.41269053698143
Lib 1	Y	0.25:1	35.726651255166274
Lib 1	Y	0.25:1	18.51694665681116
Lib 1	Y	0.25:1	16.68347594621118
Lib 1	Y	0.25:1	5.154610111090752
Lib 1	Y	0.25:1	34.53793197020267
Lib 1	Y	0.25:1	10.895225785497686
Lib 1	Y	0.25:1	2.6962261206951554
Lib 1	Y	0.25:1	4.506550603912474
Lib 1	Y	0.25:1	12.84929472737818
Lib 1	Y	0.25:1	25.090904130448678
Lib 1	Y	0.25:1	38.83023265114044
Lib 1	Y	0.25:1	43.624599740152426
Lib 1	Y	0.25:1	48.483873036530476
Lib 1	Y	0.25:1	9.238281790732882
Lib 1	Y	0.25:1	13.186748474083121
Lib 1	Y	0.25:1	26.52386687687498
Lib 1	Y	0.25:1	28.449821576449995
Lib 1	Y	0.25:1	25.18929048435743
Lib 1	Y	0.25:1	11.778247337038206
Lib 1	Y	0.25:1	33.53352445153186
Lib 1	Y	0.25:1	20.611824085458853
Lib 1	Y	0.25:1	7.843397034972721
Lib 1	Y	0.25:1	20.809607253873896
Lib 1	Y	0.25:1	30.504346981441177
Lib 1	Y	0.25:1	19.683942409935806
Lib 1	Y	0.25:1	9.600998579273712
Lib 1	Y	0.25:1	23.197970055107795
Lib 1	Y	0.25:1	16.00285974779294
Lib 1	Y	0.25:1	23.634876333139132
Lib 1	Y	0.25:1	16.31548399620044
Lib 1	Y	0.25:1	24.33781155328805
Lib 1	Y	0.25:1	32.08033208513037
Lib 1	Y	0.25:1	25.4354201596972
Lib 1	Y	0.25:1	21.24665088257438
Lib 1	Y	0.25:1	6.19094701227445
Lib 1	Y	0.25:1	49.10562586629928
Lib 1	Y	0.25:1	11.71977617427955
Lib 1	Y	0.25:1	16.351708208173054
Lib 1	Y	0.25:1	1.2342419558606266
Lib 1	Y	0.25:1	36.028581004558255
Lib 1	Y	0.25:1	6.437658577089477
Lib 1	Y	0.25:1	7.829834171447159
Lib 1	Y	0.25:1	14.147399157509932
Lib 1	Y	0.25:1	7.415845292315315
Lib 1	Y	0.25:1	23.854029389874974
Lib 1	Y	0.25:1	37.6773688363665
Lib 1	Y	0.25:1	49.17432045541374
Lib 1	Y	0.25:1	32.269641552438145
Lib 1	Y	0.25:1	45.32281979968601
Lib 1	Y	0.25:1	82.55730206402959
Lib 1	Y	0.25:1	22.573074742631515
Lib 1	Y	0.25:1	67.05368490040358
Lib 1	Y	0.25:1	53.96465782376239
Lib 1	Y	0.25:1	33.86767982739297
Lib 1	Y	0.25:1	22.298978106224354
Lib 1	Y	0.25:1	39.58963057178928
Lib 1	Y	0.25:1	18.80450132613849
Lib 1	Y	0.25:1	48.871343143142035
Lib 1	Y	0.25:1	10.119822667830359
Lib 1	Y	0.25:1	26.102423044158908
Lib 1	Y	0.25:1	21.875728989968778
Lib 1	Y	0.25:1	47.57041993294795
Lib 1	Y	0.25:1	59.0169934258367
Lib 1	Y	0.25:1	22.094841050293688
Lib 1	Y	0.25:1	16.16475594492366
Lib 1	Y	0.25:1	20.261911855290005
Lib 1	Y	0.25:1	46.2299825402265
Lib 1	Y	0.25:1	23.94744512391678
Lib 1	Y	0.25:1	21.60968170053853
Lib 1	Y	0.25:1	5.99718246950367
Lib 1	Y	0.25:1	7.919199920549591
Lib 1	Y	0.25:1	25.441993662415697
Lib 1	Y	0.25:1	14.894408123359515
Lib 1	Y	0.25:1	29.85486376527142
Lib 1	Y	0.25:1	19.114724743958924
Lib 1	Y	0.25:1	1.7959277935268192
Lib 1	Y	0.25:1	19.684952039601058
Lib 1	Y	0.25:1	11.758100949099804
Lib 1	Y	0.25:1	23.328828752548645
Lib 1	Y	0.25:1	12.701625733565368
Lib 1	Y	0.25:1	21.414326172390375
Lib 1	Y	0.25:1	3.0567253555719542
Lib 1	Y	0.25:1	13.766615563625507
Lib 1	Y	0.25:1	6.396435945650314
Lib 1	Y	0.25:1	10.652019367366316
Lib 1	Y	0.25:1	17.406414937251323
Lib 1	Y	0.25:1	19.62895107338205
Lib 1	Y	0.25:1	8.642890557788174
Lib 1	Y	0.25:1	16.6420224230039
Lib 1	Y	0.25:1	8.67262433981384
Lib 1	Y	0.25:1	36.45377840833402
Lib 1	Y	0.25:1	14.610452189485844
Lib 1	Y	0.25:1	2.5572574871145726
Lib 1	Y	0.25:1	26.361739697142372
Lib 1	Y	0.25:1	181.87602241093293
Lib 1	Y	0.25:1	21.43920217899605
Lib 1	Y	0.25:1	58.89211698420785
Lib 1	Y	0.25:1	33.375593567297855
Lib 1	Y	0.25:1	16.027472604236625
Lib 1	Y	0.25:1	5.286728003167274
Lib 1	Y	0.25:1	1.707502245039616
Lib 1	Y	0.25:1	3.6290202555892437
Lib 1	Y	0.25:1	12.369430738407218
Lib 1	Y	0.25:1	1.4213251533587101
Lib 1	Y	0.25:1	2.2950682551203028
Lib 1	Y	0.25:1	21.187509627650357
Lib 1	Y	0.25:1	14.813515776590636
Lib 1	Y	0.25:1	6.6463587436577765
Lib 1	Y	0.25:1	14.116589812784053
Lib 1	Y	0.25:1	31.818143688550393
Lib 1	Y	0.25:1	4.049330883806368
Lib 1	Y	0.25:1	31.569962407285445
Lib 1	Y	0.25:1	18.605913355131076
Lib 1	Y	0.25:1	14.562279248611066
Lib 1	Y	0.25:1	28.39487481774935
Lib 1	Y	0.25:1	7.283647104459401
Lib 1	Y	0.25:1	29.582382589290155
Lib 1	Y	0.25:1	66.98568538748061
Lib 1	Y	0.25:1	2.559653427291253
Lib 1	Y	0.25:1	40.280984573201714
Lib 1	Y	0.25:1	33.935627251041176
Lib 1	Y	0.25:1	7.571426413546744
Lib 1	Y	0.25:1	23.23781888127754
Lib 1	Y	0.25:1	27.21779317053312
Lib 1	Y	0.25:1	22.252038698733955
Lib 1	Y	0.25:1	6.475357035921414
Lib 1	Y	0.25:1	0.8970719683104256
Lib 1	Y	0.25:1	25.04662234123839
Lib 1	Y	0.25:1	155.64443698528848
Lib 1	Y	0.25:1	27.592656680789464
Lib 1	Y	0.25:1	1.6441309412688732
Lib 1	Y	0.25:1	24.46039172764223
Lib 1	Y	0.25:1	14.187105545342792
Lib 1	Y	0.25:1	22.435171661017115
Lib 1	Y	0.25:1	19.264731112407098
Lib 1	Y	0.25:1	34.532829615273045
Lib 1	Y	0.25:1	24.918971217516795
Lib 1	Y	0.25:1	38.45053188337681
Lib 1	Y	0.25:1	9.971069571110359
Lib 1	Y	0.25:1	0.12521405889314163
Lib 1	Y	0.25:1	33.58468789630427
Lib 1	Y	0.25:1	27.355921585585275
Lib 1	Y	0.25:1	25.307760784874745
Lib 1	Y	0.25:1	27.901818036004723
Lib 1	Y	0.25:1	1.844117619903618
Lib 1	Y	0.25:1	31.275686324451947
Lib 1	Y	0.25:1	12.694682319043892
Lib 1	Y	0.25:1	30.79404637523051
Lib 1	Y	0.25:1	8.561229709314212
Lib 1	Y	0.25:1	5.702619395774999
Lib 1	Y	0.25:1	29.177588826079447
Lib 1	Y	0.25:1	35.75309330257554
Lib 1	Y	0.25:1	31.94594422851631
Lib 1	Y	0.25:1	14.87241174592423
Lib 1	Y	0.25:1	27.788084081990196
Lib 1	Y	0.25:1	10.123194005297398
Lib 1	Y	0.25:1	12.869414892310015
Lib 1	Y	0.25:1	17.72524935608657
Lib 1	Y	0.25:1	4.158351348873968
Lib 1	Y	0.25:1	15.116723337846194
Lib 1	Y	0.25:1	4.0935539484927785
Lib 1	Y	0.25:1	3.9234991077715664
Lib 1	Y	0.25:1	0.8572382914979526
Lib 1	Y	0.25:1	18.25811832356006
Lib 1	Y	0.25:1	12.34171530167023
Lib 1	Y	0.25:1	25.976102517814038
Lib 1	Y	0.25:1	28.115833134301084
Lib 1	Y	0.25:1	36.692164623151825
Lib 1	Y	0.25:1	26.544493564384652
Lib 1	Y	0.25:1	26.746529970163422
Lib 1	Y	0.25:1	34.59313979147871
Lib 1	Y	0.25:1	28.765125158167937
Lib 1	Y	0.25:1	23.09565212375526
Lib 1	Y	0.25:1	14.060985757585097
Lib 1	Y	0.25:1	28.50648992611401
Lib 1	Y	0.25:1	9.086599370083558
Lib 1	Y	0.25:1	8.269102374869675
Lib 1	Y	0.25:1	3.5942406434798513
Lib 1	Y	0.25:1	47.7902200077692
Lib 1	Y	0.25:1	19.97980302443746
Lib 1	Y	0.25:1	18.510524470577437
Lib 1	Y	0.25:1	26.36504055078641
Lib 1	Y	0.25:1	23.032348932482027
Lib 1	Y	0.25:1	17.937955211425727
Lib 1	Y	0.25:1	12.931209861638537
Lib 1	Y	0.25:1	139.05398126581906
Lib 1	Y	0.25:1	13.548978669695622
Lib 1	Y	0.25:1	11.518902387611885
Lib 1	Y	0.25:1	22.40481472347201
Lib 1	Y	0.25:1	4.4408562748880165
Lib 1	Y	0.25:1	20.547949825650424
Lib 1	Y	0.25:1	37.70455341732038
Lib 1	Y	0.25:1	2.6715343183845164
Lib 1	Y	0.25:1	40.99884403817956
Lib 1	Y	0.25:1	18.468099325847586
Lib 1	Y	0.25:1	17.7955438071383
Lib 1	Y	0.25:1	13.576804375541784
Lib 1	Y	0.25:1	25.00311852553273
Lib 1	Y	0.25:1	0.20787310741277043
Lib 1	Y	0.25:1	56.845229778489916
Lib 1	Y	0.25:1	25.520030248427396
Lib 1	Y	0.25:1	15.752129727532505
Lib 1	Y	0.25:1	66.39252555855614
Lib 1	Y	0.25:1	41.10310268265624
Lib 1	Y	0.25:1	28.95897156246776
Lib 1	Y	0.25:1	23.224742012995126
Lib 1	Y	0.25:1	16.83183850843557
Lib 1	Y	0.25:1	5.084641572797999
Lib 1	Y	0.25:1	10.734700727718272
Lib 1	Y	0.25:1	15.995746291976488
Lib 1	Y	0.25:1	4.2447307372272425
Lib 1	Y	0.25:1	12.835242257832647
Lib 1	Y	0.25:1	23.67140112950442
Lib 1	Y	0.25:1	34.05878674506893
Lib 1	Y	0.25:1	29.972888096658156
Lib 1	Y	0.25:1	55.084458347461386
Lib 1	Y	0.25:1	63.71440343219368
Lib 1	Y	0.25:1	3.3608592380966473
Lib 1	Y	0.25:1	28.31875319657278
Lib 1	Y	0.25:1	49.01967100496313
Lib 1	Y	0.25:1	23.85184852859361
Lib 1	Y	0.25:1	53.12809400611202
Lib 1	Y	0.25:1	8.66911192103731
Lib 1	Y	0.25:1	23.093274121093543
Lib 1	Y	0.25:1	2.8772805941686963
Lib 1	Y	0.25:1	55.067781296534115
Lib 1	Y	0.25:1	26.523857466357047
Lib 1	Y	0.25:1	26.13725994396817
Lib 1	Y	0.25:1	45.72974688532271
Lib 1	Y	0.25:1	39.672914613835445
Lib 1	Y	0.25:1	29.519729775168003
Lib 1	Y	0.25:1	9.672873823290008
Lib 1	Y	0.25:1	42.01115840698779
Lib 1	Y	0.25:1	31.99076564927075
Lib 1	Y	0.25:1	45.60443748152484
Lib 1	Y	0.25:1	17.973508828979014
Lib 1	Y	0.25:1	1.6443614554011
Lib 1	Y	0.25:1	9.677875981394513
Lib 1	Y	0.25:1	23.210877937764952
Lib 1	Y	0.25:1	12.139411543744483
Lib 1	Y	0.25:1	8.474378733443789
Lib 1	Y	0.25:1	42.567204484783346
Lib 1	Y	0.25:1	26.201802685749186
Lib 1	Y	0.25:1	27.4098289993843
Lib 1	Y	0.25:1	7.588375778123035
Lib 1	Y	0.25:1	15.037901902157069
Lib 1	Y	0.25:1	19.44185301128465
Lib 1	Y	0.25:1	34.141554970252386
Lib 1	Y	0.25:1	24.712959324080984
Lib 1	Y	0.25:1	9.050610401927406
Lib 1	Y	0.25:1	27.01169165431989
Lib 1	Y	0.25:1	15.184100162795833
Lib 1	Y	0.25:1	15.64585911965013
Lib 1	Y	0.25:1	15.833716384427222
Lib 1	Y	0.25:1	15.1378507781741
Lib 1	Y	0.25:1	43.52074709155307
Lib 1	Y	0.25:1	2.495225711833482
Lib 1	Y	0.25:1	33.0782801752742
Lib 1	Y	0.25:1	6.515364698527537
Lib 1	Y	0.25:1	31.752708853828704
Lib 1	Y	0.25:1	104.91229266591246
Lib 1	Y	0.25:1	18.1277459284781
Lib 1	Y	0.25:1	22.254382267920302
Lib 1	Y	0.25:1	27.79915270840807
Lib 1	Y	0.25:1	24.10358171499124
Lib 1	Y	0.25:1	34.48438029490747
Lib 1	Y	0.25:1	7.69831157250761
Lib 1	Y	0.25:1	0.20855203546140677
Lib 1	Y	0.25:1	26.042519770143624
Lib 1	Y	0.25:1	18.855763886124034
Lib 1	Y	0.25:1	49.68396124499619
Lib 1	Y	0.25:1	29.66679161445043
Lib 1	Y	0.25:1	50.51398692901641
Lib 1	Y	0.25:1	1.050312263349884
Lib 1	Y	0.25:1	11.556881209581027
Lib 1	Y	0.25:1	13.584300575634533
Lib 1	Y	0.25:1	13.310105853598131
Lib 1	Y	0.25:1	3.0798916212746663
Lib 1	Y	0.25:1	41.397479962118645
Lib 1	Y	0.25:1	22.935325818959562
Lib 1	Y	0.25:1	54.328905799801255
Lib 1	Y	0.25:1	38.09562031997472
Lib 1	Y	0.25:1	25.689119626430536
Lib 1	Y	0.25:1	4.392056394303934
Lib 1	Y	0.25:1	17.30432475063921
Lib 1	Y	0.25:1	35.08140480056047
Lib 1	Y	0.25:1	14.363807436590992
Lib 1	Y	0.25:1	13.798654411241984
Lib 1	Y	0.25:1	25.23656251033417
Lib 1	Y	0.25:1	72.63657141812791
Lib 1	Y	0.25:1	29.58747757108172
Lib 1	Y	0.25:1	24.670906023247298
Lib 1	Y	0.25:1	16.82828345125571
Lib 1	Y	0.25:1	22.592629540522
Lib 1	Y	0.25:1	21.153288226003664
Lib 1	Y	0.25:1	21.42484241683622
Lib 1	Y	0.25:1	20.273023282283418
Lib 1	Y	0.25:1	16.473872520727674
Lib 1	Y	0.25:1	48.05575462310606
Lib 1	Y	0.25:1	125.75354875269204
Lib 1	Y	0.25:1	14.313704402132865
Lib 1	Y	0.25:1	34.301462604862074
Lib 1	Y	0.25:1	41.73848235210673
Lib 1	Y	0.25:1	9.014509650346403
Lib 1	Y	0.25:1	20.59057483833654
Lib 1	Y	0.25:1	30.715357489398354
Lib 1	Y	0.25:1	35.62229931598898
Lib 1	Y	0.25:1	2.6999901223049294
Lib 1	Y	0.25:1	152.71905941026282
Lib 1	Y	0.25:1	1204.68154844922
Lib 1	Y	0.25:1	1.8824539450839062
Lib 1	Y	0.25:1	19.379132123206976
Lib 1	Y	0.25:1	69.72914109464267
Lib 1	Y	0.25:1	19.31768863793133
Lib 1	Y	0.25:1	15.346200148915724
Lib 1	Y	0.25:1	41.089425447488615
Lib 1	Y	0.25:1	11.374595822124212
Lib 1	Y	0.25:1	16.132198405006093
Lib 1	Y	0.25:1	8.24364899414154
Lib 1	Y	0.25:1	22.32962428781452
Lib 1	Y	0.25:1	217.76536408973627
Lib 1	Y	0.25:1	9.013992372711389
Lib 1	Y	0.25:1	22.20778584432901
Lib 1	Y	0.25:1	21.84043942546906
Lib 1	Y	0.25:1	4.029496542361044
Lib 1	Y	0.25:1	10.786776779463846
Lib 1	Y	0.25:1	10.644201321080581
Lib 1	Y	0.25:1	20.461276919894246
Lib 1	Y	0.25:1	2.0643604719714825
Lib 1	Y	0.25:1	45.440242080926005
Lib 1	Y	0.25:1	33.265186566568374
Lib 1	Y	0.25:1	36.756215399781354
Lib 1	Y	0.25:1	9.105563127570637
Lib 1	Y	0.25:1	27.272909636647025
Lib 1	Y	0.25:1	2.408397554187691
Lib 1	Y	0.25:1	4.121394428024717
Lib 1	Y	0.25:1	48.89828113773979
Lib 1	Y	0.25:1	2.359737177837673
Lib 1	Y	0.25:1	25.193014666840853
Lib 1	Y	0.25:1	28.251768866756134
Lib 1	Y	0.25:1	79.46486233532792
Lib 1	Y	0.25:1	28.49929560150605
Lib 1	Y	0.25:1	32.18066397876267
Lib 1	Y	0.25:1	25.123420286743738
Lib 1	Y	0.25:1	20.207774099535637
Lib 1	Y	0.25:1	15.6335142683254
Lib 1	Y	0.25:1	13.828472548667815
Lib 1	Y	0.25:1	27.621023638822408
Lib 1	Y	0.25:1	20.420888776128333
Lib 1	Y	0.25:1	34.91514520663092
Lib 1	Y	0.25:1	15.873364811587232
Lib 1	Y	0.25:1	26.043145138248413
Lib 1	Y	0.25:1	9.4415189309197
Lib 1	Y	0.25:1	12.334999286647285
Lib 1	Y	0.25:1	31.576888507998913
Lib 1	Y	0.25:1	16.077358551050093
Lib 1	Y	0.25:1	10.76329260822284
Lib 1	Y	0.25:1	0.8721335850076617
Lib 1	Y	0.25:1	24.00572636185879
Lib 1	Y	0.25:1	18.831176015160455
Lib 1	Y	0.25:1	33.70751162837078
Lib 1	Y	0.25:1	15.96997884845961
Lib 1	Y	0.25:1	23.063652762115293
Lib 1	Y	0.25:1	17.891027571082883
Lib 1	Y	0.25:1	33.86102464167219
Lib 1	Y	0.25:1	0.603825305521899
Lib 1	Y	0.25:1	36.78878943910292
Lib 1	Y	0.25:1	25.359823033734983
Lib 1	Y	0.25:1	3.8914258437911298
Lib 1	Y	0.25:1	29.344836812337505
Lib 1	Y	0.25:1	36.607865716447364
Lib 1	Y	0.25:1	15.330284819003426
Lib 1	Y	0.25:1	0.6757671345293703
Lib 1	Y	0.25:1	6.2594771764656
Lib 1	Y	0.25:1	79.08399661391515
Lib 1	Y	0.25:1	17.610785087719314
Lib 1	Y	0.25:1	26.02049752251372
Lib 1	Y	0.25:1	20.545305714471795
Lib 1	Y	0.25:1	18.5053278944862
Lib 1	Y	0.25:1	51.86274364291785
Lib 1	Y	0.25:1	39.28648705745928
Lib 1	Y	0.25:1	47.80131454933068
Lib 1	Y	0.25:1	22.708065154219746
Lib 1	Y	0.25:1	22.49959986302883
Lib 1	Y	0.25:1	14.317974836062252
Lib 1	Y	0.25:1	34.77334574300418
Lib 1	Y	0.25:1	14.494660246004088
Lib 1	Y	0.25:1	31.171496412541266
Lib 1	Y	0.25:1	28.722243466032094
Lib 1	Y	0.25:1	37.59162909734454
Lib 1	Y	0.25:1	8.916753929541477
Lib 1	Y	0.25:1	9.509787000312354
Lib 1	Y	0.25:1	0.2310743837797835
Lib 1	Y	0.25:1	14.507483999021066
Lib 1	Y	0.25:1	51.88250025134202
Lib 1	Y	0.25:1	8.674748058589167
Lib 1	Y	0.25:1	18.527274860729648
Lib 1	Y	0.25:1	16.878479763426856
Lib 1	Y	0.25:1	66.27615416361023
Lib 1	Y	0.25:1	27.760648120041452
Lib 1	Y	0.25:1	27.761001165299703
Lib 1	Y	0.25:1	7.152018366646972
Lib 1	Y	0.25:1	30.68567629702088
Lib 1	Y	0.25:1	10.36553095901298
Lib 1	Y	0.25:1	52.836836894450755
Lib 1	Y	0.25:1	50.93782128443769
Lib 1	Y	0.25:1	8.427546184840695
Lib 1	Y	0.25:1	32.8302850284376
Lib 1	Y	0.25:1	35.7741581780102
Lib 1	Y	0.25:1	34.27647319362822
Lib 1	Y	0.25:1	42.43281441096958
Lib 1	Y	0.25:1	21.51029820924356
Lib 1	Y	0.25:1	4.184712089328002
Lib 1	Y	0.25:1	12.540803154583847
Lib 1	Y	0.25:1	21.981378794937743
Lib 1	Y	0.25:1	16.64095875386907
Lib 1	Y	0.25:1	3.320593068305644
Lib 1	Y	0.25:1	14.420854185172406
Lib 1	Y	0.25:1	25.07778529418858
Lib 1	Y	0.25:1	36.14818897193941
Lib 1	Y	0.25:1	35.57642983246602
Lib 1	Y	0.25:1	5.54511520919736
Lib 1	Y	0.25:1	3.116252890489757
Lib 1	Y	0.25:1	17.12835370250779
Lib 1	Y	0.25:1	26.639867368890325
Lib 1	Y	0.25:1	25.0851810769634
Lib 1	Y	0.25:1	152.63453931785995
Lib 1	Y	0.25:1	22.46133338294034
Lib 1	Y	0.25:1	28.548762705595855
Lib 1	Y	0.25:1	534.0217937110019
Lib 1	Y	0.25:1	19.857229618531402
Lib 1	Y	0.25:1	86.51070529355003
Lib 1	Y	0.25:1	3.440867319183394
Lib 1	Y	0.25:1	8.441158935929716
Lib 1	Y	0.25:1	29.339506211845034
Lib 1	Y	0.25:1	2.1924622495782753
Lib 1	Y	0.25:1	72.08221441911631
Lib 1	Y	0.25:1	23.531248028523912
Lib 1	Y	0.25:1	55.00545375159804
Lib 1	Y	0.25:1	18.296280374652174
Lib 1	Y	0.25:1	31.67967319991537
Lib 1	Y	0.25:1	14.469090851821909
Lib 1	Y	0.25:1	17.41090164272865
Lib 1	Y	0.25:1	24.965629168266613
Lib 1	Y	0.25:1	10.280373822486421
Lib 1	Y	0.25:1	2.1978835868151636
Lib 1	Y	0.25:1	9.048936493155079
Lib 1	Y	0.25:1	8.401842971865713
Lib 1	Y	0.25:1	0.44330303016804073
Lib 1	Y	0.25:1	20.707384305848166
Lib 1	Y	0.25:1	8.615338970777241
Lib 1	Y	0.25:1	38.2866590197659
Lib 1	Y	0.25:1	1449.9812191115006
Lib 1	Y	0.25:1	21.071560820007505
Lib 1	Y	0.25:1	6.845483534938213
Lib 1	Y	0.25:1	4.693712866915201
Lib 1	Y	0.25:1	10.592070843455236
Lib 1	Y	0.25:1	18.321424979812207
Lib 1	Y	0.25:1	14.394924660374176
Lib 1	Y	0.25:1	30.60185704880819
Lib 1	Y	0.25:1	12.735024929395832
Lib 1	Y	0.25:1	14.653693742379081
Lib 1	Y	0.25:1	3.3054502688459553
Lib 1	Y	0.25:1	15.558330306984525
Lib 1	Y	0.25:1	33.68621903865445
Lib 1	Y	0.25:1	32.91778261245399
Lib 1	Y	0.25:1	31.879645425060723
Lib 1	Y	0.25:1	9.04810144770285
Lib 1	Y	0.25:1	18.085505488936317
Lib 1	Y	0.25:1	53.872616467619075
Lib 1	Y	0.25:1	4.699319789470779
Lib 1	Y	0.25:1	12.222363270704628
Lib 1	Y	0.25:1	38.823063589953236
Lib 1	Y	0.25:1	15.481641770046428
Lib 1	Y	0.25:1	10.98274818180347
Lib 1	Y	0.25:1	2.5155527720618354
Lib 1	Y	0.25:1	0.12973835459534344
Lib 1	Y	0.25:1	13.97952189273518
Lib 1	Y	0.25:1	76.00710830502216
Lib 1	Y	0.25:1	5.178898551368183
Lib 1	Y	0.25:1	8.919396022486549
Lib 1	Y	0.25:1	10.310268838729385
Lib 1	Y	0.25:1	32.74043244069333
Lib 1	Y	0.25:1	31.44009600009179
Lib 1	Y	0.25:1	28.09862012411496
Lib 1	Y	0.25:1	17.548698170243927
Lib 1	Y	0.25:1	25.973936027907097
Lib 1	Y	0.25:1	5.877302734854628
Lib 1	Y	0.25:1	25.87985817991583
Lib 1	Y	0.25:1	40.95980643684312
Lib 1	Y	0.25:1	32.68284894864827
Lib 1	Y	0.25:1	5.493141577210192
Lib 1	Y	0.25:1	145.84446880202498
Lib 1	Y	0.25:1	33.27775863612161
Lib 1	Y	0.25:1	22.78219465516338
Lib 1	Y	0.25:1	31.876702761299146
Lib 1	Y	0.25:1	6.444785343312365
Lib 1	Y	0.25:1	3.352864417519319
Lib 1	Y	0.25:1	4.758638224780432
Lib 1	Y	0.25:1	14.891782199303416
Lib 1	Y	0.25:1	37.479057895393076
Lib 1	Y	0.25:1	2.1958481011446485
Lib 1	Y	0.25:1	15.36572037047642
Lib 1	Y	0.25:1	20.479022918648525
Lib 1	Y	0.25:1	12.786015877034373
Lib 1	Y	0.25:1	16.09625409142794
Lib 1	Y	0.25:1	6.9162915459952785
Lib 1	Y	0.25:1	0.0024227184584946215
Lib 1	Y	0.25:1	31.927107380762322
Lib 1	Y	0.25:1	53.10425081047108
Lib 1	Y	0.25:1	13.808891728303163
Lib 1	Y	0.25:1	25.286599744307026
Lib 1	Y	0.25:1	8.070685558689195
Lib 1	Y	0.25:1	1.6525572448444326
Lib 1	Y	0.25:1	28.573210043909846
Lib 1	Y	0.25:1	37.270228554596805
Lib 1	Y	0.25:1	15.931266489905449
Lib 1	Y	0.25:1	3.583838730701283
Lib 1	Y	0.25:1	25.41021088988501
Lib 1	Y	0.25:1	14.91049114277303
Lib 1	Y	0.25:1	86.06605044197725
Lib 1	Y	0.25:1	30.302328612783704
Lib 1	Y	0.25:1	33.21268454527845
Lib 1	Y	0.25:1	6.1013069272859655
Lib 1	Y	0.25:1	7.392856151651584
Lib 1	Y	0.25:1	42.96901406009442
Lib 1	Y	0.25:1	22.404156257008335
Lib 1	Y	0.25:1	22.346406709566736
Lib 1	Y	0.25:1	3.504261697005484
Lib 1	Y	0.25:1	12.521964983223977
Lib 1	Y	0.25:1	31.135691071082793
Lib 1	Y	0.25:1	39.73573852604987
Lib 1	Y	0.25:1	39.92803716866889
Lib 1	Y	0.25:1	19.80866796204368
Lib 1	Y	0.25:1	16.727499452738705
Lib 1	Y	0.25:1	14.407664081729553
Lib 1	Y	0.25:1	16.96681565316617
Lib 1	Y	0.25:1	29.09163306498732
Lib 1	Y	0.25:1	11.24271611489014
Lib 1	Y	0.25:1	22.570812767913072
Lib 1	Y	0.25:1	24.339997439517134
Lib 1	Y	0.25:1	18.957295445574186
Lib 1	Y	0.25:1	15.967170446657963
Lib 1	Y	0.25:1	27.40141176582821
Lib 1	Y	0.25:1	70.93500376879874
Lib 1	Y	0.25:1	26.4683178014971
Lib 1	Y	0.25:1	9.722414346817466
Lib 1	Y	0.25:1	4.057781629113388
Lib 1	Y	0.25:1	6.79005597892356
Lib 1	Y	0.25:1	11.985209493221316
Lib 1	Y	0.25:1	7.2879979882304
Lib 1	Y	0.25:1	45.195616607231614
Lib 1	Y	0.25:1	5.848494346735866
Lib 1	Y	0.25:1	12.748575029362808
Lib 1	Y	0.25:1	14.62662818592273
Lib 1	Y	0.25:1	68.31970528856776
Lib 1	Y	0.25:1	14.286723873818662
Lib 1	Y	0.25:1	32.636312904340606
Lib 1	Y	0.25:1	56.05924338437818
Lib 1	Y	0.25:1	8.651410328757548
Lib 1	Y	0.25:1	19.34735514907715
Lib 1	Y	0.25:1	0.8961963076447033
Lib 1	Y	0.25:1	34.20912670314009
Lib 1	Y	0.25:1	26.796129103037824
Lib 1	Y	0.25:1	48.86972686541673
Lib 1	Y	0.25:1	10.215660426523298
Lib 1	Y	0.25:1	7.348631408364459
Lib 1	Y	0.25:1	4.848875811987952
Lib 1	Y	0.25:1	1.5657220471535171
Lib 1	Y	0.25:1	24.110200243257797
Lib 1	Y	0.25:1	28.072850261510553
Lib 1	Y	0.25:1	52.03330621510385
Lib 1	Y	0.25:1	10.208182692690915
Lib 1	Y	0.25:1	25.277376536716144
Lib 1	Y	0.25:1	24.635542657955778
Lib 1	Y	0.25:1	13.819248906071701
Lib 1	Y	0.25:1	0.4789360166829848
Lib 1	Y	0.25:1	3.0300196520829603
Lib 1	Y	0.25:1	19.42925081435538
Lib 1	Y	0.25:1	46.496685056870355
Lib 1	Y	0.25:1	14.741740773144162
Lib 1	Y	0.25:1	4.622736879136157
Lib 1	Y	0.25:1	34.46585117336325
Lib 1	Y	0.25:1	9.03034639478053
Lib 1	Y	0.25:1	40.86303274070142
Lib 1	Y	0.25:1	5.601743549101301
Lib 1	Y	0.25:1	13.608421743054567
Lib 1	Y	0.25:1	1.764527469373478
Lib 1	Y	0.25:1	16.275988366785164
Lib 1	Y	0.25:1	1030.9748183137476
Lib 1	Y	0.25:1	65.35743970752608
Lib 1	Y	0.25:1	19.978666506550326
Lib 1	Y	0.25:1	12.951258875856663
Lib 1	Y	0.25:1	17.9420064978446
Lib 1	Y	0.25:1	10.28087016120869
Lib 1	Y	0.25:1	25.20489741924804
Lib 1	Y	0.25:1	29.137302794671307
Lib 1	Y	0.25:1	47.12231382475678
Lib 1	Y	0.25:1	23.308942473319625
Lib 1	Y	0.25:1	47.78394444627831
Lib 1	Y	0.25:1	2.503586420617232
Lib 1	Y	0.25:1	11.294485673856025
Lib 1	Y	0.25:1	40.5448981080895
Lib 1	Y	0.25:1	36.0076693557909
Lib 1	Y	0.25:1	36.118420945828376
Lib 1	Y	0.25:1	25.933406841304894
Lib 1	Y	0.25:1	46.64786040448464
Lib 1	Y	0.25:1	66.94650766115542
Lib 1	Y	0.25:1	0.25537453098307683
Lib 1	Y	0.25:1	183.0354184147388
Lib 1	Y	0.25:1	28.502847329030967
Lib 1	Y	0.25:1	13.832164780965261
Lib 1	Y	0.25:1	33.15782222623555
Lib 1	Y	0.25:1	41.846674788053726
Lib 1	Y	0.25:1	73.33277095575895
Lib 1	Y	0.25:1	13.38324318888432
Lib 1	Y	0.25:1	32.66612812267282
Lib 1	Y	0.25:1	37.98807725389105
Lib 1	Y	0.25:1	38.69100911149821
Lib 1	Y	0.25:1	27.396837500431705
Lib 1	Y	0.25:1	41.11069059212819
Lib 1	Y	0.25:1	28.167072917293655
Lib 1	Y	0.25:1	54.62901549078658
Lib 1	Y	0.25:1	22.822476579528296
Lib 1	Y	0.25:1	0.823184486200712
Lib 1	Y	0.25:1	18.900263678824235
Lib 1	Y	0.25:1	12.568336246804378
Lib 1	Y	0.25:1	25.97428793265134
Lib 1	Y	0.25:1	20.82435995895867
Lib 1	Y	0.25:1	35.010575063385055
Lib 1	Y	0.25:1	17.498417196254547
Lib 1	Y	0.25:1	1.9436077850768285
Lib 1	Y	0.25:1	16.8040092019084
Lib 1	Y	0.25:1	19.229914289421757
Lib 1	Y	0.25:1	22.787374920275237
Lib 1	Y	0.25:1	15.564582072377565
Lib 1	Y	0.25:1	20.40378483345617
Lib 1	Y	0.25:1	5.196303178290473
Lib 1	Y	0.25:1	1.4985901293182113
Lib 1	Y	0.25:1	6.6065010598227
Lib 1	Y	0.25:1	16.62759835810742
Lib 1	Y	0.25:1	0.8680614319249713
Lib 1	Y	0.25:1	16.52138030212371
Lib 1	Y	0.25:1	12.187635773752293
Lib 1	Y	0.25:1	18.83690300271774
Lib 1	Y	0.25:1	30.10455558716868
Lib 1	Y	0.25:1	9.196900604346869
Lib 1	Y	0.25:1	21.127712159236456
Lib 1	Y	0.25:1	35.531484594579766
Lib 1	Y	0.25:1	30.878694735984034
Lib 1	Y	0.25:1	59.44517896224928
Lib 1	Y	0.25:1	41.171847072695854
Lib 1	Y	0.25:1	0.13291064731330016
Lib 1	Y	0.25:1	14.458396470156199
Lib 1	Y	0.25:1	22.591650795823615
Lib 1	Y	0.25:1	19.341653167263818
Lib 1	Y	0.25:1	2.9179790504283765
Lib 1	Y	0.25:1	21.040987691873813
Lib 1	Y	0.25:1	25.440303282321054
Lib 1	Y	0.25:1	19.43284705113115
Lib 1	Y	0.25:1	31.186049601153886
Lib 1	Y	0.25:1	19.576525677732292
Lib 1	Y	0.25:1	26.113093042106282
Lib 1	Y	0.25:1	3.8175084185849473
Lib 1	Y	0.25:1	5.589738310875836
Lib 1	Y	0.25:1	14.861082060895491
Lib 1	Y	0.25:1	15.538564640729359
Lib 1	Y	0.25:1	25.472869308814538
Lib 1	Y	0.25:1	5.063594914878911
Lib 1	Y	0.25:1	1.5925655159621854
Lib 1	Y	0.25:1	27.981379999702238
Lib 1	Y	0.25:1	21.913860904097724
Lib 1	Y	0.25:1	3.361327279972637
Lib 1	Y	0.25:1	19.079628387745352
Lib 1	Y	0.25:1	1.7527710210530012
Lib 1	Y	0.25:1	4.962285648314824
Lib 1	Y	0.25:1	26.701506702668187
Lib 1	Y	0.25:1	14.825306032538766
Lib 1	Y	0.25:1	12.643754156041886
Lib 1	Y	0.25:1	18.09667152811366
Lib 1	Y	0.25:1	49.399407026419006
Lib 1	Y	0.25:1	65.67465513660417
Lib 1	Y	0.25:1	14.095838061753529
Lib 1	Y	0.25:1	3.4847288110639862
Lib 1	Y	0.25:1	4.164229783155382
Lib 1	Y	0.25:1	17.805757444764648
Lib 1	Y	0.25:1	2.497286137222776
Lib 1	Y	0.25:1	27.429673110733287
Lib 1	Y	0.25:1	17.8813859727893
Lib 1	Y	0.25:1	55.54192859625977
Lib 1	Y	0.25:1	11.548732576977072
Lib 1	Y	0.25:1	3.5584444293310202
Lib 1	Y	0.25:1	18.78964779739324
Lib 1	Y	0.25:1	18.102218396415527
Lib 1	Y	0.25:1	7.335727221978128
Lib 1	Y	0.25:1	5.936449822936041
Lib 1	Y	0.25:1	28.500650072375034
Lib 1	Y	0.25:1	56.4974989698394
Lib 1	Y	0.25:1	32.43071437146896
Lib 1	Y	0.25:1	19.502739507735622
Lib 1	Y	0.25:1	18.138745637684917
Lib 1	Y	0.25:1	32.433514157817946
Lib 1	Y	0.25:1	20.848389520318666
Lib 1	Y	0.25:1	63.048415448932474
Lib 1	Y	0.25:1	7.0826583741813165
Lib 1	Y	0.25:1	14.720576025703158
Lib 1	Y	0.25:1	46.56850312976735
Lib 1	Y	0.25:1	31.315646371657824
Lib 1	Y	0.25:1	3.316547192330499
Lib 1	Y	0.25:1	20.37602452884587
Lib 1	Y	0.25:1	10.912553499041866
Lib 1	Y	0.25:1	10.262399282633861
Lib 1	Y	0.25:1	14.024273310677904
Lib 1	Y	0.25:1	7.442781755462402
Lib 1	Y	0.25:1	14.212199798939395
Lib 1	Y	0.25:1	41.45010907805033
Lib 1	Y	0.25:1	7.482650344376007
Lib 1	Y	0.25:1	17.388771816609083
Lib 1	Y	0.25:1	22.083228036736923
Lib 1	Y	0.25:1	19.22306462169968
Lib 1	Y	0.25:1	27.055130126065762
Lib 1	Y	0.25:1	13.418438422228519
Lib 1	Y	0.25:1	1.1071516783778712
Lib 1	Y	0.25:1	5.986121024044677
Lib 1	Y	0.25:1	1.0717648115019962
Lib 1	Y	0.25:1	82.27267169885263
Lib 1	Y	0.25:1	17.84384695599648
Lib 1	Y	0.25:1	12.106257596084259
Lib 1	Y	0.25:1	30.990170115247995
Lib 1	Y	0.25:1	18.68657941827522
Lib 1	Y	0.25:1	25.176028144370875
Lib 1	Y	0.25:1	28.69007007978599
[truncated: 343,070 more rows]
