# Supplementary material for: DeepPhospho accelerates DIA phosphoproteome profiling through in silico library generation
Source: Nat Commun. 2021 Nov 18;12:6685. doi: 10.1038/s41467-021-26979-1 (PMC8602247; doi:10.1038/s41467-021-26979-1)
Supplement: Supplementary file 8 — Source data [file 41467_2021_26979_MOESM8_ESM.zip › Source Data_new/SFig_11e.txt]

Library	CV (%)
Lib 1	37.0
Lib 1	41.68
Lib 1	45.45
Lib 1	85.62
Lib 1	97.06
Lib 1	9.24
Lib 1	9.07
Lib 1	16.32
Lib 1	6.93
Lib 1	17.72
Lib 1	14.7
Lib 1	14.14
Lib 1	15.39
Lib 1	16.16
Lib 1	9.2
Lib 1	6.25
Lib 1	3.01
Lib 1	5.93
Lib 1	5.58
Lib 1	3.96
Lib 1	7.7
Lib 1	6.98
Lib 1	7.26
Lib 1	6.18
Lib 1	16.27
Lib 1	40.82
Lib 1	71.59
Lib 1	50.77
Lib 1	72.05
Lib 1	66.94
Lib 1	6.42
Lib 1	20.51
Lib 1	3.83
Lib 1	9.01
Lib 1	10.41
Lib 1	9.64
Lib 1	11.69
Lib 1	12.61
Lib 1	32.62
Lib 1	19.19
Lib 1	13.59
Lib 1	9.84
Lib 1	23.18
Lib 1	21.93
Lib 1	34.85
Lib 1	22.17
Lib 1	19.87
Lib 1	8.37
Lib 1	7.89
Lib 1	3.96
Lib 1	5.49
Lib 1	6.26
Lib 1	8.14
Lib 1	3.42
Lib 1	61.19
Lib 1	21.5
Lib 1	2.6
Lib 1	5.57
Lib 1	5.8
Lib 1	4.55
Lib 1	5.46
Lib 1	22.9
Lib 1	20.82
Lib 1	9.69
Lib 1	10.36
Lib 1	11.55
Lib 1	17.14
Lib 1	18.77
Lib 1	31.24
Lib 1	11.74
Lib 1	6.61
Lib 1	9.17
Lib 1	7.99
Lib 1	8.05
Lib 1	6.41
Lib 1	18.37
Lib 1	30.52
Lib 1	32.36
Lib 1	9.11
Lib 1	8.26
Lib 1	5.63
Lib 1	4.05
Lib 1	6.94
Lib 1	14.66
Lib 1	40.47
Lib 1	26.96
Lib 1	48.98
Lib 1	24.8
Lib 1	4.57
Lib 1	5.93
Lib 1	4.21
Lib 1	6.92
Lib 1	9.77
Lib 1	8.14
Lib 1	7.84
Lib 1	14.16
Lib 1	4.51
Lib 1	11.61
Lib 1	4.97
Lib 1	4.6
Lib 1	5.77
Lib 1	4.1
Lib 1	11.81
Lib 1	5.22
Lib 1	15.17
Lib 1	19.69
Lib 1	13.72
Lib 1	20.16
Lib 1	13.24
Lib 1	10.68
Lib 1	13.25
Lib 1	12.27
Lib 1	8.33
Lib 1	6.03
Lib 1	6.77
Lib 1	6.79
Lib 1	2.43
Lib 1	6.44
Lib 1	8.55
Lib 1	11.21
Lib 1	14.81
Lib 1	12.88
Lib 1	7.87
Lib 1	11.79
Lib 1	21.53
Lib 1	7.87
Lib 1	3.87
Lib 1	49.89
Lib 1	6.09
Lib 1	5.47
Lib 1	12.01
Lib 1	9.4
Lib 1	3.95
Lib 1	4.3
Lib 1	8.42
Lib 1	115.59
Lib 1	90.73
Lib 1	45.02
Lib 1	55.95
Lib 1	11.15
Lib 1	31.77
Lib 1	12.59
Lib 1	4.86
Lib 1	18.57
Lib 1	30.04
Lib 1	23.1
Lib 1	26.72
Lib 1	9.79
Lib 1	12.84
Lib 1	15.9
Lib 1	13.33
Lib 1	14.37
Lib 1	35.25
Lib 1	28.4
Lib 1	40.59
Lib 1	20.3
Lib 1	8.35
Lib 1	14.39
Lib 1	16.35
Lib 1	85.18
Lib 1	6.08
Lib 1	2.81
Lib 1	10.68
Lib 1	10.08
Lib 1	3.72
Lib 1	2.5
Lib 1	3.37
Lib 1	2.38
Lib 1	3.34
Lib 1	15.38
Lib 1	15.28
Lib 1	4.0
Lib 1	9.13
Lib 1	4.72
Lib 1	21.02
Lib 1	19.02
Lib 1	4.29
Lib 1	11.0
Lib 1	4.65
Lib 1	4.46
Lib 1	2.98
Lib 1	4.07
Lib 1	7.1
Lib 1	4.56
Lib 1	6.54
Lib 1	9.9
Lib 1	5.32
Lib 1	8.85
Lib 1	12.72
Lib 1	15.79
Lib 1	5.28
Lib 1	5.57
Lib 1	5.32
Lib 1	4.86
Lib 1	7.83
Lib 1	12.73
Lib 1	13.87
Lib 1	13.48
Lib 1	8.75
Lib 1	7.73
Lib 1	2.41
Lib 1	16.21
Lib 1	6.8
Lib 1	20.34
Lib 1	7.76
Lib 1	26.67
Lib 1	18.07
Lib 1	12.7
Lib 1	10.71
Lib 1	3.35
Lib 1	27.14
Lib 1	9.35
Lib 1	22.59
Lib 1	22.25
Lib 1	2.85
Lib 1	53.28
Lib 1	47.14
Lib 1	47.14
Lib 1	53.36
Lib 1	59.61
Lib 1	7.66
Lib 1	4.86
Lib 1	5.75
Lib 1	32.48
Lib 1	20.07
Lib 1	16.9
Lib 1	7.06
Lib 1	5.79
Lib 1	3.3
Lib 1	6.52
Lib 1	12.42
Lib 1	6.92
Lib 1	8.06
Lib 1	6.29
Lib 1	4.65
Lib 1	17.16
Lib 1	28.28
Lib 1	7.98
Lib 1	6.3
Lib 1	3.97
Lib 1	12.26
Lib 1	13.42
Lib 1	1.36
Lib 1	11.41
Lib 1	16.48
Lib 1	13.21
Lib 1	15.53
Lib 1	6.59
Lib 1	2.37
Lib 1	11.14
Lib 1	13.29
Lib 1	13.3
Lib 1	7.04
Lib 1	81.76
Lib 1	25.69
Lib 1	6.2
Lib 1	10.52
Lib 1	15.05
Lib 1	2.59
Lib 1	11.06
Lib 1	45.15
Lib 1	12.42
Lib 1	38.1
Lib 1	46.63
Lib 1	11.84
Lib 1	6.04
Lib 1	4.82
Lib 1	9.47
Lib 1	7.8
Lib 1	13.39
Lib 1	5.64
Lib 1	12.0
Lib 1	5.46
Lib 1	13.55
Lib 1	33.02
Lib 1	15.07
Lib 1	11.63
Lib 1	25.73
Lib 1	11.72
Lib 1	14.91
Lib 1	12.46
Lib 1	16.08
Lib 1	18.81
Lib 1	2.97
Lib 1	4.87
Lib 1	3.45
Lib 1	2.47
Lib 1	5.07
Lib 1	11.13
Lib 1	5.57
Lib 1	10.04
Lib 1	17.61
Lib 1	16.43
Lib 1	14.47
Lib 1	19.68
Lib 1	14.33
Lib 1	11.33
Lib 1	3.04
Lib 1	4.48
Lib 1	32.21
Lib 1	3.72
Lib 1	3.52
Lib 1	4.23
Lib 1	3.64
Lib 1	5.0
Lib 1	5.2
Lib 1	8.53
Lib 1	8.21
Lib 1	7.76
Lib 1	8.81
Lib 1	7.82
Lib 1	8.47
Lib 1	4.42
Lib 1	4.76
Lib 1	15.61
Lib 1	24.18
Lib 1	19.0
Lib 1	7.54
Lib 1	7.7
Lib 1	48.66
Lib 1	13.98
Lib 1	18.36
Lib 1	18.76
Lib 1	43.59
Lib 1	55.46
Lib 1	0.57
Lib 1	6.77
Lib 1	2.95
Lib 1	8.28
Lib 1	14.97
Lib 1	63.25
Lib 1	64.06
Lib 1	11.01
Lib 1	38.3
Lib 1	22.0
Lib 1	42.58
Lib 1	23.71
Lib 1	9.1
Lib 1	6.26
Lib 1	12.52
Lib 1	6.13
Lib 1	6.33
Lib 1	9.26
Lib 1	16.16
Lib 1	9.16
Lib 1	8.62
Lib 1	4.87
Lib 1	7.51
Lib 1	6.1
Lib 1	12.59
Lib 1	34.39
Lib 1	6.62
Lib 1	10.68
Lib 1	6.83
Lib 1	4.97
Lib 1	5.16
Lib 1	9.23
Lib 1	7.04
Lib 1	4.5
Lib 1	5.93
Lib 1	2.95
Lib 1	7.14
Lib 1	32.79
Lib 1	7.23
Lib 1	4.46
Lib 1	20.41
Lib 1	37.33
Lib 1	35.16
Lib 1	44.15
Lib 1	57.6
Lib 1	19.82
Lib 1	11.38
Lib 1	37.36
Lib 1	7.5
Lib 1	9.97
Lib 1	4.55
Lib 1	7.46
Lib 1	1.33
Lib 1	3.62
Lib 1	6.34
Lib 1	6.26
Lib 1	4.12
Lib 1	8.61
Lib 1	12.24
Lib 1	8.52
Lib 1	13.76
Lib 1	9.17
Lib 1	8.34
Lib 1	7.37
Lib 1	8.36
Lib 1	6.98
Lib 1	5.97
Lib 1	7.12
Lib 1	20.71
Lib 1	4.32
Lib 1	7.42
Lib 1	6.4
Lib 1	3.84
Lib 1	152.09
Lib 1	149.08
Lib 1	119.42
Lib 1	122.32
Lib 1	120.6
Lib 1	13.78
Lib 1	90.72
Lib 1	34.73
Lib 1	11.11
Lib 1	13.23
Lib 1	8.7
Lib 1	10.37
Lib 1	46.73
Lib 1	12.64
Lib 1	9.38
Lib 1	51.27
Lib 1	80.75
Lib 1	70.81
Lib 1	95.17
Lib 1	4.81
Lib 1	6.02
Lib 1	7.2
Lib 1	6.44
Lib 1	6.45
Lib 1	2.67
Lib 1	2.98
Lib 1	3.12
Lib 1	10.49
Lib 1	9.46
Lib 1	8.16
Lib 1	7.74
Lib 1	7.56
Lib 1	8.33
Lib 1	10.02
Lib 1	6.63
Lib 1	7.25
Lib 1	11.63
Lib 1	11.48
Lib 1	16.02
Lib 1	6.97
Lib 1	5.03
Lib 1	5.61
Lib 1	8.9
Lib 1	7.33
Lib 1	5.62
Lib 1	9.63
Lib 1	5.42
Lib 1	6.18
Lib 1	7.74
Lib 1	8.31
Lib 1	11.3
Lib 1	6.08
Lib 1	7.65
Lib 1	14.14
Lib 1	18.23
Lib 1	25.75
Lib 1	15.15
Lib 1	9.7
Lib 1	14.2
Lib 1	7.45
Lib 1	12.7
Lib 1	30.38
Lib 1	16.01
Lib 1	22.59
Lib 1	18.09
Lib 1	9.27
Lib 1	13.21
Lib 1	8.54
Lib 1	6.42
Lib 1	11.04
Lib 1	9.14
Lib 1	7.94
Lib 1	4.47
Lib 1	19.31
Lib 1	15.72
Lib 1	10.39
Lib 1	8.09
Lib 1	5.08
Lib 1	4.99
Lib 1	7.99
Lib 1	6.96
Lib 1	13.69
Lib 1	4.7
Lib 1	3.89
Lib 1	8.59
Lib 1	11.09
Lib 1	6.37
Lib 1	13.53
Lib 1	6.11
Lib 1	7.23
Lib 1	8.76
Lib 1	4.39
Lib 1	44.92
Lib 1	36.68
Lib 1	33.54
Lib 1	35.33
Lib 1	27.84
Lib 1	4.85
Lib 1	6.07
Lib 1	3.73
Lib 1	3.78
Lib 1	2.7
Lib 1	3.57
Lib 1	7.14
Lib 1	6.85
Lib 1	7.03
Lib 1	9.08
Lib 1	10.28
Lib 1	8.11
Lib 1	7.25
Lib 1	11.3
Lib 1	19.83
Lib 1	14.6
Lib 1	15.84
Lib 1	7.14
Lib 1	7.45
Lib 1	7.78
Lib 1	11.05
Lib 1	11.03
Lib 1	9.75
Lib 1	6.27
Lib 1	6.76
Lib 1	6.28
Lib 1	9.01
Lib 1	5.68
Lib 1	7.23
Lib 1	5.68
Lib 1	6.29
Lib 1	6.35
Lib 1	7.39
Lib 1	21.69
Lib 1	14.3
Lib 1	15.44
Lib 1	28.6
Lib 1	9.19
Lib 1	36.23
Lib 1	5.19
Lib 1	8.31
Lib 1	7.94
Lib 1	4.99
Lib 1	4.08
Lib 1	6.24
Lib 1	3.99
Lib 1	3.7
Lib 1	1.22
Lib 1	10.1
Lib 1	9.46
Lib 1	8.25
Lib 1	4.1
Lib 1	10.74
Lib 1	2.08
Lib 1	11.31
Lib 1	11.72
Lib 1	18.35
Lib 1	7.34
Lib 1	39.19
Lib 1	3.31
Lib 1	8.1
Lib 1	1.94
Lib 1	8.34
Lib 1	7.22
Lib 1	4.58
Lib 1	6.31
Lib 1	5.62
Lib 1	5.82
Lib 1	8.59
Lib 1	177.15
Lib 1	178.22
Lib 1	12.05
Lib 1	10.85
Lib 1	11.65
Lib 1	9.42
Lib 1	23.71
Lib 1	6.81
Lib 1	7.83
Lib 1	8.4
Lib 1	11.17
Lib 1	6.58
Lib 1	9.31
Lib 1	6.09
Lib 1	9.43
Lib 1	12.44
Lib 1	7.08
Lib 1	4.04
Lib 1	9.67
Lib 1	7.78
Lib 1	11.22
Lib 1	58.38
Lib 1	1.48
Lib 1	6.75
Lib 1	6.15
Lib 1	3.7
Lib 1	7.36
Lib 1	4.4
Lib 1	3.89
Lib 1	6.37
Lib 1	6.04
Lib 1	5.93
Lib 1	2.48
Lib 1	7.46
Lib 1	19.92
Lib 1	7.64
Lib 1	8.31
Lib 1	8.93
Lib 1	11.05
Lib 1	5.28
Lib 1	12.79
Lib 1	2.73
Lib 1	4.05
Lib 1	16.87
Lib 1	14.77
Lib 1	20.43
Lib 1	26.02
Lib 1	46.95
Lib 1	35.12
Lib 1	30.8
Lib 1	23.67
Lib 1	8.12
Lib 1	11.23
Lib 1	14.39
Lib 1	16.09
Lib 1	11.02
Lib 1	8.75
Lib 1	4.1
Lib 1	5.21
Lib 1	8.16
Lib 1	17.54
Lib 1	5.64
Lib 1	4.16
Lib 1	4.79
Lib 1	4.48
Lib 1	17.14
Lib 1	12.0
Lib 1	8.4
Lib 1	2.4
Lib 1	2.65
Lib 1	25.39
Lib 1	19.94
Lib 1	9.1
Lib 1	14.39
Lib 1	6.31
Lib 1	12.56
Lib 1	43.62
Lib 1	17.69
Lib 1	5.27
Lib 1	5.9
Lib 1	6.09
Lib 1	9.88
Lib 1	4.09
Lib 1	16.02
Lib 1	21.35
Lib 1	14.89
Lib 1	18.53
Lib 1	35.14
Lib 1	1.39
Lib 1	6.35
Lib 1	8.2
Lib 1	8.67
Lib 1	5.52
Lib 1	4.75
Lib 1	2.95
Lib 1	12.04
Lib 1	4.53
Lib 1	14.6
Lib 1	10.11
Lib 1	8.7
Lib 1	12.66
Lib 1	8.43
Lib 1	5.51
Lib 1	11.62
Lib 1	8.56
Lib 1	43.02
Lib 1	21.62
Lib 1	15.89
Lib 1	23.31
Lib 1	21.9
Lib 1	19.63
Lib 1	14.86
Lib 1	23.22
Lib 1	29.28
Lib 1	35.15
Lib 1	26.93
Lib 1	10.88
Lib 1	7.07
Lib 1	11.85
Lib 1	15.86
Lib 1	24.88
Lib 1	23.17
Lib 1	40.07
Lib 1	26.85
Lib 1	48.84
Lib 1	8.2
Lib 1	10.02
Lib 1	9.44
Lib 1	4.25
Lib 1	3.81
Lib 1	4.38
Lib 1	2.99
Lib 1	3.61
Lib 1	8.01
Lib 1	3.26
Lib 1	3.45
Lib 1	5.65
Lib 1	4.36
Lib 1	3.73
Lib 1	2.07
Lib 1	9.2
Lib 1	6.08
Lib 1	3.95
Lib 1	4.93
Lib 1	20.26
Lib 1	17.21
Lib 1	19.42
Lib 1	21.41
Lib 1	26.25
Lib 1	9.95
Lib 1	22.8
Lib 1	25.23
Lib 1	21.49
Lib 1	33.25
Lib 1	19.98
Lib 1	15.74
Lib 1	15.84
Lib 1	19.65
Lib 1	16.89
Lib 1	3.21
Lib 1	7.14
Lib 1	3.07
Lib 1	6.05
Lib 1	4.04
Lib 1	9.63
Lib 1	8.85
Lib 1	9.04
Lib 1	8.52
Lib 1	11.91
Lib 1	19.33
Lib 1	7.42
Lib 1	7.17
Lib 1	4.27
Lib 1	7.51
Lib 1	5.84
Lib 1	10.44
Lib 1	28.41
Lib 1	45.14
Lib 1	12.31
Lib 1	15.2
Lib 1	9.71
Lib 1	2.36
Lib 1	9.59
Lib 1	6.76
Lib 1	12.09
Lib 1	16.31
Lib 1	16.68
Lib 1	9.55
Lib 1	6.7
Lib 1	8.38
Lib 1	2.66
Lib 1	9.18
Lib 1	4.54
Lib 1	9.1
Lib 1	3.12
Lib 1	9.27
Lib 1	5.95
Lib 1	5.07
Lib 1	7.19
Lib 1	7.16
Lib 1	3.99
Lib 1	5.76
Lib 1	10.52
Lib 1	5.63
Lib 1	12.32
Lib 1	6.09
Lib 1	11.6
Lib 1	6.08
Lib 1	11.67
Lib 1	8.82
Lib 1	6.51
Lib 1	9.4
Lib 1	24.24
Lib 1	5.03
Lib 1	6.03
Lib 1	13.0
Lib 1	4.98
Lib 1	11.73
Lib 1	7.56
Lib 1	3.23
Lib 1	11.61
Lib 1	8.83
Lib 1	16.93
Lib 1	13.78
Lib 1	10.24
Lib 1	14.42
Lib 1	6.81
Lib 1	7.46
Lib 1	8.19
Lib 1	5.41
Lib 1	5.87
Lib 1	12.14
Lib 1	19.97
Lib 1	6.58
Lib 1	12.93
Lib 1	12.55
Lib 1	8.75
Lib 1	5.07
Lib 1	46.75
Lib 1	14.09
Lib 1	9.36
Lib 1	31.33
Lib 1	3.56
Lib 1	11.62
Lib 1	7.61
Lib 1	7.13
Lib 1	5.82
Lib 1	8.26
Lib 1	5.33
Lib 1	4.36
Lib 1	6.18
Lib 1	21.81
Lib 1	25.26
Lib 1	19.06
Lib 1	24.36
Lib 1	15.09
Lib 1	12.89
Lib 1	13.61
Lib 1	2.54
Lib 1	7.1
Lib 1	5.98
Lib 1	6.38
Lib 1	2.62
Lib 1	4.9
Lib 1	7.5
Lib 1	3.11
Lib 1	7.31
Lib 1	6.37
Lib 1	5.94
Lib 1	34.73
Lib 1	11.89
Lib 1	51.08
Lib 1	25.86
Lib 1	11.24
Lib 1	6.01
Lib 1	4.03
Lib 1	6.89
Lib 1	5.36
Lib 1	7.81
Lib 1	25.69
Lib 1	6.86
Lib 1	6.76
Lib 1	10.25
Lib 1	7.36
Lib 1	10.39
Lib 1	22.89
Lib 1	6.86
Lib 1	7.07
Lib 1	4.76
Lib 1	5.55
Lib 1	4.45
Lib 1	4.09
Lib 1	2.82
Lib 1	4.68
Lib 1	5.6
Lib 1	3.2
Lib 1	9.18
Lib 1	10.88
Lib 1	5.75
Lib 1	4.76
Lib 1	9.62
Lib 1	3.81
Lib 1	7.79
Lib 1	13.01
Lib 1	6.34
Lib 1	16.95
Lib 1	9.95
Lib 1	8.26
Lib 1	6.1
Lib 1	8.29
Lib 1	7.33
Lib 1	6.44
Lib 1	13.82
Lib 1	6.22
Lib 1	6.61
Lib 1	7.38
Lib 1	5.95
Lib 1	19.06
Lib 1	3.51
Lib 1	5.43
Lib 1	4.58
Lib 1	3.09
Lib 1	32.45
Lib 1	3.46
Lib 1	42.41
Lib 1	3.57
Lib 1	3.82
Lib 1	7.57
Lib 1	2.41
Lib 1	9.71
Lib 1	4.71
Lib 1	4.96
Lib 1	19.27
Lib 1	5.1
Lib 1	7.74
Lib 1	5.26
Lib 1	2.63
Lib 1	6.58
Lib 1	4.11
Lib 1	1.02
Lib 1	6.06
Lib 1	9.14
Lib 1	6.59
Lib 1	7.75
Lib 1	12.36
Lib 1	13.35
Lib 1	10.5
Lib 1	9.95
Lib 1	8.92
Lib 1	18.15
Lib 1	4.62
Lib 1	6.59
Lib 1	4.41
Lib 1	4.78
Lib 1	7.53
Lib 1	1.74
Lib 1	10.27
Lib 1	8.79
Lib 1	10.22
Lib 1	8.46
Lib 1	13.73
Lib 1	11.13
Lib 1	8.45
Lib 1	12.95
Lib 1	2.69
Lib 1	3.54
Lib 1	5.94
Lib 1	4.79
Lib 1	3.34
Lib 1	6.02
Lib 1	4.96
Lib 1	5.13
Lib 1	2.82
Lib 1	5.31
Lib 1	37.41
Lib 1	13.62
Lib 1	24.16
Lib 1	40.34
Lib 1	20.14
Lib 1	2.81
Lib 1	6.2
Lib 1	5.82
Lib 1	4.45
Lib 1	4.82
Lib 1	3.85
Lib 1	7.91
Lib 1	12.09
Lib 1	6.5
Lib 1	2.9
Lib 1	2.18
Lib 1	5.2
Lib 1	4.57
Lib 1	4.49
Lib 1	4.54
Lib 1	10.74
Lib 1	28.85
Lib 1	30.73
Lib 1	11.31
Lib 1	16.25
Lib 1	28.15
Lib 1	4.35
Lib 1	4.86
Lib 1	4.51
Lib 1	3.4
Lib 1	4.56
Lib 1	5.37
Lib 1	3.5
Lib 1	5.44
Lib 1	10.7
Lib 1	9.13
Lib 1	10.26
Lib 1	4.95
Lib 1	6.99
Lib 1	44.31
Lib 1	14.74
Lib 1	11.62
Lib 1	25.44
Lib 1	17.59
Lib 1	51.83
Lib 1	76.86
Lib 1	10.39
Lib 1	12.08
Lib 1	16.71
Lib 1	4.79
Lib 1	4.0
Lib 1	24.82
Lib 1	15.41
Lib 1	13.37
Lib 1	41.83
Lib 1	13.13
Lib 1	13.78
Lib 1	7.31
Lib 1	5.86
Lib 1	11.98
Lib 1	7.11
Lib 1	8.55
Lib 1	7.13
Lib 1	5.35
Lib 1	7.76
Lib 1	6.32
Lib 1	13.0
Lib 1	8.04
Lib 1	10.53
Lib 1	7.81
Lib 1	7.56
Lib 1	13.48
Lib 1	11.69
Lib 1	16.15
Lib 1	19.07
Lib 1	6.95
Lib 1	8.27
Lib 1	9.77
Lib 1	13.95
Lib 1	9.24
Lib 1	5.83
Lib 1	10.0
Lib 1	9.27
Lib 1	14.15
Lib 1	8.86
Lib 1	24.31
Lib 1	11.55
Lib 1	8.47
Lib 1	13.42
Lib 1	9.35
Lib 1	8.67
Lib 1	10.19
Lib 1	6.8
Lib 1	4.3
Lib 1	6.12
Lib 1	10.57
Lib 1	12.57
Lib 1	15.62
Lib 1	22.95
Lib 1	13.46
Lib 1	10.38
Lib 1	9.96
Lib 1	7.71
Lib 1	13.51
Lib 1	12.51
Lib 1	8.85
Lib 1	10.64
Lib 1	8.03
Lib 1	3.97
Lib 1	10.65
Lib 1	17.81
Lib 1	18.42
Lib 1	9.12
Lib 1	8.65
Lib 1	4.21
Lib 1	5.91
Lib 1	6.33
Lib 1	10.25
Lib 1	6.4
Lib 1	8.2
Lib 1	6.63
Lib 1	7.65
Lib 1	11.45
Lib 1	7.53
Lib 1	8.73
Lib 1	10.63
Lib 1	4.39
Lib 1	11.02
Lib 1	6.15
Lib 1	4.56
Lib 1	4.44
Lib 1	2.18
Lib 1	5.65
Lib 1	3.7
Lib 1	5.41
Lib 1	3.15
Lib 1	8.18
Lib 1	23.5
Lib 1	11.06
Lib 1	21.9
Lib 1	15.29
Lib 1	15.92
Lib 1	52.72
Lib 1	9.13
Lib 1	4.5
Lib 1	5.66
Lib 1	9.89
Lib 1	5.0
Lib 1	4.96
Lib 1	46.23
Lib 1	22.02
Lib 1	22.1
Lib 1	41.1
Lib 1	49.78
Lib 1	43.59
Lib 1	13.75
Lib 1	41.19
Lib 1	6.06
Lib 1	20.54
Lib 1	10.99
Lib 1	10.02
Lib 1	13.65
Lib 1	39.37
Lib 1	63.5
Lib 1	32.1
Lib 1	35.65
Lib 1	37.29
Lib 1	9.74
Lib 1	8.68
Lib 1	11.17
Lib 1	8.52
Lib 1	5.53
Lib 1	8.23
Lib 1	4.35
Lib 1	5.74
Lib 1	10.0
Lib 1	7.03
Lib 1	18.67
Lib 1	8.4
Lib 1	3.46
Lib 1	9.15
Lib 1	15.63
Lib 1	5.85
Lib 1	11.16
Lib 1	9.77
Lib 1	6.85
Lib 1	6.96
Lib 1	16.28
Lib 1	7.09
Lib 1	15.07
Lib 1	30.36
Lib 1	10.85
Lib 1	4.76
Lib 1	4.48
Lib 1	2.46
Lib 1	6.3
Lib 1	5.44
Lib 1	14.18
Lib 1	21.51
Lib 1	22.58
Lib 1	28.02
Lib 1	17.35
Lib 1	13.67
Lib 1	19.43
Lib 1	20.75
Lib 1	19.81
Lib 1	5.12
Lib 1	8.63
Lib 1	5.63
Lib 1	7.05
Lib 1	7.03
Lib 1	4.85
Lib 1	7.59
Lib 1	17.21
Lib 1	80.42
Lib 1	5.85
Lib 1	8.8
Lib 1	32.63
Lib 1	43.66
Lib 1	7.87
Lib 1	9.25
Lib 1	2.9
Lib 1	8.61
Lib 1	8.76
Lib 1	6.36
Lib 1	7.55
Lib 1	10.26
Lib 1	5.75
Lib 1	3.96
Lib 1	6.91
Lib 1	6.74
Lib 1	9.4
Lib 1	6.36
Lib 1	11.94
Lib 1	9.99
Lib 1	7.64
Lib 1	19.32
Lib 1	13.71
Lib 1	18.67
Lib 1	43.45
Lib 1	10.44
Lib 1	8.82
Lib 1	8.93
Lib 1	13.37
Lib 1	8.14
Lib 1	6.32
Lib 1	9.68
Lib 1	9.23
Lib 1	7.67
Lib 1	23.23
Lib 1	3.07
Lib 1	25.93
Lib 1	5.81
Lib 1	4.74
Lib 1	5.83
Lib 1	10.0
Lib 1	6.35
Lib 1	4.1
Lib 1	3.84
Lib 1	5.68
Lib 1	3.05
Lib 1	6.14
Lib 1	5.69
Lib 1	7.0
Lib 1	9.67
Lib 1	5.35
Lib 1	5.08
Lib 1	3.96
Lib 1	5.81
Lib 1	6.26
Lib 1	1.65
Lib 1	4.19
Lib 1	5.07
Lib 1	6.71
Lib 1	6.41
Lib 1	6.57
Lib 1	4.92
Lib 1	31.31
Lib 1	27.46
Lib 1	51.35
Lib 1	41.53
Lib 1	48.77
Lib 1	26.01
Lib 1	60.8
Lib 1	22.93
Lib 1	16.9
Lib 1	22.63
Lib 1	9.75
Lib 1	21.21
Lib 1	6.92
Lib 1	6.34
Lib 1	4.67
Lib 1	10.15
Lib 1	7.18
Lib 1	3.52
Lib 1	3.17
Lib 1	3.07
Lib 1	4.84
Lib 1	5.05
Lib 1	5.65
Lib 1	3.09
Lib 1	11.84
Lib 1	9.49
Lib 1	15.19
Lib 1	9.36
Lib 1	14.27
Lib 1	10.45
Lib 1	8.06
Lib 1	7.16
Lib 1	5.01
Lib 1	6.33
Lib 1	2.73
Lib 1	4.63
Lib 1	6.59
Lib 1	4.45
Lib 1	5.32
Lib 1	99.62
Lib 1	9.27
Lib 1	7.62
Lib 1	54.28
Lib 1	37.89
Lib 1	9.72
Lib 1	8.24
Lib 1	19.26
Lib 1	10.94
Lib 1	11.02
Lib 1	24.94
Lib 1	3.84
Lib 1	11.29
Lib 1	6.88
Lib 1	8.28
Lib 1	12.01
Lib 1	3.68
Lib 1	11.86
Lib 1	3.93
Lib 1	4.23
Lib 1	4.9
Lib 1	10.43
Lib 1	9.36
Lib 1	3.48
Lib 1	3.87
Lib 1	3.69
Lib 1	10.23
Lib 1	6.83
Lib 1	7.31
Lib 1	9.97
Lib 1	4.21
Lib 1	7.86
Lib 1	6.44
Lib 1	10.15
Lib 1	4.54
Lib 1	4.48
Lib 1	3.32
Lib 1	16.26
Lib 1	12.18
Lib 1	5.46
Lib 1	17.16
Lib 1	7.28
Lib 1	16.15
Lib 1	7.17
Lib 1	5.79
Lib 1	13.72
Lib 1	9.35
Lib 1	12.39
Lib 1	9.64
Lib 1	13.19
Lib 1	23.21
Lib 1	15.93
Lib 1	17.21
Lib 1	20.01
Lib 1	26.4
Lib 1	19.99
Lib 1	13.6
Lib 1	18.41
Lib 1	9.0
Lib 1	5.61
Lib 1	4.29
Lib 1	2.61
Lib 1	11.01
Lib 1	4.63
Lib 1	2.53
Lib 1	7.08
Lib 1	8.24
Lib 1	7.91
Lib 1	3.5
Lib 1	7.05
Lib 1	19.57
Lib 1	30.99
Lib 1	21.31
Lib 1	12.99
Lib 1	15.64
Lib 1	17.1
Lib 1	7.39
Lib 1	7.63
Lib 1	11.69
Lib 1	14.37
Lib 1	9.39
Lib 1	14.04
Lib 1	7.54
Lib 1	6.47
Lib 1	4.21
Lib 1	7.06
Lib 1	6.89
Lib 1	5.45
Lib 1	3.38
Lib 1	5.53
Lib 1	6.8
Lib 1	7.86
Lib 1	7.6
Lib 1	9.71
Lib 1	17.17
Lib 1	2.67
Lib 1	4.96
Lib 1	5.81
Lib 1	6.25
Lib 1	4.45
Lib 1	10.14
Lib 1	10.34
Lib 1	3.96
Lib 1	2.61
Lib 1	3.37
Lib 1	3.66
Lib 1	2.27
Lib 1	15.14
Lib 1	24.69
Lib 1	9.57
Lib 1	2.68
Lib 1	10.4
Lib 1	7.11
Lib 1	7.77
Lib 1	10.09
Lib 1	8.14
Lib 1	2.34
Lib 1	6.35
Lib 1	5.39
Lib 1	4.42
Lib 1	5.85
Lib 1	5.95
Lib 1	3.79
Lib 1	9.87
Lib 1	7.14
Lib 1	4.53
Lib 1	4.24
Lib 1	5.18
Lib 1	9.74
Lib 1	13.07
Lib 1	8.03
Lib 1	15.2
Lib 1	4.99
Lib 1	12.62
Lib 1	21.85
Lib 1	17.89
Lib 1	12.83
Lib 1	8.84
Lib 1	4.12
Lib 1	16.0
Lib 1	24.19
Lib 1	6.93
Lib 1	15.47
Lib 1	7.5
Lib 1	17.46
Lib 1	40.19
Lib 1	60.2
Lib 1	43.5
Lib 1	52.62
Lib 1	34.89
Lib 1	35.01
Lib 1	23.7
Lib 1	38.79
Lib 1	42.66
Lib 1	35.36
Lib 1	10.97
Lib 1	13.64
Lib 1	13.62
Lib 1	4.86
Lib 1	10.53
Lib 1	8.19
Lib 1	19.54
Lib 1	19.44
Lib 1	9.41
Lib 1	12.91
Lib 1	12.39
Lib 1	8.98
Lib 1	10.9
Lib 1	6.61
Lib 1	14.21
Lib 1	48.23
Lib 1	18.96
Lib 1	21.47
Lib 1	47.07
Lib 1	25.85
Lib 1	23.51
Lib 1	42.93
Lib 1	27.11
Lib 1	22.64
Lib 1	11.24
Lib 1	67.71
Lib 1	110.09
Lib 1	21.19
Lib 1	26.34
Lib 1	39.84
Lib 1	11.32
Lib 1	20.57
Lib 1	58.82
Lib 1	11.75
Lib 1	18.17
Lib 1	17.34
Lib 1	17.26
Lib 1	20.38
Lib 1	21.17
Lib 1	15.12
Lib 1	12.96
Lib 1	32.42
Lib 1	16.28
Lib 1	10.16
Lib 1	39.49
Lib 1	104.69
Lib 1	1.54
Lib 1	2.59
Lib 1	10.08
Lib 1	21.31
Lib 1	24.66
Lib 1	20.29
Lib 1	11.09
Lib 1	19.75
Lib 1	20.82
Lib 1	45.22
Lib 1	5.05
Lib 1	3.83
Lib 1	6.07
Lib 1	6.08
Lib 1	12.58
Lib 1	5.19
Lib 1	10.52
Lib 1	4.99
Lib 1	4.84
Lib 1	9.79
Lib 1	9.62
Lib 1	11.12
Lib 1	3.06
Lib 1	2.49
Lib 1	11.56
Lib 1	4.3
Lib 1	5.98
Lib 1	6.22
Lib 1	7.41
Lib 1	2.7
Lib 1	8.7
Lib 1	2.53
Lib 1	9.74
Lib 1	7.99
Lib 1	10.79
Lib 1	3.27
Lib 1	6.73
Lib 1	8.06
Lib 1	2.48
Lib 1	5.97
Lib 1	3.52
Lib 1	7.57
Lib 1	7.67
Lib 1	5.69
Lib 1	9.71
Lib 1	11.37
Lib 1	10.34
Lib 1	62.6
Lib 1	5.32
Lib 1	8.5
Lib 1	3.11
Lib 1	6.87
Lib 1	7.03
Lib 1	45.42
Lib 1	7.41
Lib 1	13.65
Lib 1	3.8
Lib 1	3.74
Lib 1	9.12
Lib 1	6.13
Lib 1	2.37
Lib 1	9.29
Lib 1	7.59
Lib 1	14.6
Lib 1	1.58
Lib 1	5.23
Lib 1	8.45
Lib 1	7.09
Lib 1	4.63
Lib 1	7.9
Lib 1	16.57
Lib 1	139.15
Lib 1	104.31
Lib 1	22.7
Lib 1	125.96
Lib 1	2.62
Lib 1	5.96
Lib 1	2.9
Lib 1	6.21
Lib 1	3.79
Lib 1	9.79
Lib 1	7.11
Lib 1	28.96
Lib 1	4.89
Lib 1	29.77
Lib 1	9.71
Lib 1	9.62
Lib 1	2.82
Lib 1	12.04
Lib 1	9.51
Lib 1	5.84
Lib 1	7.08
Lib 1	10.92
Lib 1	9.04
Lib 1	9.07
Lib 1	5.59
Lib 1	7.57
Lib 1	9.42
Lib 1	6.04
Lib 1	14.19
Lib 1	8.07
Lib 1	8.09
Lib 1	11.1
Lib 1	10.38
Lib 1	4.34
Lib 1	13.02
Lib 1	3.57
Lib 1	13.77
Lib 1	4.37
Lib 1	5.47
Lib 1	4.26
Lib 1	7.21
Lib 1	4.9
Lib 1	9.11
Lib 1	5.27
Lib 1	7.77
Lib 1	9.33
Lib 1	9.39
Lib 1	10.15
Lib 1	9.8
Lib 1	16.71
Lib 1	7.49
Lib 1	16.91
Lib 1	11.91
Lib 1	11.86
Lib 1	13.2
Lib 1	19.19
Lib 1	5.24
Lib 1	13.84
Lib 1	8.97
Lib 1	6.81
Lib 1	4.77
Lib 1	7.24
Lib 1	9.11
Lib 1	12.5
Lib 1	5.36
Lib 1	16.05
Lib 1	12.35
Lib 1	9.04
Lib 1	12.02
Lib 1	17.41
Lib 1	12.05
Lib 1	26.38
Lib 1	13.74
Lib 1	22.61
Lib 1	35.28
Lib 1	51.29
Lib 1	26.2
Lib 1	43.33
Lib 1	20.78
Lib 1	50.28
Lib 1	104.49
Lib 1	44.73
Lib 1	6.54
Lib 1	43.86
Lib 1	47.11
Lib 1	59.36
Lib 1	56.19
Lib 1	36.58
Lib 1	23.36
Lib 1	38.7
Lib 1	38.7
Lib 1	39.37
Lib 1	57.2
Lib 1	6.25
Lib 1	4.93
Lib 1	5.78
Lib 1	6.93
Lib 1	3.49
Lib 1	7.64
Lib 1	6.24
Lib 1	6.89
Lib 1	7.31
Lib 1	6.03
Lib 1	10.25
Lib 1	65.81
Lib 1	36.0
Lib 1	16.01
Lib 1	38.6
Lib 1	30.68
Lib 1	20.31
Lib 1	28.43
Lib 1	29.31
Lib 1	15.57
Lib 1	11.14
Lib 1	14.07
Lib 1	8.01
Lib 1	9.26
Lib 1	18.97
Lib 1	13.29
Lib 1	6.26
Lib 1	7.35
Lib 1	13.91
Lib 1	5.08
Lib 1	12.46
Lib 1	6.34
Lib 1	7.43
Lib 1	5.08
Lib 1	12.03
Lib 1	8.21
Lib 1	11.34
Lib 1	12.85
Lib 1	19.86
Lib 1	20.1
Lib 1	23.43
Lib 1	9.41
Lib 1	21.49
Lib 1	23.46
Lib 1	12.18
Lib 1	8.27
Lib 1	16.74
Lib 1	18.89
Lib 1	14.9
Lib 1	15.25
Lib 1	96.55
Lib 1	35.03
Lib 1	17.3
Lib 1	13.82
Lib 1	5.67
Lib 1	6.96
Lib 1	9.29
Lib 1	22.59
Lib 1	12.94
Lib 1	21.28
Lib 1	10.97
Lib 1	20.72
Lib 1	12.35
Lib 1	16.21
Lib 1	10.31
Lib 1	10.34
Lib 1	26.25
Lib 1	13.67
Lib 1	4.66
Lib 1	10.19
Lib 1	29.16
Lib 1	13.01
Lib 1	31.74
Lib 1	22.58
Lib 1	8.25
Lib 1	8.27
Lib 1	8.13
Lib 1	5.76
Lib 1	11.89
Lib 1	11.13
Lib 1	6.99
Lib 1	11.11
Lib 1	5.91
Lib 1	9.08
Lib 1	18.6
Lib 1	10.04
Lib 1	4.17
Lib 1	11.18
Lib 1	15.31
Lib 1	12.89
Lib 1	31.77
Lib 1	12.37
Lib 1	24.81
Lib 1	23.34
Lib 1	10.9
Lib 1	32.94
Lib 1	8.98
Lib 1	36.29
Lib 1	38.26
Lib 1	20.75
Lib 1	5.55
Lib 1	8.62
Lib 1	3.74
Lib 1	7.51
Lib 1	4.79
Lib 1	5.73
Lib 1	3.72
Lib 1	10.94
Lib 1	7.9
Lib 1	104.99
Lib 1	11.45
Lib 1	6.22
Lib 1	16.33
Lib 1	8.43
Lib 1	16.19
Lib 1	19.44
Lib 1	6.33
Lib 1	9.86
Lib 1	13.57
Lib 1	6.45
Lib 1	10.01
Lib 1	5.04
Lib 1	6.22
Lib 1	4.84
Lib 1	6.11
Lib 1	14.3
Lib 1	7.69
Lib 1	9.52
Lib 1	11.65
Lib 1	14.99
Lib 1	17.04
Lib 1	26.85
Lib 1	10.5
Lib 1	8.21
Lib 1	8.71
Lib 1	4.28
Lib 1	7.87
Lib 1	13.88
Lib 1	8.32
Lib 1	17.63
Lib 1	19.41
Lib 1	18.5
Lib 1	14.79
Lib 1	14.28
Lib 1	20.27
Lib 1	4.62
Lib 1	11.78
Lib 1	132.56
Lib 1	6.3
Lib 1	5.23
Lib 1	8.14
Lib 1	18.83
Lib 1	14.05
Lib 1	16.9
Lib 1	10.44
Lib 1	13.05
Lib 1	9.23
Lib 1	11.64
Lib 1	13.12
Lib 1	8.8
Lib 1	12.69
Lib 1	15.63
Lib 1	16.0
Lib 1	48.71
Lib 1	2.31
Lib 1	4.14
Lib 1	7.42
Lib 1	5.04
Lib 1	17.45
Lib 1	8.05
Lib 1	8.95
Lib 1	16.63
Lib 1	13.94
Lib 1	10.76
Lib 1	25.91
Lib 1	11.74
Lib 1	13.71
Lib 1	14.44
Lib 1	8.18
Lib 1	10.85
Lib 1	6.27
Lib 1	5.87
Lib 1	2.82
Lib 1	6.45
Lib 1	9.29
Lib 1	4.89
Lib 1	8.11
Lib 1	13.56
Lib 1	9.8
Lib 1	7.33
Lib 1	12.19
Lib 1	4.18
Lib 1	6.93
Lib 1	9.4
Lib 1	7.11
Lib 1	5.43
Lib 1	10.09
Lib 1	13.98
Lib 1	9.08
Lib 1	8.39
Lib 1	5.18
Lib 1	8.1
Lib 1	10.7
Lib 1	9.83
Lib 1	15.08
Lib 1	9.7
Lib 1	14.24
Lib 1	8.45
Lib 1	15.1
Lib 1	22.9
Lib 1	30.2
Lib 1	15.3
Lib 1	26.59
Lib 1	29.93
Lib 1	32.21
Lib 1	41.86
Lib 1	47.34
Lib 1	6.67
Lib 1	7.78
Lib 1	13.82
Lib 1	18.79
Lib 1	5.28
Lib 1	1.66
Lib 1	5.77
Lib 1	2.73
Lib 1	13.87
Lib 1	4.81
Lib 1	2.76
Lib 1	4.52
Lib 1	46.57
Lib 1	5.88
Lib 1	7.72
Lib 1	9.51
Lib 1	7.65
Lib 1	7.09
Lib 1	13.41
Lib 1	11.92
Lib 1	5.22
Lib 1	5.93
Lib 1	2.38
Lib 1	67.23
Lib 1	15.63
Lib 1	8.5
Lib 1	12.14
Lib 1	7.85
Lib 1	79.35
Lib 1	37.68
Lib 1	29.58
Lib 1	31.8
Lib 1	12.93
Lib 1	8.19
Lib 1	4.15
Lib 1	8.06
Lib 1	8.74
Lib 1	10.71
Lib 1	10.45
Lib 1	9.67
Lib 1	6.84
Lib 1	9.93
Lib 1	14.03
Lib 1	5.84
Lib 1	5.35
Lib 1	5.45
Lib 1	3.93
Lib 1	5.79
Lib 1	1.74
Lib 1	9.84
Lib 1	7.06
Lib 1	12.0
Lib 1	5.76
Lib 1	7.39
Lib 1	12.06
Lib 1	38.67
Lib 1	54.83
Lib 1	24.88
Lib 1	29.09
Lib 1	40.7
Lib 1	35.79
Lib 1	38.73
Lib 1	38.05
Lib 1	13.12
Lib 1	15.0
Lib 1	16.2
Lib 1	19.37
Lib 1	10.3
Lib 1	4.92
Lib 1	5.68
Lib 1	3.96
Lib 1	3.11
Lib 1	3.7
Lib 1	37.05
Lib 1	4.55
Lib 1	16.21
Lib 1	9.69
Lib 1	19.7
Lib 1	9.12
Lib 1	10.75
Lib 1	5.56
Lib 1	50.87
Lib 1	4.72
Lib 1	6.55
Lib 1	10.55
Lib 1	19.71
Lib 1	5.52
Lib 1	6.67
Lib 1	4.83
Lib 1	5.72
Lib 1	9.58
Lib 1	12.91
Lib 1	8.55
Lib 1	14.31
Lib 1	12.39
Lib 1	7.69
Lib 1	29.08
Lib 1	4.72
Lib 1	140.0
Lib 1	65.35
Lib 1	27.62
Lib 1	16.67
Lib 1	7.79
Lib 1	7.18
Lib 1	10.29
Lib 1	10.95
Lib 1	21.88
Lib 1	4.85
Lib 1	4.57
Lib 1	3.95
Lib 1	6.86
Lib 1	7.82
Lib 1	7.89
Lib 1	8.46
Lib 1	12.62
Lib 1	13.38
Lib 1	14.16
Lib 1	8.29
Lib 1	8.59
Lib 1	3.25
Lib 1	8.92
Lib 1	4.89
Lib 1	8.26
Lib 1	4.24
Lib 1	5.55
Lib 1	18.64
Lib 1	56.6
Lib 1	38.25
Lib 1	36.6
Lib 1	101.46
Lib 1	51.95
Lib 1	27.51
Lib 1	34.38
Lib 1	8.55
Lib 1	12.56
Lib 1	33.72
Lib 1	10.96
Lib 1	16.29
Lib 1	8.4
Lib 1	12.18
Lib 1	8.92
Lib 1	6.22
Lib 1	20.98
Lib 1	26.02
Lib 1	18.92
Lib 1	18.35
Lib 1	17.26
Lib 1	10.48
Lib 1	7.02
Lib 1	5.51
Lib 1	0.16
Lib 1	6.24
Lib 1	3.51
Lib 1	5.01
Lib 1	4.03
Lib 1	6.92
Lib 1	8.41
Lib 1	8.25
Lib 1	6.29
Lib 1	29.74
Lib 1	3.35
Lib 1	5.93
Lib 1	2.85
[truncated: 528,240 more rows]
