# Supplementary material for: DeepPhospho accelerates DIA phosphoproteome profiling through in silico library generation
Source: Nat Commun. 2021 Nov 18;12:6685. doi: 10.1038/s41467-021-26979-1 (PMC8602247; doi:10.1038/s41467-021-26979-1)
Supplement: Supplementary file 8 — Source data [file 41467_2021_26979_MOESM8_ESM.zip › Source Data_new/SFig_12a.txt]

Library	Phosphopeptide-ID-Total	Phosphopeptide-ID-Shared	Phosphopeptide-ID-Gain	Phosphopeptide-ID-Gap	Phosphopeptide-ID-Loss	Phosphosite-ID-Total	Phosphosite-ID-Shared	Phosphosite-ID-Gain	Phosphosite-ID-Gap	Phosphosite-ID-Loss
DDA (Lib 1)	25814	25814	0	0	0	21400	21400	0	0	0
DIA	26407	20022	6385	5458	334	21962	16071	5891	3974	1355
DIA+DDA	30124	24848	5276	0	966	24645	20219	4426	0	1181
predDIA+predDDA (Lib 6)	30552	24099	6453	60	1655	24954	19564	5390	39	1797
predDIA+hPhosPepDB (Lib 7)	32511	21524	10987	2100	2190	26353	17176	9177	1079	3145
