# Supplementary material for: DeepPhospho accelerates DIA phosphoproteome profiling through in silico library generation
Source: Nat Commun. 2021 Nov 18;12:6685. doi: 10.1038/s41467-021-26979-1 (PMC8602247; doi:10.1038/s41467-021-26979-1)
Supplement: Supplementary file 8 — Source data [file 41467_2021_26979_MOESM8_ESM.zip › Source Data_new/SFig_12b.txt]

Library	Phosphopeptide-Quantifiable-Total	Phosphopeptide-Quantifiable-Shared	Phosphopeptide-Quantifiable-Gain	Phosphopeptide-Quantifiable-Gap	Phosphopeptide-Quantifiable-Loss	Phosphosite-Quantifiable-Total	Phosphosite-Quantifiable-Shared	Phosphosite-Quantifiable-Gain	Phosphosite-Quantifiable-Gap	Phosphosite-Quantifiable-Loss
DDALib (Lib 1)	14274	14274	0	0	0	12726	12726	0	0	0
DIA	13541	10216	3325	3739	319	12057	8927	3130	2820	979
DIA+DDA	15835	13313	2522	404	557	14137	11648	2489	345	733
predDIA+PredDDA (Lib 6)	17236	12931	4305	739	604	14888	11130	3758	745	851
predDIA+hPhosPepDB (Lib 7)	17366	11861	5505	1932	481	14994	10131	4863	1553	1042
