# Supplementary material for: DeepPhospho accelerates DIA phosphoproteome profiling through in silico library generation
Source: Nat Commun. 2021 Nov 18;12:6685. doi: 10.1038/s41467-021-26979-1 (PMC8602247; doi:10.1038/s41467-021-26979-1)
Supplement: Supplementary file 8 — Source data [file 41467_2021_26979_MOESM8_ESM.zip › Source Data_new/SFig_12c.txt]

Library	Phosphopeptide-Quantifiable-Total	Phosphopeptide-Quantifiable-Shared	Phosphopeptide-Quantifiable-Gain	Phosphopeptide-Quantifiable-Gap	Phosphopeptide-Quantifiable-Loss	Phosphosite-Quantifiable-Total	Phosphosite-Quantifiable-Shared	Phosphosite-Quantifiable-Gain	Phosphosite-Quantifiable-Gap	Phosphosite-Quantifiable-Loss
DDA (Lib 1)	4593	4593	0	0	0	3957	3957	0	0	0
DIA	5349	3520	1829	941	132	4668	3190	1478	631	136
DIA+DDA	6051	4328	1723	74	191	5179	3765	1414	56	136
predDIA+predDDA (Lib 6)	6248	4243	2005	152	198	5320	3704	1616	130	123
predDIA+yPhosPepDB (Lib 7)	6597	3951	2646	485	157	5640	3498	2142	310	149
