# Supplementary material for: DeepPhospho accelerates DIA phosphoproteome profiling through in silico library generation
Source: Nat Commun. 2021 Nov 18;12:6685. doi: 10.1038/s41467-021-26979-1 (PMC8602247; doi:10.1038/s41467-021-26979-1)
Supplement: Supplementary file 8 — Source data [file 41467_2021_26979_MOESM8_ESM.zip › Source Data_new/SFig_13a.txt]

Precursor	PCC	SA	Dataset
*11ADGAAAGAGG2PSLR.2	0.5226525046303993	0.5417048690578831	RPE1 DDA
*11LGTEGGEGFVVK.2	0.9153697434333294	0.7165440850764597	RPE1 DDA
*12PTPPLFSLPEAR.2	0.709743684358731	0.6174323684479335	RPE1 DDA
*12WLFPLTK.2	0.2572089573936336	0.39951933375995785	RPE1 DDA
*1D2PPKLTGETLIVHHIPLVHCQVPDR.4	0.7938327576890964	0.6022346440542762	RPE1 DDA
*1DE1ATTQISK.2	0.877197374021421	0.7797201578299279	RPE1 DDA
*1DEE3RHSLECIQANQIFPR.3	0.9064872116775355	0.7294752095671201	RPE1 DDA
*1DFQHRPGGK.3	0.8374975369318258	0.7854559410267662	RPE1 DDA
*1DGFAGSLDDSISAA2TSDVQDR.3	0.7102858166273289	0.6661420304614085	RPE1 DDA
*1DLAAAAEPGAGSQHLEVRDEVAEK.3	0.9491365108667481	0.8332855132785687	RPE1 DDA
*1DNYADL2DTELTTLLR.2	0.7264890560229399	0.7323759875551572	RPE1 DDA
*1DRNP2PPPPGRDK.3	0.875931752682755	0.7526752240478296	RPE1 DDA
*1DTPSPDPLP2PLPGEEEK.2	0.9800588961750858	0.878223757470387	RPE1 DDA
*1DTPSPDPLP2PLPGEEEK.3	0.9004477261295664	0.7513111326610578	RPE1 DDA
*1EDLDQ2PLVSS2DSPPRPQPAFK.3	0.5186378509934575	0.40665876147458846	RPE1 DDA
*1EDLDQSPLVS2SD2PPRPQPAFK.3	0.7501893821269031	0.574041859301544	RPE1 DDA
*1EDLDQSPLVSSSD2PPR.2	0.8615539976010564	0.760575547204589	RPE1 DDA
*1EDLDQSPLVSSSD2PPRPQPAFK.2	0.8157123649670013	0.6636235871738131	RPE1 DDA
*1EDLDQSPLVSSSD2PPRPQPAFK.3	0.609920000465074	0.4798260838690349	RPE1 DDA
*1EDPTLYIVERPLPGYPDAEAPEPSSAGAQAAEEPSGAG2EELIK.4	0.8160080859704357	0.6338054105759097	RPE1 DDA
*1EDSMD1D1SPLRPQNYLFGCELK.3	0.8142992865675077	0.6379512484715597	RPE1 DDA
*1EGGLADGEPDRT2LLGDSK.2	0.9331818312237254	0.8171838351748233	RPE1 DDA
*1EGPLSVFGDR.2	0.9352889395087793	0.8367121346434566	RPE1 DDA
*1ELILS3SPAELTLDPACQPK.3	0.994430158884253	0.9095916503060009	RPE1 DDA
*1ELSDANLQTLTEYLK.3	0.8914724800529276	0.8279154575611238	RPE1 DDA
*1ENL1TSSTLPPLFADEDG2K.3	0.3379268477523737	0.42838976627799397	RPE1 DDA
*1EQL2DEEIDHGAEED2DKEDQDLDK.3	0.5917875268239322	0.47922650954095436	RPE1 DDA
*1ERPEEGKQ2PPPQPWGR.3	0.665302387713109	0.5414326398679676	RPE1 DDA
*1ESAIAEGGA2RFSASSGGGGSR.3	0.8711088309106279	0.7023481602064237	RPE1 DDA
*1ESPGESGAG2PGAPSPSSFTTGHLAR.4	0.2509429833739116	0.42126447368347997	RPE1 DDA
*1ETMA2PGK.2	0.9162965673889207	0.8274712558241335	RPE1 DDA
*1ETPSQR.2	0.9993070413626015	0.9707532450469899	RPE1 DDA
*1EV2PLQPVNEN1QVNK.3	0.9288301401210093	0.803555764992883	RPE1 DDA
*1EVEAAEAR2PAPGYK.2	0.9754997850624957	0.8325898071299511	RPE1 DDA
*1FDTTPHSGRS3PS2SPSLR.3	0.9462950932790297	0.8311827828795055	RPE1 DDA
*1FPFGPHSPGGDGSAGAGAEEPTPHEGQAAATGPP2PLHPGADATHPPPPAR.5	0.8446770928110927	0.5916075500246825	RPE1 DDA
*1FPFGPHSPGGDGSAGAGAEEPTPHEGQAAATGPP2PLHPGADATHPPPPAR2PR.5	0.08244172826734808	0.21096496498372286	RPE1 DDA
*1FSSSAK.2	0.9992313999663163	0.9264218827527665	RPE1 DDA
*1LAVHFDK.2	0.9442148430970776	0.8312774757177575	RPE1 DDA
*1LGPEGGEGFVVK.2	0.6417845817237704	0.6022379901545913	RPE1 DDA
*1LLGGPPR2PR.2	0.6764561475255518	0.46822228482234185	RPE1 DDA
*1NHTVQTFF2PVNSGQPPNYE1LK.3	0.7478402958189874	0.5923813989253447	RPE1 DDA
*1NR2HRHGAGSGCLGT1EVK.4	0.9438625434966494	0.8129872916393696	RPE1 DDA
*1NYPGRG2PRSPEHNGR.3	0.130192666419935	0.2956000216770802	RPE1 DDA
*1PL2RWLR.2	-0.6761733144721898	0.15678819166423785	RPE1 DDA
*1QAHELFR.2	0.8584356846847592	0.7401745661283323	RPE1 DDA
*1QNSEGGADSPASVALRPSAAAPPVPA2PQR.3	0.7456556315401512	0.6231869850113354	RPE1 DDA
*1YH2LSETRHPLQPEEQEVGIDPLSSYSNK.4	0.8422865953687116	0.6727006984415911	RPE1 DDA
*21LKPSGLK.2	0.9728324308457316	0.8063388006739785	RPE1 DDA
*2ADAAAGAPLPR.2	0.9212587723976613	0.8334255614502628	RPE1 DDA
*2APLDAALHALQEEQAR.2	0.8102128825592367	0.7120300976098239	RPE1 DDA
*2CESSMVLGYWDIR.2	0.9546993036864635	0.8393826993188236	RPE1 DDA
*2D2DLGEDEGLLSLAGK.2	0.9353731778424013	0.7825509164624425	RPE1 DDA
*2DAAVDTSSEITTKDLK.2	0.963572086654006	0.8605420757050521	RPE1 DDA
*2DDAGDTLATGDK.2	0.92744866950154	0.8221796024097202	RPE1 DDA
*2DFDEFER.2	0.9526869157047378	0.8915179393171331	RPE1 DDA
*2DQDH2MDEMTAVVK.2	0.697770995640301	0.6482262625356481	RPE1 DDA
*2DSGSQLGS1GSLTMK.2	0.9474061019130402	0.803364422487037	RPE1 DDA
*2EAGEATTTTTTTLPQAPTEAAAAAPQDPAPK.4	0.9696013957414751	0.8089464813853786	RPE1 DDA
*2EGESQTVLSSGSDPK.2	0.8823933308122208	0.7958891462490271	RPE1 DDA
*2ETAPAETATPAPVEK2PAK.3	0.8443238421559481	0.680761072925802	RPE1 DDA
*2FFNFRK.2	0.9908182929523198	0.9401094104330906	RPE1 DDA
*2FIDPYQHIIVEHQYSHK.3	0.8783372808222225	0.7816064043344167	RPE1 DDA
*2GDEMIFDP31SK.2	0.8699815602941823	0.7548143754046959	RPE1 DDA
*2GDEMIFDPT12K.2	0.8879941776916251	0.7706733382632283	RPE1 DDA
*2GDEMIFDPTMSKK.2	0.9139670851219054	0.8150975261009885	RPE1 DDA
*2LQYGAEETPLAG2YGAAD2FPK.2	0.9152488268578692	0.7479838312425389	RPE1 DDA
*2LQYGAEETPLAG2YGAADSFPK.3	0.8505641020622328	0.7236533629965107	RPE1 DDA
*2LQYGAEETPLAGSYGAADSFPK.3	0.9269757014512192	0.8030156212159385	RPE1 DDA
*2NNGLDIQDKPPAPPMR.3	0.8691115875366059	0.6700010506531717	RPE1 DDA
*2QEGVELEK.2	0.8284333520429045	0.8072209668074443	RPE1 DDA
*2SPASTPSR.2	0.4450493084264298	0.6168904958435667	RPE1 DDA
*2SSSPTGQIASAADIK.2	0.7708763738515769	0.7281168093199872	RPE1 DDA
*2TGGDFGNPLRK.2	0.8191665474753124	0.7293415132226544	RPE1 DDA
*2TIQNLQSFDPFADATK.2	0.7710760868976521	0.7060282951309135	RPE1 DDA
*2VELEEALPVTTAEG1AK.3	0.7841013923721949	0.7307891172624439	RPE1 DDA
*2VELEEALPVTTAEGMAK.2	0.9463769799209946	0.8080342082985036	RPE1 DDA
*2VELEEALPVTTAEGMAK.3	0.8407108432585084	0.7421785441958686	RPE1 DDA
*2YGRPPPDVEGMTSLK.3	0.5641062164808365	0.5973327570063388	RPE1 DDA
*A1S2GGSGGGVPEQEDSVLFR.3	0.7975961378559709	0.6859087046552195	RPE1 DDA
*A2ESDTEEFYDAPEDVHLGGGYPVG2PGK.3	0.7689370293957947	0.6150836863716196	RPE1 DDA
*A2GEHSPGSGAARRPLHSAQAVDVASASNFR.4	0.9002899799890762	0.7693403755810923	RPE1 DDA
*A2GVAVSDGVIK.2	0.9626067460645873	0.8292725605370946	RPE1 DDA
*A2GVTVNDEVIK.2	0.9830937941672371	0.8752696942550651	RPE1 DDA
*A2NPERGEILLTELQGDSR.3	0.8707870596393654	0.7512230966781139	RPE1 DDA
*A2PGHSDLGEVAPEIK.2	0.9311124194079082	0.7833903821857342	RPE1 DDA
*A2PPRHGPPGPASGDGPNLNNNNNNNNHSVRK.3	0.47093233622256697	0.501000245803817	RPE1 DDA
*A2PPRHGPPGPASGDGPNLNNNNNNNNHSVRK.5	-0.015211109097308995	0.20304159765609575	RPE1 DDA
*A2PSRQPPPGGSGLLQGSR.3	0.6362243040903027	0.533800150533096	RPE1 DDA
*A2PSSFTYYCPPSS2PVWSEPLYSLRPEHAR.3	0.5277175411698072	0.4725397127486656	RPE1 DDA
*A2PSSFTYYCPPSSSPVWSEPLYSLRPEHAR.3	0.9273496420241986	0.7052704812549506	RPE1 DDA
*A3AEVLNIGK.2	0.7655575468190634	0.7077850976454266	RPE1 DDA
*A3PLAVNSAASLWGPYK.2	0.5696598092266412	0.5789549169066537	RPE1 DDA
*AA2DTERDGLAPEK.2	0.9921760349315015	0.9132816549042233	RPE1 DDA
*AA2GESGTSGGGGSTEEAF1TFYSEVK.3	0.8906526621846501	0.8112541702490753	RPE1 DDA
*AAA1DVDTPSGTNSGAGK.2	0.9637296208184227	0.8606742711598461	RPE1 DDA
*AAA1DVDTPSGTNSGAGKK.2	0.9582918694256877	0.8369672646269366	RPE1 DDA
*AAAAAAAGD2DSWDADAFSVEDPVR.3	0.9038382160236136	0.8151497864615249	RPE1 DDA
*AAAAAALSGAG3PPAGGGAGGGGAGGGG2PPGGWAVAR.4	0.7020586027155375	0.5766321874634213	RPE1 DDA
*AAAAGPGAAL2PRPCDSDPATPGAQ2PKDDNEDNSNDGTQPSK.4	0.21996805755643573	0.3446832226342993	RPE1 DDA
*AAAAGPGAAL2PRPCDSDPATPGAQSPKDDNEDNSNDGTQPSK.4	0.4892712501568704	0.43335295042549604	RPE1 DDA
*AAAAGPGAALSPRPCD2DPA3PGAQ2PK.3	0.8552122906869806	0.7134109571952725	RPE1 DDA
*AAAETQSLREQPE1EDAN2EK.2	0.8948748896760967	0.7198129654857393	RPE1 DDA
*AAAGAPDG1EEPGMDTEAETVATEAPARPVNCLEAEAAAGAAAEDSGAAR.4	0.593913925704782	0.5891306694706056	RPE1 DDA
*AAASVSAASGSHLSN2FAEPSR.3	0.960566227346682	0.786919090637421	RPE1 DDA
*AAAVAAAGAGEPQ2PDELLPK.3	0.8253518954208946	0.6998862290437038	RPE1 DDA
*AAD2EPESEVFEITDFTTASEWER.3	0.9244183290652161	0.8154476528127748	RPE1 DDA
*AADV2VTHRPPLSPK.3	0.2771576250269731	0.5755372171182529	RPE1 DDA
*AADVSVTHRPPL2PK.2	0.8837719699386368	0.7648900771396555	RPE1 DDA
*AADVSVTHRPPL2PK2GAEVEAGDAAER.4	0.9753240335210993	0.8807053396195138	RPE1 DDA
*AAEIH2RPQSSRPVLLSK.3	0.9084933498526951	0.755414161809781	RPE1 DDA
*AAGGDHGSPDSYRSPLASR.3	0.970704518335187	0.8814629563444579	RPE1 DDA
*AALGDIQESPSVPSPVSLSSPGTPGTQHHEPQLHLHGHQHG2PGSSPK.5	0.3374517027804343	0.37875727176137575	RPE1 DDA
*AALH3TPDSPAAQLER.3	0.8782252873886418	0.7722542072427785	RPE1 DDA
*AAP13PAARPEDYEAALNAALADVPELAR.3	0.9333104360056377	0.8289548829746565	RPE1 DDA
*AAPEPL2PAGGAGEEAPEEDEDEAEAEDPERPNAGAGGGR.3	0.5911858821475591	0.5161211110192383	RPE1 DDA
*AAPM3PAARPEDYEAALNAALADVPELAR.3	0.9645857790399119	0.8580816819476078	RPE1 DDA
*AAPVVAPPGVVVSR.2	0.9688658922005484	0.8792503195091907	RPE1 DDA
*AAQGAAAAVAAGTSGVAGEGEPGPGENAAAEG3AP2PGRVSPPTPAR.4	0.6856215351939621	0.5455244724576839	RPE1 DDA
*AAQGAAAAVAAGTSGVAGEGEPGPGENAAAEGTAP2PGRV2PP3PAR.4	0.7703047696629073	0.6561082017962001	RPE1 DDA
*AAQGEPGYLAAQSDPG2NSER.3	0.9092216845940921	0.743464683862864	RPE1 DDA
*AAR2PPSPHP2PPAR.3	0.5433250260981018	0.501565915494917	RPE1 DDA
*AASCVLLHTGQK.2	0.9650168111028385	0.8170963171005263	RPE1 DDA
*AASTASHRPIK.3	0.1879654313853268	0.4417910844371201	RPE1 DDA
*ACGLVASNLNLK.2	0.927834930035977	0.8294083500502935	RPE1 DDA
*ACGLVASNLNLKPGECLR.2	0.922179147977201	0.7828170632615579	RPE1 DDA
*AD1QNLVER.2	0.9472269974080144	0.8280861332255085	RPE1 DDA
*ADAEVIILPK.2	0.8399059876345105	0.8189710972112259	RPE1 DDA
*ADDLDFETGDAGASATFPMQCSALR.3	0.9093542494845763	0.7570085574724702	RPE1 DDA
*ADDVDQQQTTNTVEEPLDLIR.3	0.9448388787767736	0.8186357062052319	RPE1 DDA
*ADEAALALQPGG2PSAAGADREAAS2PAGEPLR.3	0.8792386208204508	0.782526876678241	RPE1 DDA
*ADEAALALQPGG2PSAAGADREAAS2PAGEPLRK.4	0.6333346439880808	0.6537127621618039	RPE1 DDA
*ADEAALALQPGGSPSAAGADREAA2SPAGEPLRK.4	0.600655341160556	0.641175289142967	RPE1 DDA
*ADEAALALQPGGSPSAAGADREAAS2PAGEPLRK.3	0.8799959719740736	0.8005240315670182	RPE1 DDA
*ADFDT4DDRAYSSFGGGR.2	0.8870675723525735	0.7279308440757289	RPE1 DDA
*ADFDTYDDRA4SSFGGGRGSR.3	0.2874503747333997	0.4969536340307862	RPE1 DDA
*ADHSFSDGVPSDSVEAAK.2	0.8752666621844993	0.7382253677040322	RPE1 DDA
*ADKPDMGEIA2FDK.2	0.9732931266653944	0.8490844090456992	RPE1 DDA
*ADKPDMGEIASFDK.2	0.9932925105203096	0.8716728618748114	RPE1 DDA
*ADLEEQLSDEEK.2	0.707881816008571	0.7343199398546947	RPE1 DDA
*ADLSLADAL3EP2PDIEGEIK.3	0.8500448424335036	0.6862273570860646	RPE1 DDA
*ADLSLADALTEP2PDIEGEIK.2	0.8675494165101592	0.7613818998037754	RPE1 DDA
*ADPAAPTPAAPAPAQAPAPAPEAVPAPAAAPVPAPAPASDSASGPSSDSGPEAGSQR.4	0.5457886555073089	0.5588435290869578	RPE1 DDA
*ADPEELQVSSPPPPPPSSPSSSDASAAS2PGGPVSLGWPVPSR.4	0.5289820299742045	0.5516297101574361	RPE1 DDA
*ADSENQGPAEPSQAAAAAEAAAEEVMAEGGAQGGDCDSAAGDPDSAAGQMAEEPQTPAENAPKPK.5	0.3686944688881189	0.36789289060282016	RPE1 DDA
*ADSGTAGGAALAAPAPGPG2GGPGPR.3	0.5013449684988064	0.45341499485998327	RPE1 DDA
*ADVFPGND2TASQDVANRFAR.2	0.8460652182487896	0.6884340381336563	RPE1 DDA
*AE2DWDTVTVLR.2	0.9251027303983126	0.833277619313451	RPE1 DDA
*AE3EERSLDNFFAK.2	0.5342135878214619	0.5769966237698776	RPE1 DDA
*AE3LSGLGDSGAAGAAALSSASSETGTRR.3	0.8523097133780362	0.7260206146345914	RPE1 DDA
*AEAEGVP3TPGPA2GSTFR.3	0.6637345070502985	0.5609015294838053	RPE1 DDA
*AEAEGVPT3PGPASGSTFRGR.3	0.9175517832172934	0.7878166736383825	RPE1 DDA
*AEAPA2PAPL2PLEVELDPEFEPQSRPR.4	0.991675833994844	0.8405105072882528	RPE1 DDA
*AECGRGGAAGGALP3SPGPALGAK.3	0.8748495287604127	0.7100263892427197	RPE1 DDA
*AEDVSSAAP2PR.2	0.9533856850742292	0.8406495205983651	RPE1 DDA
*AEELVLER.2	0.9759576762290592	0.9315757576489437	RPE1 DDA
*AEPLQPDPGAAEDAAAQAVETPGWK.3	0.9782960903386777	0.8584729135398719	RPE1 DDA
*AEPSAATQSHSISSSSFGAEPSAPGGGG2PGACPALGTK.4	0.6811565609615665	0.5594142720942288	RPE1 DDA
*AESDWDTV3VLRK.2	0.6370725755317264	0.6931736493163065	RPE1 DDA
*AESGESGGPPGSQDSAAGAEGAGAPAAAASAEPK.3	0.9140846363257162	0.7436417446022443	RPE1 DDA
*AETLPGSGD2GPGTASLGPGVAETGTR.3	0.624037486925794	0.5970863529061732	RPE1 DDA
*AETLPGSGDSGPGTASLGPGVAETGTR.3	0.8153980899133385	0.6748120850089773	RPE1 DDA
*AETLSGLGDSGAAGAAAL2SAS2ETGTRR.3	0.9164422879648675	0.6994259567473197	RPE1 DDA
*AETLSGLGDSGAAGAAALSSA2SETGTR.3	0.6414401711177318	0.5704887053157837	RPE1 DDA
*AGVEEVAASGSHLNGDLDPDDREEGAA23AEEAAK.4	0.5435791918490811	0.5139519550229019	RPE1 DDA
*AH2PVAVQVPG1QNNIADPEELFTK.3	0.8742197539346821	0.784255924071122	RPE1 DDA
*AL2MPLNGLK.2	0.9806132091839547	0.8813126954195714	RPE1 DDA
*AMVSEFLK.1	0.6533038140270208	0.6745661799510556	RPE1 DDA
*AMVSEFLK.2	0.9931171321121609	0.9459191942972887	RPE1 DDA
*ANN2PALTGNSQPQHQAAAAAAQQQQQCGGGGATK.3	0.7821992392835027	0.6937985139984123	RPE1 DDA
*AQ2SPQLDIQVLHDLR.2	0.459221520799513	0.5591128834121355	RPE1 DDA
*AQ4GHPSPLGMAAR.3	0.469523022682526	0.4673404743005395	RPE1 DDA
*AQHDFVPAWLNFSTPQSAK2PTATFEK.3	0.9347172812004823	0.8262195868445333	RPE1 DDA
*AQILPIR.2	0.9788664139057505	0.9263622287216642	RPE1 DDA
*AQVA1STLPVEDEE2SESR.3	0.8200811326474231	0.6964826058025697	RPE1 DDA
*AQVAMSTLPVEDEE2SESR.3	0.9214385328418341	0.7974932319247814	RPE1 DDA
*AQVAMSTLPVEDEESSESR.2	0.8409253670132291	0.7605882010180229	RPE1 DDA
*AQVAVSTLPVEEESS2ETR.3	0.9082070849853733	0.7936081331130084	RPE1 DDA
*AS2LNEDPEGSR.2	0.9726523472985367	0.9021254566655008	RPE1 DDA
*AS2SGNDDDLTIPR.2	0.7997903720173576	0.7279559154627538	RPE1 DDA
*AS2SGSSPRPAPDENEFPFGCPPTVCQDPK.4	0.8448791961977729	0.658534525463804	RPE1 DDA
*ASAGGEDCE2PAPEADRPHQRPFLIGVSGGTASGK.3	0.8545474311935656	0.7475043892169346	RPE1 DDA
*ASAV2PANLPAVLLQPR.3	0.8970970694478901	0.7925449358658389	RPE1 DDA
*ASEAP2PPR2PPPPT2PEPELAQLRR.3	0.788409155894114	0.690722205927741	RPE1 DDA
*ASGEH2PGSGAARRPLHSAQAVDVASASNFR.3	0.8361780690683587	0.6390372021811227	RPE1 DDA
*ASL2LAPVNIFK.2	0.9126790023355623	0.7947967069953471	RPE1 DDA
*ASLGPAAAGEQASGAEAEPGPAGPPPPP2PSSLGPLLPLQR.4	0.8703111860968225	0.6751093780215862	RPE1 DDA
*ASLGPAAAGEQASGAEAEPGPAGPPPPPSPS2LGPLLPLQR.5	0.9110965060259714	0.7316532290626594	RPE1 DDA
*ASSAQ2GGSSGGPAVPTVQR.2	0.9999668663081844	0.9884047079515934	RPE1 DDA
*ASSHS2SPVPQGSSSDVFFK.3	0.5530830210402454	0.5622430636536536	RPE1 DDA
*ASSTVPV2AAGSANETPEIPDNVGDWLR.3	0.9968610233324466	0.9308252642090035	RPE1 DDA
*ATADTPAPASSGL2PK.2	0.9343443614675624	0.7904581123123163	RPE1 DDA
*ATAEVLNIGKK.2	0.9865769136968421	0.8854842369056086	RPE1 DDA
*ATALSEEELDNEDYYSLLNVR.3	0.9531627836795673	0.8457470122012909	RPE1 DDA
*ATANSIIVLDDDDEDEAAAQPGP2HPLPNAASPGAEAPSSSEPHGAR.4	0.49986428394293975	0.4394961594034914	RPE1 DDA
*ATANSIIVLDDDDEDEAAAQPGPSHPLPNAA2PGAEAPS2SEPHGAR.4	0.41791651314974154	0.4781178611661925	RPE1 DDA
*ATSAT2PHAPGFPAEGR.2	0.9748672510707754	0.8904762872191397	RPE1 DDA
*ATTAT1ATSG2ARK.2	0.8539842126420306	0.7018753818853614	RPE1 DDA
*ATTATMATSG2ARK.2	0.8845008308319131	0.7771158060828582	RPE1 DDA
*ATTATMATSGSAR.2	0.9220461483990594	0.8144329893747516	RPE1 DDA
*ATVVVEATEPEPSGSIANPAA2TSPSLSHR.3	0.8995069958713802	0.7809068661663379	RPE1 DDA
*ATVVVEATEPEPSGSIANPAA2TSPSLSHR.4	0.7154004801591057	0.6126311839192933	RPE1 DDA
*AVPETRPNHTIYINNLNEK.3	0.9462662671741	0.8066560306893924	RPE1 DDA
*DDDIAALVVDNGSG1CK.3	0.7304506608120188	0.7800561934494735	RPE1 DDA
*DDSTEREQ2RL32CLK.2	-0.3495448283319136	0.14286954885790626	RPE1 DDA
*DTGDTALGQKA32R.2	-0.017487761388167156	0.5552330292255301	RPE1 DDA
*EDLDQSPLVSSSD2PPRPQPAFK.3	0.8519359531575186	0.6489308035244432	RPE1 DDA
*GEPAGVAGTMESPF2PGLFHR.3	0.7698884790520645	0.6058763899099986	RPE1 DDA
*M2GDE1IFDPTMSK.2	0.7927568505536153	0.6764368640655978	RPE1 DDA
*M2GEDEQQEQTIAEDLVVTK.3	0.9244601685345096	0.7769292179462831	RPE1 DDA
*M2SRIAR.2	0.09806128551887913	0.3279722181335274	RPE1 DDA
*M4HSLSETR.2	0.9676030947822892	0.7976861699248684	RPE1 DDA
*MD2EGGSLLLDEDSEVFK.2	0.8019602145239272	0.6729148643864898	RPE1 DDA
*MDETSPLV2PER.2	0.9701242335126568	0.8586793871462415	RPE1 DDA
*MDGGDDGNLIIK.2	0.6557430300609937	0.6527371610525949	RPE1 DDA
*MDGTEGSAGQPGPAER2HR2SV2SVGAR.4	0.5992666369069397	0.5701840635693189	RPE1 DDA
*MDNL2SEEIQQR.2	0.8773774805595025	0.768215590637962	RPE1 DDA
*MDSAGQDINLN2PNK.2	0.8182188655442995	0.7273576821471796	RPE1 DDA
*MDSTLTASEIR.2	0.9744734188957873	0.8918825003238746	RPE1 DDA
*MDTES3YSGYSYYSSHSK.2	0.5713187107564319	0.6647035900951956	RPE1 DDA
*MDVAE2PERDPHSPEDEEQPQGLSDDDILR.4	0.8010212104345458	0.6503062485432078	RPE1 DDA
*ME2PEEPGASMDENYFVNYTFK.3	0.8983907385670264	0.7926780129173066	RPE1 DDA
*ME2YDVIANQPVVIDNGSGVIK.3	0.8951746562545964	0.7840451745968549	RPE1 DDA
*MEAFPWAPR2PR.2	0.7920557188338992	0.6406395946864017	RPE1 DDA
*MED2MD1D1SPLRPQNYLFGCELK.3	0.8163807778335095	0.6890877365580936	RPE1 DDA
*MED2MDMDMSPLRPQNYLFGCELK.3	0.9330166751293597	0.7891153905750004	RPE1 DDA
*MEDEQPD2LEGWVPVR.3	0.9660812790655451	0.8572190806338955	RPE1 DDA
*MEDLDQ2PLV2SSD2PPRPQPAFK.3	0.6323074247716892	0.4922006268719179	RPE1 DDA
*MEDLDQ2PLVSSSDSPPRPQPAFK.2	0.7015982101961977	0.5901312175033092	RPE1 DDA
*MEDLDQ2PLVSSSDSPPRPQPAFK.3	0.31733691104979267	0.37420500805474743	RPE1 DDA
*MEDLDQSPLVSS2DSPPRPQPAFK.3	0.7808789472112168	0.6014256804762665	RPE1 DDA
*MEDPTLYIVERPLPGYPDAEAPEPSSAGAQAAEEP2GAGSEELIK.4	0.7090321599282333	0.5764684527977566	RPE1 DDA
*MEDS1DMD12PLRPQNYLFGCELK.3	0.8935853358372474	0.7138879974918719	RPE1 DDA
*MEE2EPERK.2	0.9755726455123503	0.8631821206414703	RPE1 DDA
*MEFDLGAALEPTSQKPGVGAGHGGDPKL2PHK.3	0.7391184064055211	0.6390550595395208	RPE1 DDA
*MEGISNFK3PSK.2	0.7992053610745581	0.6916261361065126	RPE1 DDA
*MEGQ2VEELLAK.2	0.9591807167950938	0.8515599650537531	RPE1 DDA
*MEPEQMLEGQ3QVAENPHSEYGLTDNVER.3	0.7026994369309281	0.5559749656972648	RPE1 DDA
*MEPSSWSGSE2PAEN1ER.3	0.8567002975705372	0.7322261930588017	RPE1 DDA
*MERPEEGKQ2PPPQPWGR.3	0.7937730162648868	0.638753748903589	RPE1 DDA
*MESAGLEQLLR.2	0.9578390271825872	0.8697129336286427	RPE1 DDA
*MESPGESGAG2PGAPSPSSFTTGHLAR.2	0.9769241875665409	0.8157281834584631	RPE1 DDA
*METILEQQR.2	0.9786480898767265	0.8987087813410125	RPE1 DDA
*MEV2PLQPVNEN1QVNK.3	0.8212712649890505	0.7370893263453893	RPE1 DDA
*MEVEAAEAR2PAPGYK.3	0.983172656702246	0.7867975789317049	RPE1 DDA
*MFD3TPHSGRS3P2SSPSLRK.3	0.8302316069360433	0.6991022916423955	RPE1 DDA
*MFDTTPH2GRS3PSS2PSLRK.3	0.9496917574326156	0.8397039759037978	RPE1 DDA
*MFDTTPHSGRS3PSSSP2LRK.2	0.9236145250806261	0.7690081506643036	RPE1 DDA
*MFPAAP2PR.2	0.8929570634919841	0.7885859499217421	RPE1 DDA
*MFQIPEFEPSEQEDSSSAER.3	0.8349828168895144	0.7487519158252058	RPE1 DDA
*MFSVE2LER.2	0.9514883245687351	0.8606326946939067	RPE1 DDA
*MK3PADTGFAFPDWAYKPE2SPGSR.3	0.9062823964747705	0.7782751921131729	RPE1 DDA
*MLAVHFDK.2	0.8930280597043274	0.7927354590090359	RPE1 DDA
*MLPAVG2VDEEEDPAEEDCPELVPIETTQSEEEEK.3	0.9437610321574238	0.8267291984715313	RPE1 DDA
*MLPSLQE2MDGDEK.2	0.9260522884872864	0.8053552945245355	RPE1 DDA
*MLQQD2NDDTEDVSLFDAEEETTNRPR.3	0.6094096485942733	0.5994873672736272	RPE1 DDA
*MLQQD2NDDTEDVSLFDAEEETTNRPR.4	0.9358882037209509	0.7994983348173405	RPE1 DDA
*MLTDSGGGG3SFEEDLDSVAPR.3	0.5259613001078074	0.6899252647154319	RPE1 DDA
*MMLGTEGGEGFVVK.2	0.9176221030577487	0.7428646586043721	RPE1 DDA
*MNHLPEDMENALTG2QS2HASLR.3	0.938230535540176	0.8227569864382345	RPE1 DDA
*MNHLPEDMENALTG2QSSHA2LR.3	0.8621965263401044	0.739675913372513	RPE1 DDA
*MNHTVQTFFSPVNSGQPPN4EMLK.3	0.6297191379704145	0.5528719626708097	RPE1 DDA
*MNPEYDYLFK.2	0.5328436119799796	0.598877890130838	RPE1 DDA
*MNVDHEVNLLVEEIHR.3	0.9872355462149704	0.9178379831403629	RPE1 DDA
*MQEIIASVDHIK.2	0.9535616276385048	0.8792981405105831	RPE1 DDA
*MQNDAGEFVDLYVPRK.2	0.9250728200130215	0.7159069449857486	RPE1 DDA
*MRKE3PPPLVPPAAR.3	0.8531002378591633	0.7329952496622085	RPE1 DDA
*MTTESG2DSESKPDQEAEPQEAAGAQGR.3	0.8871551876209821	0.7364503358664019	RPE1 DDA
*MWNSGFESYGSSSYGGAGGYTQ2PGGFGSPAPSQAEK.3	0.8786232298954403	0.7354630477332307	RPE1 DDA
*QGNNLQPP2PR.2	0.018521626760633174	0.23254242948062254	RPE1 DDA
*S2EAETQQPPAAPPAAPALSAADTKPGTTGSGAGSGGPGGLTSAAPAGGDKK.4	0.39219736563637786	0.44688770794957267	RPE1 DDA
*S2GLWSQEK.2	0.9613225755919018	0.872991773615912	RPE1 DDA
*S2PAS3PSR.2	0.9682808490878102	0.8974176340453219	RPE1 DDA
*S3GGDFGNPLRK.2	0.9081293199449118	0.7812173635364748	RPE1 DDA
*S3RSVSSSSYRR.3	0.529993113438843	0.583770148473032	RPE1 DDA
*SAAGLLAPAPAQAGAPPAPEYYPEEDEELE2AEDDER2CR.4	0.9857949499947488	0.8346610270160603	RPE1 DDA
*SAHLQW1VVR.2	0.7843250102728921	0.7016328772975715	RPE1 DDA
*SDFDEFER.2	0.9897944372892145	0.9505016518925226	RPE1 DDA
*SDKLPYK.2	0.9936452786973324	0.8764978883902507	RPE1 DDA
*SDLQAAEGPG2WSPTARPGSAGGVGDCQGVEGSQAAASENEDLENK.4	0.9145388297924668	0.8164712336463726	RPE1 DDA
*SDNTTLPAPA2NQGP3TPR.4	0.8495230634834413	0.7710179016929655	RPE1 DDA
*SDSTWMSADPHLA2SLSPSQDER.3	0.7285844612968408	0.5760558424974116	RPE1 DDA
*SE3APAAPAAPAPAEK3PVK.2	0.7127226818272523	0.6510069249689057	RPE1 DDA
*SEGNAAGEP2TPGGPRPLLTGAR.2	-0.3853247340061774	0.05109341532750167	RPE1 DDA
*SESSSK2SQPLASK.2	0.9450720896219734	0.7589019388212146	RPE1 DDA
*SETAPAETA3PAPVEK2PAKK.2	0.7270225899747615	0.7029205890271888	RPE1 DDA
*SGALDVLQMK.2	0.9896470591911743	0.8761077791534175	RPE1 DDA
*SGDHLHND2QIEADFR.3	0.9178866621581963	0.7456673406143315	RPE1 DDA
*SGFENLNTDFYQTSYSIDDQSQQSYDYGGSGGPYSK.4	0.824330190306427	0.7131408668565165	RPE1 DDA
*SGS2SVAAMKK.2	0.9458488581012525	0.8385975686839616	RPE1 DDA
*SGTQS3ITDRFPLK.2	0.7665147363665856	0.7030700767454626	RPE1 DDA
*SK2E2PKEPEQLR.2	0.7424543604889403	0.6006278753294807	RPE1 DDA
*SKPHSEAGTAFIQTQQLHAAMADTFLEH1CR.4	0.6762142111424424	0.5297613098026899	RPE1 DDA
*SLQYGAEETPLAG2YGAADSFPK.2	0.9551682674659873	0.8690416524852319	RPE1 DDA
*SQERPTFYRQELNK.3	0.9554789206221438	0.843513808995632	RPE1 DDA
*SR2VLQPSQQK.2	0.9933054491105511	0.916907609177509	RPE1 DDA
*SS2PLSKK.2	0.9701542223198951	0.862473421531259	RPE1 DDA
*SSDASQGVIT3PPPPS1PHK.3	0.6518480750558469	0.5619966964555166	RPE1 DDA
*SSEAETQQPPAAPPAAPALSAADTKPGT3GSGAGSGGPGGLTSAAPAGGDK.4	0.7958483943011104	0.6838351838739449	RPE1 DDA
*SSMNPE4DYLFK.2	0.8993839880633416	0.7506869091322301	RPE1 DDA
*SSPTTSSLDTPLPGNGPPQPGAP22SPTVK.3	0.6899011296913284	0.592805964544505	RPE1 DDA
*SSVAVLTQE2FAEHR.2	0.9522363198503421	0.8503918639264471	RPE1 DDA
*STIQNLQ2FDPFADATK.3	0.9179817364348781	0.7570861752652375	RPE1 DDA
*STNENANTPAAR.2	0.9661531763058762	0.84952148239469	RPE1 DDA
*STR2VSSSSYRR.3	0.46277037487304407	0.5274529889071409	RPE1 DDA
*STVHEILCK.2	0.7407726552397437	0.6865708137065989	RPE1 DDA
*SVCTLSVPV2SLSPGRR.3	0.895385340048501	0.7848038648406462	RPE1 DDA
*SVPAFIDI2EEDQAAELR.3	0.7184770258623954	0.6576855218857103	RPE1 DDA
*SVQSSSGSLEGPPSWSQLST2PTPGSAAAAR.3	0.9009006647910439	0.7127515650175552	RPE1 DDA
*SWL2SSQGVVLTAYHPSGK.2	0.9382137595518548	0.8203514789067117	RPE1 DDA
*SY3PGVGGDPAQLAQR.2	0.766515706437802	0.6482884645836413	RPE1 DDA
*T2PEIASLSWGQMK.2	0.9264227763558174	0.8448458238602989	RPE1 DDA
*TATPESLFPTGDELD2SQLQMESDEVD3LK.3	0.524385280379321	0.5376054266433942	RPE1 DDA
*TECFLPPTSSP2EHRR.3	0.9252665739967466	0.7879602588043844	RPE1 DDA
*TEQMTLR.2	0.8914004018335695	0.8958495363537539	RPE1 DDA
*TEWETAAPAVAE3PDIK.3	0.9581718722566968	0.8049831803778612	RPE1 DDA
*TNP2DRVLPANSMAESR.2	0.5417183059885995	0.574241436211953	RPE1 DDA
*TSALENYINR.2	0.8604103697057577	0.7711813125667459	RPE1 DDA
*TVSGPG3PEPRPA3PGASSVEQLRK.3	0.8857424633984382	0.7193928405932836	RPE1 DDA
*VSVINTVDTSHED1IHDAQ1DYYGTR.3	0.6038509756042979	0.5375527281158405	RPE1 DDA
@112TESANSFTLIGEASDGGTMENLSR.3	0.8860406428367968	0.7424117304701457	RPE1 DDA
@11LSGGAPLSPQTHR.3	0.8380837788615931	0.6993758495749904	RPE1 DDA
@12ESGE1SEFGYI1ELIAK.3	0.716724824042045	0.45089818408098825	RPE1 DDA
@12GFIYQGK.1	0.9498855752380416	0.8362159360031014	RPE1 DDA
@12GFIYQGK.2	0.9649874410546186	0.8821190107571897	RPE1 DDA
@12NSFHGIRPPQLEQPEK.3	0.933234848340895	0.7774682916888273	RPE1 DDA
@12NSFTAIAK.2	0.8999586540414255	0.8097575064684259	RPE1 DDA
@12PEVALNR.2	0.9615739112976817	0.8717839970853414	RPE1 DDA
@12RPEAVQEATEVTLK.3	0.8790336098435054	0.7090981238480114	RPE1 DDA
@1A2IPS1IGEK.2	0.9767229639707276	0.807922523345188	RPE1 DDA
@1A2IYSEEGNIEHAFILYNK.3	0.8554656417896465	0.6796104287548667	RPE1 DDA
@1ADAIILAIAGGQELLAR.3	0.9653402816836938	0.8625768768986564	RPE1 DDA
@1AE1RPPLIE3SINQPK.3	0.6854002518156973	0.5698138492041017	RPE1 DDA
@1AEADRTAIHEV1EQQTISIAK.4	0.7620535243025461	0.6437625414304722	RPE1 DDA
@1AEADRTAIHEVMEQQTISIAK.4	0.7622673777947218	0.6837958481300082	RPE1 DDA
@1AEAPASPAPL2PLEVELDPEFEPQSRPR.3	0.8141979977015708	0.7093342909718322	RPE1 DDA
@1AEDEAETIGNLIEECGGLEK.3	0.9871971031439746	0.8494491067988198	RPE1 DDA
@1AEEHSEFVVGFISGSR.3	0.9902007893112825	0.8680717102100513	RPE1 DDA
@1AEESSSSSSS2SPTAATSQQQQLK.3	0.9489977065253579	0.8382732314963632	RPE1 DDA
@1AESPC2PSGQQPPSPP2PDELPANVK.3	0.6078713337589737	0.49970930622244547	RPE1 DDA
@1AESPCSP2GQQPPSPP2PDELPANVK.3	0.6520527370831222	0.5104412663933742	RPE1 DDA
@1ALDIEIATYRK.2	0.88212394569508	0.7682029355151963	RPE1 DDA
@1ALDIEIATYRK.3	0.9826617863725657	0.9038467490658697	RPE1 DDA
@1ALIGLGVSHPVLK.3	0.9294568899913769	0.8113936845032318	RPE1 DDA
@1ALPELVR.2	0.9877359906234513	0.8903649498662556	RPE1 DDA
@1ALPPQEDA3ASPPR.2	0.49598736932124377	0.6685890145095764	RPE1 DDA
@1APALSGANLT2PR.2	0.8015066951983958	0.6740108097369707	RPE1 DDA
@1APALSGANLT2PRVPLSAYER.3	0.8994114602178207	0.7080012954085644	RPE1 DDA
@1APTPIPTRSPSDS2TASTPVAEQIER.3	0.943712482720237	0.7115646757472768	RPE1 DDA
@1APVPLDD2NRPASLTK.3	0.9958667446069525	0.9336002542606676	RPE1 DDA
@1APYQGPDAVPGALDYK.2	0.9995620341107172	0.9525695130879677	RPE1 DDA
@1AQVATG1GSNQITFGRG2SQPNLSTSHSEQEYGK.4	0.8151946953431511	0.6835237510187868	RPE1 DDA
@1ASPPAP2PAPPAISPIIK.2	0.9066508442046962	0.7806958327894402	RPE1 DDA
@1ASPPAP2PAPPAISPIIK.3	0.41188244422288234	0.4496132170342221	RPE1 DDA
@1ATNAAAQNAIK.2	0.8824479403848728	0.790795990123484	RPE1 DDA
@1ATNAAAQNAIKK.2	0.8862991705607726	0.7588491228346339	RPE1 DDA
@1ATNAAAQNAIKK.3	0.7988878642201673	0.6855376832865065	RPE1 DDA
@1AVE2PSDSAENGQQIMDEP1GEEEINPQTEEVSIK.4	0.9209319689174211	0.7660556057933581	RPE1 DDA
@1CDFGISGYLVD2VAK.2	0.8294135984944345	0.6935312597981131	RPE1 DDA
@1DCQECPEGYRVTYTP1APGSYLISIK.4	0.8341932747484937	0.6522720491723982	RPE1 DDA
@1DR3PPPPTL2PAAITVGR.3	0.6700434339745958	0.5881729215918143	RPE1 DDA
@1DR3PPPPTLSPAAITVGR.3	0.8642742189208416	0.7132160031321155	RPE1 DDA
@1DRGV21PN1LEPK.2	0.7166471749471136	0.5724321186596252	RPE1 DDA
@1DRGV2MPN1LEPK.2	0.7206968529508767	0.5709357773447434	RPE1 DDA
@1DSAVQASLSLPA3PVGK.2	0.9442378763771052	0.7764203909729878	RPE1 DDA
@1DTCSSNLNN2IYKK.2	0.7558783700881292	0.59759099124676	RPE1 DDA
@1DYGEELR2PITSLTPGESK.3	0.9868440235151457	0.8714500336704835	RPE1 DDA
@1E2EGGADD2AEEGDLLDDDDNEDR.3	0.9731167056144092	0.8699880264492	RPE1 DDA
@1EDLDQ2PLVSSSD2PPRPQPAFK.3	0.5816729344889108	0.42535249673230946	RPE1 DDA
@1EGNAEESTLFCFAVR.3	0.9854748291170627	0.859089692737858	RPE1 DDA
@1ELGAPEE1GQVPPLDSRP22PALYFTHDASLVHK.4	0.8190474641628546	0.697554011681778	RPE1 DDA
@1EPAAVPPQAMNSGSPAPQ2NQVPVSLPVTQ.3	0.7563081569599981	0.7005356104931366	RPE1 DDA
@1ESLSSHRIDEDGENTQIEDTEP12PVLNSK.3	0.906679444154308	0.7304201763543454	RPE1 DDA
@1ETEADAP2PAP2LGER.2	0.945303330281339	0.8331944770440651	RPE1 DDA
@1ETEADAP2PAP2LGERLEPR.3	0.9655924880417708	0.8144546032555886	RPE1 DDA
@1ETVSNASSSSNPS2PGRIK.2	0.9237491349010387	0.8013951628547523	RPE1 DDA
@1EVNETQYNE1FG1VLAPAEGTHPGIAPQSRPPEGK.4	0.49866657324370534	0.46139553580530535	RPE1 DDA
@1EYGPRPADTPPAP2PPPTPAPVPVPLPPSTPAPVPVSK.3	0.6815340016807414	0.5766552054267204	RPE1 DDA
@1F2P1EEK.2	0.9634499540969165	0.832872376361419	RPE1 DDA
@1FADYLAHESR.3	0.9421478570453363	0.7989137936307825	RPE1 DDA
@1FGGPG3ASRPSSSR.2	0.9578479086404301	0.6752916688274765	RPE1 DDA
@1FGIDRDAIAQAVR.3	0.9735379943544593	0.8292248411039282	RPE1 DDA
@1FLYADNEDR.2	0.9262310899714687	0.8398525933516376	RPE1 DDA
@1G2DGESDQASATSSDEVQ2PVRVR.3	0.7556535502789363	0.5922503297695958	RPE1 DDA
@1GA3PTPFK2TGDIAGTVVPETNKEPR.3	0.9668088129757563	0.7872613392923574	RPE1 DDA
@1GANSLER.2	0.9397057001053326	0.8796959744504802	RPE1 DDA
@1GAPESGLAEYLFDKHTLGDSDNE2.3	0.29111973324186063	0.4238500231552761	RPE1 DDA
@1GATPTPFK2TGDIAGTVVPETNK.3	0.9876144911620003	0.8793463432943642	RPE1 DDA
@1GATPTPFK2TGDIAGTVVPETNKEPR.4	0.9233561686208797	0.7594003367791948	RPE1 DDA
@1GG1EGPFGGG1EN1GR.2	0.9236875859260293	0.7616540703139734	RPE1 DDA
@1GGTDAVITNVSGSVSSAGRPA2A2PAPNANADGTK.3	0.8893940983379086	0.7204030277686311	RPE1 DDA
@1GGTDAVITNVSGSVSSAGRPASA2PAPNANADGTK.4	0.6417220275155046	0.5415963733754066	RPE1 DDA
@1GLPGSD2QK.2	0.9838205455758499	0.9073189668361051	RPE1 DDA
@1GNTPDSASDNLGFR.2	0.9883614977172397	0.8716071329513077	RPE1 DDA
@1GPLGLDHMA2SIER.3	0.8875811988303286	0.7325221320315143	RPE1 DDA
@1GPLGLDHMASSIER.3	0.9306560079804084	0.7721799112695568	RPE1 DDA
@1GQAGSTISN2HAQPFDFPDDNQNSK.3	0.20409013866892955	0.3770131075307124	RPE1 DDA
@1GQLASGIR2SLLPTDYLVEINK.3	0.9166267186279615	0.7503006748624484	RPE1 DDA
@1GV12SPTENSFTLDADF.2	0.7998708786051545	0.6659963491933107	RPE1 DDA
@1HEFH2QENLVVHIPK.4	0.7112654902102928	0.6534222923232351	RPE1 DDA
@1HPSLSHSEALA2PAK.2	0.7882860109736051	0.6041123897445773	RPE1 DDA
@1HTTFEHDIQALGTQVR.4	0.8477423842400943	0.6910208044790971	RPE1 DDA
@1IFVGIK.2	0.9509373401258299	0.8834291805657838	RPE1 DDA
@1IGFPSSAGSV2PR.2	0.8870901716663634	0.7576014504240196	RPE1 DDA
@1IHILLYYK.2	0.5115765178425665	0.7683200635471497	RPE1 DDA
@1IKPFFHSLSEK.3	0.8747183696338698	0.7614170481043387	RPE1 DDA
@1ILIQDG2QNTNVDKPLR.3	0.7607271469153316	0.6837741686175425	RPE1 DDA
@1IQDGKGDVTITNDGATILK.3	0.9820648214903313	0.8250479682476866	RPE1 DDA
@1ITN2LNHDSPP2TPPRRPDTSTSK.4	0.7450524879902046	0.7191499724123429	RPE1 DDA
@1IVVLGEIGGTEEYK.2	0.9374443086062407	0.8542024377250418	RPE1 DDA
@1K3PADTGFAFPDWAYKPESSPGSR.3	0.9205205961110666	0.7466039438502349	RPE1 DDA
@1KEP2SPPPAPTSSTFGLQDGNLRAPHK.4	0.4367103920703018	0.4679103854261807	RPE1 DDA
@1KLPQFGIS3PGSDLHVNAK.4	0.8594702945393604	0.7522016207686667	RPE1 DDA
@1KPILLQGHER2ITQIK.4	0.2867316669420481	0.5921526085693096	RPE1 DDA
@1KTPAD3GFAFPDWAYKPE2SPGSR.4	0.7939755700563476	0.6000220348387602	RPE1 DDA
@1L2CPVR.2	0.9734085611197864	0.8898031818633857	RPE1 DDA
@1L2SSDAITQEF1DLR.2	0.9205642055149109	0.7043844009546301	RPE1 DDA
@1LAESDE2GDEESVSQTDKTELQNTLR.3	0.4161846108104469	0.4559024161976021	RPE1 DDA
@1LALALAESAQQASTQ2LK.3	0.8180603888722042	0.7016195111279182	RPE1 DDA
@1LAQSAL2PYLSSPVSSYQR.2	0.9389512391097636	0.798957651201414	RPE1 DDA
@1LD1GFEPQIRK.3	0.9010227359555675	0.7288457778699882	RPE1 DDA
@1LDAEDIVGTARPDEK.3	0.9879067765439635	0.8246474320981915	RPE1 DDA
@1LDG3VKTIMVDDSK.3	0.9784887349514422	0.8830304056244567	RPE1 DDA
@1LDGTVK3I1VDDSK.3	0.8935450038117848	0.7396445663296572	RPE1 DDA
@1LEQLD1R.2	0.7176893464410987	0.6408857731445553	RPE1 DDA
@1LESGLPE1NDPYVL2PEDDDDHQK.3	0.6962008092966241	0.5852971924459847	RPE1 DDA
@1LFSPEE1DL2QEQPLDAQQGPPEPAQESLSGSESK.3	0.553094755174619	0.5405479757982061	RPE1 DDA
@1LFVAAVDH2SSGD1SLLPSSDPK.3	0.9628785050501537	0.8432743106539844	RPE1 DDA
@1LIEDVDALK.2	0.921624430153128	0.7915480788899535	RPE1 DDA
@1LLASTSSCASDDFDQASYVGTNPSHSLLAGESDR.4	0.7084373331692446	0.5942623826465294	RPE1 DDA
@1LPHAPGVQ1QAIPEDAVHED2GDEDGEDPDK.3	0.930971168304889	0.7703217063461341	RPE1 DDA
@1LPHAPGVQ1QAIPEDAVHED2GDEDGEDPDKR.4	0.7992498535706957	0.6861483727874529	RPE1 DDA
@1LPHAPGVQMQAIPEDAIPEE2GDEDEDDPDK.4	0.596307385845517	0.601379245983524	RPE1 DDA
@1LQPCGPPADKPEEN.3	0.9170666933942061	0.7873556410957475	RPE1 DDA
@1LQVASQASR.2	0.9820068503688701	0.8835463729909785	RPE1 DDA
@1LRM2PDTVPK.2	0.6841085463159805	0.6303316241569981	RPE1 DDA
@1LSAHTGHLLHPEYLQPLSSTPV2PIELDAK.4	0.6865900418873698	0.6508546003512478	RPE1 DDA
@1LSAVSQQVQCIQEALR.3	0.9602782373493938	0.8351071139865398	RPE1 DDA
@1LSCAGADR.2	0.9793676368777868	0.8491778736842639	RPE1 DDA
@1LSCAGADRLQTGMR.3	0.9615617243309225	0.795569402362764	RPE1 DDA
@1LSSSDAITQEF1DLR.2	0.935499518592548	0.7352481525739192	RPE1 DDA
@1LSVCTAPLVPPL2PQYK.2	0.9957781893590433	0.9490003783844191	RPE1 DDA
@1LVVLLQGTR.2	0.941924124665481	0.8926873316495052	RPE1 DDA
@1N2LTFK.2	0.9577589894246942	0.8725214972516233	RPE1 DDA
@1N2LTFKK.2	0.48699969309093244	0.608809515873303	RPE1 DDA
@1N2PGLQTK.2	0.9890501715068626	0.8390530416401816	RPE1 DDA
@1N2SFSVKPFEK.2	0.9757020813611995	0.8469394733080354	RPE1 DDA
@1NDFHI2DDEEK.2	0.9213828562934622	0.760363336298773	RPE1 DDA
@1NGV1FPGN2PSYTER.2	0.9482986224974324	0.7927572645556675	RPE1 DDA
@1NILGSQ2PLHPSTLSTVIHR.2	0.9950777462222662	0.8590364985818703	RPE1 DDA
@1P2FRVSAPGESIEALVDVSELK.3	0.9397229997985028	0.7958525834693756	RPE1 DDA
@1PAYQETGRPGPRGG2PDQYPYR.3	0.9141803409820298	0.738808005139064	RPE1 DDA
@1PFFGNTF2PK.2	0.9158665707726181	0.8146007946834838	RPE1 DDA
@1PFGQLMSEFGGSGTGGWVHGVSFSASGSR.3	0.8351896074200895	0.6144498902316756	RPE1 DDA
@1PFL2ISSPK.2	0.19163418549443761	0.4019368767987971	RPE1 DDA
@1PFQT2PGGK.2	0.9822736587326021	0.903153242151574	RPE1 DDA
@1PG12PANPSLH2PVPDASHSPR.4	0.589994985501523	0.46921423627038295	RPE1 DDA
@1PG1SPANPSLH2PVPDA2HSPR.3	0.9297336317621144	0.6982749429289579	RPE1 DDA
@1PIDLVIDDREGG2KSDSEDITR.3	0.7612485069075989	0.6908623037549694	RPE1 DDA
@1PLLSLHLDVK.2	0.909114883545526	0.7538957851956868	RPE1 DDA
@1PPAPSGPKA2PMPVPTE2SSQK.4	0.737900754861926	0.7059768721918385	RPE1 DDA
@1PSFGV2APGK.2	0.8822067485191933	0.7615401543480241	RPE1 DDA
@1QEA1TQEVSDVFSDTTTPIK.2	0.9594209101566147	0.8219816972869733	RPE1 DDA
@1QF2FEGPEK.2	0.8416031045654692	0.7212862971401304	RPE1 DDA
@1QFGVPLAR.2	0.956793102490998	0.8818995091455459	RPE1 DDA
@1QHLIAR.2	0.8439116794575492	0.7394782483490806	RPE1 DDA
@1QLSAELQSDTEEILSK.3	0.9725445007841915	0.8685072265300935	RPE1 DDA
@1QNHGYENPT4K.3	0.9010945366757317	0.7797245041172737	RPE1 DDA
@1QNN22PSISPNTSFTSDGSPSPLGGIK.3	0.9176885984476597	0.7611181752838406	RPE1 DDA
@1QPQASAIP2PGK.2	0.8917927756779884	0.761117865138173	RPE1 DDA
@1QQ4TEHF1AAGYTAIEK.3	0.7625630952737584	0.6389119041228928	RPE1 DDA
@1QQYTEHF1AAGYTAIEK.3	0.7935685758223925	0.6579316150770161	RPE1 DDA
@1QSLSLNK.2	0.9816295201964023	0.8763168747159532	RPE1 DDA
@1QVDQEEPHVEEQQQQTPAENK.3	0.9476633686397434	0.7612997552284366	RPE1 DDA
@1QVPTAEEMSSL3PES2PELAK.3	0.8913567798612226	0.7413873848311183	RPE1 DDA
@1R2LSSTSSGSK.3	0.9623122758303743	0.8824670528623968	RPE1 DDA
@1R2PPGENPSPQGELPSPESSR.3	0.9120580205206676	0.7598621021497012	RPE1 DDA
@1RAH2PAEGASVE2SSPGPK.3	0.7877843903047776	0.6545929558279087	RPE1 DDA
@1RAQDIIGHHQ2EDRETSDR.4	0.9609719659847172	0.8330195897674029	RPE1 DDA
@1REANFTVSS1HGD1PQK.4	0.9332187101931351	0.725911142082067	RPE1 DDA
@1REANFTVSSMHGD1PQK.3	0.7810158109032173	0.6993811904174725	RPE1 DDA
@1REANFTVSSMHGD1PQK.4	0.8969983471613121	0.6965126372966929	RPE1 DDA
@1REEVITLIR.3	0.9684591822528479	0.9281497408835406	RPE1 DDA
@1RFVDHVFDEQVIDSLTVK.3	0.8517143927991369	0.7246183469282819	RPE1 DDA
@1RLEKEIETYHNLLEGGQEDFESSGAGK.5	0.9037227587400797	0.7730966204666234	RPE1 DDA
@1RNQLELAAR.3	0.839093045881665	0.8020380088527054	RPE1 DDA
@1RNQSLGQ2APSLTAGLK.2	0.924565741038144	0.750286950012425	RPE1 DDA
@1RQLEHVMDSAAEDPQ2PKTPPHFQTHLAK.5	0.7680998140125483	0.6866474420958981	RPE1 DDA
@1RYVASYLLAALGGNS2PSAK.3	0.7929026335044641	0.6610615620111182	RPE1 DDA
@1S1TGAGK2PPSVQSLAMR.3	0.7290677072887746	0.6046206456677286	RPE1 DDA
@1S2HTETSSFLQTLTGR.2	0.8303253261085455	0.7830831341400559	RPE1 DDA
@1S2PLASSHNSQTS1HK.3	0.9645345047615326	0.8533964358157767	RPE1 DDA
@1S2TIFSTGGKDPLSANHSLKPLPSVPEEK.3	0.8953983005821058	0.7224931839834579	RPE1 DDA
@1SAAELR2LEE1SLR.3	0.9151050549808655	0.7951574982646533	RPE1 DDA
@1SCFSRPS12PTPLDR.2	0.9895342403250803	0.9341836344394436	RPE1 DDA
@1SD2LDTDPSMLGSSK.2	0.9691965067794931	0.8471545399152436	RPE1 DDA
@1SDEFSLADALPEH2PAK.3	0.9402047560824225	0.768395999929424	RPE1 DDA
@1SDLSVIGHPIDSE2K.3	0.9327493907267528	0.7183168814425003	RPE1 DDA
@1SE2PTPCSGSSFEETEALVNTAAK.3	0.9507906127938875	0.832040154106831	RPE1 DDA
@1SFGEIEEDAYQEDLGFSLGHLGK.3	0.9506426566939857	0.7918202272161536	RPE1 DDA
@1SIFGHSMGGHGALICALK.3	0.8772568427293316	0.7377513414642454	RPE1 DDA
@1SLSP2SPR.2	0.833314450771685	0.7435471405217204	RPE1 DDA
@1SMTGAGK2PPSVQSLA1R.3	0.6975310148138829	0.5751173891074794	RPE1 DDA
@1SPSK2PFLPS1K.3	0.9980105543745014	0.9219121877511682	RPE1 DDA
@1SSFGDFVALSDVCDVPTAK.2	0.9736906255908104	0.8813482500106226	RPE1 DDA
@1SSHTETSSFLQ3LTGRLPTK.3	0.8838134489706919	0.6682915200295116	RPE1 DDA
@1SSTFIGNSTAIQELFK.2	0.9662449338402442	0.7494357225300592	RPE1 DDA
@1SSYAFFVQTCREEHKK.4	0.96007583082379	0.8744658500676714	RPE1 DDA
@1SVQPTVSLGGFEITPPVVLR.3	0.9491519621872236	0.782361478301738	RPE1 DDA
@1T1LLLYHSTMSSK2PR.3	0.8116372381996475	0.7333273014657495	RPE1 DDA
@1TNNED2L2PTSSTLSNLELDAAEK.3	0.9492104687821006	0.810701567079857	RPE1 DDA
@1TNYDVEHTIKK.4	0.43467109468902865	0.6280235644208454	RPE1 DDA
@1TTTSAAAYGTHL2PHVPHR.5	0.9382040046398444	0.8059857894221779	RPE1 DDA
@1V1IQDGPQNTGADK.2	0.981456649553478	0.9174963829573546	RPE1 DDA
@1VDVGGQR.2	0.9594604936752582	0.8544072865038939	RPE1 DDA
@1VEPENAVTITPLRPEDDY2PR.3	0.8229454609600262	0.6795303390016247	RPE1 DDA
@1VIQGP2SPQGEA1VTDVLEDQK.4	0.7178625560300004	0.7651953715842366	RPE1 DDA
@1VLPNLLEHET1AEVK.2	0.5267946908469108	0.5262586410944536	RPE1 DDA
@1VNHFIAEFK.2	0.8347430539200864	0.7117338834957734	RPE1 DDA
@1VSALQQQQQQQQRQPGMK.3	0.8866133000584153	0.6759312220629281	RPE1 DDA
@1VV21PNLQDIA1PELAPR.2	0.9311799864348871	0.822154773854365	RPE1 DDA
@1VV2FNR.2	0.9994218918331815	0.9521438640660339	RPE1 DDA
@1VVESA4EVIK.2	0.8028058078060769	0.7025193345711029	RPE1 DDA
@1WCGSKL21EHADGK.3	0.8098311008472441	0.7180783814589058	RPE1 DDA
@1WCGSKL2MEHADGK.3	0.6661750326448992	0.6080856604132632	RPE1 DDA
@1Y2FDDVLEEGKR.3	0.9745661044887961	0.8343246490617564	RPE1 DDA
@1YDAQQQQVGTNK.2	0.9063070936740868	0.7729391527755999	RPE1 DDA
@21DELNHDFQALALEGR.3	0.9817121967502505	0.8244690276226859	RPE1 DDA
@21DN1TVRVPETVADAR.3	0.7455914526114961	0.5948274601702201	RPE1 DDA
@21DSSDLSDGAVTLQEYLELK.2	0.7601548871189636	0.6929626709965254	RPE1 DDA
@21GNVFPQPQNTTLPLAPAQQTGAECEETEVDQHVR.4	0.20576330777654353	0.3843782800700979	RPE1 DDA
@21MFEPGLTK.2	0.9404810145923436	0.8513472967583127	RPE1 DDA
@21PS1GYMTHTV2APSLHGK.3	0.6218701113106306	0.49394126478707445	RPE1 DDA
@21SEDGGLQESNPCADDFVSASTADVSHTNLGTIR.3	0.5637845676538632	0.517262251950783	RPE1 DDA
@21SHQAAIASQR.2	0.9542012889460528	0.8040709192287407	RPE1 DDA
@21TNEAAAASAAAAAATEEPPPPLPPPPEPISTEPVETSR.4	0.05739057114095371	0.24990373794369014	RPE1 DDA
@222VGSSSSYPISPAVSR.2	0.9948705159213813	0.9345089542321572	RPE1 DDA
@22GTASSVAFTPLQGLEIVNPQAAEK.3	0.9675658855923395	0.8661039870863609	RPE1 DDA
@22KASLGSLEGEAEAEASSPK.3	0.973555451838267	0.8689538436329747	RPE1 DDA
@22RSSPELTRK.3	0.9486779704329675	0.864203948775746	RPE1 DDA
@22SMSSLTGAYTSGIPSSSR.2	0.9307304381270001	0.822871532251595	RPE1 DDA
@22SPVTELASR2PIRQDR.3	0.7807050993016079	0.6532161410963324	RPE1 DDA
@22SSQTLTQFDSNIAPADPDTAIVHPVPIR.3	0.6471841848501897	0.5691003758147613	RPE1 DDA
@22TPPGESYFGVSSLQLK.3	0.9954810426809257	0.911439431317798	RPE1 DDA
@22VTDENWLSPRPASGPSSRP3SPCGK.3	0.9659623008107698	0.8588891868716757	RPE1 DDA
@2A2P4PSHSLSSPQRK.3	0.7229694113117013	0.7046323624205049	RPE1 DDA
@2A2PYPSHSLS2PQR.3	0.9670992646314307	0.8414203869577128	RPE1 DDA
@2A2PYPSHSLSSPQR.2	0.7879004771772109	0.6444801042082482	RPE1 DDA
@2AAPGARG2PPRPPPPPPLLGTVSSPSS2PTHLWTGEVSAAPPPAR.4	0.8961635347541655	0.7793160453899801	RPE1 DDA
@2AAPHPGDIGDFINEGLK.2	0.9742350803385791	0.806163459802314	RPE1 DDA
@2AASREDLVGPEVGA2PQSGRK.2	0.9704232076640171	0.8104941680985208	RPE1 DDA
@2AASREDLVGPEVGASPQSGR.3	0.943877050993928	0.8355297905944148	RPE1 DDA
@2AASTPAGSPDGSLPEHHAAAPNGLPGFSVENI1TLR.3	0.8644648816360406	0.6566964695982663	RPE1 DDA
@2ADGEEAAAVPGPPPEPQVPQLR.3	0.8586874529356936	0.7198812034072443	RPE1 DDA
@2AEPAEALVLACK.2	0.8220560249587383	0.6406502998173034	RPE1 DDA
@2AGEEEDGPVLTDEQK.2	0.9471502871109602	0.828298651291722	RPE1 DDA
@2AGELPAAHTAAAPGTPGEAAETPARPGLAK.3	0.7861836601747831	0.6590431065690541	RPE1 DDA
@2AGGRPGSGPQLG3GRGTLR.2	0.6083299369806626	0.5464832211356854	RPE1 DDA
@2AKPTKPAASDLPVPAEGVR.3	0.9740781942624868	0.8261809716489781	RPE1 DDA
@2APA2P3HPGLMSPR.3	-0.3061695445924104	0.2528397671053856	RPE1 DDA
@2APA2PNHAGVLSAHSSGAQTPESLSR.4	0.8680192709611101	0.6793017983423854	RPE1 DDA
@2APA2PTHPGL12PR.3	0.48770962834273335	0.4607298154500653	RPE1 DDA
@2APASP3HPGLM2PR.3	0.5326782130025164	0.42372199396898247	RPE1 DDA
@2APASPTHPGLMSPR.3	0.8494569893599113	0.6278598868651473	RPE1 DDA
@2APASQASLR.2	0.8878150643730494	0.8202315249622798	RPE1 DDA
@2APETLTLPDPEK.2	0.9800453342524519	0.8990495014509818	RPE1 DDA
@2APP2PPFPPPPAFPELAAC3PPASPEP1SALASR.3	0.7976780481860086	0.6353991391478102	RPE1 DDA
@2APP2PPFPPPPAFPELAACTPPASPEP1SALASR.3	0.7232005088719751	0.6180266693466343	RPE1 DDA
@2APPLNLTGLPGTEK.2	0.49474497915685656	0.5499875228819857	RPE1 DDA
@2APPNLWAAQR.2	0.8470070323945045	0.7487879310275759	RPE1 DDA
@2APPSPPFPPPPAFPELAAC3PPA2PEP1SALASR.4	0.510534663412431	0.4556193721852738	RPE1 DDA
@2APRAPPGLTPAPA2PPVLPR.3	0.7966122694231925	0.6626086642573832	RPE1 DDA
@2APSPTSNSTYLT1NAASR.2	0.8271583034650989	0.7757356897153349	RPE1 DDA
@2AQGTGFELGQLQSIR.2	0.9588340976100813	0.8493408939576186	RPE1 DDA
@2ASEFQELD2PDDT1GTIK.3	0.755482210930778	0.6884648719151512	RPE1 DDA
@2ASEFQELDSPDDTMG3IK.2	0.8232636601870987	0.7659448625485534	RPE1 DDA
@2ASPDDDLGSSNWEAADLGNEER.3	0.9902617460770284	0.9176283175215364	RPE1 DDA
@2ASPHDVDLCLVSPCEFEHRK.4	0.8561139433372311	0.720967376644007	RPE1 DDA
@2ASQGALTSPSVSFSNHR.2	0.947908037622256	0.8201593590010302	RPE1 DDA
@2ASVNKEPVSLPGI1R.3	0.9933974167004469	0.8438124633983823	RPE1 DDA
@2ASVNKEPVSLPGIMR.2	0.9738133397796248	0.8644276941877402	RPE1 DDA
@2AVLLVDETATTPIFANR.2	0.7024380533548694	0.7011783109736951	RPE1 DDA
@2AVTTVVNPK.2	0.9831793606453103	0.8456207716222887	RPE1 DDA
@2CE1GLQLR.2	0.9175915711863161	0.8226506155329172	RPE1 DDA
@2CET2SQDLGFSYYPAENLIEYK.3	0.956139720412487	0.8205195082186104	RPE1 DDA
@2CHDLSVL.1	0.5899226376734792	0.5919291806629416	RPE1 DDA
@2CPSRVPGAEDNAR.2	0.9056601463024863	0.8015882607027296	RPE1 DDA
@2CS1NQLSSGIPVPK.3	0.9278633640351533	0.7629852601057864	RPE1 DDA
@2DAEEDGGTVSQEEEDRK.2	0.8713202749831394	0.678570714409596	RPE1 DDA
@2DDDGFEIVPIEDPAK.2	0.9915075711882276	0.8803480234095995	RPE1 DDA
@2DDELLDDFFHDQSTATSQAGTLSSIPTALTR.3	0.9903220542716422	0.8677540846533681	RPE1 DDA
@2DEQLSSLDRDSGQCSR.2	0.3644070301464975	0.4112137558304121	RPE1 DDA
@2DGDPIVDPEK.2	0.9572665709534408	0.8503665804370705	RPE1 DDA
@2DHEELSG2STNLADHNPSSWR.3	0.7480642215581925	0.607601999225848	RPE1 DDA
@2DI2PLTPR.2	0.9669624068384977	0.8527783748236217	RPE1 DDA
@2DQEAKPSTEDLGDKK.2	0.9869763677280393	0.8490993202900913	RPE1 DDA
@2DQVNGVLVLSLLDK.2	0.9686365967499544	0.8521943038362454	RPE1 DDA
@2DRGSGQGDSLYPVGYLDK.3	0.9288642651052	0.7894629442579214	RPE1 DDA
@2DSASDSQEIK.2	0.9877510952229872	0.8809009372861223	RPE1 DDA
@2DSDMWINQSSSLDSSTSSQEHLNHSSK.3	0.6257179338854328	0.5705025957692027	RPE1 DDA
@2DSDTEGLLFSR.3	0.9903034969521893	0.9349523443136365	RPE1 DDA
@2DSFENPVLQQHFR.2	0.9746191045038713	0.8528982954778256	RPE1 DDA
@2DSNLGGHSIR.2	0.9914611955842835	0.8704322063270632	RPE1 DDA
@2DSRAQAVSEDAGGNEGR.2	0.9170156126244843	0.7470327272537399	RPE1 DDA
@2DSRAQAVSEDAGGNEGR.3	0.9638598096596938	0.8368872443619001	RPE1 DDA
@2DSSGGYNLSDIIQSPSSTGLLK.2	0.974896032780048	0.8449064364326074	RPE1 DDA
@2DSTLFSTVDTDEIPAK.2	0.9138604336863556	0.8183766584727111	RPE1 DDA
@2DTLQITDLGVSGAR.3	0.9786662688129648	0.8545014063824752	RPE1 DDA
@2DTNEWNK.2	0.7532942961883481	0.7170720289813671	RPE1 DDA
@2DVPVYLK.1	0.9604233030632756	0.8515697708448402	RPE1 DDA
@2EAEEGEVR3PTK.2	0.7950228056998114	0.6466465744102357	RPE1 DDA
@2EAL22VLDQEEAMEIK.2	0.668312978024198	0.6522059315357145	RPE1 DDA
@2ED2IAGSGVEHSTPDTEPGK.2	0.9827310383638438	0.8889374396540775	RPE1 DDA
@2EGFSMDRK.3	0.972397880329662	0.7658681658773786	RPE1 DDA
@2EISGDLARLILGL11PPAHYDAK.3	-0.30992001465754093	0.04361331948947711	RPE1 DDA
@2ELTLTPDPAPPMAH2PLHR.3	0.8400489627578165	0.6980674327348002	RPE1 DDA
@2EPQ2PTEELSEAETESK.2	0.6966602178844892	0.7174751382576712	RPE1 DDA
@2ESLDPDSSMDTTLILK.2	0.9224788932568614	0.7762076079180813	RPE1 DDA
@2ESP1QEIVTDDGENLRPIVIDGSNVA1SHGNK.3	0.7082588938498325	0.631170154855702	RPE1 DDA
@2ETPPHWR.2	0.8265851554379969	0.7459201979655724	RPE1 DDA
@2F2SDR2YTLNR.2	0.3963817317153516	0.5854088309256965	RPE1 DDA
@2FDASDTLALPR.2	0.9662183900312721	0.8732423179476176	RPE1 DDA
@2FDEVEGVFGR.2	0.9259869303570405	0.8440768750261656	RPE1 DDA
@2FDHLISDTK.3	0.9298367978160728	0.7771431108716773	RPE1 DDA
@2FDRKTPTFLEIWNDSVDGDSFSSLSSPETGK.4	0.9392282754755867	0.8014840535773272	RPE1 DDA
@2FDYGNLSHAPVSGAAASTVSPSRER.3	0.9349382271483081	0.8231240187262713	RPE1 DDA
@2FE1TEFNQALEEIK.2	0.9537846014327526	0.869770045802101	RPE1 DDA
@2FEAPATINSASLHPEK.2	0.8387915575669465	0.7303199051945953	RPE1 DDA
@2FEDLTDHPVTR.3	0.9330743508940651	0.7716078178479624	RPE1 DDA
@2FEQVSGVTVPHNPSSAVGCGAGTDANR.3	0.8363169399857304	0.6819981581267907	RPE1 DDA
@2FFDVALK.2	0.9630899657226248	0.8931676513632476	RPE1 DDA
@2FIS1EVPV1VVNGK.2	0.6005767468964058	0.5945987984967277	RPE1 DDA
@2FPTMVGSSMQMK.2	0.988532612796065	0.9107823371419972	RPE1 DDA
@2FQQLTMEK.2	0.9039271659122463	0.8341289500683949	RPE1 DDA
@2FS1HDLTTIQGDEPVGQRPYQPLPEAK.3	0.9388279525506507	0.737540752023455	RPE1 DDA
@2FSEDAVTDSSGSGTLPR.3	0.927402520389098	0.81172368804026	RPE1 DDA
@2FSI2PSR.2	0.98564991796169	0.9375645175631064	RPE1 DDA
@2FSI2PSRR.2	0.9625343258838074	0.8212786740292259	RPE1 DDA
@2FSLEGLTGGAGVGNK.2	0.8788020183161217	0.7729085909550885	RPE1 DDA
@2FSTALYGESDL.2	0.8992314815144342	0.7823928415895878	RPE1 DDA
@2FSVHSDR.2	0.9690833096727118	0.8541184214516536	RPE1 DDA
@2FTCSEKPMAR.2	0.8807116687880389	0.7483349396743084	RPE1 DDA
@2FTPDHVVYAR.2	0.7953586565057232	0.6752784013796669	RPE1 DDA
@2FVKPPSLANLDK.3	0.6276291829883648	0.6481046685207624	RPE1 DDA
@2G2FRDPTDDVHGSVLSLASSASSTYSSAEER.4	0.9811122969516879	0.8680956613170909	RPE1 DDA
@2G2PSDNSGAEEMEVSLAK.3	0.9853417980914949	0.849958147594673	RPE1 DDA
@2GDLGD1EPLK.2	0.910616630679811	0.7588259328720395	RPE1 DDA
@2GEGEVSGL1RK.3	0.7176912702164177	0.5910799179606263	RPE1 DDA
@2GEGEVSGLMRK.2	0.9287330475292168	0.7815610281640472	RPE1 DDA
@2GEKPEADRNPPVLYHNSR.4	0.7358082587339816	0.6363285839873758	RPE1 DDA
@2GEQITSSPVSPK.2	0.9353737538884546	0.8291470933755166	RPE1 DDA
@2GFEG1FIRK.2	0.8969109607731406	0.7181081313107082	RPE1 DDA
@2GKYDLDFK.2	0.9402372899158067	0.8385469602690308	RPE1 DDA
@2GLLVLVIR.2	0.9376738626332571	0.7181374271056451	RPE1 DDA
@2GNGNKPPSTDLK.3	0.9738532652480538	0.7795658450805502	RPE1 DDA
@2GNLPSK.2	0.9960660211267731	0.9516221584327453	RPE1 DDA
@2GRDSGYGDIWCPER.3	0.938458332748813	0.8209617813209841	RPE1 DDA
@2GRDTPASVD2IPLEWDHDYDLSR.3	0.582195629035128	0.5567325951882236	RPE1 DDA
@2GS1DPSGAHPSVR.2	0.8474140436791402	0.6637243337788556	RPE1 DDA
@2GS2PGLRDGSGTPSR.2	0.9928384096240734	0.940138133543724	RPE1 DDA
@2GSGISVISSTSVDQR.2	0.9877010515976364	0.8964036915922494	RPE1 DDA
@2GSPMVPSYETSVSPQANR.3	0.9864849502709051	0.9098110175109317	RPE1 DDA
@2GSPRPTEPTDFL1LFEG2PSGK.3	0.7672503611246391	0.6079672568467019	RPE1 DDA
@2GSSGPETFNVGS1PSPQQQV1VGQ1HR.3	0.6353527447839304	0.5188662671663741	RPE1 DDA
@2GSSGPETFNVGSMPSPQQQVMVGQMHR.4	0.43454530458638096	0.428697914217541	RPE1 DDA
@2GSTESLNPRPQTTISPADLHGMWYPTVR.4	0.8674130593353188	0.6489397038987929	RPE1 DDA
@2GSTSISAPTGPSSPLPAPETPTAPAAESAPNGLSTVSHDYLK.4	0.6292825051238959	0.5214802638832517	RPE1 DDA
@2GTNSPPPPFSDWGR.2	0.7584598422809137	0.6067278399950364	RPE1 DDA
@2GTPVPPPSAAAAPASGEMT1DALLAR.3	0.6594476263177859	0.6025760545075692	RPE1 DDA
@2GYIPSGHSLGTPEPAPR.3	0.8409877036604387	0.7110137114499202	RPE1 DDA
@2HE2LRATLQR.3	0.7837712027496126	0.708506035149598	RPE1 DDA
@2HENCNQN1HEPFP1SK.3	0.9277000038809752	0.7326129293171162	RPE1 DDA
@2HESLLSPCSTVECLDLGRGEPVSVK.4	0.635913957071149	0.5878252607109835	RPE1 DDA
@2HNNFVAILDLPEGEHQYK.3	0.8570756834319382	0.7101058647637177	RPE1 DDA
@2HNNLSFEHDEFLSNNLK.3	0.8484296727106105	0.770917213496005	RPE1 DDA
@2HSE2PSRLPINR.3	0.889672790025314	0.7927180628273638	RPE1 DDA
@2HTPNPASYMVPSSASTSVNNPVSQTPSSGQVIQK.3	0.9441590221287742	0.8415875793623637	RPE1 DDA
@2I2REPSPALGPNLDGSGLLPRPIFYCSFPTR.4	0.9017970070124717	0.7592381310713321	RPE1 DDA
@2I3SPPSTSTTK.2	0.9948136108324042	0.9103648697539007	RPE1 DDA
@2IAEVSQNLR.2	0.9648376637159288	0.8739439775723974	RPE1 DDA
@2IDDSE1ESPVDDVFYPGTGR.3	0.9937203609624187	0.9422375911813858	RPE1 DDA
@2IHEVDISNLEAALR.3	0.9009215985297222	0.7852152692048803	RPE1 DDA
@2ILPKAALR.2	-0.29044747429419815	0.10418969144876655	RPE1 DDA
@2INEENGEVSEDQSQNK.2	0.9836431548897285	0.8782092369383699	RPE1 DDA
@2IP1PASR.2	-0.1015982440887501	0.4518931427890259	RPE1 DDA
@2IPMPASR.2	0.7263710452762097	0.7280062967263755	RPE1 DDA
@2IQGVGHMMST1VLSR.3	0.2140658887585108	0.4876986619425513	RPE1 DDA
@2IQSGPLK.2	0.9750175635231865	0.8853839155657471	RPE1 DDA
@2ISQDSLDELS1EDYWIELENIK.3	0.9694417139820058	0.8282821718981157	RPE1 DDA
@2ISTPSAR.2	0.9504729801079628	0.8612268323880856	RPE1 DDA
@2K2PFRK.2	0.9845140264186207	0.8963055463884464	RPE1 DDA
@2K2PIPGQGYLGTERPSSVSSVHSEGDYHR.5	0.6582640118225282	0.5824840535620348	RPE1 DDA
@2K2PPK2PEEEGAVSS.2	0.863155656525553	0.699745858809963	RPE1 DDA
@2KGD2DI2DEEAAQQSK.3	0.9806607905410167	0.8866583316854477	RPE1 DDA
@2KSEASLLQLLAGAGTHGTPSAPSR.4	0.7806470700797156	0.6348577551615953	RPE1 DDA
@2KSP2PPR.2	0.9733436515130373	0.8856262901656928	RPE1 DDA
@2KSPNNEGDVHFSREDENQSSDVPGPPAAEVPPLVYNCSCCSK.4	0.135791442908284	0.299372229299955	RPE1 DDA
@2KSPVGNPQLIQFSR.3	0.9295279509592371	0.8346108254467896	RPE1 DDA
@2KSQS2SNCSNPISVPLRR.3	0.9304394808493692	0.7445054080771218	RPE1 DDA
@2KSVPGLNVDMEEEEEEEDIDHLVK.4	0.6787904885681393	0.5949130298230124	RPE1 DDA
@2L2GSSPCPK.2	0.8425509077516958	0.7564007596129871	RPE1 DDA
@2L2PGVSR.1	0.9962635333704485	0.9130656116961569	RPE1 DDA
@2L2PILPGR.2	0.9254301198286923	0.8056207015783595	RPE1 DDA
@2LALDIDRDAEDQNR.2	0.8827046937245588	0.7502059127542402	RPE1 DDA
@2LCHDEIENLLDSDHRELIGDYSK.4	0.7708364673365173	0.646179700842944	RPE1 DDA
@2LDMTDNSNNQLVVR.2	0.8859018158994395	0.7935797601638273	RPE1 DDA
@2LDNFFAK.2	0.9561346098881696	0.8628073789435596	RPE1 DDA
@2LDSDLSDGPVTVQEF1EVK.2	0.8844287719175997	0.7944424711030895	RPE1 DDA
@2LEDPPTR.2	0.9677537904370693	0.838272234511458	RPE1 DDA
@2LEEI1ALNFNQTPAATGKPPALSK.3	0.9162902948793746	0.696329488940364	RPE1 DDA
@2LEGGGCPAR.2	0.980628961185634	0.8753743304121813	RPE1 DDA
@2LEITGERK.2	0.9683990275521582	0.8719011600331165	RPE1 DDA
@2LELIQGEPLNK.2	0.8998340555497342	0.8154578247366411	RPE1 DDA
@2LEPAENVHGAGGGAFPASQTPSKPASADGHRGPSAAFAPAAAEPK.5	0.13248638092912085	0.3847674977936014	RPE1 DDA
@2LEVIPEK.2	0.9815663319517687	0.9085113375521574	RPE1 DDA
@2LFINHHPPGQIAR.2	0.9904720242019489	0.92882882327716	RPE1 DDA
@2LGANPDDLK.2	0.9736629808330253	0.8582177557062672	RPE1 DDA
@2LGSLSQGSTNATVLDVAQTGGHKK.3	0.7943390150740899	0.649319101473057	RPE1 DDA
@2LHSAHSLASR.3	0.9122890667528984	0.7610364632919101	RPE1 DDA
@2LHTASPSHSTQVLPEFPPAEAQAPDQTDSSGQK.4	0.8643932908862948	0.7027042971543171	RPE1 DDA
@2LIGNGQSPALPRPH2PLSAHAGNSPQDSPR.4	0.7807268863283932	0.607355198775851	RPE1 DDA
@2LIGVEYK.2	0.9791233400541546	0.8859698645342982	RPE1 DDA
@2LIVEGKR.2	0.9949843344674848	0.9000893195188464	RPE1 DDA
@2LLNIHDK.2	0.9738540072835674	0.8565084600852558	RPE1 DDA
@2LLQSEQQPSWTDDLPLCHLSGVGSASNR.4	0.7132656789286174	0.55444725863941	RPE1 DDA
@2LMLENTECHSIYEE2PERDTPVDAQRPIGSEILGQSSVSEK.4	0.7867821831429669	0.6937801990591863	RPE1 DDA
@2LNLQAE2VR.2	0.9313107660164747	0.8317224399113143	RPE1 DDA
@2LPAPVAQRPD2PGGGLQAPGQK.3	0.9326332434988491	0.7502742714846826	RPE1 DDA
@2LPVSVPVWGFK.3	0.865717017943759	0.7404346047141819	RPE1 DDA
@2LQLPASPAPDPSPRPAYK.3	0.7515474411326127	0.579136614300741	RPE1 DDA
@2LR2LEEQDQETLRTLEK.3	-0.03792618576507001	0.27595547190727066	RPE1 DDA
@2LRQ2FRR.2	0.9667887766038531	0.8185891496926667	RPE1 DDA
@2LSEGLYPYPPEMGK.2	0.9648909236400938	0.8663144394672192	RPE1 DDA
@2LSFSSDSEGNFETPEAETPIR.3	0.899619754999513	0.7439078229683219	RPE1 DDA
@2LSLQPQL3QR.2	0.9018265965728391	0.7714193361734898	RPE1 DDA
@2LSMDSQVPVYSPSIDLK.2	0.9696984943479796	0.8201918891862373	RPE1 DDA
@2LSPFRRH2WGPGK.2	0.9237722425931181	0.7967408926127105	RPE1 DDA
@2LSPSPESSASPVPSTQPQLTEGSHFMCV.3	0.7986047321161401	0.6880544923729046	RPE1 DDA
@2LSQPTPPP1PILSQSEAK.2	0.8905928419594551	0.7875947153409062	RPE1 DDA
@2LSSSLDDTEVK.2	0.8847140873995804	0.7184753965913142	RPE1 DDA
@2LSYSPVER.2	0.9719998842048494	0.9006928852590103	RPE1 DDA
@2LTAAFYGDK.2	0.8657095727447512	0.7375953494570602	RPE1 DDA
@2LTAHSLLPLAEK.2	0.9344980711644796	0.7596877176405442	RPE1 DDA
@2LTEGLVLDTMND2LSK.2	0.9018703655757816	0.8312969258273679	RPE1 DDA
@2LTNDWEDHLAVK.2	0.6782322368702687	0.6826296186678817	RPE1 DDA
@2LTSCS2DITLRGGR.2	0.5666502534282504	0.48106799268689104	RPE1 DDA
@2LVMGEQSR2PGR.2	0.9868631401080844	0.8679435315974762	RPE1 DDA
@2MDDLLSACDTSSPLTR.2	0.9623493973805808	0.8732706319054245	RPE1 DDA
@2MDEFTASTPADLGEAGR.2	0.9169956170773452	0.8360549860379916	RPE1 DDA
@2MDSLCSVPVEGK.2	0.9853450392399626	0.901381817513199	RPE1 DDA
@2MDSSDLSDGAVTLQEYLELKK.3	0.89198986728749	0.7417506813137034	RPE1 DDA
@2MEASVDVSAPK.2	0.9104651443889734	0.8165062447668663	RPE1 DDA
@2MEGFQDLLN1RPDQSNVRR.3	0.9329127885065318	0.8096621592915767	RPE1 DDA
@2MEVLSITDAGGGG2PVPTRR.2	0.9061827659034067	0.7080332163369283	RPE1 DDA
@2MGYDDLDYGMMSDYG3AR.3	0.9370353717860376	0.7773508336235013	RPE1 DDA
@2MRDDTMWQLYEWQQR.3	0.9220576364257829	0.7870456732820653	RPE1 DDA
@2MVQHYYR.2	0.9464772206297148	0.8176099994686733	RPE1 DDA
@2N2FSDER.2	0.975712158263033	0.8777275525624469	RPE1 DDA
@2N2FSDEREFSGPSTPTGTLEFEGGEVSLEGGK.3	0.9277814750026571	0.7764318119041531	RPE1 DDA
@2N2QSDSHDEEV2PTPPNPVVK.3	0.9082773531576243	0.728531588530007	RPE1 DDA
@2N2VSSLDLEGESVSELGAGPSGSNGVEALQLLEHEQATTQDNLDDK.4	0.1972407753566	0.36062383600730274	RPE1 DDA
@2NGDLSPK.2	0.8586539011426781	0.8051836034714023	RPE1 DDA
@2NSELEDEILCLEK.3	0.9892872902885709	0.8969952897395452	RPE1 DDA
@2NSFIGVPNGEVE1PLK.3	0.7219792531988507	0.7917381721625809	RPE1 DDA
@2NSFSDER.2	0.9533871127975642	0.8830748848212452	RPE1 DDA
@2NSFSDEREFSGPSTPTGTLEFEGGEVSLEGGK.4	0.8792076249507124	0.7788138352143571	RPE1 DDA
@2NSGRELTDEEILASVMIK.2	0.3820933788752839	0.44877370630611246	RPE1 DDA
@2NSIPTHEAAFELYSGSQMGSTLSLAERPK.4	0.6321380907935302	0.5097018806061246	RPE1 DDA
@2NSISK2PGPS2PKEPLLFSR.3	0.9203486284361055	0.7442788210741844	RPE1 DDA
@2NSLSEQLAINTSPDAVK.2	0.9524763827501986	0.8525328273745586	RPE1 DDA
@2NSLSEQLAINTSPDAVK.3	0.9668003221730438	0.8427456683705087	RPE1 DDA
@2NSS2FVLSHR.2	0.9925255131821205	0.877410643748681	RPE1 DDA
@2NSSEALLVDR.2	0.9818388041113704	0.8855574116365095	RPE1 DDA
@2NSSGNLH1AGLTASPTPPSSSIITY.3	0.8625920732806878	0.6139390726616996	RPE1 DDA
@2NSVGIQDAFNDGSDSTFQK.3	0.8738235926370068	0.7828878899780147	RPE1 DDA
@2NYNLEGISVK.2	0.9072869579010738	0.8052112008171054	RPE1 DDA
@2P1SSLQISNEK.2	0.9797560585839789	0.8692715396893156	RPE1 DDA
@2P2PSPTPEAK.2	0.922366191099441	0.7705437309477625	RPE1 DDA
@2P2PVAPHPSTFVATPASHNLVNQTNGTTK.3	0.6377324827093644	0.5710474403135775	RPE1 DDA
@2PA2PHPPPFTHR.3	0.7273410031901107	0.6099750611994148	RPE1 DDA
@2PAFRGPDR.3	0.9405150640325598	0.8623384275793168	RPE1 DDA
@2PAGLQVLNDYLADK.2	0.8256097117105862	0.7172943605936206	RPE1 DDA
@2PALK2PLQSVVVR.3	0.9052597729732923	0.7057977240652761	RPE1 DDA
@2PAPPLLHVAALGQK.2	0.9674587612077391	0.8315816424235672	RPE1 DDA
@2PAPSILK.2	0.9905938603961792	0.9115136004312341	RPE1 DDA
@2PAQILISLESEER.3	0.9805855818984504	0.9034530950377215	RPE1 DDA
@2PASPHPPPFTHR.3	0.7279601690228887	0.5898090013925201	RPE1 DDA
@2PASPNEFAFGSYVPSFAK.3	0.9253640501474274	0.8009256036122014	RPE1 DDA
@2PASPTATFQTGYG1GVPYPGSYNNPPLPGVQAPCSPK.4	0.7124230299154257	0.5923502062846507	RPE1 DDA
@2PAT2PISSNSHR.2	0.9562736497411359	0.7651469079710047	RPE1 DDA
@2PCLEPHILK.3	0.5490984117821969	0.49668010536760465	RPE1 DDA
@2PDLLMYQGPPDTAEIIK.2	0.8990017003775412	0.7921800424383234	RPE1 DDA
@2PEIMSTISGTR.2	0.9752294958604311	0.8739806662755267	RPE1 DDA
@2PEPAQGALGCL.2	0.9491996943074883	0.8210112090660134	RPE1 DDA
@2PEPDTLPLAAGSDHPLPR.3	0.7457408084301048	0.6527156052254836	RPE1 DDA
@2PEPEATLTFPFLDK.2	0.8896199355371346	0.7590158245866013	RPE1 DDA
@2PEPEATLTFPFLDK.3	0.970667924177979	0.8671636767829475	RPE1 DDA
@2PEPEVL2TQEDLFDQSNK.2	0.3407118860121571	0.5638873085822953	RPE1 DDA
@2PFLKPDERAPTEMAK.3	0.9717266856031546	0.8850920377884741	RPE1 DDA
@2PFLPSMK.2	0.9594955635748634	0.8700219784515771	RPE1 DDA
@2PFNSPSPQD2PR.2	0.9724586984217534	0.8457652799670666	RPE1 DDA
@2PFRESSGDGMK.2	0.9278666676006952	0.7904283653539654	RPE1 DDA
@2PGALETPSAAGSQGNTASQGK.2	0.9553050371514121	0.839347782917397	RPE1 DDA
@2PGDFTSAAQLAS3PFHK.3	0.922165701792131	0.7634330975733844	RPE1 DDA
@2PGETSKPRPFAGGGYR.2	0.993964060873646	0.9499205759372946	RPE1 DDA
@2PGH1VILDQTK.3	0.9410724245274681	0.821079458004385	RPE1 DDA
@2PGHMVILDQTK.3	0.9419217035699705	0.8273937702935079	RPE1 DDA
@2PGLIYR.2	0.9624602249878093	0.8974292683770394	RPE1 DDA
@2PGLVPP2PEFAPR.3	0.573023203378057	0.5752235948524618	RPE1 DDA
@2PGNLTEREELAGSLAR.3	0.9782695867054306	0.8988785093831033	RPE1 DDA
@2PGPGPGPGAGAEPGATGGSSHFISSR.3	0.531964160986356	0.5182023583133206	RPE1 DDA
@2PGREPGRDHLNGVA1NVR.3	0.9940718682146799	0.9583667276492045	RPE1 DDA
@2PGREPGRDHLNGVAMNVR.3	0.4437521419497126	0.6329888262933347	RPE1 DDA
@2PGRLFEDSSR.2	0.9959895573273685	0.9571494659938493	RPE1 DDA
@2PGSGSQSSGWHEVEPGMP2PTTLK.4	0.2598573399342895	0.3376487219293002	RPE1 DDA
@2PGSGSQSSGWHEVEPGMPSPTTLK.3	0.967701661344601	0.7601930459097178	RPE1 DDA
@2PGSTPTTPTSSQAPQK.2	0.9844673783096709	0.8511263257674901	RPE1 DDA
@2PGTVMESNPQQR.2	0.9759632324050642	0.8618550281744789	RPE1 DDA
@2PGVEKPIVKPTAGAGPQETN1K.4	0.6877165156432037	0.605275185049279	RPE1 DDA
@2PH2PSPIA3PPSQSSSCSDAPMLSTVHSAK.4	0.7338070164679134	0.6057729892989672	RPE1 DDA
@2PH2PSPIATPPSQSSSCSDAPMLSTVHSAK.3	0.6968499481954339	0.5978005018633175	RPE1 DDA
@2PHD2KSPLDHR2PLER.3	0.8374694638222415	0.7487534276721051	RPE1 DDA
@2PHDSK2PLDHR2PLER.3	0.8972810889137316	0.7595631297044573	RPE1 DDA
@2PHGQTRPPASLK.3	0.8312749579554359	0.7606382405872198	RPE1 DDA
@2PHSTVPEHHPHPISPYEHLLR.4	0.5653973777891803	0.512522985584196	RPE1 DDA
@2PIALPVK.2	0.9606457798461254	0.866598507018469	RPE1 DDA
@2PLAQMEEERREHVAK.4	0.9344977980434583	0.8259352877733798	RPE1 DDA
@2PLIESTANMDNNQSQK.2	0.8081802523656487	0.7288035282215777	RPE1 DDA
@2PLQSVVVRR.2	0.9743861206233695	0.8860412512283854	RPE1 DDA
@2PLQSVVVRR.3	0.9987314402156401	0.8626108955302929	RPE1 DDA
@2PLTLEDFK.2	0.9879966183297808	0.876718292803286	RPE1 DDA
@2PPACSSSSSSLFSAVVAR.2	0.7936457475598839	0.7606844678659104	RPE1 DDA
@2PPL2PVGTTPVK.2	0.4442753890578232	0.4999810947644906	RPE1 DDA
@2PPLLESPDATR.2	0.9589081307707655	0.8477456842332233	RPE1 DDA
@2PPLMAK.2	0.9644957755586675	0.868809123064659	RPE1 DDA
@2PPPPGGGNLG1NSR.3	0.9051597161160332	0.7730172508899236	RPE1 DDA
@2PPPPTHSTQLGAPSR.3	0.9082210802621749	0.7889586076376491	RPE1 DDA
@2PPPRSPPPR2PPP2PPTHR.4	0.6259953067462773	0.5622115509387731	RPE1 DDA
@2PPREQVIEDN1VPQG1PEQETTVGAIQDHTESSVHN.4	0.04899334917577787	0.22892483021036714	RPE1 DDA
@2PPRLHGAK.2	0.8577573407172128	0.6554264340486156	RPE1 DDA
@2PPRPPRER.3	0.9299996116869785	0.7453944461592434	RPE1 DDA
@2PPTQVAISSDSAR.2	0.9320581223726363	0.8084411432075002	RPE1 DDA
@2PPTQVAISSDSAR.3	0.9722392976316171	0.8754032991460339	RPE1 DDA
@2PPTQVAISSDSARK.2	0.6790532035652882	0.6973526081107762	RPE1 DDA
@2PPVMVAGGR.2	0.9822072461263298	0.8853219956637701	RPE1 DDA
@2PPVQPH3PVTISLGTAPSLQNNQPVEFNHAINYVNK.4	0.5817394954806581	0.508811353868174	RPE1 DDA
@2PQFINLK.2	0.9603721022313557	0.8620829721345629	RPE1 DDA
@2PQGQLDTSESKPDSFFLEPLMPAVLK.3	0.948417238875112	0.745627096279954	RPE1 DDA
@2PQISMSDIDLNLK.3	0.9867463939760857	0.9114465353762751	RPE1 DDA
@2PQMVSAIVR.2	0.988779734010953	0.9000087480678705	RPE1 DDA
@2PQPQNTSLP1QGVAPTTHTIAQAR.3	0.8734255069973296	0.6712197134638049	RPE1 DDA
@2PQR2PLQSAESSPTAGK.3	0.9478168926109346	0.8051387912274549	RPE1 DDA
@2PQRPGW2R.3	0.8556052969459045	0.8179846084839404	RPE1 DDA
@2PQTLAPVGEDAMK3P2PAAEDAR.3	0.9610938784041408	0.7802125664865991	RPE1 DDA
@2PQVLGSSLSVR.2	0.9810792816962297	0.8855637681472663	RPE1 DDA
@2PQVLGSSLSVR2PTGSPSR.3	0.8756934066636217	0.744983383909939	RPE1 DDA
@2PR2PQLSDFGLER.3	0.950014880263772	0.8357351234668455	RPE1 DDA
@2PRG2PDGSLQTGKPSAPK.3	0.9727090107031161	0.8004250257632093	RPE1 DDA
@2PRI3PPAAK.2	0.9870956019551578	0.8785196389070652	RPE1 DDA
@2PRPDHPG3PPHK.3	0.8060171856138354	0.6790019222563002	RPE1 DDA
@2PRPGSSAPEHSPR.3	0.8551660757354063	0.7544310206307401	RPE1 DDA
@2PSAGDVHILTGFAK.2	0.8479060489636617	0.662116018993961	RPE1 DDA
@2PSDPSHVSVPPPPLLLPAATTR.3	0.6501678140278953	0.5811839710326174	RPE1 DDA
@2PSEESAPTTSPESVSGSVPSSGSSGR.3	0.981970635799695	0.8925700064513804	RPE1 DDA
@2PSELFAQHIVTIVHHVK.3	0.9282898240252008	0.8051349007673938	RPE1 DDA
@2PSFNMQLISQV.2	0.5378225889404006	0.5334942648210403	RPE1 DDA
@2PSGPFCTPQ2PVSLAQEGTAQIWK.3	0.8659720722587823	0.7533289127341789	RPE1 DDA
@2PSGSAFGSQENLR.2	0.9929282552599692	0.9116241175975458	RPE1 DDA
@2PSMAQDSGASELLPNGDLEK.2	0.9973599137661829	0.9216557969278385	RPE1 DDA
@2PSPFTHTHLAQGYRR.3	0.9638980907471129	0.8711654527679304	RPE1 DDA
@2PSPGGPQL2PQLPR.2	0.8145546066738224	0.6876077807846599	RPE1 DDA
@2PSPYYSR.2	0.931463871362256	0.7863966931755987	RPE1 DDA
@2PSRPILDGK.3	0.8728635171748276	0.74351049560306	RPE1 DDA
@2PSRTL2PGRR.2	0.9497508188476997	0.8230322895221798	RPE1 DDA
@2PSTDIFDMIPFSPISHQSS1PTR.3	0.7710385721669056	0.6492453900660318	RPE1 DDA
@2PT1EQAVQTASAHLPAPAAVGR.3	0.9911908071233766	0.9243825464746568	RPE1 DDA
@2PTEYHEPVYANPFYRP3TPQR.3	0.7476146471799731	0.6180000343845111	RPE1 DDA
@2PTEYHEPVYANPFYRP3TPQRETVTPGPNFQER.4	0.6790719885872558	0.5869697199946025	RPE1 DDA
@2PTEYHEPVYANPFYRPTTPQR.3	0.9851153005883176	0.847677239482423	RPE1 DDA
@2PTEYHEPVYANPFYRPTTPQRETVTPGPNFQER.4	-0.12798100695522047	0.241862508900891	RPE1 DDA
@2PTF2EELPVLGDGQQLR.3	0.991654270026259	0.9033966043955531	RPE1 DDA
@2PTFSEELPVLGDGQQLR.3	0.9880150529863728	0.9159768466679716	RPE1 DDA
@2PTGASDHFLGR.2	0.8677521914985049	0.7241542854077508	RPE1 DDA
@2PTLSQVH2PLVTSPSANLK.3	0.9681747325399337	0.8174381806871613	RPE1 DDA
@2PTMEQAVQTASAHLPAPAAVGR.4	0.9707599319022507	0.7853603232041688	RPE1 DDA
@2PTMHQVQSPMLG2PSGNLK.2	0.968416744773783	0.8156556095230717	RPE1 DDA
@2PTNVSPNCPPAEATALPFSGPR.3	0.9293907049746248	0.803008876006421	RPE1 DDA
@2PTPESSTIAS4VTLRK.3	0.7355466810044567	0.6219578147071336	RPE1 DDA
@2PTPSAPVPLTEPAAQPGEGHAAPTNVVENPLPETDSQPIPPSGGPFSEPQFHNGESEESHEQFLK.5	0.6359023209750995	0.4718364861301385	RPE1 DDA
@2PTSLDSAVATQEAASEPVAEGMDGGPHK.3	0.9420213190596731	0.7980177427449902	RPE1 DDA
@2PTSPLN1K.2	0.9539445534576599	0.8262150753037492	RPE1 DDA
@2PTVPSQNPSR.2	0.9974302170353352	0.9493258170548944	RPE1 DDA
@2PVFSDEDSDLDFDISK.2	0.790240058918809	0.7057960772452399	RPE1 DDA
@2PVGSGAPQAAAPAPAAHVAGNPGGDAAPAATGTAAAASLATAAG2EDAEK.4	0.5446717013923937	0.49009522552407003	RPE1 DDA
@2PVPAQIAITVPK.2	0.6963317850531471	0.5495090159356827	RPE1 DDA
@2PVPSAFSDQSR.2	0.9623926098571611	0.8218899372155505	RPE1 DDA
@2PVPSLRPSSTGPSPSGGLSEEPAAK.3	0.45650442686210835	0.512931834593701	RPE1 DDA
@2PVQPVEDLAGNLWEK.3	0.9696857391810765	0.8903130581791137	RPE1 DDA
@2PVSSPNNVTLR.2	0.9937088775108698	0.9045182939741242	RPE1 DDA
@2PVYDIR.2	0.9892012138258064	0.9069537214316926	RPE1 DDA
@2Q1EEVQDELIHR.3	0.9269837747245221	0.8183151251539738	RPE1 DDA
@2Q1EFSISALSIQEPSNGTAASEPRPLSK.3	0.6672409877147996	0.5245405360113211	RPE1 DDA
@2QAGHTLHHQESR.3	0.5220622934808572	0.5724446581368108	RPE1 DDA
@2QDADSPGSSGAPENLTFK.2	0.8828873748483543	0.7239634822976326	RPE1 DDA
@2QDDAMVDYFFQR.2	0.8914633953235451	0.8047519391809528	RPE1 DDA
@2QDVELWEGEVVK.2	0.9630408917558132	0.8720470817993806	RPE1 DDA
@2QE1VHLVNK.2	0.7969354893336366	0.7625179332256411	RPE1 DDA
@2QE1VHLVNKE2SETPDQFMTADETR.4	0.9974881903894961	0.9179983773848338	RPE1 DDA
@2QEMVHLVNKES2ETPDQF1TADETR.3	0.6641631820064043	0.5736025626170168	RPE1 DDA
@2QGLDVQEPPVK.2	0.975177209566807	0.8859476552868674	RPE1 DDA
@2QIHDIVLVGGSTR.3	0.9852396397188579	0.9168623652844056	RPE1 DDA
@2QRP2LEEEPEEEPGEGGTR.3	0.9409488637857089	0.7895048167919998	RPE1 DDA
@2QSREEQAVLLVR.3	0.916312163672484	0.796632882253878	RPE1 DDA
@2QSSGSSATHPISVPGAR.2	0.9862060542801538	0.8751604029653511	RPE1 DDA
@2QSSGSSATHPISVPGAR.3	0.9810589673852368	0.8005256103921693	RPE1 DDA
@2QSSPPYSTIDQK.2	0.9325246767525414	0.7842692599579557	RPE1 DDA
@2QSSSLLDMGNMSASDLDVADR.3	0.9879782532586476	0.880422486932019	RPE1 DDA
@2QSSSNCSNPISVPLRR.2	0.5044358571789838	0.4562947991543488	RPE1 DDA
@2QSTV2AGSSMTSATTPNVYSLCGATPSQSDTSSVK.3	0.9686469616838502	0.87143030208727	RPE1 DDA
@2R2FDYNYRR.2	0.8027893609477776	0.6482608351014302	RPE1 DDA
@2R2PLAIR.2	0.9839805921422285	0.8967696814540385	RPE1 DDA
@2R2PLLNDRR.2	0.6825494886336997	0.5932452406999649	RPE1 DDA
@2R2PMHY1YRPR.4	0.8221756916786291	0.6828285694808955	RPE1 DDA
@2R2PQRPGW2R.3	0.9761141485106221	0.868646903327949	RPE1 DDA
@2R2RD2GDENEPIQER.2	0.9140924588379483	0.6939888498328797	RPE1 DDA
@2R2V2R2PVPEK.2	0.9588188021761538	0.7516111243760966	RPE1 DDA
@2R3PLLPR.2	0.9748809381536825	0.8719556224865421	RPE1 DDA
@2RAEAESMYQIK.3	0.9436270917412	0.86514227545248	RPE1 DDA
@2RASLIEVDLSDLK.3	0.949130972852398	0.8646258264269087	RPE1 DDA
@2RDSGDENEPIQER.3	0.945032598022106	0.8199944302594373	RPE1 DDA
@2REDLSAQPVQTKFPAYER.2	0.6835669292158488	0.5792726311380749	RPE1 DDA
@2RESLNVDVVK.3	0.7224350243210507	0.690555399212284	RPE1 DDA
@2RFHSPSTTWSPNK.3	0.8695106092718468	0.7791760987874246	RPE1 DDA
@2RGQGYVGGQR.3	0.9913813980170767	0.9402065962963595	RPE1 DDA
@2RGSRAAGGAPSPPPPVR.4	0.9379927287468565	0.7872343824149	RPE1 DDA
@2RNSTNE1ESESQPASVTSSLPTPAK.3	0.9143059663951971	0.7642779799234469	RPE1 DDA
@2RQP2GAGLCDISEGTVVPEDR.3	0.9855931588893418	0.8916581893128496	RPE1 DDA
@2RRDSICSSVSLESSAAETQEE1LQVLK.4	0.6049580521483369	0.5134982438686344	RPE1 DDA
@2RSA1DSPVPAS1FAPEPS2PGAAR.3	0.9185945165288107	0.7919472372243852	RPE1 DDA
@2RSAEPRPELGPGQETGTN2R.2	0.8903317387156819	0.7034998523271614	RPE1 DDA
@2RSAVTLPR.3	0.988433342537747	0.9220646285342112	RPE1 DDA
@2RSDIDVNAAAGAK.3	0.934327800904041	0.8087850936399691	RPE1 DDA
@2RSGSSQELDVKPSASPQER.3	0.9774652727168749	0.8398690924324567	RPE1 DDA
@2RSLPAFPTSSLLTQSQK.3	0.9781727951285162	0.8681520426658447	RPE1 DDA
@2RSMMFEPGLTK.2	0.9741599890782708	0.8669600856631423	RPE1 DDA
@2RSPHEAGFCVYLK.3	0.8594338866485767	0.8068839011662633	RPE1 DDA
@2RSS2PGKPQAVSSLNSSHSR.4	0.9596296906682565	0.7805397345879844	RPE1 DDA
@2RSSSLNSTDSGSGLLPPGLQATPELGK.3	0.5957474091483843	0.4942145776710928	RPE1 DDA
@2RSSTGSMNVTLFHK.3	0.9447481688301068	0.8653878846051896	RPE1 DDA
@2RSVSSVAG1G1DPSTAGGVPFGLYTPASR.3	0.9775535202343085	0.8452970210267574	RPE1 DDA
@2RSVSSVAGMG1DPSTAGGVPFGLYTPASR.3	0.9683525999157838	0.8406410019531367	RPE1 DDA
@2RT2PAPWK.1	0.8894815288917947	0.7502521530389338	RPE1 DDA
@2RTASLTSASSVDGSRPQACTHSESSEGLGQVNHT1EVSC.4	0.16560492759743667	0.4413544247400547	RPE1 DDA
@2S2PTSYWK.2	0.8802758659472971	0.7338428762334852	RPE1 DDA
@2SA3LWNSPSR.2	0.4642786758504937	0.5318566369502123	RPE1 DDA
@2SADTEFSDECTTAER.2	0.9766382819108899	0.8874968149377339	RPE1 DDA
@2SAGGGGEPGEGAYSQPGYHVR.3	0.9743423146660115	0.8616974148534153	RPE1 DDA
@2SDPLGDTASNLGSAVDELMR.3	0.9850510430484831	0.8808833914353291	RPE1 DDA
@2SDPWSNSHFPHEN.2	0.898903118053162	0.7657982945194439	RPE1 DDA
@2SDRNPPLSPQSSIDSELSASELDEDSIGSNYK.4	0.9690135666735528	0.7827769576346747	RPE1 DDA
@2SDSWEVWGSASTNR.2	0.9510962073119492	0.8522406736566913	RPE1 DDA
@2SEDIIK.2	0.839496755232447	0.7657517450981529	RPE1 DDA
@2SEDLAGPLPSSVSSSSTTSSKPK.2	0.7920263174036242	0.6434831385157027	RPE1 DDA
@2SEPVVI1K.2	0.8757091289062631	0.7239278392094965	RPE1 DDA
@2SFSQHAR.2	0.9663829344578935	0.8708678493163842	RPE1 DDA
@2SGCDVNLPGVNVK.2	0.9972124647409839	0.9081642715695294	RPE1 DDA
@2SGSPYGGGYGSGGGSGGYGSR.3	0.9820270128602275	0.8835926455981828	RPE1 DDA
@2SGVPGLESEVAGAQETEVGGSGISGPEAGMAEAR.3	0.9516015424352532	0.8247541239197501	RPE1 DDA
@2SIDSQASLSGPLSGGAPGAGAR.3	0.7110954125929776	0.5961428690054851	RPE1 DDA
@2SILLDVKPWDDETDMAK.2	0.984333832789839	0.8982704424495299	RPE1 DDA
@2SL1DTADGVPVSSR.2	0.9440319743797579	0.8564360680226759	RPE1 DDA
@2SLEAASFWGE.2	0.9382961741563791	0.8285044105247905	RPE1 DDA
@2SLFHQGGR.3	0.9254976210657858	0.8111831181130812	RPE1 DDA
@2SLGQSASETEEDTVSVSK.3	0.11568986248925991	0.4987601996911989	RPE1 DDA
@2SLHESLHIGQSR.3	0.9897301083785135	0.8759782367187622	RPE1 DDA
@2SLPPLLIPPSENLGPHEEDQVVCGFK.3	0.9992299584991562	0.9306191129522863	RPE1 DDA
@2SLPPVLGTESDATVK.2	0.8799960676957169	0.7498507873408761	RPE1 DDA
@2SLQQENLVEQAGSSSLVNGR.2	0.639344859684773	0.5731432211662032	RPE1 DDA
@2SLSGSGDGRPPPLLQWPPPR.3	0.830267136268245	0.7189199502990831	RPE1 DDA
@2SLYEGLEKPESR.2	0.9343812172382451	0.8020383395197265	RPE1 DDA
@2SMIETGQGAEGGLSLR.2	0.9678184720247291	0.8774040220736811	RPE1 DDA
@2SMITSLEGLGTDNVFSLHEDNHYR.4	0.5844160081934419	0.5426276273852859	RPE1 DDA
@2SMSLYTAASVIDTASK.2	0.9394399230087623	0.8292349448515678	RPE1 DDA
@2SNPSISDDSYFRK.3	0.7750488239196602	0.6143208925058465	RPE1 DDA
@2SPATSLFVELDEEEVK.2	0.9603626118209619	0.814555998187399	RPE1 DDA
@2SPELLPSGVTDENEVTTAVTEK.3	0.8995122684753933	0.7682382680428312	RPE1 DDA
@2SPGHRATAPQTQHVSP1R.4	0.9155818395275368	0.7641627577813499	RPE1 DDA
@2SPGLYTSPGQDSLQPTAVSPPYGGDISPVSPSR.3	0.8710521109694028	0.741051877682703	RPE1 DDA
@2SPHSTYY1GQSSSGGSIHSNLEQEK.4	0.6847913463962942	0.6035718129255021	RPE1 DDA
@2SPHSTYYMGQSSSGGSIHSNLEQEK.3	0.7738882817339344	0.6116353984290839	RPE1 DDA
@2SPLSFPSVPQEETLR.2	0.9949754626889498	0.9390958351778809	RPE1 DDA
@2SPPGHYYQK.2	0.9882458867759114	0.8731272299282228	RPE1 DDA
@2SPPLRTPDVLESSGPAVR.3	0.9446887141775928	0.8034433491504267	RPE1 DDA
@2SPQAAVPYKK.3	0.9909944466965416	0.877817056790051	RPE1 DDA
@2SPQLDPLR.2	0.992108857318627	0.9291865711913582	RPE1 DDA
@2SPQLDPLRK.3	0.9711329291144156	0.8068232368603561	RPE1 DDA
@2SPSARPPDVPGQQPQAAK.3	0.43844921343455345	0.4544995144899535	RPE1 DDA
@2SPSILAVQR.2	0.980414775714427	0.8876218405483777	RPE1 DDA
@2SPSLSDSYSHLSGRPIR.3	0.8240193241978713	0.7620845344416197	RPE1 DDA
@2SPSPALEQPFRDR.2	0.5020370003973532	0.4447014389684747	RPE1 DDA
@2SPSVLIHSLGK.2	0.9037251686016541	0.7910163261170042	RPE1 DDA
@2SPTEGCNDAFVEVG1PR.3	0.9568525772712004	0.8348575387219952	RPE1 DDA
@2SPVPE1LEESQELLEPVVDDVPK.2	0.9944801150212473	0.8549779451513482	RPE1 DDA
@2SPVPE1LEESQELLEPVVDDVPK.3	0.9124635486268315	0.7417746522868357	RPE1 DDA
@2SPVSQGSSVSLNSNDSA1LK.3	0.9307154484283794	0.7978757393025365	RPE1 DDA
@2SQIGAVVSHQSSVIPDREYLR.3	0.8213992014907994	0.6509461977460819	RPE1 DDA
@2SQPSPTAVPASDSPPTK.2	0.9874723169440471	0.861964244621186	RPE1 DDA
@2SRSQLDLFDDVGTFASGPPK.3	0.9439834883680218	0.8217992570884192	RPE1 DDA
@2SSCGDTELLGQATLPVGSPSRPLSR.3	0.8977617225239105	0.7925217180796524	RPE1 DDA
@2SSDPGIPGGPQAIPATNSPDHSDHTLSVSSDSGHSTASAR.5	0.2468836752923756	0.331558572268532	RPE1 DDA
@2SSFSSWDDSSDSYWK.2	0.8281531483324827	0.7890930208035121	RPE1 DDA
@2SSHLDPAGTHSTLQGSGTTTPEHPSVIDPL1EQDEGPSTPPAK.4	0.9664949209815138	0.830887852973946	RPE1 DDA
@2SSHLDPAGTHSTLQGSGTTTPEHPSVIDPLMEQDEGPSTPPAK.4	0.9579385136791531	0.8355478444235055	RPE1 DDA
@2SSHLDPAGTHSTLQGSGTTTPEHPSVIDPLMEQDEGPSTPPAK.5	0.9810963649568681	0.9001988298383112	RPE1 DDA
@2SSKE2LVR.2	0.9929011148167532	0.7949545092677097	RPE1 DDA
@2SSLEMTPYNTPQLSPATTPANKK.3	0.8935604063692395	0.712243136119989	RPE1 DDA
@2SSLIQLTSQNSSPNQQR.2	0.9343590314520144	0.8406413787030033	RPE1 DDA
@2SSMSSLTGAYTSGIPSSSR.2	0.9100102205934872	0.8113671513996892	RPE1 DDA
@2SSPATEQSWMENDFDELREEGFRR.4	0.9275318672250776	0.7881078983992243	RPE1 DDA
@2SSPEAMDPPPPK.2	0.996322783262281	0.9638181172899158	RPE1 DDA
@2SSPGKPQAVSSLNSSHSR.3	0.9713921643038862	0.7936702932453773	RPE1 DDA
@2SSPLQLNLLQEE1PRPSESPDQMRR.4	0.2381178485832962	0.4228309379645383	RPE1 DDA
@2SSPSPLPTLGPLWGTNGDGDETAEK.3	0.9558136196223587	0.7870027887117447	RPE1 DDA
@2SSSGSDDYAYTQALLLHQR.2	0.9144794570981998	0.8209876374765093	RPE1 DDA
@2SSTSDILEPFTVER.2	0.9792943125099034	0.9039645927299301	RPE1 DDA
@2STDSLPGPISR.2	0.995635635800428	0.950113272811948	RPE1 DDA
@2STGSPTSPLNAEK.2	0.979252047423935	0.8620824061363512	RPE1 DDA
@2STSGDTEEEEEEEVVPFSSDEQK.3	0.9709735253292024	0.8692904800842096	RPE1 DDA
@2SV1DGAIASGVSK.2	0.7630125494677775	0.676136948946696	RPE1 DDA
@2SVFAAEIMDAFDR.2	0.9517252653416453	0.8910524814585175	RPE1 DDA
@2SVKTPEPVVPTAPEPHPTTSTDQPVTPK.4	0.5904943887340417	0.5779309136372306	RPE1 DDA
@2SVKTPETVVPTALELQPSTSTDRPVTSEPTSQATR.4	0.9444883661817027	0.8046225609799984	RPE1 DDA
@2SVKTPETVVPTAPELQASASTDQPVTSEPTSR.4	0.9250929209204701	0.7259640117982559	RPE1 DDA
@2TENVNKLPELSSFGK.2	0.9781224315577608	0.8865531575434814	RPE1 DDA
@2TGFETLVVTSEDGITK.2	0.9712875652156938	0.8332426912605946	RPE1 DDA
@2TGSLLTPTRGESEK.2	0.9763740119895359	0.8134145793208241	RPE1 DDA
@2TLDIVLANK.2	0.8667384804614482	0.7261309114020735	RPE1 DDA
@2TPDLLR.2	-0.4261828935873349	0.46393288671214417	RPE1 DDA
@2TPEPTLPSAVATEASLDSCPESSVGAVSSLDR.3	0.9653761497116886	0.8340825533951028	RPE1 DDA
@2TPPYLFPEYPEASK.3	0.8324300266221791	0.7532273738705347	RPE1 DDA
@2TQLLQAAAAEASLNK.3	0.9074162845858281	0.7837732696481983	RPE1 DDA
@2TRSVENLPECGITHEQR.3	0.7272287409962034	0.6499161957832191	RPE1 DDA
@2TSFGVPNANSIK.2	0.9888842822515255	0.9119692435666863	RPE1 DDA
@2TSFRQGPEESGLGDGTGPK.2	0.9476535030354578	0.7944024893991711	RPE1 DDA
@2TSPFGIPEEASEMLEAK.3	0.5878881878406158	0.6901481680196969	RPE1 DDA
@2TSRDRLDDIIVLTK.3	0.913221008028444	0.7775507072319258	RPE1 DDA
@2TSSAMSGSHQDLSVIQPIVK.2	0.9963616962379445	0.9214291341519113	RPE1 DDA
@2TSVSSQAAQAASPQVPATTTPK.3	0.940565492016028	0.7383431961984477	RPE1 DDA
@2TV2ETF1SK.2	0.8847644793429317	0.7080297190034714	RPE1 DDA
@2TVLQQQYNR.2	0.9435274951936876	0.8562645077584393	RPE1 DDA
@2VA2NQSEMEFSSLQD1PK.3	0.9504329551800932	0.8049447454383246	RPE1 DDA
@2VA2NQSEMEFSSLQDMPK.3	0.9705981437492657	0.8090826613267542	RPE1 DDA
@2VASNQ2EMEFSSLQD1PK.3	0.9562078885146594	0.8244456974741627	RPE1 DDA
@2VASNQ2EMEFSSLQDMPK.3	0.9568520019259141	0.8095657095031454	RPE1 DDA
@2VATGPM3PQAAAPPAFPEVR.3	0.6172860379943852	0.5280464016575313	RPE1 DDA
@2VDEVNYWDK.2	0.8946414538949339	0.795248997525307	RPE1 DDA
@2VEDE1DSPGEEPFYTGQGR.2	0.9467852525677947	0.8070309113784373	RPE1 DDA
@2VEDRFDQQK.2	0.9527635505412775	0.8332151749903445	RPE1 DDA
@2VEDVRPHHTDANNQSACFEAPDQK.4	0.9633303377350666	0.80010491142783	RPE1 DDA
@2VEEPTQPGGTGLSDSR.2	0.9895238944804067	0.8805754965271686	RPE1 DDA
@2VEMTEDDK.2	0.9768324965446626	0.8885895480335649	RPE1 DDA
@2VFEPED2SIVDNELWSEMR.3	0.94583750341966	0.8290489197550044	RPE1 DDA
@2VGGD2DTEDMR.2	0.9121123842170713	0.7475058016360253	RPE1 DDA
@2VIDPVPAPVGD2HVDGAAK.3	0.7249631312461864	0.6375855958383716	RPE1 DDA
@2VIEPLPV3PTR.2	0.9078379263375396	0.7653619090177606	RPE1 DDA
@2VIEPLPVTPTRDVATSPISPTENNTTPPDALTR.4	0.9048291104768776	0.7086490056649215	RPE1 DDA
@2VPAGLTLQSVSPQSLQGK.3	0.8039348093050853	0.651234628014941	RPE1 DDA
@2VPGPLK.2	0.9899084898369968	0.9122876915662586	RPE1 DDA
@2VPGTTLESFR.2	0.35073836563684513	0.554059496765686	RPE1 DDA
@2VPNTPLRPNQQSVVNSSFSELFVK.3	0.8801324501700929	0.765080785547011	RPE1 DDA
@2VPSIAAATGTH2R.2	0.6562228732890931	0.6052467320440857	RPE1 DDA
@2VPTWLK.2	0.24552261148479929	0.43944909383396424	RPE1 DDA
@2VRIP2PNILK.2	0.7238345861168053	0.6437694012620032	RPE1 DDA
@2VRPIHSSTSSPTISIHEVGHTGVTK.4	0.674578206326405	0.5675152560174221	RPE1 DDA
@2VRPTDSNVSPAISIHEIGAVGATK.4	0.765777129925812	0.6302376758619013	RPE1 DDA
@2VSENSLVAMDFSGQTGR.2	0.9857171886919586	0.8803985917118258	RPE1 DDA
@2VSSMSEFESLLDCSPYLAGGDAR.2	0.9195410924796965	0.8023945610622474	RPE1 DDA
@2VSSSPWLPQDGFDPSDYAEP1DAVVKPR.3	0.6153426654403831	0.5260489336032421	RPE1 DDA
@2VSSSPWLPQDGFDPSDYAEPMDAVVKPR.3	0.8234930363485471	0.6360307071032748	RPE1 DDA
@2VSTTGSLQR.2	0.9887618096139311	0.9089557788173611	RPE1 DDA
@2VVGTPAYLAPEVLR.3	0.9039251355119076	0.7539639394312759	RPE1 DDA
@2VYTRSVIEPLPVTPTRDVATSPISPTENNT3PPDALTR.4	0.9670391617204899	0.8259401207736652	RPE1 DDA
@2VYTRSVIEPLPVTPTRDVATSPISPTENNTTPPDALTR.5	0.8089478266484211	0.6807222959627333	RPE1 DDA
@2WHEESPFEK.2	0.9387348767647709	0.8276078207193652	RPE1 DDA
@2WSSDSTDSVISSESGNTYYR.3	0.9713481161602291	0.8608710500489669	RPE1 DDA
@2WTVEDLQK.2	0.8841584774946127	0.7926388367135419	RPE1 DDA
@2WWRVRN2MNK.3	0.28174723734698964	0.4745691962374319	RPE1 DDA
@2YEFEDLLQSSSESSR.3	0.978904955631116	0.8768590157403131	RPE1 DDA
@2YNTPLLNPVQEHEAEGAAAGGTSIR.3	0.8138832368880238	0.7272523527134989	RPE1 DDA
@2YQN2PS2DDGIRPLPEYSTEK.3	0.8998257491478735	0.8025393301207604	RPE1 DDA
@2YSPYD1LESIRK.3	0.9251828338624488	0.7707689470949874	RPE1 DDA
@2YVDRH1ESLSQSK.3	0.9104834163667826	0.7819367858498805	RPE1 DDA
@2YVDRHMESLSQSK.2	0.7164499533868387	0.6488224856043197	RPE1 DDA
@31QGEGPQLLLSEAVSR.3	0.9602157561640742	0.8212062843013851	RPE1 DDA
@31QTLLSLVR.2	0.8739976514625439	0.7946395388052986	RPE1 DDA
@32SDDESEEDEDDLLQR.2	0.8085678648024015	0.872634922158786	RPE1 DDA
@32STLDSEGTFNSYRK.3	0.853784032344794	0.6929029613310721	RPE1 DDA
@33P2GLQI1PLKK.2	0.34087790431789894	0.386698639520916	RPE1 DDA
@3CNSPQNSTDSVSDIVPDSPFPGALGSDTR.3	0.8961691123068733	0.7325998438549179	RPE1 DDA
@3DG2ISGDRQPVTVADYISR.2	0.7902998278618514	0.6711160252438322	RPE1 DDA
@3EDLIQSVL3EVEAQTIEELK.3	-0.7300900656471145	0.30347345949213134	RPE1 DDA
@3EQLSPSHYSEQQQHSPQQIAYSPFNLPHYSPSYPPITR.4	0.7114858095150751	0.5933690562642546	RPE1 DDA
@3ESRDVDSRPEIQR.3	0.9637520024843853	0.8574824452782355	RPE1 DDA
@3FCGTPEYLAPEVLEDNDYGR.3	0.8722051091925772	0.7578618685263394	RPE1 DDA
@3GGTVSDQALLFGDDDAGEGPSSLIR.3	0.9349915291657639	0.8006296184098872	RPE1 DDA
@3GKPLSPEEQFEQQTVHFTIGPPETSVEAPPVVTAPR.4	0.8200528974506858	0.668192795681978	RPE1 DDA
@3GSLKPNPASPLPASPYGGPTPASYTTASTPAGPAFPVQVK.3	0.9653337273460637	0.8605615752486875	RPE1 DDA
@3GSSSPPGGPPKPGSQLDSMLGSLQSDLNK.3	0.9157385678985176	0.7169828155896298	RPE1 DDA
@3GSVR2TL2ESMQLDR.2	0.7823851271380794	0.6890834184913834	RPE1 DDA
@3GTTVPESIHSFIGDGLVKPEALNKK.4	0.977473589781152	0.7823501808334434	RPE1 DDA
@3GVPPQQGMVPHGLHQGVMSPPQGLMTQQNFMLMK.4	0.6809248904422878	0.6115690886189369	RPE1 DDA
@3HSEG2LLQEPR.2	0.8622891796410153	0.7328479409508626	RPE1 DDA
@3HSSAEEFPLPQEFPSYPEA1DLGSGDDHPR.4	0.45259389031481945	0.5595688866533277	RPE1 DDA
@3I2QEFLTPGK.2	0.9933511158865593	0.900624912566064	RPE1 DDA
@3K3V3E2RPLSVPVK.3	0.6838167504254364	0.5152612016070459	RPE1 DDA
@3KRSIQFVDWCPTGFK.3	0.9363246288676011	0.8176246182532206	RPE1 DDA
@3LDPLWK.2	0.9062455564435372	0.8052456646479706	RPE1 DDA
@3LEPVKPPTVPNDYM3SPAR.3	0.5547766201560016	0.535347973315224	RPE1 DDA
@3LMMEQR.2	0.9301680219908439	0.8542246637230084	RPE1 DDA
@3LQKPVLPLYR.2	0.9661468250448202	0.8632144282289402	RPE1 DDA
@3LSEVD4APAGPAR.2	0.9141846122660582	0.7703823582227668	RPE1 DDA
@3LSEVDYAPAGPAR.2	0.9305606334550932	0.818928585830816	RPE1 DDA
@3N2SSSSPVVLK.2	0.9073646328972449	0.784673618966119	RPE1 DDA
@3NSAEV3PPVLSV1GEA3PVSIEPR.3	0.9247472218950216	0.6939738196756515	RPE1 DDA
@3NSDSALHTSALSTKPQDPYGGGGQSAWPAPY1GFCDGENNGHGEVASFPGPLK.5	0.8715604756118259	0.5807176613049257	RPE1 DDA
@3PADTGFAFPDWAYKPE2SPGSR.3	0.9025282181012465	0.7566674881257278	RPE1 DDA
@3PD2PPTPAPLLLDLGIPVGQR.3	0.9671077950108945	0.869714625203869	RPE1 DDA
@3PDDFLNSVDEMDTGDTINQSTLPSQQNR.3	0.9932584422380536	0.9402492859534523	RPE1 DDA
@3PDSPPTPAPLLLDLGIPVGQR.2	0.8880819314617677	0.771242702488742	RPE1 DDA
@3PELGIVPPPPIPRPAK.3	0.7201653820970675	0.6469151620071782	RPE1 DDA
@3PELPEPSVK.2	0.9592367834668334	0.8706297187826642	RPE1 DDA
@3PGRHGLTTTPQQK.2	0.692795317859492	0.5686533997349541	RPE1 DDA
@3PGRPLSSYGMDSRPPMAIFELLDYIVNEPPPK.3	0.9822971818648605	0.9102438526315653	RPE1 DDA
@3PLTQDPASITDNLLQLPAR.3	0.9882881446868927	0.9166868144622862	RPE1 DDA
@3PPEPRPSPEGDP2PPPPPMSALVPDTPPDTPPAMK.3	0.704253564621006	0.5964913105671292	RPE1 DDA
@3PPPRSPNP2PERPR.3	0.893650583082122	0.7849045433494601	RPE1 DDA
@3PPRDLP3IPGVTSPSSDEPP1EASQSHLRNSPEDK.4	0.5902382372631597	0.5648992608104395	RPE1 DDA
@3PPRDLPTIPGV3SPSSDEPPMEASQSHLRN2PEDK.3	0.9233513776417912	0.760936515282771	RPE1 DDA
@3PPRDLPTIPGVTSPSSDEPP1EASQSHLR.3	0.39569915144577716	0.3804712252893291	RPE1 DDA
@3PPRDLPTIPGVTSPSSDEPP1EASQSHLRN2PEDK.4	0.5703101271858053	0.4642415147866543	RPE1 DDA
@3PPRDLPTIPGVTSPSSDEPPMEASQSHLRN2PEDK.3	0.9057480766509767	0.7291429599985055	RPE1 DDA
@3PPRWAEDQNSLLK.2	0.8866545356349451	0.7340804503072229	RPE1 DDA
@3PSDYDLLIPPLGEDAFDALPPSLPPPPPPAR.4	0.7065319333437264	0.5968652985196483	RPE1 DDA
@3PSLPAVDTSYINTSLIQDYR.3	0.9468204314197673	0.840264527128547	RPE1 DDA
@3PSSFRQPFTPTSR.3	0.916143671592948	0.8065510500197721	RPE1 DDA
@3PTGPELDTSYK.2	0.9129767044167071	0.7534156616440149	RPE1 DDA
@3PTHQPPKPGSPGRPACPLSNLLLQSYEER.4	0.9881545318419624	0.8277885630995893	RPE1 DDA
@3PTPEPAEVETR.2	0.8712997850649362	0.679306540471931	RPE1 DDA
@3QTPPVSPAPQPTEER.3	-0.4460011130538091	0.13859484226214758	RPE1 DDA
@3RASVAVSSFEHAGPSLPGL2PGAC2LPARVEEEAWDLDVK.4	0.7940251001563993	0.6514098522965204	RPE1 DDA
@3RGGSPYNQFDIIPGDTLGGHTGPAGDSWLPAK.4	0.9030097724407531	0.7550489889561947	RPE1 DDA
@3RLSEPGTDLVEPSPK.3	0.9555729469056948	0.8360221109619101	RPE1 DDA
@3RRL2PSA2PPR.3	0.43554903960337354	0.48740011293214713	RPE1 DDA
@3RSFGHFPGPEFLDVEK.4	0.6548526274727057	0.6822189608079821	RPE1 DDA
@3RSPDVISSASTALSQDIPEIASEALSR.3	0.9869060556571158	0.9037424254116102	RPE1 DDA
@3RSSGASHQPSPTELRPTLTPK.4	0.6438760384959	0.5592735600264822	RPE1 DDA
@3RTPASINA3PANINLADLTR.2	0.230988528500243	0.3658769971077529	RPE1 DDA
@3SDPSAAVNHVSSTTSLGENYEDDDLVNSDEV1K.3	0.9585371632855052	0.8743578916586715	RPE1 DDA
@3SLVIVESADNQPETCER.3	0.9698777174120425	0.8475640694398494	RPE1 DDA
@3SPCQ2PTISEGPVPSLPIRPSRAPSR.3	0.4960995357708021	0.49627991652158265	RPE1 DDA
@3SPCQSPTISEGPVPSLPIRPSRAPSR.4	0.8857038113285215	0.7533730392713911	RPE1 DDA
@3SPDTLR.2	0.8682127324714854	0.8111660305640718	RPE1 DDA
@3SPKPEYPAEK.2	0.992005988083868	0.8921839543347193	RPE1 DDA
@3SPKPEYPAEKPK.3	0.5778274885131928	0.5567061065129966	RPE1 DDA
@3SQ3SLTASINK.2	0.9855248375066571	0.9186401104308627	RPE1 DDA
@3SQDYDQLPSCSDGSQAPARPPKPR.4	0.958899235732203	0.8508761479028336	RPE1 DDA
@3SQLGDSPFYPGK.2	0.9882034520681255	0.9153575865089875	RPE1 DDA
@3SQSEEEEAPR.2	0.9248455820988377	0.8928785474213502	RPE1 DDA
@3SRDT2PSSGSAVSSSK.2	0.9238912225005649	0.8040588515057112	RPE1 DDA
@3SS1EISSILQELK.2	0.9671885239227287	0.8600158061651104	RPE1 DDA
@3SSDSALHTSV1NPSPQDTYPGPTPPSILPSRR.4	0.9646458830152611	0.8636742235190354	RPE1 DDA
@3SSDSALHTSVMNPSPQDTYPGPTPPSILPSR.3	0.8890155274539467	0.7276710753236377	RPE1 DDA
@3SSTLDSEGTFNSYRK.2	0.9938207379131752	0.8957031259619197	RPE1 DDA
@3SSVLGMSVESAPAVEEEK.2	0.9710662487971321	0.9006014062081316	RPE1 DDA
@3TAAHSLVGTPYY1SPER.3	0.38662297776665844	0.5198217187993669	RPE1 DDA
@3TCSSGSALGPGAGAAQPSASPLEGLLDLSYPR.3	0.9015546562518213	0.7991428648050197	RPE1 DDA
@3TPDQELAPASEPVWERPWSVEEIRR.4	0.9947414926832704	0.9135157290174843	RPE1 DDA
@3TPPEAAQNGQSPMAALILVADNAGGSHASK.4	0.883641427739684	0.7225315354127113	RPE1 DDA
@3TSPPEVSGYSYEK.2	0.9515577650487068	0.7756141904535898	RPE1 DDA
@3V2SPPTSPRPGSAATVSASTSNIIPPR.3	0.9648194278342508	0.8453546523537036	RPE1 DDA
@3VAR3PLGQR.3	0.7573368710005297	0.6800734674154219	RPE1 DDA
@3VHPNSPGIPYR.2	0.12808131102974935	0.3298586243467825	RPE1 DDA
@3VPVSSNDTPPSALQEAAPLTSS1DPLPVFLYPPVQR.4	0.9822120594358588	0.9180389168749554	RPE1 DDA
@3VQSPNSSVPSPGLAGPVT1TSVHPPIRSPSASSVGSR.4	0.4747132065516361	0.44263068797557703	RPE1 DDA
@3VSPGSV2PIHGQGQVVENLK.2	0.7677749234857996	0.6841507419052573	RPE1 DDA
@3VTYEDPQAVGGLASALDNRK.3	0.8660381290801806	0.6851217351921388	RPE1 DDA
@3YSLGSALRPSTSRSLYASSPGGVYATR.3	0.27561149703876414	0.5673330874600724	RPE1 DDA
@4AALANLDNIFSAGQGGDQGSGFGTTGK.3	0.9538832847246388	0.824763291082764	RPE1 DDA
@4AFVNWINK.2	0.9058415266512758	0.7939678779609889	RPE1 DDA
@4AGSALQYEDVSTAVQNLQK.2	0.8300274920553254	0.7110316149690039	RPE1 DDA
@4DVPGRR.2	0.9282767993349912	0.7757789864241523	RPE1 DDA
@4FESDHLGSGSHFSNR.3	0.8805068227732133	0.6999365297694085	RPE1 DDA
@4G1NPHQTPAQLYTLQPK.3	0.9302874411994808	0.7231645662530517	RPE1 DDA
@4GRLDRELQR.3	0.8281317110979127	0.7080481382761693	RPE1 DDA
@4IDQEELNK.2	0.9771867539483938	0.8687074011986305	RPE1 DDA
@4QEQGGEASPQR.2	0.909066214919195	0.8217684501690208	RPE1 DDA
@4QEVWTSSTSPR.2	0.9313298563839205	0.8341212647379311	RPE1 DDA
@4QQN1SHLEEK.2	0.9364071415014005	0.8560069963389259	RPE1 DDA
@4QQPFEDFR.2	0.9931570157699403	0.911650749628317	RPE1 DDA
@4RPRAPIIAVTR.3	0.6112070751916033	0.5776743507117923	RPE1 DDA
@4SHLIGK.2	0.1854828055882865	0.4613265179865571	RPE1 DDA
@4SPSQNSPIHHIP2RRSPAK.3	0.055794132415362935	0.4508197243416231	RPE1 DDA
@4SPSQNSPIHHIP2RRSPAK.4	0.3121356538255775	0.5098427079807277	RPE1 DDA
@4STLHTQSAEPPPPPEPARI.3	0.422830361827528	0.4520371104351485	RPE1 DDA
@4TEFYHVPTHSDASK.3	0.985913457534185	0.8305884912801367	RPE1 DDA
@4VYIWSTYHDLSK.2	0.8938717387269477	0.7596456678581107	RPE1 DDA
@A1APT2PQI.2	0.9011553998098658	0.7917808528807103	RPE1 DDA
@A1EFVFGTTFVCDNMDNAK.3	0.9493149432121828	0.7995008498692224	RPE1 DDA
@A1ELCEFAFNMK.2	0.708685689126774	0.7650399740582796	RPE1 DDA
@A1EVDERPTEQYSDIGGLDK.3	0.9751746180521459	0.8804354653578851	RPE1 DDA
@A1KPWIQPK.3	0.8946648830672057	0.7750800017605664	RPE1 DDA
@A1LESIGVPLEK.2	0.9840799159226988	0.9125903034173894	RPE1 DDA
@A1LSANIR.2	0.9984786906818021	0.969390285295358	RPE1 DDA
@A1LSSTAVPEKL2VYK.2	0.9817723186127956	0.8450490788059535	RPE1 DDA
@A1PFLQNRGP3PKPDLLR.3	0.9634997263929923	0.8513617328740156	RPE1 DDA
@A1VADNSLYDPESPVTPSTPG2PPV2PGPLSPGGTPGK.4	0.9688688518679801	0.8157330757856702	RPE1 DDA
@A22HSSQTQGGGSVTK.3	0.9954854810018711	0.9450349799570138	RPE1 DDA
@A2AGPAPGPVVTAEGLHPSLPSPTGNSTPLGSSK.4	0.8675853416203663	0.7310387903001765	RPE1 DDA
@A2FNHFDK.2	0.8544002575396875	0.7467014846124415	RPE1 DDA
@A2GE1ASAQYITAALR.3	0.9918372468851502	0.8932734946924238	RPE1 DDA
@A2GEMASAQYITAALR.3	0.9713736896346468	0.8658321012929336	RPE1 DDA
@A2GPPVSELITK.2	0.9115661290162955	0.7445351524302912	RPE1 DDA
@A2GQAFELILSPR.3	0.988015089405173	0.9112657279716603	RPE1 DDA
@A2HTLLPSHR.2	0.9626107078697854	0.8785402708827623	RPE1 DDA
@A2IL3NTVEELEESR.2	0.8797267968259177	0.7740344441155249	RPE1 DDA
@A2IN2LLSDK.2	0.9107419486431962	0.7795378254719377	RPE1 DDA
@A2L2PDASDFEHITAETPSRPLSSTSNPFK.4	0.9265079713666582	0.7983425513120075	RPE1 DDA
@A2LADALPLHIAPR.3	0.802773336034114	0.6674567125074253	RPE1 DDA
@A2LEDAPVDDLTR.2	0.9691495961995992	0.8679452518395854	RPE1 DDA
@A2LG2LEGEAEAEAS2PK.2	0.9830776440786394	0.8101916970386073	RPE1 DDA
@A2LG2LEGEAEAEASSPK.3	0.9755395189853882	0.8933936206307397	RPE1 DDA
@A2LGSLEGEAEAEA2SPK.2	0.9339836372568859	0.7366381902946886	RPE1 DDA
@A2LGSLEGEAEAEASSPK.2	0.9546636862607712	0.7929996881798901	RPE1 DDA
@A2LGTLPLGKPR.3	0.8953382849128748	0.7240113310262136	RPE1 DDA
@A2LSCGGPGGQDFAR.2	0.9419469268435082	0.8171717528261367	RPE1 DDA
@A2LSHSSHSSQSSSK.3	0.9377942974784228	0.831921129307768	RPE1 DDA
@A2LSPDASDFEHITAETPSRPLS2TSNPFK.3	0.8226340685969858	0.6013550061498791	RPE1 DDA
@A2NGCVLVHCLAGISR.3	0.866443988715656	0.7085401811937249	RPE1 DDA
@A2P2PPAHAEHGGVLARK.3	0.9187078971443466	0.7576246554491943	RPE1 DDA
@A2PALVAK.2	0.9793479323897807	0.8890624209608763	RPE1 DDA
@A2PAPGSGHPEGPGAHLDMNSLDRAQAAK.4	0.8556773955884945	0.7305199659291397	RPE1 DDA
@A2PDQNASTHTPQSSVK.3	0.9392029263045719	0.7377682752632484	RPE1 DDA
@A2PDS22CGERSPPPPPPPPSDEALLHCVLEGK.4	0.848684514097461	0.7129263804848958	RPE1 DDA
@A2PEARPQIPTK.3	0.591603588396837	0.5795976286048661	RPE1 DDA
@A2PEPQRENASPAPGTTAEEAMSR.3	0.6489707163102432	0.5542134410553623	RPE1 DDA
@A2PHATPSTLHFPTSPIIQQPGPYFSHPAIR.5	0.24324481110841412	0.4639188192052357	RPE1 DDA
@A2PHDVLETIFVRK.3	0.9446298445907814	0.8269236848778139	RPE1 DDA
@A2PNLIGATGANSLGK.2	0.9851148921695814	0.8559871122151564	RPE1 DDA
@A2PNVEAPQPHR.2	0.9597936296997024	0.8614455822138157	RPE1 DDA
@A2PPA2PPIAFPPAFEAAQVEAK.3	0.8702199692170514	0.7493056865225534	RPE1 DDA
@A2PPAESMSVYR.2	0.9878924105064009	0.9261487186749306	RPE1 DDA
@A2PPLQDSASQTYESMCLEK.3	0.950905795506918	0.7890047529478562	RPE1 DDA
@A2PSGQNISYIHSSSESVTPR.3	0.847530799809106	0.6643221314683543	RPE1 DDA
@A2PSPQPSSQPLQIHR.3	0.8250828138800582	0.6732563535506211	RPE1 DDA
@A2PSPQPSSQPLQIHRQ3PESK.3	0.830609904022554	0.6839375418571836	RPE1 DDA
@A2PVAAPVFLSYSEPEGSAGPSPEVEEGHEAVEGDLGGMCEER.4	0.4547680290183148	0.48189294827193596	RPE1 DDA
@A2PVP2DPEKPG3PGEG1LSSDLDR.3	0.8978907051573053	0.7349199920335928	RPE1 DDA
@A2PVP2DPEKPGTPGEG1LSSDLDR.3	0.702201023670781	0.6265348443308838	RPE1 DDA
@A2SDIVSLAGPSAGPGSSEGGCSRR.3	0.9357258277206368	0.8128853733938052	RPE1 DDA
@A2SPPPQPQPPPPPAR.3	0.8185266476665952	0.7154337645428227	RPE1 DDA
@A2SPSPLTIGTPESQR.3	0.930611480382908	0.7746349268788356	RPE1 DDA
@A2SSS1KIPLNKFPGFAK.3	0.9707477950281485	0.8326235878682108	RPE1 DDA
@A2VAVSSFEHAGPSLPGL2PGAC2LPAR.3	0.7759228098909086	0.6331924385894074	RPE1 DDA
@A2VSGPN2PSETRR.3	0.2706386099054071	0.354808750128371	RPE1 DDA
@A2VSLIR.2	0.9991741980316191	0.9426811983318351	RPE1 DDA
@A2VSP1DEPVPDSESPIEK.2	0.9521068646841699	0.8280783640014369	RPE1 DDA
@A2VSQTSPQSASSPR.2	0.9648819859994902	0.8293176740855508	RPE1 DDA
@A2WESLDEEWR.2	0.9790818232650483	0.896753765052171	RPE1 DDA
@A3CDSDFAVETLELETQGEEVK.2	0.9384375836262653	0.8462662952546951	RPE1 DDA
@A3IPGPPMGPGPAMGPEGAANMGTPMMPDNGAVHNDRFPQGPP2Q1GSP1GSR.5	0.568956353765829	0.42863152389767145	RPE1 DDA
@A3LSSTSGLDLMSESGEGEISPQR.2	0.7683332302921342	0.7269959393593712	RPE1 DDA
@A3SNVFAMFDQSQIQEFK.2	0.6854025705396035	0.70721364872082	RPE1 DDA
@A3SSSDNSETFVGNSSSNHSALHSLVSSLK.3	0.5723913511616606	0.5515839649557129	RPE1 DDA
@A3TPSLPSVDNEFK.3	0.806268791644893	0.7002542392755107	RPE1 DDA
@A4DHLFK.2	0.013059678031991706	0.3795567775822699	RPE1 DDA
@A4TNFDAERDALNIETAIK.3	0.7791001621281894	0.6628097769094625	RPE1 DDA
@AA22DQLRDNSPPPAFKPEPPK.3	0.7459911666688755	0.6228056524478682	RPE1 DDA
@AA2ADST3EGTPADGFTVLSTK.2	0.9892219744857507	0.8864312353459154	RPE1 DDA
@AA2AFFTYVSLSQEGR.2	0.9570952228968117	0.8381022036121399	RPE1 DDA
@AA2ALLLR2PR.3	0.7446365682879592	0.6769545584297525	RPE1 DDA
@AA2DDG2LK2S2PTSYWK.2	0.9586516636398987	0.8164516210359363	RPE1 DDA
@AA2DGQYENQSPEATSPR.2	0.9232481304035002	0.8155716119133176	RPE1 DDA
@AA2DPLLS2VSPAVSK.2	0.8969382375580389	0.7579552509254681	RPE1 DDA
@AA2DTERDGLAPEK.3	0.9588906770900709	0.8525914687035883	RPE1 DDA
@AA2ESTEQEEGDAPQEDFIQYIAR.3	0.7622289621158349	0.6725213705405205	RPE1 DDA
@AA2FQNLHSLLSSK.3	0.8905397465974485	0.7864245392311582	RPE1 DDA
@AA2GFNA1EDAQTLRK.3	0.816806741753511	0.6809679564613095	RPE1 DDA
@AA2GNEALG1EGPLGQTK.2	0.9404126089605378	0.8385256774246098	RPE1 DDA
@AA2LD3RGSPK.2	0.9299170401930694	0.7704554117021654	RPE1 DDA
@AA2LNYLNQPSAAPLQVSR.3	0.9699220889431303	0.8760390160169762	RPE1 DDA
@AA2PFRSSVQGA2SREG2PAR.2	0.9747799583489482	0.8714771157197784	RPE1 DDA
@AA2PFRSSVQGAS2REG2PAR.3	0.9970038202106335	0.9465806395738355	RPE1 DDA
@AA2PHQVTPQADEK.2	0.8251368257714042	0.7563689236447754	RPE1 DDA
@AA2PPASASDLIEQQQK.3	0.9052650071199918	0.7260610645442203	RPE1 DDA
@AA2PPSYTLDLGESQLAPPPSK.2	0.9817416949882445	0.9011983901629852	RPE1 DDA
@AA2PQDLAGGYTSSLACHR.2	0.8834418622706364	0.7611978522667794	RPE1 DDA
@AA2PSPQ2VRR.2	0.974278891418014	0.8584411354864746	RPE1 DDA
@AA2PVLQEDIDIEGVQSEGQDNGAED2GDTEDELRR.3	0.13932768879922797	0.34105675554932624	RPE1 DDA
@AA2QGSDSPLLPAQR.2	0.986490604440744	0.9203351050125064	RPE1 DDA
@AA2SDQLRDN2PPPAFKPEPPK.3	0.9521570186594387	0.8464225895489764	RPE1 DDA
@AA2SPDGFFWTQG2PK.2	0.8578718671487915	0.716507341289277	RPE1 DDA
@AA2SPDGFFWTQGSPK.2	0.8732207566135463	0.7405745014708912	RPE1 DDA
@AA2SSSPGSPVASSPSR.2	0.8705052894311416	0.7431738549256433	RPE1 DDA
@AA2TAPSSTSTPAASSAGLIYIDPSNLR.3	0.9522801503953358	0.8565882921741679	RPE1 DDA
@AA3EEENSHGQANGLLNAPSLGSPIR.3	0.9866958235820302	0.8792559641627529	RPE1 DDA
@AAA2SPVTTLTQT1HDLAGLGSETPK.3	-0.1392829831155432	0.5069763157617213	RPE1 DDA
@AAAAAAAAT1ALAAPS2PTPESPTMLTK.3	0.8204294762941962	0.6771054690008076	RPE1 DDA
@AAAAAAALQAK.2	0.9564271688913994	0.866344568098169	RPE1 DDA
@AAAAGSAPSQAGPGSAPSSAASGAS2PAPASGPAPSAVSSSSPTPPVR.4	0.8868818945174871	0.7238254713444805	RPE1 DDA
@AAAAPAATTATPPPEGAPPQPGVHNLPVPTLFG3VKQTPK.4	-0.19911669566802376	0.23473072863017486	RPE1 DDA
@AAAASAAEAGIATTGTEDSDDALLK.3	0.8247679852508856	0.6865221484313853	RPE1 DDA
@AAAGPLDM2LPS3PDIK.2	0.9889293599213628	0.9070339347510643	RPE1 DDA
@AAAGVGG2LR.2	0.978649133689682	0.9082127636290351	RPE1 DDA
@AAAPAPVSEAVCR3SMCSIQSAPPEPATLK.3	0.960741579572569	0.8374550253924508	RPE1 DDA
@AAATDHRQELIECVANSDEQLGE1FLEEK.4	0.4630966471457243	0.5236154211175694	RPE1 DDA
@AAAVSALAK.2	0.8684370526202145	0.7722260178168251	RPE1 DDA
@AAAYLSEA1KLTQ2EQAHLSLELQRDSHMK.4	0.22640384262208008	0.4106729455459488	RPE1 DDA
@AADDPENGERE2HTPV2IQEEIVGDFK.3	0.4521192644877914	0.46159455537537486	RPE1 DDA
@AADEDWD2ELEDDLLGEDLLSGKK.3	0.9920452291447484	0.8679112160365513	RPE1 DDA
@AADEEAFEDN2EEYIRR.3	0.8552404794943342	0.7473873129532392	RPE1 DDA
@AADRLPNLSSP2AEGPPGPPSGPAPR.3	0.7521724538717862	0.6312296387000658	RPE1 DDA
@AADRLPNLSSP2AEGPPGPPSGPAPR.4	0.8024877216048918	0.7186470730146144	RPE1 DDA
@AAEAGGAEEQ4GFLTTPTK.2	0.9886282571382332	0.8186605185458337	RPE1 DDA
@AAEDDSASPPGAA2DAEPGDEERPGLQVDCVVCGDK.4	0.9021366145497891	0.7702689158810033	RPE1 DDA
@AAELWGEQAEAR.2	0.9919538401563193	0.9065030661271656	RPE1 DDA
@AAEVGDDFLGDFVVGER.2	0.9538969472292622	0.8389177546598496	RPE1 DDA
@AAG1S2PGAQSHPEELPRGASTPSEK.3	0.6079569775958741	0.537318136058764	RPE1 DDA
@AAGAGG2GSESDHTAPSGVGSSWR.3	0.9736259230953828	0.8025892880321985	RPE1 DDA
@AAGGAP2PPPPVRRA2AGPAPGPVVTAEGLHPSLPSPTGNSTPLGSSK.4	0.893480020895807	0.6904994540215759	RPE1 DDA
@AAGGN2REP2PLPELALRK.3	0.7703760088239734	0.6250441694793207	RPE1 DDA
@AAGMS2PGAQSHPEELPR.2	0.8411398638148626	0.7430283212367295	RPE1 DDA
@AAGP2LSHTSGGTQSK.3	0.8834517760284277	0.7623799816636092	RPE1 DDA
@AAGSGELGVTMK.2	0.9301215715276703	0.8472583703033103	RPE1 DDA
@AAGSP2PLPAPDPAPK.2	0.9259171436393874	0.8067225424086821	RPE1 DDA
@AAHGVLLQALDEMR.3	0.956579667966222	0.8710046630999746	RPE1 DDA
@AAHSEGNTTAGLD1R.2	0.6947914112362692	0.6183247420704915	RPE1 DDA
@AAHTEDINACTLTT2PRLPVF.2	0.9459393624078842	0.8363433031381567	RPE1 DDA
@AAHVPEN2DTEQDVLTVKPVRK.5	0.803050854769947	0.6018890785084485	RPE1 DDA
@AAIPPPVYEEQDRPR2PTGPSNSFLANMGGTVAHK.3	0.24287351671539265	0.3567910503119517	RPE1 DDA
@AAIQTFQNTYQVLAVTFNDTSDQIISGGIDNDIK.3	0.9781217634097341	0.8338674840713048	RPE1 DDA
@AAKL2EG2QPAEEEEDQETPSR.3	0.8572965997008537	0.7702173585336529	RPE1 DDA
@AAL2LPAK.2	0.9962831408938727	0.9404244742146936	RPE1 DDA
@AALAGGTTMIIDHVVPEPGTSLLAAFDQWREWADSK.4	0.6629103503271981	0.5892125622345332	RPE1 DDA
@AALAGHPR.2	0.9891235258961455	0.9155947879060803	RPE1 DDA
@AALAHSEEVTASQVAATK.2	0.900255990299485	0.7228030498338545	RPE1 DDA
@AALAHSEEVTASQVAATK.3	0.8109655608067714	0.7081299375038694	RPE1 DDA
@AALANLCIGDVITAIDGENTSNMTHLEAQNR.3	0.7896656103751973	0.679746001964713	RPE1 DDA
@AALAPAKE2PRK.3	0.9092868157788814	0.7929895481843768	RPE1 DDA
@AALH2PVSEGAPVIPPSSGLPLPTPDAR.3	0.9126741045628938	0.7743758297616716	RPE1 DDA
@AALLEFEER.2	0.9895458264151096	0.9491916079899424	RPE1 DDA
@AALRGSAFDPLSQSRGPA2PLEAK.4	0.9120737122789543	0.7664620424487341	RPE1 DDA
@AALRR2WSSTPTAGGIEGSVK.3	0.9199024849533216	0.7732305301839997	RPE1 DDA
@AALSALESFLK.2	0.9903879576539758	0.9105019855189299	RPE1 DDA
@AALSQKPLNNNNEDDEGISHVPK.3	0.8468730955224554	0.7040866234444365	RPE1 DDA
@AALYILGDK.2	0.9043173166371792	0.8482008231657612	RPE1 DDA
@AAMGPGISR.2	0.9978828260850692	0.9635073042252204	RPE1 DDA
@AAN1LQQSGSK.2	0.9630375400194641	0.866189013783103	RPE1 DDA
@AAN2LEAFIFETQDK.2	0.9460161222277762	0.8540828284468137	RPE1 DDA
@AAN2LEAFIFETQDK.3	0.9481714237412459	0.869882800374405	RPE1 DDA
@AANMLQQSGSK.2	0.9785403930433106	0.9214365249482309	RPE1 DDA
@AANQVEETLHTHLPQ3PETNFRDSSYPFANK.4	0.86043184494157	0.7013808598309988	RPE1 DDA
@AAPEA2SPPA2PLQHLLPGK.2	0.9992085945792099	0.9489140618889504	RPE1 DDA
@AAPEASSPPA2PLQHLLPGK.2	0.9736070576250491	0.857064520726321	RPE1 DDA
@AAPFSLEYR.2	0.9878703059285243	0.9249634603926479	RPE1 DDA
@AAPGYH1AK.2	0.9827717643028445	0.8974320355516843	RPE1 DDA
@AAPPPPPPPPPLE2SPR.2	0.44092612948678345	0.5393399539609044	RPE1 DDA
@AAPRPAPVAQPPAAAPPSAVG2SAAAPR.3	0.7657857557271719	0.6351587116610322	RPE1 DDA
@AAQSPFSIPNSSSGPYG2QD2VHSSPEDGGGGRDRPVGGSPGGPR.4	0.7397730121371953	0.6341664744102067	RPE1 DDA
@AAQSPFSIPNSSSGPYG2QDSVHS2PEDGGGGR.4	0.8686382916629509	0.6406285147633861	RPE1 DDA
@AAQSPFSIPNSSSGPYG2QDSVHSSPEDGGGGRDRPVGGSPGGPR.4	0.7100275332465207	0.6089232301733661	RPE1 DDA
@AAQSPFSIPNSSSGPYGSQD2VH2SPEDGGGGRDRPVGGSPGGPR.5	0.2996646152564764	0.4037028577231917	RPE1 DDA
@AAQSPFSIPNSSSGPYGSQDSVHS2PEDGGGGRDRPVGGSPGGPR.4	0.5540840969855183	0.5292534473249771	RPE1 DDA
@AARF2CDIEQLK.2	0.8863687372166469	0.634949287026346	RPE1 DDA
@AARPS2FQSR.2	0.9855968488587146	0.8778732541972029	RPE1 DDA
@AAS2DQLRDNSPPPAFKPEPPK.4	0.9493936707478873	0.7905057756629013	RPE1 DDA
@AAS2PSNPAALPVASDS2P1GSK.3	0.5257509940535448	0.5830202119016014	RPE1 DDA
@AASALLLR2PRLPAR.3	0.9845443215607911	0.9081344234929702	RPE1 DDA
@AASDGQYENQSPEAT2PRSPGVR.3	0.9599150671846389	0.7943375253057012	RPE1 DDA
@AASDPLL2SVSPAVSK.2	0.6762157265349618	0.6656149282881281	RPE1 DDA
@AASGED2TEEALAAAAAPWEGGPVPGVDR2PFAK.3	0.744143216464854	0.5775228503694245	RPE1 DDA
@AASIYSSWAEEQR.2	0.9959267823712787	0.9353041214237943	RPE1 DDA
@AASP2ELTCPPGWEWEDDAWSYDINR.3	0.6299677204017584	0.5967065170811456	RPE1 DDA
@AASPFRS2VQGAS2R.2	0.9154697099089266	0.823863521101644	RPE1 DDA
@AASPVLQEDIDIEGVQ2EGQDNGAED2GDTEDELRR.4	0.534670071984386	0.475601256124464	RPE1 DDA
@AASPVLQEDIDIEGVQ2EGQDNGAEDSGDTEDELRR.4	0.7482820792790644	0.6637103839408817	RPE1 DDA
@AASPVLQEDIDIEGVQSEGQDNGAED2GD3EDELRR.4	0.8201557936031607	0.6119309685956136	RPE1 DDA
@AASPYSQRPA2PTAIRR.3	0.736597544393619	0.7236884382963583	RPE1 DDA
@AASSDQLRDN2PPPAFKPEPPK.4	0.9386153057967901	0.806603719732339	RPE1 DDA
@AASSELPADISKPWIPSSPAPSSENGGPA2PGLPAEASGSGPG2PHLHPPDK.5	0.8767196796520741	0.6578673670007793	RPE1 DDA
@AASSELPADISKPWIPSSPAPSSENGGPA2PGLPAEASGSGPGSPHLHPPDK.5	0.7156893789326559	0.5590106373173173	RPE1 DDA
@AASSLNL2NGETESVK.2	0.950563508517742	0.8040420978028667	RPE1 DDA
@AASVFVLYATSCANNFA1K.3	0.9203521887490894	0.8247020030050666	RPE1 DDA
@AATAARPPAPPPAPQPP2P3PSPPRPTLAR.3	-0.27774828543339924	0.17662985260700503	RPE1 DDA
@AATAARPPAPPPAPQPP2PTPSPPRPTLAR.3	0.07669529567820305	0.4761203950249411	RPE1 DDA
@AATDGADTPFGR2ESAPTLHPYSPLSPK.4	0.9814117666567882	0.8494337323514555	RPE1 DDA
@AATEALGEK2PDSATVSGYDI1K.2	0.7976076190179162	0.6711548782224558	RPE1 DDA
@AATEALGEKSPD2ATVSGYDI1K.4	0.9279442992436845	0.75882675144997	RPE1 DDA
@AATESVPCSP2PLAGEIR.2	0.9846470324981053	0.8905346778263442	RPE1 DDA
@AATFGLILDDVSLTHLTFGK.3	0.9558014021663261	0.8406393065337009	RPE1 DDA
@AATFPLQVLGFEIDAVNSVQFSNHTGYAHWK.4	0.6226591067461499	0.5702144970141136	RPE1 DDA
@AATSEEPTGFSVDSNLLGSL2PK.2	0.6616341943935398	0.5805070349159955	RPE1 DDA
@AATTGHVIDIYACALDQTGLLE1K.3	0.9170750378805259	0.7843980008587128	RPE1 DDA
@AATTGHVIDIYACALDQTGLLEMK.3	0.9579355900789499	0.8396681205678447	RPE1 DDA
@AAVATFLQ2VQVPEFTPK.2	0.9963178796199524	0.8992351626446375	RPE1 DDA
@AAVDYQK.2	0.8646242107291251	0.8817809314249594	RPE1 DDA
@AAVHGLSMQQEIGFQK.3	0.9140021113546547	0.8330134043797508	RPE1 DDA
@AAVLYVMDLSEQCGHGLR.3	0.8837341742946646	0.7376501471164063	RPE1 DDA
@AAVPELSAQPAG2PRA2LAG2DGGGGGGSAR.3	0.9339356226170452	0.7339303436343996	RPE1 DDA
@AAVVLCMDVGFTMSNSIPGIESPFEQAK.3	0.9609287434052659	0.8211875671183237	RPE1 DDA
@AAYFGIYDTAK.2	0.943180314292984	0.8531586325967866	RPE1 DDA
@AAYFGVYDTAK.2	0.957907290400589	0.8694594393994537	RPE1 DDA
@AAYLQETGKPLDETLK.2	0.9729818522825853	0.8034773447754477	RPE1 DDA
@AC2VEEL4AIPPDADVAK.3	0.8150542009556239	0.6443293921143158	RPE1 DDA
@ACALSIEESCRPGDK.3	0.62340736116157	0.600874068583059	RPE1 DDA
@ACGERL2LGLSR.2	0.8095541948485218	0.7510248285001264	RPE1 DDA
@ACLVDEDSHS2AGTLPGPGASLPSSSGPGLTSPPYTATPIDHDYVK.4	0.3681477684880822	0.41922226882092917	RPE1 DDA
@ACPGSEGEEQPAHPNPPP2PAAPFAPSASPSAPQ2PSYQIQQL1NR.5	0.6745857960304638	0.5305086544805246	RPE1 DDA
@ACPGSEGEEQPAHPNPPPSPAAPFAPSASPSAPQ2PSYQIQQL1NR.4	0.6407709939952784	0.5747093771289544	RPE1 DDA
@ACQ2IYPLHDVFVRK.3	0.9052741573828549	0.7612759721359211	RPE1 DDA
@ACSPSNIPAVIITD1GTQEDGALEETQG2PR.3	0.6701925627070534	0.6436156364119507	RPE1 DDA
@ACTLTVFPPEENPG2PSR.2	0.9602808782430603	0.8050868735578237	RPE1 DDA
@ACTLTVFPPEENPG2PSRESPLSAPSDHS.4	0.7986855100057249	0.6746691755919217	RPE1 DDA
@ACV11QGR.2	0.9040312856506609	0.7676108417130922	RPE1 DDA
@AD2DSEDKGEESKPK.3	0.8316994267892266	0.7471398009444298	RPE1 DDA
@AD2HEGEVAEGK.2	0.9335008440782395	0.8471713429363397	RPE1 DDA
@ADAASSLTVDV3PPTAK.3	0.9943260151428877	0.9087635317083296	RPE1 DDA
@ADAEIAS2LPAAQR.2	0.9861040830560606	0.8960530944649988	RPE1 DDA
@ADALQAGASQFETSAAK.3	0.9610255207861776	0.8060302136401555	RPE1 DDA
@ADAPDAGAQ2DSELPSYHQNDVSLDR.4	0.7252331712267329	0.6447103981668736	RPE1 DDA
@ADCTIT1ADSDFLALMTGK.3	0.9921782296201043	0.8904213075799527	RPE1 DDA
@ADDADEFG4SR.2	0.8522652542306839	0.7704035620189463	RPE1 DDA
@ADDPSSY1EVVQAANTSGNWEELVK.2	0.8670203667955375	0.7810826706586376	RPE1 DDA
@ADEPS2EE2DLEIDK.2	0.6524322123870485	0.614874039661871	RPE1 DDA
@ADEVAPAK.2	0.9863957205386744	0.9195379833515376	RPE1 DDA
@ADFSAVG3IGR.2	0.9828413300709674	0.9193781218258924	RPE1 DDA
@ADFSAVG3IGRR.2	0.973448445249367	0.7792005471721524	RPE1 DDA
@ADGATSDDLDLHDDRL2YLSAPGSEYS1YSTDSR.3	0.5022888134587093	0.4683458105919769	RPE1 DDA
@ADGGPEAGELPSIGEATAALALAGRRP2R.3	0.8387600598959464	0.6911704138586992	RPE1 DDA
@ADGGTGD2SPSPGSSLPSPLSDPR.3	0.9532249203774763	0.8435872022845595	RPE1 DDA
@ADGGTGDS2PSPGSSLPSPLSDPR.3	0.9773735286345864	0.8948148399453051	RPE1 DDA
@ADGYEPPVQE2V.2	0.9954500740897517	0.9088148944300909	RPE1 DDA
@ADHDFVVQEDFMK.3	-0.01679528749712643	0.35675628172303864	RPE1 DDA
@ADIDVSGPKVDID3PDIDIHGPEGK.3	0.8526826845695895	0.7073379379267628	RPE1 DDA
@ADISGNITK.2	0.9980423659980848	0.9713751795443638	RPE1 DDA
@ADLINNLGTIAK.2	0.9718440220681808	0.8672924797890876	RPE1 DDA
@ADLLLSTQPGREEGSPLELER.3	0.9501599129528313	0.8595353966928151	RPE1 DDA
@ADLSGITK.1	0.9193970949214801	0.8464562458229087	RPE1 DDA
@ADLSGITK.2	0.9782673987210933	0.9106261612046511	RPE1 DDA
@ADLTEYLSTHYK.3	0.9853013692853554	0.8576275626203399	RPE1 DDA
@ADPEELFTK.2	0.8564999571345074	0.7906948355058212	RPE1 DDA
@ADPGEDDLGGTVDIVE2EPENDHGVELLDQNSSIRVPR.3	0.387984913909568	0.4309674296351783	RPE1 DDA
@ADPSLLGFSVNA2SER.2	0.9795684053449539	0.8400569104251416	RPE1 DDA
@ADQGNPYDADDIQESISQELK.3	0.9254654256847796	0.824386242031695	RPE1 DDA
@ADRDESSP4AAMLAAQDVAQR.3	0.8355434850822824	0.6850931907889047	RPE1 DDA
@ADREVQAEQPS2SSPR.3	0.8269062183640241	0.7292485142096331	RPE1 DDA
@ADSDVADDVPVAQETVQVIPGSK.3	0.9963692541692326	0.8749018012732064	RPE1 DDA
@ADSGSSLQPLPHHPFNFR2PPPTLSDPILR.4	0.9318649824603159	0.8173159016339966	RPE1 DDA
@ADSHEGEVAEGKLP2PPGPQELLDSPPALYAEPLDSLR.3	0.7973729493319188	0.6864401797075574	RPE1 DDA
@ADSHEGEVAEGKLPSPPGPQELLDSPPAL4AEPLDSLR.4	0.4699355095512444	0.4348958960160978	RPE1 DDA
@ADT2SQGALVFLSK.2	0.8259300211256895	0.7274567877646383	RPE1 DDA
@ADTEGK2PSHSS2NRPFTPPTSTGGSK.4	0.8583732612785823	0.7284769650529855	RPE1 DDA
@ADTEGK2PSHSSSNRPF3PPTSTGGSK.4	0.9503983760962591	0.8305943197227394	RPE1 DDA
@ADTQTYQPYNK.2	0.9908485844284559	0.9335373956900821	RPE1 DDA
@ADVGRL2PEVK.3	0.759486057379029	0.6540617695539811	RPE1 DDA
@ADVLSEEAILK.2	0.9972311036362768	0.932228416983977	RPE1 DDA
@ADVQLFMDDD2Y2HHSGLEYADPEK.3	0.9931618748999256	0.8868438064733345	RPE1 DDA
@ADVQLFMDDD2YSHHSGLEYADPEK.4	0.977717992714205	0.8820022071396738	RPE1 DDA
@ADVTLSALNDSDAN2DVVDIEGLGETPPAK.3	0.9864903273199579	0.9183667160174106	RPE1 DDA
@ADYIP2HRHSAIIVPSYRPTPDYETV1R.5	0.8866914472540097	0.7631834876991603	RPE1 DDA
@ADYIPSHRH2AIIVPSYRPTPDYETV1R.3	0.7071502719545064	0.5248767207261896	RPE1 DDA
@ADYIPSHRH2AIIVPSYRPTPDYETV1R.4	0.9797191592779309	0.8774028956114164	RPE1 DDA
@ADYQAVDDEIEANLEEFDISEDDIDDGFR.3	0.948796107367503	0.8572164174367092	RPE1 DDA
@ADYQAVDDEIEANLEEFDISEDDIDDGFRR.3	0.7704674675708464	0.6693656086879165	RPE1 DDA
@AE2GDSLGSEDRDLLYSIDAYR.3	0.6050821130476421	0.5375908544938948	RPE1 DDA
@AE2ISSLYGK.2	0.8673648665971847	0.7355265766761703	RPE1 DDA
@AE2LPLSSNLQSK.2	0.9686665952213767	0.8407837409340096	RPE1 DDA
@AE2PEEVACR.2	0.933127750798405	0.7402506795052195	RPE1 DDA
@AE2PTPG1AQG1EPGAGQEGA1FVHAR.3	0.7855816046252179	0.6646563697267753	RPE1 DDA
@AE2PTPGMAQG1EPGAGQEGAMFVHAR.3	0.6034579580158472	0.5233335979141436	RPE1 DDA
@AE2PTPGMAQGMEPGAGQEGAMFVHAR.3	0.48196054539466726	0.48277401689055344	RPE1 DDA
@AE2Q2RQRPPLER.2	0.9857167784648286	0.8701574618351036	RPE1 DDA
@AE3ASQSQRSPISDNSGCDAPGNSNPSLSVPSSAESEK.4	0.9917913130037764	0.9003573077673036	RPE1 DDA
@AEA3TRSRESSPSHGLLK.3	0.6576388201247372	0.6233798882523753	RPE1 DDA
@AEAELLQQQK.2	0.8337345492811565	0.7841874440105272	RPE1 DDA
@AEAPLP2PK.1	0.9867518921435754	0.9148502036696803	RPE1 DDA
@AEAPLPSPK.2	0.9359019689644542	0.8418974965059672	RPE1 DDA
@AEAT3R2RESSPSHGLLK.4	0.8358266812044404	0.7547418610089454	RPE1 DDA
@AECNIHTSP2PGIQVR.3	0.9300864830541866	0.7513568529584682	RPE1 DDA
@AEDAVEAIR.2	0.9857724355036048	0.9042577839922767	RPE1 DDA
@AEDEALL2EEDDPIDRRPWTQQHLEAADIR.4	0.4625053478795966	0.5599024138531961	RPE1 DDA
@AEDGATPSP2NETPK.2	0.7514449230487711	0.6258109662750723	RPE1 DDA
@AEDGSVID4ELIDQDAR.2	0.862116512847857	0.7368190849464933	RPE1 DDA
@AEDKPSTDLSAPVNGEATSQKGESAEDK.4	0.5797112674281132	0.5559964531873727	RPE1 DDA
@AEDMYSAQSHQAA3PPKDGK.3	0.9321982100755776	0.7708520947932078	RPE1 DDA
@AEDNADTLALVFEAPNQEK.3	0.9850186770713095	0.8588537554168854	RPE1 DDA
@AEEASHWLWSR.3	0.9894285079057656	0.8726472165918405	RPE1 DDA
@AEEEDLAAVPFLA2DNEEEEDEK.3	0.7026418697181877	0.6771973483179015	RPE1 DDA
@AEEENEFQIPGR.2	0.9960837592272878	0.9071858496493733	RPE1 DDA
@AEENAEGGESALGPDGEPIDES2QM2DLPVK.4	0.9847967024282516	0.8534410892080043	RPE1 DDA
@AEENTDQA2PQEDYAGFER.3	0.9827058651237062	0.8660196589563952	RPE1 DDA
@AEEQQLPPPL2PP2P2TPNHRR.3	0.698124293880521	0.6233566959382881	RPE1 DDA
@AEEQQLPPPL2PP2PS3PNHRR.4	0.7481050964946481	0.6704831256858121	RPE1 DDA
@AEEQQLPPPL2PP2PSTPNHR.2	0.9235220525310409	0.8024604732075744	RPE1 DDA
@AEETCAPSVSYFKCVQK.3	-0.3593653459492971	0.2707473904109241	RPE1 DDA
@AEFFADVVPAVRK.2	0.9773785752459692	0.8960801331762617	RPE1 DDA
@AEGEAEEESDFDVFP2SPR.2	0.8821817059739292	0.7600552234738195	RPE1 DDA
@AEGEWEDQEALDYF2DKE2GK.3	0.7748295079543448	0.5859980532523805	RPE1 DDA
@AEGIPVEMVVIGDDSAFTVLK.2	0.989209194532159	0.8627290844337233	RPE1 DDA
@AEGLEEAD3GASGCHSHPEEQPTSISPSRHGALAELCPPGGSHR.5	0.8271387244632403	0.678164258634647	RPE1 DDA
@AEGPGLSR.2	0.977516223969964	0.9001524299345863	RPE1 DDA
@AEGPLDSPSEGH2YQNSGLDHFQNSNIDQSFWETFGSAEPTK.4	0.9809594539451436	0.9174335719924618	RPE1 DDA
@AEGSDVANAVLDGADCIML2GETAK.3	0.9786893166244837	0.8467895474309662	RPE1 DDA
@AEGSDVANAVLDGADCIMLSGETAK.3	0.9620727004058603	0.8504910087438744	RPE1 DDA
@AEGSSTASSG2QLAEGK.2	0.9472110965831247	0.8039791681426793	RPE1 DDA
@AEII2LCK.2	0.9877805447305618	0.9178177289717507	RPE1 DDA
@AEITDAEGLGLK.2	0.984800489228778	0.8650943169106102	RPE1 DDA
@AELAH2PLPAK.2	0.9675924683662359	0.866523780294488	RPE1 DDA
@AELDQLLSGFGLEDPGS2LK.3	0.9795673138275447	0.8225208846962431	RPE1 DDA
@AELEEMEEVHP2DEEEEDATK.2	0.9411635901536516	0.7612282471520695	RPE1 DDA
@AELELELGR.2	0.9740605309513788	0.9000742002422458	RPE1 DDA
@AELFESLQEQPGALPVPGP2RSAP2SPAPR.4	0.8395924151557702	0.6735318429067573	RPE1 DDA
@AELFQQEQQSADKPASLPPASQASNHRDPR.5	0.7943249199037601	0.6535975593480592	RPE1 DDA
@AELGAGAPPAVVAR3PPEPRPSPEGDPSPPPPP1SALVPDTPPDTPPA1K.4	0.7635487969104242	0.6264716344526462	RPE1 DDA
@AELT2QE2QISTYEEELAK.3	0.8341158689547132	0.7082693409797807	RPE1 DDA
@AENAEGQTPAIGPDGEPLDE3SQ12DLPVK.3	0.9880444162774759	0.8310764220891838	RPE1 DDA
@AENYDIPSADRHK.2	0.9893054612306624	0.9182329204692872	RPE1 DDA
@AEP1PSA2SAPPASSLYSSPVNSSAPLAEDIDPELAR.3	0.9721707534747729	0.8602234981296147	RPE1 DDA
@AEP1PSASSAPPASSL4SSPVNSSAPLAEDIDPELAR.4	0.9578573189287791	0.8375074251662726	RPE1 DDA
@AEPAAPPAAP2TPAPPPAVPK.3	0.878263061746861	0.6842920746421014	RPE1 DDA
@AEPHFLSILQHLLLVR.3	0.9020849134570296	0.7627392019150483	RPE1 DDA
@AEPIWELPTRAPRL2IGDLDFSDLGEDEDQDMLNVESVEAGK.4	0.9074377209986124	0.7796052798734295	RPE1 DDA
@AEPMPSASSAPPA2SLYSSPVNSSAPLAEDIDPELAR.4	0.9699325405705295	0.8524985567597727	RPE1 DDA
@AEPMPSASSAPPAS2LYS2PVNSSAPLAEDIDPELAR.3	0.9764833337860757	0.8882615929911659	RPE1 DDA
@AEPMPSASSAPPASSL4SSPVNSSAPLAEDIDPELAR.3	0.977267545094486	0.8805237120164557	RPE1 DDA
@AEPMPSASSAPPASSLY2SPVNSSAPLAEDIDPELAR.3	0.9677143248839843	0.8498047919865912	RPE1 DDA
@AEPPA2PTPP2PPPPP2PPA2PSLPPAGAIDTR.4	0.3055934680242418	0.4040916538950099	RPE1 DDA
@AEPPQAMNAL1R.2	0.836291086699629	0.7256235193561476	RPE1 DDA
@AEQDASIPPGTHEALLQTALSPPPPP3RPVSPPQK.5	0.6492089851929201	0.5491196016009261	RPE1 DDA
@AEQEEEFISN3LFKK.3	0.9520227901853345	0.7742142879460105	RPE1 DDA
@AEQIEDINNTG3ESA2EEGDDSLLITVVPVK.3	0.9917988344364234	0.8896032180522921	RPE1 DDA
@AESCG2FDETESEESSK.2	0.9513683916744099	0.8142646442986066	RPE1 DDA
@AESGD2LGSEDRDLLYSIDAYR2QR.3	0.9670126468198865	0.7913100192242004	RPE1 DDA
@AESSAGDGPVPYSQG2SSLIMPRPNSVAATSSTK.3	0.7824064018481978	0.6157521439354438	RPE1 DDA
@AESSD2GAE2EEEEAQEEVK.2	0.8691811181361357	0.8333523534029335	RPE1 DDA
@AESSSGGGTVPSSAGILEQGPSPGDG2PPKPK.3	0.8674268112858525	0.7394672522464587	RPE1 DDA
@AEVDMDTDAPQVSHKPGGEPK.4	0.791975265282651	0.6109468354941953	RPE1 DDA
@AEVE1KPD2SPSEVPEGVSETEGALQISAAPEPTTVPGR.4	0.8884898610394703	0.7339281680279953	RPE1 DDA
@AEVPGA3GGDSPHLQPAEPPGEPR.3	0.9625051647220727	0.7418964371105701	RPE1 DDA
@AEVTAPDGEV2LPSMEVDVQAQK.3	0.7897408303815756	0.6496816504983958	RPE1 DDA
@AF1DI1SAQASSGSTSVLR.2	0.9850853128288704	0.8820679745342515	RPE1 DDA
@AF1DI1SAQASSGSTSVLR.3	0.95940886099367	0.8463812675657376	RPE1 DDA
@AF1DIMSAQASSGSTSVLR.3	0.9256431882464768	0.833402774680252	RPE1 DDA
@AF1E1NST1FDELTATYK.2	0.944561288351254	0.85669404069689	RPE1 DDA
@AF21DEPVAAK.2	0.8771950577610999	0.7686046734882266	RPE1 DDA
@AF2IDIIR.2	0.9783036698994739	0.9037931887352717	RPE1 DDA
@AF2SRSYTSGPGSR.2	-0.4489307948200625	0.360031702743544	RPE1 DDA
@AFA1IIDK.2	0.9955787493086726	0.92060941845649	RPE1 DDA
@AFAAVPTSHPPEDAPAQPP3PGPAA2PEQLSFR.5	0.469510399178476	0.4643280815768934	RPE1 DDA
@AFADA1EVIPSTLAENAGLNPISTVTELR.3	0.9700216258301431	0.8528355279821961	RPE1 DDA
@AFAGPL2PAK.2	0.8896062252248554	0.7682082036255894	RPE1 DDA
@AFAMIIDK.2	0.9904340322578655	0.9363087250808403	RPE1 DDA
@AFAMIIDKLEEDISSSMTNSTAASRPPVTLR.4	0.9131617069062931	0.7883961222731789	RPE1 DDA
@AFCEPGNVENNGVLSFIK.3	0.8964970828579312	0.8377214296536777	RPE1 DDA
@AFDGAGS2LGR.2	0.9773489372328239	0.8906384774988481	RPE1 DDA
@AFDMISQR.2	0.9837272210909074	0.8876542630460459	RPE1 DDA
@AFDTAGNGYCR.2	0.9862060252385967	0.9325059818994191	RPE1 DDA
@AFDYFNLAANAGNSHA1AFLGK.3	0.9684582627062135	0.8449306137080963	RPE1 DDA
@AFEESLSTLK.2	0.9769145443405383	0.8596514014122898	RPE1 DDA
@AFEIFTDNK.2	0.7367051786510443	0.7971903223275907	RPE1 DDA
@AFELMHSGK.2	0.9545414138613109	0.8418531355372482	RPE1 DDA
@AFEVMDEFDGR2FR.2	0.7019408824141735	0.5840531472817794	RPE1 DDA
@AFEVMDEFDGR2FR.3	0.8398346506570976	0.7200951858893001	RPE1 DDA
@AFG1Q2IFGPHR.3	0.9526235275719309	0.8116874638826048	RPE1 DDA
@AFGPGLEPTGCIVDKPAEFTIDAR.3	0.9684542722230433	0.8141521241011876	RPE1 DDA
@AFGPGLQGGSAG2PAR.2	0.9130175839120767	0.783070962059387	RPE1 DDA
@AFGPGLQGGSAG2PARFTIDTK.2	0.9333515286378996	0.7953539885377329	RPE1 DDA
@AFHPQTGLPLLS2PVPQRK.3	0.9360204576361157	0.7756221365703254	RPE1 DDA
@AFIHHELLAYLYSSADQSSL1EESADQAQRR.4	0.5244867673165107	0.572157790753236	RPE1 DDA
@AFKG2GHWLPAAGLAGNR.3	0.975378915178556	0.8320936627280128	RPE1 DDA
@AFKPEETSSN2DPP2PPVLNNSHPVPR.4	0.8223486591829041	0.6842242401109975	RPE1 DDA
@AFLQ3YSHEVSLTAD2RK.3	0.37468058143028293	0.5147966232984211	RPE1 DDA
@AFMEALQAGADISMIGQFGVGFYSAYLVAEK.3	0.9522227213216781	0.8233822891479496	RPE1 DDA
@AFMESS2LQK.2	0.8447765346075544	0.7781430373382974	RPE1 DDA
@AFMG3PVQK.2	0.5770007359449992	0.7627577402763736	RPE1 DDA
@AFMPSILQNET4GALLSGSPPPAQPAAPSTTSAPPLPPR.4	0.848828659887645	0.6474137966575789	RPE1 DDA
@AFNQES2LRK.2	0.6114846787899533	0.5548298295557335	RPE1 DDA
@AFNSSSFNSNTFLTR.3	0.9586509649320262	0.8860844930289121	RPE1 DDA
@AFNSTLPT1AQ1EK.2	0.9844326395406161	0.8517835053117373	RPE1 DDA
@AFPQLGGRPGPEGEGSLE2QPPPLQTQACPESSCLREGEK.4	0.17738720060453955	0.30837495940276083	RPE1 DDA
@AFQNQENSVNQEIEQFQQAIEK.3	0.9719313486336852	0.8714069751724863	RPE1 DDA
@AFR2STIQDQQLFDRK.3	0.9499428841172627	0.8100888393013213	RPE1 DDA
@AFRS2TIQDQQLFDRK.3	0.9828016180473533	0.8640891612433275	RPE1 DDA
@AFSETEQTK.2	0.9983908388337625	0.9420972131071175	RPE1 DDA
@AFSSR2YTSGPGSR.3	0.976190078271737	0.8668829522092704	RPE1 DDA
@AFSSR2YTSGPGSRISSSSFSR.3	0.649198715238906	0.5989094249238465	RPE1 DDA
@AFTGREFDELNP2AQR.2	0.9423688596241421	0.8311858057582007	RPE1 DDA
@AFTHTAQYDEAISDYFR.2	0.900084071550576	0.7658226206459753	RPE1 DDA
@AFTYINLDK.2	0.8295564267267871	0.7542072383182195	RPE1 DDA
@AFVDFLSDEIK.2	0.9914038492589465	0.8890369643090721	RPE1 DDA
@AFVED2EDEDGAGEGGSSLLQKR.3	0.8401562263237308	0.7206543617200709	RPE1 DDA
@AFW1AIGGDRDEIEGL22DEEH.3	0.7746869487085887	0.6664380045784297	RPE1 DDA
@AFYPEEISSMVLTK.3	0.9016220551541633	0.7614597214342435	RPE1 DDA
@AG1SSNQSI2SPVLDAVPR3PSRER.4	0.678245879779698	0.6245752998016012	RPE1 DDA
@AG1SSNQSISSPVLDAVPR3PSRER.4	0.726865351255773	0.6025047073269175	RPE1 DDA
@AG1SYYNSPGLHVQH1G3SHGITRPSPR.5	0.2774654721369782	0.4323957486623744	RPE1 DDA
@AG1VPSR2CPSITHGPR.3	0.9534000336284945	0.7875250040053127	RPE1 DDA
@AG2AHVWRPGSR.2	0.8703803045581435	0.8082467926249353	RPE1 DDA
@AG2ISTLDSLDFARY2DDGNR.3	0.9719285713131662	0.8549608095111707	RPE1 DDA
@AG2LKDPEIAELFFKEDPEK.3	0.8981051987038166	0.7786849921897625	RPE1 DDA
@AG2LQLSS1SAGNSSLRR.3	0.9257568728776087	0.7937204760853078	RPE1 DDA
@AG2MEVLSETSSSRPGGYR.3	0.9780300424702412	0.8927579373459061	RPE1 DDA
@AG2PAPSNRLND2PTLK.2	0.9526183713306078	0.7854642673231924	RPE1 DDA
@AG2PGEEQAHSCSTLSLLSEK.3	0.7462411913401341	0.652434565309947	RPE1 DDA
@AG3EDEEEEEEGRR.3	0.9125719168423416	0.795298443291278	RPE1 DDA
@AG3GVDNVDLEAATR.2	0.9521512439213188	0.8223557376982429	RPE1 DDA
@AG3PSGSSADEDTFSSSSAPIVFK.3	0.913303293353495	0.7750324234043012	RPE1 DDA
@AGAA2PLN2PLSSAVPSLGK.3	0.9927202831782385	0.9274505511881083	RPE1 DDA
@AGAEEGGQGQAAGGQQVAEQGPEPAEDGGHLASEPEVQPSDRSPLEH22PEK.4	0.8431925516435421	0.6380276616728646	RPE1 DDA
@AGAG1ITQHSSNA2PINR.3	0.8646113471427151	0.7471921680740157	RPE1 DDA
@AGAGMITQHSSNA2PINR.3	0.912365992296111	0.7662362879242306	RPE1 DDA
@AGAPGAL2PSYDGGLHGLQSK.2	0.8892062386566443	0.7765922709869874	RPE1 DDA
@AGAPGESLECPAELRPQVPQPP2PAAVPRPP2NPPAR.4	0.8404038262217429	0.6969728375188733	RPE1 DDA
@AGAPHALAPHPDRF2HDR.5	0.9824233033605622	0.8364079209360228	RPE1 DDA
@AGAVNNQ2RPQ2HS2GEFSLLHDHEAWSSSGSSPIQYLK.4	0.8022079666220946	0.621398221107604	RPE1 DDA
@AGAVNNQSRPQ2HSSGEFSLLHDHEAWSSSGSSPIQYLK.4	0.879131299233207	0.6912312774247271	RPE1 DDA
@AGAVPS2PSTPAPPSAK.2	0.9034580850845495	0.8212106046620731	RPE1 DDA
@AGDEMDLEGISMDAPGYM2DGDVLSK.3	0.4600418217366846	0.475269616777948	RPE1 DDA
@AGDKPHMQTYEVDLNK.3	0.655737421393785	0.640440627112704	RPE1 DDA
@AGDQLGSSSQA2PGLLSFSVASASRPGRR.4	0.6715311078085577	0.6036683316670954	RPE1 DDA
@AGDTLSGTCLLIANK.2	0.9824534524737384	0.8558355410386405	RPE1 DDA
@AGEGLWVILHLYK.3	0.9254207683614	0.7866355104964574	RPE1 DDA
@AGEPDGESLDEQPSSSSSKRSLL2R.3	0.6489392009070903	0.571444566033139	RPE1 DDA
@AGEPN2PDAEEANSPDVTAGCDPAGVHPPR.5	0.6691818417362478	0.5475500337972694	RPE1 DDA
@AGFTAAYSEK.2	0.9783328101722982	0.8934759109611097	RPE1 DDA
@AGG2PAPGPETPAISPSK.2	0.886015906521867	0.7539066984148675	RPE1 DDA
@AGGLGAEETPPTSVSESLPTLSDSDPVPLAPGAAD2DEDTEGFGVPR.4	0.3008984836953842	0.4005990888832317	RPE1 DDA
@AGGPATPLSP3RLSR.3	0.994040092937819	0.9251381012213767	RPE1 DDA
@AGGSAALSP2K.2	0.7279568340262101	0.6481687612515847	RPE1 DDA
@AGGSPAPGPETPAI2PSK.2	0.6366801249431877	0.5183072006922753	RPE1 DDA
@AGGTSSPSPVVFTVG2PPSGS3PPQGPR.4	0.9300020664641442	0.729787940472405	RPE1 DDA
@AGGV1V1PEGADTVSRP2PDYP1LPTIPLSAFSDPK.4	0.9491588600303523	0.8143400418004748	RPE1 DDA
@AGHVLSS2AGN2APNSPMAMLHIG2NPER.3	0.949903386668149	0.7894628526995238	RPE1 DDA
@AGHVLSS2AGNSAPNSPMAMLHIGSNPER.3	0.8977214731154001	0.7409251909488679	RPE1 DDA
@AGIHT2GSLSSR.2	0.9628348797869655	0.8644080107349674	RPE1 DDA
@AGKPHLVLGLLWQIIK.3	0.7498318375769587	0.6567094055986594	RPE1 DDA
@AGKPVICATQ1LE21IK.3	0.7255124263243697	0.7230471985000686	RPE1 DDA
@AGLE2GAEPGDGD2DTTK.2	0.9464629939437069	0.8120120685776863	RPE1 DDA
@AGLGSPERPPK3SPG2PR.3	0.9598519575879929	0.8099724274347415	RPE1 DDA
@AGLLNTSGTK.2	0.9741716130115746	0.8963055899023147	RPE1 DDA
@AGLLSQAK.2	0.9772467602465428	0.9061480000611325	RPE1 DDA
@AGLSEEDD2LVDVYYR.2	0.9194989383715466	0.828753344264903	RPE1 DDA
@AGMS2NQSIS2PVLDAVPR3PSRER.3	0.5479989432313204	0.5212828903499886	RPE1 DDA
@AGMSSNQSI22PVLDAVPRTP2RER.3	0.4399342612230765	0.4557204100369233	RPE1 DDA
@AGMSSNQSI2SPVLDAVPR3PSRER.4	0.7317794585136179	0.6637190261618023	RPE1 DDA
@AGMSYYNSPGLHVQHMGTSHGITRP2PR.5	0.6266091111369199	0.5159786944779188	RPE1 DDA
@AGN2D2EEDDANGRVELILEPK.3	0.9116325234332476	0.7045794252076645	RPE1 DDA
@AGN2DSEEDDANGRVELILEPK.3	0.8985086217739281	0.7043241213889728	RPE1 DDA
@AGNFIGWLHIDGANLSVLLVEHALSK.4	0.9738583142021449	0.8530043212892633	RPE1 DDA
@AGNFYVPAEPK.2	0.9789315630100759	0.8975829292722279	RPE1 DDA
@AGNGLL13PCYTANFVAPEVLK.3	0.9804651325911334	0.8788691820990259	RPE1 DDA
@AGNNMLLVGVHGPR.3	0.9024505626662799	0.724514229197412	RPE1 DDA
@AGPCSLSQGNL2PNWPR.3	0.9440143867533979	0.7725471543652913	RPE1 DDA
@AGPDAVTLQAVTHDNEWEML2PQPVQK.3	0.9903045052468631	0.8813206639934462	RPE1 DDA
@AGPPAPAPPAPIPPPAPSQS2PPEQPQS1E1R.4	0.7125514596043951	0.6091050332636196	RPE1 DDA
@AGPSQHSSPAV2DSLP2NSLK.3	0.5914277315851711	0.5278156690888096	RPE1 DDA
@AGPTLTDENGDDLGLPP2PGDTSYYQDQVDDFHEAR.3	0.7657958940274785	0.639340219828481	RPE1 DDA
@AGPTLTDENGDDLGLPP2PGDTSYYQDQVDDFHEAR.4	0.9170393330891262	0.8031372698138961	RPE1 DDA
@AGPVAVQVK.2	0.9492569912953518	0.8341013283137264	RPE1 DDA
@AGQ2VIGLQ1GTNK.3	0.7387874618840456	0.6751258455714896	RPE1 DDA
@AGQAVDDFIEK.2	0.9842588231723347	0.8039542874647634	RPE1 DDA
@AGQDMGLEHGFEKPLDSAM2AEEDTDVR.4	0.9059700584873797	0.7776244592297444	RPE1 DDA
@AGQGHDVLRAD2HEGEVAEGKLPSPPGPQELLDSPPALYAEPLDSLR.4	0.5647489488880441	0.5616760707928092	RPE1 DDA
@AGQGHDVLRAD2HEGEVAEGKLPSPPGPQELLDSPPALYAEPLDSLR.5	0.7582920176903096	0.6273801101067129	RPE1 DDA
@AGQMVTVWAAGAGVAHSPPSTLVWK.3	0.9546955650794658	0.7486470404519789	RPE1 DDA
@AGRHEYALPLAPPEPEYA3PIVER.3	0.8089844805688149	0.6783985242115065	RPE1 DDA
@AGS2TPGDAPPAVAEVQGR.3	0.9504320040996479	0.8129406148359378	RPE1 DDA
@AGSCCL2PGGR.2	0.9821997679527796	0.8853261740527454	RPE1 DDA
@AGSCCL2PGGRAELEGRDK.3	0.9689679862267581	0.8765453174384304	RPE1 DDA
@AGSEPETSRP2PLGSY2PIR.2	0.9676222749876733	0.8619606692154326	RPE1 DDA
@AGSI2PGSPPYPQSRK.3	0.8354663371902982	0.6759845033517659	RPE1 DDA
@AGSISTLDSLDFARY2DDGNRETDEK.4	0.6715873574704823	0.5729147893292938	RPE1 DDA
@AGSLQLSSMSAGN2SLRR.3	0.9823163145029412	0.8742425926402501	RPE1 DDA
@AGSLQLSSMSAGNS2LRR.3	0.9835012471849833	0.8549674201137394	RPE1 DDA
@AGSPLCNSNLQD2EEDIEPSYSLFR.3	0.9951608533839786	0.9105413233157678	RPE1 DDA
@AGSPLCNSNLQD2EEDIEPSYSLFREDTSLPSLSK.3	0.9836948707647319	0.8770197929652538	RPE1 DDA
@AGSR2DVTHHAVTSQLPQVPAGAGSRPIGEQEEEEYETK.4	0.7063400262340932	0.5767435367839606	RPE1 DDA
@AGSSSLTQVTDLAPSLHDLDNIFDN2DDDELGAVSPALR.3	0.8460888617209257	0.7412433335639061	RPE1 DDA
@AGTFIAPPVYSNI3PYQ2HLRSPVR.3	0.9729891749122882	0.7637454193998069	RPE1 DDA
@AGTFQAFEQFGQQLLAHGHYA2PEIK.4	0.28556538368107326	0.3398417491378972	RPE1 DDA
@AGTLSITEFAD1L2GNAGGFRSR.3	0.9496770292120731	0.7552424670542172	RPE1 DDA
@AGTQIENIDEDFRDGLK.3	0.5604740851276544	0.516204960572653	RPE1 DDA
@AGTV2PGKEDPVSSR.2	0.9743261649189403	0.8769359741079403	RPE1 DDA
@AGVESSPAADTTEL2PCR2PSTPR.3	0.9233692853505027	0.7895086349669539	RPE1 DDA
@AGVESSPAADTTEL2PCRSPSTPR.3	0.8347146158376436	0.6997705267111287	RPE1 DDA
@AGVFPSN4VR.2	0.8555123186312743	0.6903037881500562	RPE1 DDA
@AGVLAHLEEER.2	0.8771586580779952	0.7112935004731769	RPE1 DDA
@AGVLEELGPWGD2LEETGAATGSR.2	0.7628737913702569	0.6739051985844757	RPE1 DDA
@AGVLGGPA3PASGPGPA2AEPAVTEPGLGPDPK.3	0.9782611946527162	0.8464735445100734	RPE1 DDA
@AGVLGGPA3PASGPGPASAEPAVTEPGLGPDPK.3	0.9734842821757531	0.8319449389499647	RPE1 DDA
@AGVLGGPA3PASGPGPASAEPAVTEPGLGPDPK.4	0.9853911968389036	0.8564737078022657	RPE1 DDA
@AGVVNGTGAPGQ2PGAGR.2	0.9370960760169941	0.8260274732216462	RPE1 DDA
@AGYLSDGD2PERPAGPP2PTSFRPYEVGPAAR.4	0.9451253844744949	0.8264976410741294	RPE1 DDA
@AGYPQYVSEILEK.2	0.870304075288986	0.7555716089887818	RPE1 DDA
@AGYYFDGISR.2	0.9134404535412299	0.8566823326195256	RPE1 DDA
@AH2IQI1K.2	0.8306067380329817	0.7752327412028146	RPE1 DDA
@AH2LLFENSDSFSEDSSTLGR.3	0.9778554152779015	0.8610522850599915	RPE1 DDA
@AH2PALGVHSFSGVQR.3	0.9568846365856567	0.8167400305959065	RPE1 DDA
@AH2SPA2LQLGAVSPGTLTPTGVVSGPAATPTAQHLR.4	0.9566111687760789	0.8469151412494016	RPE1 DDA
@AH2SPASLQLGAVSPGTLTP3GVVSGPAATPTAQHLR.3	0.6843740950812867	0.5475848639586582	RPE1 DDA
@AH3FSHPPSSTK.2	0.9903345331386366	0.887977189243733	RPE1 DDA
@AH3PTPGIY1GR.2	0.9405277345089951	0.7931955616102473	RPE1 DDA
@AHAAQVTCVAASPHK.4	0.890030310318539	0.7898738795477301	RPE1 DDA
@AHASGALDEGTGQVYPTE2TGFSDNPRLPSPGLHGQR.5	0.20163934260323677	0.4612052665062184	RPE1 DDA
@AHEILPNLVCCSAK.3	0.9728068114614914	0.9037008177414532	RPE1 DDA
@AHFNAMFQPS2P3RRPGFSPTSHR.4	0.960750639599309	0.8513471242640331	RPE1 DDA
@AHFPLGANPFLERPQ2FISPQSCDAQGQR.3	0.9320243085770008	0.8206045143269194	RPE1 DDA
@AHGLSLIP2TGLCSPDLVNR.2	0.8546861101746632	0.7928551830582677	RPE1 DDA
@AHGLSLIPSTGLC2PDLVNR.2	0.8554325355301959	0.7861617460407242	RPE1 DDA
@AHGPGLEGGLVGKPAEFTIDTK.4	0.9150072949812927	0.7790362183092192	RPE1 DDA
@AHGSEPPSVPGLPDQ2SPVPR.3	0.7282829258572082	0.619631694770284	RPE1 DDA
@AHIAQLCEK.2	0.9670676569651045	0.8304766753994728	RPE1 DDA
@AHLPLGQSN2CGSVLPPSLAA1AK.4	0.6251062863722503	0.5553612101469602	RPE1 DDA
@AHLTVGQAAAGG2GNLLTER.2	0.9647161242536045	0.8174377069573701	RPE1 DDA
@AHPLQLEQS2DPSN2IDGPDHLR.3	0.7387363485321845	0.5683986437198729	RPE1 DDA
@AHPPR2PPPRPQR.4	0.9664544808654174	0.8599786501677282	RPE1 DDA
@AHQGTGAGI2PVILNSGEGK.2	0.9356325412967874	0.8087077460214145	RPE1 DDA
@AHQVVEDGYEFFAK.3	0.9803374905654925	0.8976980916357277	RPE1 DDA
@AHSDYDSVFHHLDLEMLS2PQH2PVNQFANTSETNTSDK.4	0.8774176413119085	0.7091918595722941	RPE1 DDA
@AHSGAQGLLAAQK.3	0.9132287142688151	0.8316774001481004	RPE1 DDA
@AHSLTTAG2PNLAAGTSSPIRPVS2PVLSSSNK.3	0.9381812688952036	0.7923869778652521	RPE1 DDA
@AHSLTTAGSPNLAAGTSSPIRPV2SPVLSSSNK.4	0.8299076594122028	0.6395701763348076	RPE1 DDA
@AHSPMIAVGSDDS2PNAMAK.3	0.9692786371002935	0.8333362883009319	RPE1 DDA
@AHT2PAPAPRPTPRPVP1K.3	0.8291081404508333	0.7281194279381835	RPE1 DDA
@AHTDFFEAFK.3	0.9592973537656723	0.8918499817865626	RPE1 DDA
@AHTFSAQ2GYRVPGPQPGHK.3	0.5713267559868342	0.5105140161989582	RPE1 DDA
@AHVIVMAATNRPNSIDPALRR.5	0.8950798978237304	0.783746123690105	RPE1 DDA
@AHYDLRHTFSGVASVE2SSGEAFHVGK.5	0.7134616180727159	0.6168334551057213	RPE1 DDA
@AHYSH31P1RSPSK.2	0.7969766752250729	0.6706785905997565	RPE1 DDA
@AHYSH3MPMRSPSK.3	0.27945230775694085	0.405373565573249	RPE1 DDA
@AI2PSIK.2	0.9866718537542954	0.90789106655044	RPE1 DDA
@AIAFTQYPQYSCSTTGSSLNAIYR.3	0.9484744061051005	0.8243680892347415	RPE1 DDA
@AIEPPPLDAVIEAEHTLR.3	0.763704359663546	0.6750201470180545	RPE1 DDA
@AIEPPPLDAVIEAEHTLRELDALDANDELTPLGR.4	0.9798710042012484	0.8137552552122014	RPE1 DDA
@AIEQADLLQEEDESPR2VLEEMGLA.3	0.8578040666459471	0.795376379774603	RPE1 DDA
@AIFDGASTPTHHLSLHSDDSS3K.3	0.6142713040284491	0.5811153166384886	RPE1 DDA
@AIFTTGQGASAVGLTAYVQRHPVSR.4	0.8133257334893047	0.6620139729704131	RPE1 DDA
@AIFYINK.2	0.6709992843505937	0.8122166391882907	RPE1 DDA
@AIGRLS2MAMISGLSGRK.3	0.9659375751545052	0.8503057510129868	RPE1 DDA
@AIIASNIMYIVGQYPR.3	0.9978823447673474	0.9196944429020674	RPE1 DDA
@AIIDEFEQK.2	0.993221345354693	0.9422548152867878	RPE1 DDA
@AIIRENEFSFEDNAIRGGK.4	0.90819268552217	0.7635297458359002	RPE1 DDA
@AIKELGDHVTNLR.3	0.7956154207511532	0.6345675177698176	RPE1 DDA
@AILDAEPGPRPALQP2PSIRLPLDAPLPGSK.4	0.9858829634060847	0.8771271961472912	RPE1 DDA
@AILILDNDGDR.2	0.9277070006656174	0.8652936160993989	RPE1 DDA
@AILQQLGLNSTCDDSILVK.2	0.9097622500864817	0.7082145905794675	RPE1 DDA
@AILVDLEPGT1DSVR.3	0.03239908177476816	0.48557944495508487	RPE1 DDA
@AILVDLEPGTMDSVR.2	0.9969013695174729	0.9423692820728361	RPE1 DDA
@AILYNYR.2	0.9982739933267173	0.9556709301721785	RPE1 DDA
@AIM1ASQSL1CGHQDVMVAGGMES1SNVPYVMNR.4	0.988004617762013	0.876460720224512	RPE1 DDA
@AIMAH1TVEEIYK.2	0.7790923239346002	0.68674538103082	RPE1 DDA
@AINEAYK.2	0.9986729103568737	0.9612441621582819	RPE1 DDA
@AINILLEGNSDTTSWETVGCK.3	0.9500663015662124	0.7037406553767259	RPE1 DDA
@AINPS1AAPSSPSLSHHQ1MGPPGTGFHGSTVSSPQSSAAT3PG2PSLCR.5	0.6204258349991771	0.530075516576406	RPE1 DDA
@AINPSMAAPSSPSLSHHQ1MGPPGTGFHGSTVSSPQSSAAT3PG2PSLCR.5	0.6384659791194924	0.5396575666537722	RPE1 DDA
@AIPELDAYEAEGLALDDEDVEELTA2QR.3	0.8334915386447296	0.7044204959147318	RPE1 DDA
@AIPELDAYEAEGLALDDEDVEELTA2QREAAER.4	0.8321572079393119	0.7011002210578798	RPE1 DDA
@AIPPERH2PHHLK.3	0.9406359784356516	0.8571516454149283	RPE1 DDA
@AIPQLQGYLR.2	0.7404196304475184	0.7903565817786855	RPE1 DDA
@AIPVAQDLNAPSDWD2R.2	0.915766683398767	0.800451765521724	RPE1 DDA
@AIRI2PR.2	0.9829263370928508	0.8826540022402619	RPE1 DDA
@AIRLELQGPRG2PNAR.3	0.9670640835034554	0.851039411181633	RPE1 DDA
@AISSTEAVLNNR.2	0.949260228474358	0.8457161288670234	RPE1 DDA
@AISSYFVSTMSSSIK.3	0.8764130171333593	0.7274861285499845	RPE1 DDA
@AITGA2LADI1AK.2	0.7552868055572433	0.6583360695914225	RPE1 DDA
@AITGA2LADIMAK.2	0.8775011300202831	0.7130584549433778	RPE1 DDA
@AITHLNNNF1FGQK.3	0.9774363237454462	0.8910368415753636	RPE1 DDA
@AITHLNNNFMFGQK.2	0.9644891322446	0.822289734737603	RPE1 DDA
@AITIAGVPQSVTECVK.3	0.7907096449442239	0.6812907498462377	RPE1 DDA
@AITTSLTTK.2	0.989029414532088	0.8833615921376738	RPE1 DDA
@AIVAIENPADV2VISSRNTGQR.3	0.7576256244822842	0.6628546163127893	RPE1 DDA
@AIVK2PI1CHEK.3	0.43206824773692143	0.5673540533650345	RPE1 DDA
@AIWAALQTQTSNAAK.2	0.8337132690658967	0.7819041928506134	RPE1 DDA
@AIWHAFTALDQDHSGK.4	0.9073341931986825	0.7265009932816402	RPE1 DDA
@AK2ELTLTPDPAPPMAHSPLHR.3	0.6953105860181543	0.6001303011943784	RPE1 DDA
@AK2LDGVTNDR.2	0.9935693155772676	0.9466147984474427	RPE1 DDA
@AK2PAPGLASGDRPPSVSSVHSEGDCNR.4	0.7475738970073209	0.6533683857258035	RPE1 DDA
@AK2PMFPALGEASSDDDLFQSAK.3	0.519679685650082	0.5885006752551667	RPE1 DDA
@AK2PTPESSTIA2YVTLRK.3	-0.30393447484728175	0.08106935141691773	RPE1 DDA
@AK3P3PEPFDSETRK.3	0.80413998561753	0.6355538658571904	RPE1 DDA
@AK3TQDVNAGEGSEFADSGIEGATTDTDLLSR.3	0.981023330228745	0.8275662653009095	RPE1 DDA
@AKLEAQE1PSQLFTLGASEH2PLK.4	0.9006169923557449	0.7037503764945077	RPE1 DDA
@AKNEQEHHAGGD2QK.2	0.9168854033858937	0.8204511108759958	RPE1 DDA
@AKPPPGGGEQEPPPPPAPQDVEMK.3	0.7847217300111998	0.6625553981978636	RPE1 DDA
@AKPYHL2TSSVFR.3	0.8911674475965561	0.7766437826911086	RPE1 DDA
@AKSP3PESSTIASYV3LRK.3	0.905554031089104	0.7444061374320925	RPE1 DDA
@AKSP3PESSTIASYVTLR.3	0.9887632649790571	0.9085177406615996	RPE1 DDA
@AKSP3PESSTIASYVTLRK.4	0.9131102818972009	0.7435000341672084	RPE1 DDA
@AKWDKFEL1MESHQL1IK.4	-0.7453918071421285	0.08535628315266053	RPE1 DDA
@AL1DEED1DDVVDADEYLIPQQGFFS2PSTSR.3	0.8515238085648474	0.6864971248438035	RPE1 DDA
@AL2FDNRGEEHR.3	0.9911630341706636	0.9429243698312446	RPE1 DDA
@AL2GRA2PVPAPSSGLHAAVR.3	0.4459248019915011	0.45478266562406244	RPE1 DDA
@AL2ITLVQEPPPVSTVVHFK.3	0.46207140053933154	0.49805180963392814	RPE1 DDA
@AL2QLAEVEEK.2	0.9598700636537258	0.8345024845272578	RPE1 DDA
@AL2SGGSITSPPL2PALPK.3	0.7205838890779226	0.6014865496546402	RPE1 DDA
@AL2SLHGDDQD2EDEVLTIPEVK.2	0.9999587990406374	0.9827618923020759	RPE1 DDA
@AL4QK1VDK.2	0.7109832830508229	0.5969941740781672	RPE1 DDA
@ALAAQGLPVSCTAE2PTPQALATGIRK.3	0.891573021663822	0.7188478890929455	RPE1 DDA
@ALAAVPSAGSVQRVP2GAAGGK.3	0.9899293306523204	0.8796610740610386	RPE1 DDA
@ALAEEA2EEELP2DVDLNDPYFAEEVK.3	0.9653424796466202	0.7874025100989337	RPE1 DDA
@ALAKM1GGAGPG22LEAR.2	-0.49387462403522236	0.15685145335455752	RPE1 DDA
@ALAP2PPAEFIYYCVDEDELQPYTNRR.4	0.6668526228250216	0.6570953410964016	RPE1 DDA
@ALAPADL1EHH2GSQGPLLTTGDLGK.3	0.9568311521064955	0.8268803740056644	RPE1 DDA
@ALASL1TYK.2	0.9962241701455792	0.9231339602148966	RPE1 DDA
@ALCGFTEAAAQAAYLVGVSDPNSQAGQQGLVEPTQFAR.4	0.8633704287876004	0.699899831384869	RPE1 DDA
@ALD4YMLR.2	0.9894022775456854	0.9314941201346959	RPE1 DDA
@ALDFDISETR.2	0.9609377167642379	0.8702676340469833	RPE1 DDA
@ALDVGSGSGILTACFAR.2	0.9768610588957604	0.8955554349407786	RPE1 DDA
@ALEAASLSQHPPSLCI2D2EEEEEER.4	0.8282373072203091	0.6779324181610187	RPE1 DDA
@ALEAASLSQHPPSLCI2DSEEEEEERK.3	0.7640696927229992	0.6536843538199042	RPE1 DDA
@ALEATTEHIR.3	0.9152988434788031	0.7533652909092607	RPE1 DDA
@ALEEALSIQ3PPS2PPTAFGSPEGAGALLR.3	0.8817990843718717	0.7559225863368072	RPE1 DDA
@ALEI2PR.2	0.9933336571273351	0.938021040159766	RPE1 DDA
@ALEIYQTK.2	0.9573543813672505	0.866729901199134	RPE1 DDA
@ALELEQERK.3	0.771216966533287	0.6632677797991453	RPE1 DDA
@ALELPLAAS2IPRPR3PSPESHR.3	0.9601257768808035	0.8571859613447932	RPE1 DDA
@ALELPLAAS2IPRPRTP2PESHR.3	0.9311541004979774	0.7971068540247563	RPE1 DDA
@ALELPLAASSIPRPR3P2PESHR.4	0.47441778900028353	0.46325032845103453	RPE1 DDA
@ALENGDADEPSF2DPEDFVDDVSEEELLGDVLK.3	0.9552266207737384	0.834560872639697	RPE1 DDA
@ALESGDVNTVWK.2	0.9647157330472669	0.7937169227212588	RPE1 DDA
@ALEVAGPDGQASAISPA2PR.3	0.933184296284388	0.7444210658234631	RPE1 DDA
@ALEYSNGIFDCQ2PTSPFMGSLR.3	0.9503819593528406	0.8526122843940909	RPE1 DDA
@ALGFPLERPK.2	0.9593587069795243	0.8013359286019615	RPE1 DDA
@ALGGED2ENEEELGDEA1MALDQSLASLFAEQK.4	0.9633658858783335	0.8334822209769726	RPE1 DDA
@ALGQNPTNAEVLK.2	0.9953987103602531	0.8661800332534806	RPE1 DDA
@ALGVTEDR.2	0.9995258664115592	0.9790817851776298	RPE1 DDA
@ALHSFITPP3TPQLRR.3	0.3906141015297282	0.519931050639888	RPE1 DDA
@ALIAAQYSGAQVR.3	0.9791861982644866	0.8568013082974093	RPE1 DDA
@ALIESLNQKPQTAGDQPPPTDTTHATHRK.4	0.5639819135421136	0.5548025964018122	RPE1 DDA
@ALINADELASDVAGAEALLDRHQEHK.4	0.8808628793042798	0.7161328924097512	RPE1 DDA
@ALIVVQQGMTPSAK.2	0.877746942132207	0.7928684416187977	RPE1 DDA
@ALLDFEDK.2	0.9959262281557006	0.954456542346675	RPE1 DDA
@ALLELQLEPEELYQTFQR.2	0.9692655616219147	0.8503268043676697	RPE1 DDA
@ALLEVLGR.2	0.9127932096491813	0.8843560774485402	RPE1 DDA
@ALLFSNN3QELHPDPFQTEDPFK.3	0.8677776682999516	0.714403243651297	RPE1 DDA
@ALLFTHDQFQDK.3	0.6634634976816696	0.6787646702694943	RPE1 DDA
@ALLHWACDR.2	0.9220572960238234	0.7611705930465621	RPE1 DDA
@ALLSPF2TPVR.2	0.21169444958460876	0.4273219830191257	RPE1 DDA
@ALMDEED1DDVVDADEYLIPQQGFFS2PSTSR.3	0.8318611634946627	0.6661933415762706	RPE1 DDA
@ALNQEQVIAVHIDNGF1R.3	0.8179443711328691	0.6292956250106013	RPE1 DDA
@ALPA3PQLPSR.2	0.9349530320908239	0.8163062668411784	RPE1 DDA
@ALPCQ2PDPELEAGSAPVQAPLALVPEEAER.3	0.9523782153400668	0.8447442244384555	RPE1 DDA
@ALPDSQQVPS2PA2KHSLGSDHSSVSTPK.4	0.23938918698982573	0.4844175240876779	RPE1 DDA
@ALPFWNEEIVPQIK.2	0.9918529448085514	0.8875442414851213	RPE1 DDA
@ALPL2SAEK.2	0.8880173144844452	0.8093108460423935	RPE1 DDA
@ALPLEAEVAPVK.2	0.9287109691219333	0.844214596284151	RPE1 DDA
@ALPNNTS2SPQPK.2	0.7340726635439031	0.6755607128586308	RPE1 DDA
@ALPQNDDH4V1QEHR.3	0.21844565635641233	0.5202172151854487	RPE1 DDA
@ALPQNDDH4VMQEHR.3	0.7378814890207855	0.612045318484524	RPE1 DDA
@ALPRRS32PIIG2PPVR.3	0.8353900071431126	0.6516517705495356	RPE1 DDA
@ALQ2PALGLR.2	0.9442646810381743	0.8293953592968817	RPE1 DDA
@ALQAD2PHSSSG1SEVHSPGEHSGQSQGPP3PPTTPK.3	0.9948915315814686	0.9403253735103174	RPE1 DDA
@ALQAD2PHSSSG1SEVHSPGEHSGQSQGPP3PPTTPK.4	0.9910066740276562	0.9183928430273783	RPE1 DDA
@ALQAD2PHSSSGMSEVHSPGEHSGQSQGPP3PP3TPK.4	0.9388090980370976	0.7771924276725135	RPE1 DDA
@ALQADSPHSSSGMSEVHSPGEHSGQSQGPP3PPT3PK.3	0.9415648232321429	0.8155397821369892	RPE1 DDA
@ALQAGQLENQAAPDDTQGSPDLGAVELR.3	0.9530366460911024	0.818067478288939	RPE1 DDA
@ALQHMAA1SSAQIVSATAIHNK.3	0.8604378052131644	0.7271738706213512	RPE1 DDA
@ALQHMTDFAIQFNK.3	0.9516434908218795	0.833687677650533	RPE1 DDA
@ALQLEEER.2	0.90584543614791	0.8369338803317533	RPE1 DDA
@ALQNCCSVP2PLPPEDAGTGGLR.2	0.9306736981247755	0.7902683667658257	RPE1 DDA
@ALQQYTLEPSEKPFDLK.3	0.9133088882952666	0.7247548215837829	RPE1 DDA
@ALQS1AS1SSAQIVSASVLQNK.3	0.9696657910830548	0.8223718884844955	RPE1 DDA
@ALQVGCLLR.2	0.9769567926625283	0.9038507909183691	RPE1 DDA
@ALRA2ESGI.2	0.9750693986102764	0.879926929957545	RPE1 DDA
@ALRF2YHLEGSQPRPGLHQGNR.5	0.6853078771154895	0.6119552813179545	RPE1 DDA
@ALRPPPPRPC3PVSTSPHLLVDQNLK.3	0.8477783163137672	0.7168608150014503	RPE1 DDA
@ALS13HGSVK2PISNGTFGFDGHTR.3	0.9438451251498883	0.8469478149980898	RPE1 DDA
@ALSDHHIYLEGTLLK.2	0.8610725424917192	0.6507283701736173	RPE1 DDA
@ALSDHHIYLEGTLLKPN1VTPGHACTQK.4	0.879559686014092	0.7461635909697852	RPE1 DDA
@ALSGGGSVA2PPP2PA1PK.2	0.9547885117475281	0.775499339473366	RPE1 DDA
@ALSM3HGSVK2PISNGTFGFDGHTR.3	0.9364753340059674	0.8094742533954602	RPE1 DDA
@ALSPLPTRT3PDPK.2	0.8110863412214918	0.6312714833268913	RPE1 DDA
@ALSSAVQASP32PGG2PSSPSSGQR.3	0.8606831498020178	0.7043928116887781	RPE1 DDA
@ALSSAVQASP3SPGGSPSSPSSGQR.3	0.9284203542687038	0.7779104592302737	RPE1 DDA
@ALSSAVQASPT2PGGSPSSPSSGQR.2	0.895977995928668	0.771399096139994	RPE1 DDA
@ALSSAVQASPTSPGGSPS2PSSGQR.2	0.9480414567408492	0.8174160263352733	RPE1 DDA
@ALSSGGSIT2PPL2PALPK.2	0.9145850035448759	0.7770763220504657	RPE1 DDA
@ALSSGGSITSPPL2PALPK.3	0.8698957976584266	0.7548563269247798	RPE1 DDA
@ALSTDPAAPNLK.2	0.9545607411621095	0.8431929192208705	RPE1 DDA
@ALTAHLYSLLQTQHALGDAFADLSQK.4	0.8727673854310632	0.7634657784994154	RPE1 DDA
@ALTLPGSSENEYIMK.2	0.9034754370000607	0.7347313755352282	RPE1 DDA
@ALTQTGGPHVK.2	0.9877858109371473	0.8950934304641676	RPE1 DDA
@ALTSELANARDE2KK.3	0.9913339453138748	0.88636457139759	RPE1 DDA
@ALTVGGFIEEEK.2	0.9634602743441623	0.8564052327154923	RPE1 DDA
@ALTVPELTQQMFDAK.2	0.9578590185742764	0.8229616455725633	RPE1 DDA
@ALVA3PGK.2	0.6475688735030225	0.7390949450253046	RPE1 DDA
@ALVDELEWEIAQVDPK.3	0.9535710096378602	0.8499905776895761	RPE1 DDA
@ALVDGPCTQVRR.3	0.9223989424682154	0.8236285815725289	RPE1 DDA
@ALVDHENVISCPHLGA2TK.3	0.878398663288767	0.6965947495260929	RPE1 DDA
@ALVEFESNPEE3REPGSPP2VQR.3	0.8441350732315174	0.7391259705204656	RPE1 DDA
@ALVEFESNPEETREPG2PPSVQR.3	0.9353027846510299	0.8194365726182884	RPE1 DDA
@ALVEFESNPEETREPG2PPSVQR.4	0.8887646780158531	0.7410815496455496	RPE1 DDA
@ALVEFESNPEETREPGSPP2VQR.3	0.4689906931717222	0.4702648630308681	RPE1 DDA
@ALVHQL2NESR.3	0.9357182457006625	0.8031364895509179	RPE1 DDA
@ALVLELCCNDESGEDVEVPYVR.2	0.9855800504418293	0.9115508505508806	RPE1 DDA
@ALVLPHIASHHQVDPTEPVGGAR.4	0.9543677420867298	0.8323348748180005	RPE1 DDA
@ALVNCQYSSATFSTGERK.3	0.9190761849532223	0.6821462925951396	RPE1 DDA
@ALVQQYEGQQRSPSES2CSSLT2PSPIHSAK.4	0.9156220632256009	0.7153922005640675	RPE1 DDA
@ALVQSLLAK.2	0.9358994796885899	0.8406428196740834	RPE1 DDA
@ALVSSES4LQR.2	0.9828194966752115	0.9107191800436012	RPE1 DDA
@ALVVPEPEPD2D2NQER.3	0.7932357485523995	0.6977064718487658	RPE1 DDA
@ALVVPEPEPD2DSNQER.3	0.4582281864493901	0.45849725983840617	RPE1 DDA
@ALYVVHP3SFIK.3	0.2690922234762636	0.3836894193295258	RPE1 DDA
@ALYYLQIHPQELR.2	0.9586757225536156	0.8150701711039317	RPE1 DDA
@ALYYLQIHPQELR.3	0.9758577619335782	0.8488073484117115	RPE1 DDA
@AM2QDGASQFQEVIR.2	0.9430906990969897	0.8111219459266266	RPE1 DDA
@AM2TTSIS2PQPGK.3	0.9791977580536476	0.8297167629798956	RPE1 DDA
@AM2TTSISSPQPGK.2	0.9850259564633012	0.9204522679614254	RPE1 DDA
@AMADEL2EK.2	0.9881825301662499	0.8605886017475302	RPE1 DDA
@AMAPT2PQI.2	0.9549363295172977	0.8579483914535994	RPE1 DDA
@AMDISAMPRG3PLYGQPSWWGDDEVDEK.3	0.7161357792407538	0.6538486020240696	RPE1 DDA
@AMDNH2DSEEELAAFCPQLDDSTVAR.3	0.9361504878809199	0.776138766126631	RPE1 DDA
@AMEALATAEQACK.2	0.9269900999052173	0.84694780099521	RPE1 DDA
@AMEELQDQEGWEYA2LIGWK.3	0.968787427270679	0.8317062160778848	RPE1 DDA
@AMGNLQIDFADPSR.2	0.9820966368148503	0.8873922044424495	RPE1 DDA
@AMLSEQNRA2PLPSGLL3PPQSGK.3	0.9292401763213974	0.7999468035212092	RPE1 DDA
@AMLSEQNRA2PLPSGLLTPPQSGK.3	0.9769897627252334	0.8843584183295374	RPE1 DDA
@AMLSTGFK.2	0.9915902751783432	0.9449635468005202	RPE1 DDA
@AMQGLTGR.2	0.9575664518638565	0.8871182888998327	RPE1 DDA
@AMSTTSIS2PQPGK.2	0.9909394442951307	0.9170209993366535	RPE1 DDA
@AMTILLEEAK.2	0.9330450981567026	0.8369122164634804	RPE1 DDA
@AMVLDLR.2	0.9977565098831517	0.9522439697017079	RPE1 DDA
@AN23SDSVFTETPSPVLK.3	0.9772740822814373	0.8685429265421096	RPE1 DDA
@AN2FESRL3PSR.3	0.9112192033354434	0.7910551936478085	RPE1 DDA
@AN2NLVLQADR.2	0.9933386338375436	0.9406646544014985	RPE1 DDA
@AN2PSLFGTEGK.2	0.9757970686435407	0.8606077068369486	RPE1 DDA
@AN2TSD2VFTE3PSPVLK.2	0.9701839613327288	0.8761249378423573	RPE1 DDA
@AN3PD2DI3EK.2	0.739753357421306	0.6429200438019035	RPE1 DDA
@AN4DVLESQK.2	0.7968182901105497	0.7110831471175048	RPE1 DDA
@AN4LEDRK.2	0.5762467997529367	0.5970346806765556	RPE1 DDA
@ANA2PQKPLDLK.3	0.9232490256937774	0.731360657449863	RPE1 DDA
@ANAPE1L2DGEYI2DVEEGEDAMTGDTDK.3	0.9656171827732032	0.8455411226938624	RPE1 DDA
@ANEFHDVNCEVVAVSVDSHFSHLAWINTPR.5	0.5309420702274945	0.5458971698721273	RPE1 DDA
@ANF2LPEK.2	0.9625163417673283	0.8869537928132714	RPE1 DDA
@ANGSWQEAVTPSSVTSPTEGPGSVHSD32N.3	0.7833623544101764	0.669961904041964	RPE1 DDA
@ANHFFTVTDPR.3	0.6730652136681005	0.6619833438241588	RPE1 DDA
@ANHGPG1A1NWPQFEEWSADLNR3LSR.3	0.5326910324294698	0.44570955546523816	RPE1 DDA
@ANHLGDSGG3PVK.2	0.9343777842491043	0.8348026005821072	RPE1 DDA
@ANHPMDAEVTK.3	0.6887587501731733	0.6163039094495348	RPE1 DDA
@ANHVSYKPT1TTTYEG2S1SLSR.3	0.9319154332708233	0.7516727639252236	RPE1 DDA
@ANHVSYKPTMTTTYEGSS1SL2R.3	0.9753454417174152	0.8772542789915823	RPE1 DDA
@ANIRDNGDGTYTVSYLPD1SGR.3	0.9669101849165211	0.8394803259696723	RPE1 DDA
@ANIRDNGDGTYTVSYLPDMSGR.3	0.9897855927539673	0.886178016052333	RPE1 DDA
@ANIVDQSHLHDS2QK.3	0.9552047002170261	0.8380010133212921	RPE1 DDA
@ANIVDQSHLHDSSQK.3	0.90802823210515	0.815182756714486	RPE1 DDA
@ANLLNNEAHAIT1QVTK.3	0.9361365172499729	0.8189477991291407	RPE1 DDA
@ANNIHS2PSFTHLDK.3	0.885892827675224	0.7168594827297917	RPE1 DDA
@ANRFEYLLK.3	0.9074019282637658	0.8571486635372954	RPE1 DDA
@ANSHFIEEQQAQQQLIVEQQDEQLELVSGSIGVLK.4	0.7716183007482549	0.6946040592231137	RPE1 DDA
@ANSISRL2DSK.3	0.9455924627684629	0.8442502132953189	RPE1 DDA
@ANTL2PVRFFVDK.2	0.8770031075824807	0.6406928728214114	RPE1 DDA
@ANVTPQ22SELRPTTTAALASGVEAK.3	0.42657892230773664	0.5494997278139084	RPE1 DDA
@ANVTVLDTQIR.2	0.9917559455343534	0.9158977507762961	RPE1 DDA
@AP22DEECFFDLLTK.2	0.9534087729694858	0.8327024564776971	RPE1 DDA
@AP2A2PLALHASR.2	0.9000988757088474	0.7371315137583543	RPE1 DDA
@AP2ASPLALHASR.3	0.9258215998852831	0.7919753625540396	RPE1 DDA
@AP2DS2LGTPSDGRPELRGPGR.3	0.9404100915587424	0.7604290332458512	RPE1 DDA
@AP2DTG2L2PPWDQDRR.2	0.9386938865336063	0.7909046175171512	RPE1 DDA
@AP2EAEPAADLID1GPDPAATGNLSSQLAG1NLGSSSVR.3	0.8157010716642029	0.6698642505669057	RPE1 DDA
@AP2HMSSSH2FPQLAR.3	0.9921158200627128	0.8653343216066622	RPE1 DDA
@AP2LDIKGPEVDVSGPK.3	0.9117946511996173	0.7889935299105707	RPE1 DDA
@AP2PAPSSVPLGSEKPSNVSQDR.2	0.6617419654853403	0.5281730961534437	RPE1 DDA
@AP2PAPSSVPLGSEKPSNVSQDRK.3	0.9312473441996114	0.7655065583978858	RPE1 DDA
@AP2PLGPTRDPVATFLETCREPGSQPAGPASLR.3	-0.4892422679871171	0.06365735075688994	RPE1 DDA
@AP2PPLSQVFQTR.2	0.9202545034286841	0.8023148309167267	RPE1 DDA
@AP2PPPPGSEAAP2PSK.2	0.7453287352063823	0.6188116331983362	RPE1 DDA
@AP2PRD2DAE2DAGK.3	0.9761099193961541	0.8388929497712251	RPE1 DDA
@AP2PSSR.2	0.8498640108957419	0.729244256447234	RPE1 DDA
@AP2PTKPLRR.3	0.9926734987794573	0.9295030938661986	RPE1 DDA
@AP2RDEGSLLLGSR.2	0.9810037599958215	0.8856534556485951	RPE1 DDA
@AP2RKDSLE2DSSTAIIPHELIR.3	0.9769817429497918	0.8405043889066174	RPE1 DDA
@AP2SDEECFFDLLTK.2	0.9279826724999025	0.7818260650768999	RPE1 DDA
@AP2VANVGSHCDLSLK.3	0.8100801722052684	0.7233668415800512	RPE1 DDA
@APAAAPFVPFSGGGQR.2	0.8521917525016487	0.749795370989389	RPE1 DDA
@APAGPSLEETSVS2PK.2	0.6279901010370321	0.5888988105427155	RPE1 DDA
@APAPKPELIAAEK.3	0.9291724241534814	0.7850363831675142	RPE1 DDA
@APAPQPP2LPDR2PRPQR.4	0.9730767503377648	0.8865869821341849	RPE1 DDA
@APDMS2SEEFPSFGAQVAPK.2	0.9681869825356352	0.8157432330977308	RPE1 DDA
@APDMS2SEEFPSFGAQVAPK.3	0.7490494049131372	0.663445536798918	RPE1 DDA
@APDSSQISAPTPALRPTTGTVHIMDPGCLYYGVQPVG3PGAPDRR.5	0.21205081049043215	0.268084205747519	RPE1 DDA
@APDVEGQGLDWSLK.2	0.9386824944849825	0.8089395858535524	RPE1 DDA
@APEAWDYGQGFVNEEMIR.3	0.981978062850393	0.8792502347696736	RPE1 DDA
@APEGR2PLSAEELMTIEDEGVLDK.3	0.6203687728135496	0.5594777984911821	RPE1 DDA
@APELPSGSGPEPLAP2PV2PTFPP2SPSDWPQER.4	0.38896366361848156	0.4799615179082003	RPE1 DDA
@APEPDL12PTRK.2	0.7519757032606189	0.6456538918024604	RPE1 DDA
@APGASPGNPLSPSL2DK.2	0.5823610786925161	0.5128591826312963	RPE1 DDA
@APGFAQ1LK.2	0.9807351638897226	0.8986234688019129	RPE1 DDA
@APGFGFGIAISGGR.2	0.9893481610345816	0.8932155322428311	RPE1 DDA
@APGLITPG2PPPAQQNQYVHISS2PQNTGR.3	0.8940805040862019	0.7443205715850788	RPE1 DDA
@APGLITPG2PPPAQQNQYVHISSSPQNTGR.3	0.7438881938258628	0.6646379234015756	RPE1 DDA
[truncated: 24,352 more rows]
