# Supplementary material for: DeepPhospho accelerates DIA phosphoproteome profiling through in silico library generation
Source: Nat Commun. 2021 Nov 18;12:6685. doi: 10.1038/s41467-021-26979-1 (PMC8602247; doi:10.1038/s41467-021-26979-1)
Supplement: Supplementary file 8 — Source data [file 41467_2021_26979_MOESM8_ESM.zip › Source Data_new/SFig_13b.txt]

Peptide	Observed	Predicted-Calibrated	Dataset
@LNVDFALIHK	50.92868	55.289134420578435	RPE1 DDA
@LHLGHTFSLSK	15.195053	22.7090748478023	RPE1 DDA
@SANTQVVR	-39.189327	-41.68511499092266	RPE1 DDA
@DYAFIHFDER	55.38968	50.83067817669918	RPE1 DDA
@TSLNILIK	47.07617	48.85953450193203	RPE1 DDA
@TCDALQAK	-29.902092	-35.536302107329774	RPE1 DDA
@GFGFVLFK	92.76442	96.44884723280963	RPE1 DDA
@TCDLVGEK	-16.831322	-18.273255093670194	RPE1 DDA
@PLALYVFSHNHK	35.121063	42.43390496847978	RPE1 DDA
@HPAGV4QVSGLHNK	-15.720978	-2.8722920280537494	RPE1 DDA
@LTIGSNLSIR	41.927704	41.39935391778822	RPE1 DDA
@PF4VNVEFHHER	32.62767	37.1136667242088	RPE1 DDA
@GLHGICMTFLHNAGK	38.529526	42.88706247490114	RPE1 DDA
@APSASVDSSL4NLPR	45.339157	51.3394068601543	RPE1 DDA
@IAIYELLFK	112.69321	112.87111878721407	RPE1 DDA
@2YSPYDMLESIRK	77.48279	66.45708088491902	RPE1 DDA
@ESYSVYVYK	24.65252	24.621930892128354	RPE1 DDA
@ERM4EEQSQDRR	-45.73272	-43.56611089632966	RPE1 DDA
@HGLVPFAFVR	62.326233	69.22400177569071	RPE1 DDA
@QGIFQVVISR	64.46776	62.17303347958635	RPE1 DDA
@TFDSIVMDPK	41.35147	38.94038324114047	RPE1 DDA
@TAGTSFMMTPYVV3R	70.212494	65.80946516227291	RPE1 DDA
@AGHYAASIIIR	16.61055	24.697245983290227	RPE1 DDA
@THYSNIEANESEEVR	-9.423386	-7.280438376920866	RPE1 DDA
@4SDMSSVYR	7.8246536	16.65943835969015	RPE1 DDA
@GFHTTIDIGVK	27.382957	29.850231741585556	RPE1 DDA
@SIATLAITTLLK	115.64769	106.18794440124306	RPE1 DDA
@GLVLIAFSQYLQQCPFDEHVK	110.74721	139.99553074371764	RPE1 DDA
@EVG4LEFTGPPQKPPR	38.499252	44.45664161080997	RPE1 DDA
@HNTEFRD23YDLPR	8.451248	20.479367759415172	RPE1 DDA
@NFIVWLEDQK	91.97461	98.65634216593415	RPE1 DDA
@4VLCPSTTPSPAQPADR	22.233925	24.779899149872506	RPE1 DDA
@SMQNWHQLENLSNFIK	77.00433	86.74736642669635	RPE1 DDA
@LSLGQ4DNDAGGQLPFSK	64.97273	64.87742473033067	RPE1 DDA
@AVSSAIAQLLGEVAQGNEN4AGIAAR	132.00119	129.05394666778966	RPE1 DDA
@TWHAWMDNIR	41.588226	51.37124747705965	RPE1 DDA
@IAL4ETPTGWK	53.181885	54.70704450716077	RPE1 DDA
@LTLWYYSEER	64.436646	58.523073907047724	RPE1 DDA
@GEPNV2YICSR	17.595367	16.335862609644916	RPE1 DDA
@RHPYFYAPELLYYANK	61.79123	64.77832217598824	RPE1 DDA
@LNLAFVANLFNK	122.818405	134.92931592288738	RPE1 DDA
@DVTIGGSAPI4VK	49.53015	45.86926186718665	RPE1 DDA
@LNGPQDHSHLL42TIPR	31.363602	45.39610046914606	RPE1 DDA
@RAEDGSVID4ELIDQDAR	49.405365	52.757956117003204	RPE1 DDA
@ATILCTSYVQFK	56.238495	51.86796657748672	RPE1 DDA
@TRLQQELDDLLVDLDHQR	97.71323	93.95835705965902	RPE1 DDA
@MPNVPNTQPAIMKPTEEHPAY3QIAK	32.286713	36.653880487289925	RPE1 DDA
@AFAASLLDYIGSQAQYLHTF1AITHAAK	120.31389	146.22800108599284	RPE1 DDA
@HEYALPLAPPEPE4ATPIVER	72.19623	80.34870437225047	RPE1 DDA
@HSLSSGGFSPVAGVGAQDGD4QRPHSAQPADR	11.968437	20.138674857408006	RPE1 DDA
@TFSHELSDFGLESTAGEIPVVAIR	87.49806	95.3353687204576	RPE1 DDA
@AQPPDY3FPSGSGAHFPQVPGGAVR	51.73697	60.36664324814112	RPE1 DDA
@WGTDEAQFIYILGNR	99.26637	103.20925422845029	RPE1 DDA
@DRSSF4VNGLTLGGQK	51.93869	56.740642048508015	RPE1 DDA
@TLAQLNPESSLFIIASK	96.976974	93.89452021843512	RPE1 DDA
@GTPTAENPE4LGLDVPV	114.86821	111.74991438026566	RPE1 DDA
@SGPFGQIFRPDNFVFGQSGAGNNWAK	89.82556	97.48235144637007	RPE1 DDA
@ADHQPLTEAS4VNLPTIALCNTDSPLR	85.6557	99.24246834787775	RPE1 DDA
@TPSHSGHLQGEHPYL3PSPESPDQWSSSSPHSASDWSDVTTSPTPGGAGGGQR	35.48735	41.690109334029515	RPE1 DDA
@1RECISIHVGQAGVQIGNACWELYCLEHGIQPDGQMPSDK	77.5031	90.237494809883	RPE1 DDA
@TQ3PPV2PAPQPTEERLPSSPV4EDAASFK	60.862595	61.62491387679582	RPE1 DDA
@GSIDREDGSLQGPIGNQHI4QPVGKPDPAAPPK	22.97937	29.582235575713852	RPE1 DDA
@LNEWLGNEN3EDQYSLVEDDEDLPHHDEK	48.84755	55.40757018282677	RPE1 DDA
@VSSQGNLIPARPAPAPPLY2SLT	66.78342	73.54928323270704	RPE1 DDA
@NSNSYGIPEPAHAYAQPQTTTPLPAV2G2PGAAITPLPSTQNGPVFAK	84.63252	85.65418093388453	RPE1 DDA
@AYSQEEITQGFEETGDTLYAP4STHFQLQNQPPQK	71.11694	74.74482408971801	RPE1 DDA
@NGGHFVISIK	22.016525	26.57231323282233	RPE1 DDA
@GIFHFQLGR	50.11331	55.130510208713005	RPE1 DDA
@THILLFLPK	59.608856	68.55453178632598	RPE1 DDA
@HRLFQLNR	-3.1871262	3.9430794209102693	RPE1 DDA
@QLMVHAFIK	32.34697	36.31144820023956	RPE1 DDA
@TGAHLELSLAK	20.166954	24.88654867239541	RPE1 DDA
@SQNGEFMTHK	-27.746819	-28.157225530906572	RPE1 DDA
@WWHTGALYR	30.544098	33.40464060775065	RPE1 DDA
@AVTIFIR	44.18396	44.627309731247806	RPE1 DDA
@VVLVLAGR	35.02455	39.23233483961165	RPE1 DDA
@HFFINICHR	23.493286	31.666212907672403	RPE1 DDA
@SFYQFQHYR	19.269249	23.62116606465141	RPE1 DDA
@NITVIFHPLLR	67.377975	76.40511495998645	RPE1 DDA
@RRGFCFITFK	37.738937	44.76792856510258	RPE1 DDA
@TLVLL1GK	36.140564	37.69648572071077	RPE1 DDA
@4YPTEDVPRK	-9.156815	-6.4039089113305145	RPE1 DDA
@SWHDIDK	-16.732635	-17.573510267337596	RPE1 DDA
@TGMYYLR	22.82685	22.953786456240394	RPE1 DDA
@TQILAASYELHK	23.535248	24.57436601079426	RPE1 DDA
@TTDGYLLR	17.63266	20.11790776538358	RPE1 DDA
@SGNALFHASTLHR	2.01783	10.287073935788316	RPE1 DDA
@RSLLSMLVEVHK	57.839966	57.529598448244755	RPE1 DDA
@TQVCGILR	13.083321	10.754042180740656	RPE1 DDA
@LHVSVEALVCHR	29.384705	34.3896073876586	RPE1 DDA
@TRLDSSIR	-25.176727	-25.52601926481379	RPE1 DDA
@SHTDQLVLIFAGK	65.08028	65.81687684800148	RPE1 DDA
@TDWHMAFTGMSR	47.35518	49.24132402594324	RPE1 DDA
@SCQFVAVR	6.6206055	7.348480975415898	RPE1 DDA
@MAIEALQAPPAPSR	50.389893	39.997606352363555	RPE1 DDA
@TRPVVAAGAVGLAQR	11.596115	13.926035007099244	RPE1 DDA
@T4DLLFK	58.770737	63.887675223113945	RPE1 DDA
@GYPGD4TK	-20.607407	-20.43707953209872	RPE1 DDA
@LVLVLGDLHIPHR	64.825516	66.58966580075665	RPE1 DDA
@TSQSWVER	-7.3912964	-8.860086661978269	RPE1 DDA
@TLKP34RTPER	-27.185028	-25.310173443124285	RPE1 DDA
@D4DHLFK	15.559738	22.728752338717918	RPE1 DDA
@LAVTVCINK	26.316612	22.754945925379385	RPE1 DDA
@DHL42TVCKPR	-16.428474	-2.100458482185548	RPE1 DDA
@HPEATVPQ4HAVK	-19.68554	-17.96165620849286	RPE1 DDA
@AVALYFIDK	61.302322	62.67832610419449	RPE1 DDA
@D4YFVTR	36.39296	37.250615828074245	RPE1 DDA
@YHPG4FGK	-8.182968	-2.332678470234672	RPE1 DDA
@STFSTN4R	-10.218124	-6.148266777940194	RPE1 DDA
@4ADLPGIAR	32.236557	33.87816291451445	RPE1 DDA
@TLHNLVIQYASQGR	35.788086	41.078501221727606	RPE1 DDA
@TSGSVYITLK	29.115387	28.7313825591957	RPE1 DDA
@REIFITFR	39.449203	46.559232415057565	RPE1 DDA
@NFAIGYYLK	64.72731	63.08557760912829	RPE1 DDA
@RLPNNHIGISFIPR	36.660233	47.31444481128247	RPE1 DDA
@RRQYGEVANLLQGVMNVLEHFHK	119.9888	121.33626084795405	RPE1 DDA
@LISEIE4R	26.63961	27.33702869755117	RPE1 DDA
@HCNIVAYFGSYLSR	76.99068	79.69031572148887	RPE1 DDA
@MLVVLLQGTR	65.09039	70.08393538374263	RPE1 DDA
@TNLLQVCER	24.502495	21.848793835647466	RPE1 DDA
@PRNEEENI4SVPHDSTQGK	-11.211464	-5.003157091524773	RPE1 DDA
@IYNGDY4R	-2.9339066	2.0192868479749038	RPE1 DDA
@GYPTLLWFR	100.4624	106.64866216416111	RPE1 DDA
@MVSIQITLNNTTDRK	39.949875	42.967208827264024	RPE1 DDA
@SWVFTYAQR	53.303284	55.793880954862104	RPE1 DDA
@NFLYAWCGK	60.711975	61.11075538789733	RPE1 DDA
@TFSVWYVPEVTGTHK	67.41287	65.86268060588088	RPE1 DDA
@NTLLIAGLQAR	55.459763	54.92700340095183	RPE1 DDA
@EPPLSLTIHLTSPVVR	68.75371	71.46701072430938	RPE1 DDA
@FSGF4SMQK	36.043793	38.99635063458973	RPE1 DDA
@TIQGDEEDLR	-5.45385	-8.168230206788188	RPE1 DDA
@LG4AVYETPTAHNGAK	7.18972	13.83173354943321	RPE1 DDA
@LATEL4HQK	-12.706322	-8.65069518952049	RPE1 DDA
@SFEWLSQMR	71.79962	69.23791280158963	RPE1 DDA
@VTFVNFTVTR	59.5002	55.11590586162758	RPE1 DDA
@RNPRPVTYQFHPNLD4YK	28.74208	36.733765831328924	RPE1 DDA
@TIPWLENRVPENTMHAMQQK	48.84755	50.74500787651093	RPE1 DDA
@PRAN4LEDR	-21.103394	-14.140900143339522	RPE1 DDA
@RPHLSVILVGENPASHSYVLNK	35.607727	49.815690314252286	RPE1 DDA
@TAASGIP4HSEVPVSLK	35.23665	39.8643810113426	RPE1 DDA
@NWTIHTWIR	50.512726	54.95784609139919	RPE1 DDA
@EFI4YADVK	49.031082	51.61051609023609	RPE1 DDA
@HYYFCMMTEAEQDK	40.84131	44.072419965356545	RPE1 DDA
@RFFFNIFTR	81.38106	94.03113488526294	RPE1 DDA
@FSLVPHNYGLVLYENK	69.48752	67.48994346827273	RPE1 DDA
@TTQIINITMTK	43.107925	40.33652294094685	RPE1 DDA
@LANVMMGP4RQDLLAK	50.041824	56.868000173389326	RPE1 DDA
@VGFQ4EGTYK	18.487137	19.546943376689914	RPE1 DDA
@SWLSYSYQSR	42.925644	39.541720006266345	RPE1 DDA
@YHFLILLFSK	96.2995	118.632586817875	RPE1 DDA
@4ESLELCRPVLQQGR	37.917526	40.36197599522713	RPE1 DDA
@GLLINFIHHNWPSLLR	91.84044	118.89030860800437	RPE1 DDA
@RQYGEVANLLQGVMNVLEHFHK	133.78851	135.2111513717046	RPE1 DDA
@SLGSVQAPSYGAR	11.719612	9.531296095852367	RPE1 DDA
@YHGYIFGFYK	53.25583	56.751161196712204	RPE1 DDA
@SFCHFTTHLEDFAIAMQMFSLAHRPVR	92.710495	115.47796740809939	RPE1 DDA
@LSEAE2QCALKE1QDK	13.865814	-10.888348896919577	RPE1 DDA
@SHFEQWGTLTDCVVMR	57.313675	65.84569559593851	RPE1 DDA
@LALIQLQISSIK	85.603714	90.53689865998386	RPE1 DDA
@SVHGFQMLYADCYMNR	54.448807	56.7768916659587	RPE1 DDA
@LLVATTFTHSYPFCWR	81.75929	87.21150628384788	RPE1 DDA
@HVINMCLNVIK	38.89662	43.90845245860406	RPE1 DDA
@VIGAGEFGEV4K	41.67308	42.60862929065402	RPE1 DDA
@YGMLL4QNYRIPQQR	48.366577	57.859369318208294	RPE1 DDA
@LDNGGY4ITTR	21.631989	22.33744664977061	RPE1 DDA
@FQLFTPFSLGFEFRPGR	119.4901	147.40975144164622	RPE1 DDA
@QDV4GPQPQVR	-3.0610352	-1.7848344470522086	RPE1 DDA
@TMQNTNDVETAR	-25.27842	-27.345787087897882	RPE1 DDA
@AHQLWLSVEALK	57.813293	63.56469698012093	RPE1 DDA
@V4SEVHFTLAKPPSVVNR	41.877502	48.098462950256746	RPE1 DDA
@NLEG4VGFANLPNQVYRK	65.44269	71.69392576788945	RPE1 DDA
@ISNPTEFQNHEK	43.889084	-15.03939584624257	RPE1 DDA
@CSWLVVQCLQR	65.34393	61.32287962029113	RPE1 DDA
@GI33TMHPGSGSLSSLATATR	31.624786	48.871710677215276	RPE1 DDA
@LYLQSPHS4EDPYFDDR	47.305252	50.78914392795521	RPE1 DDA
@EDGSLQGPIGNQHI4QPVGKPDPAAPPK	24.521088	30.624906782097064	RPE1 DDA
@NICQFLVEIGLAK	128.6344	115.71524883461858	RPE1 DDA
@LHE4NTQFQEK	-11.362061	-6.837199963733706	RPE1 DDA
@SAFNDWFSGHLNFQIEHHLFPT1PR	83.90996	98.87559312561359	RPE1 DDA
@LTPELGLILNLNTNGLHSFLK	115.51541	144.30597428420717	RPE1 DDA
@1QNHGYENPT4K	-29.66034	-27.992885256393166	RPE1 DDA
@RQAHLCVLASNCDEPM4VK	26.719498	33.287711043099236	RPE1 DDA
@GQPFWLTLHFEGR	83.118576	89.57063880137979	RPE1 DDA
@HELQANC4EEVK	-12.9255905	-4.700326980507292	RPE1 DDA
@ILVQQTLNILQQLAVA1GPNIK	132.87411	148.46638245939857	RPE1 DDA
@TEGP4GEISMLDTK	50.328552	59.41430491106121	RPE1 DDA
@NMSWLPNG4VTLR	90.22078	86.9595431192189	RPE1 DDA
@TQSSASLAASYAAQQHPQAAASYR	15.864838	16.439033386085804	RPE1 DDA
@RAEDYPIDLYYLMDLSYSMK	120.778595	134.16269099656444	RPE1 DDA
@P4TVVDVSAAMASEHLEGPVNSPK	69.120926	67.36237886381652	RPE1 DDA
@D4STVSASPTALSTLK	47.6978	50.45894011462366	RPE1 DDA
@SWVQFNSNSQLMYGLPDSSHVGK	69.28346	70.38107911412877	RPE1 DDA
@DRSSFYVNGLTLGGQK	46.031937	45.643157486187526	RPE1 DDA
@AGDNSQSV4IPMSPGAHHFDSLGYPSTTLPVHR	58.01111	61.87234789179136	RPE1 DDA
@YPSPPMGSVSAPNLPTAEDNLE4VR	75.23668	78.48437613506206	RPE1 DDA
@SPDVGL4GVIPECGETYHSDLAEAK	62.98085	65.78143410669895	RPE1 DDA
@NTPFLYDLV1THALQWPSLTVQWLPEVTKPEGK	130.3652	153.33419894826972	RPE1 DDA
@VSGDYGHPVYIVQDGPPQSPPNI4YK	53.49312	54.498221328693866	RPE1 DDA
*AAA4LDPNLNHTPNSSTK	39.50508	46.570974629271475	RPE1 DDA
@TYVDPHT4EDPNQAVLK	20.89209	26.67643685613072	RPE1 DDA
@KPAPQAAEPNNHTEYASIQTSPQPASEDTLT4ADLDMVHLNR	55.369232	62.28367950528796	RPE1 DDA
@LCDFGSASHVADNDITP4LVSR	60.181	59.34572370965687	RPE1 DDA
@IAPRPASGPIRPIVR	1.3152542	9.62289706121149	RPE1 DDA
*AM2FEWPWQYR	-5.352356	148.20885606241126	RPE1 DDA
@VLCQGLK	-14.507423	-17.83817127402724	RPE1 DDA
@IDKPILK	-15.534454	-13.812338502003811	RPE1 DDA
@TQTIFLK	24.27098	27.16931188530118	RPE1 DDA
@CILQDGR	-9.117416	-14.838612866237774	RPE1 DDA
@TGPNLHGLFGRK	18.896378	22.83623467727787	RPE1 DDA
@TQPTSLPK	-19.938591	-18.0613244297721	RPE1 DDA
@AVLFCLSEDKK	32.475082	35.30370644729776	RPE1 DDA
@RVGFQYEGTYK	6.430542	10.48104723401874	RPE1 DDA
@MKDTDSEEEIR	-28.7323	-28.249744740633723	RPE1 DDA
@SYVTTSTR	-27.517715	-32.87132893267893	RPE1 DDA
@KTTDTASVQNEAK	-46.83252	-48.21239019922308	RPE1 DDA
@TRLAADVGK	-29.383385	-30.07774224127384	RPE1 DDA
@YDGKWEVEEMK	20.071	22.178183671115427	RPE1 DDA
@LRRGDLPFVVPR	37.171967	41.49666447234979	RPE1 DDA
@SAADLISQAR	15.975586	16.805543161667774	RPE1 DDA
@LTPTHAASPV4RR	-19.64331	-19.385488766876385	RPE1 DDA
@TRWLNSPNT4MK	23.493988	27.924871034116443	RPE1 DDA
@FAGLHFFNPVPV1K	68.82008	72.62413776489495	RPE1 DDA
@KIQASTMAFK	-0.83309174	-0.042077088580082744	RPE1 DDA
@LQDEIQNMKEEMAR	25.996536	26.873991382851948	RPE1 DDA
@TADGFE1HIGVNHLGHFLLTHLLLEK	85.05936	99.76111712597091	RPE1 DDA
@MKLDYILGLK	64.055115	67.80015009093444	RPE1 DDA
@LTTLPSDFCGLTHLVK	74.00404	73.48878064252443	RPE1 DDA
@GLP2DYGRPLSFPPPR	46.666534	52.97074456086015	RPE1 DDA
@SLVLQRPQTWADCVTWACHHWHTQYSNNIR	59.844833	66.55348644955404	RPE1 DDA
@KG1VFSINLGFSDLTNK	74.63965	75.48777550073868	RPE1 DDA
@MTDQEAIQDLWQWRK	76.075455	70.81197126164048	RPE1 DDA
@SWPEGHFATITLTFIDK	89.521225	106.79061243487529	RPE1 DDA
@RSALQSINEWAAQTTDGKLPEVTK	63.00464	65.0486736996942	RPE1 DDA
@AEFAE4ASVDR	19.373955	21.25552334147617	RPE1 DDA
*TATLRPYLSAVR	61.315384	50.60248522860149	RPE1 DDA
@NDSDPT4GQQGHPNTWKR	-19.232597	-13.73582923897468	RPE1 DDA
@ALLELQLEPEELYQTFQR	114.5276	130.6589901937483	RPE1 DDA
@KP3YDPVSEDQDPLSSDFK	41.796997	45.698117785399006	RPE1 DDA
@V4ENVGLMQQQK	21.746971	21.416158593144278	RPE1 DDA
@1LGSPVDSVLFYAITTLHNLLLHQEGAK	158.5116	151.88648326158585	RPE1 DDA
@EPSSYDFVYH4G	50.24968	47.14107452109104	RPE1 DDA
@LTG1AFRVPTANVSVVDLTCR	64.21481	61.715941292897874	RPE1 DDA
@RVIISAPSADAPMFV1GVNHEK	42.49257	48.62467528926589	RPE1 DDA
@ARQLTVQM1QNPQILAALQER	60.833252	60.020667435566494	RPE1 DDA
@AAGVNVEPFWPGLFAK	107.787	121.72867678817846	RPE1 DDA
@QATTNVYQVQTGSE4TDTSNHSSLK	11.111267	16.145129630217824	RPE1 DDA
@SVSSSPWLPQDGFDP2DYAEPMDAVVKPR	86.810776	97.78941646263164	RPE1 DDA
@QQQMVVAHQ4SFAPDGEAR	21.011314	26.788774731278465	RPE1 DDA
@HGQV4LRK	-35.714638	-32.755821505046086	RPE1 DDA
@IAILGFAFKK	67.27933	71.17058573697939	RPE1 DDA
@HV4VPDRR	-30.963242	-30.592092488238578	RPE1 DDA
@VNIHAIITLK	43.221786	45.37710523046003	RPE1 DDA
@VLFGFLYRK	64.77133	67.01980965761793	RPE1 DDA
@ASGAN4SFHK	-32.00502	-22.31438457644122	RPE1 DDA
@YISGSIHYSR	-7.8204803	-6.993437750776234	RPE1 DDA
@SSFSH4SGLK	-3.9313583	5.2849244020903345	RPE1 DDA
@PRYELALILK	56.953293	65.4408437788806	RPE1 DDA
@LSPFHLQLEFHMK	64.06052	67.65811425040752	RPE1 DDA
@DYDRG4DSR	-39.757217	-34.86457274407976	RPE1 DDA
@VNGCLLDPVPPVLVR	-48.0359	84.28088819684125	RPE1 DDA
@VLHPLEGAVVIIFKK	66.700806	78.63564168960292	RPE1 DDA
@IRQAFYFALR	50.883545	54.26911342173049	RPE1 DDA
@LRINLNLIYDHNPK	48.895523	52.17932150393667	RPE1 DDA
@IGYHLLYYLR	61.03978	70.22866210864888	RPE1 DDA
@LEDFRD4RR	-11.496086	-9.115458082612584	RPE1 DDA
@KPYCNAH4PK	-44.86523	-40.34813980433052	RPE1 DDA
@VKGE4D1TVPK	-25.44674	-16.793721415930733	RPE1 DDA
@WSVHIA1HPQVNIYSVTRK	33.613907	42.35453598317048	RPE1 DDA
@SHSVFSVTIHMK	24.361603	28.229388539172717	RPE1 DDA
@D4AEIQDFHR	15.248291	23.272949738405387	RPE1 DDA
@IYFLLVR	82.379974	86.5997571563847	RPE1 DDA
@RDST4SQLSPR	-18.709442	-9.603222569357367	RPE1 DDA
@EHALLA4TLGVK	60.47505	62.61534858079825	RPE1 DDA
@GPS4GMSR	-31.770668	-22.803451398997105	RPE1 DDA
@MGQNLNRIP4K	2.6080399	5.020617103519234	RPE1 DDA
@VHFALLGTWDEK	66.55203	72.00431389492195	RPE1 DDA
@4NVPLNR	-2.4667435	11.911630022088197	RPE1 DDA
@QGA14HTQHLR	-47.73312	-42.894154183858454	RPE1 DDA
@DD4SRDDYRR	-43.18677	-37.30918104186008	RPE1 DDA
@PHYTLLITGLCR	55.118423	59.11853956555185	RPE1 DDA
@ELN4FAK	17.503258	18.92240148047041	RPE1 DDA
@AIYVEYGYHITK	29.091064	32.496760911243626	RPE1 DDA
@RSAICIQSWWR	55.844772	55.24904785505904	RPE1 DDA
@PGHPL4SK	-41.25138	-32.51027474463942	RPE1 DDA
@S4VESVAR	-13.301788	-2.8423871155569387	RPE1 DDA
@L4CANGHTFQAK	-11.087631	-11.746938078136758	RPE1 DDA
@AVSTCAHLFWSGR	35.944504	43.076581951325664	RPE1 DDA
@TLAEINANR	-4.789093	-5.1628205525944	RPE1 DDA
@CRG4LVR	-21.955513	-17.660316281328505	RPE1 DDA
@LQD4EEK	-34.323853	-31.878942073251658	RPE1 DDA
@NLMFLVLR	100.354004	102.80882088976536	RPE1 DDA
@TLLILFKPLISFK	114.5961	146.19063049452285	RPE1 DDA
@YHFNMGLLMGEAR	66.8201	71.43160975998305	RPE1 DDA
@HALTVSYFYDATR	44.985916	50.03866510641225	RPE1 DDA
@HADAE1TG4VVTR	-17.98925	-9.671558635858943	RPE1 DDA
@SIEVY2A4NNVK	16.102394	37.24495155085762	RPE1 DDA
@DLLFILTAK	113.832504	108.79623320019499	RPE1 DDA
@PPYTVVYFPVRGR	48.867752	51.52295230783442	RPE1 DDA
@SLESDQEGHY2VK	-19.350655	-8.882573152845605	RPE1 DDA
@DVYNHFLLYYGR	66.212845	67.6300040203381	RPE1 DDA
@QV4DAHTK	-50.823223	-53.45862025636919	RPE1 DDA
@SL4TSMARPPLPR	36.890457	41.233262377677335	RPE1 DDA
@QTPSRE4VDLER	1.2332993	11.49068949274535	RPE1 DDA
@HA4VSFKPCMTR	11.750626	14.402909598745781	RPE1 DDA
@HFPSVNWLISYSK	75.26433	79.03615699980293	RPE1 DDA
@FVLLSAQGSLMFHK	70.41226	78.45160365882887	RPE1 DDA
@EGH1MDAL4AQVK	14.403206	24.67378298335771	RPE1 DDA
@TAYLLYYR	47.160385	44.86758531256028	RPE1 DDA
@ATGISFAIHGNFSGTK	38.923218	40.87291165096971	RPE1 DDA
@KVGYTPDWIFLLR	97.96777	107.27145490231628	RPE1 DDA
@CASQAGMTA4GTRR	-27.58075	-25.02705378256998	RPE1 DDA
@GPNVKGE4DVTMPK	7.3401337	14.257768518936434	RPE1 DDA
@WLSYTLGVHVNQAK	45.107193	47.814745273366086	RPE1 DDA
@IVYYLMNIHVTPR	63.62703	66.67436379834992	RPE1 DDA
@4YTPTISR	10.996231	10.069500298790434	RPE1 DDA
@FFAGIVWQHVYEK	68.946396	68.2912197554405	RPE1 DDA
@1LVLVLGDLHIPHR	69.59363	70.84311523814722	RPE1 DDA
@EATQPEPI4AESTK	3.6084976	7.891537273321964	RPE1 DDA
@KLHE4NTQFQEK	-21.89621	-11.541787393839812	RPE1 DDA
@VTA4TVDVTGREGAK	-1.6254425	3.882562170878705	RPE1 DDA
@D4LEEPEK	-1.9391327	3.440463495824405	RPE1 DDA
@TDGALLVNAMFFKPHWDEK	81.47655	86.5628386218543	RPE1 DDA
@YFLCLQLR	75.159	69.83782910009575	RPE1 DDA
@AC4RDMSSFPETK	8.343628	12.96531188438452	RPE1 DDA
@WQSLVLTIR	68.95236	70.44681270777573	RPE1 DDA
@IIAFISWLR	119.3282	134.42200638867143	RPE1 DDA
@4RFQSNH1DMVR	-16.92051	-8.828556717030374	RPE1 DDA
@EQTY4QGR	-31.36747	-31.51829090452501	RPE1 DDA
@KPG4IHSGATTSTMR	-28.638138	-16.453571282424193	RPE1 DDA
@WQALLVQIR	71.0656	75.67413732356087	RPE1 DDA
@TPQGRE4GMIYLGK	31.437881	37.04768034848516	RPE1 DDA
@QEGGWWRGD4GGKK	4.8496246	7.773598361836363	RPE1 DDA
@D4GNSPLHR	-20.601234	-15.797320329998314	RPE1 DDA
@G4SFTTTAEREIVR	38.986053	43.035478069353374	RPE1 DDA
@LLN4APLEK	35.526215	39.20475787449607	RPE1 DDA
@YSLVLELSDSGAFRR	68.80643	65.61327966646266	RPE1 DDA
@IYQ4IQSR	1.0702133	4.124238907955387	RPE1 DDA
@TKPPLDHNASATD4K	-28.782616	-23.125956323926495	RPE1 DDA
@I4ESIEEAK	0.8595886	6.744943525397506	RPE1 DDA
@GYAFITFCGK	60.443024	59.32489070942546	RPE1 DDA
@RDESY4EK	-43.840157	-38.09109137185931	RPE1 DDA
@SYDEGLDD4REDAK	-2.3185043	11.628741898893466	RPE1 DDA
@HSA4SYCGR	-36.26007	-31.653491529986724	RPE1 DDA
@VQDPS4APPK	-22.859154	-13.130457260554529	RPE1 DDA
@TLCVHLGLLLGVGGQ1QELRR	69.893326	76.98115780607999	RPE1 DDA
@SESELIDELSEDFDR	95.37352	85.34411817413032	RPE1 DDA
@SKGH4EVTGSDDETGK	-44.04918	-42.045170711183424	RPE1 DDA
@TVVGQITVDM1YGG1R	53.92154	54.15860238964504	RPE1 DDA
@4LSCVPTRK	-19.90091	-14.038052215501345	RPE1 DDA
@KVSSTHY4LLPERPSYLER	31.193481	43.39365399152637	RPE1 DDA
@IRPVPE4QK	-17.528564	-16.421545452644075	RPE1 DDA
@QPAPKPEPSFSE4ASVQVPRK	20.270157	30.05968683276518	RPE1 DDA
@YR2P4SGPK	-40.122112	-28.323534901484244	RPE1 DDA
@DNIDITLQWLIQHSK	105.42459	102.57894683489067	RPE1 DDA
@LQEL4SEQK	-6.9535904	-2.7371229279306526	RPE1 DDA
@RTLSFQLLLK	62.78586	68.33373098135763	RPE1 DDA
@AQFFLHLSPSHYALLQYHYGTLSLLK	82.450775	108.89144575148848	RPE1 DDA
@V1I4QDEVK	5.799965	9.93993700589469	RPE1 DDA
@SREYDQLYEE4TR	17.762428	23.819296110175287	RPE1 DDA
@RDSLGT4SSR	-34.43071	-26.008663316943085	RPE1 DDA
@NPGNQAA4EHFET1K	-6.0197678	3.0591094083583563	RPE1 DDA
@LPG4SSAEYR	1.0605011	14.127521035163262	RPE1 DDA
@TDGCHA4LSK	-30.959831	-30.271540780198414	RPE1 DDA
@V4YVDHVEK	-6.118622	-4.128291430595816	RPE1 DDA
@GYSMIVAYSLK	59.81331	60.19998597532049	RPE1 DDA
@DHL4STVCKPR2PK	-20.202469	-14.380405997012893	RPE1 DDA
@SNAHVRH24IDLQR	-11.559998	2.160138413999988	RPE1 DDA
@SRLSISGWFHGPSLTRPPNYFEPPIPR	74.94325	84.72316453531818	RPE1 DDA
@YG4EKPEER	-34.633095	-30.772593077207155	RPE1 DDA
@FLSQLEITFR	79.37468	81.77017251560832	RPE1 DDA
@TYYFCTDTGK	18.326591	14.916030611497487	RPE1 DDA
@HTIAVVWGGVNIPHSPYRVNIGQGSHPQK	45.279037	55.608615025194325	RPE1 DDA
@IGEGT4GVVYK	20.326294	17.299114574344063	RPE1 DDA
@RYGQ4TMNQESTTIK	-2.0195923	6.199869182233069	RPE1 DDA
@LTFLLHAALSYTPVEVK	85.96707	97.93402547906543	RPE1 DDA
@MDADGFLPITLIASFHR	132.5587	149.25398013031725	RPE1 DDA
@FLTAFLVQISAHSDQNK	82.26735	81.36854544292109	RPE1 DDA
@DPANYILHAVLVHSGDNHGGHYVVYLNPK	76.49571	72.92510071993988	RPE1 DDA
@TSDVGGYYYEK	4.8745956	3.3295757826776597	RPE1 DDA
@T1QFEPSTMV4DACR	48.247253	49.864109544925505	RPE1 DDA
@GHEGPVWQVAWAHPMYGNILASCSYDRK	68.77098	75.40328461901544	RPE1 DDA
@QAL4RGLENREEVVGK	10.277191	21.655481874006707	RPE1 DDA
@41EDSTYYK	-10.5668335	-9.575441916726422	RPE1 DDA
@IAPNHLNVYINLANLIR	94.5318	108.40655757179265	RPE1 DDA
@LIEDNE4TAR	-6.344002	-0.9209082617329116	RPE1 DDA
@NASTFEDVTQVSSA4QK	31.505325	36.022894674665466	RPE1 DDA
@TLAFAIPMIHAVLQWQK	124.081314	147.8568397868815	RPE1 DDA
@ATAAVIFLHGLGDTGHGWAEAFAGIR	99.25479	110.97248130900776	RPE1 DDA
@4GSLRPGWPAR	31.263657	26.914678283863537	RPE1 DDA
@MFIGGLSWDTSK	73.8775	75.80204611231457	RPE1 DDA
@HVSPVTPPREVPI4ANR	19.54081	25.488260093205866	RPE1 DDA
@NILSSAD4VERGQEHVK	21.975357	27.783834829952845	RPE1 DDA
@ENALHS4STQK	-37.102158	-27.660110775294534	RPE1 DDA
@TKPIWTRNPDDITNEEYGEFYK	45.34279	46.03765342365969	RPE1 DDA
@MLGYFSLVGLLR	142.4871	143.6089458975871	RPE1 DDA
@FDGRP2SRLSHSSG4AQLNTYSR	9.357986	20.70730895526791	RPE1 DDA
@YSSLYAQLCLR	57.570587	52.409288305325546	RPE1 DDA
@LEPQIASASE4AHRGLDK	18.247932	22.1505866133402	RPE1 DDA
@SVINLLFAAYTGDVSALRR	125.069	121.6301838351292	RPE1 DDA
@YSQNI4IQNR	10.377701	14.76034771144191	RPE1 DDA
@DSYDS4ATHNE	-17.437263	-15.790426617247682	RPE1 DDA
@VYLHYLPSYYHLHVHFTALGFEAPGSGVER	69.168106	88.20185353613878	RPE1 DDA
@EESRDEESP4ATSLYHS	7.838188	17.805734455941685	RPE1 DDA
@TWEQQQEVVSR	2.6307068	5.205722701330904	RPE1 DDA
@DAQHYGGWEHRDVHNIYGLYVHMATADGLR	58.164948	68.82409596894982	RPE1 DDA
@HGAR3SDSDQQA4LVQR	-11.55101	-2.086705523599477	RPE1 DDA
@FQADGTYTLIIR	60.993958	58.13007204187799	RPE1 DDA
@TKDIVNGLRSIDAIPDNQK	67.3248	37.64969167994676	RPE1 DDA
@FIHQQPQSS2PV4GSSAK	-7.8204803	-1.3556871072022751	RPE1 DDA
@QEDGGV4SSSGLK	-12.385353	-3.9975091302862964	RPE1 DDA
@EKPAQDPL4DVPNASGGQAGGPQRPGR	20.75946	21.12837826708656	RPE1 DDA
@D4CPTNFTTLK	36.93596	40.94486063299511	RPE1 DDA
@EGPHPAWPQPVTTSH4AHDPSG1FR	27.5391	32.01740483960959	RPE1 DDA
@LD4DEDASAMLK	35.967957	40.46193069859016	RPE1 DDA
@PRQ4HEQEETPEMMAAR	-4.7545013	-2.5750905688838017	RPE1 DDA
@RSLAIHLWYLLPPTASISR	82.9487	102.68989594125455	RPE1 DDA
@ATENDIANFFSPLNPIRVHIDIGADGR	98.6539	107.70160537158984	RPE1 DDA
@VA4QDPSSGCTSK	-32.838753	-26.89571457758864	RPE1 DDA
@YRPG4SSSSTSAAMPHSSSAK	-19.496338	-14.819407322839751	RPE1 DDA
@VLEDDPEAT4TTSGGKIPIR	29.627243	36.492307216750675	RPE1 DDA
@TTDGV4EGVAIGGDRYPGSTFMDHVLR	72.480194	72.13503582070672	RPE1 DDA
@MPNVPNTQPAI1KPTEEHPA4TQIAK	21.118378	26.07509300381509	RPE1 DDA
@KPL4WDLYEHAQQQLLK	69.41632	81.11654876720563	RPE1 DDA
@QRPVPQPSSASLDE4TLMR	39.74971	45.79417494910933	RPE1 DDA
@EAKPNGIFKGSTAENAE4LR	16.921043	26.46074358732607	RPE1 DDA
@YSGGNYRDN4DN	-24.062561	-19.443838577487078	RPE1 DDA
@GGNRPNTGPL4TEADRVIQR	29.651962	36.32595032137363	RPE1 DDA
@RNEGVVGGED4EEVDRYSR	7.330551	14.885483108553089	RPE1 DDA
@TLEPVKPPTVPND41TSPAR	27.976318	32.844352423419565	RPE1 DDA
@NRETWYLSWALDTNQEER	75.69522	70.59249888378756	RPE1 DDA
@KINEWLGIKNETEDQ4ALMEDEDDLPHHEER	49.06807	56.20044962887148	RPE1 DDA
@NLLHADSNG4TNLPDVVQPSHSPTENSK	37.765076	46.364483275564154	RPE1 DDA
@APYTCGGDSDQ4VLMSSPVGR	50.85608	54.43812849592413	RPE1 DDA
@IYANFFP4GDASK	62.9104	74.30867484424726	RPE1 DDA
@TVHDMEQFGQQQYDI4ER	35.325455	37.97255796346924	RPE1 DDA
@AAVSHWQQQS4LDSGIHSGATTTAPSLSGK	29.945435	42.06054549246982	RPE1 DDA
@VLVSLSAGGRDEGN4LDDALVR	67.21611	72.00071040854017	RPE1 DDA
@WFTHASPTLFNAGTNRPQLSSCFLLSMK	81.43324	99.25350830666103	RPE1 DDA
@AGDNSQSV4IPMSPGAHHFDSLGYPSTTLPVHRGPSR	48.172104	55.02516757730146	RPE1 DDA
@KFVEGVDSD4HDENMYYSQSSMFPHR	38.709137	45.26943979517327	RPE1 DDA
@LCDFGSASHVADNDITPYLVSR	59.69243	56.43699512479654	RPE1 DDA
@NWSAAGNAFCQAAQLHLQLQSK	68.75154	73.49392056297859	RPE1 DDA
@RHQSLSPNHPPPQLGQSVGSQNDA4DVPR	9.3131485	21.760193944923337	RPE1 DDA
@HSILYGSLGSVVAGFGHFLFTSR	124.47041	151.8890762874318	RPE1 DDA
@YMEDST4YKA2K	-8.553345	-3.812449175790732	RPE1 DDA
@AVVPGPAEHPLQYNYTFWYSR	70.82565	70.33186119538927	RPE1 DDA
@S4DVPPPPMEPDHPFYSNISK	50.87332	55.28725323111472	RPE1 DDA
@YQNIWNINLQLRPSLITGIMK	106.5491	142.45389875513615	RPE1 DDA
@YPDPSEDADSS4VR	6.697304	14.220321068223033	RPE1 DDA
@YQNIWNINLQLRPSLITGI1K	94.25554	111.68698321728733	RPE1 DDA
@VMEGTVAAQDEF4R	33.449707	34.25154671303746	RPE1 DDA
@SGDFQM2PYAEYPK	47.257065	45.39253240762548	RPE1 DDA
@LTISPDYAYGATGHPGIIPPHATLVFDVELLK	94.1384	118.20399490908763	RPE1 DDA
@LWAYLTINQLLAER	123.12059	138.43405182564942	RPE1 DDA
@EPGRP3PTYHLVPNTSQSQVEEDVSSPPQR	27.642815	34.78014962148937	RPE1 DDA
@VADSYSNG4REPPEPDGWAGGLR	39.637924	47.13620675583384	RPE1 DDA
@SLRQNGRDPPDP4VSLLLLPDK	67.972015	76.86882287652742	RPE1 DDA
@3PSDYDLLIPPLGEDAFDALPPSLPPPPPPAR	144.2289	152.4260945148315	RPE1 DDA
@AVI4NPATQADWTAK	42.436462	49.54888443555508	RPE1 DDA
@NN4ALNTTATYAEPYRPIQYR	43.87503	49.48759699736499	RPE1 DDA
@QPQPLLRKPSVSAQMQAYGQSS4STQTWVR	43.266724	49.968934452423795	RPE1 DDA
@SDD41PMSPASVSAPK	18.885185	26.408013826943083	RPE1 DDA
@NLLQM3DVYYSPTSVRNPELER	70.387924	71.69605595254905	RPE1 DDA
@SMGSQEDDSGNKPSS4S	-32.09958	-22.209864069951443	RPE1 DDA
@GYYSP4SVSGSGSTAGSR	8.9487915	21.100318921750905	RPE1 DDA
@DPDSNPY2LLDNTESDQTADTDASESHHSTNRR	16.006432	33.72932767834137	RPE1 DDA
@IQGMEHLENGPSVSVD4NTSDPLIR	55.07202	58.9241984581638	RPE1 DDA
@EGPHPAWPQPVTT2HYAHDPSGMFR	40.008453	42.88523368959834	RPE1 DDA
@EIEPN4ESPSSNNQDK	-13.710182	-4.184224206460705	RPE1 DDA
@LYLQSPHSYEDP4FDDRVHFPASTDYSTQYGLK	63.384567	67.78490016582967	RPE1 DDA
@CSDAAGYPHATHDLEGPPLDA4SIQGQHTISPLDLAK	61.47209	66.43894972484964	RPE1 DDA
@IAPCPSQDSL4SDPLDSTSAQAGEGVQR	46.47354	47.88076924893113	RPE1 DDA
@TQWNNVENLNRFERPMDY4EDLK	61.64769	64.97932195377966	RPE1 DDA
@RRPPSAELYSNALPVGLPLPSHVSLTGESDGG4MDMSK	77.915375	87.2090317795228	RPE1 DDA
@VSPSSTEADGEL4VFNTPSGTSSVETQMR	67.49426	68.11417181488676	RPE1 DDA
@HGNRNSN2YGIPEPAHA4AQPQTTTPLPAV2GSPGAAITPLPSTQNGPVFAK	73.87601	73.6122269157825	RPE1 DDA
@VAEQEMQLEPITDERVYE2IGQYGGETVK	65.7283	69.03276562910766	RPE1 DDA
@TPSD4DLLIPPLGEDAFDALPPSLPPPPPPAR	144.0547	152.3565132605405	RPE1 DDA
@VS2THY4LLPERPSYLER	47.88597	55.37099668170268	RPE1 DDA
@GCTSVTTALSLPELEREDGKEDISDPMDPNPCSAT4SNLGQSR	70.20705	71.45205083933308	RPE1 DDA
@NYQSS2PLPTVGSSYSSPDY2LQHFSSSPESQAR	63.80333	59.6639177826052	RPE1 DDA
@LPPGEQCEGEEDTE41TPSSRPLRPLDTSQSSR	17.268532	24.488866557694212	RPE1 DDA
@ELPP2PEK	-12.696579	-12.236998927246951	RPE1 DDA
@IMDYSLLLGIHDIIR	108.11391	115.58401640112399	RPE1 DDA
@RGFEFTLMVVGESGLGK	88.05406	90.01543424451067	RPE1 DDA
@MVVDAVMMLDDLLQLK	160.96881	152.2878672749514	RPE1 DDA
@SGGGGGGGLGSGGSIR	-17.173874	-19.963773389359652	RPE1 DDA
@NKSNEDQ2MGNWQIK	23.8639	22.27954730699642	RPE1 DDA
@FGVEQDVDMVFASFIR	146.70428	149.49441119636253	RPE1 DDA
@AVDLMTHNYYELLYAFHIYR	108.6875	114.58644171370784	RPE1 DDA
@GRAS2HS2QTQGGGSVTKK	-40.381668	-67.11994600311225	RPE1 DDA
@ESDQ3LAALLSPK	78.2265	68.92183062690731	RPE1 DDA
@QLNHFWEIVVQDGITLITK	149.4736	148.34592410204402	RPE1 DDA
@SVKPQILSVFGDIALAIGGEFK	151.94331	152.24908599926647	RPE1 DDA
@LASVLVSDWMAVIR	130.55199	145.04972909456967	RPE1 DDA
@PLHYAADCGQLEILEFLLLK	144.023	148.9261446078944	RPE1 DDA
@GYYSPYSVSG2GSTAG2RTGSR	20.096077	18.809858520328152	RPE1 DDA
@2PAFALK	31.878815	29.587428576710614	RPE1 DDA
@HMDPPPAPVQDRSP2PRHPDVSMVDPEALAIEQNLGK	57.076813	59.64141208081736	RPE1 DDA
@3QSAPLPQNAQALQHLVIQQQHQQFLEK	68.87749	70.28743302677563	RPE1 DDA
@SR2PGSPVGEGTGSPPK	-19.715782	-20.23237725486907	RPE1 DDA
@LWSRQEVNPVRQEIESETT2EEQIQEEK	36.90657	39.74230239336545	RPE1 DDA
@ILTEFLQFYEDQYGVALFNSMR	149.7935	152.39124314526958	RPE1 DDA
@GLSHPFSIDVFEDYIYGVTYINNR	123.6257	135.9405608236724	RPE1 DDA
@HVDAHATLNDGVVVQVMGLLSNNNQALR	101.98041	109.2151391742666	RPE1 DDA
@AAKPGPAEAPSPTASP2GDASPPATAPYDPR	19.17205	19.440848285833056	RPE1 DDA
@ASVSPMDEPVPD2ESPIEK	40.5811	36.0494348410913	RPE1 DDA
@RQALVEFEDVLGACNAVNYAADNQIYIAGHPAFVNYSTSQK	90.706604	110.62465450687294	RPE1 DDA
@WEYCTIPSCESSPL2TER	56.27066	51.55672963634507	RPE1 DDA
@GISEDSHLESLQDVGQSAAP3F1ISPETVTGTGK	71.4919	72.80493880340876	RPE1 DDA
@TAVIPING2PR3PR	29.09848	28.707922089784603	RPE1 DDA
@AGLGSPERPPK3SPG2PR	-8.076416	-10.26448066704603	RPE1 DDA
@MPPYDEQTQAFIDAAQEAR	70.83362	59.17343886230182	RPE1 DDA
@PQE1ANA2L3LETPLT2K	-14.106697	46.60550303925669	RPE1 DDA
@FLVMASEDALCTVLHLTER	119.492096	128.76071223750893	RPE1 DDA
@VIFSGSLDFFSDSFFNSAVQK	141.042	150.5015234189853	RPE1 DDA
@HTFSGVA2VES22GEAFHVGK	48.35527	46.89051164745375	RPE1 DDA
*S3RSVSSS2YRR	-25.924019	-33.50653012213958	RPE1 DDA
@HSQAQ2KPT3PEK	-39.193798	-62.818114166322644	RPE1 DDA
@SFSLAS2SNSPISQR	32.475906	33.91378314478908	RPE1 DDA
@SLNFVSTLLQITMSEQLDLPVR	159.4161	152.21997584038058	RPE1 DDA
@GSGEKPVSAPGDD3ESLH2QGEEEFDMPQPPHGHVLHR	23.086533	31.61682408553304	RPE1 DDA
@NINMDNDLEVL3SSPTR	66.91957	59.36210418538123	RPE1 DDA
@GPLPAAPPVAPERQPSWDPSPVSSTVPAPSPLSAAAV2PSK	79.183716	80.5114710318584	RPE1 DDA
@DPFNPFELTNHAVLLVGYGTDSASG1DYWIVK	134.54881	150.65214811673036	RPE1 DDA
@TTHGILQKPVEADTDLLGDASPAFGSGSSSESGPGALADLDCSSSSQSPGSSENQMV2PGK	74.20186	77.14593501402345	RPE1 DDA
@INHEGEVNR	-50.81251	-57.41835188237221	RPE1 DDA
@FGGPRDQGSR	-45.091133	-44.83770170269753	RPE1 DDA
@LSEHATAPTR	-40.30268	-44.00795667440967	RPE1 DDA
@PVVAEFHGTK	-8.117889	-9.280883679514872	RPE1 DDA
@SAHAGTYEVR	-35.432037	-37.561091961817795	RPE1 DDA
@EIAVTVK	-1.6839523	0.12996367893538263	RPE1 DDA
@YGVQADRVDK	-25.09259	-29.700621682614702	RPE1 DDA
@KSDVETIFSK	23.499207	18.596193812954347	RPE1 DDA
@VQVSVLK	8.366333	8.589389383282688	RPE1 DDA
@NTTIPTK	-29.89888	-32.300201844145136	RPE1 DDA
@YAADRNHYR	-50.544647	-56.771549382853564	RPE1 DDA
@VALHLDEEDK	6.158966	2.2331312008727267	RPE1 DDA
@AFEAVDK	-16.515335	-18.606421621937614	RPE1 DDA
@SADTLWDIQK	45.350403	45.71485272096655	RPE1 DDA
@GRNDLMEYAK	11.187729	3.4073164325455405	RPE1 DDA
@IFDANTK	-15.583641	-18.124729502994654	RPE1 DDA
@FIDTTSK	-21.96	-24.089334669147455	RPE1 DDA
@LELQGPR	0.8687439	-1.0078137980517354	RPE1 DDA
@ALDLLDR	39.85498	37.7042855506441	RPE1 DDA
@ELIIGDR	17.047455	19.467551786709052	RPE1 DDA
@ILAEGGGAK	-30.301743	-35.26523246293121	RPE1 DDA
@VLVDMSR	9.1664505	7.111849213758344	RPE1 DDA
@MIESLTK	0.5703125	0.7979479560176621	RPE1 DDA
@AYGQALAK	-20.904846	-25.498193705603207	RPE1 DDA
@LNELLVK	21.879036	19.906668431739938	RPE1 DDA
@FPSINHD	9.951691	2.351088550456126	RPE1 DDA
@VSNSGITR	-40.143997	-41.95549408818084	RPE1 DDA
@SCGLFQK	3.5067139	1.4010539009235359	RPE1 DDA
@LLEEHAK	-39.99827	-45.84127112272991	RPE1 DDA
@DGALELAR	12.358772	12.085089236501036	RPE1 DDA
@TLIEELK	33.765945	28.10065153355781	RPE1 DDA
@YYGGGSEGGRAPK	-38.56031	-39.62244205344257	RPE1 DDA
@A1LSTGFK	-0.79338837	2.850540464112747	RPE1 DDA
@FSDLLQR	20.015549	23.776567250963566	RPE1 DDA
@DALEPGQR	-24.937782	-25.864180707235292	RPE1 DDA
@VSAENLQK	-27.360588	-32.5866592415082	RPE1 DDA
@LG2PVLTK	28.090622	9.695185946745848	RPE1 DDA
@LCVLHEK	-17.065048	-14.88396544886686	RPE1 DDA
@LSGQDVER	-31.473457	-36.367849792789116	RPE1 DDA
@IGVDLI1K	34.727524	31.736932856560255	RPE1 DDA
@YQDTPGVK	-27.84053	-29.57605425398347	RPE1 DDA
@VGAAEIISR	8.928574	12.840566341641338	RPE1 DDA
@EAQDDLVK	-18.308998	-20.33670628921793	RPE1 DDA
@TEEVSNLK	-22.109108	-28.638866707158037	RPE1 DDA
@RIHELEK	-50.28894	-50.637967717209875	RPE1 DDA
@VTAAAMAGNK	-26.90068	-32.4578050380672	RPE1 DDA
@VVDSLYNK	-5.992737	-9.173761197811142	RPE1 DDA
@LDDYQER	-27.3656	-31.838163026502414	RPE1 DDA
@EVDYSGLR	4.4491806	4.125303483555873	RPE1 DDA
@EAIDSYIK	20.525581	16.936715008468266	RPE1 DDA
@VELILEPK	43.189728	45.386413170094286	RPE1 DDA
@KTEAPAAPAAQETK	-37.6157	-42.37340870814465	RPE1 DDA
@SGEVLVNVK	9.669685	10.946155396590125	RPE1 DDA
@SINNPDMR	-22.125504	-20.131090898053543	RPE1 DDA
@LCDNLSTK	-17.004898	-25.111294445902956	RPE1 DDA
@IAETDFEK	-1.3224335	-5.613381335748365	RPE1 DDA
@FDDTNPEK	-28.42099	-30.582094564287658	RPE1 DDA
@FTYEYSR	6.245201	6.718104144672056	RPE1 DDA
@AEDAVEAIR	-0.97797394	-0.15508754549078319	RPE1 DDA
@ETAEAYLGK	1.9733047	-1.9561615624861979	RPE1 DDA
@SDQDYILK	13.495583	14.385417379861455	RPE1 DDA
@ESFAEMNR	-0.8049698	0.1602987455773821	RPE1 DDA
@SVMTEEYK	-8.757004	-9.602035605858234	RPE1 DDA
@ITTMQLER	10.232132	7.842580378889336	RPE1 DDA
@YDDYSSSR	-34.066963	-36.65416472308689	RPE1 DDA
@NEISEMNR	-16.255913	-21.607403073936545	RPE1 DDA
@ETIMNQEK	-23.653084	-27.851844903765844	RPE1 DDA
@VVGSEFVQK	4.987381	0.7984673088452929	RPE1 DDA
@FETEQALR	1.7825623	-3.1158904168418076	RPE1 DDA
@DGYQQNFK	-12.350967	-16.808826626190537	RPE1 DDA
@AHAFAVQQK	-28.898628	-30.258383395826307	RPE1 DDA
@ILNDDTALK	5.6766663	1.9274997742724196	RPE1 DDA
@GEGQLGPAER	-22.518555	-26.936155713956538	RPE1 DDA
@EVVEQGLLK	21.379936	16.919186312881077	RPE1 DDA
@RETGVDLTK	-26.007164	-26.389130144263397	RPE1 DDA
@ATVLTTERK	-32.35952	-32.59574446425084	RPE1 DDA
@YTCSFCGK	-11.564377	-13.938369765779726	RPE1 DDA
@AAVEWFDGK	41.889587	42.22237289832101	RPE1 DDA
@TTTESEVMK	-24.965553	-29.27812609653025	RPE1 DDA
@NVLLNNSEK	-6.521805	-3.3488016743459994	RPE1 DDA
@GTVVTGTLER	1.8080826	-1.5650434978933632	RPE1 DDA
@YSGTLNLDR	11.816353	11.31843162318087	RPE1 DDA
@SAECPGPAQK	-45.96964	-48.41501487164422	RPE1 DDA
@AEISCIDNK	-12.500366	-15.088732677468307	RPE1 DDA
@AEASSGDHPTDTEMK	-39.42941	-40.787016949987205	RPE1 DDA
@LKPDPNTLCDEFK	30.851654	27.38972084934045	RPE1 DDA
@VNYDTTESK	-33.316483	-33.9969214816896	RPE1 DDA
@AVDDGVNTFK	3.4280396	2.6789698812157603	RPE1 DDA
@DDIESLHDK	-17.632935	-17.603808361107838	RPE1 DDA
@EVLASDLVVK	39.956543	37.727241628145094	RPE1 DDA
*ADLAECNIK	27.678368	26.592375505301433	RPE1 DDA
@AT1QNLNDR	-43.17356	-43.31728234664396	RPE1 DDA
@EQIYDVYR	22.964966	20.914259981127262	RPE1 DDA
@QEPLLIGSTK	26.36145	26.567557845768647	RPE1 DDA
@AEEDEILNR	4.589485	5.117414916612221	RPE1 DDA
@ELAEQELEK	-0.22776794	-4.766560441996628	RPE1 DDA
@VLEEGSVEAR	-10.452911	-15.832979153514785	RPE1 DDA
@AIIDEFEQK	37.76062	29.56237780334391	RPE1 DDA
@LEME1EAAR	-9.541901	-12.966602127797593	RPE1 DDA
@AEGGYFGQIR	26.762253	25.720110283239485	RPE1 DDA
@VSGGLEVLAEK	33.57286	31.533097454768374	RPE1 DDA
@WSCPHCEK	-44.00079	-35.776266928251076	RPE1 DDA
@LFTEEELAR	31.81752	28.749173276465804	RPE1 DDA
@ET1QSLNDR	-38.25208	-38.86358418280511	RPE1 DDA
@LMEEIMSEK	28.608902	25.885208596303357	RPE1 DDA
@AQLEPVASPAK	-2.2386856	-4.857283356066478	RPE1 DDA
@SPPGQVTEAVK	-11.924446	-14.273307819538772	RPE1 DDA
@STLTDSLVCK	22.540009	18.55184434450042	RPE1 DDA
@IGDPLLEDTR	37.065765	33.65960173271182	RPE1 DDA
@LGDDIDLIVR	60.18663	54.81064936149259	RPE1 DDA
@EDLQELNDR	2.2019348	5.131559466425195	RPE1 DDA
@VMIGENVDEK	4.320503	2.187767226328546	RPE1 DDA
@STEPELIQVK	26.575058	26.54380495789126	RPE1 DDA
@GNAAWQEQLK	15.071526	12.048451310152219	RPE1 DDA
*MDADDSRAPK	-18.47676	-18.096149883586378	RPE1 DDA
@TSQGLETQQR	-35.657593	-38.31500644571671	RPE1 DDA
@LSSQISAGEEK	-17.700806	-21.4969571864307	RPE1 DDA
@ENGVYLIDVK	46.521683	46.25594243770409	RPE1 DDA
@MPCTEDYLSLILNR	106.58281	98.39643447345591	RPE1 DDA
@YIQESQALAK	-4.196663	-9.361698711551153	RPE1 DDA
@DSRPSQAAGDNQGDEAK	-50.01207	-58.74314377988689	RPE1 DDA
@NVLLLGEDGAGK	41.040527	44.55452407586743	RPE1 DDA
*METILEQQR	71.66968	60.56660567796046	RPE1 DDA
@PVFATVDGQEK	12.702621	12.051039008784869	RPE1 DDA
@SNFSNSADDIK	-6.697586	-10.164934952134843	RPE1 DDA
@EGALCEENMR	-7.1324005	-10.931406470305063	RPE1 DDA
@LPPNVVEESAR	12.269913	9.94481904662032	RPE1 DDA
@DEQQISAAVEK	-1.3201141	-1.272476881179113	RPE1 DDA
@AALEAVGGTVVLE	68.29184	63.57032114757894	RPE1 DDA
@CSGPGLSPG1VR	-1.8877182	-1.770395696985453	RPE1 DDA
@AQQSLELIQSK	21.874435	20.54740481630533	RPE1 DDA
@DLEAEHVEVEDTTLNR	26.639389	26.515822965827525	RPE1 DDA
@IETIEV1EDR	9.621605	10.513093952853694	RPE1 DDA
@NQCTQVVQER	-25.080261	-32.70777050797058	RPE1 DDA
@IAFGGETDEATR	10.075653	9.169954029764577	RPE1 DDA
@ESWEMNSEEK	4.1200485	3.569576175103812	RPE1 DDA
@AVLEEGTDVVIK	32.997253	33.25486392859859	RPE1 DDA
@YLQDLLAWVEENQHR	102.73581	92.34110849652626	RPE1 DDA
@NFQIIEEDAALVEIGPR	97.49437	101.00946230080531	RPE1 DDA
*1DSTLTASEIR	26.647728	27.686333657579855	RPE1 DDA
@MDSTEPPYSQK	-13.951607	-17.036100193991984	RPE1 DDA
@LEAEGVPEVSEK	11.763481	10.162541270853549	RPE1 DDA
@AQVEQELTTLR	31.259949	25.4224796730107	RPE1 DDA
@ASAELIEEEVAK	32.670547	28.322096993240997	RPE1 DDA
@SDGAPASDSKPGSSEAAPSSK	-43.3292	-44.0906488091053	RPE1 DDA
@LDTDDLDEIEK	31.81752	27.21727224518149	RPE1 DDA
@DADDAVYELNGK	21.093216	22.861215688517337	RPE1 DDA
@LTPEEEEILNK	27.965027	24.09128181895783	RPE1 DDA
*AALTRDPQFQK	22.603134	17.76513114502214	RPE1 DDA
@ALESGDVNTVWK	32.77417	30.202049029822557	RPE1 DDA
@ELLLTGPGLEER	55.01268	56.18608083822044	RPE1 DDA
@DPLLASGTDGVGTK	19.873222	20.196979446230483	RPE1 DDA
@ALEEANTELEVK	17.597046	16.77455710492186	RPE1 DDA
@VADWTGATYQDK	13.900841	13.287209846248718	RPE1 DDA
@ALDVSASDDEIAR	17.582184	15.866064715908006	RPE1 DDA
@IAEEFEVELER	53.16417	50.47887338532907	RPE1 DDA
@DPQFAEDYIFK	69.274796	63.296383579231936	RPE1 DDA
@GGAEQFMEETER	22.964203	21.34084625031324	RPE1 DDA
@ETPAATEAPSSTPK	-22.095871	-24.0325073143254	RPE1 DDA
@GASQAGMTGYG1PR	-9.843857	-11.415787863743976	RPE1 DDA
@AVYTQDCPLAAAK	17.00013	14.965884251601477	RPE1 DDA
@SEVSSDEDIQFR	20.579903	20.166763147638576	RPE1 DDA
@NGESSELDLQGIR	33.823593	33.27201785243213	RPE1 DDA
@EDEISLEDLIER	89.0352	75.05851174292604	RPE1 DDA
@AIDDNMSLDEIEK	42.188293	38.40269425130538	RPE1 DDA
@TEELEEESFPER	22.498535	18.76321857469592	RPE1 DDA
@GEDLTEEEDGGIIR	26.659195	24.346307806440052	RPE1 DDA
@LAVDEEENADNNTK	-14.657288	-22.298360626904312	RPE1 DDA
@LGAAPEEESAYVAGEK	14.257385	13.315993160832708	RPE1 DDA
@LFADAVQELLPQYK	93.31389	98.29039877454571	RPE1 DDA
@SDPMVQCIIEESGEHIIAGAGELHLEICLK	118.75769	139.87490015067158	RPE1 DDA
@SQSSDTEQQSPTSGGGK	-50.24811	-54.50137400006109	RPE1 DDA
@VLILGSGGLSIGQAGEFDYSGSQAVK	87.50729	87.4640516145712	RPE1 DDA
@EIESEIDSEEELINK	47.217636	45.62427217286272	RPE1 DDA
@VYCLLGDGELSEGSVWEAMAFASIYK	140.18039	152.79297434150067	RPE1 DDA
@FFESFGDLSSADAILGNPK	100.6508	91.87690360283702	RPE1 DDA
@VSDTVVEPYNATLSVHQLVENTDETYCIDNEALYDICFR	106.7729	127.34472824698183	RPE1 DDA
@DPADETEAD	-34.923332	-35.892523475687916	RPE1 DDA
@EIEYEVVR	19.571571	21.806006649348625	RPE1 DDA
@2HRD2EDI	-27.62532	-31.580917203828733	RPE1 DDA
@EE2EE2EAEPVQR	-8.816841	-19.28539778855319	RPE1 DDA
@NDK2EEEQSS2SVK	-42.26162	-52.57547772184364	RPE1 DDA
@VDED2AEDTQ2NDGK	-34.570282	-42.575313624652814	RPE1 DDA
@GEAEQ2EEEADEEDK	-32.594383	-40.013256017073466	RPE1 DDA
@2QEELREDK	-37.02546	-44.92119365089569	RPE1 DDA
@DH22QSEEEVVEGEK	-6.3151627	-7.464962944635705	RPE1 DDA
@SDAEEDGGTV2QEEEDR	-13.546577	-25.41357304882507	RPE1 DDA
@KQ2FDDND2EELEDK	4.5447235	2.5478791620647065	RPE1 DDA
@GTDD2PKD2QEDLQER	-18.333885	-20.528203625529542	RPE1 DDA
@ARGD2EALDEES	-10.86602	-20.894218515740427	RPE1 DDA
@GK2EEELEA2K	-27.504822	-31.163556574186757	RPE1 DDA
@GLD2GAE3EEEK	-8.670845	-20.456981630028928	RPE1 DDA
@DADVEDEDTEEAK	-26.105522	-30.436378792751164	RPE1 DDA
@TD3F2KTREEK	-32.55558	-39.38152260996135	RPE1 DDA
@RVESEE2GDEEGK	-43.1959	-53.633815309898	RPE1 DDA
@QEPE2EEEEEEK	-23.20597	-36.65765879138296	RPE1 DDA
@PDGED32GEEDADDCPGDRESR	-24.234596	-29.782659907822698	RPE1 DDA
@LQEEQDGG22DEDR	-33.34375	-36.199100814235045	RPE1 DDA
@QEEIDE2DDDLDDK	6.443672	-0.4546443579762318	RPE1 DDA
@RIGRFGYGYGPYQPVPEQPLYPQPYQPQYQQYTF	81.6048	86.95623079424159	RPE1 DDA
@ETEEQD2DSAEQGDPAGEGK	-26.567123	-34.71358754197151	RPE1 DDA
@AEDG2ECDPDQEEEEEEEEK	-11.995293	-20.287848788613722	RPE1 DDA
@EMTTPAK	-40.47949	-40.86650840028053	RPE1 DDA
@DR2V2VDSGEQR	-31.17199	-32.16360454840767	RPE1 DDA
@LLLEGVENK	30.63446	31.697518696617173	RPE1 DDA
@KR2P2PSPTPEAK	-42.648712	-45.48087607621976	RPE1 DDA
@ERP2SRED3PSR	-42.64612	-57.08070882222552	RPE1 DDA
*SRQSSVSFR	-7.1820755	-5.188082600270153	RPE1 DDA
@PGEEPSEY3DEEDTKDHNK	-25.23436	-28.79277841257081	RPE1 DDA
@SS2AS2PEMK	-34.167664	-33.0037147123844	RPE1 DDA
@SESARG2D2EDEVLR	-1.4784851	-0.7359223688445446	RPE1 DDA
@ETE2EAEDNLDDLEK	42.24907	34.309305136381504	RPE1 DDA
@RPDPD2DEDEDYER	-18.712303	-23.673758394268418	RPE1 DDA
@TED22VPETPDNERK	-22.102478	-25.730447245691337	RPE1 DDA
@EQ2EVSV2PR	-5.714714	-16.24825527777321	RPE1 DDA
@2GR2LNEELGDEDSEK	9.023918	9.331786224023318	RPE1 DDA
@2INEENGEVSEDQSQNK	-11.990631	-19.77066173415924	RPE1 DDA
@TP2PKEEDEEPESPPEK	-15.95047	-18.312711067321267	RPE1 DDA
@NQVEEDAED2GEADDEEKPEIHK	-10.4409485	-14.245594821346572	RPE1 DDA
@KE3E2EAEDNLDDLEK	34.9646	28.768898512072717	RPE1 DDA
@SRVV2DADD2DSDAVSDK	-13.450157	-17.723563444578005	RPE1 DDA
@GS3AENAE4LR	-0.27307892	5.299056580142416	RPE1 DDA
@RD2EEEFG2ERDEYR	-1.5571976	-4.167035564534714	RPE1 DDA
@RRAV2EGCA2EDEVEGEA	-1.3149109	-10.23551003779119	RPE1 DDA
@M2D2ESEELPK	10.275108	13.115288874575338	RPE1 DDA
@RSRS3CGD2EVEEESPGK	-26.595001	-30.510872454726353	RPE1 DDA
@2PPK2PEEEGAVSS	-14.260696	-12.858048456644081	RPE1 DDA
@TDRGTDD2PKD2QEDLQER	-26.547028	-28.540895907616544	RPE1 DDA
@HLDGEEDGS2DQ2QA2GTTGGR	-27.472023	-29.126188018495405	RPE1 DDA
@SK2PPK2PEEEGAVSS	-24.039757	-23.828575541346915	RPE1 DDA
@REEDEPEER2GDE3PGSEVPGDK	-8.866867	-16.39498930491215	RPE1 DDA
@DPRSSTLEPEDDDEDEED3V3R	7.49704	11.935321143192478	RPE1 DDA
@N2SPEDRYEEQER2PR	-18.81311	-25.954565005778	RPE1 DDA
@SITHDIEEK	-22.90007	-23.207927991526667	RPE1 DDA
@IENHEGVRR	-55.062828	-63.097811528053796	RPE1 DDA
@GQDPLADRGEK	-29.184753	-31.876245150170227	RPE1 DDA
@RL2PSA2PPR	-8.61615	-17.459751918311447	RPE1 DDA
@SLEDDIR	6.5534286	0.7766408714645472	RPE1 DDA
@SP3PSYR	-23.627274	-26.276486197564616	RPE1 DDA
@TR2LS2LREK	-11.236221	-19.531151613034893	RPE1 DDA
@ASR2PLVTG2PK	-13.214302	-14.532896904053501	RPE1 DDA
@2R2PLLNDRR	-16.487633	-19.125311009156427	RPE1 DDA
@Q2P2PSTRPIR	-17.687767	-21.85875733575478	RPE1 DDA
@YTAVQRN2SER	-38.04462	-44.58790485517233	RPE1 DDA
@L2DSLGQR	-5.052429	-13.438384572159599	RPE1 DDA
@TN2PGFQK	-22.935173	-27.77970843740335	RPE1 DDA
*AEVEETLK	31.965286	33.33811983191353	RPE1 DDA
@2RSV2RSPVPEK	-24.393982	-39.13549663757726	RPE1 DDA
@2EGFSMDR	11.494934	13.128405799358127	RPE1 DDA
@TGGSG2PPLR	-16.723175	-21.57212657201311	RPE1 DDA
@2K2PFRK	-42.42979	-50.156224355240965	RPE1 DDA
@2PNMQDLK	2.960823	0.6931095757109986	RPE1 DDA
@G2SAQH2PSSLRR	-35.652336	-44.28395586804338	RPE1 DDA
@DEAAYGELR	5.613655	1.02100630312162	RPE1 DDA
@T2PDTLRR	-31.484612	-34.48172150967782	RPE1 DDA
@EDV3PPL2PDDLK	55.23787	47.761071314343816	RPE1 DDA
@RSVSDNDIR	-39.53722	-41.380634317312094	RPE1 DDA
@QDVDNASLAR	-17.980988	-22.361228923561747	RPE1 DDA
@SL3ETELTK	15.341461	11.022366410580466	RPE1 DDA
@KS2SS2LLR	-7.130394	-8.01871851209243	RPE1 DDA
@DRFSN21E2LSSR	-4.6870117	-6.841724218720582	RPE1 DDA
@DSPR3APQ3PVLQK	-1.1139755	-2.4982810910943023	RPE1 DDA
@EPG2PPSVQR	-13.571426	-18.41805292614881	RPE1 DDA
@2TF2TNYR	11.238953	9.711094483038789	RPE1 DDA
@HSTPSNSSNP2GPP2PNSPHR	-32.72574	-35.00763770303366	RPE1 DDA
@S12DV2AEDVQNLR	26.034706	18.719156989366905	RPE1 DDA
@GF2DSGGGPPAK	-8.499512	-12.32256175516968	RPE1 DDA
@TLPANRS2PSGA2SPR	-24.51831	-23.71461119854841	RPE1 DDA
@LEEEQIILEDQNCK	35.18901	31.813799274448876	RPE1 DDA
@GTGGSES2RA2GLVGRK	-17.230179	-20.733385903850028	RPE1 DDA
@APQP3SPPASR	-27.12616	-29.584244861007036	RPE1 DDA
@ASLGSLEGEAEAEAS2PK	45.13449	42.47982516952162	RPE1 DDA
@2RDVPESPQHAADTPK	-23.584396	-30.99743488008893	RPE1 DDA
@E2PVEFTGHK	-3.747902	-6.740278160781699	RPE1 DDA
@RT2P2SLPGR	-16.394371	-21.972623894801316	RPE1 DDA
@TKPTQAAGPS2PQKPP3PEETK	-17.892387	-24.046752444650167	RPE1 DDA
@2A2PYPSHSLS2PQR	13.77346	-0.15412313755868468	RPE1 DDA
@2PSLSQSQASR	-23.550812	-28.73876470426783	RPE1 DDA
@RN22SPV2PASVPGQR	4.2100983	-1.9020269691288654	RPE1 DDA
@QIRL22PER	3.0723495	-1.8392968294557797	RPE1 DDA
@VKA2PITNDGEDEFVP2DGLDK	50.33275	47.450686115512944	RPE1 DDA
@2QAGVSSGAPPGR	-24.6848	-29.615020678327596	RPE1 DDA
@EP3SIAESSRHP2YR	-9.544762	-11.773441367909129	RPE1 DDA
@VDSLV2L2EEDLESDQREHR	43.8295	41.936066204952496	RPE1 DDA
@GVPTGPSHSDSGRS22SK	-37.79725	-43.21737749486724	RPE1 DDA
@L2ASE3SLHR	-8.577515	-15.777299482721617	RPE1 DDA
@ESQSPDTTIQR	-23.852211	-26.47672383783646	RPE1 DDA
@EE22EDENEVSNILR	75.05466	55.91036789250328	RPE1 DDA
@SVEEEEQVWR	20.110756	19.837986848314845	RPE1 DDA
@DVAAEAVAR2PK	-12.400261	-18.029937592717282	RPE1 DDA
@S3SREELVR2HESLR	-6.6530457	-11.306979396845588	RPE1 DDA
@DG2FGEGL3MK	42.911667	42.117570352191166	RPE1 DDA
@A2LG2LEGEAEAEAS2PK	82.410934	66.02148492167325	RPE1 DDA
@PIPQ3PESAGNK	-13.73822	-15.407165646958774	RPE1 DDA
@EHD2GEG2HISGQSNGRDPQALAK	-15.738991	-19.99813441392493	RPE1 DDA
@DG2FP2EPGLR	34.237305	34.96075247831134	RPE1 DDA
@G2GDYMPM2PK	26.731552	28.640366694560132	RPE1 DDA
@D3PGHGSGWAE3PRTDR	-2.8119202	-8.467565141562268	RPE1 DDA
@YPS2ISS2PQK	-4.329483	-12.248645589389202	RPE1 DDA
@DENQSINHQMAQEDAQR	-13.535477	-19.971916439218177	RPE1 DDA
@DELSDW2LAGEDDRDSR	46.665802	42.57549017135952	RPE1 DDA
@RH2T2DL2DATFSDIR	38.61586	35.97347139631708	RPE1 DDA
@LDR2FLEDT3PARDEK	23.421768	22.649447743055667	RPE1 DDA
@2ASLR2FSSDR	14.332153	7.308776184369977	RPE1 DDA
@SVSPT3EMVSNE2VDYR	37.583786	36.3110842252091	RPE1 DDA
@SV2PTTEMV2NESVDYR	32.70256	38.126196060411715	RPE1 DDA
@YSMPDN2PETR	1.8824997	0.4039311289708607	RPE1 DDA
@GGREGFE2DTD2EFTFK	55.230057	49.03351276234459	RPE1 DDA
*AAVD2DVESLPR	59.54901	52.86105016875621	RPE1 DDA
@SSSVL2LEG2EK	47.544846	39.32910602556123	RPE1 DDA
@AQ3PPGPSL2GSK	3.5110703	-3.343244011244888	RPE1 DDA
@HQEVQDQDPVFQGSDSSGYQ2DHK	3.9105759	6.637775810531796	RPE1 DDA
@LNETELTDLEGQQE2PPK	48.140747	41.46242608822965	RPE1 DDA
@LRPISDD2E2IEESDTR	17.528915	15.568063443425213	RPE1 DDA
@2R2R3PLISR	-6.2734756	-7.617128965457759	RPE1 DDA
@QP2SPSHNTNLR	-34.559235	-39.742666869116924	RPE1 DDA
@FEPLD2AC2SR	25.603546	26.745932134050165	RPE1 DDA
@DTD2TG2PDRDGIQPSPHEPPYNSK	6.533577	3.9151393641292795	RPE1 DDA
@SEAGHA22PDSEVTSLCQK	16.369545	17.658050449063172	RPE1 DDA
@QS2GASSSSFSSSR	-22.851677	-30.281716314858002	RPE1 DDA
@AEGEAEEESDFDVFP2SPR	61.754013	54.29112101405911	RPE1 DDA
@SQ2GTLDGESAAWSASGEDSR	33.71794	25.190085256336715	RPE1 DDA
@VPPREPL2PSN2RTP2PK	4.920723	1.895223049822711	RPE1 DDA
@GPT2TSIDNIDG3PVRDER	23.711174	19.136576985039916	RPE1 DDA
@SPP2TGSTYGSSQK	-24.495644	-30.2941326598334	RPE1 DDA
@TE1DK2PFNSP2PQDSPR	3.2545242	-1.8205999055949356	RPE1 DDA
@SSTEG2E22IMGNSIDTVR	48.159897	52.105088584946365	RPE1 DDA
@RG22PG2LEIPK	30.528336	35.685136506757374	RPE1 DDA
@FRN2SM2LDEK	6.75679	6.699038250902145	RPE1 DDA
@ASM2EFLE2EDGEVEQQR	70.210846	62.5588878403063	RPE1 DDA
@RSA2WGS3DQLK	12.624138	9.270520410164913	RPE1 DDA
@RNT2SDN2DVEVMPAQSPR	10.00354	8.449504741581832	RPE1 DDA
@EAFEEMEGT2PS2PPPSGVR	36.291153	40.541515302323575	RPE1 DDA
@LNLGTD2DS2PQK	11.06739	10.28457677694212	RPE1 DDA
@RL22LRA2T2K	11.40506	3.1569480844232967	RPE1 DDA
@SNV2SPA3PTASSSSSTTPTRK	-23.645126	-27.759169646573937	RPE1 DDA
@LD2DAVNTIESQ2VSPDHNK	31.461227	17.661705756330427	RPE1 DDA
@RLEISPD22PER	14.345894	13.629209604704629	RPE1 DDA
@RDDIEDGD2MISSATSDTGSAK	26.449554	22.172946377638	RPE1 DDA
@3PQPS2PMDQMGK	12.399033	10.626883125865985	RPE1 DDA
@GGNLPPV2PND2GAK	8.891586	9.29194659708797	RPE1 DDA
@2LT2CS2DITLR	42.069046	41.829911215119985	RPE1 DDA
@NLALDEAGQR231	21.73719	21.22074273790326	RPE1 DDA
@REFITGDVEPTDAESEWH2ENEEEEK	35.358276	38.50249974691384	RPE1 DDA
@WDQTADQ3PGATPK	-3.110817	-4.181987445974762	RPE1 DDA
@VAVTASEVQQAE2EV2DIESR	74.47711	73.57788347573111	RPE1 DDA
@ELEQHIQ3SDPENFQSEER	18.31231	16.98982351036592	RPE1 DDA
@ED2FE2LDSLGSR	56.926834	51.85293136888801	RPE1 DDA
@LGAPEN2GIS3LER	28.928177	33.58994228990351	RPE1 DDA
@TSLITEEED2T2EVLDEELK	85.23222	74.9186335899278	RPE1 DDA
@SWD2SSPVDRPEPEAA2PTTR	20.373291	20.956092281853362	RPE1 DDA
@IWDEDEES3DT2EIGVETVK	54.369904	60.352484148798226	RPE1 DDA
@ARNLQDGQI2DTGDLGEDIA2N	40.549347	39.45737468037018	RPE1 DDA
@EGEELGEGERPEEDAAALEL22DEAVEVEEVIEESR	109.6906	102.51962492433631	RPE1 DDA
@2F2SDR2YTLNR	20.972824	20.02576704091883	RPE1 DDA
@VEADG2LS2MQGDLK	34.259872	38.08985622967437	RPE1 DDA
@APSEEELHGDQTDFGQGSQ2PQK	6.9887695	3.0809091426218096	RPE1 DDA
@EDVQDYSEDLQEIK	44.77513	40.13850584524247	RPE1 DDA
@AYADS4YYEDGGMK	23.083069	29.003454503844488	RPE1 DDA
@VGQGYV4EAAQPEQDE4DIPR	43.50354	52.85481389033953	RPE1 DDA
@AQ2TD2LGTSGSLQSK	11.077713	0.6011019235927719	RPE1 DDA
@DISEGGE2PVVQ2DEEEVQVDTALATSHTDR	62.16156	53.22697233778063	RPE1 DDA
@1GPSGGEG1EPERRDSQDG2SYR	-22.922554	-32.43021663719972	RPE1 DDA
@EEPVPLETQVVEEEED2GAPPLK	68.93454	61.32868224508245	RPE1 DDA
@SPQGPSPVLAED2EGEG	31.282227	24.778518072779136	RPE1 DDA
@2P2L2PSPP2PLEK	36.719986	41.97834341306182	RPE1 DDA
@TASE2ISNL2EAGSIK	36.97119	34.834379079492166	RPE1 DDA
@SA2SCDVSS2PSLPSR	11.059792	4.978839900785429	RPE1 DDA
@GGQGDPAVPAQQPADPS3PERQS2PSG2EQLVR	24.022865	25.12996237364321	RPE1 DDA
@RS2SESPSDNQAFQAPG2PEEGVR	19.469147	18.24516483167499	RPE1 DDA
@LNS2GSSED2FVEIR	45.839172	50.80334531115087	RPE1 DDA
@YFG2ID2SEAEAGAAR	38.894226	39.22013994522909	RPE1 DDA
@FGTEEAEDG3SDLDEDEDLQIQVA	87.392365	74.28050186313493	RPE1 DDA
@TAVQYIE22D2EEIETSELPQK	53.789062	55.32415857467099	RPE1 DDA
@SDDNLVVDVSNEDPS2PRA2PAH2PRENGIDK	31.536453	31.585112265514212	RPE1 DDA
@TAESSLLEDEIAQGEELD2LDGGDEIENNENDE	101.5621	98.07306417838042	RPE1 DDA
@KVDAQS2AGEEDVLLSK	21.37397	23.58970329758872	RPE1 DDA
@SL2ESYELS2DLQDK	51.177765	50.76374233699189	RPE1 DDA
@SP2SDSWTCADTSTER	15.38517	7.925982480140229	RPE1 DDA
@SDISERPSVDDIE2ETG2TGALETR	40.818314	40.89646819263241	RPE1 DDA
@3P3PSTPGDTQPN3PAPVPPAEDGIK	33.537643	40.75031989484472	RPE1 DDA
@THT3ALAGRSP2PA2GR	-18.392021	-20.121315740057042	RPE1 DDA
@IMEE32GMEEEEEEESIAAVPGRR	49.820526	44.50146880921693	RPE1 DDA
@DIR2DVEE2DSSEEAAAAQEPLQLK	52.214294	50.03476663788631	RPE1 DDA
@AGS23PGDAPPAVAEVQGR	35.020294	26.999630223188753	RPE1 DDA
@AT2S2NPS2PAPDWYK	42.038956	42.628888424537955	RPE1 DDA
@EAPAEGEAAEPGSPTAAEGEAASAASSTSSPK	18.457481	14.47213340176064	RPE1 DDA
@DLLNELE2PKEEPIEE	86.41583	72.93503461087057	RPE1 DDA
@RGEGDAPF2EPGTTSTQRP2SPE3ATK	14.755577	14.13621480138124	RPE1 DDA
@QPV2PEPGPDADEDGPVLM	73.646286	71.93393237579662	RPE1 DDA
@EPSAYQSSTR2P2PYSR	-7.8157425	-11.536983606057781	RPE1 DDA
@SV2PTTEMVSNE2VDYR	34.741364	36.559408633606864	RPE1 DDA
@QDIMPEVDKQ2GSPE2R	21.98951	21.42979377888322	RPE1 DDA
@SQALGNQNSENEILLEGDDDTL2SVDEK	62.98224	56.227090005010574	RPE1 DDA
@2S2VG2SSSYPI2PAVSR	32.627335	33.40491673054973	RPE1 DDA
@ADHRS2PNVANQPP2PGGK	-26.90696	-30.259087732590068	RPE1 DDA
@NSPIDESEVQTATD2PSVK	20.293999	16.690841858398553	RPE1 DDA
@SQALGNQNSENEILLEGDDD3L2SVDEK	62.70909	61.82697525174253	RPE1 DDA
@EEEAHRPP2PTEAPTEASPEPAPDPAPVAEEAAPSAVEEGAAADPG2DGSPGK	41.88646	38.0004037554833	RPE1 DDA
@EESPMDVDQP2PSAQDTQSIASDGTPQGEK	32.18776	28.173170130966668	RPE1 DDA
@SPEQPPEG2S3PAEPEPSGGGPSAEAAPDTTADPAIAASDPATK	37.231583	37.22035433234497	RPE1 DDA
@TPA2TPV2GTPQA2PMIER	23.072983	26.548343727184054	RPE1 DDA
@EELMS2DLEETAG2TSIPK	52.22931	55.53187174744106	RPE1 DDA
@DYNASAS3ISPPS2MEEDK	26.879967	28.956839582896347	RPE1 DDA
@EPLPVEQDDDIEVIVDETSDHTEET2PVR	86.715	71.47017792265277	RPE1 DDA
@RTGSNI2GA22DISLDEQYK	40.394653	33.58396875271382	RPE1 DDA
@GGQGDPAVPAQQPADPS3PERQS2P2GSEQLVR	24.037712	25.515171047035427	RPE1 DDA
@VEEASPPAVQQPTDPA2P3VAT3PEPVGSDAGDK	31.7471	39.489664038189154	RPE1 DDA
@4GVA2TCRK	34.402817	-35.99189983547052	RPE1 DDA
@ATAQPPAPL2PDSG2PSPDSGSASPVEEEDVGSSEK	33.402237	38.4931221717495	RPE1 DDA
@ATAQPPAPLSPD2GSP2PDSGSASPVEEEDVGSSEK	36.637238	38.99689382915048	RPE1 DDA
@SWDSS2PVDRPEPEAA2PTTR	22.098358	19.85995585804489	RPE1 DDA
@IAELEEEQSQG2TTN2DWMK	51.764816	49.89947334199829	RPE1 DDA
@SH2SPSQIPK	-29.83268	-29.741046197033157	RPE1 DDA
@TACAINK	-46.920307	-51.92427817372749	RPE1 DDA
@DVDNALR	-14.137039	-17.932964624756934	RPE1 DDA
@STPS2SPSLRK	-35.02175	-35.91102487907926	RPE1 DDA
@MNTNPSR	-49.63387	-52.31270593706898	RPE1 DDA
@L2PNPPK	-15.298622	-21.595266782968437	RPE1 DDA
@LDS2PVSSPRK	-27.327148	-34.52246888726188	RPE1 DDA
@LEQQMAK	-37.910824	-42.160259169429786	RPE1 DDA
@TWDAAER	-15.665451	-16.090082952318284	RPE1 DDA
@IQ2TPVK	-22.152779	-32.981740152707516	RPE1 DDA
@TTAPTEGK2PLK	-25.068642	-27.41312668021881	RPE1 DDA
@TLIK2EPV2PK	9.662918	9.25249931736648	RPE1 DDA
@GRG2WGGR	-35.410606	-37.10983477298781	RPE1 DDA
@SQ2FSHQQPSR	-32.965355	-39.92113018360771	RPE1 DDA
@RPSS2EIITEGK	-4.480362	-9.247884663284697	RPE1 DDA
@KS2LVTSK	-44.206757	-44.50891387132049	RPE1 DDA
@TALQEEIK	-0.7007446	-4.062526628692822	RPE1 DDA
@TFEDISEK	-0.6605072	-0.5727615965890891	RPE1 DDA
@LVTGDRNN2SCR	-38.67132	-45.3236666540987	RPE1 DDA
@LH3VGGPG2ARPR	-27.289978	-27.252991437370554	RPE1 DDA
@2R2ISLR	-3.102127	-7.522304705448697	RPE1 DDA
@EQI2DIDDAVRK	20.743279	19.00545081726008	RPE1 DDA
@TVGVQGDCR	-34.49582	-38.421351718754785	RPE1 DDA
@2LEVIPEK	33.374207	27.86444264830091	RPE1 DDA
@R12ADMSEIEAR	1.6421585	-0.705782604391942	RPE1 DDA
@ELSN2PLR	-1.9200058	-4.246159428994343	RPE1 DDA
@TKDSG2ISLQETR	-5.0413437	-8.665955696866686	RPE1 DDA
@SS2VH2IPSTANR	-10.173775	-14.508265844933888	RPE1 DDA
@RF2LDER	6.4993744	5.8070784339220864	RPE1 DDA
@KRNPW2DDE2K	-8.099007	-16.927466506476698	RPE1 DDA
@SR2S2PVTELASR	15.68428	11.251386687774648	RPE1 DDA
@R22LLNAK	-10.034302	-14.312875909524145	RPE1 DDA
@2APASQASLR	-15.985069	-18.72539590287984	RPE1 DDA
@SR2GSSPGLR	-38.710136	-39.944298468362305	RPE1 DDA
@RILGSA2PEEEQEK	-6.0904922	-10.145577065727121	RPE1 DDA
@TQGYLE2PK	0.91685486	-4.368968053269029	RPE1 DDA
@EKEPGEQASVPL2PK	5.3373413	2.564536440824412	RPE1 DDA
@STGDGTLGRA2EVEVK	7.1681366	3.150026445351079	RPE1 DDA
@EN2PNSFPR	0.6161041	-3.168704277682693	RPE1 DDA
@TLS2PTEPVK	1.0264282	-3.0517554023021596	RPE1 DDA
@1ESSFG2PSK	-17.49913	-23.723260858322078	RPE1 DDA
@SAHTQ2LT2VH2IK	5.5251236	1.1451432822324037	RPE1 DDA
@SP2PPDG2PAATPEIR	26.280945	22.715103453975654	RPE1 DDA
@YLSD2CSPR	-15.841515	-15.13193804634912	RPE1 DDA
@SG3PPRQG2ITSPQANEQSV3PQRR	-1.7878036	-3.0569751959949336	RPE1 DDA
@2RTA2LTSAASVDGNR	7.107849	0.8479460219533728	RPE1 DDA
@SS2KG2VEEIMSQPK	20.66571	21.189740575632975	RPE1 DDA
@RCPMSG2PAK	-42.35275	-42.756847096177935	RPE1 DDA
@AS2LPG2LQR	11.364891	5.084125780630275	RPE1 DDA
@IEDLRSEC2SDFGGK	11.3407135	8.548479064121866	RPE1 DDA
@ASIYQNQNS2	-8.546379	-14.79552520202575	RPE1 DDA
@HS2STGGYYR	-30.91549	-36.163016160611605	RPE1 DDA
@RAAVGQE2PGGLEAGNAK	-7.64283	-9.300216421840243	RPE1 DDA
@RGTGG2ESSRA2GLVGR	-13.683006	-16.78300624583366	RPE1 DDA
@LAIQGPED2PSRQ2R	10.465584	8.303379019256528	RPE1 DDA
@TS2ATSGLSCR	-17.923347	-22.288110650868795	RPE1 DDA
@SF2TTSASSQK	-20.172478	-25.728363864729864	RPE1 DDA
@RDSLGTY2SR	-19.94432	-24.783396993447724	RPE1 DDA
@TDSLAA3PPAAK	2.3097763	-3.9198825495786522	RPE1 DDA
@3P2DDEEDNLFAPPK	69.306244	58.843637961609964	RPE1 DDA
@2SSALDSPAGPR	-4.3975754	-9.541071305102498	RPE1 DDA
@2A2PYPSHSL2SPQR	13.851028	0.3889204806627191	RPE1 DDA
@EIQNGNLHE2DSE2VPRDFK	19.219398	17.090689717251013	RPE1 DDA
@HL2SEE11R	-44.75177	-44.32907112516171	RPE1 DDA
@GW2QEGPVK2PAECR	18.339745	13.737969240913628	RPE1 DDA
@A2IL3NTVEELEESR	110.92859	95.68204669080853	RPE1 DDA
@SE2ELIDELSEDFDR	120.4834	98.98408045149924	RPE1 DDA
@IG2TENISNTK	-8.115738	-16.040020661277048	RPE1 DDA
@TRL2EPGTDLVEP2PK	34.38611	31.91974764298632	RPE1 DDA
@TSSAFVGK3PEA2PEPK	7.4347076	7.0324974255138315	RPE1 DDA
@IG2MS2VTSNK	9.368446	1.5193458766784254	RPE1 DDA
@AHLG2SDNVAT1SNEER	-14.548569	-19.598593399590072	RPE1 DDA
@QSPEDVYF2K	24.475403	22.38205387124107	RPE1 DDA
@21GLPTSDEQK	-12.278946	-12.638878649068083	RPE1 DDA
@EF3GSPPSSATK	-4.567627	-10.190179761332235	RPE1 DDA
@ESQTQDNITVR	-14.225685	-16.861207043297355	RPE1 DDA
@RS2WS2DEGIGEVLEK	65.63011	54.2721936349149	RPE1 DDA
@QA2TDAGTAGAL3PQHVR	4.1023636	-1.0447697709228336	RPE1 DDA
@NAGVEG2LIVEK	29.179688	28.605976594253356	RPE1 DDA
@PSENEVPQQAIDSH2VK	4.8167267	2.744120612398664	RPE1 DDA
@SVNGGPG2PDLAR	-1.9215164	-3.699104542559205	RPE1 DDA
@TPAPPEPG2PAPGEGPSGRK	-7.642517	-11.944231380272122	RPE1 DDA
@VLAE3PDSFEK	28.012344	23.9519042013793	RPE1 DDA
@RF2EGVLQ2PSQDQEK	24.970207	17.204444103286875	RPE1 DDA
@LDALD2FG2TR	47.744873	45.525033505506315	RPE1 DDA
@IGEG34GVVYK	31.879883	25.54792313522201	RPE1 DDA
@GNK2P2PPDGSPAATPEIR	13.90612	11.393819959029255	RPE1 DDA
@RTLPSTS2SG2K	-27.580322	-33.32182688090132	RPE1 DDA
@SEAGHAS2PDSEVTSLCQK	9.606949	8.675049754721806	RPE1 DDA
@EELMQELS2LE	104.9442	96.66538752368847	RPE1 DDA
@R2TPTPELI2K	14.000061	14.003188338427314	RPE1 DDA
@KM2GGSTMSSGGGNTNNSNSK	-45.732243	-46.10528127761057	RPE1 DDA
@2LH2ESSMSLR	12.82312	10.427203174478612	RPE1 DDA
@GVQVETI2PGDGR	14.411026	11.476921708587195	RPE1 DDA
@AAHVPEN2D3EQDVLTVK	29.685638	27.483660026955917	RPE1 DDA
@ELESQISELQEDLE2ER	87.442764	74.91290006123599	RPE1 DDA
@VTLTGD3EDEDSASTSSSLK	17.81186	14.559886324017118	RPE1 DDA
@RSFEVEEVE3PNS3PPR	28.869583	29.862097051371517	RPE1 DDA
@SSYS2PTSL2PR	10.054466	8.371297831385643	RPE1 DDA
@VPEPPSSHSQGSGPSSG2PER	-18.08928	-25.6496940199642	RPE1 DDA
@CSLH2A2PASVR	-7.9263916	-14.53716898488355	RPE1 DDA
@ASMSEFLE2EDGEVEQQR	58.579193	53.6808531387375	RPE1 DDA
@AQ3PPIS2LPT2PSDEVGR	45.945496	46.62197462529211	RPE1 DDA
@3SPQELSEELSR	41.649597	34.077883395580706	RPE1 DDA
@DH2PTP2VFNSDEERYR	26.09468	24.39510811050378	RPE1 DDA
@2RDA3PPVSPINMEDQER	38.707108	30.877911606924517	RPE1 DDA
@DII2IAEDEDLR	97.71399	67.23210728710082	RPE1 DDA
@EMD12PEEVVASPRA2PAK	16.655746	19.49717403158025	RPE1 DDA
@QPL3SPGSV2PSR	8.70797	4.650938923002364	RPE1 DDA
@TPSP3PQPTSPQR	-16.511482	-21.468769712072962	RPE1 DDA
@DEDF2TS2VWR	57.700653	52.16888797721521	RPE1 DDA
@ERISENY2DK2DIENADESSSSILK	33.17772	32.29529207087507	RPE1 DDA
*MDTP2PDPLP2PLPGEEEK	90.68533	72.26619987565573	RPE1 DDA
@2SLEDTYGAGDGLK	25.552147	25.887796074227076	RPE1 DDA
@VGSE2EDEDLL2ELELADR	110.1165	114.4001692343174	RPE1 DDA
@IQEMEKSDE22TDLEELK	31.34224	28.258067176288314	RPE1 DDA
@NIVVDDITEQKPEPQDDGK23ESDVK	32.90645	30.799731133133765	RPE1 DDA
@EVSPDPSTTGAA2PASSSAGGSAAR	-6.557846	-7.296980237764529	RPE1 DDA
*1N3AP2RPSPTR	-15.561554	-24.462454285595292	RPE1 DDA
@KTEMDK2PFN2PSPQDSPR	2.868454	-0.8108766266498826	RPE1 DDA
@N2ITEI2DNEDDLLEYHR	62.930557	56.13831695882794	RPE1 DDA
@KPISDNSF22DEEQSTGPIK	26.721016	21.81425166575187	RPE1 DDA
@TDSAPDQQVETGK2PSLSGASAK	-2.066513	-5.034304101910713	RPE1 DDA
@SASSH2DIEEMTDSSLPS2PK	34.42691	31.236886118392448	RPE1 DDA
@A2VSQTSPQSASSPR	-21.768845	-28.81088810930575	RPE1 DDA
@PL2SGFSPEEAQQQDEEFEK	48.438538	44.86517807778547	RPE1 DDA
@2SVTFEDEVEQIK	64.70572	54.165157272875625	RPE1 DDA
*12GEDEQQEQTIAEDLVVTK	94.35541	76.3541793209765	RPE1 DDA
@EFG2LPT3PSEQR	36.679214	33.53925121674846	RPE1 DDA
@DGGGENTEEAQPQPQPQPQPQAQSQPPSSNK	-10.60894	-15.532919099777594	RPE1 DDA
@END2SEEVDVFQGSSPVDDIPQEETEEEEVSTVNVR	91.64409	71.10441562389278	RPE1 DDA
@SSG2GS2VADERVDYVVVDQQK	38.39293	36.53222306203203	RPE1 DDA
@TEQELPRPQ2P2DLD2LDGR	43.56671	43.97400474173509	RPE1 DDA
@YSGAYGASV2DEELK	25.196281	22.622844252990987	RPE1 DDA
@SASSYSDIEEIATPD22APSSPK	41.967224	50.60422832959928	RPE1 DDA
@TT2PEPQE2PTLPSTEGQVVNK	32.268326	28.843610118780624	RPE1 DDA
@STLR2TPLA2PSP2PGR2PQR	11.57695	7.8205318842467175	RPE1 DDA
@QLEYQQLEDDKL2QKS2SSK	24.502777	21.464640923471546	RPE1 DDA
@PLEESPSTPLAP2QSQD2VNEPCSQPSGDR	38.59694	33.710173190126525	RPE1 DDA
@ASALEEGS2DA2QELEISEH1K	33.22731	29.584813179575775	RPE1 DDA
@NEDET2ADLVETINENVIEDNK	91.045654	74.06001073253033	RPE1 DDA
@ERLTADPGGS2ET2SQVLENHTK	9.676674	8.32667889491473	RPE1 DDA
@IED2EPHIPLIDDTDAEDDAPTK	64.87161	57.78147648470011	RPE1 DDA
@TNPEDIYPSNPTDDDVSSG2SSER	31.333069	24.18171213631899	RPE1 DDA
@SN2TSS1SSGLPEQDR	-12.583	-11.875586824780637	RPE1 DDA
@EGVIEPDTDAPQE1GDENAEITEEMMDQANDK	65.93541	53.85836765848042	RPE1 DDA
@SFENVSVESVD2SSEK	32.059586	23.560991402392595	RPE1 DDA
@TEQELPRPQ2PSDLD2LDGR2LNDDGSSDPR	43.59343	41.23000679649115	RPE1 DDA
@3PHYGSQ3PLHDGSR	-14.369492	-18.442680621491824	RPE1 DDA
@ATAQPPAPLSPDSGSPSPD2GSA2PVEEEDVGSSEK	38.735657	37.38694400980462	RPE1 DDA
@RNSN2PP2PSS1NQR	-38.250057	-43.207892680669275	RPE1 DDA
@PLAGTDD2VV2EDRLNETEL3DLEGQQESPPK	75.09526	61.93442775948228	RPE1 DDA
@GGQGDPAVPTQQPADPS3PEQQN2PSG2EQFVRR	28.257553	25.65300550143943	RPE1 DDA
@2QSEPSEQDGVLDLSTK	43.721756	41.471888415417936	RPE1 DDA
@1GSDGESDQASGTSSDEVQ2PTGVCLR	24.14003	21.71985936294076	RPE1 DDA
@VEAAEIVEGED2AYSVR	46.19438	41.759977661874714	RPE1 DDA
@HDSIPAADTFEDL2DVEGGG2EPTQR	67.315506	60.68081099289497	RPE1 DDA
*2ADGAEADGSTQVTVEEPVQQPSVVDR	47.622467	45.15441936489806	RPE1 DDA
@VDSSTNS2PSPQQSESL2PAHTSDFR	21.763382	17.818702438787454	RPE1 DDA
@DD2DDDGGGWI3PSNIK	61.514282	57.35293432786669	RPE1 DDA
@AASPVLQEDIDIEGVQ2EGQDNGAEDSGDTEDELRR	60.934128	53.772951987822545	RPE1 DDA
@LREQGTESRS23PLPTI2SSAENTR	16.586945	18.162424808518942	RPE1 DDA
*ADMEDLFGSDAD2EAER	104.8221	86.35618281042848	RPE1 DDA
@AASPVLQEDIDIEGVQ2EGQDNGAED2GDTEDELRR	63.71869	59.61631906330079	RPE1 DDA
@2PSSDSWTCADTSTERR	2.1943436	-1.825611100530228	RPE1 DDA
@NIVVDDITEQKPEPQDDGK2TE2DVK	33.144867	30.056993881065587	RPE1 DDA
@EN3DEVFPDEQL2DGENGIPVGVSPDK	89.45792	71.07088700745464	RPE1 DDA
@VVEDDSSEN2SESG2LEVVDSSGEIIHR	45.362015	48.96614276724618	RPE1 DDA
@AN2TSD2VFTE3PSPVLK	67.64525	64.24792486064752	RPE1 DDA
@TGSNI2GAS2DISLDEQYK	41.591843	38.00868833385921	RPE1 DDA
@ETSETTAMLQDEDIS2DGDEDAIVEVTPK	79.28438	63.92587420154089	RPE1 DDA
@AGAEEGGQGQAAGGQQVAEQGPEPAEDGGHLASEPEVQPSDRSPLEH22PEK	25.1689	21.462456844388328	RPE1 DDA
@VEGSPTEEANLPTELQDN2L2PAA2EAGEK	60.78148	54.37598422567031	RPE1 DDA
@TEPAAEAEAA2GP2E2PSPPAAEELPGSHAEPPVPAQGEAPGEQAR	46.186234	44.67195596533749	RPE1 DDA
@YLTYDPNYNYDDEDEDENA1DADGGDDDDQG2DDEY2DDDDMSWK	85.62442	73.48618868713453	RPE1 DDA
@NLSTATK	-48.608322	-48.84640532191429	RPE1 DDA
@DTTIINH2R	-17.615921	-21.773495785630615	RPE1 DDA
@SALSPSK2PAK	-34.65497	-37.5985541343823	RPE1 DDA
@STTAH2WQR	-30.847473	-32.67525661535954	RPE1 DDA
@R11DS2PVR	-54.35477	-56.06460515576552	RPE1 DDA
@TLESQVK	-28.128021	-32.71765028976251	RPE1 DDA
@GINESYK	-27.261261	-29.640459878733992	RPE1 DDA
@VSGYSTCH2R	-41.14709	-45.14482503767695	RPE1 DDA
@G2PSPASVSSGRK	-35.87056	-41.76076675293689	RPE1 DDA
@RAAVAASSSS	-53.34171	-57.06384385447083	RPE1 DDA
@2R2FDYNYR	17.830566	15.547747896190032	RPE1 DDA
@KW2TSTK	-36.96052	-37.635751962051366	RPE1 DDA
@S2YAGSLR	-5.5298767	-10.872273083295575	RPE1 DDA
@ASFNNPDR	-27.885284	-30.996098835457772	RPE1 DDA
*S3SSLRR	-22.47895	-31.945734812763973	RPE1 DDA
@NN3WPNR	-7.4434967	-9.55681947808641	RPE1 DDA
@DAP2PKPRL2PR	-8.92392	-12.029639822077023	RPE1 DDA
@2PGAAGLTSR	-12.001312	-14.175366678849265	RPE1 DDA
@AR2W2PPPEVSR	22.097519	17.289651737392923	RPE1 DDA
@FSTYT2DK	-8.894768	-14.483075143760473	RPE1 DDA
@TI2QSSSLK	-11.929192	-19.652219238596665	RPE1 DDA
@TVYNNNSSR	-49.47683	-51.31371486770054	RPE1 DDA
@2QEADVQDWEFR	59.386368	50.77187695680526	RPE1 DDA
@EDEI2PPPPNPVVK	31.159729	30.463629623889254	RPE1 DDA
@DGGAWGTEQR	-11.435547	-13.409037765301594	RPE1 DDA
@CAAPRPPS2SPEQR	-24.226112	-31.158067268153452	RPE1 DDA
@DAR2P2PAHIVSNK	-7.0470657	-12.322500603540735	RPE1 DDA
@LQGATCNNNK	-54.37102	-60.955775366629865	RPE1 DDA
@TPL2P2P1K	-2.6387634	-12.229319451240663	RPE1 DDA
@TVGGSFRD2K	-25.275833	-29.79912556013094	RPE1 DDA
@GGWDHGDTQ2IQSSR	-6.4265823	-8.3469351376235	RPE1 DDA
@RPHGSTL2VSA2PEK	-9.182663	-12.914844685989955	RPE1 DDA
@LPI2ASH2SK	-7.280533	-14.441966913289107	RPE1 DDA
@SR32PAPWK	3.0959396	-1.5956792235278776	RPE1 DDA
@2PRI3PPAAK	-1.5040894	-2.054322843644929	RPE1 DDA
@3LDR2GDLGDMEPLK	51.47795	42.71766131649992	RPE1 DDA
@TK3VL2LFDEEEDK	82.266205	85.08876029314857	RPE1 DDA
@VQA1QI2SEK	-27.195145	-28.898854387048793	RPE1 DDA
@EQQLL23LK	41.415817	37.22558315031665	RPE1 DDA
@RA22ASVPAVGASAEGTR	6.7077255	1.7378155542755849	RPE1 DDA
@GQDVVQEWQET2PTR	36.902557	29.33559861512947	RPE1 DDA
@GSLGSSG2FS2QHGSPSK	-8.7462845	-13.148895222021899	RPE1 DDA
@NI2PGLQNGEK	-1.0905762	-5.442211033307419	RPE1 DDA
@GPSACA2HSSLVS2IEK	14.022629	19.119062175195612	RPE1 DDA
*AALHT3PD2PAAQLER	45.708496	37.829592850348504	RPE1 DDA
@2LLDASEEAIK	48.193924	44.15941479666298	RPE1 DDA
@SS2SSQE2LNRPFSSK	8.928032	4.413074272657941	RPE1 DDA
@2FEVEEVETPNSTPPR	44.419434	41.6546684934824	RPE1 DDA
@REF2GGSYSAK	-17.107147	-21.828129736769128	RPE1 DDA
@GRL3P2PDIIVL2DNEA2SPR	82.28319	74.13374064716056	RPE1 DDA
@SH2QA2LAGPGPVDPSNR	9.068703	8.95923841034885	RPE1 DDA
@2QVEDPLPPVF2G3PK	97.96594	85.62592881404066	RPE1 DDA
@RD2GVGSGLEAQESWER	28.464798	25.87110279733282	RPE1 DDA
@VQSLEGEKL2PK2DI2PL3PR	46.855713	44.489858057650665	RPE1 DDA
@SP2FGGASEASAR	3.7440414	-0.6769589096765891	RPE1 DDA
@VRAS2RV2GSFPEDSSK	-3.8379288	-6.9489093055497335	RPE1 DDA
@DRKT2AVS2PLLDQQR	11.055382	5.923850844427777	RPE1 DDA
@GLLYD2DEEDEERPAR	26.325974	22.64702923461745	RPE1 DDA
@IFDPQNPDENE	21.8181	16.140721183242395	RPE1 DDA
@TNTLAVTGGEDDK	-7.3737793	-9.65034021313874	RPE1 DDA
@TR2IGSAVDQGNE2IVAK	19.898178	22.960795243404423	RPE1 DDA
@KA22P2PLTIGTPESQR	30.686218	27.825175187098992	RPE1 DDA
@PL2PDSRA2SLSESSPPK	11.638741	12.867608053749219	RPE1 DDA
@TGEP2PPHDILHEPPDVV2DDEK	43.189423	44.07703857984	RPE1 DDA
@QQDLHLE2PQRQPEY2PESPR	18.783218	18.5324838064723	RPE1 DDA
@TL2S2SMDLSR	25.923752	25.19003842248444	RPE1 DDA
@3RSWDSS2PVDRPEPEAASPTTR	11.366936	11.210494187869264	RPE1 DDA
*ATTATMATSG2AR	5.2098007	-0.07942464823637607	RPE1 DDA
@2DK2PDLAPTPAPQSTPR	10.59343	7.54129273472169	RPE1 DDA
@TL2SS21DLSR	-1.3913498	-0.6035158545161892	RPE1 DDA
@E2SDDDTPFDGSNYLADK	54.11447	48.671958876559025	RPE1 DDA
@NDDISELEDL2ELEDLK	106.214096	97.4451260189089	RPE1 DDA
@2IS2VNVDELR	54.49826	47.7175647428976	RPE1 DDA
@EDGLLPKPL22GGEEEEK	61.824844	50.16900700166629	RPE1 DDA
@RL2P2ASPPRR	-21.946968	-30.28003216514992	RPE1 DDA
@HVTLPS2PR2N3P1GDK	-2.7031784	-3.822617646152384	RPE1 DDA
@2GPSPT3PQPLR	13.8131485	10.275248151618612	RPE1 DDA
@DEL22QLTEHEYLPSNSSTEHDR	43.993927	33.39468621820452	RPE1 DDA
@EG2IETLSNSSGSTSG2IPR	33.02237	28.476044258992967	RPE1 DDA
@L2VPT2DEEDEVPAPKPR	32.236237	29.549065614775152	RPE1 DDA
@AE2LQQEVEALK	58.802963	50.94744278326318	RPE1 DDA
@PAASIASGGSN2SNK	-27.746124	-31.65002708523285	RPE1 DDA
@YEYDPDI2PPR	39.238205	31.86907972842876	RPE1 DDA
*A2GV3VNDEVIK	55.984314	49.1797002810603	RPE1 DDA
@AGQSAAGAAPGGGVDTR	-25.5663	-28.894648222077656	RPE1 DDA
@QQL2P2PGQEAGILPETEK	50.168564	45.295398649797434	RPE1 DDA
@NL2NEEMIQAADELEEMK	104.75891	88.75213693394824	RPE1 DDA
@LIPG2NLD2EPR	45.215134	34.43804519512416	RPE1 DDA
*1DRNP2PPPPGR	-20.890305	-21.8765706688231	RPE1 DDA
@SG3PPRQG2IT2PQANEQSVTPQRR	0.3440857	-2.798145486592727	RPE1 DDA
@2NS22FVLSHR	29.551514	23.88510983417402	RPE1 DDA
@EEL122DLEETAGSTSIPK	45.796097	38.43096855943473	RPE1 DDA
@SILLE2DNEDEK	36.427032	22.32759130849098	RPE1 DDA
@YTAGSA2PTP3FK	14.986198	15.7078999626359	RPE1 DDA
@ENS3IPDQRTPVA2TH2ISSAATPDR	17.33731	18.799863193052303	RPE1 DDA
@LQSIGTENTEENR	-10.984116	-16.565145942363273	RPE1 DDA
@TSPADHGG2VG2ESGGSAVDSVAGEHSVSGR	9.730789	4.998774862137104	RPE1 DDA
@QLP2PEPCEIQK	21.235733	18.858907619551694	RPE1 DDA
@LGAVDESLSEETQK	14.384552	12.00105203505522	RPE1 DDA
@Y1NSDTT2PELR	-3.0081863	-6.755676123853231	RPE1 DDA
@R3G2NISGASSDISLDEQYK	34.091415	31.847524681669892	RPE1 DDA
@TL2QGESQT2EHELFLDTK	54.93924	50.10989173696693	RPE1 DDA
@RG3GQ2DD2DIWDDTALIK	102.0867	90.4476994515553	RPE1 DDA
@AVD222EEIEVEVPVVDRR	74.50464	63.51525097499613	RPE1 DDA
@NSLE2I2SIDREL2PEGPGK	85.28612	63.104425550414184	RPE1 DDA
@RKV2SS2PQSGCP2PTIPAGK	-4.2457657	-2.853918247818683	RPE1 DDA
@GTELDDGIQADSGPINDTDANPR	33.689835	29.076085034903414	RPE1 DDA
@ECSEA1EVET2VISID2PQK	51.51967	46.18710659399539	RPE1 DDA
@VEGSPTEEANLPTELQDN2L2PAASEAGEK	55.651	51.816227816886055	RPE1 DDA
@ELDD2S2ESSDLQLEGPSTLR	66.29617	54.778545151305266	RPE1 DDA
@GQ2TD2LPQTICR	27.303658	23.55281221045587	RPE1 DDA
@2PPEEPPDFCCPK	26.701408	26.872193133464528	RPE1 DDA
@EHYPVS2P2SP2PPAQPGGVSR	17.67183	17.27175753075136	RPE1 DDA
@ST3PTS2PFRATST2PNSQSSK	7.652214	7.443460472154451	RPE1 DDA
@TLEAEFN2PSPP3PEPGEGPRK	32.329865	32.144856733638846	RPE1 DDA
@DEEQ2EADAG2GPPTPGPTTLGPK	33.372803	29.034594676075205	RPE1 DDA
@AGAVPS2PS3PAPPSAK	0.013908386	-1.0385595506174887	RPE1 DDA
@TET2LDTPL2P1SK	25.665375	27.56696112305793	RPE1 DDA
@LDN3PA2PPR2PAEPNDIPIAK	43.293076	44.20262188324289	RPE1 DDA
@AS2PAQCV3PVQTVV	43.8479	51.69310914001687	RPE1 DDA
@TS2PP2SPQHSPALR	-8.47831	-13.47227027430666	RPE1 DDA
@LML2TSEY2Q2PK	46.08812	45.09626661170195	RPE1 DDA
@LQHAVPADDGTTR2P2ID2IQK	13.508659	13.818232479357818	RPE1 DDA
@APPTPPPSTDTAPQPD22LEILPEEEDEGADS	80.94708	70.02072867097263	RPE1 DDA
@GGSYSQAASSDSAQG2DV2LTACKV	31.704102	28.89297398263851	RPE1 DDA
@A1IVPS2PSK3PEEVSTPAEEEK	21.33525	27.266837923392952	RPE1 DDA
@VG2S2SESCAQDLPVLVGEEGEVK	95.02252	83.94411144734015	RPE1 DDA
@VGLSPDSPAGDRN2VG2EG2VGSIR	39.421753	36.75818457909301	RPE1 DDA
@ATAQPPAPLSPD2GSPSPDSGSASPVEEEDVGSSEK	39.352753	34.531440151812966	RPE1 DDA
@RSA2PDDDLGSSNWEAADLGNEER	44.384995	42.23248050439223	RPE1 DDA
@G2RPM21YETGSGQK	-6.2417984	-9.862974534920138	RPE1 DDA
@SANGGSE2DGEENIGWSTVNLDEEK	62.436813	57.30422973397575	RPE1 DDA
@MYLQQDELEEEEDERGP3PPVR	43.771515	40.192113646232386	RPE1 DDA
@EQM1N2SISSGSG2LR	3.6642303	3.4466684610254568	RPE1 DDA
*SDQDH21DE1TAVVK	-8.912331	-3.4739849951640522	RPE1 DDA
@GPSACASHS2LVS2IEK	14.0757675	16.08991296752093	RPE1 DDA
@SRSPSQNSQQSFDSS2PP3PQCHK	-10.388123	-14.405944718263271	RPE1 DDA
@DAPCSASSEL2GPS3PLHTS2PVQGK	23.165314	29.61734997534529	RPE1 DDA
@LP2SS2EMGSQDGSPLR	33.46457	28.053882772260756	RPE1 DDA
@YETEESSVAGLS2PELK	41.165512	34.41253178822347	RPE1 DDA
@DNSI2PE2DVDTAS3ISLVTGETER	98.686905	83.28181442856275	RPE1 DDA
@GGGS2QAETELLIPDEAGR	64.92699	54.39551588217054	RPE1 DDA
@LL2DPEL2ATE2PLADK	90.74962	67.95956103334018	RPE1 DDA
@EDKSP2EE2APTTSPESVSGSVPSSGSSGR	8.55201	7.672383990949738	RPE1 DDA
@VVEDDS2ENS2ESGSLEVVDSSGEIIHR	54.6985	50.48586047816149	RPE1 DDA
@ST2YQEL2EELVQVVENSELADEQDK	137.5757	142.7591179109229	RPE1 DDA
@RG23ASQYDNVPGPELDSGA2VEEALER	87.69379	66.40941938575835	RPE1 DDA
@GP2PS2PTPPAAAAPAEQAPR	18.425453	17.820381264260153	RPE1 DDA
@AG2IS3LD2LDFARY2DDGNRETDEK	76.39636	64.78312456504865	RPE1 DDA
@A2I2LTDDEVDDEEETIEEEEANEGVVDHQTELSNLAK	96.90102	75.62614521952571	RPE1 DDA
@NGAVLIADESDPAE2ME2LV	111.65109	114.1011744731865	RPE1 DDA
@TS2TC2NE2LSVGGTSVTPR	33.96518	31.18574133985147	RPE1 DDA
@NPEDK2PQL2LSPRPA2PK	19.642479	13.540832583549713	RPE1 DDA
@SPAYTPQNLD2ESESGSSIAEK	32.138077	23.634553411844845	RPE1 DDA
@NGSPSLGRD2PDT1LASPQEEGEGPSSTTESSER	16.317604	17.17564923203283	RPE1 DDA
@AAEDDSA2PPGAASDAEPGDEERPGLQVDCVVCGDK	43.90834	37.89447764371579	RPE1 DDA
@LQL2DEE2VFEEAL12PDTR	95.54222	108.4801531977462	RPE1 DDA
@AIPV2PSAVEEDEDEDGHTVVATAR	45.0791	37.793216149434556	RPE1 DDA
@SEVQQPVHPK	-37.8182	-39.187064669824906	RPE1 DDA
@RI2QSQPVR	-33.5625	-38.78498011631889	RPE1 DDA
@AAPAVQTK	-45.08995	-48.71606066145215	RPE1 DDA
@AQDSVLR	-21.893883	-23.104808457692315	RPE1 DDA
@TTSR2PVLSR	-28.054832	-26.289733668954874	RPE1 DDA
@PSRPGYP2PR	-23.36782	-23.407640323911473	RPE1 DDA
@RAPV3PSSASR	-31.693504	-38.348709426784346	RPE1 DDA
@LPEGDLGK	-8.1959	-13.046661645870572	RPE1 DDA
@AELEIQK	-5.642151	-11.124306069722554	RPE1 DDA
@ADVGRL2PEVK	2.515274	-2.9212336014170646	RPE1 DDA
@R2LSGSSPCPK	-32.791824	-35.74172079477825	RPE1 DDA
@PQTQGLAK	-40.12793	-41.11882126313338	RPE1 DDA
@SP2KL2HISR	-16.726112	-22.49664106407107	RPE1 DDA
@SPAPGAPTR	-37.49335	-41.46189420380753	RPE1 DDA
@ETSNLYK	-27.20462	-29.166545672888958	RPE1 DDA
@GYYDNPK	-25.847313	-29.314686878040234	RPE1 DDA
@EWVAPEK	-2.8381119	1.6577194824388428	RPE1 DDA
@ER2PDSFSMR	1.3639603	2.5145070160721694	RPE1 DDA
@2SHDLLK	-13.905472	-16.13904295547409	RPE1 DDA
@TMMVDER	-10.74366	-16.4514236550012	RPE1 DDA
@TCSTTALK	-36.1936	-38.260733587740404	RPE1 DDA
@HVDSL2QRSPK	-43.33471	-42.85955878695636	RPE1 DDA
@2PGPIVSR	-5.787697	-5.504731750163593	RPE1 DDA
@QPASQLQK	-41.00082	-42.835100584465685	RPE1 DDA
@RAS2PFR	-32.073715	-34.13201777808203	RPE1 DDA
@SHISDQ2PLSSK	-18.461098	-21.705602304645936	RPE1 DDA
@NGLPG2RPGSPER	-17.394554	-19.93596275173922	RPE1 DDA
@DSLID2LT	56.306854	61.88552953608993	RPE1 DDA
@2LENVYR	11.757431	11.138521314835078	RPE1 DDA
@QEVISTSSK	-27.96595	-35.38732407098322	RPE1 DDA
@DF2PEALK	39.079514	31.40400502178502	RPE1 DDA
@KF2NQYK	-29.3703	-29.334532377111287	RPE1 DDA
@YYGGGSEGGR	-37.27203	-40.85631352534941	RPE1 DDA
@ANWEAQQR	-21.718391	-23.3577777674381	RPE1 DDA
@GTVDCVQAR	-28.703705	-32.95144755654036	RPE1 DDA
@SQGAEGALTGK	-22.158707	-29.431684170035382	RPE1 DDA
@SSYTRL2K	-27.311775	-32.78398615799185	RPE1 DDA
@QYAENYTRP2SR	-16.271545	-23.76641933897392	RPE1 DDA
@RSSPPSAGN2PSSLK	-25.460098	-24.56626077511219	RPE1 DDA
@TE2PGIPVR	12.603798	11.786573805451178	RPE1 DDA
@2PSPYYSR	-8.975311	-14.594379455233963	RPE1 DDA
@2GQGTAALPR	-5.5891647	-10.594687834395994	RPE1 DDA
@2LEEMSLR	29.663986	34.767095923849645	RPE1 DDA
@2LEE1SLR	3.5464935	6.087019408564439	RPE1 DDA
@SDISPL3PR	21.340302	15.430961649284107	RPE1 DDA
@RQACTAQ3PEPLR	-13.300484	-17.071613061313627	RPE1 DDA
@TGVPS3ASVGK	-6.1009674	-13.784406913028413	RPE1 DDA
@SD2LL2FR	81.271835	59.55065928625469	RPE1 DDA
@IQQN3FTR	-12.117126	-12.689087200610594	RPE1 DDA
@TSQVGAASAPAK	-36.56087	-38.525747038072666	RPE1 DDA
@KLEA1TN2K	-51.74532	-55.80256347970327	RPE1 DDA
@LRL2P2PT2QRSR	4.6871033	-0.9954304213019363	RPE1 DDA
@DK2D2DTEGLLFSR	51.961487	53.681802797995395	RPE1 DDA
@WE2QQDVSQTTVSR	7.995117	5.663457523520945	RPE1 DDA
@ISNVG2N2AR	2.034317	-31.21859620406248	RPE1 DDA
@SSSSSQE2LNRPLSAK	-9.41909	-11.97618821721358	RPE1 DDA
@QTEPV2PVLK	18.89833	15.305974318188037	RPE1 DDA
@T2TDRH2LSLDDIR	33.30159	26.554381549064388	RPE1 DDA
@AL2MTHG2VK	1.5730972	-10.255933589854486	RPE1 DDA
@TF2VY2SSR	22.79631	23.718264182456345	RPE1 DDA
@TETLASLEDTK	25.015198	20.89190286235159	RPE1 DDA
@RSQWE2P2PTPSYR	13.082314	14.359656397738773	RPE1 DDA
@D2PTLSNSGIR	7.2490845	3.2273030994077665	RPE1 DDA
@D2PPTPT1YK	-6.4135513	-6.392369221689002	RPE1 DDA
@PAPPPQSQ2PEVEQLGR	19.703064	16.4352067941252	RPE1 DDA
@LV2RS2SVL2LEGSEK	31.705917	44.30637023679627	RPE1 DDA
@DSLI3PHV2R	29.394775	18.792989105275673	RPE1 DDA
@YFQ2P2RSR	-16.67971	-21.192710983747723	RPE1 DDA
@R2PASPSCP2PVPQRR	-19.557777	-23.40244440504894	RPE1 DDA
*MED2PLPDLR	66.691315	68.72269945800144	RPE1 DDA
@GPAS3PTY2PAPTQPAPR	8.386696	8.33521304176274	RPE1 DDA
@2PLIESTANMDNNQSQK	19.224167	16.058207765406408	RPE1 DDA
@GMSNN3PQLNR	-9.812035	-11.713041142653932	RPE1 DDA
@EIEELQSQAQAL2QEGK	26.2846	31.269692512190556	RPE1 DDA
@A2ATSATLELDR	23.6212	23.62012050075344	RPE1 DDA
@GN2RPGTPSAEGGSTSSTLR	-13.934196	-17.068537990838855	RPE1 DDA
@II4DSDSE2EETLQVK	40.751953	44.883334917319786	RPE1 DDA
@DGIEPMWEDEK	48.93959	39.55404085042805	RPE1 DDA
@GIGLDE2ELD2EAELMR	95.8309	94.11309405496706	RPE1 DDA
@VRGGAPDP2PGATATPGAPAQPS2PDAR	4.809799	4.015153392783825	RPE1 DDA
@SQSSHSYDD23LPLIDR	46.939163	48.81429863257467	RPE1 DDA
@HD2GG2LPLTPR	21.074287	22.64176436397086	RPE1 DDA
@G3GQ2DDSDIWDDTALIK	111.33751	97.27727074209012	RPE1 DDA
@EYP2PPP2PLR	27.4971	28.595419943888395	RPE1 DDA
@AN2TSDSVF3ETP2PVLK	60.611893	59.82196696544787	RPE1 DDA
@ANSTSD2VF3ETP2PVLK	58.867584	57.996750767295474	RPE1 DDA
@TSGAPG2PQ3PPERHD2GGSLPLTPR	28.5849	26.201407918616365	RPE1 DDA
@YSEPRPWS2TD2DSSLR	29.350891	32.996507694647306	RPE1 DDA
@S2LE3LEDIEENAPLRR	67.71971	73.36038903369479	RPE1 DDA
@SCSIDR2PGAGSLG2PASQR	3.5483932	2.3331352841312665	RPE1 DDA
@TSVATQCDPEEIIVL2DSD	66.992615	68.7690033519448	RPE1 DDA
@QGSITSPQANEQSV3PQRR	-9.763741	-11.750365893236474	RPE1 DDA
@EPV2PMELTGPEDGAASSGAGR	39.316162	42.90524402810933	RPE1 DDA
@TGDLGIPPNPEDR2P2PEPIYNSEGK	48.061188	46.66590387226567	RPE1 DDA
@VQ3LEELEELGK	69.483795	62.109046028882716	RPE1 DDA
@2APA2PNHAGVLSAHSSGAQ3PESL2R	22.7938	23.08880998761533	RPE1 DDA
@HSNLIE2QENSKL2QEFH2LEDK	60.72661	48.524251155544775	RPE1 DDA
@RAP2TSP2FEGTQETYTVAHEENVR	29.309067	24.95289855164032	RPE1 DDA
@2D2DTEGLLFSR	66.90491	70.29441006665061	RPE1 DDA
@DVSGPMPDSY2PR	22.171646	20.81390334385658	RPE1 DDA
@S2GES2PSEHSSSGVSTPCLK	7.6652985	5.308174142587063	RPE1 DDA
@DDPFTQPDQSTPS2FD2LK	57.19841	59.8563667317343	RPE1 DDA
@LD2SP2VSSTLAAK	24.130371	21.871160223883802	RPE1 DDA
@QQPQPSQTE2PQEAQIIQAK	21.040588	18.925746941656424	RPE1 DDA
@EEG2FQSCSFCK	14.114365	13.962854722279452	RPE1 DDA
@NVR2DI2DQEEDEESEGCPVSINLSK	49.661377	41.800163594886456	RPE1 DDA
@RE2ESE2DE3PPAAPQLIK	39.40715	42.66789152921672	RPE1 DDA
@EAELQQLRD2LDENEATMCQAYEER	56.003876	58.326500106255644	RPE1 DDA
@SLHGEF2ASDS2LTDIQETR	44.26712	43.21662244216384	RPE1 DDA
@RGS12YLAAVEEEVEESSVK2DNGDEK	71.22418	63.85203169877291	RPE1 DDA
@ELDD2SSESSDLQLEGPSTLR	47.89537	47.43683685661449	RPE1 DDA
@RG2GDT2SLIDPDT2LSELR	59.84059	66.99824399439129	RPE1 DDA
@DDDVV2LS2LDLK	73.73189	96.84009424669097	RPE1 DDA
@SL4ASSPGGVYA3R	16.772995	30.07547227635703	RPE1 DDA
@2AGQGEVLVYVEDPAGHQEEAK	53.171844	47.772767193919115	RPE1 DDA
@LTPLPEDNSMNVDQDGDP2DR	36.203293	34.46020158700411	RPE1 DDA
@ANGLPAGPEPA2EPG2PYPEGPR	33.988266	36.17836558115101	RPE1 DDA
@GSSPTPPC2PVQPSK	-7.624939	-8.890678039743868	RPE1 DDA
@SPVDSLSSSSSSYDG2DREDPR	10.60878	3.2181943846888466	RPE1 DDA
@FIEFED2QEQEK	40.84848	34.24488438965534	RPE1 DDA
@DEEQSEADAG2GPPTPGPTTLGPK	22.683998	24.712621236604818	RPE1 DDA
@WK2EEEVE2DDEYLALPAR	64.54132	62.607307153840175	RPE1 DDA
@RTV2QQ2FDGVSLDSSGPEDR	47.197784	35.68785587641436	RPE1 DDA
@SNSQ2DSHDEEVSPTPPNPVVK	16.02407	13.753970363991524	RPE1 DDA
@2PSSL2ANIIS2PK	42.986877	43.32222265930855	RPE1 DDA
@RL2VSESSHTESD2SPPMTVR	15.545059	11.274123832769767	RPE1 DDA
@SDLSS2SG2LSLSHGSS2LEHR	20.58422	22.81219620962863	RPE1 DDA
@PLEESPSTPLAP2QSQDSVNEPCSQPSGDR	31.850082	29.714538691668473	RPE1 DDA
@2RQP2GAGLCDISEGTVVPEDR	41.70125	45.98843051142713	RPE1 DDA
@TPDTSTYCYETAEK	2.229187	-2.7852278360186666	RPE1 DDA
@YTPT2PSYSP2SPEYTPT2PK	27.792213	25.88095800221852	RPE1 DDA
@EE2SELEQPFAQDTSSVGPDRK	37.264267	31.337342374664814	RPE1 DDA
@GSLI2TDSGN2LPER	32.271637	32.77729952791849	RPE1 DDA
@3PGPPGLTT3PAPPDK	23.027733	25.198124660607476	RPE1 DDA
@LQPPSPLGPEGSVEE2EAEA2GEEEEGDGTPR	54.431503	47.868482547164106	RPE1 DDA
@2R2IEDDEEGHLICQSGDVLR	50.938065	42.388123712435586	RPE1 DDA
@APPGAPGPGPGSGAPGSQEEEEEPGLVEGDPGDGAIEDPELEAIK	64.98259	63.07381600343762	RPE1 DDA
*MET3I2EIHVENK	46.542633	59.77023256233831	RPE1 DDA
@RS2SESPSDNQAFQAPGSPEEGVR	16.57576	14.720103241421938	RPE1 DDA
@DTLSNPQ2PQP2PYNSPKPQHK	-4.138153	-7.8328467330151526	RPE1 DDA
@GPSP2PVG2PASVAQSR	12.509636	11.454437725797277	RPE1 DDA
@SAELEFPLDEPD2MGADPGPPDEK	76.615875	77.13385062021106	RPE1 DDA
@TV2GPG3PEPRPA3PGASSVEQLR	29.524445	33.25072220930675	RPE1 DDA
@LGEA2DSELADADKA2VASEVSTTSSTSKPPTGR	30.477356	24.946158717106808	RPE1 DDA
@TQ3PPV2PAPQP3EERLP2SPVYEDAASFK	62.925797	66.94865524547687	RPE1 DDA
@YAWASEVT3EDDAS2LTADNLEK	62.577744	66.55794650483176	RPE1 DDA
@YGVSSVHDMD2VS2R	14.197327	15.33770367504985	RPE1 DDA
@TDCEPVGLEPAVEQ2SAASELAEASSEELAEAPTEAP2PEAR	82.24922	78.59785528710907	RPE1 DDA
@GPTTGEGALDLSDVHSPPK2PEGK32AQT3PSK	27.465508	27.71794300466062	RPE1 DDA
@PLAGTDDSVVSEDRLNETEL3DLEGQQE2PPK	58.100235	58.683896450019375	RPE1 DDA
@TQQ2PISNG2PELGIK	29.922623	33.924137603795046	RPE1 DDA
@MKPIEEGAEDDDDVFEPA2PNTLK	50.70369	45.831205572574845	RPE1 DDA
@IE2DVQEP3EPEDDLDIMLGNKK	92.51796	75.8123278828183	RPE1 DDA
@GGQGDPAVPTQQPADPS3PEQQN2PSGSEQFVRR	26.48175	22.645620937599826	RPE1 DDA
@DNSISPESDVDTA2TI2LVTGETER	67.17386	69.36264592106878	RPE1 DDA
@PATTSEGGATSP3SPSY2PPDTSPANR	12.680962	11.721725749734883	RPE1 DDA
@GGLLTSEED2GFST2PK	45.37184	48.80634594764053	RPE1 DDA
@HDSIPAADTFEDL2DVEGGGSEPTQR	56.307037	55.39775493693829	RPE1 DDA
@NLA32ADTPPSTVPGTGK	18.923462	16.944731648396637	RPE1 DDA
@TEVSEPVVTQP2PSVSQPSTSQSEEK	17.275932	22.000061909314574	RPE1 DDA
@SR2PSQNSQQSFDS2SPPTPQCHK	-7.6770096	-12.651930201083939	RPE1 DDA
@DSGSDTA2AIIPSTTPSVD2DDESVVK	66.88504	53.453369137967144	RPE1 DDA
@DDFLDLAE2PNA2DTECSDEIPLK	80.40854	113.55371517569915	RPE1 DDA
@TGSVQ3PPDLESSEEVDAAEGAPEVVGPK	57.37178	52.561199413210154	RPE1 DDA
@2QI2FDNL3PSG3LGK	60.149124	86.39496936184938	RPE1 DDA
@TTPSDLDSTGN2LNEPEEPSEIPERRD2GVGASLTR	38.9404	39.417777360398446	RPE1 DDA
@EDK2PSEESAPTTSPESVSGSVPSSGSSGR	5.382004	4.6792137144578145	RPE1 DDA
@FVSDEHYDENEDDLVSHVDG2VI2R	48.16382	48.23174655887098	RPE1 DDA
@EDS3LALAVGSESPLA3PA2PSAAPEPEK	65.49678	75.60941146763871	RPE1 DDA
@LAEAP2PAP3P2PTPVEDLGPQTSTSPGR	46.471436	52.947754048887084	RPE1 DDA
@GTGQ2DD2DIWDDTALIK	111.37689	100.23231249532061	RPE1 DDA
@EPVPQPLPSDDTRVEN1DI2DEEEGGAPPPG2PQVLEEDEAELELQK	70.23532	78.10507530035335	RPE1 DDA
@2ESQCDEDGMTSSLSESLK	39.597	40.63498160271149	RPE1 DDA
@SGEDE2QEDVLMDEAPSNL2QASTLQANR	58.835953	61.72162931858996	RPE1 DDA
@RNSVDTATSSSLS3PSEPL2PTS2LGEERN	31.004837	38.60679945446501	RPE1 DDA
@NV23G2AENEEKSEVQAIIESTPELDMDK	79.94972	113.17707854049902	RPE1 DDA
@RS3GVSFWTQDSDENEQEQQ2DTEEGSNK	38.212616	42.76297971223269	RPE1 DDA
@TR2WDYIEGQDETLENVNSG3PIPDSNGEK	54.769806	57.48960647805621	RPE1 DDA
@RG2GD3S2LIDPDTSLSELR	66.04263	74.27495025811311	RPE1 DDA
@S2SQR2P2PGPNHTSNSSNASNATVVPQNSSAR	-7.3227615	-10.233196722263475	RPE1 DDA
@KAEEAGASAAACEAPSAAGPGAPPEQEAAPAEEPAAAAASSACAAPSQEAQPECSPEAPPAEAAE	37.719803	34.93460247766273	RPE1 DDA
@CSD2QSWEDIAPEIEPCAENR	69.42052	65.83468671682817	RPE1 DDA
@HTGMASIDSSAPET3SDS2PTLSR	26.017197	21.2015480750107	RPE1 DDA
@A2RPG3PTSSASTETPTSEQNDVDEDIIDVDEEPVAAEPDYVQPQLR	71.48523	74.299519797623	RPE1 DDA
@QQDLHLE2PQRQPEYSPE2PR	18.794144	18.03864667259935	RPE1 DDA
@PHV12PGNR	-50.39944	-49.71312375004747	RPE1 DDA
@APAAHPEGQLK	-38.55661	-37.74744327353665	RPE1 DDA
@SH2GPAGSFNK	-26.26754	-32.746386874441534	RPE1 DDA
@AI2PSIK	-0.60562897	-0.772403420142183	RPE1 DDA
@LSSQIEK	-28.974106	-34.30180394708317	RPE1 DDA
@QFQNAPK	-35.248436	-36.49650731844264	RPE1 DDA
@YVAEIEK	-9.753914	-14.535201836272769	RPE1 DDA
@SEPRPPI2SPR	-7.32341	-7.524063087057641	RPE1 DDA
@QQELIQK	-21.01184	-27.785812061612404	RPE1 DDA
@SNYNFEK	-11.831688	-15.477963111436551	RPE1 DDA
@NLEQYNK	-25.416931	-30.340176283364585	RPE1 DDA
@S2FFSDR	22.35772	21.97833019839672	RPE1 DDA
@RG22PGSLEIPK	26.416557	26.210263135665393	RPE1 DDA
@IDS3EVIYQPR	32.61641	26.687617593339063	RPE1 DDA
@NNGPSSFSK	-30.59652	-33.33433100311436	RPE1 DDA
@WRL2PGE3PER	27.62239	30.161836423910252	RPE1 DDA
@NAGFTPQER	-15.753487	-19.035665017061	RPE1 DDA
@TRQP2S2PSSIIR	13.154739	11.31566422384012	RPE1 DDA
@FISDRE2R	-26.214989	-29.7630118456984	RPE1 DDA
@WEQIEGNSK	-7.619919	-7.3775204624762445	RPE1 DDA
@YP2FGDASSHP2SR	17.154419	10.552072317004951	RPE1 DDA
@HSNL2WQ2QTRR	1.2264328	-5.944252826689048	RPE1 DDA
@LVKP2S2SSGSRSSR	-48.13266	-45.8546894663467	RPE1 DDA
@3SPTVATQTGASATSTR	-9.802963	-17.046774310480252	RPE1 DDA
@EG2FRL2GGGRPAER	7.344452	4.1154873801042005	RPE1 DDA
@LVSDANEQYK	-20.253311	-20.145561789415517	RPE1 DDA
@LERPPE3PTVDPTVK	13.984505	10.084249531760749	RPE1 DDA
@3PELPEPSVK	28.410172	23.35345953957539	RPE1 DDA
@DEGSDSHF3LDPPGSK	28.341705	30.928434927251473	RPE1 DDA
@LQQEN2ILR	16.78701	11.13631835893601	RPE1 DDA
@RNGPSS2PF2SPASSR	1.3681335	-3.186693384516367	RPE1 DDA
@EAAGFLDRS3SS3PVK	25.088089	28.024566795940327	RPE1 DDA
@2APASPVQSPAK	-9.584595	-16.79296666591167	RPE1 DDA
@2SASAPDVDDPEAFPALA	107.6882	87.52779375222558	RPE1 DDA
@GRND2GEENVPLDLTR	32.999603	32.57049973963916	RPE1 DDA
@SSPVNNHH2PGQ3PTLGQPEAR	-3.684082	-5.714974780541169	RPE1 DDA
@DG2FPSEPGLR	30.815094	28.101074656182046	RPE1 DDA
@PGTGDVCSAPAGR	-25.48983	-28.995368476695766	RPE1 DDA
@TK3V3ESRPL2VPVK	22.11074	24.645684362235052	RPE1 DDA
@MLDAEDIVN3ARPDEK	34.974823	42.87943372667462	RPE1 DDA
@SY2SPDITQAIQEEEK	56.26857	47.62021760854244	RPE1 DDA
@3R2PSP3LGESLAPHK	23.44873	15.227704204500274	RPE1 DDA
@IDI2PS3LRK	20.469147	24.401735445372168	RPE1 DDA
@QQF2PSMTER	14.906059	6.979327998118405	RPE1 DDA
@RSPA2PSCP2PVPQRR	-16.801155	-22.548168100923462	RPE1 DDA
*2DGDYDYLIK	71.24094	68.46384443205419	RPE1 DDA
@KPVTVSPTTPT2PTEGEAS	10.516991	4.319200054022561	RPE1 DDA
@SNV2DAVAQSTR	-4.307762	-10.53386247374577	RPE1 DDA
@VDPSLMED2DDGPSLPTK	46.734253	44.293572980770136	RPE1 DDA
@RA2QS2LESSTGPPCIR	16.410332	16.33079930052794	RPE1 DDA
@RT2LA2LSESVEMTGER	59.271973	43.55224822450295	RPE1 DDA
@SQ2TTFNPDDMSEPEFK	57.197083	48.35297671437256	RPE1 DDA
@PSVPSADSETPLTQDRPG2PSGSEDK	18.586914	15.367375207496872	RPE1 DDA
@EVDFHS2SQMP2PEPMK	30.792374	29.66728250229406	RPE1 DDA
@G2NR2SLMDTADGVPVSSR	26.41851	28.978580073341355	RPE1 DDA
@LL2SNEDDANILS2PTDR	70.63362	52.00706833434692	RPE1 DDA
@GFGEY2R2PTF	57.57892	47.04493849712371	RPE1 DDA
@YVSG22PDLVTR	28.514053	22.61475077786994	RPE1 DDA
@AV2MHEVNTEVTENDPVSK	32.84912	21.425305494364938	RPE1 DDA
@ST2SSSDTMSTFK	9.200554	11.3639804107764	RPE1 DDA
@SV2PESND2ISEELNHFK	60.71321	57.76213314565515	RPE1 DDA
*1EGGLADGEPDR3SLLGDSK	44.02574	41.20374062778423	RPE1 DDA
@VSEEQTQPP2PAGAGMSTAMGR2P2PK	29.514465	22.777872485875776	RPE1 DDA
@2LDDLESATVSDGELTGADLK	74.41089	66.90610418480829	RPE1 DDA
@S3ELVL2PDMPR	62.860153	57.89167925429771	RPE1 DDA
@LS2LSL2PANHENQPSEGER	24.410599	20.62314153979721	RPE1 DDA
@GHNEGNQSLISAEPIVV22DEEGPVEHK	47.39714	47.03194343201322	RPE1 DDA
@WSDQGPAQT2RRP2QGPPAR	-6.828041	-7.62749424959981	RPE1 DDA
@TTPLRRPTETNPVT2N2DEECNETVK	6.84626	6.795793076762919	RPE1 DDA
@VHSP2GALEECYVTEIDQDK	60.7106	48.49664897900975	RPE1 DDA
@SLESLADGG2A2PIK	48.716522	44.82310215287811	RPE1 DDA
@SASSYSDIEEIATPDSSAPS2PK	49.522507	46.703545028919216	RPE1 DDA
@EFAPA3PP2TPHNSSVGSLSENEQNTIEK	37.684357	39.20422620163169	RPE1 DDA
@QAPPHIELSN22PDPMAEAER	48.674713	43.86865386591081	RPE1 DDA
@LADMEH22GESSFESTGTGLSR	33.23468	28.692812321569598	RPE1 DDA
@SDLS22SG2LSLSHGSSSLEHR	26.852905	23.941208945226492	RPE1 DDA
@TPEDGDYSYEIIEK	38.980774	33.10304387896397	RPE1 DDA
@GT3PDNL2WMEQK	59.706894	53.12463056756138	RPE1 DDA
*AM22GG2GGGVPEQEDSVLFRR	75.68083	76.53513702993355	RPE1 DDA
@GTAMPGEEVLE22QEALHVTER	52.513824	48.10873981398676	RPE1 DDA
@YETPSDAIEVI2PAS2PAPPQEK	58.965378	54.37856836776508	RPE1 DDA
@FMEQSR2PSV2PSK	-1.5482941	-7.124260172779795	RPE1 DDA
@T2FSVG2DDELGPIR	78.18335	65.69046383667131	RPE1 DDA
@ASVLDT2MSAGSG2PSK	23.36509	21.44272937811794	RPE1 DDA
@SQ2PVHLRRPQ2PGASP2QAER	-3.4208298	-5.761152108829467	RPE1 DDA
@EIPFNEDPNPNTHS2GP23PLK	48.20633	47.23267134164284	RPE1 DDA
@GTEP2PGG3PQP2RPVSPAGPPEGVPEEAQPPR	37.94522	31.836500654403146	RPE1 DDA
*AAAAAAAGD2DSWDADAF2VEDPVR	86.06201	100.23938841113606	RPE1 DDA
@ECTNILEGDESD2L3DYDIVGGK	79.88101	74.70969885111352	RPE1 DDA
@ILENSED22PECLF	84.44777	106.43300286167074	RPE1 DDA
@ASEGA2SE2LLSVPGQK	42.468582	41.66249785288117	RPE1 DDA
@EEVVTVETWQEG2LK	61.061874	54.46363272730234	RPE1 DDA
@NAAAPAASSGSGTS3PLIP2PKPEPEK	32.14879	25.383861548288117	RPE1 DDA
@QAEDTISNA2SQLSSPPT2PQSSPR	20.50499	19.593483438450438	RPE1 DDA
@PDAED2DGSIASWELR	62.97725	57.11305439212684	RPE1 DDA
@SH2GT2PDNTAPPPPPPRPQPSHSR	-17.357704	-20.537194196320954	RPE1 DDA
@CCQLKPGGD22SSLDSSVTSSSDIK	22.999641	22.484789631139403	RPE1 DDA
@EDVSTLIGDDLASCKDE3DE2SKEETEPQVLK	70.52486	62.03130543320852	RPE1 DDA
@LSE2QL2FRR2PTK	22.99247	17.317785465690296	RPE1 DDA
@LVSRS22VL2LEGSEK	33.39189	42.37278005379609	RPE1 DDA
@VTGTEGSSSTLVDYTS3S2TGG2PVRK	26.719078	26.53766930692928	RPE1 DDA
@TL2PTPASATAPTSQGIP3SDEE2TPK	33.15941	34.47102017185118	RPE1 DDA
*MEIAPQEAPPVPGADGDIEEAPAEAG2PSPA2PPADGR	81.50362	86.13540449000776	RPE1 DDA
@IEEAPEATPQPSQPGPSSPISLSAEEENAEGEV2RAN3PDSDITEK	56.78784	52.77905197265031	RPE1 DDA
@EAFEEMEGT2PS2PPPSGVR2PPGLAK	51.41812	55.49300431957447	RPE1 DDA
@GYY2PYSV2GSGSTAG2R	28.4337	27.677655705080802	RPE1 DDA
@ANNSQEPSPQLAS2VASTR	15.66185	6.863577596238073	RPE1 DDA
@TDEPVPGASSATAAL2PQEK	28.390823	23.566916699231527	RPE1 DDA
@VGGLGAQGP2G2SEWEDEQSEYSDIRR	46.04004	47.10767758063532	RPE1 DDA
@GVSDSLLFD32DDEELR	83.72009	87.67363006617941	RPE1 DDA
@TSADAQEPA2PVV2PQQSPP3SPHTWR	33.20958	35.58439461867913	RPE1 DDA
@EEI2SPDMCPRPE2PVFGASGQEELAK	54.823074	51.93459636469237	RPE1 DDA
@APPPPI2P3QLSDV2SPR	44.60977	50.56489661192638	RPE1 DDA
@LREPSLSTQNEYNES2ESEV2PTPYK	36.019913	32.317645706451714	RPE1 DDA
@AAGGA3AGSRQP2VETLD2PTGSHVEWCK	36.95668	35.83502750359822	RPE1 DDA
@RA2RPG3PTSSASTETPTSEQNDVDEDIIDVDEEPVAAEPDYVQPQLR	72.47333	66.6221187132607	RPE1 DDA
@RRQFDEE2LE2FS21PDPVDPTTVTK	57.687683	54.529777317183765	RPE1 DDA
@ATTPQLTDV2EDLDQQ2LP2EPEETLSR	76.97868	73.77983154763473	RPE1 DDA
@RGTGQ2DD2DIWDDTALIK	82.07561	74.69433158670647	RPE1 DDA
@RVEELQYMGDESSANSSSDPESNPT2PMAGR	33.116287	30.460427405199162	RPE1 DDA
*ANENHG2PREEASLLSHSPG3SNQSQPCSPK	18.203888	16.658069234168376	RPE1 DDA
@QVLTAPGSAGQPR2EDED2LEEAGSPAPGPCPR	34.55034	32.18216142168637	RPE1 DDA
@KRE2ESE2DETPPAAPQLIK	25.753288	24.733962601827535	RPE1 DDA
@TDALTS2PGRDLPPFEDE2EGLLGTEGPLEEEEDGEELIGDG1ER	86.27113	112.03866079374505	RPE1 DDA
@ASASGSGAQVGGPISSG22AS2VTVTR	22.117912	24.008746775540757	RPE1 DDA
@SYQN2PS2DDGIRPLPEYSTEK	42.30304	35.6414572672428	RPE1 DDA
@AVSETPAVPPV2EDEDDDDDDA3PPPVIAPRPEHTK	43.966156	42.88486522574786	RPE1 DDA
@QAGLVSK	-35.603477	-35.51793341013498	RPE1 DDA
@S2PGIHLER	3.108345	0.42385227903461953	RPE1 DDA
@GSDSLIK	-16.080597	-17.28978445734937	RPE1 DDA
@VSSLAER	-32.26935	-36.66978842355902	RPE1 DDA
@LGSL2AR	-8.07946	-11.581835693156489	RPE1 DDA
@GDHAGVLK	-43.13585	-39.80240646972517	RPE1 DDA
@APGFGDNR	-22.246597	-27.0347792059069	RPE1 DDA
@ALVA3PGK	-6.2469406	-8.502460388446767	RPE1 DDA
@GSGGFGSTGK	-39.223976	-42.626686949259756	RPE1 DDA
@PNI2PSHSRPPGGSDK	-30.696602	-32.95823863067637	RPE1 DDA
@RP2STSVPLGDK	-9.642036	-11.125965836269653	RPE1 DDA
@LARI3PTP2PK	4.4815063	0.46189634537061863	RPE1 DDA
@ASNGDAWVEAHGK	-12.042488	-12.798147696235738	RPE1 DDA
@SGYLSSER	-18.634888	-24.128987626398043	RPE1 DDA
@RIEELNK	-35.080093	-38.62664119787029	RPE1 DDA
@RSN3LDIMDGR	22.14299	22.4430281204599	RPE1 DDA
@QYA2LPR	11.51284	8.105998195651237	RPE1 DDA
@RPD2PTRPTLR	-25.539658	-24.944435005452476	RPE1 DDA
@AQVV2NLK	2.1662064	-7.1369499075183995	RPE1 DDA
@SM3SLAQK	-0.52828217	-2.4087125951160715	RPE1 DDA
@RGGSGSHNWG3VK	-31.14701	-28.048407294542784	RPE1 DDA
@2RSRT2PAPWK	-9.891808	-12.529260244389882	RPE1 DDA
@L2PEQEGQLMPR	37.719955	30.60590213492336	RPE1 DDA
@QMVETELK	0.7188721	-2.3419339521071905	RPE1 DDA
@PLARPN2R	-40.74186	-45.06923975623057	RPE1 DDA
@2FEDLTDHPVTR	25.697998	23.53230479594198	RPE1 DDA
@2ALPTKTVK	-24.24511	-25.1061491682063	RPE1 DDA
@NS2EASSGDFLDLK	58.38629	58.7558762310246	RPE1 DDA
@SR2TEQRPLLER	-12.981209	-13.016466532464506	RPE1 DDA
@YESLTDPSK	-8.546616	-11.784541109256242	RPE1 DDA
@IRT2TPTGHGASPAK	-46.869488	-45.1439364157562	RPE1 DDA
@VSNLQV2PK	-2.0366821	-6.952711205332232	RPE1 DDA
@FYD2NTVK	3.7197495	-5.820811955689937	RPE1 DDA
@2LNLEDYK	39.21129	31.409170820343583	RPE1 DDA
@SD2NASFLR	25.774628	22.141328564125	RPE1 DDA
@LSQETEALGR	-8.3162155	-9.90936823668622	RPE1 DDA
@RGLQDGLRS2SN2R	-11.917152	-23.40434601726595	RPE1 DDA
@RPHG2TLSVSA2PEK	-11.70903	-14.428515634477606	RPE1 DDA
@KPAAT2PL2P1ANGGR	-9.254402	-9.291701771140442	RPE1 DDA
@YVIE2SSH3PELAR	23.285324	24.678098626886534	RPE1 DDA
@RNSNSPP2PSS1NQR	-47.5775	-45.596575598939395	RPE1 DDA
@S2PAELSS2SQHLLR	30.14824	28.579669338708882	RPE1 DDA
@VYSSH2MGAR	-33.86122	-38.382918634656455	RPE1 DDA
@YLA3SQPRPDS2GSH	-10.258621	-10.614710040867848	RPE1 DDA
@N2GCGYSIHQHQGNK	-38.62487	-42.95624462238924	RPE1 DDA
@AP2DS2LGTPSDGRPELRGPGR	11.465675	12.021217935855073	RPE1 DDA
@RNGPSS2PFSSPA2SR	0.6174545	-4.252845836847786	RPE1 DDA
@QL2ADSAEAHSLNVNR	11.862083	6.8539625122639976	RPE1 DDA
@2TVA2M1HR	-19.360382	-29.838168401649604	RPE1 DDA
@SIQEIQELDK	24.584747	22.252845344755073	RPE1 DDA
@3SSEQAVALPR	17.179504	14.45347194776896	RPE1 DDA
@2PQPVP2PRPQSQPPHSSPSPR	-6.5018234	-10.11073957596038	RPE1 DDA
@GGDV2PSPYSSS2WRR	16.06678	11.418738867368033	RPE1 DDA
@RLPSSPASP2PKG3PEK	-13.055084	-15.178334756845317	RPE1 DDA
*2DTLTADVIGR	66.560776	60.46994838504089	RPE1 DDA
@SE2VEGFLSPSRCG2R	44.245804	41.30144052752344	RPE1 DDA
@TLLL22DDEF	89.812546	112.59459559467022	RPE1 DDA
@E2PGS2EFFQEAVSHGK	54.086166	49.8500234702356	RPE1 DDA
@VEQALSEVAS2LQ2SAPK	41.734573	52.77978899907487	RPE1 DDA
@LTDPHRAP2D3G2LSPPWDQDR	43.869476	37.0396492029336	RPE1 DDA
@ELESQISELQEDLESER	81.946915	77.13636081535685	RPE1 DDA
@ANST2DSVFTETP2PVLK	55.703537	57.271045069021085	RPE1 DDA
@SSSQSG2GPS2PDSVLRPR	20.72844	18.44217500799221	RPE1 DDA
@2PGPAADGPIDLSK	32.506012	33.87551220442721	RPE1 DDA
@2PG2PPGPELPIETALDDR	85.39279	101.0559309896795	RPE1 DDA
@ILIP2DIE22KS2TRR	49.730453	53.7058979568085	RPE1 DDA
@TSSVLGM2VE2APAVEEEK	64.80728	57.16063933391334	RPE1 DDA
@EEG2LSDTEADAVSGQLPDPTTNPSAGK	52.100204	43.98083079498001	RPE1 DDA
@GSVILDSGHL2TA2SSDDLK	41.950394	44.89825726617861	RPE1 DDA
@EPFTFS2PA2GR	49.666397	44.586177585669404	RPE1 DDA
@NGGLEHVPSSS2IHNGDMEK	1.4963913	3.328951130133902	RPE1 DDA
@QISLAPETLD2SGDV2PGPR	59.178482	58.55337844890918	RPE1 DDA
@PQVAAQSQPQSNVQGQ2PVR	-6.759941	-7.595683648885153	RPE1 DDA
@DFSPSSHH2SPGYDSSPCR	-9.1126175	-11.092928533222885	RPE1 DDA
@SAQ32LDSQEESTGILSVGK	54.76674	49.87777922067262	RPE1 DDA
@2ARSSTPS2PTGTSSSDSGGHHIGWGER	-2.859848	-3.6801535528398723	RPE1 DDA
@KS23V2EDVEATVPMLQR	79.37166	71.21035095181335	RPE1 DDA
@AV2VS2MSEFQR	48.83461	40.99439865838771	RPE1 DDA
@RFPTDYAS32EDEFGSNR	40.506577	36.02657580736184	RPE1 DDA
@APPAPGPA2GG2GEVDELFDVK	82.209595	97.28172244814974	RPE1 DDA
@SLGGES2GGT3PVGSFHTEAAR	27.396454	22.012017628044383	RPE1 DDA
@LGSLTPEIVS3PS2PEEEDK	63.841766	55.118314515609725	RPE1 DDA
@2INKLD2PDPFK	45.711044	40.67955887614772	RPE1 DDA
@ECSEAMEVETSVISID2PQK	66.283264	59.60105066658896	RPE1 DDA
@GEIGGL2L2PSPER	60.15532	50.07401988663764	RPE1 DDA
@RTSSTC2NE2LSVGGTSVTPR	18.888939	18.270502310755944	RPE1 DDA
@DNLTLWTSENQGDEGDAGEGEN	64.14174	56.84900115885266	RPE1 DDA
@SPSFGDPQL2PEAR	36.56711	27.18793874558606	RPE1 DDA
@2VA2NQ2EMEFSSLQD1PK	53.78192	55.14170247980981	RPE1 DDA
@SPSR2SWLSTEGGRDSAQ2PK	9.929932	10.296070978626332	RPE1 DDA
@EGL2GDALSSPSAPEPVVGTPDDK	44.886337	46.84830391531004	RPE1 DDA
@TT2PEPQESPTLPSTEGQVVNK	28.251724	25.397489377377536	RPE1 DDA
@LQTATME32RSP2PQFAPQK	25.448257	23.912124961128676	RPE1 DDA
@2LEPAENVHGAGGGAFPASQ3PSK	26.578041	25.27643164267049	RPE1 DDA
@DCVGDVTENQICNK	8.882416	5.574941093163208	RPE1 DDA
@QGLAE3ASPVAV2LR	45.88719	50.178587611384046	RPE1 DDA
@EAAVSASDILQE2AIH2PGTVEK	52.789047	53.10518022853565	RPE1 DDA
@HQDGLPYIDD2PS22PHLSSK	54.03012	47.431372537569146	RPE1 DDA
@QLPLEPESP2GQVGPRPAPPQEE2PS2EAK	50.25891	46.91111004366439	RPE1 DDA
@ASPLSSD2PVK3PIK	14.567535	19.427173534118673	RPE1 DDA
@AASDPLLS2V2PAVSK	48.29724	51.07541174978871	RPE1 DDA
@NAPPGGDEPLAE3E2E2EAELAGFSPVVDVK	83.44713	117.37177058158804	RPE1 DDA
@QG2PDQVSPVSEMTST2LYQDK	62.004883	53.01883261707573	RPE1 DDA
@GQGGPGGAAGI2LPA2EK	28.651794	29.869786942207774	RPE1 DDA
@NWV3RTP2SSPPI3PPA2ETK	48.257202	45.013174333681945	RPE1 DDA
@EVLGQQGYIGHGGDPS2EPT2PASTP2TRSPR	24.620056	23.499137313054604	RPE1 DDA
@VQGLLENGDSVT2PEK	30.984695	26.851975959368733	RPE1 DDA
@RAG2SAS2PPSASSSPHPSAAVPAADPADSASGSSNK	4.8205566	1.824114687707187	RPE1 DDA
@SN2IDGSNVTVTPGPGEQTVDVEPR	39.993057	38.07507891064687	RPE1 DDA
*2LQYGAEETPLAG2YGAAD2FPK	81.901794	86.5783379074625	RPE1 DDA
@DSLRS3PSHG2VSSLNSTGSL2PK	19.495346	18.862001626519586	RPE1 DDA
*AETLPG2GD2GPGTASLGPGVAETGTR	57.505066	56.17062127571083	RPE1 DDA
@LD2SEMDHSENEDYTMSSPLPGK	35.061646	31.67807972523105	RPE1 DDA
@SSLVTVTDWSD32DV	81.11243	90.27095250343503	RPE1 DDA
@TP3PSTPGDTQPNTPAPVPPAEDGIK	33.502167	29.89863059550066	RPE1 DDA
@QEAEDLSLSAPS2PEISPQ2SPRPHRPNNDR	21.80619	23.407025155748798	RPE1 DDA
@SQEELSP2PPLLNP2TPQSTESQPTTGEPATPK	52.29265	53.63978408629066	RPE1 DDA
@PATTSEGGATSPT2PSYSPPDTSPANR	12.096794	9.721543161800591	RPE1 DDA
@GSTTNDPPKQ2PGST2PKPPHTLSR	-15.508186	-15.370812529208102	RPE1 DDA
@DASVFQDE2N12VLDIPSA3PEK	72.92618	75.94560293963453	RPE1 DDA
@SGPEAEGLGSETSPTVDDEEEMLYGDSGSLFSP2K	87.28935	85.9378514949392	RPE1 DDA
@WPEVDDDSIEDLGEVK	73.919464	66.01656089755576	RPE1 DDA
@GLQVDLQ2DGAAAEDIVASEQ2LGQK	77.45804	84.458735471631	RPE1 DDA
@SPAPGLA2GDRPPSVSSVH2EGDCNR	13.839218	13.33623928216381	RPE1 DDA
@YQEQGGEA2PQRTWEQQQEVVSR	23.33361	21.513499865064052	RPE1 DDA
@TPVSDDAE2TSMFDMR	54.549377	49.85584308764199	RPE1 DDA
@ENSTIPDQR3PVA2THSISSAATPDR	14.485878	13.035760253054791	RPE1 DDA
@AS2PVEELL3MEDEGN2DMLVVTTK	87.70674	138.3797488682468	RPE1 DDA
@SEVTSQSGLSNSSD2LD2STRPPSVTR	22.265457	21.12814929230511	RPE1 DDA
@HQVLLEDPEQEG2AEEEELGVLPCPST2LDGENR	76.42116	78.90528574803983	RPE1 DDA
@NT2SETTMEEELGLVGATADDTEAELIR	109.73221	135.45836633382748	RPE1 DDA
@RTDAL3SSPGRDLPPFEDE2EGLLGTEGPLEEEEDGEELIGDG1ER	80.892944	95.3972459710079	RPE1 DDA
@FVSSF2RRS2VAQED2K	11.988701	7.616498320877623	RPE1 DDA
@YSSSVSEQDSGLDGMPG2PPPSQPDPEHLDK	34.664307	36.44719653551097	RPE1 DDA
@VD2PVIFDLEDLDSETDVSK	98.47981	118.63839570650765	RPE1 DDA
@PFLAPETTSPGDRVETPVGERAP3PV2ASSEVSPESQEDSETPAEEDSGSEQPPNSVLPDK	61.868774	63.7924602971756	RPE1 DDA
@RHSSLPTE2DEDIAPAQQVDIVTEEMPENALP2DEDDKDPNDPYR	71.77321	60.84312061330019	RPE1 DDA
@ELSGTIK	-19.911331	-23.98882143584578	RPE1 DDA
@VAVSDMK	-21.893661	-23.748882509077752	RPE1 DDA
@ANHEEVLAAGK	-28.101128	-28.545153122808998	RPE1 DDA
@VTLSTDK	-27.313225	-31.149942450796942	RPE1 DDA
@GPR3PPITTK	-18.99199	-24.282781481745218	RPE1 DDA
@PSQESLR	47.552536	-37.32383071340984	RPE1 DDA
@LLN2PAK	-18.01841	-19.204462425939973	RPE1 DDA
@SVSEQFK	-20.831383	-20.292646113331593	RPE1 DDA
@KV2IVSK	-25.334549	-23.944351973345924	RPE1 DDA
@PGGSGLTGAK	-36.95982	-36.636739890285135	RPE1 DDA
@2PPTRPVPGHR	-37.953743	-38.8700301207083	RPE1 DDA
@DQILLEK	16.537117	15.885462875063432	RPE1 DDA
@GGAGVGSMTK	-29.901344	-35.19796805022794	RPE1 DDA
@SSELQAIK	-5.1445923	-5.144139488814737	RPE1 DDA
@SCHTGLGR	-51.125893	-55.02153540594672	RPE1 DDA
@RGA2PSRH2ISEWR	-8.223381	-5.489988189914648	RPE1 DDA
@2R3SPAPWKR	-9.777176	-13.938117167106974	RPE1 DDA
@PHSVSLNDTETR	-19.56884	-21.294675088663375	RPE1 DDA
@EQADYCVSHMK	-14.837952	-13.580382085547313	RPE1 DDA
@K3TPILRA2AR	-9.525627	-11.16275393872035	RPE1 DDA
@CLEELQK	-7.686699	-13.33770509279222	RPE1 DDA
@SC2PSSGIIQHK	-11.29673	-12.034984842214097	RPE1 DDA
@PLEIR2PSAESK	-0.80055237	-0.3578163730491255	RPE1 DDA
@VKPE3PPRQSHSGSI2PYPK	-9.223778	-10.172019955783554	RPE1 DDA
@SGTHNMYR	-49.47104	-50.810188072208376	RPE1 DDA
@VQ2PPHLK	-14.625862	-21.36473944085717	RPE1 DDA
@H2LEEGLDMVNR	32.802673	37.06058055669475	RPE1 DDA
@2GYSHLPR	-11.9300995	-13.231889600745756	RPE1 DDA
@TFN2PNLK	5.064911	3.8274313511297553	RPE1 DDA
@LAGSALTDKHSDK2	-30.063553	-35.39989469163296	RPE1 DDA
@SGSMDPSGAHP2VRQTPSR	-21.010765	-23.827100844794565	RPE1 DDA
@G2TFRPHD2FPK	13.378532	6.555489453495861	RPE1 DDA
@MRQIASN2PGSSPK	-29.025398	-31.23098354067571	RPE1 DDA
@SLHAE2PGFSQASR	-2.5700455	-3.723971752923088	RPE1 DDA
@SY2PSFQR	8.386871	4.6183651394793035	RPE1 DDA
@TPTMKP2PSQNRR	-37.80585	-39.700512015170894	RPE1 DDA
@2LYAS2PGGVYATR	40.36592	31.036861864736444	RPE1 DDA
@DRFSNSME2LSSR	20.952896	15.173004054818676	RPE1 DDA
@QSLFD2CK	18.762238	20.596208910360986	RPE1 DDA
@RPRD2PTLSNSGIR	-15.154732	-13.967742427750608	RPE1 DDA
@H2YIDLQR	8.914238	8.272612750653366	RPE1 DDA
@SMM2PMAER	26.557243	15.925750660368735	RPE1 DDA
@VHGPGIQSG3TNKPNK	-37.102512	-35.990132321088254	RPE1 DDA
@RISICS2DK	-16.142334	-20.403999649162095	RPE1 DDA
@S3PHRTPII3PNTK	-3.3789673	-3.2258393870176256	RPE1 DDA
@TG2DHTNPT2PLLVK	31.788681	32.728148864648055	RPE1 DDA
@GDDA3LPSFR	37.695557	36.30972699992611	RPE1 DDA
@H2LDQDLLR	25.586754	24.941777353174746	RPE1 DDA
@TVQG2GHQEHINIHK	-32.778328	-36.223354499009844	RPE1 DDA
@KTE2PIKL2PATPSR	8.879486	8.410727422298642	RPE1 DDA
*AADV2VTHRPPL2PK	29.125	23.274853529332695	RPE1 DDA
@GGLLTSEEDSGF2TSPK	47.695297	38.99608144766711	RPE1 DDA
@ESVHESIDTM2PMHK	3.6916962	8.401441348708737	RPE1 DDA
@A2IN2LLSDK	76.271164	60.65160679908473	RPE1 DDA
@NS2WYSSGSR	1.3684921	-6.9584572629004775	RPE1 DDA
@PGGNVEGATQ2LAEQMR	37.79323	35.41966842488576	RPE1 DDA
@YRQR2P2PAPAPAPAAAAGPPTR	-3.3079147	-0.49342434195587614	RPE1 DDA
@HS2SGDTFSLK	7.158737	11.281087892826019	RPE1 DDA
@RL22SLNPSK	11.919258	-11.614376813953903	RPE1 DDA
@3LPQLPNEEK	31.838211	28.119710607363082	RPE1 DDA
@STIG2PRPSMPS2PSTK	7.8973083	6.0173126299514905	RPE1 DDA
@DEEMIGPIIDK	48.742157	46.60796270560596	RPE1 DDA
@I2QSELFDNK	33.978027	30.45288847969381	RPE1 DDA
@A2FSRKP2LK	-9.86174	-12.527307999492422	RPE1 DDA
@DGSGTPSRH2LSGSSPGMK	-22.828796	-23.961730634143315	RPE1 DDA
@SGTL2PEIFEK	55.2769	48.12759965643717	RPE1 DDA
@QLSAL2SDGEGQGRPVPR	9.532341	7.356226996640492	RPE1 DDA
@3RSWDSSSPVDRPEPEAASPTTR	8.400085	7.477910959773785	RPE1 DDA
@2LGEEIQESLK	62.128204	57.40464863148751	RPE1 DDA
@QQI2DHISQSCGSGQMK	-6.476013	-5.859594837068034	RPE1 DDA
@EFG2VDYWEK	58.010452	51.238897752216694	RPE1 DDA
@ELPPL2P2LSR	54.786713	50.97218519369437	RPE1 DDA
@GPPDF22DEEREPTPVLGSGAAAAGR	50.11566	44.7008614956019	RPE1 DDA
@SR2PSQNSQQSFDSSSPPTPQCHK	-10.620583	-17.209915684815122	RPE1 DDA
@TRLG2LSAR2DSEATISR	14.570465	12.05379874854897	RPE1 DDA
@GSPVSEIGWE3PPPE2PR	61.922012	57.57916182971616	RPE1 DDA
@ELDPSLVSAND2PSGMQTR	40.71306	38.121378154690376	RPE1 DDA
@RAP2PDGFSPYSPEETNR	26.0831	21.95650849005715	RPE1 DDA
@RTSSPR2PPS2SEIFTPAHEENVR	20.398071	19.62780654429474	RPE1 DDA
@SS2SGDQSSDSLN2PTLLAL	97.73352	123.00852572180895	RPE1 DDA
@3PVASTHSISSAA3PDRIR	8.704689	6.320841183043733	RPE1 DDA
@ED2MEDRGEEDDSLAIKPPQQMSR	30.635498	27.015141282656472	RPE1 DDA
@GRLD2SEMDHSENEDYTMSSPLPGK	30.14824	26.60718115855593	RPE1 DDA
@DSQRN2PFQIPPP2PDSK	32.662094	37.161033771805364	RPE1 DDA
@DFTSLENTVEER	50.305435	45.341492619429815	RPE1 DDA
@QG2ITSPQANEQSVTPQRR	-4.4142303	-9.276235422064733	RPE1 DDA
@LPISSG2T2SSRI	35.48372	35.23666975435265	RPE1 DDA
@NACILQASG2PPAK2PTDPK	17.528175	19.65916830313365	RPE1 DDA
@ELFQ3PICTDKPT3HEK	29.240585	23.987480608307543	RPE1 DDA
@EYIPGQPPLSQ2SDS2PTR	48.25032	38.36928511822325	RPE1 DDA
@NPEDK2PQLSLSPRPA2PK	16.200867	12.94951634081799	RPE1 DDA
@EDPQEMPH2PLG2MPEIR	58.978943	51.405003978378595	RPE1 DDA
@NTGNG3QSSMG2PLTRPTPR	9.984116	7.894898040066289	RPE1 DDA
@2LSVGSEFSSELAESACEEK	74.15341	67.85880602486026	RPE1 DDA
@YVLLNDQPDDDDGNPNEHR	19.150177	20.213512603970123	RPE1 DDA
@NDDGWYEGVCNR	24.443611	19.330360785650363	RPE1 DDA
@GQPA2PSAHMVSHSH2PSVVS	0.39891052	1.3036702787441072	RPE1 DDA
@TTNE2LLT2FPK	64.44415	61.503931622837186	RPE1 DDA
@12PMGTASGSNSPTSDSASVQR	-4.708893	-5.342893331411659	RPE1 DDA
@DNLTLWT2DMQGDGEEQNK	68.884094	63.878647623526476	RPE1 DDA
@2VASNQ2EMEFSSLQDMPK	79.372894	70.12909230615983	RPE1 DDA
@IM2CSPDTQCSR	-1.9831543	-14.345422792720662	RPE1 DDA
@DSV2SVSDISQYR	33.42227	27.433277570398293	RPE1 DDA
@KRE2ESESDETPPAAPQLIK	18.150612	18.50118950382806	RPE1 DDA
@ELPDSVPQECTVR	18.269676	12.673752857643752	RPE1 DDA
@GAPVNISS2DL3GR	35.434982	33.33905668011085	RPE1 DDA
@GSGVAQ2PQQPPPQQQQQQPPQQPTPPK	3.0229416	0.5879242492978349	RPE1 DDA
@2SNPSISDDSYFR	38.474274	36.824318470214074	RPE1 DDA
@DRHPPAP2PQNPQDP2PDTSPPTCPFK	24.55323	25.36720445450347	RPE1 DDA
@RR2IQDL3VTGTEPGQVSSR	17.171806	18.594706995339877	RPE1 DDA
@DLVASVPDMQGDGEDNH1DGDK	30.058914	27.790046001088257	RPE1 DDA
@NSTLSDSGMIDNLPD2PDEVAK	62.021423	55.18352963679654	RPE1 DDA
@QVTSNSLSGTQEDGLDDPRLEK	20.373428	17.149296308932886	RPE1 DDA
@ST3PT2SPFRATSTSPNSQSSK	3.6751404	3.6030175930414323	RPE1 DDA
@EEASLLSH2PGTSNQSQPCSPK	7.2937927	7.700120183728634	RPE1 DDA
@2PTPPPSSKPSSIPR	-9.854248	-7.845175662889837	RPE1 DDA
@DKEDPQEMPH2PLG2MPEIR	47.771805	44.88883802472239	RPE1 DDA
@AG2I2TLDSLDFARY2DDGNR	75.31398	75.98225828368355	RPE1 DDA
*MELEDGVVYQEEPGGSGAVMSER	75.56381	75.15914472100266	RPE1 DDA
@2AEP2PTVMST2LGSNLSELDR	88.18715	93.5844898569818	RPE1 DDA
@SN3P2PLNLSSTSSK	30.529922	31.398704938350285	RPE1 DDA
@STSAPQMSPGSSDNQSSSPQPAQQK	-13.631744	-19.569165095009673	RPE1 DDA
@CENTPLIGRE2PPPSY3SSMR	38.70639	38.78216052446046	RPE1 DDA
@SYQN2PSSDDGIRPLPEYSTEK	31.788681	28.660837482385418	RPE1 DDA
@VNESTE2LTDEGVG3DMNEGQLLGDFEIESK	85.17061	110.51325039855851	RPE1 DDA
@QRPSYDIFED2DD2EPGGPPAPR	65.66101	54.802403449578705	RPE1 DDA
@2PGSGSQSSGWHEVEPG1P2PTTLK	35.240097	35.77751052336092	RPE1 DDA
@DAPCSASSEL2GPS3PLHTSSPVQGK	23.597992	27.667306495086606	RPE1 DDA
@GLYDGPVCEV2VTPK3V3PA2SAK	54.125824	60.84346070216834	RPE1 DDA
*ASEAPSPPR2PPPPT2PEPELAQLR	60.795715	63.19817223197561	RPE1 DDA
@EEGGPCLFPG2DSWQENPEEPCSK	68.219055	58.1836488638916	RPE1 DDA
@LAALALA22ENSSSTPEECEEMSEK	60.985016	54.99467364526421	RPE1 DDA
@TLSPTPASATAPTSQGIPT2DEE2TPK	33.160492	31.902194160127998	RPE1 DDA
@SLSN2NPDISGTPT2PDDEVR2IIGSK	66.43739	68.99731875132872	RPE1 DDA
@NL2LTDFVGDESP2PER	90.809326	84.00865100261814	RPE1 DDA
@2AGGRPGSGPQLG3GRGTLR	-1.4784546	-0.9316083307192855	RPE1 DDA
@SPDPGIVPQEAPVGN2LSEL2EENFDGK	71.348755	73.3266499430498	RPE1 DDA
@SLQFVGVNGGYE2SSEDSSTAENISDNDSTENEAPEPR	58.815872	57.27871984316887	RPE1 DDA
@TG2NISGASSDISLDEQYK	38.79718	35.25083340904169	RPE1 DDA
@EGH2PEG2TVTYHLLGPQEEGEGVVDVK	58.18776	59.99616507695444	RPE1 DDA
@SATRP2P2PERS2TGPEPPAPTPLLAER	50.430954	47.30157912444198	RPE1 DDA
@LREPSLSTQNEYNE22ESEVSPTPYK	40.585236	33.881265151406765	RPE1 DDA
@STPSHGSVSSLNSTG2L2PK	9.014748	7.658119468624335	RPE1 DDA
@QQDATVEPETEVVGPELPDDLEPQAAPTSTK	64.99794	61.278004311936066	RPE1 DDA
@EAGLSQ2HDDLSNATATPSVR	16.955276	15.532952090250063	RPE1 DDA
@AGGAGFG3DGDDQEAINEAISVK	62.878235	53.804997512593104	RPE1 DDA
@EESDWPASGSS2PLRGESAADSDGWDSAPSDLR	58.285507	53.32548653132845	RPE1 DDA
@DFQEYVEPGEDFPA2PQRR	51.640213	49.0733248320232	RPE1 DDA
@QVLLKPQV2EDDDD2DTDEPSPPPASGAATPAR	37.305374	37.585456641194725	RPE1 DDA
@IQPLEPD2PTGLSENPTPATEK	43.463654	38.616760743016194	RPE1 DDA
@GPASDYGPEPTPPGPAAPAGTDTT2QL2YENYEK	49.4675	53.626428327559395	RPE1 DDA
@Y2PTSPTY2PTSPVY3PTSPK	41.985184	40.45779697154761	RPE1 DDA
@GPGAPGLAHLQESQAG2DTDVEEGK	22.44065	24.63814607032896	RPE1 DDA
@VGLSPDSPAGDRN2VG2EGSVGSIR	35.40796	33.16055651471441	RPE1 DDA
@DQLPDCYST3PGGTLYAT3PGGTR	48.75946	48.33294895300082	RPE1 DDA
@RSALSS2LR	-15.019348	-19.502925312765996	RPE1 DDA
@RPMLQ2PR	-17.96125	-18.697775756327104	RPE1 DDA
@PFRGSQ2PK	-41.59447	-42.44540511698104	RPE1 DDA
@ARVTELNPDK	-22.025764	-27.283369427378823	RPE1 DDA
@PRPA3STPDLASHR	-17.258919	-22.072612879009625	RPE1 DDA
@TVHNIPVT2NK	-15.646942	-13.839762906224472	RPE1 DDA
@2PGR1PCPHR	-54.389477	-58.32388851742431	RPE1 DDA
@RS3PTPELISK	5.896309	6.6194126556525195	RPE1 DDA
@2TPDLLR	29.495026	26.768475042748292	RPE1 DDA
@HLN2LPR	-9.822746	-15.15918706156188	RPE1 DDA
@GLISSHH2	-25.13578	-32.150458518185125	RPE1 DDA
@RSA2ADNLTLPR	13.965973	15.790076157817532	RPE1 DDA
@PG2PPSFR	5.9626846	4.702703811922866	RPE1 DDA
@AH2NPMADHTLR	-13.156494	-22.48543533338468	RPE1 DDA
@SLTL3PTR	15.166016	13.51041113103295	RPE1 DDA
@RS2QGPTVPPPPR	-7.250168	-11.019363343318027	RPE1 DDA
@RW2DQLSLDEK	33.404785	33.32371898881619	RPE1 DDA
@IVGC2VHK	-31.772713	-40.29740343833652	RPE1 DDA
@SP2MPENLNRPR	2.9526672	-2.4644948049004824	RPE1 DDA
@SP21PENLNRPR	-18.55729	-23.56679178515585	RPE1 DDA
@2PHRSPGSLATTQK	-34.79229	-34.419261211428214	RPE1 DDA
@FH2PSTTW2PNK	13.210381	10.569506890325766	RPE1 DDA
@LS2SVSA1R	1.0085907	-28.10486456259995	RPE1 DDA
@RGILLEDGSE2PAK	20.984276	19.414376662982814	RPE1 DDA
@G2EHQAIVQHLEK	-2.8699036	-1.598398854366991	RPE1 DDA
@VTVTS2PIR	2.2155762	-2.1486594459603126	RPE1 DDA
@LE2LNIQR	24.518547	20.15962938057341	RPE1 DDA
@SDPYHA3SGALSPAK	5.2172318	0.4823900123251441	RPE1 DDA
@GCGFP2PTR	6.8541565	5.8418515563681375	RPE1 DDA
@2DISPLTPR	24.057678	17.985873137534956	RPE1 DDA
@ECFWASN2	52.503754	50.70277242361841	RPE1 DDA
@GPSPAAA2PEGSPLRR	-1.6252289	-2.0629713472812234	RPE1 DDA
@GSSFRY2GR	-15.414696	-22.580004140834177	RPE1 DDA
@IRL2S2ASREPYK	1.8586807	-1.3474381951970287	RPE1 DDA
@2AADLISQAR	26.839653	26.850779823351807	RPE1 DDA
@2APASPTHPGL12PR	2.6662292	-1.3755864118786647	RPE1 DDA
@SW2DPTPMK	27.012917	24.819382584745114	RPE1 DDA
@G3GLLSSDYR	28.621124	24.204523605624352	RPE1 DDA
@KR2E2PPAELPSLR	28.698792	27.99938206261698	RPE1 DDA
@KA2FDH2PDSLPLR	28.477585	30.431945951312517	RPE1 DDA
@TI2PAE2TALLQGRK	26.545563	32.19697405202855	RPE1 DDA
@PSL3PSGEFR	28.79654	29.23816535878618	RPE1 DDA
@QPG2PMYRR	-19.605827	-26.043300916308922	RPE1 DDA
@EQ1MNSSISSG2GSLR	5.9802094	5.384188644803725	RPE1 DDA
@HNLMTVEQNNG2SQK	-4.521881	-9.521069295437123	RPE1 DDA
@GS2MGVRN2PQALRR	-7.8609085	-10.215828834650345	RPE1 DDA
@IAA2SSFR2SDKPIR	-0.29627228	-3.987765117342871	RPE1 DDA
@NWGAVVR2PEG3PQK	23.61596	26.503531739640056	RPE1 DDA
@DDI2EIQSLASDHSGR	53.960083	45.94966873925679	RPE1 DDA
@NL2LQNEIAK	37.293808	34.095815867186076	RPE1 DDA
@EPLPPFENQDIH2ASA	52.430206	50.38378647547151	RPE1 DDA
@QLSA12CS2AHLHSR	-21.291473	-23.190680475801678	RPE1 DDA
@NIGRD3PTSAGPNSFNK	-0.5834198	-2.0691294359466745	RPE1 DDA
@S2GVVPQ2APPVPTASSR	28.876114	28.424487682805186	RPE1 DDA
@PSQSAPGPTASAG2PPRPR	-11.972977	-14.327356986266494	RPE1 DDA
@SSSS2QESLNRPLSAKR	-16.960594	-20.515741340713745	RPE1 DDA
@NSNFSVQHPSS3SPTEK	-7.318741	-7.166635018822518	RPE1 DDA
@SLMS2PEDLTK	46.940857	36.37674415901415	RPE1 DDA
@TG3LQPWNSDS3LNSR	48.80684	46.60843886999735	RPE1 DDA
@QVFANP2PTQK	1.9749069	1.6930385765884495	RPE1 DDA
@AVPMAPAPA2PGSSNDSSAR	13.717941	13.468288048709681	RPE1 DDA
@2L2PGGAALGYR	43.734543	42.57129293207314	RPE1 DDA
@PSPSDPGSGTAT1MNS2SR	-12.229103	-12.65375154186206	RPE1 DDA
@ENG2CQIITIT	57.762283	59.18256493995033	RPE1 DDA
@E2QEQSLVQLEATEWR	77.102234	70.5180216061185	RPE1 DDA
@A2VASEVSTTSSTSKPPTGR	0.0524292	-10.568704064265109	RPE1 DDA
@RTPSSGM2ST1K	-42.832317	-43.55108417588693	RPE1 DDA
@GGTTSWGTSGQP2PSYDSSR	15.8048935	16.388918047412407	RPE1 DDA
@QD2WEVVEGLR	67.7997	59.24520287501953	RPE1 DDA
@TENLVDS2VTFK	43.460663	39.221224932237355	RPE1 DDA
@G2SETETEPPVALAPGPAPTR	43.754852	39.57478498698035	RPE1 DDA
@GPGGRPPPPPDTPPL2PDGPAR	21.398186	18.363227688094476	RPE1 DDA
@RSL2ESSVI1DR	7.72863	4.529549142657073	RPE1 DDA
@EDPQE1PH2PLG2MPEIR	44.6252	41.424826947634344	RPE1 DDA
@SYIVM2PE2PVK	53.499664	49.004231794287705	RPE1 DDA
@2PAG2PELRKP2GSPDLWK	42.454605	40.41881871960147	RPE1 DDA
@SP2SCNDLYATVK	24.61435	26.051150580035088	RPE1 DDA
@QSE3VDQNSD2DEMLAILK	99.726456	93.45607783980968	RPE1 DDA
@D2VSSVSDISQYR	33.91002	27.8818419850535	RPE1 DDA
@ASTNNES2NH2FGSLGSLSDK	39.079163	36.22964521855581	RPE1 DDA
@EVLGQQGYIGHGGDPSSEP32PASTPSTR	26.064491	24.745342644750206	RPE1 DDA
@LAPVP2PEPQKPAPV2PESVK	33.182114	32.653390853542184	RPE1 DDA
@AS2DIVSLAGPSAGPG2SEGGCSR	46.67363	43.67205603091275	RPE1 DDA
@DVESSLS2CRNSSS3VSYLK	38.336014	33.414351223766374	RPE1 DDA
@DAGEGGL2LAIEGPSK	55.286377	52.83473454816332	RPE1 DDA
@SDPYHAT2GALSPAK	6.2623596	1.8316637486252354	RPE1 DDA
@LSYSTSQEFS2REELL2CK	46.414383	43.99565390180978	RPE1 DDA
@SPEFSEA2PQMSLK	40.717926	35.50344256182062	RPE1 DDA
@SH12G2PGPGGSNTAPSTPVIGGSDKPG1EEK	6.9714737	6.530063642551289	RPE1 DDA
@SQ2FNTDTTTSGISS1SS2PSR	16.647514	14.359935477529636	RPE1 DDA
@SNEDQ21GNWQIK	18.329605	19.579092253940793	RPE1 DDA
@NTID2TS2FSQFR	49.93103	44.0846634208618	RPE1 DDA
@TEDVEPQSVPLLAR2PS3NRK	38.517273	34.95026313731936	RPE1 DDA
@PGAAEPEVGVP22LSPSSPSSSWTETDVEER	71.376236	65.35798745735806	RPE1 DDA
@YRTT2SANNPNLMYQDECDR	14.978645	13.418911932914607	RPE1 DDA
@EAD2VYGEWVPVEK	68.15726	58.59642265874868	RPE1 DDA
@TV2GPG3PEPRPATPGASSVEQLR	30.933014	28.229420696733506	RPE1 DDA
@ASIDS2LENLSTASSR	37.88878	35.27007836797614	RPE1 DDA
@ESCS2PSTVGSSLTTR	11.911552	9.494324075053648	RPE1 DDA
@ATLSST2GLDL12ESGEGEISPQR	53.000824	53.0909187498632	RPE1 DDA
@ATLS2TSGLDL1SESGEGEI2PQR	49.89717	50.211914398424796	RPE1 DDA
@ELPTVTTNVQN2QDK	19.758682	16.273951865732283	RPE1 DDA
@RAELVCLNNTEISENS2DL2QK	45.71199	45.09695512235962	RPE1 DDA
@STKPPSSH2DIEELTDSSLPA2PK	37.788406	37.8515072449336	RPE1 DDA
@TCTTVAFTQVN2EDK	25.428146	24.634824694024523	RPE1 DDA
@EF2GPSTPTGTLEFEGGEV2LEGGK	85.49376	80.19533403324894	RPE1 DDA
@LQRLP2SSSEMGSQDG2PLRETR	21.935043	18.451300878527405	RPE1 DDA
@RP2GTGTGPEDGRPSLG2PYGQPPR	15.3485565	12.990056644205021	RPE1 DDA
@SSSLEM3PYN3PQL2PATTPANKK	39.390244	41.091825668176085	RPE1 DDA
@SVCGHLENT2VGN2PNPSSAENSFR	28.834167	26.38065156179127	RPE1 DDA
@RD2QSSNEFLTISDSK	34.530975	32.736207655026135	RPE1 DDA
@NAAPR3PAAPA2PAAVPSEGSGGSTTGWR	26.262337	27.831440230592886	RPE1 DDA
@ANTAQEQQYG2HEENLPADLEALQR	59.43318	49.669624075753646	RPE1 DDA
@SH2TGGLQDTGNQ2PLV2PSAMSSSAAGK	38.698517	34.994328594900445	RPE1 DDA
@LL3ASVEVPVDSAPV1EEDTNGESHVPQENEEEEEK	51.458817	56.85318137860383	RPE1 DDA
@GPEEEEIG2PEP1AAPASASQKL2PLQK	33.941116	39.03919086753716	RPE1 DDA
@EPSVPASCAVSATYER2P2PAHLPDDPK	34.803894	35.633448068573585	RPE1 DDA
@SLAEPGCPTHGSAESPSTAA2PTT2VSSLTER	33.512268	34.1214877522701	RPE1 DDA
@GTEPSPGGTPQPSRPV2PAGPPEGVPEEAQPPR	24.672722	24.99441693362158	RPE1 DDA
@GEEVEPAPIVDSGTV2DQDSCLQSLPDCGVK	64.25697	66.29524466993998	RPE1 DDA
@TNSD2ALHQSTMTPTQPESFSSG2QDVHQK	20.440086	20.713980743235624	RPE1 DDA
@SPAPSSGMPS2PVPTPPPDA2PIPAPGDPSEAEAR	51.714417	55.599943923983055	RPE1 DDA
@EYIPGQPPLSQ2SD2SPTRNSEPAGLETPEAK	52.140015	48.02512068638144	RPE1 DDA
[truncated: 19,096 more rows]
