# Supplementary material for: DeepPhospho accelerates DIA phosphoproteome profiling through in silico library generation
Source: Nat Commun. 2021 Nov 18;12:6685. doi: 10.1038/s41467-021-26979-1 (PMC8602247; doi:10.1038/s41467-021-26979-1)
Supplement: Supplementary file 8 — Source data [file 41467_2021_26979_MOESM8_ESM.zip › Source Data_new/SFig_1b.txt]

Precursor	PCC	SA	Dataset	Model
@DSPLQGGGQQNSQAGQRN2TSSIEPR.3	0.9602483783	0.8414509421	Mouse brain DDA	DeepPhospho
@AGAEGS2NVFS1FDQTQIQEFK.3	0.9544896638	0.8656833149000001	Mouse brain DDA	DeepPhospho
@IRSR322DCTDAAYIVR.3	0.9444842188	0.8463225461	Mouse brain DDA	DeepPhospho
@EKRE2VVSGDDRAEEDMDDVLEK.4	0.9789567721	0.8829524901	Mouse brain DDA	DeepPhospho
@EVLGQQGYIGHGGDPSSEPT2PASTPSTR.3	0.9654553228	0.850667865	Mouse brain DDA	DeepPhospho
@P1YDEIFYTL2PVDGK.3	0.9040679068	0.7712445565	Mouse brain DDA	DeepPhospho
@ESPGGCTSPG2QEK.2	0.9924639584	0.9214870751	Mouse brain DDA	DeepPhospho
@FIDKDQQP2G2EGEDDDAEAALK.3	0.9637896256	0.8582773313000001	Mouse brain DDA	DeepPhospho
@HSPR2AAAG2PGK.2	0.232247097	0.3614418958	Mouse brain DDA	DeepPhospho
@TACTNF1M3P4VVTR.3	0.9387358117000001	0.7874604881	Mouse brain DDA	DeepPhospho
@NDIQSEKW2ISK.3	0.8918471409000001	0.7915126306	Mouse brain DDA	DeepPhospho
@SLFTEP2EPLPEEPK.3	0.9963313666	0.9534316706	Mouse brain DDA	DeepPhospho
@GSVAANPDDN2DDPEEK.2	0.9560896823	0.8384638632	Mouse brain DDA	DeepPhospho
@VS2PVLE3VQQRTPSRER.3	0.8467416145000001	0.6930648073	Mouse brain DDA	DeepPhospho
@ASL2FETSESSQEAK.2	0.9637275265	0.8710372441	Mouse brain DDA	DeepPhospho
@TS3PVRSPGGST1MK.3	-0.058707844200000005	0.2667429926	Mouse brain DDA	DeepPhospho
@QLVRGEPNVS4ICSR.3	0.8606833473000001	0.7347406484	Mouse brain DDA	DeepPhospho
@LK2KE2LQEAGK.2	0.9162880456	0.7676290907000001	Mouse brain DDA	DeepPhospho
@GPGVGVHVPATPQG2P1K.3	0.905326634	0.7759468572	Mouse brain DDA	DeepPhospho
@HS2PTEERDEPAYPR.2	0.8948238163000001	0.7697092059	Mouse brain DDA	DeepPhospho
@SF23IRDKR.3	0.9825963721000001	0.9077604582000001	Mouse brain DDA	DeepPhospho
@LDEREAGITEK.3	0.9612029338	0.86314774	Mouse brain DDA	DeepPhospho
@LVEHE2TK.2	0.9800499105	0.8952997836000001	Mouse brain DDA	DeepPhospho
@2TGFSNPTSQSASQRPK.3	0.9663302706	0.8632096576	Mouse brain DDA	DeepPhospho
@RQ22ESDIESV1YTIEAVAK.3	0.9389075746000001	0.8291631946	Mouse brain DDA	DeepPhospho
@IS2PPGPPGDLEDEEGLK.2	0.9640068236	0.8449748549	Mouse brain DDA	DeepPhospho
@PYSELNYETSHYPA2PD2WV.2	0.8936759699	0.7382418793000001	Mouse brain DDA	DeepPhospho
@AAHLH2LHQK.3	0.7539102254000001	0.7433950483	Mouse brain DDA	DeepPhospho
@GLQPGEEELPDI2PPIVIPDDSK.3	0.9060160271000001	0.7722585550000001	Mouse brain DDA	DeepPhospho
@HA2LDGASPYFK.3	0.9528127545	0.8565862714	Mouse brain DDA	DeepPhospho
@SPSEGPGAT3SPR.2	0.9811090981	0.8797319041	Mouse brain DDA	DeepPhospho
@AMGDED2DE2GGG2PKPSPK.3	0.9521977437	0.844687598	Mouse brain DDA	DeepPhospho
@LQQELEDK.2	0.6485930698	0.6661836112	Mouse brain DDA	DeepPhospho
@RTSLPDAPVG12PE2PSDPR.2	0.9860542621	0.9005424660000001	Mouse brain DDA	DeepPhospho
@2E2GG2EYGTGPGRK.2	0.9203423943000001	0.7881477759000001	Mouse brain DDA	DeepPhospho
@ISP2AP2TPPPVLSAPLCPSLLR.3	0.9932323396	0.9223904862000001	Mouse brain DDA	DeepPhospho
@T1S2DDEECSAK.2	0.9312375405000001	0.8084825961000001	Mouse brain DDA	DeepPhospho
@RRPGA2PTGETPTIEEGEEDEEEASEAEGFR.3	0.72440286	0.6720143540000001	Mouse brain DDA	DeepPhospho
@1YGVLPWNAFPGK.2	0.9660503182	0.8650264499	Mouse brain DDA	DeepPhospho
@HESS22DEEHAAAK.2	0.9315974674	0.7871859904	Mouse brain DDA	DeepPhospho
@2KG2LEITESQSADAEPPPPPKPDLSR.3	0.9887356591	0.8857382492	Mouse brain DDA	DeepPhospho
@2R2RASPVSR.3	0.4127755191	0.3422215158	Mouse brain DDA	DeepPhospho
@SADTQ2ISR.2	0.9756476236	0.8970813341	Mouse brain DDA	DeepPhospho
@AGTDALLSTSTS3PPQQNTR.2	0.9937864758	0.9204482270000001	Mouse brain DDA	DeepPhospho
@EYTHSHVCISA2ESK.3	0.914134485	0.7961942699000001	Mouse brain DDA	DeepPhospho
@LST3P2PTN2LHEDGVDDFRR.2	0.9418265983	0.8133436986	Mouse brain DDA	DeepPhospho
@RE12TFASVGTHC.2	0.8843747456000001	0.7828580031	Mouse brain DDA	DeepPhospho
@GSNSD2PPGHPAPAP2PER.3	0.9356759885	0.8231041528	Mouse brain DDA	DeepPhospho
@SVYSGQDDESPES2PEEQK.3	0.9597519954	0.8533752856	Mouse brain DDA	DeepPhospho
@VPG22GHLHK.2	0.0548478727	0.2539782038	Mouse brain DDA	DeepPhospho
@2LDSLDPAGLLTSPK.2	0.9928171565	0.9308629896	Mouse brain DDA	DeepPhospho
@RKDA2LEELQK.3	0.5617483199000001	0.6293295421	Mouse brain DDA	DeepPhospho
@2AEEPKKDEK.2	0.9568106228000001	0.8773550552	Mouse brain DDA	DeepPhospho
@ALRPGDLPP2PDDVK.3	0.9817807045	0.8974142678	Mouse brain DDA	DeepPhospho
@SASTNCLRPDTSLH2PERER.4	0.9921935408	0.9256575839000001	Mouse brain DDA	DeepPhospho
@IDEI2DKETEVEESSEK.2	0.9395977322	0.8262402721000001	Mouse brain DDA	DeepPhospho
@IHRA2DPGLPAEEPK.4	0.9707542921000001	0.8737411168	Mouse brain DDA	DeepPhospho
@NPDSQYGELIEK.2	0.8771362394000001	0.7837579753	Mouse brain DDA	DeepPhospho
@AQATSRL2TA2CP3PK.3	0.9778176274	0.885715719	Mouse brain DDA	DeepPhospho
@SAGNIPLSPLAH3P2PTQA2PPPLPGHTVGSSHTTQSFPAK.4	0.8937925146000001	0.7229455758000001	Mouse brain DDA	DeepPhospho
@ELQNLIQELLQAR.2	0.9618160285	0.8580892545000001	Mouse brain DDA	DeepPhospho
@LH2S2SVPNFLK.2	0.9854159363	0.9001066335000001	Mouse brain DDA	DeepPhospho
@AGDVLED2PKRPK.2	0.824567641	0.7307824779000001	Mouse brain DDA	DeepPhospho
@DNEEDTGLNPGR.3	0.9771392261	0.8812570949	Mouse brain DDA	DeepPhospho
@NAQNINPSSSQNSQNFA3YK.2	0.8025175021000001	0.7446905645	Mouse brain DDA	DeepPhospho
@QV2IACTEHNLK.2	-0.1089306284	0.19158837210000002	Mouse brain DDA	DeepPhospho
@TKITW1KAED2SK.2	0.4477092795	0.4990352598	Mouse brain DDA	DeepPhospho
@IEEALD2PK.2	0.9083753294	0.8242892475	Mouse brain DDA	DeepPhospho
@SG2GSESELSSR.2	0.7553534938	0.6354004040000001	Mouse brain DDA	DeepPhospho
@2PAAVK2PAEAK2PAAVK.4	0.9647104303	0.8414940577000001	Mouse brain DDA	DeepPhospho
@MESEAGADDSAEEGDLLDDDDNEDRGDDQLELK.3	0.8091999187000001	0.6993331185	Mouse brain DDA	DeepPhospho
@IL2PPAGLLSDEDVVD2PILESTAADLR.3	0.9658600434000001	0.8852554781	Mouse brain DDA	DeepPhospho
@PRI2D2ESEELPKPR.3	0.9884410169000001	0.9130997593	Mouse brain DDA	DeepPhospho
@IFINLPR.2	0.9928056085	0.9347493198000001	Mouse brain DDA	DeepPhospho
@ASADN2PGRG2R.2	0.9286010041	0.7918947038	Mouse brain DDA	DeepPhospho
@DEQE1RA2PK.3	0.8522430916	0.7414655768	Mouse brain DDA	DeepPhospho
@GGGGGNN2EDAEDEGGGPK.2	0.9359538281	0.8394733842000001	Mouse brain DDA	DeepPhospho
@ELH4GREESGEQL2PPVEAGQGPPGR.4	0.9250486668000001	0.8165187121	Mouse brain DDA	DeepPhospho
@APE2D3GDEDQDQER.3	0.9660674134	0.8596699974	Mouse brain DDA	DeepPhospho
@SFVDQYGQRDDGK.3	0.8887677035	0.7741258149	Mouse brain DDA	DeepPhospho
@TV1SGENADEASTAPGHPQDG2YPR.4	0.9082110748000001	0.7752427785	Mouse brain DDA	DeepPhospho
@LREVVETPLLHPER.4	0.8111350052	0.6906564446	Mouse brain DDA	DeepPhospho
@PGVTS32DSEDEDDQEGEKK.3	0.7910086099	0.7212246148	Mouse brain DDA	DeepPhospho
@EG2PGSGSSPFQL1A22EEDIIDLK.3	0.9659441098	0.8685986958	Mouse brain DDA	DeepPhospho
@EQAEMDDADN2EK.2	0.9581200437	0.8527065911	Mouse brain DDA	DeepPhospho
@PSA2SA2LEK.2	0.9718075379000001	0.8925063595	Mouse brain DDA	DeepPhospho
@GSL2RHP22QLAGPGVEGGEGTQK.3	0.9377186826	0.8097240399000001	Mouse brain DDA	DeepPhospho
@2E2EDSIR.2	0.9200830893	0.8017257556	Mouse brain DDA	DeepPhospho
@ASP2P2PSEAR.2	0.8151151659	0.6832816048	Mouse brain DDA	DeepPhospho
@SLGYHSGAGY2PDGVEPI2PVS2PSLTHDK.4	0.8254254404	0.7316647107	Mouse brain DDA	DeepPhospho
@3PPK2PSASK.2	0.9564113015000001	0.8527105659	Mouse brain DDA	DeepPhospho
@KHPEP2P2PPKVPNK.3	0.7452271962	0.7099898643	Mouse brain DDA	DeepPhospho
@GTQADWE2PER.2	0.9262746874000001	0.8203936871	Mouse brain DDA	DeepPhospho
@LLSA2QL2AEEEEEKPAE.2	0.9661655572000001	0.8562513265	Mouse brain DDA	DeepPhospho
@FLQDHGSDSFLAEHK.4	0.9858738083	0.9239522469	Mouse brain DDA	DeepPhospho
@22GGEDLSPDVK.2	0.8380756036	0.7183506609	Mouse brain DDA	DeepPhospho
@2LPCLAQSYAHSK.3	0.9444220053000001	0.8179645872	Mouse brain DDA	DeepPhospho
@IRIE2QN2R.3	0.9638574829000001	0.8715806046000001	Mouse brain DDA	DeepPhospho
@VLH1DQNPYYGGESASITPLEDLYK.3	0.9925813977000001	0.9319398306000001	Mouse brain DDA	DeepPhospho
@LGEQGPEPGP3PPQTP3PPSTPPLAK.3	0.9451804742000001	0.7971559037	Mouse brain DDA	DeepPhospho
@SN2WQGN1GGNKK.3	0.8490992429	0.7452545484	Mouse brain DDA	DeepPhospho
@A2VASDPE2PPGGNEPAAASGQR.2	0.8991902341	0.7664595916	Mouse brain DDA	DeepPhospho
@AA2VSSLHER.2	0.9924491247	0.9313940131	Mouse brain DDA	DeepPhospho
@QAAQATGSPH3SPTHGGGR.3	0.45567393770000003	0.5263652752	Mouse brain DDA	DeepPhospho
@IAAATEAAAQENASEYLAITSE2K.2	0.9387708932000001	0.8346079938000001	Mouse brain DDA	DeepPhospho
@3PDSLEPSPLKE2PCRD2LESSPVEPK.4	0.897614546	0.7633328069	Mouse brain DDA	DeepPhospho
@34RQIRLNELLK.2	0.3444472678	0.46526388280000003	Mouse brain DDA	DeepPhospho
@RLEQ3PVRDP2PEPDAPLLGSPEK.3	0.9308214633	0.8053659428000001	Mouse brain DDA	DeepPhospho
*2EK2VEAAAELSAK.2	0.9533034736	0.85636374	Mouse brain DDA	DeepPhospho
@RQLHIEGA2LEL2DDDTESK.4	0.912386625	0.7874345523	Mouse brain DDA	DeepPhospho
@KP2SAAYQK.3	0.9303780054	0.8136989254	Mouse brain DDA	DeepPhospho
@ALGSLEGSPSLPDQDK.2	0.8479471048	0.6933127811	Mouse brain DDA	DeepPhospho
@DPQHSSNATHHADK.2	0.957320363	0.822716957	Mouse brain DDA	DeepPhospho
@TP2PPEEP2PLP2P3ASPNHTLAPASPAPVRPR.3	0.8673785907	0.7248151504	Mouse brain DDA	DeepPhospho
@1APTPIP3RSPSDSSTASTPIAEQIER.3	0.9666599876	0.8565383746	Mouse brain DDA	DeepPhospho
@DCSYGAVT2PTS3LESR.2	0.8497701546	0.7722636587	Mouse brain DDA	DeepPhospho
@1GSDGESDQASATSSDEVQ2PVR.2	0.9162731971	0.8165302096	Mouse brain DDA	DeepPhospho
@TGS2PTQGIVNK.2	0.9694523935	0.8674681382	Mouse brain DDA	DeepPhospho
@RL2STLER.2	0.9669900195000001	0.8773879635	Mouse brain DDA	DeepPhospho
@NNGGAAA1EK.2	0.9326086201	0.8293374404	Mouse brain DDA	DeepPhospho
@P1EPLQPIAPPAPLPIPPL2PQAADTESLESQLAQSR.4	0.9406288097000001	0.8171229751	Mouse brain DDA	DeepPhospho
@PSAEQQEPVSPVVSPQQ2PPTSPHTWR.3	0.9762404869	0.8704499332000001	Mouse brain DDA	DeepPhospho
@NDQDTWDYTNPNLSGQGDPGSNPNKR.3	0.9634359027	0.8447374015	Mouse brain DDA	DeepPhospho
@ATLPSAPVPGPGLETAGPADAPSGAVSGGG2PR.3	0.8460439234	0.7257539599	Mouse brain DDA	DeepPhospho
@NAIP2DSEADSD3EVPK.2	0.9759729689000001	0.8854293918	Mouse brain DDA	DeepPhospho
@RP2VGSQSSQAGQGK.2	0.9562883110000001	0.8145550137	Mouse brain DDA	DeepPhospho
@TTPPTQKPP2PPMSGK.2	0.9804989515	0.8813705140000001	Mouse brain DDA	DeepPhospho
@ELALSSPEDLTQDFEELK.2	0.9822742323	0.8967753131	Mouse brain DDA	DeepPhospho
@AGN2D2EEDDANER.2	0.9039376734000001	0.7725318005	Mouse brain DDA	DeepPhospho
@EQLAVNQVN2E2D2DSEESK.2	0.9488764156	0.8277344329	Mouse brain DDA	DeepPhospho
@GGGSGGGDESEGEEVDED.2	0.9114861991000001	0.7355747474000001	Mouse brain DDA	DeepPhospho
@SRVP2AGDVER.3	0.9346809610000001	0.8346193774	Mouse brain DDA	DeepPhospho
@2PDSVVTR.2	0.9930443506000001	0.933127221	Mouse brain DDA	DeepPhospho
@GL2LTETELEELRAQVLQLVAELEETR.3	0.7762996791	0.6839225801000001	Mouse brain DDA	DeepPhospho
@FSHSYLSD2DTEAK.3	0.8896916169	0.7753304705	Mouse brain DDA	DeepPhospho
@A3PPPSPLLSELLK.3	0.9660879774000001	0.8598525152000001	Mouse brain DDA	DeepPhospho
@SSHSICNVQHELS2PNPAQK.3	0.8825026851000001	0.7431198676	Mouse brain DDA	DeepPhospho
@VSAEGEARSVSPGVTQAVVEEHCA2PEEK.3	0.8848119482000001	0.7437742377000001	Mouse brain DDA	DeepPhospho
@QMDMG2QK.2	0.9794721869	0.8956045333	Mouse brain DDA	DeepPhospho
@LSWGTENLDNVALSS2PIHSGR.3	0.8416062870000001	0.7104957726000001	Mouse brain DDA	DeepPhospho
@D2PLRTLK.2	0.9671819627	0.8895082670000001	Mouse brain DDA	DeepPhospho
@AVSEV2INR.2	0.9972055083	0.9525297062	Mouse brain DDA	DeepPhospho
@ESLPTFLEGGPS2PSATGLPLR.3	0.8830476169	0.7469751679000001	Mouse brain DDA	DeepPhospho
@VAGG2GSE2PLLK.2	0.8930999671000001	0.7673882317	Mouse brain DDA	DeepPhospho
@2G2ETPDGPL2PGK.2	0.8560571091	0.7236401491000001	Mouse brain DDA	DeepPhospho
@PIVC2PC3PPK.2	0.9540379219	0.8412906129000001	Mouse brain DDA	DeepPhospho
@2PSPPPDGSPAATPEIR.2	0.9938166318	0.9184878205	Mouse brain DDA	DeepPhospho
@EDAPPEDKE2ESEAK.3	0.7998164440000001	0.6389978267	Mouse brain DDA	DeepPhospho
@RR2GGDTH2PPR.3	0.9576568021	0.8395684756	Mouse brain DDA	DeepPhospho
@QSEQPVKPVGPVMDDAAPEDSA2PVSQQR.3	0.9792636121	0.8847778772	Mouse brain DDA	DeepPhospho
@TTLYFDEEPELEME2LTD2PEDR.3	0.9582357053	0.8613341161	Mouse brain DDA	DeepPhospho
@VQHQASST2PLS2PNQTSSEPRPLPAPR.3	0.9399987513	0.7866110213	Mouse brain DDA	DeepPhospho
@TSFDEND2EELEDKDSK.3	0.9038240683000001	0.7928211621	Mouse brain DDA	DeepPhospho
@1SE2LETDPAITAAK.2	0.9762530827	0.8925115486	Mouse brain DDA	DeepPhospho
@SD2PE2DTER.2	0.9349611049000001	0.8245873284	Mouse brain DDA	DeepPhospho
@NTTKPETIPD1ED2PPV2DSEEQQESVR.3	0.9275404220000001	0.7837880471	Mouse brain DDA	DeepPhospho
@EESEPEVK.2	0.9912466009	0.9148878934	Mouse brain DDA	DeepPhospho
@TGSEHNGP1DGQ2GSETSPDPPK.3	0.9912025430000001	0.9158817618	Mouse brain DDA	DeepPhospho
@LTNSGL3DPK.3	0.5615318892	0.5708530673000001	Mouse brain DDA	DeepPhospho
@FEDEGAGFEES2ETGDYEEK.3	0.9360193080000001	0.824095384	Mouse brain DDA	DeepPhospho
@GQEDSLASAVDATTGQEACD2D.3	0.8837781617	0.7644477214000001	Mouse brain DDA	DeepPhospho
@LSGQDVER.2	0.9948563973000001	0.9434405363	Mouse brain DDA	DeepPhospho
@GQE2S2DQEQVDVESIDFSK.3	0.9747814595000001	0.8783815568000001	Mouse brain DDA	DeepPhospho
@RA2AGPVPGAVVIAEGLHPSLPSPTGNSTPLGTSK.3	0.8869302816	0.7409011565	Mouse brain DDA	DeepPhospho
@EALIEIDYGDLCEDLK.2	0.9791910597000001	0.8977271569	Mouse brain DDA	DeepPhospho
@YSGHDDLIRSDV2DI23HTVTYGNIEGNAAK.3	0.8359480506	0.7150519641	Mouse brain DDA	DeepPhospho
@SG2GYEG2TSWK.2	0.8846994920000001	0.7679986799	Mouse brain DDA	DeepPhospho
@TLSP3PSAEGYQDVR.3	0.9484238770000001	0.8425233577000001	Mouse brain DDA	DeepPhospho
@SLLVIPNTLAVNAAQDSTDLVAK.3	0.7539293207000001	0.614121405	Mouse brain DDA	DeepPhospho
@RP2EEPEPDYEAIQTLNREDEK.3	0.9208926023	0.7906252373	Mouse brain DDA	DeepPhospho
@AA2AAGA2PAATPAAPESGTIPK.2	0.9788380043	0.8894524681	Mouse brain DDA	DeepPhospho
@KVPLPGPG2PEVK.3	0.8588703107000001	0.7526986198000001	Mouse brain DDA	DeepPhospho
@GE3PVNST1SIGQAR.2	0.9704745304000001	0.8730571397	Mouse brain DDA	DeepPhospho
@ET2PETSLIQDEVALK.2	0.9439413221	0.8247843793	Mouse brain DDA	DeepPhospho
@IVEY2PPSAPR.2	0.9371698805	0.8375266095	Mouse brain DDA	DeepPhospho
@2PAASAPSLPPAAAVLPSK.3	0.9928891396	0.9266453905	Mouse brain DDA	DeepPhospho
@SS22LLA2PSHIAAK.3	0.9557742585000001	0.8323748255000001	Mouse brain DDA	DeepPhospho
@YHTINGHNCEVK.4	0.9742097835	0.8829085018	Mouse brain DDA	DeepPhospho
@AS2NE2LVANR.2	0.9880234545000001	0.9233250079	Mouse brain DDA	DeepPhospho
@SLR444EK.3	-0.2189511555	0.0846950768	Mouse brain DDA	DeepPhospho
@1SLES2QAK.2	0.8875716399	0.8079853393	Mouse brain DDA	DeepPhospho
@ELAGVLPQVHG2WESLNEDWSTPPASVR.3	0.986897003	0.9070350351	Mouse brain DDA	DeepPhospho
@ES2D2TNTTIEDEDAK.2	0.9866979576	0.9236884261	Mouse brain DDA	DeepPhospho
@Q2SSSRDDNMFQIGK.2	0.7993141956	0.7037309445000001	Mouse brain DDA	DeepPhospho
@1QND2AENETAEGEEK.2	0.9321989675000001	0.8380411504	Mouse brain DDA	DeepPhospho
@RLTGLMQS2.2	0.9242220633	0.7939569846000001	Mouse brain DDA	DeepPhospho
@TYFPHFDVSHGSAQVK.4	0.9092319589000001	0.7711617025	Mouse brain DDA	DeepPhospho
@SQ2PVHLR.2	0.9862736482000001	0.9077407455000001	Mouse brain DDA	DeepPhospho
@VQT3PPPTIQGQK.2	0.9951894799000001	0.9421733987	Mouse brain DDA	DeepPhospho
@AS2GSINIYLFHK.2	0.9640747478	0.8785019199	Mouse brain DDA	DeepPhospho
@VYIS2PHS2PAHNK.3	0.9360323586	0.8261371362000001	Mouse brain DDA	DeepPhospho
@G2VQELSTIQIR.2	0.9829614096	0.9065507273000001	Mouse brain DDA	DeepPhospho
@QEQAAAPGPAATK.2	0.9684630272	0.8510739387	Mouse brain DDA	DeepPhospho
@TDVARD2TETEEQK.2	0.9090663273	0.8129508869000001	Mouse brain DDA	DeepPhospho
@TT3PDVAHPK.3	0.9052032999999999	0.7974130982000001	Mouse brain DDA	DeepPhospho
@Q1NLGFGDE2PEPEAR.2	0.8468093641000001	0.7484024308	Mouse brain DDA	DeepPhospho
@2PAEAK2PAEAK2PAEAK2PATVK.4	0.9744793777	0.8717039559	Mouse brain DDA	DeepPhospho
@SR2AS2LHVCDSR.2	0.9737688649	0.836674145	Mouse brain DDA	DeepPhospho
@ELLNSLGGE22GGTTPVGSFHTEAAR.3	0.9678247471	0.8485897325	Mouse brain DDA	DeepPhospho
@NQEE2IDAR.2	0.9151387611	0.8022541845000001	Mouse brain DDA	DeepPhospho
@VQSLEGEKL2PKSDI2PL3PR.3	0.9753666586	0.8547227586	Mouse brain DDA	DeepPhospho
@VN2PE2ERLS3AADGR.3	0.9276562977	0.8157523838	Mouse brain DDA	DeepPhospho
@2DSNASFLR.1	0.3081864535	0.4007057316	Mouse brain DDA	DeepPhospho
@PSLALNPQED2QFEK.2	0.9356553622	0.8333462112000001	Mouse brain DDA	DeepPhospho
@ETAG2SGS3PEGR.2	0.9735867878000001	0.8774284039	Mouse brain DDA	DeepPhospho
@NEPQNPGAN2AR.2	0.955844126	0.8178832131	Mouse brain DDA	DeepPhospho
@G2PGEEWVPEVEEASQR.2	0.9957214232	0.9451809065000001	Mouse brain DDA	DeepPhospho
@SP3AGDKDGPTLPSK.3	0.7804063444	0.661249179	Mouse brain DDA	DeepPhospho
@QEAPE2PVK.2	0.9486600411	0.8366198639	Mouse brain DDA	DeepPhospho
@ED3QKTPTSA2PGGK.2	0.9232073012	0.755802049	Mouse brain DDA	DeepPhospho
@1A2PPPSGPPSAAHTPFHQ2PVEEK.2	0.6849853644	0.5482669218	Mouse brain DDA	DeepPhospho
@IGELEVGQ1ENI2PGQIIDEPIRPVNIPR.3	0.9440074674000001	0.8173447476	Mouse brain DDA	DeepPhospho
@SQGGYDRY2GGNYRDNYDN.3	0.8913274359000001	0.7319120964	Mouse brain DDA	DeepPhospho
@TTEAAATAVGTAATTAAVVAAAGIAASGPVK.3	0.9290329294	0.8129753997	Mouse brain DDA	DeepPhospho
@ERPPFIDLETFNAG2DAG2D2EYESPFVGVGNR.4	0.9834896462	0.8895240902	Mouse brain DDA	DeepPhospho
@ILDWHVANTDKK.3	0.8066650190000001	0.7049481601	Mouse brain DDA	DeepPhospho
@SG4FDER.2	0.9126219881000001	0.7897826386	Mouse brain DDA	DeepPhospho
@GFGDGYNGYGGGPGGGNFGG2PGYGGGR.3	0.9898017193	0.9004091540000001	Mouse brain DDA	DeepPhospho
@HDATASS2TTAAATAR.2	0.9558322878000001	0.8444237440000001	Mouse brain DDA	DeepPhospho
@SS2LG23PHEELER.3	0.6817864244	0.5957728986	Mouse brain DDA	DeepPhospho
@SHETDGG2AHGDEEDDGPHFEPVVPLPDK.6	0.8527560364000001	0.692247689	Mouse brain DDA	DeepPhospho
@QEE1NSQQEEEE1ETDTR.2	0.9548707899000001	0.8682558677000001	Mouse brain DDA	DeepPhospho
@HGL22VD2LPLDELPSTVQLLPPPTPVPAPAR.3	0.9955956442	0.9422969350000001	Mouse brain DDA	DeepPhospho
@SA2SDTSEELNSQD2PK.3	0.9497601409	0.8546125933000001	Mouse brain DDA	DeepPhospho
@SD2DYDLSPK.1	0.8871899872000001	0.795421453	Mouse brain DDA	DeepPhospho
@VDSSTNS2PSPQQSESL2PAHTSDFR.3	0.7903246551	0.6610423002	Mouse brain DDA	DeepPhospho
@QRDLYRPL2SDDLD2VGD2V.3	0.7694731914	0.6855812726	Mouse brain DDA	DeepPhospho
@FD2LEDSPEEREPLQK.2	0.9348794654	0.7986372199	Mouse brain DDA	DeepPhospho
@DSFG2GDRKR.3	0.9925059889000001	0.9319981765	Mouse brain DDA	DeepPhospho
@ASIGNIAL2PSPVRK.3	0.9866860966000001	0.9127752210000001	Mouse brain DDA	DeepPhospho
@RY2G2D2DSISERK.2	0.8894463249000001	0.7823861508000001	Mouse brain DDA	DeepPhospho
@QIGENLIVPGGVK.2	0.9978260720000001	0.9581580856	Mouse brain DDA	DeepPhospho
@TG2PGSPSAGGVQSTAK.2	0.3985068433	0.3491676664	Mouse brain DDA	DeepPhospho
@LSTDDLK3EEEGK.3	0.9595410320000001	0.8678347297000001	Mouse brain DDA	DeepPhospho
@GQD2PSR.2	0.9894436175	0.9133482833000001	Mouse brain DDA	DeepPhospho
@AAQ2PQQHSSGDPTEEESPV.3	0.9904113809	0.9088177145	Mouse brain DDA	DeepPhospho
@AENSSPR2PSSQTPSSR.3	0.9161628385	0.8271022989	Mouse brain DDA	DeepPhospho
@IISAHGCK.2	0.9976115282	0.9528388719	Mouse brain DDA	DeepPhospho
@GA2SREG2PAR.3	0.9586849470000001	0.8413015317	Mouse brain DDA	DeepPhospho
@QL2QDDCK.2	0.2212382084	0.3637440111	Mouse brain DDA	DeepPhospho
@FTGVGV2K.2	0.9941182441	0.9401812649	Mouse brain DDA	DeepPhospho
@RE2GLDTGGQRK.3	0.9297226142	0.8207079896	Mouse brain DDA	DeepPhospho
@LLCQEE3PEATEDERDEER.3	0.9637216352	0.8522743255	Mouse brain DDA	DeepPhospho
@DHASIQ1NVAEVDR.3	0.9597933389000001	0.8436994309	Mouse brain DDA	DeepPhospho
@I2VQYGDAFHPR.3	0.9783642806	0.8939417712000001	Mouse brain DDA	DeepPhospho
@ENNGDSS1VAHK.3	0.8250980743	0.8012468455	Mouse brain DDA	DeepPhospho
@QD2IQSAELK.2	0.7620320009	0.7037977476	Mouse brain DDA	DeepPhospho
@HGGGGIVANL2EQ2LKDGVDR.3	0.9194021329000001	0.8047066778	Mouse brain DDA	DeepPhospho
@VAAAAG2GP2PPCSPGHDRER.3	0.4314907201	0.44615145770000003	Mouse brain DDA	DeepPhospho
@FAS2KE2AK.2	0.8952144906	0.7722635449	Mouse brain DDA	DeepPhospho
@KQQEAAQQAAATTA2EHSR.3	0.9229685087	0.8268615727	Mouse brain DDA	DeepPhospho
@MA2PPPSGPPSAAH3PFHQ2PVEEK.3	0.7986517670000001	0.7112002117	Mouse brain DDA	DeepPhospho
@SP2L2P2PPSPIEK.2	0.4810787983	0.5240012708	Mouse brain DDA	DeepPhospho
@PIRPGHYPAS2PTAVHAVR.4	0.9801978392	0.8913389284000001	Mouse brain DDA	DeepPhospho
@SG2DAGEVRPPTPA2PR.2	0.8654004456000001	0.7224522085	Mouse brain DDA	DeepPhospho
@QADVPAAVTDAAAT3PAAEDAATK.4	0.7352043707	0.6228698907	Mouse brain DDA	DeepPhospho
@RG2QPDAELDGAGTSLLR.3	0.9592515324	0.8419014121	Mouse brain DDA	DeepPhospho
@ISESGQF2DGLEDR.2	0.9631092312	0.8431212839000001	Mouse brain DDA	DeepPhospho
@2IEEREEEYQR.3	0.9756008648000001	0.8713454089	Mouse brain DDA	DeepPhospho
@2QEIEELER.2	0.9950277688	0.9489454364000001	Mouse brain DDA	DeepPhospho
@SD2SQTCLLQEHLDAVQK.3	0.9511039789	0.8514052978000001	Mouse brain DDA	DeepPhospho
@HILEGGSGVIIEHPGEE2PGRK.3	0.9563578061	0.8351681642000001	Mouse brain DDA	DeepPhospho
@GIP2IVRK.2	0.9930172028	0.9141500811000001	Mouse brain DDA	DeepPhospho
@MESEAGADDSAEEGDLLDDDDNEDRGDDQLELK.4	0.9874879481000001	0.8924142658	Mouse brain DDA	DeepPhospho
@SY2VVASEYDK.2	0.9682504463	0.8732173836	Mouse brain DDA	DeepPhospho
@TEVQTDDAEPEPTESK.2	0.9864019875000001	0.9003312519000001	Mouse brain DDA	DeepPhospho
@S2LVTSK.2	0.9756405495	0.8893688267000001	Mouse brain DDA	DeepPhospho
@RG2LPDQK.2	0.9744428405000001	0.8772270935	Mouse brain DDA	DeepPhospho
@WIPLSSDSQAPLAQPE2PTA2AGDEPR.3	0.8405799323	0.7208147844	Mouse brain DDA	DeepPhospho
@AAEEARG2ETLGGGGGGAAGTREARDK.4	0.9609881825000001	0.8346721217	Mouse brain DDA	DeepPhospho
@2LPEIDGLSK.2	0.9939132646000001	0.9231871187	Mouse brain DDA	DeepPhospho
@RV2ADGQPFQR.3	0.9782950861	0.8839898156	Mouse brain DDA	DeepPhospho
@RPQ2ADAYMTR.2	0.8289659582000001	0.6865067253	Mouse brain DDA	DeepPhospho
@QY3SPEEIDAQLQAEK.2	0.9070363642	0.7860282164	Mouse brain DDA	DeepPhospho
@SR2ESDLSQPE2DEEGYALSGRR.3	0.9591208802000001	0.8500267948	Mouse brain DDA	DeepPhospho
@GRR32EED3PK.2	0.9780609379	0.8893082657	Mouse brain DDA	DeepPhospho
@TLEVV2PSQSVTGSAGHTPYYQSPTDEK.2	0.8527901315	0.7047512989	Mouse brain DDA	DeepPhospho
@KIPLKP2PTK.3	0.9274847398	0.7954007917	Mouse brain DDA	DeepPhospho
@F2PIQE2R.2	0.9618689277	0.8661908739	Mouse brain DDA	DeepPhospho
@SDSVLPA2HGHLPQAGSLER.3	0.910258026	0.7602961238	Mouse brain DDA	DeepPhospho
@TEEVL2PDG2PSK2PSK.2	0.9396344004	0.8160829460000001	Mouse brain DDA	DeepPhospho
@LK2ESEKQ2PRK.3	0.6463427462	0.5320909848	Mouse brain DDA	DeepPhospho
*GEIEQKP3PASR.2	0.9581042332	0.8387068093000001	Mouse brain DDA	DeepPhospho
@QERQ2LGE2PR.3	0.9616447336	0.849300186	Mouse brain DDA	DeepPhospho
@AK2TDEQLEEQR.2	0.9697985208000001	0.8803607179	Mouse brain DDA	DeepPhospho
@S2LENDTPK.2	0.9727013283	0.8859527076	Mouse brain DDA	DeepPhospho
@LSGQNTMG2QD2LLEITFR.3	0.9733993995	0.8673916022	Mouse brain DDA	DeepPhospho
@RVH2D2ETDDIGFIPSK.2	0.9820844709000001	0.8941807045	Mouse brain DDA	DeepPhospho
@T3P2PTDK.2	0.45935175310000004	0.5349095383	Mouse brain DDA	DeepPhospho
@GY2D2AERSEPER.3	0.98257192	0.8905207666	Mouse brain DDA	DeepPhospho
@LSAAP2LQK.2	0.9677297581000001	0.8772979947	Mouse brain DDA	DeepPhospho
@VSDTVVEPYNATLSVHQLVENTDETYCIDNEALYDICFR.4	0.9622232460000001	0.8634650877000001	Mouse brain DDA	DeepPhospho
@TSLTPSSQDDSNQEDDGQP2SPK.3	0.9715852092	0.8712703717	Mouse brain DDA	DeepPhospho
@DKVTDGISK2PEKR.4	0.9360797081000001	0.8203004740000001	Mouse brain DDA	DeepPhospho
@EAT2QSVEQLEAR.2	0.7202982569	0.6193849385	Mouse brain DDA	DeepPhospho
@G2SQLDVNEEVEALIVK.2	0.8347385723	0.7217753747	Mouse brain DDA	DeepPhospho
@APSQPP2PTREER.3	0.9073906643	0.7454101439	Mouse brain DDA	DeepPhospho
@FNSVSSYSDSRK22GDGPDLR.4	0.9445592891000001	0.8134223597	Mouse brain DDA	DeepPhospho
@2LPD2GRTSPCPR.2	0.8318021055	0.6872954793	Mouse brain DDA	DeepPhospho
@SIKPSD2PR.3	0.6918961967	0.6253687534	Mouse brain DDA	DeepPhospho
@HSPTEDDE2AK.2	0.9909026639	0.9198896788	Mouse brain DDA	DeepPhospho
@HLAGEVAK.2	0.9676448793	0.8834008256	Mouse brain DDA	DeepPhospho
@GVMEPPERD12PSK.3	0.9868041685000001	0.9087045421000001	Mouse brain DDA	DeepPhospho
@DLPLAAVDLSTGG2QLLSNLDEEYQR.2	0.9705345462	0.8663626626	Mouse brain DDA	DeepPhospho
@DVATSPISPTENN3TPPDALTR.3	0.9705534328000001	0.8438562502	Mouse brain DDA	DeepPhospho
@2P2G2PHR2A2PERMD.3	0.9274082215	0.7989282619	Mouse brain DDA	DeepPhospho
@2REDLAAAVSVSTK.2	0.7879519708	0.7262028361	Mouse brain DDA	DeepPhospho
@GTLTSHCS2LTSSQYSLTGG2PGR.2	0.9644818691	0.8622618550000001	Mouse brain DDA	DeepPhospho
@2PSGPVK2PPL2PVGTTPVK.3	0.9560371626	0.8579624691000001	Mouse brain DDA	DeepPhospho
@VQSLEGEKL2PK2DISPL3PRE22PLYSPGFSDSTSAAK.4	0.9364466271	0.7521251115	Mouse brain DDA	DeepPhospho
@TVTASHSASPN3PGK.3	0.8729840135	0.7689891142	Mouse brain DDA	DeepPhospho
@QPSLSG2PSR.2	0.9814416910000001	0.9032472114000001	Mouse brain DDA	DeepPhospho
@KEEEPIFTRQD2NRSEK.3	0.9594185911	0.8393479553000001	Mouse brain DDA	DeepPhospho
@GYSFTT3AER.2	0.8362226997000001	0.7607379991000001	Mouse brain DDA	DeepPhospho
@2R2Y3PEYR.3	0.9709273526000001	0.8739836264	Mouse brain DDA	DeepPhospho
@EGLSE2VR.2	0.9720996892	0.860388723	Mouse brain DDA	DeepPhospho
@SH3SEGPR2R.3	0.9302941414	0.7984190902	Mouse brain DDA	DeepPhospho
@RF2SPHQ2LLSIR.2	0.8737140811	0.7266261371	Mouse brain DDA	DeepPhospho
@TVSEA2ELQK.2	0.9279727296	0.7858623756	Mouse brain DDA	DeepPhospho
@EAIVTSEELGQDLEHVEVLQK.3	0.9195673779	0.7929760935	Mouse brain DDA	DeepPhospho
@PFRGSQ2PK.2	0.9850283285	0.8927715416	Mouse brain DDA	DeepPhospho
@KLDE2PVLKPEFIGHDGR.4	0.8595461831000001	0.7034006669	Mouse brain DDA	DeepPhospho
@RG2DIDNPTLTVTDISPPSR.3	0.9712992877000001	0.8809821892	Mouse brain DDA	DeepPhospho
@LSVGLEDEQDLLEDLDR.2	0.982119555	0.9042919648000001	Mouse brain DDA	DeepPhospho
@ITDSQK22ED2GSR.2	0.8182087527	0.7319357554	Mouse brain DDA	DeepPhospho
@ILGSA2PEEEQEK.2	0.9760345205000001	0.8810602052000001	Mouse brain DDA	DeepPhospho
@SELSNVDKQ2LKDEK.3	0.9384541564000001	0.7846105727	Mouse brain DDA	DeepPhospho
@TGSE22LK.2	0.6910027254000001	0.6999874696	Mouse brain DDA	DeepPhospho
@ALSET22NK2YENK.2	0.9115057543	0.7946961059000001	Mouse brain DDA	DeepPhospho
@ASLA22GS2QPELVTIPLIK.3	0.9831748059000001	0.8992909003	Mouse brain DDA	DeepPhospho
@DAEEALDIFESPDGGGGGAGPGDEAGDDERELALQR.4	0.9551300046000001	0.8345021258	Mouse brain DDA	DeepPhospho
@DK2D2ETEGLVFAR.3	0.9955426672000001	0.9449242811	Mouse brain DDA	DeepPhospho
@DEECY2E2EQEDPEVAVEAPPPPYASTTSSPVVR.4	0.9514055273	0.8154271909	Mouse brain DDA	DeepPhospho
@TAKDSDDDDDVTVTVDRDR.3	0.9825232441	0.8853128612000001	Mouse brain DDA	DeepPhospho
@2PSSSPSSSAPEPQHSEHNLAAVAQAPVPEATGGAGDRR.4	0.5954843964000001	0.4808143642	Mouse brain DDA	DeepPhospho
@R2ESLSEK.2	0.9097059846000001	0.8156307685	Mouse brain DDA	DeepPhospho
@EFCADHDI2PDTSLR.2	0.9614712363000001	0.8595494351	Mouse brain DDA	DeepPhospho
@HSIS2DHSNVSTPK.2	0.9641273783000001	0.8694863073	Mouse brain DDA	DeepPhospho
@TASE2ISNL2EAG2VKK.2	0.6854867026	0.6971805655000001	Mouse brain DDA	DeepPhospho
@QG3DPISQTK.2	0.6286273758	0.5247118382	Mouse brain DDA	DeepPhospho
@ILSDVTHSAVFGVPASKSTQLLQAAAAEASLNK.4	0.8111331449	0.690359597	Mouse brain DDA	DeepPhospho
@FSH2YLSD2DTEAK.2	0.8365567563	0.7253647529	Mouse brain DDA	DeepPhospho
@LELSDNIISGGLEVLAEK.2	0.9515154696	0.8229174989	Mouse brain DDA	DeepPhospho
@AT2NVFA1FDQSQIQEFK.3	0.9581881641000001	0.8676840386	Mouse brain DDA	DeepPhospho
@HS2PSSP3SPK.2	0.8502969888	0.7108314005	Mouse brain DDA	DeepPhospho
@VQL344PHGVK.2	0.3568397533	0.4098000905	Mouse brain DDA	DeepPhospho
@IECESAETTEDCIEK.3	0.9779677974000001	0.9055491939	Mouse brain DDA	DeepPhospho
@CEVSAPTEQGQNLQEDK.2	0.9218459704	0.7870694408000001	Mouse brain DDA	DeepPhospho
@DGDSG2LG2PSASRESLVK.2	0.8266638181	0.6808587660000001	Mouse brain DDA	DeepPhospho
@RPAATD2PK.2	0.9788853622	0.8925320961000001	Mouse brain DDA	DeepPhospho
@AP2PGSYK.2	0.8044337720000001	0.6978465468	Mouse brain DDA	DeepPhospho
@E2SPVP2PTLDR.3	0.8858579246	0.7413922092	Mouse brain DDA	DeepPhospho
@PA3PAPSEK.2	0.9501547316000001	0.8492929100000001	Mouse brain DDA	DeepPhospho
@SRGDIDPKPS2PK.3	0.9813886485000001	0.8896982790000001	Mouse brain DDA	DeepPhospho
@VPGAPDSSL2PQK.2	0.9232319976000001	0.7923264666000001	Mouse brain DDA	DeepPhospho
@QLTACPELPHNVQEILGLAQPEEPS2P2PPVSP1PLSPTR.4	0.9486647043	0.8283577256	Mouse brain DDA	DeepPhospho
@TL2LTQR.2	0.9918157784	0.9306529044	Mouse brain DDA	DeepPhospho
@NL2ALENYNFELVDGVK.2	0.8757707154000001	0.7908845568	Mouse brain DDA	DeepPhospho
@AR2H2P2SPER.2	0.972193217	0.8759981338	Mouse brain DDA	DeepPhospho
@GADYTEPDSPREPPGGAHDPAPR2PR3PR.4	0.9512231052000001	0.8327271115	Mouse brain DDA	DeepPhospho
*ASA3DSR.2	0.7140108614	0.6048108706	Mouse brain DDA	DeepPhospho
@SSVD3PPRLS3PQK.2	0.9632487083000001	0.8556765471000001	Mouse brain DDA	DeepPhospho
@AT2AETVESENHEALSGPEK.2	0.9524120995	0.8346979815000001	Mouse brain DDA	DeepPhospho
@VTNAI2PESSPGVGR.2	0.9437070737000001	0.8198643664	Mouse brain DDA	DeepPhospho
@LA2DSDAESDSR.2	0.9843452026	0.9109165747	Mouse brain DDA	DeepPhospho
@YAEI22DEDND2DEAFESSR.2	0.9820010815	0.8939131698	Mouse brain DDA	DeepPhospho
@RAA2AAD1EK.2	0.9583877636	0.8552109938	Mouse brain DDA	DeepPhospho
@NSVAET2VTNLLR.2	0.9589188384	0.8728915456	Mouse brain DDA	DeepPhospho
@SQSELDDQHDYDSVASDED3DQEPLPSAGATR.3	0.9963231993	0.9362651617000001	Mouse brain DDA	DeepPhospho
@TGPGEDEDGEDTAPESALDT2LDR.2	0.9119152596000001	0.7766087974	Mouse brain DDA	DeepPhospho
@IINEPTAAAIAYGLDKK.3	0.9023569779	0.7888144972000001	Mouse brain DDA	DeepPhospho
@RR2E2SGNLPSVADTR.3	0.9514260473	0.8325035935	Mouse brain DDA	DeepPhospho
@2TPSLVEPPDR.2	0.9669183314	0.8644436261	Mouse brain DDA	DeepPhospho
@EAGHGPGKDE13DEELAEGEEEIDHAER.3	0.9521592731	0.8449816282	Mouse brain DDA	DeepPhospho
@EAAENSLVAYK.2	0.942841252	0.8669107948	Mouse brain DDA	DeepPhospho
@DRPQEADGIDSVIVVDNVPQVGPDRLEK.4	0.8624926665	0.7265195292000001	Mouse brain DDA	DeepPhospho
@GLSATV3GGQK.2	0.9163506467	0.8152083023000001	Mouse brain DDA	DeepPhospho
@FP2PHP2PAK.3	0.8450795418	0.7259833973	Mouse brain DDA	DeepPhospho
@SATL22TESTA2GMQDEVR.2	0.2458104599	0.3981200496	Mouse brain DDA	DeepPhospho
@HPDI2YILGTEGR2PR.3	0.8742978066	0.7126252928	Mouse brain DDA	DeepPhospho
@SAEDLDLLNA2FQDESK.3	0.9553803563000001	0.8678045345000001	Mouse brain DDA	DeepPhospho
@PQSPDLCDDDVEFR.2	0.9674028880000001	0.8640373437000001	Mouse brain DDA	DeepPhospho
@EMTLDQK2PEK.3	0.8731944381000001	0.7600298033	Mouse brain DDA	DeepPhospho
@SLD2PTS2PGAGAR.2	0.9046804808000001	0.7598431684	Mouse brain DDA	DeepPhospho
@NMTVEQLLTGSPT2PTVEPEKPTR.3	0.9699517353	0.8617163790000001	Mouse brain DDA	DeepPhospho
@LAEAYLSPGPGLPAGV2PQGQK.2	0.9285253191	0.8125153295	Mouse brain DDA	DeepPhospho
@EDTSSC2PPGVLLEK.2	0.9815385038000001	0.8951163740000001	Mouse brain DDA	DeepPhospho
@EQSNP2PSQDTDGVK.2	0.9589710116000001	0.8428666886	Mouse brain DDA	DeepPhospho
@DGDALDLEES2S2EHAERPPGPR.3	0.9322351560000001	0.8052986465	Mouse brain DDA	DeepPhospho
*MYPE2TTG2PARL2LR.3	0.9352460640000001	0.7920695567	Mouse brain DDA	DeepPhospho
@YMSGQ3SPR.2	0.9798484883	0.8941843757	Mouse brain DDA	DeepPhospho
@TGVHHYSGNNIELGTACGK.4	0.9449280334000001	0.8038068573	Mouse brain DDA	DeepPhospho
@TV2FSSMPTEK.2	0.9913821472000001	0.9328736455000001	Mouse brain DDA	DeepPhospho
@DLKPS3PR2K.3	0.7092783370000001	0.6655224110000001	Mouse brain DDA	DeepPhospho
@DVDQIN1DSTSSLHGSSLHRP2TEQTR.4	0.8956864118000001	0.7649228939	Mouse brain DDA	DeepPhospho
@SDNEETLGRPAQPPNAGESPH2PGVEDAPIAK.3	0.9222386783000001	0.7652100654	Mouse brain DDA	DeepPhospho
@2PITTNHRP2PDPEQQRPQR.4	0.9499524823000001	0.8195673670000001	Mouse brain DDA	DeepPhospho
@RT2V2SPEQPQPYR.3	0.9779914264	0.8709476832	Mouse brain DDA	DeepPhospho
@I2D2DI2DYEVDDGIGVVPPVGYR.3	0.9933157044	0.92387905	Mouse brain DDA	DeepPhospho
@3SPQAPGLVASIR.2	0.9707529615	0.8537427498	Mouse brain DDA	DeepPhospho
@1G2SIER.2	0.9358353242	0.8387467848	Mouse brain DDA	DeepPhospho
@LGEQGPEPGP3PPQ3P3PPSTPPLAK.3	0.9376739845000001	0.7913067573	Mouse brain DDA	DeepPhospho
@VVITQ2PGK.2	0.9872398724	0.9146959556	Mouse brain DDA	DeepPhospho
@SLTNDWEEHLAVK.3	0.9286032812	0.8505697759	Mouse brain DDA	DeepPhospho
@SNYNFEK.2	0.9721745771	0.8903532562	Mouse brain DDA	DeepPhospho
@AEEEGG2EEEGSDR.1	0.9139093003000001	0.7871374201	Mouse brain DDA	DeepPhospho
@RVH2DSETDDIGFIPSK.3	0.9482089492	0.8127459433	Mouse brain DDA	DeepPhospho
@NNTQVLINCR.2	0.9886228736	0.9198697290000001	Mouse brain DDA	DeepPhospho
@KPESSKD22EDESGPEEK.3	0.9007286074	0.7561325922000001	Mouse brain DDA	DeepPhospho
@R2F2I2PVR.2	0.9806872865	0.8951450703	Mouse brain DDA	DeepPhospho
@PSQGLPVIQ2PPS2PAHR.3	0.6900679485	0.6083309983	Mouse brain DDA	DeepPhospho
@2PVPSPPG2PR.2	0.0016932701	0.24360974900000001	Mouse brain DDA	DeepPhospho
@TECGS3G2PASSFHFK.2	0.9110910213000001	0.7929207500000001	Mouse brain DDA	DeepPhospho
@QEAPSTKGPDPEPTQPGTVKNPPEAATAPA2PK.4	0.8150201752	0.6585212015	Mouse brain DDA	DeepPhospho
@R2PLPGEPQRPK.3	0.9882250318	0.9124540977000001	Mouse brain DDA	DeepPhospho
@ILLANFLAQTEAL1K.2	0.9611513244000001	0.8676503904	Mouse brain DDA	DeepPhospho
@ACFLVTDYAPSPDG2IRK.3	0.9762070650000001	0.8813746026	Mouse brain DDA	DeepPhospho
@DPLGARD2PGRESQ4QNLR.4	0.9601018388	0.8488419942000001	Mouse brain DDA	DeepPhospho
@ST2LNERPK.2	0.9944376067	0.9385773041000001	Mouse brain DDA	DeepPhospho
@DTFGE12DGD1QEQLR.3	0.9708916356	0.8894057003	Mouse brain DDA	DeepPhospho
@KEEPAP2PR2K.2	0.2681397948	0.39638233570000003	Mouse brain DDA	DeepPhospho
@SVVN2PHHSTQSDTCPLAQEEILEINRAD2K.4	0.9539968758	0.8147004019	Mouse brain DDA	DeepPhospho
@ADLQGSASP2K.2	0.9448276091000001	0.8205046587	Mouse brain DDA	DeepPhospho
@WPEVDDDSIEDLGEVK.3	0.8812042487	0.7912644481000001	Mouse brain DDA	DeepPhospho
@TDDSQEK3DD2QETQDSQK.3	0.9523258451000001	0.8361223416	Mouse brain DDA	DeepPhospho
@KDDESNLVEEK.3	0.7608373034	0.6901504794000001	Mouse brain DDA	DeepPhospho
@MHD2HLS2DEPK.3	0.7606706497	0.6469075272	Mouse brain DDA	DeepPhospho
@ALDEVTSSQPPPPPPPPPPTQEAQETTPSLDEELSK.3	0.7999186912	0.6595796531	Mouse brain DDA	DeepPhospho
@KG2VVNVNPTNTRPQSDTPEIR.4	0.9744075876	0.8708371006000001	Mouse brain DDA	DeepPhospho
@NSLLHRA2EEETI.2	0.9170921809	0.7947198218	Mouse brain DDA	DeepPhospho
@HSSATE2ADSIEIYIPEAQTR.3	0.9910123173000001	0.9154118732000001	Mouse brain DDA	DeepPhospho
@IQPQLPDEDGNH2DK.2	0.8645367421	0.7072620765000001	Mouse brain DDA	DeepPhospho
@2LDSAETYSQHAQ2LDGTMGSSIPLYR.3	0.9744154752	0.8600145615	Mouse brain DDA	DeepPhospho
@QR2PFPGSPEQTK.3	0.9534375051	0.8264088639	Mouse brain DDA	DeepPhospho
@PSQDVPPPITAAAGGPPHPQLNK.3	0.9592146928	0.8285792514	Mouse brain DDA	DeepPhospho
@EHHPEEGF2GSEVEEVPETPCGSHR.4	0.9486448688	0.8047584544	Mouse brain DDA	DeepPhospho
@GSDS2PTPR.2	0.9613860634	0.8607981644	Mouse brain DDA	DeepPhospho
@FEVIDKPQ2.2	0.9764661290000001	0.8826904385000001	Mouse brain DDA	DeepPhospho
@SF2LGDL2H2PQTAQHVER.3	0.8201646957000001	0.7032358317	Mouse brain DDA	DeepPhospho
@PGAIS3PVK.2	0.8935357686000001	0.7947806485000001	Mouse brain DDA	DeepPhospho
@NVSK2DSDLIAYPSK.2	0.9614937873	0.8308815564	Mouse brain DDA	DeepPhospho
@NVGEEEDEERGSAEDAQEDAEK.2	0.9743148837000001	0.8822266213000001	Mouse brain DDA	DeepPhospho
@EII3EEPSEEEAD1PKPK.3	-0.10066925480000001	0.0989590162	Mouse brain DDA	DeepPhospho
@E1VYA2RES2PTR.2	0.9655257970000001	0.8499174169	Mouse brain DDA	DeepPhospho
@3PPA2PHR.3	0.9676748055000001	0.8814030807000001	Mouse brain DDA	DeepPhospho
@ELDRF2LD2EDVYSR.3	0.98029091	0.8940869507	Mouse brain DDA	DeepPhospho
@SPH2NPDTAGEEDEEEPE1PVGPRPR.3	0.8183588361	0.6550028951	Mouse brain DDA	DeepPhospho
@SH2SSSSPSPSR.2	0.9229050868	0.7728240567	Mouse brain DDA	DeepPhospho
@TALLDAAGVASLLTTAEAVVTEIPKEEK.3	0.9079631464000001	0.7736001560000001	Mouse brain DDA	DeepPhospho
@NVSKSD2DLIAYPSK.3	0.9803693352	0.8775252218	Mouse brain DDA	DeepPhospho
@2MTSELEEMEYEQQPAAVPS1EK.2	0.9959505607	0.9337986476000001	Mouse brain DDA	DeepPhospho
@VAEFNNVTPLSEEEVT2VK.2	0.9152023391	0.7905197678	Mouse brain DDA	DeepPhospho
@KNDEVSSLDAFLDLIR.3	0.9927652327	0.9366425154	Mouse brain DDA	DeepPhospho
@ESQSVLIADGDG2EV2DEEEASFPSEER.3	0.9911143288	0.9181950425000001	Mouse brain DDA	DeepPhospho
@QSD2NASFLR.2	0.9919542569	0.9161286636	Mouse brain DDA	DeepPhospho
@SDSETQTENSDR.2	0.99516401	0.9435471252000001	Mouse brain DDA	DeepPhospho
@SLFT2Q22GEGEAHQTTESPTAK.3	0.7022360283	0.6468909451	Mouse brain DDA	DeepPhospho
@DDFEEDNNE.1	0.5850030742	0.6347706985	Mouse brain DDA	DeepPhospho
@KD2FSQESSPS2PSDLAK.3	0.9868741064000001	0.9047157401	Mouse brain DDA	DeepPhospho
@LIAASSRPNQAGSEGQLVLS22Q2EE2DLGEEGK.3	0.8932807641	0.7918002954000001	Mouse brain DDA	DeepPhospho
@VVSSEPG2R.2	0.8524337992000001	0.7078997126000001	Mouse brain DDA	DeepPhospho
@TEGSLEGCLDCLLQALAQNNAETSEK.3	0.9260405445000001	0.8139771797	Mouse brain DDA	DeepPhospho
@RQL2FSEDSDLSSDDILERS2QK.3	0.6878917428	0.6363041898	Mouse brain DDA	DeepPhospho
@GGSSGEELEDEEPVK.2	0.9824062608	0.9094777764	Mouse brain DDA	DeepPhospho
@GRGTP222D2EPEGELGK.2	0.9341934849	0.8068067902	Mouse brain DDA	DeepPhospho
@2IPENHPE3PK.2	0.9911649908000001	0.9157603077	Mouse brain DDA	DeepPhospho
@2I2PSPSAILER.2	0.9807056893	0.8810745106000001	Mouse brain DDA	DeepPhospho
@EL2PQHKR.2	0.897848975	0.7804038592	Mouse brain DDA	DeepPhospho
@IQ2LGDCK.2	0.9623053880000001	0.8631123463	Mouse brain DDA	DeepPhospho
@EEVA2EPEEAA2PT3PKK.3	0.9374676635	0.8296177437000001	Mouse brain DDA	DeepPhospho
@SGYSSPG2PGTPG2R.2	0.9373404693	0.8208500386	Mouse brain DDA	DeepPhospho
*2GEDVPHRAESSEAR.2	0.8501830704000001	0.6832219735	Mouse brain DDA	DeepPhospho
@EESYE22GEHESLT1ESLKPDEGKK.3	0.9560658961	0.8149744443	Mouse brain DDA	DeepPhospho
@GSEEKPTQENNYR.2	0.9908117472	0.9189291171	Mouse brain DDA	DeepPhospho
@SK2DPVLHHSEER.3	0.9860912194	0.901663006	Mouse brain DDA	DeepPhospho
@STEESL2EDAFTESEL2PIREELLSSEPR.3	0.9196474232	0.8041005364	Mouse brain DDA	DeepPhospho
@1DR3PPPPTL2PAAVTVGR.3	0.8608023493	0.7624989546000001	Mouse brain DDA	DeepPhospho
@EIEDLSQSQSPESETDYPVSTDTR.3	0.9923454232000001	0.9173595111	Mouse brain DDA	DeepPhospho
@SR3A2LT2AASIDGSR.3	0.5072719325	0.4749308772	Mouse brain DDA	DeepPhospho
@SKPQPS2PGHHDSSQVQATK.3	0.8098688042000001	0.6626845812000001	Mouse brain DDA	DeepPhospho
@AGF2PDSSK.2	0.9661928774	0.8693795477	Mouse brain DDA	DeepPhospho
*2HVAVENALGLDQQFAGLDLNSSDNQSGGSTASK.3	0.5972463578	0.622877366	Mouse brain DDA	DeepPhospho
@MCVVVYPQEGNSGAEETTDDLEEQHK.3	0.9702577734000001	0.8578452175	Mouse brain DDA	DeepPhospho
@SP3VPTPGTK.2	0.9550638664000001	0.8294245632	Mouse brain DDA	DeepPhospho
@SP2PSVR.2	0.9418601418	0.8187594505	Mouse brain DDA	DeepPhospho
@GSIILDSGHL2TA22SDDLK.2	0.8885654571	0.7797336658	Mouse brain DDA	DeepPhospho
@SP2VD2TRK.2	0.8762758246000001	0.7539433648	Mouse brain DDA	DeepPhospho
@LQSQDLGK.2	0.9724231895000001	0.8714694812	Mouse brain DDA	DeepPhospho
@TY2APAINAIQGGAFE2PKK.3	0.9628507384	0.8586495577000001	Mouse brain DDA	DeepPhospho
@ESTES2NTTIEDEDVK.2	0.967632072	0.8861097640000001	Mouse brain DDA	DeepPhospho
@P1SI2PPDFSPK.2	0.9705812640000001	0.8780211694000001	Mouse brain DDA	DeepPhospho
@SSPPATDPGPVPS2PSQEPPTK.2	0.9759486874000001	0.8813240307	Mouse brain DDA	DeepPhospho
@NPDDITQEEYGEFYK.3	0.9384817593	0.8201270062	Mouse brain DDA	DeepPhospho
@NDSVIVADQ3P3PTR.2	0.9608385730000001	0.855608691	Mouse brain DDA	DeepPhospho
@GHVQPIR.2	0.9911933716	0.9223705174	Mouse brain DDA	DeepPhospho
@GAGDEVSELPAPAR2PPR2PR.2	0.8892710481	0.7591636784	Mouse brain DDA	DeepPhospho
@GNLANVIR.2	0.9687772347	0.8537094336000001	Mouse brain DDA	DeepPhospho
@LIAAEGDA2PGEDR.2	0.9447032799	0.8346561656	Mouse brain DDA	DeepPhospho
@ENPP2PPT2PAAPQPR.3	0.9723087966	0.8725048999999999	Mouse brain DDA	DeepPhospho
@TH2SPALSLGHGPVTGSK.3	0.8904327953000001	0.7523558202	Mouse brain DDA	DeepPhospho
@GCDVVVIPAGVPR.2	0.9876216665	0.9149673607000001	Mouse brain DDA	DeepPhospho
@GDTPPPETITDTNLE3P2DTERQDQSVQK.3	0.9490922144	0.8015168466	Mouse brain DDA	DeepPhospho
@DSDQVAQSDGEE2PAAEEQLLGER.2	0.9721700058	0.8715978414000001	Mouse brain DDA	DeepPhospho
@SP2DL2PESPVLSSPPK.2	0.9830472108	0.9023781078	Mouse brain DDA	DeepPhospho
@2PSAQELK.1	0.9924733371000001	0.9264127467000001	Mouse brain DDA	DeepPhospho
@G2PVSSPQN2PGTQR.2	0.9099405764	0.7847839646	Mouse brain DDA	DeepPhospho
@GPPTA2PA12PATPLVPGATSK.3	0.9678969576	0.8478240209000001	Mouse brain DDA	DeepPhospho
@PLESPT2PV2NETTSSFK.2	0.9676422815000001	0.8857442066000001	Mouse brain DDA	DeepPhospho
@KH2PGEITGPGGHFMTSDS2LTK.3	0.7893439346000001	0.6742792827	Mouse brain DDA	DeepPhospho
@SS2SGSHQDSATSEGDR.3	0.9503856633000001	0.8406023006000001	Mouse brain DDA	DeepPhospho
@DEAAAAAGGEGAAAPGEQAGGAGAEGAAGGEPR.2	0.9712817996	0.8544609916	Mouse brain DDA	DeepPhospho
@2PPL2PVGT3PVK.2	0.9462309724	0.8243606989000001	Mouse brain DDA	DeepPhospho
@DFAAR2PSA2I3DED2NV.2	0.9594230361	0.8846712598	Mouse brain DDA	DeepPhospho
@G2VAAGLASAGGGGSGAGVGAYGGAAGAAGGGGAGSER.3	0.7843238497	0.6306039036000001	Mouse brain DDA	DeepPhospho
@KN2PGVSHSSQK.2	0.9607250713000001	0.8419922062	Mouse brain DDA	DeepPhospho
@MSISEG3V2DK.2	0.9617444971	0.8660634434000001	Mouse brain DDA	DeepPhospho
@ISSEEER.2	0.99810873	0.9635208253	Mouse brain DDA	DeepPhospho
@TN2PAY2DI2DAGEDGEGK.3	0.9034356173	0.7543050044	Mouse brain DDA	DeepPhospho
@VVIPRD2D2GDALCDLYVEPEASPATLPATEDPPCLSRLK.4	0.9624604059	0.8436535358	Mouse brain DDA	DeepPhospho
@DSGHEESDQ3D2EHDVQR.3	0.7685583357	0.7095594296000001	Mouse brain DDA	DeepPhospho
@GLP2TASGR.2	0.9754558741	0.8624925351	Mouse brain DDA	DeepPhospho
@TDLTPP2PECLQVDLTK.2	0.9919961785	0.9221757906	Mouse brain DDA	DeepPhospho
@SN2PCTTVAK.2	0.9120872940000001	0.7730278051	Mouse brain DDA	DeepPhospho
*ADGD2GSERGGGGGGGGGPGGFQPAPRGGGGGGGGPGGEQETQELASK.4	0.9619318275000001	0.8283631518	Mouse brain DDA	DeepPhospho
@LSPALSVILDYD3DV2LEK.2	0.6316245345	0.6551124438	Mouse brain DDA	DeepPhospho
@VDGKT2PVQSK.3	0.9167690645000001	0.8030322190000001	Mouse brain DDA	DeepPhospho
@ESDD2DEEYDLTEK.2	0.9701510991000001	0.8787782864	Mouse brain DDA	DeepPhospho
@DSTPVEE2NGELEEK.2	0.9550628586000001	0.8326041491	Mouse brain DDA	DeepPhospho
@GLNLDGTPALSTLGGF2PA2K.3	0.9442895615	0.8286234769	Mouse brain DDA	DeepPhospho
@AANK3PPK2PGDPAR.3	0.9029591558000001	0.7536501979	Mouse brain DDA	DeepPhospho
@SH2SPSLNPDASPVTAK.2	0.9551859127000001	0.8357555035	Mouse brain DDA	DeepPhospho
@RD2LG2FSTR.3	0.9715350235	0.8825550775000001	Mouse brain DDA	DeepPhospho
@AADEPEDSELER.2	0.9958724233	0.9460880220000001	Mouse brain DDA	DeepPhospho
@TR2LECQDALETAAR.2	0.9595011294	0.8701226912000001	Mouse brain DDA	DeepPhospho
@VFSGGEDLEAVS2PPTSESLSR.2	0.9903390380000001	0.9158820464	Mouse brain DDA	DeepPhospho
@IVTITGPTDAIFK.2	0.9819370622	0.9242441521	Mouse brain DDA	DeepPhospho
@TIQDHLLQVEESK.3	0.6986442543	0.6925407990000001	Mouse brain DDA	DeepPhospho
@AVATEED22EEELEASLEER.3	0.9924302686	0.922991595	Mouse brain DDA	DeepPhospho
@LP2DEDE2G3EE2DNTPLLK.2	0.9728714604	0.8496687317	Mouse brain DDA	DeepPhospho
@SMESLRQD2LNQNPVSQR.2	0.9240354908	0.7973049536	Mouse brain DDA	DeepPhospho
@AL2F2DGGSK.2	0.9235771619	0.7763745598	Mouse brain DDA	DeepPhospho
@DRRYADLTEDQLPSCESLK.4	0.8813060477	0.7424800876000001	Mouse brain DDA	DeepPhospho
@ERTDLTQGDEVIDTTSEAGETSSTSET3PK.3	0.929540596	0.7880986554	Mouse brain DDA	DeepPhospho
@KE2LPLDL2DDQSNSK.3	0.9266977569	0.8197935791000001	Mouse brain DDA	DeepPhospho
@SP3HEMNPR.3	0.8687659761000001	0.7433923352	Mouse brain DDA	DeepPhospho
@LSR2L2K.2	0.7840117807	0.7412145104000001	Mouse brain DDA	DeepPhospho
@G2PQAG1DLSFATR.2	0.9233264649	0.8218107806	Mouse brain DDA	DeepPhospho
@Y2PSQNSPIHHIPSR.4	0.8812208787	0.7482607423000001	Mouse brain DDA	DeepPhospho
@SL2APQDK.2	0.9550824054	0.8413396764000001	Mouse brain DDA	DeepPhospho
@KCDHES2PGTDEDK.3	0.8540512795	0.7267868742	Mouse brain DDA	DeepPhospho
@NIDQ2EFEGF2FVNSEFLKPEVK.2	0.9849515719	0.8763064979	Mouse brain DDA	DeepPhospho
@PLGSSGGSSVPG2PAHGGGSGGGR.2	0.9550755682000001	0.8269517312	Mouse brain DDA	DeepPhospho
@VVS1LQGSGA1PTLVVEEGPVPFASDSD2LD2PTR.4	0.9536530628000001	0.8169397173	Mouse brain DDA	DeepPhospho
@GPVAA2PQK.1	0.8307779774	0.7362538579	Mouse brain DDA	DeepPhospho
@G2GREEEK.2	0.9968030194	0.9519404648	Mouse brain DDA	DeepPhospho
@SLSG2TNTV2SEGVTK.2	0.8276669414000001	0.7115222931	Mouse brain DDA	DeepPhospho
@EN2PSV2PTANITAPFGLK.2	0.9682845857000001	0.8678155767	Mouse brain DDA	DeepPhospho
@KLIDLE2PTPESQK.2	0.9483212919	0.8352046298	Mouse brain DDA	DeepPhospho
@SSLNE2LGLEDLVGK.2	0.9737834675	0.8802145614	Mouse brain DDA	DeepPhospho
@DEDEEEEEEEDEEK.2	0.9310124806000001	0.8187115064	Mouse brain DDA	DeepPhospho
@VMHTQCHSTPD2AEDVRK.4	0.830958689	0.689205352	Mouse brain DDA	DeepPhospho
@IAIPGLAGAGNSVLLVSNLNPER.3	0.9644372918	0.8595435440000001	Mouse brain DDA	DeepPhospho
@KAEEERVEEEDR.3	0.9936770220000001	0.9360385322	Mouse brain DDA	DeepPhospho
@EQASERL2DSK.2	0.948688068	0.8133854577	Mouse brain DDA	DeepPhospho
@SN2VEKPVSSLLSR.2	0.9823441335	0.8872392971	Mouse brain DDA	DeepPhospho
@F3D3RKDEQER.2	0.9694514086	0.8592558318	Mouse brain DDA	DeepPhospho
@SFAATD2KDEELR.3	0.977949948	0.9050719060000001	Mouse brain DDA	DeepPhospho
@PGGD2SSSLDSSITLSSDGK.2	0.9416695901000001	0.8452878768000001	Mouse brain DDA	DeepPhospho
@SFASLF2D.1	0.9044731297	0.8017274821	Mouse brain DDA	DeepPhospho
@AFTEVFLDDSH2PANR.3	0.6405956343	0.5999426912	Mouse brain DDA	DeepPhospho
@SQDQDSEAHEL2R.3	0.8943588041	0.7429685789	Mouse brain DDA	DeepPhospho
@R1EELHNQEVQK.3	0.7739791289	0.7117198943	Mouse brain DDA	DeepPhospho
@1QEEEEVVDK.2	0.9130375088	0.8159181298	Mouse brain DDA	DeepPhospho
@NSRPS2PVNTPSSQPPAAK.3	0.9666953548	0.8295234871	Mouse brain DDA	DeepPhospho
@2VDGDDAK.2	0.9931950539000001	0.9380876649000001	Mouse brain DDA	DeepPhospho
@3V3PA2SAKT2PAK.2	0.8121817945	0.6798955196	Mouse brain DDA	DeepPhospho
@GDDEKL2K2G2EESIR.2	0.8904604119	0.7804446126	Mouse brain DDA	DeepPhospho
@LEA2YSD2PPGEEDLLVHVAEGSK.3	0.9798034487	0.8847456235000001	Mouse brain DDA	DeepPhospho
@SE2KT2LLK.2	0.9593851776000001	0.8476800082	Mouse brain DDA	DeepPhospho
@IH2P2PHK.3	0.9858044256	0.9175041499000001	Mouse brain DDA	DeepPhospho
@ESFRH2QQR.3	0.9168048551	0.8073725196	Mouse brain DDA	DeepPhospho
@HSNHSTEN2PIERR.4	0.9661881225000001	0.8521263950000001	Mouse brain DDA	DeepPhospho
@HSPGEI3GPGGHF1TSDSSLTK.3	0.8969281387	0.7404656371	Mouse brain DDA	DeepPhospho
@FSFYGNV2PR.2	0.9856642361000001	0.9180867366000001	Mouse brain DDA	DeepPhospho
@SLD2SGAGEK.2	0.9945979484	0.9378902345000001	Mouse brain DDA	DeepPhospho
@RDYDD12PR.3	0.8986709439	0.7884845421000001	Mouse brain DDA	DeepPhospho
@KLPT2EEER2PAKR.3	0.982506442	0.8924102056000001	Mouse brain DDA	DeepPhospho
@GTFA2LSELHCDK.3	0.8913820788	0.7646880303	Mouse brain DDA	DeepPhospho
*AAD2EPE2EVFEITDFTTASEWER.3	0.9415123673	0.8393417323	Mouse brain DDA	DeepPhospho
@HTG1ASIDSSAPETTSDS2PTLSR.3	0.7834893082000001	0.6724017775000001	Mouse brain DDA	DeepPhospho
@2MTAELEELDKPEEIVPASK.3	0.9295851257000001	0.7987936692000001	Mouse brain DDA	DeepPhospho
@TG2PLTVATGAS2PAR.2	0.8974463952	0.7967882308	Mouse brain DDA	DeepPhospho
@DLDD2DKEK.2	0.9631490983000001	0.8520484454	Mouse brain DDA	DeepPhospho
@2L2DPSTDFDR.2	0.9790829522000001	0.8872349903000001	Mouse brain DDA	DeepPhospho
@SPPTTMLLPA2PAK.2	0.17929402400000002	0.3680166359	Mouse brain DDA	DeepPhospho
@ESQESLK2PEEEDQR.2	0.9665859062000001	0.8642374587	Mouse brain DDA	DeepPhospho
@AAQA2LNALNDPIAVEQALQEK.2	0.9417968409	0.8367552155	Mouse brain DDA	DeepPhospho
@R2PT22PTPQR.2	0.9737460443	0.8797444262	Mouse brain DDA	DeepPhospho
@DSDQVAQSDGEESPAAEEQLLGER.3	0.9730608623	0.8816419950000001	Mouse brain DDA	DeepPhospho
@IVGED2PSRLDR.3	0.9887546099000001	0.913515955	Mouse brain DDA	DeepPhospho
@SN2LSEQLTVNSNPDTVK.2	0.9833374810000001	0.8993255919	Mouse brain DDA	DeepPhospho
@LPEQPEEGEAK.3	-0.4072846047	0.0744302891	Mouse brain DDA	DeepPhospho
@2PEH2VEPIR.2	0.8795831099	0.7564082662	Mouse brain DDA	DeepPhospho
@S3SIDTGPTESPASLK.2	0.8881929026000001	0.7830114167000001	Mouse brain DDA	DeepPhospho
@L2PQGYA2PVTQTSQASSK.2	0.9127989807	0.7901764369000001	Mouse brain DDA	DeepPhospho
@SEAD3LPR2GEQER.2	0.8912123892	0.7606015660000001	Mouse brain DDA	DeepPhospho
@KL2QLQVEAAR.2	0.9697912528	0.8780997071000001	Mouse brain DDA	DeepPhospho
@TTR3PEVSGYTYEK.3	0.6991521298000001	0.5734322985	Mouse brain DDA	DeepPhospho
@GSGDTSNFDDYEEEEIRV2ITEK.2	0.8907439041	0.7869080206	Mouse brain DDA	DeepPhospho
@LMHSS2LNNTSISR.2	0.9260724247000001	0.8145866033	Mouse brain DDA	DeepPhospho
@H2SPHQSEDEEEPR.3	0.9710720730000001	0.8738239613000001	Mouse brain DDA	DeepPhospho
@EP3QKPSPHPVK.2	0.6879355723	0.5734894824	Mouse brain DDA	DeepPhospho
@ILDPNSGEPAPVLSSPTPTDLSTFLSFP2PEK.3	0.9595374954	0.8455713391	Mouse brain DDA	DeepPhospho
@LGIHED2TNR.3	0.8927973092	0.7706351139000001	Mouse brain DDA	DeepPhospho
@2LDEIHPTR.2	0.9805707886	0.8973568089	Mouse brain DDA	DeepPhospho
@NPS2NALVALPSFHPALK.3	0.9893709143	0.9094087156	Mouse brain DDA	DeepPhospho
@RA2NQELTEVGR.2	0.8979005372000001	0.7867419901	Mouse brain DDA	DeepPhospho
@NMTVEQLLTGSPT2PTVEPEKPTR.4	0.9481662391000001	0.8283590158	Mouse brain DDA	DeepPhospho
@DPNA2PGDAGEQAIR.2	0.9739247688	0.8770389503	Mouse brain DDA	DeepPhospho
@EALVEPASE2PRPALAR.3	0.9695449082	0.8570381643	Mouse brain DDA	DeepPhospho
@TIAQDYGVLK.2	0.9929030986	0.9318310978000001	Mouse brain DDA	DeepPhospho
@LCDFGVSGQLID21AN2FVGTR.3	0.9713892058	0.8748274963	Mouse brain DDA	DeepPhospho
@N2LSDHSLGISR.3	0.9142890456	0.8084662226	Mouse brain DDA	DeepPhospho
@FSHSYL2DSDTEAK.2	0.9493224526	0.8444075887	Mouse brain DDA	DeepPhospho
@RS2AG2LESNVEGSIISSPHMR.3	0.9874138779	0.911094947	Mouse brain DDA	DeepPhospho
@RQSAP2PTR.3	0.8655875542	0.7749609004	Mouse brain DDA	DeepPhospho
@LARAD2DGDL2ENDDGAGDLR.3	0.9867647255	0.9142265982000001	Mouse brain DDA	DeepPhospho
@R2P2PAA1SER.2	0.9833341118000001	0.8996093483000001	Mouse brain DDA	DeepPhospho
@VIHFVSGETMEEY23DEDEVDGLDKK.3	0.913369932	0.7925165925000001	Mouse brain DDA	DeepPhospho
@DVTNLTVGGFTPM2PR.2	0.8814779767	0.7820416057	Mouse brain DDA	DeepPhospho
@ISD2DISDYEVDDGIGVVPPVGYR.3	0.9815171452	0.8791996332	Mouse brain DDA	DeepPhospho
@VEAHPENNRPIIQIPSSTEGEGSG2WK.4	0.9872191296	0.8955805897	Mouse brain DDA	DeepPhospho
@VEQL2SGLEHDNLEAH2PEQPPR.3	0.890726875	0.7525086456000001	Mouse brain DDA	DeepPhospho
@KDL2LEEIQK.2	0.9417278720000001	0.8554193146	Mouse brain DDA	DeepPhospho
@ATQSQPADQELGSNSPPQR.3	0.9252071409	0.7605701661000001	Mouse brain DDA	DeepPhospho
@ADTQTYQPYNK.2	0.9914396641000001	0.9228759609	Mouse brain DDA	DeepPhospho
@SLPS2DK.2	0.9152531144	0.8180443676	Mouse brain DDA	DeepPhospho
@VLFPGNAPQNK.2	0.9828216382	0.8924853567000001	Mouse brain DDA	DeepPhospho
@AVFQANQENLPILK.2	0.9784685941000001	0.8898044221	Mouse brain DDA	DeepPhospho
@NRH2PDHPG1GSSQASSSSSLR.3	0.9667199334000001	0.8657953395	Mouse brain DDA	DeepPhospho
@NGET2PR.2	0.9764867175	0.8860334462	Mouse brain DDA	DeepPhospho
@2TPHLDGAGGGAAGEDGDLGLGSAR.2	0.9488344636	0.8183564693000001	Mouse brain DDA	DeepPhospho
@QR2IQEDTK.2	0.986451175	0.9063796595	Mouse brain DDA	DeepPhospho
@RQS2VT2QSQDVASLS2PSR.2	0.9819496822	0.8979613186000001	Mouse brain DDA	DeepPhospho
@IQQQLGEEA2PR.2	0.8876412188	0.7687383514	Mouse brain DDA	DeepPhospho
@RRR2ED2EEELASTPPSSEDSASGSDE.3	0.8761450033	0.7171568387	Mouse brain DDA	DeepPhospho
@HEATSEEIL2PPSDSGGPDGSVTSSEGSSGK.3	0.7111335987	0.5747664242	Mouse brain DDA	DeepPhospho
@KPTQA2ITK.2	0.9618186728	0.8714827242000001	Mouse brain DDA	DeepPhospho
@AI2YDSK.2	0.9768241431	0.8902609728	Mouse brain DDA	DeepPhospho
@VNFPENGFL2PDK.2	0.9571052521000001	0.83531378	Mouse brain DDA	DeepPhospho
@GQHCIEVS2PGELVTAER.3	0.9231142353	0.7935443273	Mouse brain DDA	DeepPhospho
@EHQI2PGDFPNLK.3	0.9670978199	0.8630110129	Mouse brain DDA	DeepPhospho
@TP2ELHNDNF2LSTIAEGSHPNDDPSAPHK.4	0.9552481199	0.8423297598	Mouse brain DDA	DeepPhospho
@KS2TSFDDDAGRR.3	0.9441802857	0.8349539998000001	Mouse brain DDA	DeepPhospho
@F2PEVPGQK.2	0.9775237771	0.8825807286	Mouse brain DDA	DeepPhospho
@ASTAAPVA2PAAPSPGSSGGGGFFSSLSNAVK.3	0.9754636295	0.8771764173000001	Mouse brain DDA	DeepPhospho
@FTSAFQDPEFRR.3	-0.2840840588	0.1990104351	Mouse brain DDA	DeepPhospho
@HVALSR3P3PSDLYCTDPR.3	0.9802336919	0.887262349	Mouse brain DDA	DeepPhospho
@HQSDP2EDEDERSTSK.3	0.9660906353000001	0.8456283807	Mouse brain DDA	DeepPhospho
@2RL2LGAGGR.2	0.8878677184	0.7914255837	Mouse brain DDA	DeepPhospho
@DS2REFDLTK.2	0.8837776046	0.7791297064	Mouse brain DDA	DeepPhospho
@KA2PEPPDSAESALK.2	0.9853374894	0.8938402196	Mouse brain DDA	DeepPhospho
@NDECVLEDNSQR.2	0.9927542148	0.9325305613	Mouse brain DDA	DeepPhospho
@SVAPLPPQR2PK.2	0.9155043208	0.7670976261	Mouse brain DDA	DeepPhospho
@VTGVYELSLCHVADAG2PGMQR.3	0.9606691568000001	0.8519842037	Mouse brain DDA	DeepPhospho
@KETSAP2VQEPTLTETEPQTK.3	0.9294353525000001	0.8158297926	Mouse brain DDA	DeepPhospho
*1ED1NEYSNIEEFAEGSK.3	0.9856444202	0.910156128	Mouse brain DDA	DeepPhospho
@AQQEAEAAQR.2	0.923142062	0.8265775886000001	Mouse brain DDA	DeepPhospho
@ANQEEFEAG2EY2DRLPLGAEAVNIAQEINGNYR.4	0.9665723452	0.8388402446000001	Mouse brain DDA	DeepPhospho
@SASSS2DAEGSSEDNKK.3	0.8446313015	0.7174215275	Mouse brain DDA	DeepPhospho
@2R2P2PAPEK.1	0.8956162983	0.7951899665000001	Mouse brain DDA	DeepPhospho
@3PDAEVS2PSESTPAELK.2	0.960464563	0.85653532	Mouse brain DDA	DeepPhospho
@SPLVSYAASGG2PK.2	0.9867893495000001	0.914867972	Mouse brain DDA	DeepPhospho
@GDMSAVNDE2F.2	0.9002255551	0.8006889708	Mouse brain DDA	DeepPhospho
@VAPPPPAL3PDSQTVDSSCK.2	0.9952501169	0.9403972127	Mouse brain DDA	DeepPhospho
@EEGEEEEGAEEEEAAKDE2EDTK.3	0.8160008855	0.6954388672	Mouse brain DDA	DeepPhospho
@GAYVPS2PTRLGK.3	0.5292953023	0.4676024257	Mouse brain DDA	DeepPhospho
@ASCSAVGSG2R.2	0.9793510820000001	0.8876812008	Mouse brain DDA	DeepPhospho
@LILA2SPQPK.2	0.9334070722000001	0.8393851988000001	Mouse brain DDA	DeepPhospho
@2LNDLDQANEEQETEFLK.2	0.9674469160000001	0.8696741375	Mouse brain DDA	DeepPhospho
@NTAGFSEDLDPS2K.2	0.8742635553	0.7494498213	Mouse brain DDA	DeepPhospho
@RTEKPPE2DDEE1K.3	0.7236610240000001	0.5833550835	Mouse brain DDA	DeepPhospho
@TTVYYQ2PLESK.2	0.9527010541	0.8533114802	Mouse brain DDA	DeepPhospho
@KPSSD2QP2SPR.2	0.9538666922000001	0.84038345	Mouse brain DDA	DeepPhospho
@AYGELPEHAK.3	0.9853106719	0.9007705090000001	Mouse brain DDA	DeepPhospho
@KY2DVEVPASVTGHSFASDGDSGTCSPLR.3	0.9421993747	0.8225296011000001	Mouse brain DDA	DeepPhospho
@NL3ANDPSQDYVA2DCEEDPEVEFLK.3	0.9621358247	0.8518067801	Mouse brain DDA	DeepPhospho
@VASP2QGQVGSSSPK.2	0.5310551124	0.43885195860000004	Mouse brain DDA	DeepPhospho
@AYGVDVG2PEISFAK.2	0.9822136605	0.9088937763	Mouse brain DDA	DeepPhospho
@NVLIFDLGGGTFDVSILTIDDGIFEVK.2	0.9777823159000001	0.8723041967	Mouse brain DDA	DeepPhospho
@QCQQP2VR.2	0.9954399197	0.9387283509000001	Mouse brain DDA	DeepPhospho
@DAESVECPDAD2LNIPDVDEEGFSIKPEANQNDTK.4	0.9956293940000001	0.9391733994	Mouse brain DDA	DeepPhospho
*SQRH2DSSLDEK.3	0.8561050130000001	0.7540754721	Mouse brain DDA	DeepPhospho
@SEEEQSSA2VK.2	0.9791738194	0.8937063384	Mouse brain DDA	DeepPhospho
@DLNAAEALQR.2	0.9568637398000001	0.8473049834	Mouse brain DDA	DeepPhospho
@HSSSPL2PGGPTHLAK.3	0.8616734812	0.763197683	Mouse brain DDA	DeepPhospho
@VQPPSPLPS2ID2N22PEEATQFQPIVPK.3	0.9860198841000001	0.9062991582000001	Mouse brain DDA	DeepPhospho
@L2TA2CPTPK.2	0.9065308073	0.801579931	Mouse brain DDA	DeepPhospho
@FSLEG2RLTYEK.2	0.9513359814000001	0.8707683813	Mouse brain DDA	DeepPhospho
@DSSDAAQDCLSEPAKPCPQPS2PGALGPSPR.3	0.8157146572	0.6815217876	Mouse brain DDA	DeepPhospho
@2P2PK2ER.2	0.8474792243	0.7430705954	Mouse brain DDA	DeepPhospho
@DLQGRDEQSEEK.3	0.8949091777	0.7375815138	Mouse brain DDA	DeepPhospho
@TNSSDSER2PDLGHSTQIPR.3	0.9268863286000001	0.7997357230000001	Mouse brain DDA	DeepPhospho
@QQGPPPAPAND2DNEEDAPASSLK.2	0.8227926168	0.6724026123	Mouse brain DDA	DeepPhospho
@NNDPELEEVNLNNIR.2	0.9860424893	0.9011996725	Mouse brain DDA	DeepPhospho
@2P2EAK2PAEAK.2	0.9330795806000001	0.8152915737	Mouse brain DDA	DeepPhospho
@2PEPDTR.2	0.9936157741	0.939935473	Mouse brain DDA	DeepPhospho
@GVIINTASVAAFEGQVGQAAYSASK.3	0.9602881441000001	0.8560819378000001	Mouse brain DDA	DeepPhospho
@VQGHN22GTLSIR.2	0.9417932393	0.8276958234	Mouse brain DDA	DeepPhospho
@AKPAAQSEEETAT2PAASPTPQSAER.3	0.9943826786000001	0.9382551468	Mouse brain DDA	DeepPhospho
@VI2DSE2DIGG2DVEFKPDTK.2	0.9911432442	0.9210514940000001	Mouse brain DDA	DeepPhospho
@1GPS2SPIPSPSP2PTDSK.2	0.9683356126	0.8650257290000001	Mouse brain DDA	DeepPhospho
*A1GSGGAG2EQEDTVLFR.2	0.9217943253	0.7993644643000001	Mouse brain DDA	DeepPhospho
@RP2VTQGTGLSTQPECGPK.2	0.9745833419000001	0.8381411558	Mouse brain DDA	DeepPhospho
@2SGALSVDK.2	0.9924634772	0.9224985218	Mouse brain DDA	DeepPhospho
@TVVSSPGPGSGSG3GTT2GASSPAR.3	0.7830832975	0.6156295487	Mouse brain DDA	DeepPhospho
@TI2INSPK.2	0.9908495814	0.9260890526000001	Mouse brain DDA	DeepPhospho
@RH2HSH2PMSTR.3	0.9768857343	0.8743020081	Mouse brain DDA	DeepPhospho
@TQESCGIAPL3P2QSPKPEAR.3	0.9378996877	0.8247771128	Mouse brain DDA	DeepPhospho
@IACDEEF2D2EDEGEGGR.3	0.9278283253	0.8033968183	Mouse brain DDA	DeepPhospho
@TAGTSFM13P4VVTR.3	0.9814878999000001	0.8911407296	Mouse brain DDA	DeepPhospho
@SLEPLPSSGTDFGALGEEAEFVEVEPEAK.2	0.9515679331	0.8263033565	Mouse brain DDA	DeepPhospho
@DQQNLPYGVTPA2PSGHSQGR.2	0.9254836184	0.7889680057	Mouse brain DDA	DeepPhospho
@2QDGGEFTSTGLALASHQVPPSPLVSTNGPGEEK.4	0.9725802312	0.8573166937000001	Mouse brain DDA	DeepPhospho
@HD3PDT2PPRK.3	0.3063163701	0.6035185229000001	Mouse brain DDA	DeepPhospho
@PCLQTPV32ERG2PIVQEPEEASEPK.4	0.995061182	0.9282686134	Mouse brain DDA	DeepPhospho
@HYTVG2YDSFDAPSDYIIK.3	0.9692302694	0.8624165967	Mouse brain DDA	DeepPhospho
@ETESAPG2PR.2	0.9730734150000001	0.8736444791	Mouse brain DDA	DeepPhospho
@AILSEQNRI2PPPSVVL3PPPSSK.3	0.9579203022	0.8336122281	Mouse brain DDA	DeepPhospho
@AVTTVTQSTPVPGPSVPPPEELQV2PGPR.3	0.9833165415	0.8881697776	Mouse brain DDA	DeepPhospho
@NV2SYEK.2	0.9935295103	0.9424156949	Mouse brain DDA	DeepPhospho
@EK2PTTQK.2	0.9524527845	0.8467927762	Mouse brain DDA	DeepPhospho
@ADFCIIHYAGK.3	0.9015534421	0.8165434146	Mouse brain DDA	DeepPhospho
@DEQGQQS2PVLQ.2	0.9829718321	0.8925334526	Mouse brain DDA	DeepPhospho
@HDLDA2PPRK.3	0.6407424376	0.6032187155000001	Mouse brain DDA	DeepPhospho
@LPPIHQF2IE2DTDLSETAELIEEYEVFDPTRPR.4	0.9579333472	0.8275302861	Mouse brain DDA	DeepPhospho
@DPD2EEQP.2	0.9717780993	0.8505813588000001	Mouse brain DDA	DeepPhospho
@STL21SPR.2	0.6860355317	0.5819982285	Mouse brain DDA	DeepPhospho
@IGGHGAEYGAEALER.2	0.9624153055	0.8518194444	Mouse brain DDA	DeepPhospho
@KETE2DQDDEAEK.3	0.9416620891	0.8478798008	Mouse brain DDA	DeepPhospho
@QN2LNDECCQSDLEDNVSQGSSDALLLR.3	0.9797250601	0.8812521809	Mouse brain DDA	DeepPhospho
@KSDGACD2P2SDK.2	0.7067606639	0.5992494270000001	Mouse brain DDA	DeepPhospho
@ACVVHGSDLK.3	0.9777358490000001	0.8822926559000001	Mouse brain DDA	DeepPhospho
@G21E2LALSNATGLSAEGGAK.3	0.9659388111	0.8573817607	Mouse brain DDA	DeepPhospho
@AGAG1ITQHSSTA2PVNR.3	0.9350301655000001	0.8127072009	Mouse brain DDA	DeepPhospho
@2FSCSEK.2	0.8993645156000001	0.8037264318	Mouse brain DDA	DeepPhospho
@GLVAAYSGD2DNEEELVERLESEEEK.3	0.9290736896	0.8062085984	Mouse brain DDA	DeepPhospho
@2ARL2AKPAPAK.2	0.45017097500000003	0.5470884486	Mouse brain DDA	DeepPhospho
@AEYVFIVD2DGEDEATCR.3	0.9820639185000001	0.9133978022	Mouse brain DDA	DeepPhospho
@G3SRPG3PSAEAASTSSTLR.2	0.9835415107000001	0.8866143348000001	Mouse brain DDA	DeepPhospho
@GSSQHTDSGE1EVD.2	0.9250313337	0.7969148739	Mouse brain DDA	DeepPhospho
@2PGSSALPK.2	0.9763622405000001	0.8884069084	Mouse brain DDA	DeepPhospho
@2PLLAGG2PPQPVVPAHK.3	0.8917533904	0.7385454812000001	Mouse brain DDA	DeepPhospho
@AAPTTSSSSSPP2PASPTSLNQGAR.2	0.8689129348	0.7113005776	Mouse brain DDA	DeepPhospho
@GRL3P2PDIIVLSDNEA2SPR.3	0.8763378725000001	0.7876662475	Mouse brain DDA	DeepPhospho
@DLIHDQDEEEEEEEGQR.3	0.9719605558000001	0.8809674949	Mouse brain DDA	DeepPhospho
@YNVS23PRLQS1K.3	0.9744132459	0.8752771789	Mouse brain DDA	DeepPhospho
@RN2SPPP2PNK.2	0.9360504142	0.8066691998000001	Mouse brain DDA	DeepPhospho
@LSSQL2EEK.1	0.9102471899000001	0.7945279504	Mouse brain DDA	DeepPhospho
@ATR2AEALGPGALV2PRLER.3	0.9586074582	0.8548620375	Mouse brain DDA	DeepPhospho
@GLE2PLK.2	0.9169658171	0.782092927	Mouse brain DDA	DeepPhospho
@EGASSSEPNVSDYN2DNAAK.3	0.9268337807	0.8376381693	Mouse brain DDA	DeepPhospho
@NP3PPIGR.2	0.9894893183000001	0.918298444	Mouse brain DDA	DeepPhospho
@RQ22TADAPEAQHEPGITITEWK.3	0.7669512384	0.6481541127	Mouse brain DDA	DeepPhospho
@NHY3PVRTAK.3	0.8652520480000001	0.7506185236	Mouse brain DDA	DeepPhospho
@KLPTSES2VR2K.3	0.928069047	0.7823799278	Mouse brain DDA	DeepPhospho
@HI2ESDER.2	0.9910956441000001	0.9310014148	Mouse brain DDA	DeepPhospho
@KPESID2EEK.2	0.4344389603	0.5572376923	Mouse brain DDA	DeepPhospho
@QA2QL2LE2TVGPCGER.2	0.9909955128000001	0.9220517278	Mouse brain DDA	DeepPhospho
@SNC22RGDTPVLDK.2	0.8565752425000001	0.7377761173	Mouse brain DDA	DeepPhospho
@TARPNSEAPL2G2EDADDSNK.2	0.9870996883	0.9104111502000001	Mouse brain DDA	DeepPhospho
@DLVQPDKPA2PK.2	0.9863177752000001	0.9097770905	Mouse brain DDA	DeepPhospho
@RL22TSLASGHSVR.3	0.9800261863	0.8880768775000001	Mouse brain DDA	DeepPhospho
@VENDENNETL2EPGESSK.3	0.9858301530000001	0.9049116337	Mouse brain DDA	DeepPhospho
@EEEEEEEEEEEDGGPRE.2	0.9000869103	0.7637475512	Mouse brain DDA	DeepPhospho
@SQ2AEAASEQR.2	0.7504726019	0.715052059	Mouse brain DDA	DeepPhospho
@RI22LTLPIVPSSEASK.3	0.983718092	0.8891127895000001	Mouse brain DDA	DeepPhospho
@SCTKP2PSK.3	0.875863986	0.7492865039000001	Mouse brain DDA	DeepPhospho
@2AS2LHVCDSR.2	0.989114161	0.9160175213	Mouse brain DDA	DeepPhospho
@RNNVTNYNTVVEAN2D2DDEDK.3	0.9453720109	0.8157054642	Mouse brain DDA	DeepPhospho
@DVSDERL2PAK2PSLSP2PPSPIEK.3	0.8510225307	0.7063454651000001	Mouse brain DDA	DeepPhospho
@RTN2SEQER.3	0.9451823424	0.8666329863000001	Mouse brain DDA	DeepPhospho
@SDPYHATTGPL2PSK.2	0.9752198412	0.8772528301	Mouse brain DDA	DeepPhospho
@RSERQE2VDQPEETARR.4	0.8716090108000001	0.656344534	Mouse brain DDA	DeepPhospho
@AIQAGCSQEEDSVSLQSL2PPPSTGSLSNSR.3	0.9814955527	0.8838537905	Mouse brain DDA	DeepPhospho
@LDPQC2PSDDL2DQFIK.3	0.8767526102000001	0.7704120893	Mouse brain DDA	DeepPhospho
@EETSQVEELQSEETAI2DL2AGENIRPLALPVGR.3	0.6703473345000001	0.6580336398000001	Mouse brain DDA	DeepPhospho
@A1PPP2PSLHYSTLSCSR.3	0.6388743376	0.5199815907	Mouse brain DDA	DeepPhospho
@LGGAVEDSS2PPSTLNL2GAHR.3	0.9637191829	0.8335677370000001	Mouse brain DDA	DeepPhospho
@VDNS2L3GESEPQTR.2	0.7944787994	0.6360802355	Mouse brain DDA	DeepPhospho
@A2VHSSGR.2	0.992112572	0.9289610807	Mouse brain DDA	DeepPhospho
@AEEEEEIDIDLTAPETEK.2	0.9697271852	0.8588433738	Mouse brain DDA	DeepPhospho
@NDGVKE22E2TNTTIEDEDTK.3	0.9797838613000001	0.8952675678	Mouse brain DDA	DeepPhospho
@TDDVSEK32LADQEEVRTIFINQPQLTK.4	0.9375064047	0.7900695445	Mouse brain DDA	DeepPhospho
@DTCFSTEGPNLVTR.2	0.9867283667000001	0.9180474155	Mouse brain DDA	DeepPhospho
@N2PLDCGSASPNK.2	0.9112639103	0.7772887996000001	Mouse brain DDA	DeepPhospho
@DSAYISS2PLGSHQVFDFR.3	0.8979936002000001	0.7624870777	Mouse brain DDA	DeepPhospho
@TV12GENADEA2TAPGHPQDGSYPR.3	0.9889133494000001	0.9063540273	Mouse brain DDA	DeepPhospho
@VISEGHRQP2L2G2PSR.3	0.9390799886000001	0.7852750932	Mouse brain DDA	DeepPhospho
@3PESFLGPNAALVDLDSLVSRPGP3PPGSK.4	0.9137228347	0.7751857085	Mouse brain DDA	DeepPhospho
@SK2PEHVR.3	0.9577243328	0.8510819642	Mouse brain DDA	DeepPhospho
@RHNSA2VENVSLR.3	0.9006216344	0.791763678	Mouse brain DDA	DeepPhospho
@DH2PTPSVFN2DEER.2	0.9408521986	0.8139619067	Mouse brain DDA	DeepPhospho
@EEATSELPGAERPGRPAS2PQDATIGQYVK.3	0.7456078205000001	0.6046355244	Mouse brain DDA	DeepPhospho
@VCTLAIIDPGDSDIIR.2	0.9911827246	0.9257618723000001	Mouse brain DDA	DeepPhospho
@2RRP2VTQGTGLSTQPECGPK.3	0.9761254044000001	0.8924102056000001	Mouse brain DDA	DeepPhospho
@NNA2TDYDLSDK.2	-0.0455311955	0.3010855632	Mouse brain DDA	DeepPhospho
@APKPEPVPEPKEP2PEK.2	0.8943973995000001	0.7810436202000001	Mouse brain DDA	DeepPhospho
@AS2LD3RGSPKR.3	0.6875434433000001	0.6317101666	Mouse brain DDA	DeepPhospho
@KEEDPHTTLHE3ASSR.3	0.9651541007000001	0.8232011415	Mouse brain DDA	DeepPhospho
@VAPEEHPVLLTEAPLNPK.2	0.9709362592	0.8626902596	Mouse brain DDA	DeepPhospho
@SDIAAAQQSG12LSN2K.2	0.9622681522000001	0.8737738637	Mouse brain DDA	DeepPhospho
@SVLQAVQK.2	0.9546917741000001	0.8418643583000001	Mouse brain DDA	DeepPhospho
@HLPGSP2IRTPEK.3	0.9469292246000001	0.7989673457	Mouse brain DDA	DeepPhospho
@SG2EE2IRKK.3	0.9544253247000001	0.8442060602	Mouse brain DDA	DeepPhospho
@REQD2PP1KPGALDAIR.4	0.8040382474000001	0.67972116	Mouse brain DDA	DeepPhospho
@IVEGQGQGADAGPSADEVNNNTCSAVPPEGL1D2PEK.3	0.9680362402	0.8451794191	Mouse brain DDA	DeepPhospho
@RKRE3DDEGEDD.2	0.9421979647000001	0.8161103806000001	Mouse brain DDA	DeepPhospho
@LESHGS2EESLQVQEK.3	0.9636670373	0.8634296181000001	Mouse brain DDA	DeepPhospho
@2PSGGAAGPLL3PSQSLDGSRR.3	0.9314213042	0.8066268147000001	Mouse brain DDA	DeepPhospho
@LHSDSGI2VD2Q2LHDQQTHTQTASGQALK.4	0.958304652	0.8223281105	Mouse brain DDA	DeepPhospho
@AEEAGIGDTPNQEDQAAGHVTQARVASK.4	0.9807253013	0.8716112930000001	Mouse brain DDA	DeepPhospho
@AP2LTSDSEGK.1	0.9153082387	0.7839562406	Mouse brain DDA	DeepPhospho
@LDEG3PPEPK.2	0.9862035816	0.9049611146000001	Mouse brain DDA	DeepPhospho
@2QE2EELVVAGGGGLR.2	0.9952967425	0.9406208730000001	Mouse brain DDA	DeepPhospho
@ARFPDTA2VQ2SFER.3	0.8739360517	0.7544548321	Mouse brain DDA	DeepPhospho
@TH2REQS2QESGEETR.3	0.9106686019	0.786614702	Mouse brain DDA	DeepPhospho
@RPDAPAASL2PPAAEPGHSGHR.4	0.9440811695	0.8248217936000001	Mouse brain DDA	DeepPhospho
@EESYE22GEHESLTMESLKPDEGKK.4	0.9226344042	0.7985386755	Mouse brain DDA	DeepPhospho
@PA2VSENHDAGPEGDK.2	0.8952939961	0.7471636621000001	Mouse brain DDA	DeepPhospho
@LGSLSAR2D2EATISR.2	-0.16078259450000001	0.138146923	Mouse brain DDA	DeepPhospho
@SFISSSPS2PSR.2	0.9926608203	0.9306295205	Mouse brain DDA	DeepPhospho
@QIASDSPHA2PK.3	0.8950338918	0.7866718099000001	Mouse brain DDA	DeepPhospho
@PVLSPESSIYTTASAR3PPR2PEK.4	0.8017011337000001	0.7001871958	Mouse brain DDA	DeepPhospho
@SEEETSPLVTHQNPAGPVAIAPELE2KE2VL.3	0.8395558559	0.6957242553	Mouse brain DDA	DeepPhospho
@HQV2D2EEEDSLGQTP1SAQALLEGLLELLLPR.3	0.9451056645	0.8261475333	Mouse brain DDA	DeepPhospho
@SGK2P2P2PT2PGSLR.2	0.9456200165	0.8245085535000001	Mouse brain DDA	DeepPhospho
@RPTRD2EEEEEEEQK.3	0.9029889337	0.7664674274000001	Mouse brain DDA	DeepPhospho
@SH2LDSLSR.2	0.9930343698	0.9340366892	Mouse brain DDA	DeepPhospho
@QS2VTSQSQDVA2LS2PSR.2	0.9752006706	0.8937865172	Mouse brain DDA	DeepPhospho
@ALENGEADEPSF2DPEDFVDDVSEEELLGDVLK.3	0.9624891722000001	0.8392429791	Mouse brain DDA	DeepPhospho
@TP32PL2PSSQK.2	0.9041512334	0.779042223	Mouse brain DDA	DeepPhospho
@EEQVISLGPQVAEGENVFGVCHIFASFNDTFVHVTDLSGK.4	0.7284414421000001	0.6008217745000001	Mouse brain DDA	DeepPhospho
@PLAGTDDSVV2EDRLNETELTDLEAQQE2PPK.4	0.8998639315	0.7564113209000001	Mouse brain DDA	DeepPhospho
@L2PSA2PPR.2	0.9145680975	0.8121562892	Mouse brain DDA	DeepPhospho
@TTHYGSLPQK.3	0.9530692799	0.8254353723000001	Mouse brain DDA	DeepPhospho
@EATD3PIVIQPASATETTQLTADSHPSYHTDGFN.3	0.8737509693000001	0.7085994275	Mouse brain DDA	DeepPhospho
@SQGGGDSVSP3PPEGLAPGVEAGK.3	0.8751694021	0.6945628575	Mouse brain DDA	DeepPhospho
@RQ22VT2QSQDVASLSSPSR.3	0.9943586501	0.9404167025	Mouse brain DDA	DeepPhospho
@EEAK2PGEAK.2	0.9685953117	0.8753321619000001	Mouse brain DDA	DeepPhospho
@EFQDYIEPEEGCQGSPQR.3	0.9591777037	0.8631697958000001	Mouse brain DDA	DeepPhospho
@NMPNVSDSETYN2DFDDS2PR.2	0.9642012973	0.8521895458000001	Mouse brain DDA	DeepPhospho
@ESPCRD2LE2SPVEPK.2	0.9592262267	0.8271361083000001	Mouse brain DDA	DeepPhospho
@2IDTGMGLER.2	0.9533143279	0.8393272940000001	Mouse brain DDA	DeepPhospho
@VTR2P2PAPQEEHSEPE1TEEEK.3	0.8305953782000001	0.7292472981	Mouse brain DDA	DeepPhospho
@1SESLETDPAITAAKQ2TR.2	0.8921860134	0.7465931137	Mouse brain DDA	DeepPhospho
@AQSV2LEGSAPSP2PTHTHHR.3	0.5763082787	0.5836555359	Mouse brain DDA	DeepPhospho
@TSDLTSTPSQPNFNTCTQCHNK.3	0.8875606686	0.7473720019000001	Mouse brain DDA	DeepPhospho
@DEDDVEQELANLDPTWVE2PK.3	0.9840847216	0.9007174801000001	Mouse brain DDA	DeepPhospho
@EVVEAVTIVETPP1VVVGIVGYVETPR.3	0.9028034844	0.7841228403	Mouse brain DDA	DeepPhospho
@SE2LIDASEDSQLEAAIR.2	0.9093665489	0.8033019545000001	Mouse brain DDA	DeepPhospho
@VMHTQCHSTPD2AEDVRK.3	0.9401365697	0.8168642627	Mouse brain DDA	DeepPhospho
@VSG2LEVCP2PR.2	0.8386844932	0.7768644931	Mouse brain DDA	DeepPhospho
@RD2DGVDGFEAEGKK.3	0.9423523161	0.8466654595	Mouse brain DDA	DeepPhospho
@GPENPQVEVL2EEEGEEEEEEEDIL2LAEEK.3	0.8772669685000001	0.7679598237	Mouse brain DDA	DeepPhospho
@PSL2TEDSQEENTSK.2	0.7464066079	0.7016513606	Mouse brain DDA	DeepPhospho
@TG2VQTSPSSTPGTGR.2	0.9899072446	0.9256198139	Mouse brain DDA	DeepPhospho
@RKADTTTPTPTAILAPG2PA2PPGSLEPK.3	0.8526842602	0.719029373	Mouse brain DDA	DeepPhospho
@SPSEAK2PAEAK2PAEAK2PAEAK.3	0.9195901562000001	0.8075563655	Mouse brain DDA	DeepPhospho
*ATVEPETTPTTNPPPAEEEK.3	0.9678474276000001	0.8621221017	Mouse brain DDA	DeepPhospho
@APVSVACGGE2PLDGICLSEADK.3	0.9531372718000001	0.837308347	Mouse brain DDA	DeepPhospho
@DSLITPHVSHL23PRE2PCGK.4	0.5858549514	0.5681098356000001	Mouse brain DDA	DeepPhospho
@GQG3LQHSPVGPAGPA2IER.3	0.6681110048000001	0.5949716415	Mouse brain DDA	DeepPhospho
@ESQ2PDSAK.2	0.9656932852000001	0.8727622748	Mouse brain DDA	DeepPhospho
@NEFNLESK.2	0.9442529086	0.8381959301	Mouse brain DDA	DeepPhospho
@TEENVSDGSPNAGTVEQ3PK.3	0.6909316322	0.6063925526	Mouse brain DDA	DeepPhospho
@ITFITSFGG2DEEAAAAAAAAAASGAAPGKPPAPPQTGGPAPGR.4	0.9281580368000001	0.7737751226	Mouse brain DDA	DeepPhospho
@2DAAVDTSSEITTK.2	0.9686547023000001	0.8772857098	Mouse brain DDA	DeepPhospho
@GGNVFEALIQDD2EEEEEEEENRVLK.3	0.8736521486000001	0.7379380497	Mouse brain DDA	DeepPhospho
@IWHHTFYNELR.2	0.9013632705	0.7505034539000001	Mouse brain DDA	DeepPhospho
@QGP2PV2PNALDR.2	0.9632325491	0.8596176042	Mouse brain DDA	DeepPhospho
@212INLPMSCLDSIALGFNFGR.2	0.9357502662	0.8073423529	Mouse brain DDA	DeepPhospho
@AVSEV2INR2LDSLDPAGLLTSPK.3	0.9903221906	0.9081209404	Mouse brain DDA	DeepPhospho
@QT2QQPAGPPAQQRPPPQGGPPQPGPGPQR.4	0.9725630498000001	0.8563143919	Mouse brain DDA	DeepPhospho
@ESSRDT2PVR.2	0.99566866	0.9417291708000001	Mouse brain DDA	DeepPhospho
@EKEI2DDEAEEEKGEKEEEDK.3	0.9362299493	0.8121279819	Mouse brain DDA	DeepPhospho
@RAVVV2PKEENK.3	0.8897909541000001	0.8062829147	Mouse brain DDA	DeepPhospho
@ESTVLGDSEEP2E.2	0.9823066530000001	0.8926611392	Mouse brain DDA	DeepPhospho
@PG3TPPKPTK.3	0.7066370878	0.6463555341	Mouse brain DDA	DeepPhospho
@VRPNSDLSN23GQSPHHK.3	0.9036168084	0.7790908691	Mouse brain DDA	DeepPhospho
@LLADQAEARR2K.3	0.9525037428	0.7933833815	Mouse brain DDA	DeepPhospho
@LNKTDEEIS2.2	0.3913839375	0.40337390700000003	Mouse brain DDA	DeepPhospho
@EVAPLTNF2DSDDTVVAK.2	0.9408317715000001	0.8205573081	Mouse brain DDA	DeepPhospho
@EE3DP2EEESAR.2	0.9506512655	0.8218533554	Mouse brain DDA	DeepPhospho
@2PVHVGETR.3	0.9000098283	0.7691927297000001	Mouse brain DDA	DeepPhospho
@R1Q2LSLNK.2	0.8789319802000001	0.7906757617	Mouse brain DDA	DeepPhospho
@EAIQAP2EENE2PLK.2	0.737991558	0.6849060325	Mouse brain DDA	DeepPhospho
@GLP2PGAHPR.3	0.9506365145000001	0.8549864988	Mouse brain DDA	DeepPhospho
@QPGFPQPSPSDDPSL2PR.2	0.7559987370000001	0.6228858278	Mouse brain DDA	DeepPhospho
@SN2PPILTK.2	0.8599908982000001	0.7336280675	Mouse brain DDA	DeepPhospho
@2LDGA2V2ENHEIY1K.3	0.9370439733	0.8271182929	Mouse brain DDA	DeepPhospho
@EKPDSDD2DGENK.3	0.8601532437	0.7565196742	Mouse brain DDA	DeepPhospho
*A2ASGA1AK.2	0.9871816227	0.9182729541	Mouse brain DDA	DeepPhospho
@RA2GAPEAEGPL2CQSPVPISPLPTPSPR.3	0.9637301449000001	0.8385122437	Mouse brain DDA	DeepPhospho
@SPTSDDI2LLHESQSDR.3	0.9222329052	0.8020018280000001	Mouse brain DDA	DeepPhospho
@LLLQVQHA2K.2	0.9783913901	0.8848561113000001	Mouse brain DDA	DeepPhospho
*T2FQEVQLQTSNFAHVIFQNVAK.3	0.8693847773000001	0.7487124834000001	Mouse brain DDA	DeepPhospho
@AQ2ENLELLSLK.2	0.9597471424	0.8747251763	Mouse brain DDA	DeepPhospho
@DY2DGTICQFQTK.2	0.9492334569	0.8375663005	Mouse brain DDA	DeepPhospho
@SA2ADLSR.1	0.9701643938000001	0.8656887506000001	Mouse brain DDA	DeepPhospho
@2YLGGGAGAAGGGGADPGNK.2	0.9746757059000001	0.8371610047	Mouse brain DDA	DeepPhospho
*1EG3PPGAAPSSALAAVLK.3	0.8632073458	0.7051013271000001	Mouse brain DDA	DeepPhospho
@SDES2VDRNPSK.2	0.7910986204	0.7817162041	Mouse brain DDA	DeepPhospho
@2LYSS2PGGAYVTR.3	0.9528818729	0.8661955981	Mouse brain DDA	DeepPhospho
*SETAPAAPAAPAPVEK3PVKK.3	0.8387940629	0.7231990517	Mouse brain DDA	DeepPhospho
@DHNIPQE2PKPVK.4	0.8587036424000001	0.753004764	Mouse brain DDA	DeepPhospho
@SAYQDYD2D2DVPEELK.2	0.9972846861	0.954716211	Mouse brain DDA	DeepPhospho
@SD2PPLCPAADSR.2	0.9486086084	0.8339704905	Mouse brain DDA	DeepPhospho
@SSSA2SPPK.2	0.8413025978	0.75427184	Mouse brain DDA	DeepPhospho
@DTASLSTTPSE2PR.2	0.8881926585000001	0.7702129134	Mouse brain DDA	DeepPhospho
@QYDADLEQILIQWITTQCR.3	0.9461963141	0.8329121716000001	Mouse brain DDA	DeepPhospho
@3R2P2PTLGESLAPR.2	0.9476155007	0.8311016782	Mouse brain DDA	DeepPhospho
@ATHVPEN2D3EQDVFTAK.3	0.8837840632	0.760848743	Mouse brain DDA	DeepPhospho
@ETTPVETVSAETK.2	0.8361235647	0.6938585132	Mouse brain DDA	DeepPhospho
@KDEEED12LD.2	0.7602574994	0.6339013672	Mouse brain DDA	DeepPhospho
@ASRVP22DEEVVEEPQSR.3	0.9676964813000001	0.8598174157	Mouse brain DDA	DeepPhospho
@3A2GSSVTSLEGTR.2	0.9753823028	0.8857518526	Mouse brain DDA	DeepPhospho
@SP2GPVK2PPL2PVGT3PVK.2	0.9366796961	0.8222894061	Mouse brain DDA	DeepPhospho
@GDGQTCYDIDECSEQPSR.2	0.9741979483000001	0.8889340473	Mouse brain DDA	DeepPhospho
@ADETKDEQFEEYVQNFK.3	0.9776776094	0.8928949783000001	Mouse brain DDA	DeepPhospho
@ASSVGVL2PQK.2	0.9840627601	0.9045685115000001	Mouse brain DDA	DeepPhospho
@2IT2PPSTSSTK.2	0.9356438008	0.7929441434000001	Mouse brain DDA	DeepPhospho
@SV2SNVASVSPIPAGSK.2	0.9917992402	0.9285313196	Mouse brain DDA	DeepPhospho
@SQ2GSPAAPVEQVVIHTDTSGDPTLPQR.3	0.9432223498000001	0.8044560288	Mouse brain DDA	DeepPhospho
@EG2AELVPRPAPSSAGTYR.3	0.9684802599000001	0.8569369826000001	Mouse brain DDA	DeepPhospho
@DVHTALSTPGSGQLPGTNDLASTPG2GSSSVSAGLQK.3	0.8854385718000001	0.7379307452	Mouse brain DDA	DeepPhospho
@WILSSAAPQG2DS2D2ELELSTVR.3	0.9680852013000001	0.8789739144000001	Mouse brain DDA	DeepPhospho
@SLSPAATV3AELHYEQGSPR.3	0.5729671305	0.5388119289000001	Mouse brain DDA	DeepPhospho
@SSESHSAS2DTIEL.2	0.9227339594	0.7550491914	Mouse brain DDA	DeepPhospho
@RR22AA2LGRVDTTIALV.3	0.7696353335	0.6242612761	Mouse brain DDA	DeepPhospho
@2M2DPKPLSPTADESSR.3	0.9662725742	0.868007524	Mouse brain DDA	DeepPhospho
@RAQ3PPI2SLPA2PSDEVGR.3	0.9195385409	0.7772033464	Mouse brain DDA	DeepPhospho
@2PDPE1VPR.2	0.9957764116000001	0.9431117576	Mouse brain DDA	DeepPhospho
@SNID2NEHHHHGITTIR.4	0.9201405484	0.7922521124	Mouse brain DDA	DeepPhospho
@ETAPT2TYSSPAR.2	0.9553475326	0.8487566737000001	Mouse brain DDA	DeepPhospho
@SPAEAK2PAAVK.2	0.8844498746	0.7917087709	Mouse brain DDA	DeepPhospho
@EPQPEP2PSQK.2	0.9031945994	0.7896733555000001	Mouse brain DDA	DeepPhospho
@DK3PVQSQQPSA3TPSGADEK.2	0.9055639289	0.7644986253	Mouse brain DDA	DeepPhospho
@EENQTGPTTTPSDTQDLD1K.2	0.9839441178	0.891299171	Mouse brain DDA	DeepPhospho
@HG2LSADDSTPDTSPGVR.2	0.9819113956000001	0.8955717579	Mouse brain DDA	DeepPhospho
@GPEEDANV2VGK.2	0.9721983746	0.8825236301	Mouse brain DDA	DeepPhospho
@I1APPERD12PPEGDVAPPKK.4	0.9094876896	0.7806395386	Mouse brain DDA	DeepPhospho
@SP2PAPAALLGPSSVQSPPGLNPFALSPLQVK.3	0.9890637846	0.9059389036000001	Mouse brain DDA	DeepPhospho
@RHL2SAG3IESVNLDAIPLAIAR.3	0.9699472542	0.8390218328	Mouse brain DDA	DeepPhospho
@VSV2PGR.2	0.9754835698000001	0.8828164176000001	Mouse brain DDA	DeepPhospho
@ENEREEEAEQER.3	0.9559977687000001	0.8472198717	Mouse brain DDA	DeepPhospho
@DH2P3PSVFN2DEER.2	0.8929540727	0.7796168886	Mouse brain DDA	DeepPhospho
*ADFEDRV2DEEK.2	0.9413440741	0.8498159127	Mouse brain DDA	DeepPhospho
@MGQAG2TI2NSHAQPFDFPDDSQNAK.3	0.9758693199	0.8745027587	Mouse brain DDA	DeepPhospho
@TLTPGGHAEHDGK.4	0.4232173373	0.5603983244	Mouse brain DDA	DeepPhospho
@IQQTGNT2PR.2	0.9220823736	0.8026598029	Mouse brain DDA	DeepPhospho
@VNLK2PSSEEIERENPGREFDTPL.3	0.9687759209000001	0.8680956619	Mouse brain DDA	DeepPhospho
@FVHPTL22K.2	-0.1685132678	0.2501303029	Mouse brain DDA	DeepPhospho
@SD2EGSDYTPGK.2	0.9832624627000001	0.8993535388	Mouse brain DDA	DeepPhospho
@GILR3PDTIR.3	0.9668416525	0.8551877711	Mouse brain DDA	DeepPhospho
@LASDFPLDL2PVK.2	0.9910865586000001	0.9248458396	Mouse brain DDA	DeepPhospho
@SSGVQP2PAR.2	0.9806872537	0.8923506692000001	Mouse brain DDA	DeepPhospho
@GS2DGRG2D2ESDLPHR.3	0.9788551755	0.8802864017	Mouse brain DDA	DeepPhospho
@SN2PWQANR.2	0.9602939591	0.857430274	Mouse brain DDA	DeepPhospho
@SHGPLLPTIEDS2EEEELREEEELLREQEK.4	0.9672120492	0.8380064872	Mouse brain DDA	DeepPhospho
@2FGSGTELGHWV3TPPDIPGSR.3	0.9670772905	0.8442771795	Mouse brain DDA	DeepPhospho
@HS2PHISR.3	0.9047069489	0.7651850214	Mouse brain DDA	DeepPhospho
@EK3P2PKEEDEEAE2PPEKK.4	0.8297818139	0.7442074234	Mouse brain DDA	DeepPhospho
@LQTHDESSLPLPQP2PF1PR.3	0.9749606292	0.8751766328	Mouse brain DDA	DeepPhospho
@SDEQLSSLDRD2GQCSR.2	0.9549161341	0.8373388362	Mouse brain DDA	DeepPhospho
@LERED2SEEEEEEIDDEEIER.3	0.9855299243000001	0.8863234162	Mouse brain DDA	DeepPhospho
@NDVSRENS3VDFSK.2	0.8349308626	0.7270914247	Mouse brain DDA	DeepPhospho
@SDAAPAASDSKPS2AEPAPSSK.3	0.9276905852	0.7837682206000001	Mouse brain DDA	DeepPhospho
@TAAGEYD2D2E2EDEEMMEIR.2	0.9838982764	0.913514551	Mouse brain DDA	DeepPhospho
@LVDSL2QRSPK.2	0.6733054521	0.6057130627	Mouse brain DDA	DeepPhospho
@KLES2ESR.2	0.9519804761	0.8269972278000001	Mouse brain DDA	DeepPhospho
@DTSSNDINGGVEPTPSTVS3P2PSADLLGLR.3	0.9869211010000001	0.9103270535	Mouse brain DDA	DeepPhospho
@2PSFA2EWDEIEK.3	0.2387263872	0.4743469719	Mouse brain DDA	DeepPhospho
@HNQDSQHC2LSGDEEDELFK.4	0.3791994725	0.4183959215	Mouse brain DDA	DeepPhospho
@NLHQSGFSL2GAQIDDNIPR.4	0.9594806786000001	0.8350037463000001	Mouse brain DDA	DeepPhospho
@R22AGSLESNVEGSIISSPH1R.4	0.8482736028000001	0.7032651256	Mouse brain DDA	DeepPhospho
@QTQIFTTYSDNQPGVLIQVYEGER.3	0.9724926865	0.8887588624	Mouse brain DDA	DeepPhospho
@TNKPS3PTTAVR.3	0.7961362344	0.7013881897	Mouse brain DDA	DeepPhospho
@EECPRPMSI2PPDF2PK.2	0.9228675576	0.7910780219	Mouse brain DDA	DeepPhospho
@GPPPEPPVPPVPGV2EDEAGGPG2ADRAEIELLYK.4	0.8497378655000001	0.6950549916000001	Mouse brain DDA	DeepPhospho
@SP3LSQVHSPLVT2PSANLK.3	0.83300792	0.7069189733	Mouse brain DDA	DeepPhospho
@AETAPLPTSVDDTPEVLNR.2	0.9949579108000001	0.9424825264000001	Mouse brain DDA	DeepPhospho
@SL2Q2FENLLDEPAYGLIQK.3	0.9906554951000001	0.9085368894	Mouse brain DDA	DeepPhospho
*METMA2PGK.2	0.7361816885	0.7024024538	Mouse brain DDA	DeepPhospho
@EH2PSE2EK.2	0.9187978419	0.7967923479	Mouse brain DDA	DeepPhospho
@APEKPEDVQEEK.3	0.9436427174	0.8320197505	Mouse brain DDA	DeepPhospho
@GSSFLTSKD22LK.3	0.9019488492000001	0.7636476407	Mouse brain DDA	DeepPhospho
@2IGAAEDDRPYLAPPA1K.3	0.9709662	0.8687735961	Mouse brain DDA	DeepPhospho
@GHYTEGAELVDSVLDVVR.4	0.9387720913000001	0.8190711348	Mouse brain DDA	DeepPhospho
*SVNSEK222SERPEPQQK.2	0.8717531532	0.7286458050000001	Mouse brain DDA	DeepPhospho
@LILPHVDVQLK.3	0.9169036107	0.8211771667000001	Mouse brain DDA	DeepPhospho
@LDHEL2LDRESEAGTGSSEHEDGEREG2PR.4	0.9611176716000001	0.8152242205	Mouse brain DDA	DeepPhospho
@PASV2P3TP3SPTEGEAS.2	0.9443563421000001	0.8557592872	Mouse brain DDA	DeepPhospho
@SK3PPSNL2PIEDA2PTEELRQAAE1EELHR.4	0.9208339304000001	0.7793775853	Mouse brain DDA	DeepPhospho
@SSHCD2PPR.2	0.9574545499	0.8455157395	Mouse brain DDA	DeepPhospho
@HK2D2PE2DTER.3	0.8306659706	0.7437900230000001	Mouse brain DDA	DeepPhospho
@L2PSPLPAALGSGPGPQPLK.3	0.9165918699000001	0.7740636602000001	Mouse brain DDA	DeepPhospho
@TALALAITD2EL2DEEASILESGGFSVSR.3	0.9729508594	0.8783915554	Mouse brain DDA	DeepPhospho
@GGGGGGGGGSGGGGGGDMAEPSEAGDGAPDDGPPGELGPEGPDGPEEK.4	0.9370974879	0.7998117658	Mouse brain DDA	DeepPhospho
@RQ2QQLPEEDCMQLNPSFK.3	0.9708423991	0.8794558032	Mouse brain DDA	DeepPhospho
@LRS2A2ESR.2	0.9694251158	0.8691947342	Mouse brain DDA	DeepPhospho
@SK2DSDTLFETSPSSVATR.2	0.9785935157000001	0.8699997004000001	Mouse brain DDA	DeepPhospho
@T1II2PER.2	0.9661639816	0.8682113672	Mouse brain DDA	DeepPhospho
@EQDRVH2PCSTSNTEK.3	0.8879712309000001	0.7531713068	Mouse brain DDA	DeepPhospho
@1ESLG2PRTEEDRENTQIDDTEPL2PVSNSK.3	0.8708589513	0.7230213719	Mouse brain DDA	DeepPhospho
@GAHTTVSQPQP2PSK.3	0.986961925	0.9173345999	Mouse brain DDA	DeepPhospho
@AL2DPTTPL.2	0.9981729995	0.9588854344000001	Mouse brain DDA	DeepPhospho
@P1QSKPQ2PVIQATAG2PK.3	0.7851874748000001	0.7106443861	Mouse brain DDA	DeepPhospho
@AQG1PTLTST2SEGHPEPK.3	0.8577838483	0.7566658213	Mouse brain DDA	DeepPhospho
@REGPVGGE2DSED1FEK.3	0.9591509749	0.8614996248000001	Mouse brain DDA	DeepPhospho
@LERED22EEEEEEIDDEEIER.3	0.9746669886	0.8730669107000001	Mouse brain DDA	DeepPhospho
@TI2PPSAVVETDTPPIGK.2	0.9600218971000001	0.85307009	Mouse brain DDA	DeepPhospho
@LEETEVR2VA2NQ2EMEYS2LQD1PK.3	0.8792117508	0.7873472777	Mouse brain DDA	DeepPhospho
@SRSA2QER2LDEGVSVEGEK.3	0.8524984585000001	0.761732209	Mouse brain DDA	DeepPhospho
@LLEFQLALK.2	0.992004167	0.9376705253000001	Mouse brain DDA	DeepPhospho
@KQ2VFGASSLPAGVGVPEQLDR.2	0.9611044157	0.8469503069000001	Mouse brain DDA	DeepPhospho
@EG2IGGSGGSGGGGGGGLK.2	0.9850614018	0.8996393158	Mouse brain DDA	DeepPhospho
@2PGVLFLQFGEETR.2	0.6265706758	0.6802916705000001	Mouse brain DDA	DeepPhospho
@2R2P2PAPEK.3	0.9040945688	0.7780466281	Mouse brain DDA	DeepPhospho
@S2ISSTSYR.2	0.9973226418000001	0.9559327389000001	Mouse brain DDA	DeepPhospho
@2KTPPPPPQTVQAK.3	0.8891967810000001	0.7604166766	Mouse brain DDA	DeepPhospho
@LRS2MSENR.2	0.9497073431	0.8465657483	Mouse brain DDA	DeepPhospho
@2LTF2DA2TK.2	0.9211458198	0.8364293776	Mouse brain DDA	DeepPhospho
@IVE3INSD2DSEFGIPK.2	0.9603269296	0.843072448	Mouse brain DDA	DeepPhospho
@WSS2HCDCCCK.3	0.8338883571	0.6906167157	Mouse brain DDA	DeepPhospho
@L1DVGLIAIR.2	0.9922058804	0.9287983847	Mouse brain DDA	DeepPhospho
@TSSESIYSRPGSSIPG2PGHTIYAK.3	0.9555001782	0.8248240324	Mouse brain DDA	DeepPhospho
@SSVSRVPCNVEGI2PELEK.3	0.9208047389	0.7905397271	Mouse brain DDA	DeepPhospho
*1EN2PD2PQPLELGVAAGR.2	0.9801321729	0.8938553124	Mouse brain DDA	DeepPhospho
@HNDIVD2D2DTEDR.3	0.9333847828	0.811385749	Mouse brain DDA	DeepPhospho
@RRH22LPTE2DEDIAPAQR.3	0.9596747151	0.8463531871000001	Mouse brain DDA	DeepPhospho
@FHGKV2PK.3	0.8202072504	0.7300910541000001	Mouse brain DDA	DeepPhospho
@E2LG2EEE2GK.2	0.9054187020000001	0.771927177	Mouse brain DDA	DeepPhospho
@NS2PAVPAPTPEGVQAVNTTK.2	0.9775305901	0.8772031404	Mouse brain DDA	DeepPhospho
*SETAPAAPAAPAPVEK3PVK.2	0.9392418767	0.808853039	Mouse brain DDA	DeepPhospho
@GYNVNDEK.2	0.9296143211000001	0.8162784412	Mouse brain DDA	DeepPhospho
@HGFFVNPSDSVAVIAANIFSIPYFQQTGVR.3	0.9526909496	0.8252658887000001	Mouse brain DDA	DeepPhospho
@EGTDQQDPIG2PVTPAR.2	0.9804677292	0.8884277974	Mouse brain DDA	DeepPhospho
@YS2PHQ2LLSIR.3	0.9464866317	0.8533929113000001	Mouse brain DDA	DeepPhospho
@2PAEVK2PAEAK.3	0.9501534922	0.8324448159000001	Mouse brain DDA	DeepPhospho
@SR2PESQVIGENIK.3	0.9817231611	0.8893330536	Mouse brain DDA	DeepPhospho
@RD2DGVDGFEAEGK.2	0.9643389301	0.8472225848	Mouse brain DDA	DeepPhospho
@INFVIDNNK.2	0.8903713622	0.7657152907	Mouse brain DDA	DeepPhospho
@VHHSGSIQ2FK.3	0.8796484581	0.8019221235	Mouse brain DDA	DeepPhospho
@NTLPTKETIEQEK.3	0.9202714286	0.7814506805	Mouse brain DDA	DeepPhospho
@SA2HPGSCSSER.2	0.9888968534	0.9134999894	Mouse brain DDA	DeepPhospho
@VK2EE1IK.2	0.9130085808	0.775814693	Mouse brain DDA	DeepPhospho
@2VS2QR2R.2	0.0749341619	0.35997537830000004	Mouse brain DDA	DeepPhospho
@APHWTSA2LTEAAAHPH2PE1K.4	0.8357736103000001	0.7606145813	Mouse brain DDA	DeepPhospho
@NEAKE2PGK.2	0.8737104361	0.7666867333	Mouse brain DDA	DeepPhospho
@SH2PSGSQTR.2	0.9813295766000001	0.8944774193	Mouse brain DDA	DeepPhospho
@S1QFDDSIGVLQANSQGF3PPG1DRSSPDN2PVHG1LR.4	0.1211633117	0.2558226585	Mouse brain DDA	DeepPhospho
@SG2YLNSSINSAWSEH2LDPEDIRDELK.3	0.9738773371	0.8754236580000001	Mouse brain DDA	DeepPhospho
@LSLG2PDSR.2	0.9892434971	0.9270528018	Mouse brain DDA	DeepPhospho
@RVAEDDEDDDVDTKK.3	0.9632393917000001	0.8431996982000001	Mouse brain DDA	DeepPhospho
@GA2PVTPST3PPPPTDPQLTK.2	0.9768506090000001	0.8735221428000001	Mouse brain DDA	DeepPhospho
@TLTSG2RE2NISSK.2	0.8603430064	0.7105963471000001	Mouse brain DDA	DeepPhospho
@DP2PSQELPVGQDLPPRK.3	0.9119641636	0.7669711159	Mouse brain DDA	DeepPhospho
@QGGGDHQIHSA2DDEIPR.2	0.8882241521	0.7661934609000001	Mouse brain DDA	DeepPhospho
@ILDPAA2VP2VFIEPR.3	0.9553064409	0.847668321	Mouse brain DDA	DeepPhospho
@EAAAAAAHQQALREE2GEGEK.3	0.7854964527	0.7171281519	Mouse brain DDA	DeepPhospho
@SAS2PKPDTK.1	0.7670996416	0.6185689206	Mouse brain DDA	DeepPhospho
@2GDGIVEPIPLNVK.2	0.9494046639	0.8341551143	Mouse brain DDA	DeepPhospho
@AE2MLRND2LSSDQSESVRPSPPK.4	0.9668466455	0.8539883994	Mouse brain DDA	DeepPhospho
@TP2QEGCQDLTQEQR.3	0.9763759285	0.8642148717	Mouse brain DDA	DeepPhospho
@SHESLL2PCSAVECLDLGR.3	0.9680293976000001	0.8818233934	Mouse brain DDA	DeepPhospho
@DSL32PEDELGAEVGDEAGDK.2	0.9661352275	0.8536777776000001	Mouse brain DDA	DeepPhospho
@HFY222E2EEEEESHKK.2	0.9785987989	0.859637203	Mouse brain DDA	DeepPhospho
@HVAQTQ2LR.2	0.9866787986000001	0.9074953994	Mouse brain DDA	DeepPhospho
@EA2PPTSADK.2	0.9795830839	0.8884789574	Mouse brain DDA	DeepPhospho
@FYYSSGS2SPTHAK.2	0.9639768716	0.8319999619	Mouse brain DDA	DeepPhospho
@TIK3PEDGGYTCEITEK.3	0.9194484711	0.7666778351	Mouse brain DDA	DeepPhospho
@2PSYGVPSAPP3LEGSAEEPFPGGGEGPRPGPSSEQLNR.3	0.905733176	0.7433330454	Mouse brain DDA	DeepPhospho
@NSADDEELTND2LTL2QSK.2	0.6295364551	0.6055837824	Mouse brain DDA	DeepPhospho
@VTPHP2PRG2PLPTPK.3	0.9156224341	0.7931341175000001	Mouse brain DDA	DeepPhospho
@2PTG2LEQNPEQAR.2	0.9766758566	0.8885455992	Mouse brain DDA	DeepPhospho
@A1GDED2DE2GGGSPK.2	0.9582784939000001	0.849583933	Mouse brain DDA	DeepPhospho
@2L2G2SPCPK.2	0.9740160280000001	0.8906197095	Mouse brain DDA	DeepPhospho
@KGAAEEAD2ED2DAEEK.3	0.9298963365	0.8138977598	Mouse brain DDA	DeepPhospho
@DEEE1EEAANQK.2	0.9406424393	0.8450294774	Mouse brain DDA	DeepPhospho
@GA2AHT2PQTPPAR.2	0.9822390333000001	0.8910047899	Mouse brain DDA	DeepPhospho
@2QSPVHLR.3	0.5914918471	0.6677124732	Mouse brain DDA	DeepPhospho
@QQSSSSRE2PVPK.2	0.9634887375000001	0.8400560183	Mouse brain DDA	DeepPhospho
@AD2VCDGHAAGQK.3	0.9668579254	0.8690898813	Mouse brain DDA	DeepPhospho
@HT2FPSLSQDKP2PER.3	0.9481192202000001	0.8458694010000001	Mouse brain DDA	DeepPhospho
@LGGIGQFLAK.2	0.9867803631000001	0.9146039852000001	Mouse brain DDA	DeepPhospho
@G2EENLDETR.2	0.9847221443	0.9119489958	Mouse brain DDA	DeepPhospho
@2ATPEPVTDNR.2	0.947640048	0.8082303724000001	Mouse brain DDA	DeepPhospho
@PQLPPDPC2PLAR.2	0.9424029466	0.8272469282	Mouse brain DDA	DeepPhospho
@ILISLATGNREEGGENRDQAQEDAQEIADTPSGDK.4	0.8308608858000001	0.6897541387	Mouse brain DDA	DeepPhospho
@KA2AQASLASK.2	0.9898495391000001	0.9161454166	Mouse brain DDA	DeepPhospho
@GS2PKQ2PSR.3	0.8608753994	0.7802315676	Mouse brain DDA	DeepPhospho
@ED2RG2LIPEGATGFPDPGSTSENTR.3	0.9493749440000001	0.8029439957000001	Mouse brain DDA	DeepPhospho
@VT1ILQSP2FREELEGLIQEQMK.3	0.9338572922	0.8052595816	Mouse brain DDA	DeepPhospho
@SPAPSNPTL2P2TPAK.2	0.7644121529	0.668327342	Mouse brain DDA	DeepPhospho
@NTP2QHSHSIQH2PER.4	0.9489675868	0.8287105239	Mouse brain DDA	DeepPhospho
@T1II2PERLDPFADGGK3PDPK.4	0.9855628660000001	0.8899452947000001	Mouse brain DDA	DeepPhospho
@LQSQLLSLEK.2	0.9876901164	0.8895155145	Mouse brain DDA	DeepPhospho
@AHLEFSH2YEER.3	0.8686029719	0.7301511218000001	Mouse brain DDA	DeepPhospho
@EGSSEKDEGEQEEEEGETEAEGEGEEAEAK.3	0.9747068165	0.8593789175000001	Mouse brain DDA	DeepPhospho
@ESE3FSDS2PIEIIDEFPTFVSAK.3	0.9932386883000001	0.9312498724	Mouse brain DDA	DeepPhospho
@EICQL2NEAGIAENQPR.3	0.9865746545	0.9029459052000001	Mouse brain DDA	DeepPhospho
@SV2PGVTQAVVEEHCASPEEK.4	0.8272364495000001	0.7169885314000001	Mouse brain DDA	DeepPhospho
@TPISTPVSG3PQP2P1IER.3	0.9815715773	0.8937001722000001	Mouse brain DDA	DeepPhospho
@VLDEEGSEREFEED2DEK.3	0.9825626773	0.8763776646	Mouse brain DDA	DeepPhospho
@KK2P2EGTDEK.3	0.9189196393	0.7997674834	Mouse brain DDA	DeepPhospho
@DVH2PNAVGSPEGSLK.3	0.9534968569000001	0.8355086491	Mouse brain DDA	DeepPhospho
@PFVL3PEL2PGK.2	0.9676569692	0.8828114372	Mouse brain DDA	DeepPhospho
@SQ2VVEAGTLK.1	0.6973517147	0.6289927	Mouse brain DDA	DeepPhospho
@AADKSPE2QNLIDGTK.3	0.9177719513	0.7957502887	Mouse brain DDA	DeepPhospho
@ESPCRD2LES2PVEPK.2	0.9768079001000001	0.8665498098000001	Mouse brain DDA	DeepPhospho
@ASG2ENEGDYNPGRK.3	0.8859695604000001	0.7394956364	Mouse brain DDA	DeepPhospho
@ELA2PV2PELRQK.2	0.9633027078	0.8633497808	Mouse brain DDA	DeepPhospho
@LETTQRPGPEVL2PA22EDSESR.3	0.8745918693	0.7616825952	Mouse brain DDA	DeepPhospho
@KE2LPLDL2DDQ2NSK.2	0.9464867280000001	0.8096199554	Mouse brain DDA	DeepPhospho
@RPSGSQH2PNLQTFVPDTDGTVFFPER.4	0.9034840245	0.7664760030000001	Mouse brain DDA	DeepPhospho
@AIEAI2PGQYR.2	0.4495883834	0.43660558530000004	Mouse brain DDA	DeepPhospho
@IENHEGVR.2	0.9682437448000001	0.864060794	Mouse brain DDA	DeepPhospho
@E3SLDI22K.2	0.7649504636000001	0.7283911528	Mouse brain DDA	DeepPhospho
@FGG2GSQVDSAR.2	0.9116757995	0.8063413128	Mouse brain DDA	DeepPhospho
@E2SPLY2PGF2DSTSAAK.2	0.7679364616000001	0.6507440825	Mouse brain DDA	DeepPhospho
@AADLGS2PK.2	0.9671008150000001	0.8777870647	Mouse brain DDA	DeepPhospho
@LTPFIIQENLNLALNSASAIGCHVVNIGAEDLR.4	0.6377255567	0.6536499864	Mouse brain DDA	DeepPhospho
@LTG2T2SLNK.2	0.9724122564000001	0.8739080105	Mouse brain DDA	DeepPhospho
@TTSA2SVK.2	0.7897536227	0.6785526664	Mouse brain DDA	DeepPhospho
@KE2E3QCQTESK.2	0.8232135500000001	0.7623147482	Mouse brain DDA	DeepPhospho
@SFEILRG2DGED2ASGEK.3	0.9424660768	0.8061207546	Mouse brain DDA	DeepPhospho
@TSVS2PEHLVK.3	0.9601125256	0.8926129864000001	Mouse brain DDA	DeepPhospho
@SSDQVFVHQ2PR.3	0.9501845006	0.8310354064000001	Mouse brain DDA	DeepPhospho
@2LEGLNQELEEVFVK.2	0.9609618955	0.8770077211	Mouse brain DDA	DeepPhospho
@SASSPKPDTK.2	0.8182392246	0.7004055531000001	Mouse brain DDA	DeepPhospho
@DAPT2PASVASSSS3PSSK.2	0.9373023304	0.8023218603000001	Mouse brain DDA	DeepPhospho
@NSPVAKTPPKDLPAIPGVTSPTSDEPPMQASQSQLPSSPEDK.4	0.9009194983000001	0.7234847433	Mouse brain DDA	DeepPhospho
@2MDSSDLSDGAVTLQEYLELK.2	0.9688250906	0.8864662145000001	Mouse brain DDA	DeepPhospho
@IIEDHLASR2EENIDQLAG.3	0.8243567933	0.7134552936	Mouse brain DDA	DeepPhospho
@SS2PQPK.2	0.9531436913	0.8371776627	Mouse brain DDA	DeepPhospho
@TQSSSCERD2PSTSR.3	0.9873880729000001	0.9015156257	Mouse brain DDA	DeepPhospho
@QASVT2AA2SR.2	0.8568475967	0.7854057395	Mouse brain DDA	DeepPhospho
@SPPEMLESDCP2PLELK.3	0.9711144191000001	0.8703191256	Mouse brain DDA	DeepPhospho
*1EASPGDEFEH2PQER.2	0.9515075609	0.8334390448000001	Mouse brain DDA	DeepPhospho
@SNAV2PTRNEENGAPEKPVEK.3	0.9738192524	0.8697153938000001	Mouse brain DDA	DeepPhospho
@QSQIQVFEDGADTT2PETPDSSASK.2	0.9859354424000001	0.8960687965	Mouse brain DDA	DeepPhospho
@RDTDAYSDL2DGEK.2	0.9154853808000001	0.7982855790000001	Mouse brain DDA	DeepPhospho
@2YSPDGK.2	0.7814415913	0.6631746093	Mouse brain DDA	DeepPhospho
@NHSG2R3PPVALSSSR.3	0.986839797	0.910370577	Mouse brain DDA	DeepPhospho
@DSTY2DT2PPAREEGVVER.3	0.9908510964	0.9299392872000001	Mouse brain DDA	DeepPhospho
*1EVAEAN2PTEEEEEEEEEGEETISEPRPHTR.4	0.8534938360000001	0.6896463925	Mouse brain DDA	DeepPhospho
@PLPPAQSQTQEGGPAAGK.2	0.9995135316	0.9809003709	Mouse brain DDA	DeepPhospho
@DGGSHIDSTVSPHPQEPMLTA2PR.4	0.8605077235	0.7080942591	Mouse brain DDA	DeepPhospho
@VSSPVLETVQQR3P2RER.3	0.9317175962	0.8105008601	Mouse brain DDA	DeepPhospho
@DFSGAGGIGVFSESSSVASKL22K.3	0.8444979131	0.6996698658	Mouse brain DDA	DeepPhospho
@ESEEEEKK.3	0.8462613205	0.7885952102	Mouse brain DDA	DeepPhospho
@LLLPGSSP22PEDEVK.2	0.9625600419	0.8476931374000001	Mouse brain DDA	DeepPhospho
@DLRSANILVGNGLICK.3	0.9731481274	0.8716241755	Mouse brain DDA	DeepPhospho
@EQQHFLQDCQELR.3	0.8791866776	0.7778706558	Mouse brain DDA	DeepPhospho
@HTSGNNLI2PDTDYR.2	0.9010403344000001	0.7521786906	Mouse brain DDA	DeepPhospho
@2RTPPSAPSQSR.2	0.9757978421000001	0.8587681658	Mouse brain DDA	DeepPhospho
@SP2LSPSPPSPIEK.2	0.9225859754	0.7839553299	Mouse brain DDA	DeepPhospho
@EGVLYVGSK.2	0.9671956301	0.8672688959	Mouse brain DDA	DeepPhospho
@RE2EVELPVPGAGADGPEPGLSK.3	0.9589974825	0.8342346860000001	Mouse brain DDA	DeepPhospho
@ELKPEQET3PR.3	0.9695164218000001	0.8618187085000001	Mouse brain DDA	DeepPhospho
@SDISERP2VDDVESETG2TGALETR.2	0.7612352415	0.629033036	Mouse brain DDA	DeepPhospho
@ASEICLDDVATTEK.2	0.9588802764000001	0.8746328264000001	Mouse brain DDA	DeepPhospho
@2PSPAPPPPPPPPPPR.2	0.9873836680000001	0.9075459902	Mouse brain DDA	DeepPhospho
@GAHAHSGPTSAGSSSVPSPGQPG2PSVSK.2	0.9249268981000001	0.7945143090000001	Mouse brain DDA	DeepPhospho
@GDGSDSKE2PK.2	0.8873559058	0.7496995786	Mouse brain DDA	DeepPhospho
@QA2ED2NDLTPTLPETPVPLPR.4	0.9255657416	0.7725708654	Mouse brain DDA	DeepPhospho
@GAQGFGFTIAD2PTGQR.2	0.9706031107	0.8692767818	Mouse brain DDA	DeepPhospho
@ND2LSSDQSESVRPSPPK.2	0.9575702413	0.8442787448	Mouse brain DDA	DeepPhospho
*AAAGPGAAL2PGR.2	0.9798846008000001	0.9033159118	Mouse brain DDA	DeepPhospho
@EENQTGPTT3P2DTQDLD1K.2	0.9683283441	0.8699559208000001	Mouse brain DDA	DeepPhospho
@EPEPLH2PD2ER.3	0.9083217344000001	0.7959519310000001	Mouse brain DDA	DeepPhospho
@LEGDSDDLLED2DSEEHSRSDSVTGHTSQK.4	0.8897439224	0.7539389252	Mouse brain DDA	DeepPhospho
@QN2SS2DSGGSIVR.2	0.9652821056	0.8826904385000001	Mouse brain DDA	DeepPhospho
@RL2DPPEEAGR.2	0.9970759050000001	0.9538357996000001	Mouse brain DDA	DeepPhospho
@AH2NLGPSR.2	0.9675310604	0.8635681856	Mouse brain DDA	DeepPhospho
@LSAIEIDIPVVSHS3.2	0.9382073420000001	0.8122216693000001	Mouse brain DDA	DeepPhospho
@A12TTSVTSSQPGK.2	0.9902332814	0.923902913	Mouse brain DDA	DeepPhospho
@GPS2QEDESGGLEDSPDR.3	0.9850953889	0.9017153044	Mouse brain DDA	DeepPhospho
@KFQEQECPP2PEPTRK.2	0.8477715271	0.7155879632000001	Mouse brain DDA	DeepPhospho
@SDHGNAFFPNSPSPFTPPPPQ3P2PHGTR.4	0.9283966895	0.7886779883	Mouse brain DDA	DeepPhospho
@IADSSVQTDDEEGEGR.2	0.9230315998	0.7951591168000001	Mouse brain DDA	DeepPhospho
@PAPATNTQN4ATYR.3	0.9353396709	0.8297907183000001	Mouse brain DDA	DeepPhospho
@HQ2LDSHPETASIDLNLVLER.4	0.9122817268000001	0.7803090523	Mouse brain DDA	DeepPhospho
@VQLCGAG22PEPEHGSR.2	0.9496821931	0.8189856246	Mouse brain DDA	DeepPhospho
@TAEG3EPKPQGAIRSPQGLELPLPNR.4	0.67627397	0.5620929702	Mouse brain DDA	DeepPhospho
@KG2LD2DNDD2DCPYSEK.3	0.9917495186	0.9244541188000001	Mouse brain DDA	DeepPhospho
@DDEFTHLYTLIVRPDNTYEVK.3	0.882254976	0.7440629839	Mouse brain DDA	DeepPhospho
@ANV3PQSSSELRPTTTAALGSGQEAK.2	0.9962763639000001	0.9458030039	Mouse brain DDA	DeepPhospho
@KAESSPNAEPSDEGN2R.2	0.8554927747000001	0.7084062849	Mouse brain DDA	DeepPhospho
@ALQSHS2PECK.2	0.9649612288	0.8598853571	Mouse brain DDA	DeepPhospho
@DV2DERL2PAK.1	0.5542704438	0.6134275716	Mouse brain DDA	DeepPhospho
@NH2LEEEFERAK.2	0.9378032052	0.8082975169000001	Mouse brain DDA	DeepPhospho
@DSSVSVT2PSGVSSSTSGTVSSTSNVHGSLLQEK.3	0.8979695098	0.7609364540000001	Mouse brain DDA	DeepPhospho
@NALTALFTSSHQP2PQDTVK.3	0.9032838867	0.803453376	Mouse brain DDA	DeepPhospho
@INVYYNEA3GNK.2	0.9266774968	0.7873586234000001	Mouse brain DDA	DeepPhospho
@GSRVP2KEDDK.2	0.8628473406	0.7530726675	Mouse brain DDA	DeepPhospho
@AAQ2GEGDEALAPTQTLAEKPTEGPEAGGAEEEPPGGERVEDK.4	0.9128610791	0.7624578217	Mouse brain DDA	DeepPhospho
@2K2PA2VDRQR.2	0.9487999647	0.8425517220000001	Mouse brain DDA	DeepPhospho
@EYVN2TSEE2HDEDEIRPVQQQDLHR.4	0.7492871692	0.6094934206	Mouse brain DDA	DeepPhospho
@DSGRGD2VSDNGSEAVR.3	0.9301920545000001	0.8189084055	Mouse brain DDA	DeepPhospho
@TE2LVIPSTR.2	0.9827399341	0.8986509969	Mouse brain DDA	DeepPhospho
@VSEGPRPFAPVFFQ2DDK.2	0.8127164738	0.7362021951000001	Mouse brain DDA	DeepPhospho
@SPSGGEHAPSED2GK.3	0.9649334041000001	0.8540256239	Mouse brain DDA	DeepPhospho
@KAD2RSE2PTCK.2	0.9059409788	0.7742632535	Mouse brain DDA	DeepPhospho
@DKEETEGNES2EAT2PVNAIYSLA.3	0.6698823708	0.5489231133	Mouse brain DDA	DeepPhospho
@SSVDIQSPEGGDNSVPLSSIEQTPNEES2NV.3	0.8599629157	0.7306811635	Mouse brain DDA	DeepPhospho
@SR2E2ETSTMAAK.2	0.97482493	0.9006276157	Mouse brain DDA	DeepPhospho
@VGGYA3SPS2PK.2	0.548526042	0.4982401878	Mouse brain DDA	DeepPhospho
@DNYVPEVSALDQEIIEVDPDTK.3	0.9868236716000001	0.9052053223000001	Mouse brain DDA	DeepPhospho
@G2VGPAP2LSELDLRPPSPINLSR.3	0.9899174711000001	0.9157758369000001	Mouse brain DDA	DeepPhospho
@QA2VTYQKPDK.3	0.7977041195	0.6973749413	Mouse brain DDA	DeepPhospho
@LLPEGEETVE2DDDKDER.2	0.9902862172	0.9132373402	Mouse brain DDA	DeepPhospho
@RA2DTLSAEVR.2	0.9846409381000001	0.9107556574000001	Mouse brain DDA	DeepPhospho
@ERFDQ2GK.2	0.8948854725000001	0.7717438244	Mouse brain DDA	DeepPhospho
@A12MA2IL3NTMEELEESR.3	0.9805902356	0.9000522577000001	Mouse brain DDA	DeepPhospho
@3PKD2PGIPPSANAHQLFR.4	0.9935309994	0.9128956031000001	Mouse brain DDA	DeepPhospho
@ANNLHSGDNFQLND2EIER.3	0.914754825	0.7861713847	Mouse brain DDA	DeepPhospho
@SP2PTLGESLAPR.2	0.9742258228	0.8801409471	Mouse brain DDA	DeepPhospho
@AEPSQLDIK.2	0.9850546583	0.8871999002000001	Mouse brain DDA	DeepPhospho
@MQVNAEEVVVGDLVEIK.2	0.9772557089	0.875987936	Mouse brain DDA	DeepPhospho
@1E2D2D2DK2SDHSGLK.3	0.6871358939000001	0.6156922726	Mouse brain DDA	DeepPhospho
@SLFTSQS2GEGEAHQTTE2PTAK.3	0.7558014731	0.6431665947	Mouse brain DDA	DeepPhospho
@NVTESSSFSGGDNPHVLY2PEFRISGAPDK.4	0.8514999167	0.7369382049000001	Mouse brain DDA	DeepPhospho
@VPVHDVTDASK.3	0.8700917638000001	0.7711854185	Mouse brain DDA	DeepPhospho
@RP2AAAK.2	0.9663514663	0.8742641006	Mouse brain DDA	DeepPhospho
@FLESAAADVSDEDEDEDTDGRAK.3	0.9454628903000001	0.8386496064000001	Mouse brain DDA	DeepPhospho
@2L2FE1QPDELLEK.3	0.9778094551000001	0.8796872518000001	Mouse brain DDA	DeepPhospho
@IEWLESHQDADIEDFK.3	0.8228262904	0.7194039520000001	Mouse brain DDA	DeepPhospho
@TH2TS2SIGSGESPFSR.2	0.9678765196	0.8530400751	Mouse brain DDA	DeepPhospho
@DE2KEPIVEVR.2	0.9891969604	0.9143815392	Mouse brain DDA	DeepPhospho
@SH2PSRHD2K.2	0.9892989258	0.9238192669	Mouse brain DDA	DeepPhospho
@VLVLDDTNHER.2	0.9755855365	0.8790657235	Mouse brain DDA	DeepPhospho
@SSSPSSPAAVNHHSSSDISPVSNESTS22PGK.4	0.898366116	0.7497747676000001	Mouse brain DDA	DeepPhospho
@AANK3PPK2PGDPARAAK.4	0.9704830853	0.8504401256	Mouse brain DDA	DeepPhospho
@LCPSFPAS2PK.2	0.9914383994	0.9277893001	Mouse brain DDA	DeepPhospho
@DA2DVEDEKPPLPPR.2	0.9649632889	0.8223425677	Mouse brain DDA	DeepPhospho
@DKF2PTQDRPESSTVLK.4	0.9061953577	0.7649160637	Mouse brain DDA	DeepPhospho
@RA22LNFLNK.2	0.9171955813	0.8289100602	Mouse brain DDA	DeepPhospho
@SDV2DQEEDEESERCPVSINLSK.3	0.9615975964000001	0.8494708269	Mouse brain DDA	DeepPhospho
@AFHAALRN2PINTK.2	0.9670602215	0.8618375674000001	Mouse brain DDA	DeepPhospho
@VYEELLAIPVVR.2	0.959064655	0.8739550724	Mouse brain DDA	DeepPhospho
@KEP2TVSR.2	0.9770793043	0.8771795858	Mouse brain DDA	DeepPhospho
@GLQVDLQ2DGAAAEDIVP2EQSLGQK.3	0.991679403	0.9225732364	Mouse brain DDA	DeepPhospho
*2DSLDNEEKPPAPPLR.3	0.98417484	0.8904467349	Mouse brain DDA	DeepPhospho
@QSQIQNQQSSDLD2DVEDY.2	0.6522114681	0.6436782897000001	Mouse brain DDA	DeepPhospho
@SPSDYSNFDPEFLNEKPQL2FSDK.2	0.9650985310000001	0.8533827703	Mouse brain DDA	DeepPhospho
@SASET23PEHQGGGLLR.2	0.7998742057	0.6513055240000001	Mouse brain DDA	DeepPhospho
@EAELTPENIAAAREE2EPEVKEDVIEK.3	0.9681683036000001	0.853460255	Mouse brain DDA	DeepPhospho
@VKA2PI3NDGEDEFVPSDGLDK.3	0.9916046061	0.9161497518	Mouse brain DDA	DeepPhospho
@IAELEEER.2	0.9925753020000001	0.9436483353	Mouse brain DDA	DeepPhospho
@SPAQPADREEEDDDPNLPIQFSGSK.3	0.9825864613	0.8898401193000001	Mouse brain DDA	DeepPhospho
@HTFSGVASVES22GEAFHVGK.4	0.9288296525	0.7910283323	Mouse brain DDA	DeepPhospho
@RRH2SLPTE2DEDIAPAQR.3	0.6933898472000001	0.6411432650000001	Mouse brain DDA	DeepPhospho
@AP2GETPP2PPLEEEGSPGLSR.3	0.9086560159	0.8073995178000001	Mouse brain DDA	DeepPhospho
@TSISTA2ATV2PASSAESACTR.3	0.9749551706	0.8890320225	Mouse brain DDA	DeepPhospho
@LIDDYGVEEEPAELPEGTSLTVDNKR.3	0.9814205232000001	0.8812708027	Mouse brain DDA	DeepPhospho
@APDR3PPSEEDSAEAER.2	0.9660866199	0.8280609539	Mouse brain DDA	DeepPhospho
@APHWTSASLTEAAAHPH2PEMK.4	0.9273073328	0.8286166277	Mouse brain DDA	DeepPhospho
@RTLP2T22SG2K.2	0.9779705856	0.8832504951	Mouse brain DDA	DeepPhospho
@2PASVDR.2	0.9965258371000001	0.9527543530000001	Mouse brain DDA	DeepPhospho
@SC2IDTSPGTSSLA2PASQR.2	0.9688839809	0.8648775803000001	Mouse brain DDA	DeepPhospho
@PQDVGTLDGDQRHEAK2P2PK.3	0.7194746695	0.6185762061	Mouse brain DDA	DeepPhospho
@DDSHSAED2EDEKDDHK.3	0.9112377292	0.7524570967	Mouse brain DDA	DeepPhospho
@EVAEV2PL2AANMSIAVK.2	0.8828620918000001	0.8073378943	Mouse brain DDA	DeepPhospho
@D2PGLPA2ANAHQLFK.3	0.9909969791000001	0.9200740181	Mouse brain DDA	DeepPhospho
@HFY2S2ESEEEEESHK.3	0.9408839553	0.8344542955	Mouse brain DDA	DeepPhospho
*1D2D2GEQ2EGEPGTAAGPHVFSSK.3	0.9919346176	0.9209821961	Mouse brain DDA	DeepPhospho
@EAGHGPGKDEM3DEELAEGEEEIDHAER.4	0.8622951098	0.7406577931	Mouse brain DDA	DeepPhospho
@RQS2E2DIESV1YTIEAVAK.3	0.9733517260000001	0.8776761405	Mouse brain DDA	DeepPhospho
@VETAEVCSRPQELPQ2PR.2	0.9027940304000001	0.7338573342	Mouse brain DDA	DeepPhospho
@RKRD2E2E2DETPTVPQLK.4	0.9469754511	0.8099233866000001	Mouse brain DDA	DeepPhospho
@DDSPTQTLA2PNACR.3	0.9768263169	0.8787452074000001	Mouse brain DDA	DeepPhospho
@2NPEGAEDR.2	0.9786257022	0.890557365	Mouse brain DDA	DeepPhospho
@ESNSNQCVYAAHN2VVIDECK.2	0.9689909416	0.8782661076	Mouse brain DDA	DeepPhospho
@2PQREPQR.2	0.9922153565	0.9254819199000001	Mouse brain DDA	DeepPhospho
@AAS2EAAPHHQPPPESR.3	0.9401589736	0.8015577898	Mouse brain DDA	DeepPhospho
@SNSS2PVDK.2	0.45368396600000005	0.6186574854	Mouse brain DDA	DeepPhospho
@ISQHGGSST2LSSTK.2	0.894417023	0.770348227	Mouse brain DDA	DeepPhospho
@DAYS2FGSR.2	0.9728330583	0.8723950762	Mouse brain DDA	DeepPhospho
@ERPGS3GEGDLVSLR.3	0.9752792851000001	0.8688622462000001	Mouse brain DDA	DeepPhospho
@DVGSTETSQDGDA222EGEMR.2	0.8120544878	0.7306811635	Mouse brain DDA	DeepPhospho
@VAGPDP2PEDSPNQR.3	0.8581400448000001	0.7326006743	Mouse brain DDA	DeepPhospho
@DLE2L2PR.2	0.9861757453000001	0.9089398231	Mouse brain DDA	DeepPhospho
@EVEETDE1DQVELVDFDPNQER.3	0.9937593203	0.9258705577	Mouse brain DDA	DeepPhospho
@TV2QESLTPGKLEINFEQLLR.3	0.9543303823	0.8287036747000001	Mouse brain DDA	DeepPhospho
@2FDGNTLLNR.2	0.9818042844	0.8967960029	Mouse brain DDA	DeepPhospho
@Y2P2QNSPIHHIPSR.4	0.9721028205000001	0.872695595	Mouse brain DDA	DeepPhospho
@ANDDLADAGLEK.2	0.9408857039	0.8351620929	Mouse brain DDA	DeepPhospho
*1EEN1EEGQTQK.2	0.9435810809	0.83590831	Mouse brain DDA	DeepPhospho
@2R2S2IS2IDK.2	0.7464458908	0.6881196175000001	Mouse brain DDA	DeepPhospho
@VSAEGEAR2V2PGV3QAVVEEHCASPEEK.4	0.7335478363	0.6869789759	Mouse brain DDA	DeepPhospho
@FYDSN3VK.2	0.7876139315	0.6725370911	Mouse brain DDA	DeepPhospho
@PADRKEDESQTEDPST2PSPGTR.3	0.9280800387	0.7953256217	Mouse brain DDA	DeepPhospho
*2GGGPSGGGPGGSGR.2	0.9843680216	0.906357395	Mouse brain DDA	DeepPhospho
@TAFDEAIAELDTLSEESYK.3	0.9793913396	0.8903973299	Mouse brain DDA	DeepPhospho
@VAL2EEEEEER.2	0.9713252664	0.8919558937000001	Mouse brain DDA	DeepPhospho
@AEEEGKG2QEEAGR.3	0.8236162689000001	0.6968367793	Mouse brain DDA	DeepPhospho
@RAG2VDVPKPNK.3	0.9788628685	0.8926866955	Mouse brain DDA	DeepPhospho
@VAGSEGSSSTLVDYTSTSSTGG2PVRK.3	0.8475527511000001	0.7193744114	Mouse brain DDA	DeepPhospho
*2TRVAHPQDPHHSSEK.2	0.9685206104	0.8585081633	Mouse brain DDA	DeepPhospho
@GAGQQQ2QE1MEVDR.2	0.9470674343000001	0.8497569929000001	Mouse brain DDA	DeepPhospho
@VV2ST2EEEEAFTEK.2	0.9727853221	0.8848662332	Mouse brain DDA	DeepPhospho
@AVPNVDAGSII2DTER.2	0.9493660276	0.8329341041	Mouse brain DDA	DeepPhospho
@ST2ESSASFPR.2	0.8827171170000001	0.7493075636000001	Mouse brain DDA	DeepPhospho
@KR2LCS2LDGLGK.3	0.8439455424000001	0.7520688384	Mouse brain DDA	DeepPhospho
@DLDFANDASK.1	0.8737921708	0.7571579744	Mouse brain DDA	DeepPhospho
@RD2ESESDETPTVPQLK.3	0.9912954901000001	0.9244653411	Mouse brain DDA	DeepPhospho
@RPEAVQN3SVDA2EDQK.2	0.9430645503	0.8274622309	Mouse brain DDA	DeepPhospho
@DLL2NEDSVEEVSK.2	0.7635642377	0.7356722673	Mouse brain DDA	DeepPhospho
@PTFLQL2PGGLR.2	0.9767577618000001	0.8972148453000001	Mouse brain DDA	DeepPhospho
*AESEAE3PG3PGEFESK.2	0.9723184798000001	0.8711863225	Mouse brain DDA	DeepPhospho
@ND2L2SDQSESVRPSPPK.2	0.9633585013	0.8547219143	Mouse brain DDA	DeepPhospho
@2LEEPPK.2	0.4189104252	0.4973096884	Mouse brain DDA	DeepPhospho
@LPLVEQ2PED2GGQDYIETVIPSNQLPSAAFFSETQK.3	0.9739022644	0.8657953395	Mouse brain DDA	DeepPhospho
@LEEAPLV3K.3	-0.370445375	0.0912676919	Mouse brain DDA	DeepPhospho
@STPE2GE2DKE2VGSSSLGNEGSR.3	0.7485234964	0.6142079966	Mouse brain DDA	DeepPhospho
@R2PTSSAIPFQ2PR.2	0.9418816888	0.8128995276000001	Mouse brain DDA	DeepPhospho
@SDCQPN2PTESCSSK.2	0.9735444511	0.8875761867	Mouse brain DDA	DeepPhospho
@GDQV2QNGLPAEQG2PR.2	0.9596722369	0.832413454	Mouse brain DDA	DeepPhospho
@EHYPVSSPS2P2PPAQPGGVSR.2	0.9522650978	0.8113896384	Mouse brain DDA	DeepPhospho
@PA2PVLR.2	0.9877469029	0.9152276194000001	Mouse brain DDA	DeepPhospho
@TGSSPNSVSS2PTNSAITQLR.3	0.9222292194	0.8095838882	Mouse brain DDA	DeepPhospho
@R22SEL2PEVVEK.2	0.9568925454	0.8413644454	Mouse brain DDA	DeepPhospho
@HVIAEQEVMETNQVE2IEP2ENET2K.3	0.8617630112	0.7334515072000001	Mouse brain DDA	DeepPhospho
@SNSLDDSTEDVQ2MDV2PVSK.3	0.8579477644	0.7501679778	Mouse brain DDA	DeepPhospho
@T2PTVATQTGASVTSTR.2	0.9874353553	0.9134350173	Mouse brain DDA	DeepPhospho
@SVSTP2EAGSQDSGDGAVGSR.2	0.8821502297	0.7896148815	Mouse brain DDA	DeepPhospho
@APSSHF2A2EESMDFLDK.3	0.7851342228	0.694830544	Mouse brain DDA	DeepPhospho
@FAD2DADGD.1	0.888581923	0.7682953567	Mouse brain DDA	DeepPhospho
@GVEPSP2PIK.2	0.9656015117000001	0.8669287145000001	Mouse brain DDA	DeepPhospho
@EQVVTPPAA2DIPAD2PAPAPPGPTGSAGPPGPPGPR.4	0.9465525594	0.8113268766	Mouse brain DDA	DeepPhospho
@HN2ASVENVSLR.3	0.9624952673	0.8509072252000001	Mouse brain DDA	DeepPhospho
@L2PGEALPSVVQGVAEK.2	0.9927268432	0.9158716778	Mouse brain DDA	DeepPhospho
@ARA2PSA2PADPGLPEGSER.3	0.9909940749	0.9207920844	Mouse brain DDA	DeepPhospho
@VVNGPA2PSESTSEEPGSQPEH2PSR.3	0.7455867479	0.6200631763000001	Mouse brain DDA	DeepPhospho
*22SEEVSWISWFCGLR.2	0.9528894743	0.8389487497	Mouse brain DDA	DeepPhospho
@VDNLTYRT2PDTLR.2	0.9581042818000001	0.8315503078	Mouse brain DDA	DeepPhospho
@TQDQQEYYVT3PGAEVEDPQK.3	0.9787426991	0.8899373451	Mouse brain DDA	DeepPhospho
@LP2PTAAPQQSASQATPVTQGQGR.3	0.9773142671	0.8594312254	Mouse brain DDA	DeepPhospho
@ACQSIYPLHDVFVR.3	0.9832284143000001	0.9028612394000001	Mouse brain DDA	DeepPhospho
@KDAHE2Q2LK.2	0.5458111063000001	0.5805031380000001	Mouse brain DDA	DeepPhospho
@DPLGARD2PGR.2	0.9591067373000001	0.8359208131	Mouse brain DDA	DeepPhospho
@IDIIPNPQER.2	0.9953820025000001	0.9419800379000001	Mouse brain DDA	DeepPhospho
@QQQQQQNDVVK.2	0.8420251067000001	0.7731750526000001	Mouse brain DDA	DeepPhospho
@LF2QGQDVSDK.2	0.9731621968	0.8775347461	Mouse brain DDA	DeepPhospho
@AEGTLR2AK2EESLTSLHAVDGDSK.3	0.9372654983	0.8143286878	Mouse brain DDA	DeepPhospho
@SL3EVCLR.2	0.5645544261000001	0.490100272	Mouse brain DDA	DeepPhospho
@DAHSTLLSK.3	0.9623996759000001	0.8617258844000001	Mouse brain DDA	DeepPhospho
@GVVVATGDR.2	0.9985153403	0.9693290877	Mouse brain DDA	DeepPhospho
@KE2LENKK.2	0.9479934989000001	0.8565468744	Mouse brain DDA	DeepPhospho
@LT2EDSDLR.2	0.9661746731	0.8933154713	Mouse brain DDA	DeepPhospho
@SDPLAHVA22SQSR.2	0.8757017433000001	0.7340618225000001	Mouse brain DDA	DeepPhospho
@TGNAYL3AELSTPDG2VADGEILDNK.2	0.9154942829	0.8276874564000001	Mouse brain DDA	DeepPhospho
@AAV3PGKK.2	0.9366668595000001	0.8214864984	Mouse brain DDA	DeepPhospho
@LHVDPENFR.2	0.9729657518	0.8690211430000001	Mouse brain DDA	DeepPhospho
@PDAAP2IDLFGTDAFS2PPR.2	0.9375389678	0.8171936866	Mouse brain DDA	DeepPhospho
@ELNNVCEPVVTQPK.2	0.9544262838	0.8463774817	Mouse brain DDA	DeepPhospho
@QGEEPEGATESTGNQESCPPGIPDTGSASRPDTPGTAQK.3	0.9730832429	0.8586619658	Mouse brain DDA	DeepPhospho
*AAAVAAAGAGEPL2PEELLPK.2	0.9380266856	0.8021295905	Mouse brain DDA	DeepPhospho
@LTLEDQA3FIK.2	0.9327811338	0.8385928589	Mouse brain DDA	DeepPhospho
@AL2DV3DEEEVQVDPR.2	0.9856500808	0.8770802729	Mouse brain DDA	DeepPhospho
@DDSLDL2PQGR.2	0.9812739087000001	0.8998641049	Mouse brain DDA	DeepPhospho
@2PGPS2PK.2	0.9888829426	0.9217722972	Mouse brain DDA	DeepPhospho
@RQLHGESP3R.3	0.8076403673	0.7071752192	Mouse brain DDA	DeepPhospho
@2DVPVYLK.2	0.9964337189	0.9497975546	Mouse brain DDA	DeepPhospho
@AL2NLSSR.2	0.9903453245	0.9162905771000001	Mouse brain DDA	DeepPhospho
@ASGGS2PNQASK.2	0.9131060902	0.7862242238	Mouse brain DDA	DeepPhospho
@LP2PVTQVNAPSSK.2	0.9586195203000001	0.8454639534	Mouse brain DDA	DeepPhospho
@WGEAGAEYVVESTGVFTTMEK.3	0.9703007357000001	0.8751600791	Mouse brain DDA	DeepPhospho
@2LTR2PPAIR.2	0.9955273794	0.9265309516	Mouse brain DDA	DeepPhospho
@ADTTTPTPTAILAPG2PASPPGSLEPK.3	0.9719151716000001	0.8616281937	Mouse brain DDA	DeepPhospho
@GCI2PQVELPPYLER.2	0.992753831	0.9121837930000001	Mouse brain DDA	DeepPhospho
@TTR3PEV2GYTYEK.3	0.7397811931	0.6874819245	Mouse brain DDA	DeepPhospho
@ES2PSNSPSPQGFR.2	0.9890030593	0.9125166794	Mouse brain DDA	DeepPhospho
@2ITQKDEEEDGK.3	0.8563506025000001	0.7220724499000001	Mouse brain DDA	DeepPhospho
@TN21SSSGLGSPNR.2	0.8417131502	0.7202767742	Mouse brain DDA	DeepPhospho
@RQPPV2PLTL2PGPEAHQGFSR.4	0.8697293286000001	0.7648370043	Mouse brain DDA	DeepPhospho
*AG2PDQEGFFNLLTHVQGDR.3	0.5585682932	0.5162158797	Mouse brain DDA	DeepPhospho
@M1VGNNLK.2	0.9902358844	0.9131424290000001	Mouse brain DDA	DeepPhospho
*AEAGPQAPPPPG3PSR.2	0.9386299139000001	0.8194867898	Mouse brain DDA	DeepPhospho
@EGTQASEGYFSQ2QEEEFAQSEEPCAK.2	0.9806907218	0.8602447294000001	Mouse brain DDA	DeepPhospho
@IEHEL2R.2	0.9928203569	0.9308335913	Mouse brain DDA	DeepPhospho
@GPEGS2PEAVPGDATIPR.2	0.9924863096000001	0.9151284963	Mouse brain DDA	DeepPhospho
*ASTEGANNMPK.2	0.9774083572000001	0.8817276285000001	Mouse brain DDA	DeepPhospho
@VRYDS2NQVK.3	0.051473411600000005	0.37421412190000003	Mouse brain DDA	DeepPhospho
@2R2RA2PVSR.2	0.9742634247	0.8715980311	Mouse brain DDA	DeepPhospho
@WR2LG2LSQGSANATVLDVAQTGGHK.3	0.9753305484	0.8637871026	Mouse brain DDA	DeepPhospho
@SP2GPVK2PPLSPVGT3PVK.3	0.9199072269	0.7804095889	Mouse brain DDA	DeepPhospho
@KG2I2DG2NILDEVTFPAR.3	0.9913814843000001	0.9305566367	Mouse brain DDA	DeepPhospho
@SG2EDE1K.2	0.8638417777	0.7900563015000001	Mouse brain DDA	DeepPhospho
@2VIDPIPAPVGDSNVDSGAK.3	0.9551254990000001	0.8245351723000001	Mouse brain DDA	DeepPhospho
@GLSA2TVDLSSSS.2	0.7960888991	0.6819351469	Mouse brain DDA	DeepPhospho
@VKA2PITNDGEDEFVP2DGLDK.3	0.9809719995	0.8738732999000001	Mouse brain DDA	DeepPhospho
@VPALA2PAGSLPDHVR.3	0.9815922314000001	0.8843368651	Mouse brain DDA	DeepPhospho
@TP3PEPFDSETRK.3	0.9386724496000001	0.8271560677	Mouse brain DDA	DeepPhospho
@SQFTITPGSEQIR.2	0.9910193425	0.9255501839	Mouse brain DDA	DeepPhospho
@LQSIGTENTEENR.2	0.986962313	0.9012981600000001	Mouse brain DDA	DeepPhospho
@LDAIHSEV213FK.2	0.6838745709	0.6485347439	Mouse brain DDA	DeepPhospho
@SR2PSPAPEK.2	0.9742036992	0.8884591404000001	Mouse brain DDA	DeepPhospho
@TQQSPV2NGSPELGIK.2	0.7609285857	0.6681925596	Mouse brain DDA	DeepPhospho
@ILDA3DQE2LELKPTSR.3	0.9507782631	0.835828985	Mouse brain DDA	DeepPhospho
@VVAGVATALAHKYH.4	0.5697756074	0.7041221626	Mouse brain DDA	DeepPhospho
@3PQPEEGATYEGIQK.2	0.9911218118	0.9219402724	Mouse brain DDA	DeepPhospho
@NLQ2LDPSHR.3	0.9928141904000001	0.8976982235000001	Mouse brain DDA	DeepPhospho
@GL2LQSNRIEK.2	0.9826588247	0.9059206044	Mouse brain DDA	DeepPhospho
@2VSTPSEAGSQDSGDGAVGSR.2	0.9135715787	0.7508436352000001	Mouse brain DDA	DeepPhospho
@1GPSSSPIPSP2P2PTDSKR.3	0.9560474646	0.8422435666	Mouse brain DDA	DeepPhospho
@PLE2PTSPVSNETTSSFKK.3	0.6917470742	0.6332100762	Mouse brain DDA	DeepPhospho
@SADECDGGSTPRPPEDSL2GD2DVDTASTISLLSGK.3	0.8991376916	0.7773265554000001	Mouse brain DDA	DeepPhospho
@SPA2PLNNQGIPTPAQLTK.2	0.9891880081000001	0.9052575164000001	Mouse brain DDA	DeepPhospho
@AEAEAEAT3PIELISR.2	0.9160585232	0.7914809082	Mouse brain DDA	DeepPhospho
@KPDS1VTN22TENEA.2	0.8622767004	0.7371988525000001	Mouse brain DDA	DeepPhospho
@EKPEGHGQ2SER.2	0.9882345725	0.9119566987000001	Mouse brain DDA	DeepPhospho
@TSLG2LKR.2	0.9775850042	0.8860577408	Mouse brain DDA	DeepPhospho
@TEYQATHG2R.3	0.8127875537	0.7157126142	Mouse brain DDA	DeepPhospho
@VQSLEGEKL2PK2DISPLTPR.2	0.8903540435	0.7310165068000001	Mouse brain DDA	DeepPhospho
@KGSLD2DNDDEK.2	0.9293001057	0.8187512163	Mouse brain DDA	DeepPhospho
@KL2VGGDSDPPLK.2	0.9946761691	0.9368992926	Mouse brain DDA	DeepPhospho
*SGG2ADYNSR.2	0.9545110404	0.8619888466000001	Mouse brain DDA	DeepPhospho
@GS2MGVRN2PQALR.3	0.9529897253	0.8231467656	Mouse brain DDA	DeepPhospho
@SVEERDVINR2PTQLQLGK.2	0.8558411165	0.703372796	Mouse brain DDA	DeepPhospho
@VAGPDP2PED2PNQR.2	0.9782641159000001	0.892473622	Mouse brain DDA	DeepPhospho
@ASADN2PGRG2RDGSTGSSLEPELEER.3	0.6839023068	0.5780372879	Mouse brain DDA	DeepPhospho
@GGQEPAGAG2P2PPEDRNTK.3	0.9399838273000001	0.7989245811	Mouse brain DDA	DeepPhospho
@HAFSPVA2VESA2GETLHSPK.4	0.9148557684	0.7963638863	Mouse brain DDA	DeepPhospho
@T2PTPSVFVELGEEELEAVTARPEAVER.3	0.9558282954	0.8255747081	Mouse brain DDA	DeepPhospho
@KQNP2PGAR.2	0.9853305182000001	0.9018372802	Mouse brain DDA	DeepPhospho
@NL2FEIK.1	0.9485757403	0.8226418818000001	Mouse brain DDA	DeepPhospho
@AV2EVVRPASTPPI1ASAIKDEDDEER.3	0.8688248287	0.7461568733	Mouse brain DDA	DeepPhospho
@LFRQQ2VPAPSSFD2PVQHLLEEK.3	0.9603453004	0.8595624409	Mouse brain DDA	DeepPhospho
@DKG2PHSEG2DRYR.2	0.9306193620000001	0.7852914856000001	Mouse brain DDA	DeepPhospho
@LPEPEALDLPDDLKLDSEDK2GGED3DNEEAEEENPLEIK.3	0.8912866025	0.7857372124	Mouse brain DDA	DeepPhospho
@LLEGEENR.2	0.9924605718	0.9295822627	Mouse brain DDA	DeepPhospho
@TTGIV1DSGDGVTHTVPIYEGYALPHAILR.4	0.9388688212	0.7617859777	Mouse brain DDA	DeepPhospho
@RKG2G2EQEGEEEEGGER.3	0.9364270178	0.8070334576	Mouse brain DDA	DeepPhospho
@IS2FENFGSSQLPDR.2	0.9828887229000001	0.8993299272	Mouse brain DDA	DeepPhospho
@DA2PPG2EPEIDRLSAIR.3	0.9286227409000001	0.792817709	Mouse brain DDA	DeepPhospho
@RTV2QSS2LK.2	0.9314442343	0.8371710602	Mouse brain DDA	DeepPhospho
@2LRR2L2GSSPCPK.2	0.9566486582	0.8417285988000001	Mouse brain DDA	DeepPhospho
@LTNSGL3DPK.2	0.6684838324	0.5864648307	Mouse brain DDA	DeepPhospho
@SQDQD2EAHELSR.3	0.9464420423000001	0.8363580021	Mouse brain DDA	DeepPhospho
@YVGVSSD2VGGFR.2	0.9605602173000001	0.8579322929000001	Mouse brain DDA	DeepPhospho
@KPSSDSQPS2PR.2	0.9857039461	0.9041446224	Mouse brain DDA	DeepPhospho
@EG2TPEDDFPSSSGNGNK.2	0.9729353042000001	0.8626604819	Mouse brain DDA	DeepPhospho
@NSP3FK2FEEK.3	0.9328935806	0.8671270841000001	Mouse brain DDA	DeepPhospho
@LA2P1KPVPGTPPSSK.3	0.9782154303	0.8679492871000001	Mouse brain DDA	DeepPhospho
@SPSEG3DEK.2	0.9370201501000001	0.8376896233000001	Mouse brain DDA	DeepPhospho
@DSFG2GDRK.3	0.9378965011	0.8133907131	Mouse brain DDA	DeepPhospho
@GEGPAVPGD3PPP3PR.3	0.5811661361	0.5118474045	Mouse brain DDA	DeepPhospho
@ASVPEGFL2ELTQQLAQATGK.3	0.9040518682	0.7833494921	Mouse brain DDA	DeepPhospho
@QT2ENEAQNK.2	0.46338313070000003	0.4609590422	Mouse brain DDA	DeepPhospho
@GSY1EVEDNR2QVE3EDLILK.2	0.9151974354	0.7976949005	Mouse brain DDA	DeepPhospho
@SLSGSTN3V2SEGVTK.2	0.9010497036	0.7848093502	Mouse brain DDA	DeepPhospho
@SN3P2PLNLSSTSSK.3	0.9536669314	0.8378121304	Mouse brain DDA	DeepPhospho
@EERESEQT2FSDQNPR.3	0.9532673538	0.8538579333	Mouse brain DDA	DeepPhospho
@Y2LEGGR.2	0.9792295351	0.892860761	Mouse brain DDA	DeepPhospho
@HFHVPDTGVK.3	0.9146144078	0.8008064121	Mouse brain DDA	DeepPhospho
@TQESCGIAPLTPSQ2PKPEAR.3	0.9435275939000001	0.8176586327	Mouse brain DDA	DeepPhospho
@TA2LSNQECHLYPR.2	0.9730675750000001	0.8784203371	Mouse brain DDA	DeepPhospho
@HLTDAYFK.2	0.9557315757	0.8673191357000001	Mouse brain DDA	DeepPhospho
@SS2PSEQESN2TYDR.2	0.9110741436	0.7944796268000001	Mouse brain DDA	DeepPhospho
@FQ2EEQQQTEDELQDK.3	0.9424926943	0.8423122669	Mouse brain DDA	DeepPhospho
@AGDGSEHCS2PDLR.3	0.9878216377000001	0.9091829115000001	Mouse brain DDA	DeepPhospho
@NH2LEEEFER.3	0.9626189625	0.8669334672000001	Mouse brain DDA	DeepPhospho
@DLSLEEIQKK.3	0.9453575892	0.8201953270000001	Mouse brain DDA	DeepPhospho
@VFNLYPR.2	0.98647978	0.9079440764000001	Mouse brain DDA	DeepPhospho
@2PKPGPAPHDQELGFFLETGLQR.4	0.873173587	0.7231672534	Mouse brain DDA	DeepPhospho
@TIDFDAY2VGRR.3	0.9799620645	0.8842925638	Mouse brain DDA	DeepPhospho
@2PLSVQK.2	0.9847919454	0.9112526485	Mouse brain DDA	DeepPhospho
@KDSGSSSVFAE2PGGK.2	0.9691733677000001	0.8760965834000001	Mouse brain DDA	DeepPhospho
@AQLSPP2DQESPPSSETSIR.2	0.9609225709	0.843843121	Mouse brain DDA	DeepPhospho
@KK2PATPQAK.3	0.9787885470000001	0.8821136291	Mouse brain DDA	DeepPhospho
@NSSLSSLSDIDQENNNNK.2	0.9115584808	0.7777533663	Mouse brain DDA	DeepPhospho
@LK2EDELRPDVDEHTQK.4	0.7634806368	0.6151323109	Mouse brain DDA	DeepPhospho
@GSHTNSINI2PFPFSSVK.3	0.9419376563	0.8003849894	Mouse brain DDA	DeepPhospho
@GRA2PGGVSTS2SDGK.2	0.987556427	0.9064257633	Mouse brain DDA	DeepPhospho
@TEEER3PNHDGGK.3	0.9504113665	0.8305285305000001	Mouse brain DDA	DeepPhospho
@ACVIHGTDLK.2	0.9469372732	0.839342643	Mouse brain DDA	DeepPhospho
@SS2AGKESPK.2	0.2091293754	0.3553643935	Mouse brain DDA	DeepPhospho
@SG22PGLRDGSG3PSR.2	0.9406717316000001	0.8043873854	Mouse brain DDA	DeepPhospho
*1DCCTESAC2KPDDDILDIPLDDPGANAAAAK.3	0.9864018547000001	0.8922913793	Mouse brain DDA	DeepPhospho
@GGQEPAGAG2PSPPEDR.3	0.9889015950000001	0.9190894273	Mouse brain DDA	DeepPhospho
@SP2VEHDEASDLEVR.3	0.9539898078000001	0.8561528864	Mouse brain DDA	DeepPhospho
@RG2DASDFDLLETQSACSDTSESSAAGGQGSSR.4	0.9892433471000001	0.9125344094000001	Mouse brain DDA	DeepPhospho
@VDGPR2PS4GR2R.2	0.9963805458	0.9477482797000001	Mouse brain DDA	DeepPhospho
@QEQDYW2E2DKEEADTPSTPK.2	0.9274623859000001	0.7768692363	Mouse brain DDA	DeepPhospho
@IPVPEDK.2	0.9792233376	0.8775790095	Mouse brain DDA	DeepPhospho
@DV2DERLSPAK2PSLSPSPP2PIEK.4	0.9443563773	0.7969749037	Mouse brain DDA	DeepPhospho
@RH2GQDVHVVLK.4	0.5925293011	0.5679644285000001	Mouse brain DDA	DeepPhospho
@YYPTEDVPR.2	0.9939652091000001	0.9166048891	Mouse brain DDA	DeepPhospho
@E1VELPLRHPALFK.4	0.7306655748	0.5891656013000001	Mouse brain DDA	DeepPhospho
@IFAPNHVVAK.2	0.9862849217	0.9086090048000001	Mouse brain DDA	DeepPhospho
@EELSA2GK.2	0.9794047329000001	0.8998863884	Mouse brain DDA	DeepPhospho
@GQR2PEDSQTDSPVETPQPR.3	0.9890557231	0.914766999	Mouse brain DDA	DeepPhospho
@2QEMVHLVNK.2	0.8781891381	0.7763686024	Mouse brain DDA	DeepPhospho
@2LGSGESESESRPGK.2	0.9714505623	0.8759291394000001	Mouse brain DDA	DeepPhospho
@RA2DSLSAR.2	0.9717747534000001	0.8775430846000001	Mouse brain DDA	DeepPhospho
@VC2IDLEIDSLSSLLDDMTK.2	0.85331186	0.7965260084	Mouse brain DDA	DeepPhospho
@SYIV12PE2PVK.2	0.9529844403000001	0.8292679811	Mouse brain DDA	DeepPhospho
@VQEAVEENR.2	0.9917331606	0.9236601899	Mouse brain DDA	DeepPhospho
@LENELR2TK.3	0.6700122668	0.6124897487000001	Mouse brain DDA	DeepPhospho
@2KPAG2DGERR.3	0.9934714155000001	0.9347115024	Mouse brain DDA	DeepPhospho
@GAGQQQ2QE1MEVDR.3	0.9576380672	0.8371071790000001	Mouse brain DDA	DeepPhospho
*ALFPAFADV2EA2GDGAFRK.3	0.9642510829000001	0.8292215928000001	Mouse brain DDA	DeepPhospho
@AD2F2EGDDLSQGHLAEPCFLR.2	0.9880004510000001	0.9046918249	Mouse brain DDA	DeepPhospho
@DRIELLQDAEPLDFNAETF3DE2LEPESGR.3	0.9881487263000001	0.9090482239000001	Mouse brain DDA	DeepPhospho
@TDEGPDTPSYNRDN2I2PE2DVDTASTISLVTGETERK.4	0.9277899562	0.7837500068000001	Mouse brain DDA	DeepPhospho
@2PPEMLESDCP2PLELK.2	0.9391564493000001	0.8061239231	Mouse brain DDA	DeepPhospho
@LPFPIIDDK.2	0.9756212726000001	0.8819252012000001	Mouse brain DDA	DeepPhospho
@H2P1KPGEK.3	0.9366573925	0.81962586	Mouse brain DDA	DeepPhospho
@DNPGVVTCLDEAR.2	0.9627345801	0.8381059993000001	Mouse brain DDA	DeepPhospho
@IL2DEQLL2TER.2	0.9325538983	0.8102556942	Mouse brain DDA	DeepPhospho
@SV2ESHTPCPSESTGDTVPLQR.3	0.9923550299	0.9259277321	Mouse brain DDA	DeepPhospho
@TLP2PPPEEAHLPLAGQVPSQLYAASLLQR.3	0.9727025591	0.8593848086	Mouse brain DDA	DeepPhospho
@VT2EPEAVSER.2	0.9979261516000001	0.9616367034000001	Mouse brain DDA	DeepPhospho
@LFDD2DERG3VGNVK.3	0.9832542723000001	0.9018407427	Mouse brain DDA	DeepPhospho
@RQ2ESIAAPPVASEDMDK.3	0.9908174994000001	0.9219622997	Mouse brain DDA	DeepPhospho
@EKEEGEEEEGAEEEEAAKDE2EDTK.3	0.8582990572	0.7271682074	Mouse brain DDA	DeepPhospho
@SP3HASPQHTQTEK.2	0.5538141588000001	0.5313737011	Mouse brain DDA	DeepPhospho
@SL2DPKPL2PTAEESAK.3	0.9084770129	0.7710921295000001	Mouse brain DDA	DeepPhospho
@TNS1SSSGLG2PNR.2	0.9500333618000001	0.8492919329	Mouse brain DDA	DeepPhospho
@EEEPTGWEEP2PESIR.2	0.9272027610000001	0.7952179324	Mouse brain DDA	DeepPhospho
@VMTIPYQPMPAS2PVICAGGQDR.2	0.9003845833	0.7989965448	Mouse brain DDA	DeepPhospho
@2TDSEPDK.2	0.9739951115000001	0.8785891661	Mouse brain DDA	DeepPhospho
@GEATAERPGEAAVA22P2K.3	0.9252007807	0.7879130261	Mouse brain DDA	DeepPhospho
@DHRPETPGIK.3	0.7833824681	0.6757070958	Mouse brain DDA	DeepPhospho
@GYFEYIEENK.2	0.9751957186	0.8947433793	Mouse brain DDA	DeepPhospho
@TSVPESIASAGTG2PSK.2	0.9671317284000001	0.8647389559	Mouse brain DDA	DeepPhospho
@VLDTPL2EGDEPTTLPAQRDLGHTVQ1EGYLGRK.4	0.9884413748	0.9032151380000001	Mouse brain DDA	DeepPhospho
@DTQDRLQDRDTEIDDLK.3	0.9735022346000001	0.8685157754	Mouse brain DDA	DeepPhospho
@AAS2PNLSNGETESVK.2	0.9781944333	0.8823669816	Mouse brain DDA	DeepPhospho
@KGEARC22EDDDSK.2	0.7898787918	0.66610791	Mouse brain DDA	DeepPhospho
@R2SH2EDFSR.3	0.8765842805	0.7635359671	Mouse brain DDA	DeepPhospho
@AEG2PPEK.2	0.9676542755	0.860034739	Mouse brain DDA	DeepPhospho
@GTPSGTPAT2PPPAPPCPQDDCVHGSAAQASATAPR.4	0.9775581832	0.8710187646	Mouse brain DDA	DeepPhospho
@ITSCIFQLLQEAGIK.2	0.9781464043	0.8905331843000001	Mouse brain DDA	DeepPhospho
@GEALSSSVYRNASPYGSLNNIADGLSSLTEHFSDLTLTSEARK.4	-0.1055600485	0.2839705511	Mouse brain DDA	DeepPhospho
@SPAPDAPTDTA2PPNVSPSSSSPASPATGHTR.3	0.9576532608	0.8359337525	Mouse brain DDA	DeepPhospho
@DTASLST3PSESPR.2	0.2439696809	0.3958687054	Mouse brain DDA	DeepPhospho
@TEATQGLDYVPSAG3I2PTS2LEEDK.3	0.9373372954	0.8483660154	Mouse brain DDA	DeepPhospho
@2R2CHDLSVL.2	0.8888106060000001	0.7859116858	Mouse brain DDA	DeepPhospho
@AV2VEAAER.2	0.9728396888	0.8757544858	Mouse brain DDA	DeepPhospho
@EPGSSGPQNL2GPGGR.2	0.8969675355000001	0.7712653886	Mouse brain DDA	DeepPhospho
@AEEEECENDGVGGSLLCSYG3PPDSPGNLLSFPR.3	0.9905198578000001	0.9175552625000001	Mouse brain DDA	DeepPhospho
@ESSTAAPSGAGNVASGSGNNSGGPSLLVPLPVNPPSSPTPSFSEAK.4	0.9899734984	0.9148540270000001	Mouse brain DDA	DeepPhospho
@EPTP2IA2DI2LPIATQELR.3	0.9960575387	0.9412615162	Mouse brain DDA	DeepPhospho
@SSGRN2PSAASTSSNDSK.3	0.9660444445	0.8576474361	Mouse brain DDA	DeepPhospho
@EDELHPELE2LDGDLDPGLPSTEDVILK.3	0.9929625675	0.9275165811	Mouse brain DDA	DeepPhospho
@GIHNFRA2GDYDNDCTNPITPLCTQPDQVIK.4	0.879845045	0.7157539937	Mouse brain DDA	DeepPhospho
@2R2VDK2DEELQFPK.2	0.9234950431000001	0.8150606754	Mouse brain DDA	DeepPhospho
@GG22GEELEDEEPVK.2	0.9594853125	0.8519250941000001	Mouse brain DDA	DeepPhospho
@SPPDQ2AVPNTPP2TPVK.2	0.8679397188	0.7092162125	Mouse brain DDA	DeepPhospho
@QN2AGPQR.2	0.9922811735	0.9276727221000001	Mouse brain DDA	DeepPhospho
@LSNEPLDNFE2PD.2	0.8697464723	0.7441569749	Mouse brain DDA	DeepPhospho
@2PDSTANVR.2	0.9942317467	0.9401004363000001	Mouse brain DDA	DeepPhospho
@HSP3EDDESAK.2	0.9919974089	0.9261064174	Mouse brain DDA	DeepPhospho
@TSVHGVSFDI2FDK.3	0.9551136776	0.8553517526000001	Mouse brain DDA	DeepPhospho
@ILEQQNSSR3LEK.3	0.9173420157000001	0.7779645709	Mouse brain DDA	DeepPhospho
@GSPVRQ2FR.2	0.9792700199000001	0.890908617	Mouse brain DDA	DeepPhospho
@PK2PL1PAK.3	0.9664555739	0.8676022281	Mouse brain DDA	DeepPhospho
@2MELIDVAVEK.2	0.9806868388000001	0.9000466702000001	Mouse brain DDA	DeepPhospho
@SCSHQT2APSLK.3	0.8546990849	0.7408070517	Mouse brain DDA	DeepPhospho
@SAPPAGDEPLAE3ESE2EAELAGFSPVVDVK.3	0.977868331	0.8831076303000001	Mouse brain DDA	DeepPhospho
@TL3SG2RE2NISSK.3	0.9771085982000001	0.8776455470000001	Mouse brain DDA	DeepPhospho
@DLPLAAVDL2TGG2QLLSNLDEEYQR.2	0.9737125521000001	0.8770389503	Mouse brain DDA	DeepPhospho
@2K2PPLRR.3	0.9857480714	0.9046315485	Mouse brain DDA	DeepPhospho
@IGSISDSGASETSL2PPS2PPSRPR.3	0.9505019704000001	0.8217752067	Mouse brain DDA	DeepPhospho
@SEESR22PNR.2	0.9550929472	0.8287029727	Mouse brain DDA	DeepPhospho
@LFILTEAR.2	0.9912990084000001	0.9347634166000001	Mouse brain DDA	DeepPhospho
@SVS2PS2FT1K.2	0.9577170833	0.8635444507000001	Mouse brain DDA	DeepPhospho
@DDDDIDLFG2DDEEE2EEAK.3	0.768530492	0.7257988494000001	Mouse brain DDA	DeepPhospho
@HAVSEGTKAVTK.2	0.9656817315	0.8591048467	Mouse brain DDA	DeepPhospho
@DS22QEN1VEDCLYETVK.3	0.9825867297	0.9090604803000001	Mouse brain DDA	DeepPhospho
@EPERPVQHEE2IEGEADHSGYAGEVGFR.4	0.7560797609000001	0.6918544219	Mouse brain DDA	DeepPhospho
@D3GILDSIGR.2	0.9576656769	0.8363302449000001	Mouse brain DDA	DeepPhospho
@21DLGSSPSR.2	0.9965778347	0.9499698082	Mouse brain DDA	DeepPhospho
@EESLAREDSPLGSPGSQPG3PDEQPVFGK.3	0.8946718974000001	0.7543728509000001	Mouse brain DDA	DeepPhospho
@GHHGSLGTS2PR.3	0.9203990566	0.8018895283	Mouse brain DDA	DeepPhospho
@AVAGVMITA2HNR.3	0.9800524345	0.8906649974	Mouse brain DDA	DeepPhospho
@2PEDFRH2PEDYR.3	0.9305328396	0.8016153342	Mouse brain DDA	DeepPhospho
@RK2DSNA2FLR.3	0.9359943389000001	0.8014509163	Mouse brain DDA	DeepPhospho
@ELALS2PEDLTQDFEELKR.3	0.9446697677	0.8294055146	Mouse brain DDA	DeepPhospho
@LLIDPNCSGH2PR.2	0.7424509889	0.6406552859	Mouse brain DDA	DeepPhospho
@GEGGCPCESGAGGDASTVAPSASE2PAGSSSTLAR.3	0.8859593275000001	0.7237278601	Mouse brain DDA	DeepPhospho
@TGESAR2EDDAA2GEHDIQIEGVR.2	0.9492891262	0.8684327222	Mouse brain DDA	DeepPhospho
@SGTSTPTTPGSTAI3PGTPP2YSSR.2	0.7843835305	0.6223246519	Mouse brain DDA	DeepPhospho
@RE3DDEGEDD.2	0.947743199	0.8460079495	Mouse brain DDA	DeepPhospho
@SDAAPAASDSKPSSAEPAPS2K.3	0.9530947123	0.8297278236000001	Mouse brain DDA	DeepPhospho
@QAAAQPHTEIPEGITAEEAGIGD3PNQEDQAAGHVTQEPEK.4	0.8136993606	0.6829992144	Mouse brain DDA	DeepPhospho
@ESQSVLIADGDG2EV2DEEEASFPSEERKPGAGEDTPR.3	0.8345053994	0.7233085245	Mouse brain DDA	DeepPhospho
@EE2TGP2PTHTGELAAIEVESK.3	0.9045170068	0.8072737285	Mouse brain DDA	DeepPhospho
@TEAV2PTVSQLSAVFENSEPPGALTSGK.2	0.9977371839	0.9512858244	Mouse brain DDA	DeepPhospho
@GPE2PQK3PPSPAPPSFEEQLR.2	0.9717698636000001	0.8539278289000001	Mouse brain DDA	DeepPhospho
@2PSTTAELVR.2	0.9789123932	0.8981343121	Mouse brain DDA	DeepPhospho
@EEEPSVEEALSK.2	0.9872242509	0.906588872	Mouse brain DDA	DeepPhospho
@ISSQD2PDNYLSGTK.2	0.9885314692	0.9174780149	Mouse brain DDA	DeepPhospho
@LNDLD2D2NLDEEE2EDEFK.2	0.9721473269	0.8926912205	Mouse brain DDA	DeepPhospho
@SELA22DDESENFGR.2	0.9401524173	0.8241674425000001	Mouse brain DDA	DeepPhospho
@SLEETLHNVDLS2DDELPRDEEALED2AEEK.4	0.8269912929000001	0.6790876979	Mouse brain DDA	DeepPhospho
@KH22GEQETSTLP2PPLLTTVEDVNQDNK.3	0.9686646526	0.8643517221	Mouse brain DDA	DeepPhospho
@N2DENSSIGR.2	0.9567767163	0.8727443171	Mouse brain DDA	DeepPhospho
@2PLSGIPVR.2	0.9879083362000001	0.9094635848	Mouse brain DDA	DeepPhospho
@APTPTQSVADHLEEELD1LLHLDAPVQEEGNI2PDQTSR.4	0.8711618629000001	0.7259221912	Mouse brain DDA	DeepPhospho
@NAH2RLESYRPDTDLSR.4	0.9541929093	0.8266345827	Mouse brain DDA	DeepPhospho
@AKPAAQSEEETAT2PAA2PTPQSAER2PSQEPSAPGK.3	0.9477068	0.7997358369	Mouse brain DDA	DeepPhospho
@EQVTNVGGAVVTGVTAVAQKTVEGAGNIAAATGFVK.4	0.9494451109	0.8350677224	Mouse brain DDA	DeepPhospho
@AGDREDITEPAICALR.3	0.9770649548	0.8758245521	Mouse brain DDA	DeepPhospho
@AN2NLTLTDTEHENTETDHPSSLQNHPR.4	0.9285168146	0.7920424636000001	Mouse brain DDA	DeepPhospho
@IV2AQSLAEDDVE.2	0.9438790391	0.8280025178	Mouse brain DDA	DeepPhospho
@VDIITEEMPENALP2DEDDKDPNDPYR.4	0.9536516838	0.8277191029000001	Mouse brain DDA	DeepPhospho
@VSSAPIPCP2P2PAPSAVP2PPK.3	0.9579898101000001	0.8689799152000001	Mouse brain DDA	DeepPhospho
@SLAFPDLSEG22TEDLFQSVKPR.4	0.9376371333	0.8289244985	Mouse brain DDA	DeepPhospho
@GA2PVPESSLTADLLSVDAFAAP2PASTA2PAK.4	0.9182232881	0.770793821	Mouse brain DDA	DeepPhospho
@PLL2P2IDDFLCETK.2	0.9172212624	0.8112723110000001	Mouse brain DDA	DeepPhospho
@2PEGTTVSGYDIMK.2	0.9708549031	0.8619987314	Mouse brain DDA	DeepPhospho
@LSQSVHHGA22EGSLSPDTR.3	0.9611768224	0.8144683652	Mouse brain DDA	DeepPhospho
@G2LF2PR.2	0.9919619587	0.9285279282000001	Mouse brain DDA	DeepPhospho
@3SDSTFQPK.2	0.8404241137	0.7365694316	Mouse brain DDA	DeepPhospho
@TSLPDAPVG12PE2PSDPR.2	0.9970695231000001	0.9498520112000001	Mouse brain DDA	DeepPhospho
@DSGSQVEED3SCSDSK.2	0.4352309881	0.6059998547000001	Mouse brain DDA	DeepPhospho
@GNTEPVAELEATTDPAPCA2PSSAVPTTK.3	0.9936175741000001	0.9319942587000001	Mouse brain DDA	DeepPhospho
@SSPQPPEWLTEEEELELGEPVESL2PEELR.3	0.9350058424000001	0.8066883433	Mouse brain DDA	DeepPhospho
@NNHHEENISSK.3	0.9417012264	0.82124452	Mouse brain DDA	DeepPhospho
@2Y2P1RK.2	0.9365107258	0.8181206950000001	Mouse brain DDA	DeepPhospho
@VQYEPAHLAPLRED2VLR.3	0.9897390041	0.9166862632	Mouse brain DDA	DeepPhospho
@NPIT2PVVTSK.2	0.7385409841	0.72978343	Mouse brain DDA	DeepPhospho
@ADEFPDF4D2EEQ1GPHQEANDEK.3	0.9855801825	0.8949432287	Mouse brain DDA	DeepPhospho
@HPVGSHQVPGLHSSVVTTPG2PSLGR.4	0.9056606932	0.7627485222	Mouse brain DDA	DeepPhospho
@21ELIDVAVEK.2	0.9902178787	0.9345796845000001	Mouse brain DDA	DeepPhospho
@TVTDVSTIDGNAAELVSGRPLSDTTEPS2PEGK.4	0.4659755917	0.4223287824	Mouse brain DDA	DeepPhospho
@AGETRF3DTR.2	0.9929725666	0.9319618817	Mouse brain DDA	DeepPhospho
@KLPSESDLLEGEV3DEDEEAEMSR.3	0.9494988217	0.8430519195	Mouse brain DDA	DeepPhospho
@TAQQQLEQR.2	0.9283787059	0.8268134198	Mouse brain DDA	DeepPhospho
@LG2SESLPCTAEELSR.2	0.9869963726000001	0.9037913688	Mouse brain DDA	DeepPhospho
@YLTEHPDPNNENIVGYNNK.3	0.9775284402000001	0.8772057113	Mouse brain DDA	DeepPhospho
@2PPSLQTPATK.2	0.9800246060000001	0.8918014366	Mouse brain DDA	DeepPhospho
@HSA2DPGPAPVVNSS2R.2	0.9650486745	0.8459322482	Mouse brain DDA	DeepPhospho
@2QTP2PSTLSR.2	0.9637258361000001	0.8525256670000001	Mouse brain DDA	DeepPhospho
@KPAESGASVPPQD2R.2	0.9430157777	0.8072748858000001	Mouse brain DDA	DeepPhospho
@SG2ESSVEQK.2	0.9719365092000001	0.886827209	Mouse brain DDA	DeepPhospho
@AYGLALAK.2	0.9920954569	0.9296011691	Mouse brain DDA	DeepPhospho
@2PDSDSVSPGPQRPPPSSQR.3	0.9778637743	0.8848198354000001	Mouse brain DDA	DeepPhospho
@NAR3PR3PR.3	0.9215420757	0.8068098448000001	Mouse brain DDA	DeepPhospho
@LLNSA2DT2LK.2	0.9406668848	0.8346452373000001	Mouse brain DDA	DeepPhospho
@IQPVTHSGQH23.2	0.9453727706	0.8060538188	Mouse brain DDA	DeepPhospho
@SIFREE2PLRIK.3	0.9939143073000001	0.9264578306000001	Mouse brain DDA	DeepPhospho
@TSSNPGAL2HETGLSGLETATK.3	0.8648741010000001	0.704904371	Mouse brain DDA	DeepPhospho
@KEE2PPPPK.3	0.9867708235	0.8968510334	Mouse brain DDA	DeepPhospho
@AELAPET3ETPVETPETVQATDLSLNPEEGSK.3	0.9765422097	0.8637327837000001	Mouse brain DDA	DeepPhospho
@SGTG2GGSTPHI2GPGPGRPSSK.3	0.6544852245	0.5764217205000001	Mouse brain DDA	DeepPhospho
@ASTSDYQVISDRQ3PK.3	0.7923971366	0.7066616649	Mouse brain DDA	DeepPhospho
@LQHTGPADDGATRSP2ID2IQK.2	0.8892930539	0.7750370949000001	Mouse brain DDA	DeepPhospho
@KDDPVTNLNNAFEVAEK.3	0.9145015639	0.8108910536	Mouse brain DDA	DeepPhospho
@2AELYSTSR.2	0.9971772032	0.9547888767	Mouse brain DDA	DeepPhospho
@DPLGARD2PGRESQYQNLR.3	0.9929503080000001	0.9304859157	Mouse brain DDA	DeepPhospho
@GN2PVTAK.1	0.9917876715	0.9257129701000001	Mouse brain DDA	DeepPhospho
@KL2EADNRK.3	0.8578296614	0.7657604459	Mouse brain DDA	DeepPhospho
@TVPA3PPR3GSPLTVATGNDQAATEAK.2	0.9455949057	0.8110469527	Mouse brain DDA	DeepPhospho
@VGGS2VDLHR.2	0.7305139981000001	0.7191267411000001	Mouse brain DDA	DeepPhospho
@SPA2PSHLTHFK.3	0.8847847864	0.7373929058	Mouse brain DDA	DeepPhospho
@2K2PFRK.2	0.9537737735	0.8444254705	Mouse brain DDA	DeepPhospho
@ST2PPPSPEVWAESR.2	0.9104674456	0.7593544304000001	Mouse brain DDA	DeepPhospho
@2FADIGKK.2	0.9899784817	0.9273994434	Mouse brain DDA	DeepPhospho
@R2P2ADQ2LDD2PSK.2	0.8240895517	0.7130821186	Mouse brain DDA	DeepPhospho
@SADCSVEEEPWK.2	0.9813401198	0.9193478931	Mouse brain DDA	DeepPhospho
@PA2ALA2PNPPLSK.3	0.9714386294	0.8628648374000001	Mouse brain DDA	DeepPhospho
@TAFDDAIAELDTLNED2YK.2	0.8350455114	0.7641028348000001	Mouse brain DDA	DeepPhospho
@AAGARPLT2PESLSR.3	0.9708469070000001	0.8587874801000001	Mouse brain DDA	DeepPhospho
@SRL3SQDYEVR.3	0.9407626739	0.835762789	Mouse brain DDA	DeepPhospho
@INDEIER.2	0.9259762996	0.7849175138000001	Mouse brain DDA	DeepPhospho
@ETAAQPLPLYDTPYEPEDEGA2PEGEGTPWPR.3	0.9800261809	0.8798446971	Mouse brain DDA	DeepPhospho
@KPITPDLL13P2DQGDVDLDVDFAADR.3	0.9668996586	0.850330947	Mouse brain DDA	DeepPhospho
@HKL3L2DGESGEEK.2	0.9421054213000001	0.8800074169000001	Mouse brain DDA	DeepPhospho
@NGGQASS2PNYEGPLHSLQSR.3	0.9139857475000001	0.7877775417	Mouse brain DDA	DeepPhospho
@ENSAAPSPGRPQSA2PAKEEQK.3	0.9485645171	0.8164040787	Mouse brain DDA	DeepPhospho
@TPPK2PA3PK.2	0.9366412299	0.8226829957	Mouse brain DDA	DeepPhospho
@PLAAESEG2DCECNPTGK.2	0.9659463654	0.8583558975000001	Mouse brain DDA	DeepPhospho
@AEPEKSEGAAEEQPEPAPAPEQEAAAPGPAAGGEAPK.3	0.9819952156	0.8880332781	Mouse brain DDA	DeepPhospho
@SDG2TS2DTTSNSFVR.2	0.9731801515	0.8972259443	Mouse brain DDA	DeepPhospho
@AGEVLLDV3Q2PRDGSGLGLEESTGLK.3	0.9502531616000001	0.8444469572000001	Mouse brain DDA	DeepPhospho
@ACADATL2QITNNIDPVGR.3	0.9880977672000001	0.9142568313	Mouse brain DDA	DeepPhospho
@RDN22IDKEDNQNR.3	0.8988683984	0.7939380118	Mouse brain DDA	DeepPhospho
@KF2KPDLK.2	0.9291397341000001	0.8267892675	Mouse brain DDA	DeepPhospho
@ESARQDEGKEDPEADQEHA.4	0.7298500496	0.6072432527	Mouse brain DDA	DeepPhospho
@1YSYVTEELPQLINANFPVDPQR.3	0.9863430488	0.9033743668	Mouse brain DDA	DeepPhospho
@GADY3EPD2PREPPGGAHDPAPR.3	0.9615346114000001	0.8440445167	Mouse brain DDA	DeepPhospho
@E1D1SPEEVAP2PR.2	0.9559271603	0.8444744107000001	Mouse brain DDA	DeepPhospho
@DFTPAAQAAFQK.2	0.9955675127	0.9486888821	Mouse brain DDA	DeepPhospho
@HPHPG2SPEVLPK.3	0.9668102459000001	0.8673895816	Mouse brain DDA	DeepPhospho
@RQL2HDQESVGPPSLDGQHSSK.4	0.9624487944000001	0.8552002268000001	Mouse brain DDA	DeepPhospho
@AALANEDCPHIDQAL3PDEGLPFTR.4	0.9600096914	0.8387464813000001	Mouse brain DDA	DeepPhospho
@WLAE2PVGLPPEEEDK.3	0.9956457945	0.9440027083	Mouse brain DDA	DeepPhospho
@AADTEEVDID1D2GDEA.2	0.9273202055	0.8443564761000001	Mouse brain DDA	DeepPhospho
@LNQSDSIEDPN2PAGRR.2	0.9893882427	0.9065748606	Mouse brain DDA	DeepPhospho
@LVNT3I3PEPEPK.2	0.9678285892	0.8854380908	Mouse brain DDA	DeepPhospho
@YLDQ1EDLYEDFHIVK.3	0.9691984856	0.8898632566	Mouse brain DDA	DeepPhospho
@NF2PNTPAHFSFASSR.3	0.9472319082	0.8297769441	Mouse brain DDA	DeepPhospho
@2IS2DSSSSK.2	0.9738633871000001	0.8761279833000001	Mouse brain DDA	DeepPhospho
@HLSSSTVAISY2PDR.2	0.9877185620000001	0.9090975436000001	Mouse brain DDA	DeepPhospho
@AR2DDYLSR.2	0.9675944167	0.8613827622	Mouse brain DDA	DeepPhospho
@LHESEEAFIPDDSSQYR3P2PGEQQQVQEVK.4	0.9555996266000001	0.827714853	Mouse brain DDA	DeepPhospho
@DCSYGAVT2PTSTLESR.2	0.9534943246	0.8466842331000001	Mouse brain DDA	DeepPhospho
@VSD2ESEDPPRPQASDSESEELPK.3	0.9971700661	0.9504579438	Mouse brain DDA	DeepPhospho
@GEAEQ2EEEGEEEDK.2	0.9833492140000001	0.8994145362	Mouse brain DDA	DeepPhospho
@LN2PTNSSPALLPSAVTPR.2	0.9939431454000001	0.9378618038000001	Mouse brain DDA	DeepPhospho
@SQ22DTEQPSPTSGGGK.3	0.9691377560000001	0.8502516314	Mouse brain DDA	DeepPhospho
@TSPSS2PASLSR.2	0.9370082510000001	0.7808381074	Mouse brain DDA	DeepPhospho
@P2SPLIDIK.2	-0.2072019679	0.3776602559	Mouse brain DDA	DeepPhospho
@ATGAA3PKK.3	0.9514460576	0.8441752105	Mouse brain DDA	DeepPhospho
@GTF2DQELDAQ2LDDEDDSLQHAVHPALNR.4	0.9353178096	0.8053713690000001	Mouse brain DDA	DeepPhospho
@VATVPGTLK.2	0.9902802937	0.9072778768	Mouse brain DDA	DeepPhospho
@DT2PEKTEK.2	0.9914365567000001	0.9274257918000001	Mouse brain DDA	DeepPhospho
@EILQEEEDLAEIVQLVGK.3	0.9545937596	0.8502333986	Mouse brain DDA	DeepPhospho
@DAS2LTNLK.2	0.9710678247000001	0.8599169941	Mouse brain DDA	DeepPhospho
@SSDGRPD2GGTLR.2	0.901126567	0.7507544254	Mouse brain DDA	DeepPhospho
@FSNSIPQPHAGN2AAA3PTEPDLK.3	0.9178587873	0.7976063926	Mouse brain DDA	DeepPhospho
@EATESFA2DPILYRPVAVALDTK.3	0.9793128040000001	0.8931917880000001	Mouse brain DDA	DeepPhospho
@DFQEYVEPGEDFPA2PQR.2	0.9683974164	0.8585365655	Mouse brain DDA	DeepPhospho
@GTQLPTVSPSPPVMIPTVPHTEYIEG2P.3	0.9432645022	0.8260008550000001	Mouse brain DDA	DeepPhospho
@ETTHAQSGSES2SQEAAPK.2	0.9341989994000001	0.8016814352	Mouse brain DDA	DeepPhospho
@HG3SPVGDHG2LVR.3	0.8056425201	0.6653925235	Mouse brain DDA	DeepPhospho
@ETDP2PEERDKKPQES.3	0.9698009736000001	0.8565560383	Mouse brain DDA	DeepPhospho
@SSPSSDPEAGETRL2PSK.2	0.8328301369000001	0.6658336399	Mouse brain DDA	DeepPhospho
@2LDEDSER.2	0.9923961944	0.9337664888	Mouse brain DDA	DeepPhospho
@AVTTVTQSTPVPGPSVPPPEELQV2PGPR.2	0.8874901282000001	0.7391622283	Mouse brain DDA	DeepPhospho
@EDDG3FGEY2DAEDHK.3	0.8883521949000001	0.7646216446	Mouse brain DDA	DeepPhospho
@PAVASFNGL2EG2K3DATDGK.2	0.8385841085	0.7410299246000001	Mouse brain DDA	DeepPhospho
@G2GFSLDVIDGPISQR.2	0.9928995110000001	0.9367055619	Mouse brain DDA	DeepPhospho
@DGAAVAAVSADRD2PPCAGLNATSR.2	0.9881776138	0.8929459771	Mouse brain DDA	DeepPhospho
@SE2LSNCSIGKK.3	0.8065622676	0.7312844399	Mouse brain DDA	DeepPhospho
@ESGEGAEAEGATAEGAK.2	0.9822793683000001	0.9014978956	Mouse brain DDA	DeepPhospho
@GSLPPAALEPQTTVIHNPVDGIKE2SDSTNTTIEDEDAK.4	0.9764174406	0.8671670123	Mouse brain DDA	DeepPhospho
@GPAGVELN21QPVK.2	0.9207546988	0.8230500805000001	Mouse brain DDA	DeepPhospho
@KEAEQG2GEEK.2	0.9149980276	0.8620011979000001	Mouse brain DDA	DeepPhospho
@NLHQSGFSL2G2QADDHIAR.3	0.7027115542	0.6162615309	Mouse brain DDA	DeepPhospho
@ELGSESTRHP2LR.2	0.9404723122	0.8480286514	Mouse brain DDA	DeepPhospho
@LREQGTE2R.2	0.6799416929000001	0.6675268059	Mouse brain DDA	DeepPhospho
@QVGVFSPAR2PGTEEAK.2	0.9568498719	0.8403123401	Mouse brain DDA	DeepPhospho
@IPSE1S2PNFGK.2	0.9616781654000001	0.8438637539	Mouse brain DDA	DeepPhospho
@RS2HSEDFSR.3	-0.47283396510000003	0.0851203699	Mouse brain DDA	DeepPhospho
@HYTVG2YD2FDAPSLIDGIDSGSDYIIK.4	0.8272536827	0.7137348570000001	Mouse brain DDA	DeepPhospho
@RL2ESLH2ADENK.2	0.8314844563	0.7681794143	Mouse brain DDA	DeepPhospho
@Q2LTQTPGR.2	0.9559260924	0.8362401434000001	Mouse brain DDA	DeepPhospho
@3PPSSPPEV2EDEDAK.2	0.8737490092	0.7334637446000001	Mouse brain DDA	DeepPhospho
@VNVDKVLER.3	0.8968782684000001	0.7838207372	Mouse brain DDA	DeepPhospho
@PGVS2DGAEKPSVK.3	0.9193798884000001	0.8383238064	Mouse brain DDA	DeepPhospho
@DQFG2SH2LPEVQQH1R.2	0.8350123763	0.6553664889	Mouse brain DDA	DeepPhospho
@SS2FG2VSTSSTSSK.2	0.9404848089000001	0.8032665134	Mouse brain DDA	DeepPhospho
@SGAQ3PK2PPEHYVQETPLVFSR.3	0.8600142138	0.7106350705000001	Mouse brain DDA	DeepPhospho
@VSVGNL2VT2QDEER.2	0.4880245402	0.543110812	Mouse brain DDA	DeepPhospho
@SVSPGVTQAVVEEHCA2PEEK.2	0.9573861518000001	0.8401937604	Mouse brain DDA	DeepPhospho
@DVSDERL2PAK.3	0.9850355543	0.9029506579000001	Mouse brain DDA	DeepPhospho
@LQDS2DPDTGSEEEVSSRL2PPHSPR.3	0.964643753	0.8450479	Mouse brain DDA	DeepPhospho
@LFDHPEVPTPPESASVSR.3	0.9823067860000001	0.8848565287	Mouse brain DDA	DeepPhospho
@DADGEEDDTEEAK.2	0.9656408056	0.8763300905	Mouse brain DDA	DeepPhospho
@ASGQAFELIL2PR.3	0.9743876125	0.8666567023	Mouse brain DDA	DeepPhospho
@RNV3A2DEEEGAGLFDSAGK.3	0.9527388968	0.8472304110000001	Mouse brain DDA	DeepPhospho
@LIALLEVLSQK.2	0.9809005102	0.910049634	Mouse brain DDA	DeepPhospho
@AQSSEVPLSPA2PR.2	0.8195755955	0.67210622	Mouse brain DDA	DeepPhospho
@NVLSD2VE22DDEFFDAR.2	0.9729718982000001	0.8793030821000001	Mouse brain DDA	DeepPhospho
@RGF2EEQLR.3	0.9743912338	0.9063498818	Mouse brain DDA	DeepPhospho
@TNL2GRQSPSFK.3	0.8239814094	0.7090928707	Mouse brain DDA	DeepPhospho
@ATFSS1SGLDSVSDSGEGRG2PLREVSR.4	0.6797476159	0.6581780983000001	Mouse brain DDA	DeepPhospho
@DPVPQSGL2PER.2	0.9911432172	0.9247518201	Mouse brain DDA	DeepPhospho
@EAEAAEPEQPEQPEQPAAEEPQAEEQ2EAAGEK.3	0.9446498991000001	0.8313183091	Mouse brain DDA	DeepPhospho
@NHPGSDTSPEAEAS2GGGGVALK.3	0.9432803324000001	0.8348261614	Mouse brain DDA	DeepPhospho
@SGSLSSSP2NTPSASPLK.3	0.9803861652	0.8825389411000001	Mouse brain DDA	DeepPhospho
@AAQSPQQH2SGDPTEEE2PV.2	0.9467214092	0.8321328281	Mouse brain DDA	DeepPhospho
@SSVSDLVNSLTSEML1LSPG2EEDEAHEGCSR.4	0.9785489510000001	0.8773124519000001	Mouse brain DDA	DeepPhospho
@LFEHYYQELK.3	0.8435301144	0.7942339867	Mouse brain DDA	DeepPhospho
@TEAAAA3PQRSQ2PLR.3	0.8760089315	0.7670740810000001	Mouse brain DDA	DeepPhospho
@VTETEDD2D2DSDDDEDDVHVTIGDIK.3	0.9349109086	0.8272016212000001	Mouse brain DDA	DeepPhospho
@GDA2ASQVTDIPEDSESK.2	0.9928189972	0.9236389404	Mouse brain DDA	DeepPhospho
@SV2TTNIAGHFNDESPLGLR.2	0.9651003494	0.8571022447000001	Mouse brain DDA	DeepPhospho
@SPGLSQATVVTAAGDACPPQGV2PK.3	0.9142722499	0.7527392025	Mouse brain DDA	DeepPhospho
@GPLFLCEDSELE2PLSELSK.3	0.8876672254	0.7763756602	Mouse brain DDA	DeepPhospho
@SGIAHGSP2PPGSK.3	0.7532585470000001	0.6369406875	Mouse brain DDA	DeepPhospho
@TS2FTDQLDDVTPNRENASTQATK.3	0.7194348577	0.5804755137000001	Mouse brain DDA	DeepPhospho
@YNLDA2EEEDSNK.3	0.9047849132	0.8362076241	Mouse brain DDA	DeepPhospho
@LSLQSI2PSR.2	0.9512852912	0.8584468908	Mouse brain DDA	DeepPhospho
@ERPISLGIFPLPAGDGLL3PD3QK.3	0.9497182658000001	0.8210835552	Mouse brain DDA	DeepPhospho
@3PQV2P1PR.2	0.8514070008	0.7338854708	Mouse brain DDA	DeepPhospho
@A2DLEEEENATR.2	0.994204595	0.9410998827	Mouse brain DDA	DeepPhospho
@SH2LGNNL1CQLSVVESK.3	0.9485769935	0.8571921186	Mouse brain DDA	DeepPhospho
@KKEEEDDD1K.3	0.8479220260000001	0.6832188050000001	Mouse brain DDA	DeepPhospho
@RAP2PVK.2	0.909376825	0.7974605301000001	Mouse brain DDA	DeepPhospho
@E2EEEEK.2	0.8499481061	0.8294814815	Mouse brain DDA	DeepPhospho
@EEPGE22PGDETVAPK.2	0.9550591333	0.8456335887	Mouse brain DDA	DeepPhospho
@212VDLSHAPLK.3	0.9177219377	0.8051828558	Mouse brain DDA	DeepPhospho
@RG2DEL3VPR.3	0.958595013	0.8650239266	Mouse brain DDA	DeepPhospho
@SLGGRG22PRG2L2PR2PVSNLQLR.3	0.942937774	0.811905147	Mouse brain DDA	DeepPhospho
@SLSFPILNPALSQSSQP2PPLPGSHGR.3	0.9513704448	0.8372445606000001	Mouse brain DDA	DeepPhospho
@GFK2PPCEDF2VTGESEK.2	0.9123722218	0.7722903154	Mouse brain DDA	DeepPhospho
@DCDDQRPVDGDSP2PGSSSPLGAESSSIPLHPGDPTEASTNK.4	0.9476964827000001	0.8294145456	Mouse brain DDA	DeepPhospho
@YTPENLTEPV2PSA2HYGVEHATVAPTSSTK.4	0.899799541	0.7645689383000001	Mouse brain DDA	DeepPhospho
@RP2DSVQPAQHSPCR.3	0.9616677458	0.8392305330000001	Mouse brain DDA	DeepPhospho
@D2G2DEDFLMEDDDD2DYGSSK.2	0.8547234096	0.7591086195000001	Mouse brain DDA	DeepPhospho
@LQE2PEASRTQEIESLASSVGAK.3	0.9313193365	0.8096583373	Mouse brain DDA	DeepPhospho
@DA2PNQVAEK.2	0.9816247920000001	0.8864888870000001	Mouse brain DDA	DeepPhospho
@RG2LLGS1K.2	0.7977996925	0.7822917614	Mouse brain DDA	DeepPhospho
@2FDLGSPK.2	0.9590097102	0.8503781891000001	Mouse brain DDA	DeepPhospho
@SLHTLFGDK.3	0.9464900246	0.8462347971	Mouse brain DDA	DeepPhospho
@SSITSAA2S1DSLDIDK.2	0.6067719944000001	0.6425938454	Mouse brain DDA	DeepPhospho
@RTG2NI2GASSDVSLDEQYK.2	0.9202280184	0.7966872958000001	Mouse brain DDA	DeepPhospho
@TLSNAEDYLDDED2D.2	0.9616769805000001	0.8459699281	Mouse brain DDA	DeepPhospho
@EAVSTAVEEPPTTQR.2	0.9884137884	0.8951969228000001	Mouse brain DDA	DeepPhospho
@V12PENFPSASVEGK.2	0.9110544476	0.7881876186000001	Mouse brain DDA	DeepPhospho
@ASLNPFDEDDL22P3EGAI2PAAVEAFLGPPAAVTK.3	0.9958146600000001	0.9466426666000001	Mouse brain DDA	DeepPhospho
@LLGSGSPSSSAR.2	0.9888669215	0.9223418211000001	Mouse brain DDA	DeepPhospho
@HWGGNVLGPK.2	0.9700325759	0.8778539057	Mouse brain DDA	DeepPhospho
@SIQSVKT2RDA2PSSSSAVASSK.3	0.9705673966	0.8641933661000001	Mouse brain DDA	DeepPhospho
@2PPLSPVGTTPVK.3	0.9620664154	0.8654855999000001	Mouse brain DDA	DeepPhospho
@IFDPTM2K.2	0.9767113928000001	0.8885305633	Mouse brain DDA	DeepPhospho
@IGS12DE2DSSLSEVHR.2	0.9660317536	0.8801265563	Mouse brain DDA	DeepPhospho
@DQ2FPTPAPR.2	0.9852548769	0.9076391179000001	Mouse brain DDA	DeepPhospho
@QRE2VGG2PQSK.3	0.940932863	0.8257178196	Mouse brain DDA	DeepPhospho
@1R2EEH2PSR.2	0.979327087	0.8914535902	Mouse brain DDA	DeepPhospho
*ACL2PSQLK.2	0.9661420828	0.8704140747	Mouse brain DDA	DeepPhospho
@ISDPL322PGR2SR.3	0.8960421465	0.7919618294	Mouse brain DDA	DeepPhospho
@DKTESVT2GPL2PEG2PSK.2	0.9399941262	0.8347120214	Mouse brain DDA	DeepPhospho
@LEH2KE2QE2ADQSDVIDSQASSK.3	0.9388776621	0.8201309525	Mouse brain DDA	DeepPhospho
@RSGGDTH2PPR.3	0.8756271907000001	0.7409364459000001	Mouse brain DDA	DeepPhospho
@SY2HSEARPPDDFATESGEHGSGSFSEFR.4	0.9074606702	0.7651434521	Mouse brain DDA	DeepPhospho
@LPSPTAAPQQ2ASQATPVTQGQGR.4	0.890677613	0.7324691362	Mouse brain DDA	DeepPhospho
@VEQLSSGLEHDNLEAH2PEQPPR.3	0.9118294151	0.7717368045	Mouse brain DDA	DeepPhospho
@GAAIEALNDGELQK.2	0.9876590755	0.9060108388	Mouse brain DDA	DeepPhospho
@R3QSSGQDGRPQEEPHAEDLQK.4	0.643838848	0.5945438820000001	Mouse brain DDA	DeepPhospho
@TS2MSEVHTDEPEDFASK.2	0.7402090059	0.6631832609	Mouse brain DDA	DeepPhospho
@2PAEAKSPAEAK.3	0.9325226569	0.8267532573	Mouse brain DDA	DeepPhospho
@SPATPQAKPDGAAG1AAEEEEDEYSGGLC.3	0.9891392933	0.91199029	Mouse brain DDA	DeepPhospho
@SSSLEPQRG2PHLLR.3	0.9681301548000001	0.8686096241	Mouse brain DDA	DeepPhospho
@EVDPSTGELQSLQ1PESEGP22LDPSQEGPTGLK.4	0.9808586465	0.8789956098	Mouse brain DDA	DeepPhospho
@RG2ET1AGAAVK.2	0.8555560207	0.7414706805	Mouse brain DDA	DeepPhospho
@SC2SYELQQQGTK.2	0.933307333	0.8415827743000001	Mouse brain DDA	DeepPhospho
@SSVPSGGSLFGDDEDDDLFSSAK.2	0.9547646685000001	0.8337953151	Mouse brain DDA	DeepPhospho
@GLYDGPVCEVSV3PK3V3PAS2AK.2	0.9308028463	0.7737454682	Mouse brain DDA	DeepPhospho
@GVGDDQLGEESEERDDHLLP1.3	0.9900689274000001	0.9166513818	Mouse brain DDA	DeepPhospho
@TP2PPEEPSPLPSP3A2PNHTLAPASPAPVR.3	0.7608922154000001	0.6651297889000001	Mouse brain DDA	DeepPhospho
@TPSYQL2P1K.2	0.8738974217000001	0.7794591491	Mouse brain DDA	DeepPhospho
@RLK22IK.3	0.8867120789	0.7689899680000001	Mouse brain DDA	DeepPhospho
@GPGQVSTAA2ALSLDLQEVEPLGLPQA2PSR.4	0.9880929679	0.9100065279	Mouse brain DDA	DeepPhospho
@H2EEANFE2PKK.3	0.8334033359	0.759516932	Mouse brain DDA	DeepPhospho
@SG2RPQ2PSGDAESR.3	0.9201320998	0.8011455689	Mouse brain DDA	DeepPhospho
@LTLEGLEEDEDDDDDK.2	0.906554136	0.8026417788	Mouse brain DDA	DeepPhospho
@G2QITQQSTNQSR.2	0.9861969504	0.9096892846	Mouse brain DDA	DeepPhospho
@DRSS2APNVHINTIEPVNIDDLIR.3	0.9354978505	0.7939851591	Mouse brain DDA	DeepPhospho
@SGPSH2GDESGYR.2	0.5299999647	0.6108049307	Mouse brain DDA	DeepPhospho
@TST2VTSVNQASTSR.2	0.9900401282000001	0.9226095266000001	Mouse brain DDA	DeepPhospho
@GDKQLSVTVFGDDA2K.2	0.5672480256	0.5850968956	Mouse brain DDA	DeepPhospho
@QRG2E3G2ETHESDLAPSDK.2	0.9259452101000001	0.7629166776	Mouse brain DDA	DeepPhospho
@DEL22EDGEAK.2	0.6939012558000001	0.56439888	Mouse brain DDA	DeepPhospho
@TPGTPG3PSYPR3PG3PK.2	0.8228596202	0.7468636271	Mouse brain DDA	DeepPhospho
@DLDG2PEAGDGEER.2	0.9558368062	0.854272412	Mouse brain DDA	DeepPhospho
@RP2SGGEEEEK.2	0.9848169524	0.8970917027	Mouse brain DDA	DeepPhospho
@DDDEFHK2ESED2IR.3	0.8215224417	0.7647962318	Mouse brain DDA	DeepPhospho
@2PGSPHNPK.2	0.9005670848	0.7770410535000001	Mouse brain DDA	DeepPhospho
@AGLGHL2PEGPLSLSEGPSSVGPEGGPGGVGAGGGSSTFPR.3	0.9751821649	0.8693542191	Mouse brain DDA	DeepPhospho
@LKF2DEEDGRD2DEEGAEGHK.2	0.8767247776	0.7669530917	Mouse brain DDA	DeepPhospho
@QHEEFD12PDK.2	0.8703816759	0.7573231511	Mouse brain DDA	DeepPhospho
@R2VSA2HEGDVK.3	0.9882187403	0.9143269356	Mouse brain DDA	DeepPhospho
@IETQTQEEVRD2K.3	0.9815653236	0.8912496047	Mouse brain DDA	DeepPhospho
@RKT2GPPVSELITK.3	0.9428139209	0.8259506721000001	Mouse brain DDA	DeepPhospho
@ENVEL2PTAGHCNSGR.3	0.9628853888000001	0.8506871318	Mouse brain DDA	DeepPhospho
@DKEV2DDEAEEKEEK.2	0.8807832105000001	0.8167941964000001	Mouse brain DDA	DeepPhospho
@SLM22PEDLTK.2	0.8966020360000001	0.7367795927	Mouse brain DDA	DeepPhospho
@PEDEVEPEDEEK2DEDEKPDK.3	0.9166219846	0.7905521732	Mouse brain DDA	DeepPhospho
@SPYFSASSAF2PTILS2DK.2	0.8871530603000001	0.7789795371	Mouse brain DDA	DeepPhospho
@3A2PPVLPK.2	0.9740844976	0.872691772	Mouse brain DDA	DeepPhospho
@GPSPLVTMTPAVPAVTPVDEE22DGEPDQEAVQSSTYK.3	0.9585086077	0.8537594173	Mouse brain DDA	DeepPhospho
@2VSREP2PILRPNLEGSGLLPR.4	0.8278314872	0.7105844133	Mouse brain DDA	DeepPhospho
@NLT2S2LNDISDKPEK.3	0.8579323712	0.6976600258	Mouse brain DDA	DeepPhospho
@GDFRGYCYVEFGEEK.3	0.819621208	0.6799443554	Mouse brain DDA	DeepPhospho
*1NTGRESQ2PDSAK.2	0.9776055064	0.8896835277	Mouse brain DDA	DeepPhospho
@EILGTAQSVGCNVDGRHPHDIIDDINSGAVECPAS.4	0.8991623923000001	0.7318371919000001	Mouse brain DDA	DeepPhospho
@LHHYDER2DGE2D2PEK.3	0.9540588451	0.8348535391	Mouse brain DDA	DeepPhospho
@APPQQP2PA3TPSAVQFFLQEDEGAER.4	0.7829475562	0.6926915944	Mouse brain DDA	DeepPhospho
@NLDP2EDEA2GNESIK.2	0.9111048119	0.7648413111	Mouse brain DDA	DeepPhospho
@SGDLAPPE2PS2PGQASPR.3	0.9161311138	0.7811261137000001	Mouse brain DDA	DeepPhospho
@R32SIADEGTYTLDSILR.3	0.9659179549	0.8678133758000001	Mouse brain DDA	DeepPhospho
@SGY2SPGSPG3PGSR.2	0.9425037810000001	0.8049700954	Mouse brain DDA	DeepPhospho
@HN2ASVENVSLRK.3	0.9136772030000001	0.7831573361	Mouse brain DDA	DeepPhospho
@EN2AAPSPGRPQSASPAK.3	0.1637723698	0.2358663635	Mouse brain DDA	DeepPhospho
@V2VD2NLFVYSK.1	0.9242962784000001	0.8189147614000001	Mouse brain DDA	DeepPhospho
@LMTAN2PEVHG.2	0.7693007999	0.7089614844000001	Mouse brain DDA	DeepPhospho
@D3DH2RSPSR.2	0.1040519652	0.4372419692	Mouse brain DDA	DeepPhospho
@SVNSVLLFTILNPIYSITTDVLYTICNPCGPVQR.3	0.9742516626000001	0.8818472422	Mouse brain DDA	DeepPhospho
@KGP2EDDVDPPK.3	0.9683853649	0.8571912648000001	Mouse brain DDA	DeepPhospho
@LTR2PFEIISPPA2PPE1TGQR.3	0.9486416152	0.8214549657	Mouse brain DDA	DeepPhospho
@EAA3PPREQTCGPEGSR.3	0.958938951	0.8442126342	Mouse brain DDA	DeepPhospho
@RVESISAQLEEA22TGGFLYAQNNTK.3	0.7654944673	0.6327494558	Mouse brain DDA	DeepPhospho
@DRA2PE2LDLTR.2	0.9889683799000001	0.8998684592	Mouse brain DDA	DeepPhospho
@EAGL2QSHDDLSNTTATP2VRK.2	0.9831916447000001	0.8797185663	Mouse brain DDA	DeepPhospho
*2DQEAKPSTEDLGDKK.2	0.9549864102000001	0.8266694357000001	Mouse brain DDA	DeepPhospho
*SSEVET2EGVDESEK.2	0.9303284552000001	0.8054543369	Mouse brain DDA	DeepPhospho
@TLDFDAL2VGQR.2	0.9265882066000001	0.8497350888	Mouse brain DDA	DeepPhospho
@SEADTLPR2GEQER.2	0.9012046490000001	0.7586246816000001	Mouse brain DDA	DeepPhospho
@GSSAAAPPS2PPPGR.3	0.9247026166000001	0.8049858238	Mouse brain DDA	DeepPhospho
@QLQSEQPQTAAAR2.3	0.8040773768	0.7524372891000001	Mouse brain DDA	DeepPhospho
@AADK2PESQNLIDGTK.3	0.9830630825000001	0.8988222829	Mouse brain DDA	DeepPhospho
@FAQSAPG2PLSSQPVLITVQR.3	0.991273638	0.914554343	Mouse brain DDA	DeepPhospho
@KEQVE3APQASLK.2	0.3576976649	0.3567237529	Mouse brain DDA	DeepPhospho
@ALSSPQSGVG2PR.2	0.7500181685	0.6180694061	Mouse brain DDA	DeepPhospho
@HHEDEIDHHSK.4	0.7801806640000001	0.6613237419	Mouse brain DDA	DeepPhospho
@SGPALPPEGTLAR2P2ID2IQK.4	0.8842324027	0.7741846873	Mouse brain DDA	DeepPhospho
@DLNPDVNVFQR.2	0.9931273506	0.9308647398000001	Mouse brain DDA	DeepPhospho
@TTR2PDTSAYCYETMEK.2	0.9532737943	0.841330911	Mouse brain DDA	DeepPhospho
@SQASEEESPV2PLGR.2	0.9714661407	0.8761611571	Mouse brain DDA	DeepPhospho
@NL3S2SLNDISDK.2	0.8286537339000001	0.7697510218	Mouse brain DDA	DeepPhospho
@GEL1ENDQDA1EY22EEEEVDLQTALTGYQTK.3	0.9754606213	0.8648662346	Mouse brain DDA	DeepPhospho
@QEDAP1IEPLVPEETK.2	0.9885960428	0.8993422121	Mouse brain DDA	DeepPhospho
@EIPFNEDPNPNTH22GPSTPLK.3	0.8814148253	0.7484672796	Mouse brain DDA	DeepPhospho
@RP2EEPEPDYEAIQTLNREDEK.4	0.968712769	0.8334644114	Mouse brain DDA	DeepPhospho
@LVDSDG2LAEVPK.2	0.9829702936	0.8992964403	Mouse brain DDA	DeepPhospho
@GDQV2QNGLPAEQG2PR.3	0.9746982669	0.878266506	Mouse brain DDA	DeepPhospho
@DRIF2QD2LC2QENYIIDK.3	0.9380083974000001	0.8183655004	Mouse brain DDA	DeepPhospho
@SE2PSRIR.3	0.9700338136000001	0.8620290783000001	Mouse brain DDA	DeepPhospho
@DNLTLWTSDSAGEECDAAEGAEN.3	0.9426133978000001	0.8212524506000001	Mouse brain DDA	DeepPhospho
@QVPQPSSA2LDEYTL1R.3	0.9556323747000001	0.8555671882	Mouse brain DDA	DeepPhospho
@R2EGHEQTPAAHAQGTGPEGGK.3	0.9298429639	0.8166669651	Mouse brain DDA	DeepPhospho
@ETVIVEGQTEEIRVTEGVTEEEDK.3	0.8505168459	0.7216599255	Mouse brain DDA	DeepPhospho
@RED2LSDSSQQLQDSLR.3	0.9684261557	0.8743457308	Mouse brain DDA	DeepPhospho
@TA2GS2VT2LEGTR.2	0.9607129365	0.8610639631	Mouse brain DDA	DeepPhospho
@TG2QHGPQNAAAATFQR.3	0.9554933652	0.8377753991	Mouse brain DDA	DeepPhospho
@PNS2STDLEIK.2	0.9587545046	0.8512585436000001	Mouse brain DDA	DeepPhospho
@CET2PP2SPR.2	0.9694486285	0.8565624985	Mouse brain DDA	DeepPhospho
@AGGGRPSSPSPSVV2EK.2	0.91159813	0.7961849923000001	Mouse brain DDA	DeepPhospho
@R2LDRLD2VDMLLPSK.3	0.9091253885	0.7605734674	Mouse brain DDA	DeepPhospho
@2LDEGAPQDTPK.2	0.9895102962000001	0.9221207269	Mouse brain DDA	DeepPhospho
@2ATTTG2PGTEK.2	0.9390099145	0.8254936755000001	Mouse brain DDA	DeepPhospho
@EQL1NS2LG2GTASLR.2	0.7690683575	0.6574004813000001	Mouse brain DDA	DeepPhospho
@EGRL2PDIVAEHK.3	0.8805720458	0.7421227359	Mouse brain DDA	DeepPhospho
@EP3PSIASDI2LPIATQELR.3	0.9927600103	0.9179549424000001	Mouse brain DDA	DeepPhospho
@NTPSQHSH2IQHSPER.3	0.9457556477	0.8033544901	Mouse brain DDA	DeepPhospho
@EIQSLETSEDQL2EPR.2	0.9412188112000001	0.8442038688	Mouse brain DDA	DeepPhospho
@GLYPGSSKP2PIYISSYS2PAR.3	0.9390515168	0.8382298913	Mouse brain DDA	DeepPhospho
@GVSGSCNIDVVCPEGDGRR.3	0.8474405592	0.6801501338	Mouse brain DDA	DeepPhospho
@TIGGGDDSFTTFFCETGAGK.2	0.9514081532	0.8472091805	Mouse brain DDA	DeepPhospho
@EAPSPL1IHSPQ1PQFQSLTHQ2PPQQNVQPK.4	0.7919371347	0.6293454033	Mouse brain DDA	DeepPhospho
@LEI2PDS2PER.2	0.9540063184	0.8391559701	Mouse brain DDA	DeepPhospho
@SLTDLNQDP2RVL2AK.3	0.9179248567	0.7864956859000001	Mouse brain DDA	DeepPhospho
@SM2ASSGLSAR.2	0.9830819611	0.9044923170000001	Mouse brain DDA	DeepPhospho
@LN2IRN2FLGSPR.2	0.7893834891	0.6965270302000001	Mouse brain DDA	DeepPhospho
@CVLTFPA2PTSSIPDTSTK.2	0.9883890876	0.9186550083	Mouse brain DDA	DeepPhospho
@2LDLPDR.2	0.9976792435	0.9618597636	Mouse brain DDA	DeepPhospho
@PQP2HSR.2	0.9960129401000001	0.9461719764000001	Mouse brain DDA	DeepPhospho
@R2P2LER.3	0.9669614772	0.8571342992000001	Mouse brain DDA	DeepPhospho
@VIF2DD2DLEDLVSADTQLVEEPKR.3	0.9253427586	0.8038785363000001	Mouse brain DDA	DeepPhospho
@DIG2ENDFADDEHSTFEDND2RR.3	0.8855701767	0.7694674362	Mouse brain DDA	DeepPhospho
@QTTAAAAA3FSEQVGGGSGGAGR.2	0.7934408836	0.7084869570000001	Mouse brain DDA	DeepPhospho
@LQSEPESIR.2	0.9924377828000001	0.9250103286	Mouse brain DDA	DeepPhospho
@AEVDGSL2DSHV2PPAK.2	0.9488250947	0.8078046808	Mouse brain DDA	DeepPhospho
@APP2PGPDASSEGSPSR.2	0.7600886119	0.6267710671	Mouse brain DDA	DeepPhospho
@RP2VD3PVTDVGFLR.3	0.9732736095000001	0.872524736	Mouse brain DDA	DeepPhospho
@AQAV2EEEEEEEGQ2S2PK.2	0.9047170893	0.8162259246	Mouse brain DDA	DeepPhospho
@ISN2SEFSAK.1	0.9215376709	0.7992735279000001	Mouse brain DDA	DeepPhospho
@2PSLAGK.2	0.9204402212	0.8442138864000001	Mouse brain DDA	DeepPhospho
@2QVETEDLILK.3	0.9070480089	0.8245290441	Mouse brain DDA	DeepPhospho
@DLQ2PDFTAGFHSDK.3	0.951264741	0.8399881148	Mouse brain DDA	DeepPhospho
@VAGPDPSPED2PNQR.2	0.9126570479	0.7750374175	Mouse brain DDA	DeepPhospho
@VAIPP2PF3PPELNLR.2	0.9778701689	0.8765959366	Mouse brain DDA	DeepPhospho
@VAQVL2CEGEDEDEAPG3PK.2	0.9769838152	0.8759071974	Mouse brain DDA	DeepPhospho
@NERH2PVSSLK.2	0.9182542751	0.7862533660000001	Mouse brain DDA	DeepPhospho
@VL2PTAAK.2	0.9734424251	0.8796593808000001	Mouse brain DDA	DeepPhospho
@QGGA2QSDKTPEELFHPLGADSQV.3	0.5958982876000001	0.527793999	Mouse brain DDA	DeepPhospho
@RN2RA2LF2FK.2	0.7984463006	0.7440365169000001	Mouse brain DDA	DeepPhospho
@LEAPP2PSLGSGLGSK.2	0.9929939210000001	0.9336949094	Mouse brain DDA	DeepPhospho
@SL2RYE2LLR.2	0.9371657609	0.8398621358	Mouse brain DDA	DeepPhospho
@IERQE2SEQETPTR.2	0.9392960571000001	0.8275109909	Mouse brain DDA	DeepPhospho
@ADKLAEEHGS.3	0.6294064678	0.6159142537	Mouse brain DDA	DeepPhospho
@1Y2PSP2DGPASQQPLPNHPR.3	0.9746817656000001	0.8540583519	Mouse brain DDA	DeepPhospho
@LAGESE2NLRK.2	0.9751253385	0.879654742	Mouse brain DDA	DeepPhospho
@APETEAPASQAGTDEPEPEGTAVQVQENQDTRPK.4	0.7537232338000001	0.5754781299	Mouse brain DDA	DeepPhospho
@IQEAGTEVVKAK.3	0.6585886103	0.6648930849	Mouse brain DDA	DeepPhospho
@3PALSPQRPLTTQQPQSGTLK.2	0.9378135172000001	0.7919663259	Mouse brain DDA	DeepPhospho
@SSASHV2DPTADDIFEEGFESPSK.3	0.9664347921	0.8646635772	Mouse brain DDA	DeepPhospho
@RPI2ADSAI1NPASK.3	0.8065400191000001	0.7142415242	Mouse brain DDA	DeepPhospho
@EG2AELVPR.2	0.9883050938000001	0.918118089	Mouse brain DDA	DeepPhospho
@SL2PGVSR.2	0.9940867755	0.9389891218	Mouse brain DDA	DeepPhospho
@R2PA2PSQAPYAQR.2	0.9800863188000001	0.8934046907000001	Mouse brain DDA	DeepPhospho
@2LEGEVASQVPNTLNEVTPEK.3	0.8068662533000001	0.6508680883	Mouse brain DDA	DeepPhospho
@FFTTG2D2ESESSLSGEELVTK.2	0.9728248041	0.8664705037	Mouse brain DDA	DeepPhospho
@LQR2PVLK.3	0.8175701421	0.7218271133	Mouse brain DDA	DeepPhospho
@DGDRDDDLPNKEDIVFDNVNENS2PEK.3	0.9391099927000001	0.7988823288	Mouse brain DDA	DeepPhospho
@VEAIPN2K2EEETSPLVTHQNPAGPVAIAPELESK.3	0.9254541151000001	0.7857810963	Mouse brain DDA	DeepPhospho
@VIAVYDLGGGTFDISILEIQK.3	0.9732433466	0.8786516433	Mouse brain DDA	DeepPhospho
@SR2SDIVSSVR.3	0.9903862601000001	0.9185904156	Mouse brain DDA	DeepPhospho
@2YLEGS2DTQLK.2	0.9650509147	0.8624682785000001	Mouse brain DDA	DeepPhospho
@GAEPSPGGTPQPSRPG2PTGPPEVITEDTQPPQLGQER.3	0.9726048752	0.8531261734000001	Mouse brain DDA	DeepPhospho
[truncated: 62,497 more rows]
