# Supplementary material for: DeepPhospho accelerates DIA phosphoproteome profiling through in silico library generation
Source: Nat Commun. 2021 Nov 18;12:6685. doi: 10.1038/s41467-021-26979-1 (PMC8602247; doi:10.1038/s41467-021-26979-1)
Supplement: Supplementary file 8 — Source data [file 41467_2021_26979_MOESM8_ESM.zip › Source Data_new/SFig_1c.txt]

Peptide	Observed	Predicted	Model
@LTGTESEAAEYEFTTLVTVPGVIR	78.6535	79.11064	DeepPhospho
@FLNSPIPQHTQQA2PLLMR	63.981003	60.607544	DeepPhospho
@NAHISSEDIHTGFDSSFMNK	48.242004	53.994324	DeepPhospho
@SIPETQK	26.327003	24.165909	DeepPhospho
@ESLVEVNFADLYTSR	69.72801	73.937744	DeepPhospho
@KIVP2PK	36.321503	24.535965	DeepPhospho
@TVQNQVPNTPASIQGK	40.6745	41.23828	DeepPhospho
@GSQTTTNDSKEE2TTEATGNESQDATK	14.919998	22.779312	DeepPhospho
@TVLLPFR	60.206497	60.63492	DeepPhospho
@IQDSNFDDLQR	43.395996	42.37288	DeepPhospho
@KQLLSEEAK	17.974998	20.932274	DeepPhospho
@ETANFPSELK	45.703506	42.74048	DeepPhospho
@TGHIRDDISIQEYLTSEANR	61.994003	60.9859	DeepPhospho
@YASDILEGKFEPVIPR	61.179504	59.668427	DeepPhospho
@NMPVLLGPSR	53.647995	57.61531	DeepPhospho
@NFPDY2PNLNTPITSNFNEETG2DC2LVTPR	79.36099	80.57318	DeepPhospho
@IIAGALDNGSLELYSTNEANNAINSMAR	68.05899	68.18312	DeepPhospho
@RV2CDEVTETEAPSNPFLNVLNYK	77.847	74.89807	DeepPhospho
@GQSVLNGLLDDCHDLVNDLSHQK	67.41	61.62909	DeepPhospho
@TQE2SPSAEMIK	44.343994	40.796326	DeepPhospho
@IYNLEPYR	47.679	48.49164	DeepPhospho
*SKAVGIDLGTTYSCVAHFSNDRVDIIANDQGNR	72.00899	67.34454	DeepPhospho
@IPPIESVLSK	58.249985	58.91046	DeepPhospho
@MLNHPSQG2DDAQDEK	28.737	25.252678	DeepPhospho
@LDSQMDKEQK	24.529	20.000526	DeepPhospho
@SDDNADALKK	13.292	17.36013	DeepPhospho
@ELRKEEEAK	18.642998	16.612236	DeepPhospho
@KFFENHPSYSSK	28.298996	25.93309	DeepPhospho
@DSSSQLDNELNR	32.059006	34.2041	DeepPhospho
*2NPDDLDDGLAYDFDAEHEVIFDAK	78.21001	80.69466	DeepPhospho
@EK3PSVSETKTEEEENAPSSTSSSSIFDIK	56.630997	56.6223	DeepPhospho
@TVDGQELSVETR	40.761993	38.90103	DeepPhospho
@IYNTSIIFNEDGK	55.572006	56.452377	DeepPhospho
@YVSVSVLVDR	57.748	53.80287	DeepPhospho
@AFLGGDIVPKPVDL1LNK	64.47	64.596664	DeepPhospho
@FGFSGFPVTEDGK	61.791992	63.11618	DeepPhospho
@IAEIQDR	32.636993	28.8833	DeepPhospho
@SSSMMSPTTTMN3PNHHNSR	39.43199	39.96637	DeepPhospho
@RGYQQNLWLFGPEK	59.380005	59.74623	DeepPhospho
@RK3VCGTIDYLSPEMVESR	60.151993	65.75026	DeepPhospho
@SIFD3DDDD	61.102005	60.29271	DeepPhospho
@LNDIEDVEKYFPGLLR	73.73201	69.36955	DeepPhospho
@VTYDLEDDNLLK	57.100998	55.896866	DeepPhospho
@FSFNCPNQIDNDDPHKK	37.556	42.363327	DeepPhospho
@SNLAGKPVICATQ1LESMTYNPR	65.3365	69.61246	DeepPhospho
@TFADLIIPSTNENLGR	66.653	66.339935	DeepPhospho
@MPQTVEWSK	44.121002	42.227707	DeepPhospho
@DSIINSPVSGRQ2I2PTLSNATTTTTK	62.362	59.369095	DeepPhospho
@KEPTAKDEER	12.375999	15.465073	DeepPhospho
@VI2QPIELHK	42.061005	40.815964	DeepPhospho
@ALNDADIYVIADLAAPATSINR	78.715	80.95703	DeepPhospho
@KGNNTANATNSAN3VQK	20.855003	18.423195	DeepPhospho
@KVN2GEADTVYDSNIGHEASTDTPNLR	45.173004	45.13994	DeepPhospho
@KLVGPTAEVIGAVSGGVDSTVASK	67.987	65.47554	DeepPhospho
@NVSNAFNNAAAIVITDPVTGK	66.353	69.70346	DeepPhospho
@ELQ2LLGKDVTFLNDCVGPEVEAAVK	80.895004	82.01195	DeepPhospho
@AYLLNICK	52.858	54.00801	DeepPhospho
@APFDLFESKK	53.119995	58.635605	DeepPhospho
@LVYLSKPTWANHMAIFENQGLK	61.75	64.28554	DeepPhospho
@GSSGTQDLGNGAESN2MQDPYAIENDDYRYDDDPYAR	60.75499	57.050385	DeepPhospho
@DQDDTYGTR	14.140999	18.251434	DeepPhospho
@SYRN2IKNK	18.492004	17.712662	DeepPhospho
@NSNSISSLAQQPPMSNYPQPSTYQYPGFHK	56.781998	57.982193	DeepPhospho
@INIEDFNIVK	63.058	60.688065	DeepPhospho
@TLSLQLPWVEK	71.894	68.32982	DeepPhospho
@TA2GLYLPEKNVEK	43.32701	51.106323	DeepPhospho
@VNQIGTLSE2IK	55.070007	51.315384	DeepPhospho
@AYFEWTIEAR	68.61101	63.609756	DeepPhospho
@SQENNNEESFKENNK	21.478996	20.202133	DeepPhospho
@QLLRPGVTLGVGSSFDALK	62.074005	62.387054	DeepPhospho
@DGKPAVEVSVK	26.681	25.51419	DeepPhospho
@DTSGWEEADDEPAPIK	47.13701	48.260925	DeepPhospho
@RA2FSLHNDKPQPAK	25.073502	28.877686	DeepPhospho
@EGAVDLTSVSQSIKK	47.171997	45.89447	DeepPhospho
@ISTHTLVEDR	27.43	31.476135	DeepPhospho
@MSLHAVQSK	32.149994	27.274055	DeepPhospho
@NLM2LPTN3PR	68.4955	69.92294	DeepPhospho
@LSNAALPLAMGHEMSGIVSK	60.98799	62.755295	DeepPhospho
@GKNEIIQNAQR	29.55951	24.09626	DeepPhospho
@RR2SYAFNNGNGATNLNK	38.986496	34.06949	DeepPhospho
@KVYNSIKEPASNQLK	27.013	26.342148	DeepPhospho
@ILIVEGANSK	44.591003	47.541412	DeepPhospho
@IEPSNI2PQH3YSNNVR	45.048004	43.071243	DeepPhospho
@ANHAQLFVNGDVEGLLDPR	63.440002	67.5249	DeepPhospho
@IGLELSSQRPK	42.06801	43.588654	DeepPhospho
@SIPLCTLR	49.748	51.17253	DeepPhospho
@EKDVITLDDPKEDVSGPMIETVK	56.01599	56.15869	DeepPhospho
@LNALSSDADMLSP3H2PQK	61.453995	57.542206	DeepPhospho
@A2GSYLEKYF	69.95749	67.66008	DeepPhospho
@KVTLELGGK	31.654999	32.716415	DeepPhospho
@DQGITLMGR	48.514008	46.552063	DeepPhospho
@NTDTIA2EVHEGDNHSNNLGSMEEEIK	55.464996	53.585724	DeepPhospho
@2LKSEPVGTPNIEENK	38.0605	38.514145	DeepPhospho
@RD2DNAVHAAASPLAPSNTPSDPK	35.311005	39.041763	DeepPhospho
@LTAATNAK	27.422997	23.372513	DeepPhospho
@DSYTLDHIIK	49.764008	50.73033	DeepPhospho
@AVGIDLGTTYSCVAHFANDR	68.996994	62.229187	DeepPhospho
@SIVPSGASTGVHEALEMRDGDK	48.164	48.846054	DeepPhospho
@STAAEIANIELDKEAESEPLISDPLSK	65.02901	68.21422	DeepPhospho
@S2FNSHAPTEPISR	31.36	34.679886	DeepPhospho
@DLNKPFLMPVEDIFSISGR	81.56401	81.073395	DeepPhospho
@SIAGTDSSDSTAYTTASES2PQLKDSHNPFR	51.032013	48.194717	DeepPhospho
@GSSSFGNDDINNNDDDDDANEDDESAYLTK	52.363007	51.214325	DeepPhospho
@KTEQNVFNVDPASPWR	57.629013	52.917847	DeepPhospho
@LDGGNAYAGTIISPHYDSMLVK	59.007004	59.62413	DeepPhospho
@1FLI2PPA2PPPEFDFSK	76.52899	81.36865	DeepPhospho
@WGGNWEINAGDGAFYGPK	63.112	63.73018	DeepPhospho
*SIQ3SDPNETSDLK	38.957993	41.946472	DeepPhospho
@2PNGSTSIP1IENEK	43.305008	47.91423	DeepPhospho
@YIPGEPEFLPFVNELPK	81.043	78.40051	DeepPhospho
@FEPSRY3PLTK	37.9205	42.61685	DeepPhospho
@ITTIMSPEAR	44.723495	45.758133	DeepPhospho
@SKEIDGP2PNIK	39.447006	34.278076	DeepPhospho
@ELDEIAN2LENL	73.655	79.51018	DeepPhospho
@KQNISQTLAANR	22.763	28.490997	DeepPhospho
@LSAHPDVKK	23.734993	18.703308	DeepPhospho
@ISSSSS2PNVR	15.966499	21.42617	DeepPhospho
@EAVVDDG2ENAFGIPEFTR	73.631	72.18184	DeepPhospho
@ALGSTLSYR	42.474	41.286346	DeepPhospho
@LHDALKDEK	13.668007	18.495255	DeepPhospho
@KDFSEDLN2FDKQNAK	42.369507	46.026245	DeepPhospho
@ASV2PSSLPR	37.612	40.95932	DeepPhospho
@LFDGPENVINPLKPR	58.091995	62.22853	DeepPhospho
@NDAIINQSTFK	46.134995	43.544952	DeepPhospho
@SMITSEGEQK2AEGNNIDQSLILK	58.793	59.784393	DeepPhospho
@KYNAFIASEVLIK	66.08499	61.54657	DeepPhospho
@AALNHFAMTLANEER	51.722	53.469666	DeepPhospho
@KLVNIQTDGSISGAK	37.423996	38.87198	DeepPhospho
@SSANTVGNDTIDTDSV2YNGVAK	44.112	47.604355	DeepPhospho
@GFRIADTVGK	39.555008	42.66748	DeepPhospho
@QVALAAGLSNHIVASTVNK	53.128998	56.917084	DeepPhospho
@EIPGAVILDQYNN1MNPEAHYFGTGR	66.66101	68.61299	DeepPhospho
@EDGIIAQAVDDSR	49.123993	46.755142	DeepPhospho
@TILTHNTSMYK	37.371994	35.76851	DeepPhospho
@AFMGDYLSCNESK	51.274002	54.24106	DeepPhospho
@MLSFEDISK	55.737	55.436447	DeepPhospho
@MRDQHTGR	12.168999	15.539856	DeepPhospho
@LIGWATIK	57.239502	57.85254	DeepPhospho
@VNSMPDVPVIGGHSGETIIPLFSQSNFLSR	79.104004	77.95529	DeepPhospho
@SNLTVNKTFSHICQVLIYR	58.412003	59.011932	DeepPhospho
@TESAS3PGFVVGTERNETIER	54.304993	50.077164	DeepPhospho
@HSNAAQNVLADMR	42.33499	38.965546	DeepPhospho
@2NNKKLFIK	39.774002	35.879745	DeepPhospho
@ILKEEGIGSFYSGFTPILFK	75.707	75.91466	DeepPhospho
@IPVLEQELVRAEAESLVAEAQLSNITR	82.0925	82.65892	DeepPhospho
@LADANSDTAALSNSN3PTMNNAALLQRPSSIMDSIGVQR	75.395996	75.38254	DeepPhospho
@ILGWVLPNTSAAASQQDKQNLSTINTGTK	61.61	65.8976	DeepPhospho
@EMD2FEINDLDFDLR	78.705	81.235855	DeepPhospho
@IHLPPPQAPAVS2PGTTAAGSGAGTGSGIR	56.423996	50.729446	DeepPhospho
@KYEVNFD3DDD3DSGKR	42.97	42.85164	DeepPhospho
@ISKSQIDEVVLVGGSTRIPK	57.722504	55.15213	DeepPhospho
@DGLRYDSASDNVYMNAEQEEK	46.3795	44.618484	DeepPhospho
@AIAS2PSLNSNLSK	38.739	40.172592	DeepPhospho
@SLPSSSSTTTATASANDNGATSNINGQDPTTIVTELHSHDK	51.46701	51.083817	DeepPhospho
@AKDPIR3PDAK	30.624496	18.872993	DeepPhospho
@HNAPVNEVVIHPNQGELISCDR	46.34999	49.670013	DeepPhospho
@GTIVATKVDEPSK	35.462494	34.017136	DeepPhospho
@FITAPSGSVMDK	47.462494	47.298874	DeepPhospho
@KLPEDDQYLYSDDTN22IIAEEELHHSVDK	59.572495	66.25186	DeepPhospho
@STCACFEPSLDYCVVK	57.427002	57.277893	DeepPhospho
@STTSLQPAATAP2PLVSNIIKPSPK	64.8795	67.48613	DeepPhospho
@VLDLIFGK	65.228	70.41675	DeepPhospho
@VVDPFTR	47.289	45.739716	DeepPhospho
@SGSIGTLANANID2SPANNSNPTKLEK	55.017	54.338974	DeepPhospho
@SHNRTS2LPNQRGQQSR	13.010994	19.760025	DeepPhospho
*2DIE2LGEAAGLFEEPEDFLPPPPKPHFAEYQR	77.446014	84.59999	DeepPhospho
*SDFQKEK	29.44101	22.259254	DeepPhospho
@MEVIELTGYVAEDKVK	65.83101	63.318146	DeepPhospho
@RANSNEDGE2VS2IQE2PK	36.647995	37.401688	DeepPhospho
@SPEYDQSTLSNYK	41.795	39.890137	DeepPhospho
@WFGQAGNVPHDDILR	54.046005	52.89279	DeepPhospho
@LLQTSEITYDDWNRN2K	59.79399	56.215973	DeepPhospho
@TSDDIEALKTSEK	37.582993	31.646927	DeepPhospho
@EFIEEVLR	58.5345	58.559357	DeepPhospho
@RSSTINNDSDSLS2PTK	34.7585	24.90184	DeepPhospho
@2KVN3PAIDENGNLAIVGETK	61.636993	61.43857	DeepPhospho
@FTLSTINPGFVFGPQLFADSLR	83.8295	83.92236	DeepPhospho
@MNSLYELDPK	15.681	51.50827	DeepPhospho
@YNIPVTILEK	61.10501	63.575058	DeepPhospho
@AIA22PSLNSNLSK	52.679	55.94316	DeepPhospho
@2RSN2LFQR	44.089005	43.480286	DeepPhospho
@RN2VAVK	13.293007	17.410553	DeepPhospho
@HGDLQS2PSKVNKNDSQNETLNK	31.693008	26.283478	DeepPhospho
@M2LIDLLTR	80.388504	81.148834	DeepPhospho
@NVNDVIAPAFVK	59.895004	61.088486	DeepPhospho
@RATDV1LAGK	25.429497	22.382378	DeepPhospho
@HKVVSVDEDN	16.988998	19.963737	DeepPhospho
@SIGFELAVGDGVYWSGR	80.4725	74.22302	DeepPhospho
@AVGETNWNK	34.62201	29.189194	DeepPhospho
@EFFNWALK	66.37599	69.278336	DeepPhospho
@2LLHYLR	58.317993	53.893997	DeepPhospho
@LNLIWPATPIHIK	67.653	68.267654	DeepPhospho
@TPIAPKI3PK	45.58	40.76236	DeepPhospho
@SNPPQVPSGWK	39.815994	43.163025	DeepPhospho
@LPVLTRSNLK	19.310005	44.6427	DeepPhospho
@IEVPR3PHQTQPEKDSDR	35.5495	28.465729	DeepPhospho
@NYNADDALLNK	43.552002	42.535904	DeepPhospho
@MAPILLGLDK	64.97551	66.905	DeepPhospho
@KGFQTITGEEK	25.710999	25.156296	DeepPhospho
@TSIPYAMQGGNARPYEENEYSASNYR	48.408005	50.45273	DeepPhospho
@DLGVWELTR	63.815002	64.208145	DeepPhospho
@AV2PTD2TPPSTHTEDSKPISEINLR	53.940002	54.075058	DeepPhospho
@RMP1PTSGITTPSVQPTAAPA3PPR	50.764008	49.22325	DeepPhospho
@KSEDFVFGESSAALLENR	66.289	64.6317	DeepPhospho
@RTEDHTKGEEDEGER	12.389999	15.479088	DeepPhospho
@TTD2NPSEVPNQIR	44.837006	42.157288	DeepPhospho
@LPKALSFEAK	42.218994	44.531525	DeepPhospho
@NWGAETDELS1IMEHFSQQ	79.491	81.746216	DeepPhospho
@HHSIEEMIIPEVIAR	72.375	65.71176	DeepPhospho
@SA2EAIK	16.310997	20.238869	DeepPhospho
@LSNINSNSVQSVI2PKK	52.384003	45.942535	DeepPhospho
@NESVQDAISK	25.043	30.782318	DeepPhospho
@IICYSDSLNVEK	48.399506	48.315186	DeepPhospho
@FLDTLANDYFLNK	68.243484	69.71161	DeepPhospho
@SGSV2ESITETDDPKTEEVKK	40.64299	36.100403	DeepPhospho
@M2SSSGGDSI2R	18.051003	22.827316	DeepPhospho
@LLY2PLIHTQSAVPV3ISPNLVATATSTTSANK	78.23601	81.45308	DeepPhospho
@NIKVEETVR	34.190002	31.37091	DeepPhospho
@DDLHSILIR	51.51851	49.808044	DeepPhospho
@ICDFGTSSVFQTAWEK	64.907	67.321884	DeepPhospho
@PAYPGHVQQGGLPSPIDR	46.08699	44.52928	DeepPhospho
@GRKGDEESGADTVT2PITFEK	40.427002	43.664673	DeepPhospho
@ILK2QELIPK	61.128998	47.85646	DeepPhospho
@FTSKPQDENNEEGNNGKK	22.467003	20.44825	DeepPhospho
@DP1GNNITFSGLANATDSAPTSK	55.957	54.80681	DeepPhospho
@EVYNVIASDGSYVNYR	54.87999	56.618103	DeepPhospho
@LDENNAQLSCITK	47.091995	44.469025	DeepPhospho
@SNKPMQLGGTIAGDSGNRR	30.134003	31.930283	DeepPhospho
@LITDAAYSFR	53.021515	53.220917	DeepPhospho
@EALQILNLTENTLTK	70.379	74.152054	DeepPhospho
@KVA2ANATAAESDVAK	37.878998	27.941452	DeepPhospho
@QSAE2PPK	13.657997	17.53666	DeepPhospho
@AATASANVR	23.996506	23.925453	DeepPhospho
@NEDDKLPHEVAEQLR	40.9095	40.60733	DeepPhospho
@IDVNGSNADSVYNYLK	57.214996	53.411407	DeepPhospho
@ELWDEEKEIVL	67.406006	64.223465	DeepPhospho
@GGLTYNDFLVLPGLVDFPSSEVSLQTK	83.35501	83.05513	DeepPhospho
@IKPFIENLPQEFK	59.610992	61.20703	DeepPhospho
@IKENSIYK	17.671997	20.413063	DeepPhospho
@TL2AT2QL2ATFNKLPR	75.8295	75.838745	DeepPhospho
@SMEGPPTVQQQSPSVIRQ2PTQR	49.350998	48.312637	DeepPhospho
@AFSPGDYVSAVTGWTTHAIISQENVQGLR	80.063	74.83507	DeepPhospho
@FKGDDDIPYKER	27.203506	26.396576	DeepPhospho
@TLAFLIPAIELLHSLK	84.02951	83.89305	DeepPhospho
@AGEQRPVYFYCGDGVSDLSAAK	52.276505	54.141632	DeepPhospho
@LDGAEPLECTSKK	35.554	34.16806	DeepPhospho
@DVDILMGTFTK	67.36299	71.31331	DeepPhospho
@2FLTNNSK	43.39	38.819366	DeepPhospho
@TSPGGL2ISPR	43.132996	48.11267	DeepPhospho
*1ETSSFENAPPAAINDAQDNNINTETNDQETNQQSIETR	55.806	63.690735	DeepPhospho
@SGNNLVDLSDADTLQR	54.15599	56.839005	DeepPhospho
@ILQTPIIIEK	57.261	54.638977	DeepPhospho
@DLAANNLNGEVVSVPGGLQSDFVR	67.787994	73.077774	DeepPhospho
@TDLFADLDPSQYFETR	77.82851	72.84595	DeepPhospho
@DLQQLEDIGYVR	61.892	63.456497	DeepPhospho
@ADPLVSLMMVEKVPDSTYDMVGGLTK	79.1425	77.29773	DeepPhospho
@VSDGSSEIFFK	52.502502	51.50824	DeepPhospho
@M3PSGHNWVSGQGAGPR	35.352997	41.11989	DeepPhospho
@DNNNNNNYQQR	21.566002	18.532433	DeepPhospho
@NPVTGAQGITLSEGNEILK	58.022507	58.57419	DeepPhospho
*ATIAPTAPITPPMESTGDRLVTLELK	75.267	77.23988	DeepPhospho
@AVEEKPAVK	24.702995	19.15007	DeepPhospho
@GVP3GFTFPIR	76.762985	77.29581	DeepPhospho
@AVSPTDSTPPSTHTEDSKPISEINLR	44.798996	46.71527	DeepPhospho
@DIQFVEDNSLLVQDVMTKNPVTGAQGITLSEGNEILK	81.179	76.95842	DeepPhospho
@SSAEFLR	40.56151	38.64682	DeepPhospho
@RV2DVLPK	34.78801	38.8602	DeepPhospho
*SFNAFAS2LSK	71.013504	76.88965	DeepPhospho
@SAIEIPLHQPTLFSSFGVSPPR	71.317	69.5439	DeepPhospho
@RVEATEEESEELDDIQEGEDINPTEFLK	65.27901	65.77876	DeepPhospho
@TLYQNPQTPTVLPSTYHPINK	51.511	53.535294	DeepPhospho
@EVPSNQDPLAV2ASNLPEFDRDSTK	63.740997	65.298676	DeepPhospho
@MPLCAGEIR	45.794006	44.693542	DeepPhospho
@DG2FRGSQSVK	30.863998	26.056992	DeepPhospho
@CDAGVILENANNYVMEQNYMFPLDLGAK	81.617004	79.9626	DeepPhospho
@KINATPDKIPVTQLMDMS2PPSVK	69.524	68.596054	DeepPhospho
@KEEQQNNQATAGEHDASITR	27.0485	19.827332	DeepPhospho
@TVFSSSSSNISSK	38.071	37.858826	DeepPhospho
@FLTIAESEPFGPVDAAHVLELEPAVETLR	81.196	81.47478	DeepPhospho
@IATVLGTK	34.115005	42.325745	DeepPhospho
@LQGQYVGV1ITA2HNPYQDNGVK	54.074005	54.8909	DeepPhospho
@ASLNDDSLHDLAALLNEDSGIAQR	73.39499	72.28265	DeepPhospho
@VAVDDPSVLAEVEAVLAGVEAEK	84.30051	83.64369	DeepPhospho
@ADWGDDIPTTK	43.427002	46.72577	DeepPhospho
@MDLDSINPDETEEEFQNRVNSIR	62.449005	60.630707	DeepPhospho
@FVI2ETP2PVLK	76.164	73.73688	DeepPhospho
@EFDEVYTAPALGFPNAMEYYK	74.438995	76.412796	DeepPhospho
@FRAPEALFHPSVLGLESAGIDQTTYNSIMK	70.0235	73.21559	DeepPhospho
*TDAEIENSPASDLK	48.990997	46.364807	DeepPhospho
@QNSSVGMQNK	24.583	26.522713	DeepPhospho
@GDNSSENEVSAIPTTS2PPLPPR	57.526993	59.92827	DeepPhospho
@YIDD2SFDTEK	40.91899	42.72931	DeepPhospho
@GGAGNII2PK2SR	39.337997	32.58188	DeepPhospho
@YSLTIDPANR	48.903	48.084793	DeepPhospho
@IALVGPNGVGK	52.216003	48.37358	DeepPhospho
@SHGLSPNLLHSHIQVYPEGSGQR	52.15349	50.288147	DeepPhospho
@AQTLNSNPEILLRK	48.361008	48.681427	DeepPhospho
@NYNEDADNDNDYDHE	20.639	24.61303	DeepPhospho
@YHPDKNNHTEESK	12.462502	15.56385	DeepPhospho
@KGVAINFVTNEDVGA1R	52.433	53.85121	DeepPhospho
@KVAFTGSTATGR	20.455002	22.915054	DeepPhospho
@KDDFVIGGCSDGR	33.429	35.079376	DeepPhospho
@KEGTDAEQAEDYLKDIPGDEAYN2DDIMAPLR	74.7115	75.29393	DeepPhospho
*2QDFVTLVSKDDKEYEISR	68.649	67.05646	DeepPhospho
@DQLFGNTNSSRER	59.108	33.651337	DeepPhospho
@TS2AGS1HSQR	12.736	15.539085	DeepPhospho
*MEELNIDFDVFK	83.96051	82.38701	DeepPhospho
@NAPAAGSTSLLIGDDVMPEYVYEGR	69.475006	72.766464	DeepPhospho
@TNNANIYNQLMPPANVDQR	56.118988	55.974564	DeepPhospho
@LGNGISSEQLLDK	48.989	48.924484	DeepPhospho
@HISFHSYLK	43.641006	41.632126	DeepPhospho
@NR2P2PPPVYDAQGKR	38.974	37.416885	DeepPhospho
@SILPVGSAFR	58.27899	59.402634	DeepPhospho
*22PDDFETAPAEYVDALDPSMVVVDSGSAAVTAPSDSAAEVK	83.14601	84.52704	DeepPhospho
@KIIHGPYR	21.819008	21.227356	DeepPhospho
@IPALLDSGTTLTYLPQTVVSMIATELGAQYSSR	85.817505	85.20314	DeepPhospho
@QLESEFNINLFVPNKDDPSGK	66.099	65.2229	DeepPhospho
@IHVNYDNK	17.395996	20.01503	DeepPhospho
@S2GPMDFQNTIHNMQYR	60.858994	58.90207	DeepPhospho
@N2IASGADLPIENDNVVNLGDLHPNNR	70.910995	70.53281	DeepPhospho
@KQHVLNCLVQNEPGVLSR	56.49701	49.594757	DeepPhospho
@ALPDAVTIIEPKEEEPILAP2VK	73.179	72.549515	DeepPhospho
@TASQSANLAPSNLRPAFSMADFSK	60.420013	61.46785	DeepPhospho
@KIDVMD2ESDDNVDIGDYNQDIFNK	70.16501	70.68222	DeepPhospho
@SLNLTLR	49.90599	50.168793	DeepPhospho
@NQ2VEDLSFLEQGYQHR	64.050995	67.102554	DeepPhospho
@AREFEAGSQNANLLPIAANEFNLR	65.89601	70.87039	DeepPhospho
@GQNGSNTIEDINNNR	38.76599	35.684204	DeepPhospho
*2QAVNAKKR	13.2140045	17.44249	DeepPhospho
@VETFSFAHLAYLVFESVLQVVIIALAGFWSASSGLLPKQSQK	89.449005	83.06334	DeepPhospho
@VLDIEGDNATEAMKR	43.123993	45.300552	DeepPhospho
@HSLVT2PLK	47.543	40.150055	DeepPhospho
@QIGSIEPENEVEYFEK	58.024002	60.41075	DeepPhospho
@EKTDDELQSLLAQVPHK	64.28299	59.98059	DeepPhospho
@ISIFYNDPVSSLSFEPSEKPIFNAK	71.425	70.89276	DeepPhospho
@MTVNIPANSVAR	48.005997	46.59691	DeepPhospho
@LFTAIMNFK	65.323	70.579895	DeepPhospho
@FFI2NPDLVDRLEK	76.14499	74.36418	DeepPhospho
@VHHEIELALIVSK	62.968994	60.006226	DeepPhospho
@VTGAQGEETADK	13.130997	19.70314	DeepPhospho
@QDSNVKL2PASK	20.198006	28.601837	DeepPhospho
@TDGKDEDLWEEQEVCP	53.253998	54.38623	DeepPhospho
@NALGEAFGTK	45.295	45.69719	DeepPhospho
@SYSITSASSVLSGASGSFNSTVNPKPK	57.512985	57.507416	DeepPhospho
@IEAANDVIK	40.099503	34.95674	DeepPhospho
@IQPQSHI2SPPR	24.875	30.548828	DeepPhospho
@NLDGYVVNLLK	68.421005	66.56055	DeepPhospho
@ATAQIAVK	33.615005	31.573196	DeepPhospho
@QFVVVANDITFK	62.568985	63.32756	DeepPhospho
@LTSQEINDRLEAL	56.358994	59.39949	DeepPhospho
@VATSNTPGHFSALGLYIDAGSR	59.842987	64.231964	DeepPhospho
@DHNDDPKDG4VSGSEISVR	36.813004	34.221954	DeepPhospho
@IITDGFEIAR	55.233994	53.837494	DeepPhospho
@FSYTQTK	33.457	32.222168	DeepPhospho
@QVLEKEHPEIESVHPHVK	33.322998	33.690063	DeepPhospho
@FHAAHLATGDMLR	44.927002	47.28949	DeepPhospho
@ILPEPTEGFAADDEPTTPAELVGK	69.40001	64.535934	DeepPhospho
@DFASSGGYVLHLHR	48.957993	49.795486	DeepPhospho
@EPIVIPR	47.196	45.712173	DeepPhospho
*MN2NEDIHEER	27.079002	35.450928	DeepPhospho
@VNLKHEN2PFK	36.906006	32.360138	DeepPhospho
@EGFATVPDVTWANVGALQR	70.417496	70.21767	DeepPhospho
@IIPLISK	53.574005	54.246918	DeepPhospho
@RLAVDYSVPLVTNVK	57.367996	60.063797	DeepPhospho
@WNQPQPPVPEPIAHLFPPGPK	69.07599	66.946075	DeepPhospho
@KH2VPNISMNALD1TR	52.349014	52.89882	DeepPhospho
@IDDHLGSYAPNTK	39.718002	32.08838	DeepPhospho
@PLDNIFNEEPYVSKGLVMWPDFWRR	77.84799	78.60501	DeepPhospho
@SSPQDHDHL3PTATTK	18.657501	24.404984	DeepPhospho
@2A3PTLQDQK	35.735504	30.9747	DeepPhospho
@DILDKLNII	73.9265	70.94858	DeepPhospho
@VETTPISIR	45.373	45.769226	DeepPhospho
@FIPYLYNGLQHSCQDIGCR	58.5455	61.31642	DeepPhospho
@DNNLLGK	26.577003	26.43647	DeepPhospho
@KMDTMNDKDNDNQENNCSR	19.064003	19.981102	DeepPhospho
@RN22VGKIDLGDTVPGFAA1PESAASK	67.233	67.055786	DeepPhospho
@YVGEGAR	24.7835	20.670967	DeepPhospho
@DRLEEDESFEDFLTPQTEFHTDAIADLNVK	72.05299	74.41304	DeepPhospho
@IDDILVFNR	69.36299	61.6649	DeepPhospho
@IANLAANLGSILQNLK	82.07449	82.37184	DeepPhospho
@LDGLGPFVSR	56.814987	58.135468	DeepPhospho
@HLVHEVTSPQAFEGLENAGRK	51.725006	51.547256	DeepPhospho
@GCIISETGITSEQVADISSAK	60.3255	60.361176	DeepPhospho
@LPLTDEQTAEGRK2PAVSEEK	31.539505	38.795837	DeepPhospho
@KVPNNWQTGEQASLEEGR	41.559006	39.29767	DeepPhospho
@LLTPQT2SNHALSK	33.104004	41.716827	DeepPhospho
@LTAHAGEEGPAQFVSDALDLLQVTR	82.949005	77.91368	DeepPhospho
@TVNLSPTER	37.70401	35.3826	DeepPhospho
@EK2PTPQTSTASLSSVTK	33.990005	37.942795	DeepPhospho
@VIADDSKKQ3PENEDLLK	33.18399	38.741425	DeepPhospho
@NSLVKVP3VG2YGVAGATLPETIPTSK	75.75801	74.29436	DeepPhospho
@NDDELHDISP2LNEQPHWDLIEDGSR	67.993484	71.57814	DeepPhospho
@LILEVSSSNARPQFDHGDHGTNSSSTFISSAK	54.036987	51.78572	DeepPhospho
@TP2LSNFNKELSK	55.729507	53.783325	DeepPhospho
@FRIPPPVCLR	54.405487	54.50557	DeepPhospho
@THSADRSPL2VQADEADEVHNADNSR	41.947998	39.360413	DeepPhospho
@FIINDGVERND2FNINTDTLK	67.063	66.07886	DeepPhospho
@LVHIPDFGDFQLNKIEK	63.740494	65.117004	DeepPhospho
@PTII2PPILTPGGSK	70.696	74.161255	DeepPhospho
@AIDSSQTAGYHVDLTIQDLLDAIPDISK	83.0285	83.25568	DeepPhospho
@GYESDKD3FPQSK	38.134995	29.643448	DeepPhospho
@FNLVSESVN2N2LELTPGDTITVR	78.392	78.91841	DeepPhospho
@MDLFYPQRE2FSEGR	61.132004	63.860336	DeepPhospho
@FTNVSVIAPESQGQHEQQK	43.339508	44.36885	DeepPhospho
@GDNNAGNDISLYANKK	30.125	38.496933	DeepPhospho
@EDISSLILDHDLGAY32ESEIEDDAIVR	78.433014	79.43178	DeepPhospho
@NEDQRPHDYSDMDKFPR	34.374496	34.152496	DeepPhospho
@AVQESD2332RIIEEHESPIDAEK	59.36	55.26468	DeepPhospho
@GENVVMLGEVDIDKEDQPLEAMER	64.257996	67.6953	DeepPhospho
@LTIFQQVDAPK	56.273514	55.19229	DeepPhospho
@2NT2LLNLQVSSLSK	76.296005	79.76091	DeepPhospho
@2AVPLMGTVPLTNQQNDISSSSVNSTGNGAGVTK	69.41699	72.29172	DeepPhospho
@QPLIPTSLIPEENLTEPQDFESQRDPFAMMSK	77.181	75.18564	DeepPhospho
@MEKGQIVGR	28.179	22.400604	DeepPhospho
@PANYNQTQLSK	32.399994	32.17737	DeepPhospho
@SADEFLEK	34.442	35.37323	DeepPhospho
@ELVNAGAVPVLVSLLSSTDPDVQYYCTTALSNIAVDEANR	84.32149	82.795364	DeepPhospho
@KLNELIEKENE1LAQDK	48.653	40.34825	DeepPhospho
@ELVDLCNVAFSSSPQVLVEK	70.66301	73.24364	DeepPhospho
@IMNGSGDHQPALK	32.692	26.664337	DeepPhospho
@TGFILKPVFQVR	61.707	62.713577	DeepPhospho
@AFWQFQADK	56.647995	56.716644	DeepPhospho
@TL2LDGMLPNNSTQCMDSFSHKK	65.3145	66.013824	DeepPhospho
@LAEVNLK	40.914	39.804092	DeepPhospho
@ISSMPGGYFHSEISPDSTVNR	51.171997	53.508972	DeepPhospho
@HIDDFYDSYNK	40.815994	39.08043	DeepPhospho
@GEALLVVLVSSVTEANIIK	80.190994	83.47925	DeepPhospho
@TPSKPDPMEPENTAEAIKR	38.436493	37.14955	DeepPhospho
@AGSFLS2SFR	56.48401	60.646866	DeepPhospho
@QSKV2DD2ESESGDKEATAPLIQR	45.01201	44.469925	DeepPhospho
@NYYQ2PVR	26.609001	33.859024	DeepPhospho
@VGDPFDEEVFQGAQTSDK	59.4765	60.680145	DeepPhospho
@SI2RKLPK	18.887001	26.656357	DeepPhospho
@2GGFGGSFGGR	39.598495	44.574707	DeepPhospho
@NSVGEVPILQSEIK	58.576004	60.754578	DeepPhospho
@TLGTPIA11IK	45.12401	50.75363	DeepPhospho
@TLTFQNISSDMKPQSTAAETSISTEK	54.462997	56.203766	DeepPhospho
@GTNANVQEF2QEDSLAHSEPK	49.638	44.379044	DeepPhospho
@SSYINNSGGLVLPPTQFNLNQQPVLSFQQK	75.020004	75.80911	DeepPhospho
@SATES2VNEPR	29.919495	20.953384	DeepPhospho
@TSIQNSTLEDF2PSNKNFK	52.009995	56.62616	DeepPhospho
@VS3QHEK	15.497505	15.507805	DeepPhospho
@IEGVNAIEVNKNENQQK	39.966995	40.274582	DeepPhospho
@ND3EDDSINK	15.030502	19.344002	DeepPhospho
@ALLSSFIAR	77.02301	63.791214	DeepPhospho
*ASLPGIDEHTTSEELITGDNEWHK	60.183014	65.065216	DeepPhospho
@HSAIPLGTPEK	30.494003	28.917953	DeepPhospho
@SNSSTTSNGTSNDTSNER	20.633003	19.687424	DeepPhospho
@EDPRETLPEAITFSSAELPSGR	68.087494	65.83005	DeepPhospho
@FQDDEQNAGEDDNDIM2PLPADEEAELQR	63.321503	69.04631	DeepPhospho
@TAPPLQSLKPDEVTEDISLIR	65.58101	65.623795	DeepPhospho
@GGSWVVVDPTINADQMEMYADVNAR	71.735	71.31688	DeepPhospho
@ADAGGLVNHPWLK	49.529495	48.32332	DeepPhospho
@VETIDAK	29.50299	20.872948	DeepPhospho
@ENY3FESHPG3PVSSSLMTQRPGAESSLK	56.242004	58.234665	DeepPhospho
@TTENDSPNKEEK	19.0	18.48993	DeepPhospho
@GGAAGGGYSQVIPMDEFNLHLTGDIHAIGAANNLLAAAIDTR	81.188995	81.38263	DeepPhospho
@MPGGFTITVAR	56.44101	55.08586	DeepPhospho
@FYDSNYPEFPVLR	65.925995	67.52156	DeepPhospho
@IDSMSQEKENFQIER	43.1335	43.747528	DeepPhospho
@TLAVNAAK	32.759003	32.315292	DeepPhospho
@KIQPEESDSIVYK	41.697998	34.467102	DeepPhospho
@RNGAFQNSSNLSYNNTGI2DDENDEEDIYMHDVNSASK	58.7415	57.75377	DeepPhospho
@VNIIDLHDIFK	75.511	66.42491	DeepPhospho
@LSVDLPGHK	29.949509	39.32695	DeepPhospho
@SH2VSYGLLQK	41.485	43.711365	DeepPhospho
@IETENDQLKK	15.0485	20.411156	DeepPhospho
@SAP2PVR	15.525993	20.918701	DeepPhospho
@WSDDFDK	34.843506	32.531418	DeepPhospho
@SISDMQFSPDLTYFITSSR	77.9595	76.8396	DeepPhospho
@QEQSLPQEEK	30.768005	24.709435	DeepPhospho
@NTQLAGVGPK	36.647003	35.84015	DeepPhospho
@PFLDPVTVSK	56.199997	53.826736	DeepPhospho
@EIIADSFETIM1AQHYDANIAIPSCDK	73.84851	74.62723	DeepPhospho
@VNDSYD2PLSGTASTGKTRR	27.738495	32.826843	DeepPhospho
@NDGGKPTTDNDKAGPNVR	24.116005	20.267937	DeepPhospho
@NVPNWHR	23.745003	28.587448	DeepPhospho
@LGANAILGVSLAASRAAAAEK	72.2825	68.82379	DeepPhospho
@ETGLEEQPEVADI2VLPEIR	78.14749	76.184814	DeepPhospho
@SDEANDIK	13.494499	16.837944	DeepPhospho
@TGLSEIPKEIYEDVVDEDVLR	78.720505	72.80267	DeepPhospho
@LGSEYKPNKDELNALLTTSEYSNVPVNDIK	69.75	63.754776	DeepPhospho
@IVPPENAIVISSEAK	54.130493	54.25992	DeepPhospho
@FALQNLLK	19.848999	62.82321	DeepPhospho
@FHAAHLATGD1LR	36.470993	37.701508	DeepPhospho
@TEDIIPPLEGIVIVQR	76.98151	78.40593	DeepPhospho
@LGEEVHENSQNQLLSK	39.714493	37.270874	DeepPhospho
@LDNTVNVTGLAHITEIADKKPEDLSALFGVGDR	72.106995	74.6584	DeepPhospho
@SQFHSQSNVLNTANNK	25.097	31.324966	DeepPhospho
@2DEEHTFETADAGSSATYPMQCSALR	53.669495	57.054474	DeepPhospho
@ATSDGPSTPLIK	42.748	43.88182	DeepPhospho
@CLWEALADVTNDDMAKK	65.070496	68.48418	DeepPhospho
@KFQDD3LNR	20.293495	24.585854	DeepPhospho
@DLIHY2PNSLQK	56.61351	50.297195	DeepPhospho
@LIVVLSKLPSSSPHSQAPSGHTASSSTNTSSTTRTNGHSTSSTR	64.522995	51.037186	DeepPhospho
@ISPSLM2PSK	42.655	51.839523	DeepPhospho
@LRPGQEISLK	36.4545	37.312225	DeepPhospho
@LIKDLVNIEPIRK	51.048492	55.829758	DeepPhospho
@KG2IIGDNQQTTANSSD2PTMTK	42.196	39.664963	DeepPhospho
@LIS3PKDGN2ILR	51.382004	52.685135	DeepPhospho
@DNNLDNTYLNGKEQSNNLNKQDGENTLQHEK	42.854996	41.004456	DeepPhospho
@SPSPDPASLSSESER	39.662003	34.735	DeepPhospho
@RP3LSKPAVVQSLGHK	44.815002	42.50171	DeepPhospho
@VTNSFALPFEEDEKNSDVWFLDHNYIENMNEMCK	74.15401	74.16118	DeepPhospho
@LINCPELCSGLFIR	66.623505	64.603836	DeepPhospho
@EIGGG2PIRK	19.310005	24.368713	DeepPhospho
@QEDMPFNDQGIVPDIIMNPHGFPSR	72.30049	72.321884	DeepPhospho
@AYFAQIEK	45.393997	45.096146	DeepPhospho
@TEEEIDGAFR	43.559998	42.677353	DeepPhospho
@E1EYAL2PTPQGNDYQQFR	52.933	59.863663	DeepPhospho
@LPPPLTASNAEEFIDKNNNALSFHNP2PAR	70.112015	67.447525	DeepPhospho
@HDNLSSSSSDIIYGR	39.679	40.450073	DeepPhospho
@ANTSTTIKEPVK	31.235992	29.768707	DeepPhospho
@QLGNTS2VANIPSEIPDAHKAEQEDTIEK	48.0	53.61203	DeepPhospho
@TI2LTNIEQQSQLNQR	65.24449	67.37294	DeepPhospho
@TTVLLDYTRPISDDPEVINK	58.2175	62.846695	DeepPhospho
*SLPLKPLTIDSNNK	61.6315	64.770386	DeepPhospho
@SLEFNSQPDYR	43.628006	45.173737	DeepPhospho
@IP2DLPVVR	64.645004	65.829666	DeepPhospho
@QAITSAGSGCMAALDAEK	47.197998	47.929214	DeepPhospho
@EREDDDEPA2LDF	63.04399	65.63344	DeepPhospho
@KLVADGVFYAELNEFFTR	76.17	78.083405	DeepPhospho
@IIYVDDGVLSFQVLEVVDDKTLKVK	75.19501	80.44005	DeepPhospho
@NYNAAEALDQMEEDLEEAGSEAVQAMR	84.01799	80.02275	DeepPhospho
@AHFCG22HNSFSSVSGNR	41.31299	43.15457	DeepPhospho
@GRQESQLYGLHGEAINSINR	42.602997	43.555008	DeepPhospho
@IPEINVTR	46.095	45.511642	DeepPhospho
@ELATQIFDEAKK	50.024994	51.405823	DeepPhospho
*SDQDNTQTSSSK	21.548004	18.329628	DeepPhospho
@ILIE2PVEKTDK	49.440506	47.08261	DeepPhospho
@SQ2SNSSDSSYTIDGPEANHGRGR	25.709	32.352234	DeepPhospho
@SQSGWFLQFSK	64.67	63.07698	DeepPhospho
@VHPFHVLR	44.1855	39.12268	DeepPhospho
@YLQSTQQ3PGR	35.563004	28.283203	DeepPhospho
@AIPRDEQDKTGK	21.904503	19.310638	DeepPhospho
@DTEFIELYENFLSTTVK	78.389496	82.74448	DeepPhospho
@DKDGLLK	19.8255	18.83805	DeepPhospho
@KN2LIKPMSSTSLANFK	54.570496	56.306763	DeepPhospho
@MIYDEA2GEWVPK	60.024002	61.386703	DeepPhospho
@TDPGVNELEHNSSNLNN2NSG3PHNHNQNQHTN	38.736008	39.801666	DeepPhospho
@KIPDTYTANT2AQSIASAK	38.815506	39.51683	DeepPhospho
@SEEVKAEDD3GEEEEDDPVIEEFPLK	68.3705	70.580826	DeepPhospho
@NIDVSNLPSLA	67.12201	73.893585	DeepPhospho
@LV1SAPIDETFDTNETATITYFSTDLNK	72.995514	72.07135	DeepPhospho
@VLEDMVFPTEIVGKR	71.909	65.263535	DeepPhospho
@NEDACSFTLYGDGASNQGQVFESFNMAK	67.86249	72.69855	DeepPhospho
@GSTMHFEYISDSTTHALMNLQEK	68.547	65.823105	DeepPhospho
@LSSIHGNINNK	30.164001	29.062485	DeepPhospho
@TALSHDPDEEPINK	34.25099	29.805878	DeepPhospho
@ALGDEDNIR	16.288002	29.580292	DeepPhospho
@YVEAQLDAFEMR	58.554993	60.112244	DeepPhospho
@VFIGSCTNGR	39.393997	38.823624	DeepPhospho
@YGLTGEGQTVQMATLSEGQR	53.60199	55.52237	DeepPhospho
@LPLSAYDTK	44.503998	44.464676	DeepPhospho
@LNGIYQK	34.740005	33.493195	DeepPhospho
@N2PEPNEFLR	48.877502	51.932373	DeepPhospho
@LCSESPFWGYEIALQNPTNSILK	79.3275	77.11595	DeepPhospho
@AAGHDGK	11.3010025	15.62542	DeepPhospho
@EF2VAA2DVELENEHVPWGK	74.503006	71.76781	DeepPhospho
@LSNPELTVFPDSLEDAVDIDKITSQQTIPFYK	80.8535	83.11078	DeepPhospho
@2EKPQQEEQEKPQ2R	13.905006	20.215034	DeepPhospho
@SINIALNSLQSSDIDPDLKSDLLPNIGK	72.6205	76.79262	DeepPhospho
@DGEASASSFSTPTSILSNADMGNNISSLLAK	78.52501	79.19826	DeepPhospho
@SLGVKDTTHIK	31.104492	28.394547	DeepPhospho
@MLEEQDEYVKK	35.419006	34.0327	DeepPhospho
@SLPQGPAPAIK	43.658997	42.84056	DeepPhospho
@RNP2PSIVKPG2R	37.918	33.66043	DeepPhospho
@VFGDLTGFL1SLK	79.32901	81.09564	DeepPhospho
@VKDPMVDDDPV2ENYDQINVPK	61.953003	57.57315	DeepPhospho
@IFSGVK2PK	26.401497	38.874954	DeepPhospho
@NDVNSMVIMSPV2PSDYITYPSQIATNISR	79.1425	78.08336	DeepPhospho
@HDTNKAESLKK	12.441498	15.82605	DeepPhospho
@TP3PTPPVVAEPAI2PRPV2QR	64.43451	64.366425	DeepPhospho
@MDGKPLHEYAR	20.765007	27.045395	DeepPhospho
@ILEDLLDS2NIHPSYTK	70.85249	65.34331	DeepPhospho
@FQLGDHITQNEEVAK	45.138992	44.88446	DeepPhospho
@VAPDHPFIQQELEVIEASVEEAR	80.19301	78.88725	DeepPhospho
@1TVNIPANSVAR	43.037003	41.68547	DeepPhospho
@EIMGEIDWK	58.46199	58.20433	DeepPhospho
@FSALDPCSTCSGTG1KPNTHK	29.375	40.43593	DeepPhospho
@TS2ITSSKK	20.239494	16.708023	DeepPhospho
@TIDEVHRAGGK	13.760994	19.6781	DeepPhospho
@LDGNIRSISAPMENEEK	27.427002	48.18297	DeepPhospho
@MGHSGAIVEGSGTDAESK	31.427002	26.931229	DeepPhospho
@ALTAAITPMNKK	41.002	42.384262	DeepPhospho
@YNLSDQMDFVK	55.850006	57.56125	DeepPhospho
@VTPTEEKEQEAV2K	16.578003	28.95868	DeepPhospho
@TIEQSPSFGKFEIDTDANVPR	55.79901	56.993668	DeepPhospho
@LADQTPHDDNSENCPNR2GG2TPLDSQTK	37.804	35.91127	DeepPhospho
@ISLANVK	42.142	40.441498	DeepPhospho
@NMIIVPEMIGSVVGIYNGK	77.297	83.018005	DeepPhospho
@VLQEAGYNVSSYGTGSAVR	47.27899	48.141098	DeepPhospho
@KD2ELNIK	37.393005	27.759338	DeepPhospho
@SEDDIAK	14.167	16.491928	DeepPhospho
@REDLEDTR	14.457001	17.860367	DeepPhospho
@DSSVPIINSLCDK	60.440994	56.628006	DeepPhospho
@LISETLNDPTEEYLLDMAK	71.496994	72.46704	DeepPhospho
@LGGIPLGVIGVETR	68.345	69.893585	DeepPhospho
@NGTNFDKESVQNTKK	26.960999	27.779434	DeepPhospho
@NVTNDDINNESV2IDDFLEDDKEDNDTGR	70.93399	70.61151	DeepPhospho
@TQFTDIDKLAVSTIR	65.346985	62.27745	DeepPhospho
@VESLGSP2GATK	25.569	30.835037	DeepPhospho
@DSDNSTDEGQM2EQDEEAAAAGERDTQSNGQPK	39.597	34.077866	DeepPhospho
@NSFS2GHSTPR	30.08899	21.487862	DeepPhospho
@PFKPWDGK	35.757004	37.41002	DeepPhospho
@IDQEDSFNDVRPDSSYNTTSSNSVIK	47.634995	49.382202	DeepPhospho
@KG2MADVPKEL1QQIENFEK	75.91	69.65712	DeepPhospho
@FLGLEHKDLIPLLPK	65.656006	66.7845	DeepPhospho
@DKPELGEVK	21.875	19.048683	DeepPhospho
@TKT2EVGDEINPYGLNEVDDFASKR	65.33499	66.05167	DeepPhospho
@VDTETEE2ESFDDTKDKR	37.017	30.046295	DeepPhospho
@SSGKEDANDCK2AEHSK	15.0510025	15.733589	DeepPhospho
@NADGL2GTTTIIENNVGVNEEK	63.298004	65.639725	DeepPhospho
@NEAESGVSEDNDNGSLEK	21.476501	29.757584	DeepPhospho
@GNYVMPNLVDACK	55.002	57.04184	DeepPhospho
@LKA2SLDLMAEVKPER	58.497513	60.37358	DeepPhospho
@KQITTVPK	15.017006	19.64235	DeepPhospho
@KN2LSTPR2PPMK	39.447998	32.010986	DeepPhospho
@SH2SS2IFNSFLK	76.2025	77.98384	DeepPhospho
@LTDILEQLTK	65.179	65.907074	DeepPhospho
@GYLADDIDADSLEDIYTSAHEAIR	73.24501	76.18762	DeepPhospho
@KSPNLAAFDFEHNIK	53.977005	54.78476	DeepPhospho
@IEPLIAICSYITK	74.39499	70.50774	DeepPhospho
@AAD3PET2DAVHTEQKPEEEKETLQEE	41.591995	40.224564	DeepPhospho
@QGFMEMLESIHTPFPECIK	78.1015	76.10481	DeepPhospho
@DHEAAVASVTAADNDDPMDIDDTDADTDAENLDPSSQSK	57.309006	57.891617	DeepPhospho
@KMSWAAIATPKPK	43.412003	41.927612	DeepPhospho
@LT2LNVVAGSDLR	61.072495	62.35736	DeepPhospho
@GEIKPSSGTNSTECQ2PK	30.005005	22.640839	DeepPhospho
@DGYLQNNATEGDAEHITPDNLRR	44.481003	48.343063	DeepPhospho
@I2LGSGAAR	33.020996	31.600906	DeepPhospho
@VHDELP2PGKVPLSP2PK	57.270004	54.625473	DeepPhospho
@DLKVPSDSSGPVGVCTYDDHR	45.384506	42.310654	DeepPhospho
@NFQLWFNR	18.836998	64.97917	DeepPhospho
@ILMEIHGTR	41.681	46.3994	DeepPhospho
@IAIVNVGAPAGGINSAVYSMATYCMSQGHRPYAIYNGWSGLAR	74.29199	77.46347	DeepPhospho
@NNSSTTVPNNYAPTTSQPR	39.0215	40.316467	DeepPhospho
@VADSKGGEDG2LVSSN	34.438004	33.10298	DeepPhospho
@ASGAFTGEN2VDQIKDVGAK	42.419006	50.028748	DeepPhospho
*MESQQL2QHSPISHGSACASVTSK	43.632996	44.562515	DeepPhospho
@2AAQSQLPNTFDKDNEGMDADHSVK	40.75	45.659195	DeepPhospho
@1VAEVD1KEALASGQFRPLTR	47.244507	50.31299	DeepPhospho
@NTTS2PP3SPK	29.464005	19.825531	DeepPhospho
@NASELLTSVLH2PV2VNMKNPK	73.726	73.73506	DeepPhospho
@DII2PLLLNPTK	77.86801	79.038315	DeepPhospho
@QPNYFGSMTQCSTLK	52.171997	51.747635	DeepPhospho
@QKEN2NSPSSEGNEEDEAEDRR	28.035004	21.827278	DeepPhospho
@IAESLDANLYDVDSSNEGR	53.9245	57.247864	DeepPhospho
@AKLQETNPEEVPK	34.55899	26.374184	DeepPhospho
@TDVLLAIK	46.066498	56.29811	DeepPhospho
@MPEFFER	54.08899	50.489014	DeepPhospho
@KIDSIIHEHEAYWNGK	46.731003	47.17827	DeepPhospho
@SQFQK2PK	13.232002	19.098137	DeepPhospho
@QYCSQFGATDFVNPKEDLAKDQTIVEK	54.138	56.893585	DeepPhospho
@DLFSILGCPAGLR	80.040985	79.5526	DeepPhospho
@DLIYSFNPQVDNLYK	68.149	69.99843	DeepPhospho
@IHDPTTSNSQGPDK	25.655502	18.746017	DeepPhospho
@TLITSEDRDLFASALK	59.844498	60.062454	DeepPhospho
@RLPVSEDTNTKPLFDFGK	59.175003	57.89528	DeepPhospho
@ELESQKESSHNKSEK	14.884003	17.086563	DeepPhospho
@NTALNMENLDDER	33.058	47.606598	DeepPhospho
*1NTGI2PK	34.334503	32.23912	DeepPhospho
@LQEFPQPVR	46.50099	47.13109	DeepPhospho
@TKPLPVEPASP2ISLPTATVDNQPSGQVDSR	63.12349	62.6893	DeepPhospho
@AMQEAVDEGLVK	45.3235	46.296143	DeepPhospho
@NVNSST3VVNAR	22.656494	30.57965	DeepPhospho
*MELS2PSK	55.613007	43.63649	DeepPhospho
@LK2ND2NEYSK	22.530006	25.719627	DeepPhospho
@LLN2PESDGSVNR	31.057495	35.119843	DeepPhospho
@LMNDLIQTPV2PSATHAPDTSNNPTNDNNILFKDDSK	70.088	70.12192	DeepPhospho
@IQVVDRHIGCVYSGLIPDGR	76.0025	56.93161	DeepPhospho
@FISHCLQDTDVSIR	46.171997	47.79045	DeepPhospho
@VKPIIAPSILASDFANLGCECHK	67.190994	69.16632	DeepPhospho
@SPSSVEPVADMLMGLFFR	85.128494	84.56337	DeepPhospho
@MDYQPSQQPDSLQNQGFQQQQEQQQGTVEGKK	46.136	46.222427	DeepPhospho
@TIG1VVNGPIPDAR	50.119995	50.840103	DeepPhospho
@NVLSDSPMSSS2PISALFK	79.95	78.37883	DeepPhospho
@NQ2V2A2EDEKEILNNNAEGHKPQR	45.798996	49.045364	DeepPhospho
@GLHGPSAASSSPVISANNFVDPVSSGTPYSSNSSR	56.546997	56.516266	DeepPhospho
@VVTGVLSSLETSR	59.037506	59.61789	DeepPhospho
@RSPEEAEEAR	22.716995	18.724915	DeepPhospho
@TKNESPAFEESPLTPNVSNLKPFP2QSNK	66.35701	62.511414	DeepPhospho
@NAPAIIFIDEIDSIAPKR	78.55299	74.90849	DeepPhospho
@GSINNNFNTNNNSNTDLDR	42.951508	39.44409	DeepPhospho
@NIDL2DVEQY1EK	66.40851	68.38402	DeepPhospho
@RF2ISSILSK	69.159	66.95242	DeepPhospho
@NEEQSSFSSPSAK	32.168	28.591248	DeepPhospho
@CQISAHSNVK	25.350502	20.796494	DeepPhospho
@KGQTAAGVAVR	21.375	19.147697	DeepPhospho
@SMLN2TPT3PTHNGPTPLPAK	49.9485	52.669983	DeepPhospho
@AVYAGENFHHGDK	20.279999	21.062675	DeepPhospho
@VDMITGTLGK	49.903	49.932556	DeepPhospho
@TPTTAAATTTSSNAN2R	16.771996	24.210526	DeepPhospho
@SS2PFLR	37.335007	47.02536	DeepPhospho
@VEFLED3SR	55.729996	47.16423	DeepPhospho
@NTSLEPSTKK	25.379501	24.459045	DeepPhospho
@QK2FQIAQLAK	51.78401	50.92839	DeepPhospho
@QQSHAVSVHVDTSDFEK	38.242996	34.23796	DeepPhospho
@RP3SVVFIVPGSNK	59.364	63.475906	DeepPhospho
@LAGR2PHLEDL3SR	46.781006	45.62755	DeepPhospho
@HGF3GNSVNNSR	17.032005	25.882149	DeepPhospho
@MNGWTSPK	37.707993	38.661194	DeepPhospho
@F2IIAGGSPSSSQEAFDSHGNTEHGR	54.518997	54.582657	DeepPhospho
@ILYGHLDDPHGQDIQR	40.709503	44.847473	DeepPhospho
@2LDVVR3SGER	35.403	40.640945	DeepPhospho
@VLVQDENGLNEMRNEVEVMK	55.972992	55.072372	DeepPhospho
@EATETSSAVQTKEPEEKI2IGNK	34.086	37.114502	DeepPhospho
@TTSQEANNLEGYHSCAQGTSR	34.199005	32.143585	DeepPhospho
@VEGEDVE1TDEGAK	18.684502	25.174644	DeepPhospho
@FLDDFPAIPMILTYTR	83.80699	83.788895	DeepPhospho
@QDAADGI3PPPK	42.089005	34.46718	DeepPhospho
@AGGNQPHNNTEGTQSSENLPR	30.313004	29.130676	DeepPhospho
@ISSMPGGYFH2EISPDSTVNR	56.490005	60.449265	DeepPhospho
@2VHFDQAAPVK	36.186996	36.05571	DeepPhospho
@2QFHSQSNVLNTANNK	42.080505	37.786804	DeepPhospho
@ASSRPTRPSAGQEFR	19.144005	27.6904	DeepPhospho
@LDTLNVQLK	51.259995	49.80461	DeepPhospho
@NVLSD2PM2SS2PISALFK	85.29201	82.268845	DeepPhospho
@LLQGNLDPREVEK	42.716003	44.22563	DeepPhospho
@NFGDRNNNSR	16.661003	17.668007	DeepPhospho
@SILSEQEILR	55.083008	55.12082	DeepPhospho
@LLPAVEFIK	65.3275	63.22055	DeepPhospho
@NSLFDSETHER	38.207993	37.327896	DeepPhospho
@AVVIENGK	20.547005	27.782784	DeepPhospho
@NFTTHLSYDPTTNAIAYPCGK	53.350006	54.52823	DeepPhospho
@CLAPTYLGEFALK	67.7675	70.43594	DeepPhospho
@VIIFGEHSAVYNKPAVAASVSALR	55.647995	58.810013	DeepPhospho
@IILFPHTTEEVSK	51.625504	52.1929	DeepPhospho
@DATPKPTSTTETVAAAATAAILEQDGK	65.56351	68.42638	DeepPhospho
@NQTDLKPFPSAGSASSSIK	44.431	46.73094	DeepPhospho
*SDMLPLATYSLNVEPY2PTPALNFK	79.465	84.912155	DeepPhospho
@NAVVTVPAYFNDSQR	56.2175	58.276062	DeepPhospho
@YD2PVSSPITSASELGSIAK	69.0695	68.13539	DeepPhospho
@ADLVAVLK	53.819	55.414444	DeepPhospho
@SGPINNSLPPVHATSVIPNNPITGEPLPIK	67.317	68.08061	DeepPhospho
@FSSTAEAK	25.168503	22.633072	DeepPhospho
@DFLQGLSDAEQVTK	62.65901	62.283463	DeepPhospho
@KNDKQELELDELVGK	51.258987	51.959167	DeepPhospho
@HAPPPVPNE3DND2QYVQDEK	45.22499	45.222626	DeepPhospho
@DAS2LSPTSAGSRK	18.613998	23.850365	DeepPhospho
@DMNGGIER	31.469498	27.476654	DeepPhospho
@FKSTDNY3LPQTAQLNSFLEK	71.715	72.69081	DeepPhospho
@VGGGGAAR	18.210503	18.395195	DeepPhospho
@ILPALISK	53.66301	55.6763	DeepPhospho
@QSQPQLQQPFNNNIVLMK	69.252	62.454544	DeepPhospho
@2VFSLSGLFK	78.33499	82.04677	DeepPhospho
@EA3ETSSAVQTKEPEEKI2IGNK	36.341003	40.193893	DeepPhospho
@ISNALDGSH2V1DLK	47.64	42.90442	DeepPhospho
@HS2VKTTENAEK	15.897003	17.878609	DeepPhospho
@EEIVGAGDG1GQHDESEKIDNEMAK	35.151993	34.336014	DeepPhospho
@EEALDTAVK	26.750008	26.011932	DeepPhospho
@NDPPKGCASFNATVIVLNHPGQISAGYSPVLDCHTAHIACR	66.643005	65.78854	DeepPhospho
@SPSLQEKPIEMPLDMGKAP2PR	59.028	56.779053	DeepPhospho
@GSNALVR	29.375504	26.812134	DeepPhospho
@AGQTGTAHTLFTEQEK	38.621994	39.17012	DeepPhospho
@SKD22VPLIIDSSGSAN	69.809006	71.2332	DeepPhospho
@ISFTSEVSQILPWK	78.429	76.490906	DeepPhospho
@GEPLHVYNET2G2DK2VILPTK	61.522507	61.828644	DeepPhospho
@LKFEP3QEIVES	63.552002	62.03003	DeepPhospho
@SSSHIGSVSNSSSSDR	24.885002	20.250008	DeepPhospho
@NFVLSQGPSR	45.005005	44.481888	DeepPhospho
@VSSATSNSANI3PNNLR	35.240494	39.104935	DeepPhospho
@NDKFTVSAIYSDLPQQERDTIMK	58.188004	58.063812	DeepPhospho
@NVACIIQAGHDIFK	58.23799	55.72319	DeepPhospho
@TANWTSVENTAR	42.791	41.125656	DeepPhospho
@DNADLPVDPYHL2PQQQPSNNLFGSGR	70.29799	71.94498	DeepPhospho
@GKNDSDGPKR	11.380997	15.555321	DeepPhospho
@QNNLVTEDEPKTDQ2LK	44.442	37.563705	DeepPhospho
@KPVFGNHSEDIQTK	23.182495	23.153397	DeepPhospho
@SIHTYIEFVADGLLQGFGNEK	77.858	83.54419	DeepPhospho
@LKESQLPR	31.268997	24.656586	DeepPhospho
@IQEIIER	40.0795	36.88234	DeepPhospho
@KSSYGSNNDDSYGSSNNNDSYG2NNDDSYGSSNR	35.416	33.124557	DeepPhospho
@DDANEIFSK	36.520996	37.136566	DeepPhospho
@TS2QLSFPNIPEDEPQR	66.81801	64.84306	DeepPhospho
@VAHGCYISNAALAK	34.4825	37.25299	DeepPhospho
@SVYDSRGNPTVEVELTTEK	54.82599	44.983078	DeepPhospho
@NLEMAFEPEIK	60.011505	60.780746	DeepPhospho
@GLINDPD1NNSFQINK	51.994995	53.468903	DeepPhospho
@YLEESDV2TVGNTR	38.858	44.306885	DeepPhospho
@SKVEHEAELALLNALPAK	72.199005	62.837143	DeepPhospho
@RIDIDAFDPESGR	57.15799	50.753998	DeepPhospho
@KSQAYGATMSNESNANNNNSTSNASR	28.207	25.175934	DeepPhospho
@NNKPTSIITGSYDDNIR	49.78749	46.13336	DeepPhospho
@VVSHMMPDLPNVGMER	55.11351	56.889664	DeepPhospho
@GSDYDYNNSTH2AEHTPR	32.9505	26.726242	DeepPhospho
@NLHPDIDNK	20.504997	20.860657	DeepPhospho
@EETDEALGPQETEDGEEKEEESDPVIIR	48.449005	48.265137	DeepPhospho
@HDDGSTGFSAAVNAILSSHLK	74.007	66.032684	DeepPhospho
@SNGINTSTSNQHK	21.625	19.678871	DeepPhospho
@FVSEFISPILIK	74.843	72.05617	DeepPhospho
@NDILSPPEFDRYPLVGSR	62.89749	67.40346	DeepPhospho
@AAVIFNSSDK	35.692505	39.96759	DeepPhospho
@EYGADELFDYHDADVIEQIK	72.1935	67.98117	DeepPhospho
@YITTPGG3LETQI2PR	63.654495	60.46173	DeepPhospho
@DLIDKPDDAATAETTSFGWGK	56.931	61.227203	DeepPhospho
@SENITISK	34.852997	29.306747	DeepPhospho
@RHS3GHELSTR	18.198006	19.623726	DeepPhospho
@SIQTSDPNETSDLK	36.735	36.2995	DeepPhospho
@LFGDLNASNIDDDQRQQLLSNHAILQK	57.4395	64.07127	DeepPhospho
@TVEEE2IR	25.515999	26.622864	DeepPhospho
@QPASFLFLGLSGSGK	72.451004	74.11897	DeepPhospho
@SNDVQTIGNTSNTDSG2PPLNLPNGPK	54.98001	55.577576	DeepPhospho
@DTPYITVPFR	62.410995	60.434525	DeepPhospho
@DLDLKPSLPAIK	57.649002	57.1541	DeepPhospho
@NTISEAGDKLEQADKDTVTK	39.973007	38.60704	DeepPhospho
@HTILVDPNNR	28.634491	32.500595	DeepPhospho
@TVAADQSA3APS2PTMNSSVTTINRESPYQTLKK	50.408005	54.38475	DeepPhospho
@SVEWVFNNMDDDGTFPEPEVPNEEQQQKK	64.994995	69.84958	DeepPhospho
@RL2QPDSTVSVATK	32.151	35.206192	DeepPhospho
@LAPIS2LSDR	54.997986	59.170044	DeepPhospho
@GDITEEEHPIHR	19.418999	25.813103	DeepPhospho
@YFDNSNWSLDDIK	61.317	60.556824	DeepPhospho
@TR3M2VFDNVSPFKK	68.699005	67.268326	DeepPhospho
@DGNEKEFVKEDIYDGETNPDLQNR	45.755005	49.913315	DeepPhospho
@VVSK2SKNLR	14.715996	21.806396	DeepPhospho
@VFQ3PPTK	42.0455	28.043182	DeepPhospho
@DAILTEITDYENEFDTEQKQPILQEISK	77.819	72.87276	DeepPhospho
@AP2AASSVDNSK	30.513	22.404724	DeepPhospho
@DGAYVINASR	41.11	37.859528	DeepPhospho
@IPAQHTKTG3FINSQG3GYK	45.333008	38.77063	DeepPhospho
@AEDAALER	17.225998	20.543167	DeepPhospho
@AGTVWINTYNDFDSRVPFGGVK	65.537994	68.900955	DeepPhospho
@LYVTYFEGDEK	54.972992	54.862503	DeepPhospho
@QDSVANNEEDVTENK2IEDVQEEVQGKVEGEDDGAER	58.47699	52.201355	DeepPhospho
@ATVITDDELESR	39.809006	42.582016	DeepPhospho
@HMDCANTLVPSGGDYDNLSDDYK	52.11499	54.78215	DeepPhospho
@EC2NPTCGAGVFLANHKDR	49.628998	44.994476	DeepPhospho
@SENNGTVED2E2DMDDAK	29.647995	34.460175	DeepPhospho
@K3VDEYKNLDAEDESLAK	47.17949	48.21234	DeepPhospho
@ITPAHDQNDYNTGK	26.907005	22.72094	DeepPhospho
@GLAYYHVNDTDMALNDLE1ATTFQPNDAAILK	72.34801	73.038086	DeepPhospho
@YPNK2PESNGLNLFSSNSGYLR	66.8	66.07907	DeepPhospho
@VN2LPNDQGKPSLSLDPR	54.946487	50.011215	DeepPhospho
@TSAGNQGIESE3EKGK	17.270996	27.246819	DeepPhospho
@IGEYLPLKK	44.548004	47.21776	DeepPhospho
@SNLEVNENGDGDEDGENE2AKNAVKK	34.94699	31.139862	DeepPhospho
@FTLVGYDKEFSD	62.97	60.02939	DeepPhospho
@TSSTTTATTSNNILT2PSYR	53.48201	49.3963	DeepPhospho
@TEQISALLK	52.083008	50.57231	DeepPhospho
@YGGH2MSDPGTTYR	26.441498	31.462341	DeepPhospho
@TISSDEN2NS2VIR	42.712997	41.749634	DeepPhospho
@KNNGSYVLDN2LTNAGTGSSSK	50.858	45.307617	DeepPhospho
@NGIYSAVIDQTGF	70.88951	66.78505	DeepPhospho
@AMNFSGSPGAVST2PTQSFMNTLPR	73.757	74.8911	DeepPhospho
@YILHIDDEGNDIAQPDMADLINTMEPLSLENVNDMVK	82.06	82.14549	DeepPhospho
@SVPTACNSYGGMYK	41.966995	41.957474	DeepPhospho
@LVTDNSVEEK	32.936996	30.449417	DeepPhospho
@IIACLDVR	49.5085	50.207382	DeepPhospho
@SV2LFEIR	74.55	73.08661	DeepPhospho
@MGEYNDLQPSSSSNNNNNNDGELSGTNLR	52.350494	52.093887	DeepPhospho
@LDPALGGGSSDRREEYPVPDAPPYR	48.449997	49.381897	DeepPhospho
@ILYGGSANG2NAVTFK	53.207993	55.40175	DeepPhospho
@DIFENLNNQLKTELPQLVSLR	81.769	79.55896	DeepPhospho
@MIGVLNNS2E2DEEESNDEKQK	48.529495	52.48462	DeepPhospho
@RN2AYSYYSPR	41.707993	36.524185	DeepPhospho
@AEASEAAHDEL	23.585999	25.986084	DeepPhospho
@GIETRPAQVILPMSPNHGTFGGDGMYSESK	55.624496	57.02896	DeepPhospho
@LVNFLAEEFK	67.54401	66.72017	DeepPhospho
@NIYYITGESLK	54.309006	56.9041	DeepPhospho
@ILSIFQR	57.3425	57.815598	DeepPhospho
*SESSDISAMQPVNPKPFLK	59.335007	63.07242	DeepPhospho
@WLSFNGR	52.458496	51.043518	DeepPhospho
@ATSYASVFAHFPELLK	71.8705	71.706085	DeepPhospho
@DGLP2PNLSK	42.961	47.782852	DeepPhospho
@VIIEFSSPNIAKPFHAGHLR	63.54599	59.019745	DeepPhospho
@IFNISGQNSSSPASHAPVGLNANNETSMTNASGGK	51.31299	53.046402	DeepPhospho
@SA2PPA2PSYPSIFRR	63.451996	65.645966	DeepPhospho
@VITPIYHFIR	56.520004	61.34108	DeepPhospho
@EIFLSQPSLLELSPPVK	76.496	78.858795	DeepPhospho
@SATNG2MRVS3PLAR	46.054	44.940308	DeepPhospho
@TVENLIPADPANPNSAETLIQEPGQVWHPNSAFK	68.89099	70.0737	DeepPhospho
@STPAATPAATPTPSSASPNKK	33.333008	33.25139	DeepPhospho
@NHVHLSPGMLHAK	35.237503	27.992233	DeepPhospho
@GMAELNVQESKVEVPEVPAPTKNEEK	50.865997	50.75653	DeepPhospho
@NVDQVPTVELAANEEEQEIPDEKVDEEADR	57.888	59.961044	DeepPhospho
@IIGDKWQSLDQSIK	51.253998	54.113403	DeepPhospho
@TSPSPTGPNPNNSPSPS2PISR	33.593994	40.832245	DeepPhospho
@SSISNTSDHDGANR	21.958	18.663872	DeepPhospho
@LNVHELSELNDAKVPK	47.856003	47.841507	DeepPhospho
@IIPATINGLKDTEPIVK	54.930008	56.71454	DeepPhospho
@VLFVCTANSLETIPRPLLDR	69.114	72.35394	DeepPhospho
@YKLPHDMR	25.964005	26.280357	DeepPhospho
@DT23LEENPDILDDDKEVINK	65.1055	66.63472	DeepPhospho
@DTNEKNSESVDNK	20.324501	16.14312	DeepPhospho
@KGETLPEEK	15.618996	18.57006	DeepPhospho
@MTSHLFGLKPNDTVSFK	51.897507	52.088623	DeepPhospho
@EVHTNQDPLDVSA2KTEECEK	34.763504	35.6454	DeepPhospho
@TRTLENTLK	26.709	27.651138	DeepPhospho
@ENITLVR	43.408005	40.803955	DeepPhospho
@IS2GQDERHS2PDPYGINDKFFDLEK	68.397	68.48407	DeepPhospho
@LEDDGQYDGPQDDENDCD22DCDDDEDTKVDTDR	43.320007	40.605164	DeepPhospho
@SNNEV3EHSDSEDLTEK	23.200005	30.995132	DeepPhospho
@3GNQSISDKYSDLNTLLATGTGIDTFGNTGEARIPAQHTK	72.29201	73.862946	DeepPhospho
@LTEDNKKEEDSESVPK	26.846504	23.921616	DeepPhospho
@NSFIWDDCIIGNNSIIDHSLIASNATLGSNVR	76.759	77.746	DeepPhospho
@LWETSGHWANYK	47.7675	46.653687	DeepPhospho
@ASPIRQP2VDVPPLTTR	56.584503	57.058716	DeepPhospho
@LSFITAQDQAK	48.608	49.571365	DeepPhospho
@AV2DFVPGFAKPSYDSNYTMNEPVK	72.459	71.26486	DeepPhospho
@LA2FYER	54.747986	44.58992	DeepPhospho
@RSI2PYR	18.784996	26.030495	DeepPhospho
@SYIQ2QTPERK	29.975998	28.223282	DeepPhospho
@NELMK3SCGSPCYAAPELVISAEPYEAR	72.4615	70.54933	DeepPhospho
@QCSDYIDDITYSLPCCVPEFIPLLSNLSR	83.996	82.575775	DeepPhospho
@QVQLFN2PSDRVK	51.364487	49.259476	DeepPhospho
@CHPQDFGNPGR	23.955002	22.599426	DeepPhospho
@NAVSTKPTPPPAPEASAESGLSSK	40.251007	39.541183	DeepPhospho
@VVEDEEIDEIGTG2G3ETER	56.421997	51.658035	DeepPhospho
@VLILSNLPHILK	67.246994	68.642	DeepPhospho
@KMP2E2PPPVGTNSIYPSNSLSIIK	74.61301	72.54059	DeepPhospho
@IDLSP2PIRR	42.054504	48.50061	DeepPhospho
@SDSGTVLGAIPLNSR	57.912003	60.513687	DeepPhospho
@EIAKEHP3PVK	15.642006	25.376488	DeepPhospho
@LEKPSDDSIHQNSK2DEEQR	17.586998	22.48227	DeepPhospho
@QLEELLNQLNGTSDDPVPYTFSCTIQGK	74.683	76.99878	DeepPhospho
@IEVQTLQNLTNTLDEQETETKQQESETDFWNNVSR	69.787994	74.64925	DeepPhospho
@PAGQATQK	17.426003	18.754303	DeepPhospho
@KGANDGEVYQK	23.662994	17.7527	DeepPhospho
@APNLTPLFMASAPNK	64.41199	65.34349	DeepPhospho
@ELDV2AE2LTKR	53.089996	50.45192	DeepPhospho
@TQL2PIHKK	30.153	21.726738	DeepPhospho
@LL3PVPSDIDISR	70.46501	73.16913	DeepPhospho
@DREQFVDDLEQALYASK	69.431	69.35655	DeepPhospho
*2DSEGGLA2EVEHEKRSR	46.602005	46.938675	DeepPhospho
@ILVKKDELTLEGIK	48.45601	52.303314	DeepPhospho
@LKPSPLLNNDDKN2SPSPTASTSSMK	39.505493	46.350906	DeepPhospho
@AVGIDLGTTYSCVAHFSNDR	64.44501	59.489655	DeepPhospho
@QQEITTNLENHFK	45.257492	44.93669	DeepPhospho
@SL2RKNIAATVAAR	33.244995	44.779724	DeepPhospho
@EKQESPDAAFETGFR	43.3425	47.886368	DeepPhospho
@QTLLFSATLPNSLVDFVK	82.48651	84.000534	DeepPhospho
@ANGHLMLNNSK	20.9095	29.753494	DeepPhospho
@NPQPASSQRPVNFLIH3PK	49.489	50.395447	DeepPhospho
@LVSWDILEGE3QHND22NESEEEEEEEWKGF	81.379	82.27089	DeepPhospho
@EYSIASSQK	32.77301	29.035019	DeepPhospho
@TT2SSFE2EIK2ISENFK	78.28999	79.296906	DeepPhospho
@RA2ATVPSAPYR	29.652008	32.357544	DeepPhospho
@LQEESHSNGVDNSNSNSDNKDSIRPK	26.860504	24.787842	DeepPhospho
@KDYLAKPNILK	39.257507	37.643784	DeepPhospho
@GISDDIR	21.043999	30.085327	DeepPhospho
@EEDA3PASLHQDHYLVPYNQR	46.307495	50.76294	DeepPhospho
@RS2IDADELDPM2PGPPSK	58.2825	54.087936	DeepPhospho
@GCETIVLVSSAGAHPDSR	46.283997	45.808044	DeepPhospho
@LVAFDNFEMLIENLDNANNIENLK	83.866	83.969986	DeepPhospho
@R22ANESNPLHMNK	40.001007	32.121964	DeepPhospho
@NGTTVWGTLQSVSPQMNAILTDVK	79.584	78.368576	DeepPhospho
@VLDTNAAHLPLMNVVQTVNK	64.718	69.2312	DeepPhospho
@EQEANKDLTSPDAQAAFYK	44.311996	44.390472	DeepPhospho
@NNHSNTAADNATNVSSPQKDNPPNGEVR	31.414993	26.437637	DeepPhospho
@1E2PNLK	17.849998	19.867668	DeepPhospho
@DAEGERSSAINTSPISVVDK	40.498993	48.53331	DeepPhospho
@LVNDACIEKK	31.475998	29.404816	DeepPhospho
@IKYPENFFLLR	62.83499	63.785675	DeepPhospho
@TDEEEQLYK	32.533005	26.76889	DeepPhospho
@KF2NS2GSNNNSNSNSNINTDPWKR	46.218002	48.19336	DeepPhospho
@NMSTVNSTESR	27.762505	29.890305	DeepPhospho
@EPEYFK2RYGDISK	30.858994	44.913635	DeepPhospho
@AIELFTK	51.694992	52.90674	DeepPhospho
@GGLAY2FR	49.990005	55.614273	DeepPhospho
@LESYVASIEQTVTDPVLSSK	73.48151	74.775635	DeepPhospho
@S2AHMSSNAIQR	18.163506	29.183182	DeepPhospho
@LREENFSSNT2ELGNKK	40.623	34.78868	DeepPhospho
@AIPPLPQLDFLLPLEEIKSDK	82.933	83.426315	DeepPhospho
@SI2IRDLHAK	45.239	42.891815	DeepPhospho
@KIVSESTPAATE2PTSGTIPLIR	64.229996	60.99669	DeepPhospho
@EICLNVPNEVSR	52.07399	50.413864	DeepPhospho
@TVSVSSGMMK2PAISSAELFEGYDSLPER	76.47749	74.1956	DeepPhospho
@VFYTTSTK	36.690002	35.218704	DeepPhospho
@QNIESVEK	19.903008	25.792313	DeepPhospho
@AAIHQYAR	15.347	22.20166	DeepPhospho
@EEDDRL2EDDLDLLMENAGVER	77.097	76.85388	DeepPhospho
@VASSQATWVEVLPLTLCSHDENFK	72.86301	76.65878	DeepPhospho
@KKTPAGDWK	14.716995	17.939674	DeepPhospho
@LDVEVTK	39.106003	33.201233	DeepPhospho
@FSIIAGG2PSSSQEAFDSHGNTEHGR	55.468002	55.969406	DeepPhospho
@THGRPVTIAGPMVR	35.668	41.611023	DeepPhospho
@EVFTNPLEAVTNPTYK	66.60901	61.785263	DeepPhospho
@KLESQLSAK	16.807	19.830856	DeepPhospho
@TRTQ2ISFDNTPSSTSFIPPTNSVSEK	64.770996	65.83	DeepPhospho
@VHNTSAEDDDNW2AESSELVAFGITNNGK	74.1015	73.455154	DeepPhospho
@SSI2NT2DHDGANRA2DVK	29.707	28.79512	DeepPhospho
@GLSGEYK	29.436493	27.58551	DeepPhospho
@FIQTETTK	32.548996	31.496475	DeepPhospho
@ATTGNFDES1ETVK	36.585007	37.19757	DeepPhospho
@TEPSEAETTTVNTESLGQAEHEIK	45.822998	43.027786	DeepPhospho
@AVYDNNDFAAK	40.444992	37.809326	DeepPhospho
@EEEQTSQEK2PQENTLPR	35.445007	30.058548	DeepPhospho
@EAAESPEEADVE1S	27.592995	29.804962	DeepPhospho
@NSI2QHDLSNVTTTPVPAGMPPQK	52.964005	57.161087	DeepPhospho
@IA2PGLTSSTASSMVANK	55.543	56.905716	DeepPhospho
@VEFIFGDHSR	50.768005	49.959045	DeepPhospho
@KGSNN2NRPPVIPLGTQEPR	44.927002	45.398026	DeepPhospho
@IELCYVINFPK	70.0665	71.38942	DeepPhospho
@FLEDSNLAVTTNVLNYILKK	80.92151	81.28793	DeepPhospho
@SASVGSNQSEQDKGSSQSPK	22.512001	22.158852	DeepPhospho
@STL2EDKSSR	24.238998	19.406929	DeepPhospho
@NGSQNNDNENNIKNTLEQHR	38.576996	36.43895	DeepPhospho
@AVDDFLLSLDGTANK	73.63199	72.81882	DeepPhospho
@ELQTTVNNPDQDKAMQYR	40.127502	41.848618	DeepPhospho
@RDS2ISITSK	22.187996	26.607765	DeepPhospho
@NVEVVALNDPFISNDYSAYMFK	78.257996	79.35318	DeepPhospho
@KFEIDNGNE2GEEDVK	34.423004	36.489365	DeepPhospho
@AAAAEKNVPLYQHLADLSK	50.843002	51.35147	DeepPhospho
@YVLDDEEVER	38.535492	40.381424	DeepPhospho
@FDKIPMAAASIGQVHAAELPSGQR	53.981003	60.297455	DeepPhospho
@VNPAIAGSLAK	44.201004	42.125717	DeepPhospho
*STESALSYAALILADSEIEISSEK	80.9675	84.46292	DeepPhospho
@NVD2GDEKDADASVNSGDDGDNDSEANMHK	23.131996	29.539764	DeepPhospho
@EASLTDSSNESLHK	33.102997	30.193619	DeepPhospho
@LIQQETK	26.632996	24.630798	DeepPhospho
@IVIQELLK	60.918503	60.901123	DeepPhospho
@NTVANE2IYKK	38.031998	28.698044	DeepPhospho
@QEHQGNGLFDMFTDSS2IS3LSR	78.0435	77.6223	DeepPhospho
@ENGVVPISQVK	44.87599	45.872086	DeepPhospho
@SA2EAIKGETLK	30.554	36.306442	DeepPhospho
@TR3AA2AGNGPTDDGTK	26.054	21.536827	DeepPhospho
@KKDEFVILGTVK	51.533005	50.525223	DeepPhospho
@DVSQI3SSPKK	18.716003	23.66317	DeepPhospho
@TEKEINNGEFTSIK	40.559998	41.676315	DeepPhospho
*PPASTSTTNDMITEEPT2PHQIPR	53.69699	57.737183	DeepPhospho
@AFSMNPAFQTSHTFSIGSQALPK	61.33	64.692535	DeepPhospho
@DNNVPQHNFST2ISSLTNNLRR	63.173004	63.994003	DeepPhospho
@KKDVSSFFESAIER	59.02301	55.49431	DeepPhospho
@VQVTTLSSIHEGK	41.457993	40.795715	DeepPhospho
@SD2LNANK	13.807999	18.047806	DeepPhospho
@SN3SPSVLYHPK	43.981003	37.85411	DeepPhospho
@ILFDY2K	64.48601	58.59604	DeepPhospho
@VAEEEERLEK	18.178001	21.514221	DeepPhospho
@DTDLTDREK	14.397003	17.702423	DeepPhospho
@NTLEEYIYTLRGK	70.17	58.971924	DeepPhospho
@LILDIPMVEDPSLPKDDR	68.901	69.862885	DeepPhospho
@IITPIPVLP22VR	78.177	82.24487	DeepPhospho
@KI2EIRVPQFTR	57.626007	53.61165	DeepPhospho
@VEVT2EDEK	17.189003	19.47628	DeepPhospho
@LNNGTNEHIQLLNLLVK	66.48099	67.93904	DeepPhospho
@VCSNFIEGECLENDKVER	47.28	51.47287	DeepPhospho
@VIVSMFQNIFPPLNPAR	82.0	82.20088	DeepPhospho
@TVDGP2HK	16.505005	18.077126	DeepPhospho
@ELFQNVDK	37.671997	43.115814	DeepPhospho
*SAPEAQQQK	15.090996	20.706184	DeepPhospho
@TVIVCNHSNTER	28.538498	25.16858	DeepPhospho
@ATPSAEEKEKEK	12.563995	18.713303	DeepPhospho
@IILFASGPGTVAPGLIVNSELKDPLR	76.5155	76.193954	DeepPhospho
@FMPTLFK	60.300507	61.310608	DeepPhospho
@IQLAGSEDTEQPLLNFKNEGDQSVR	56.229004	57.922318	DeepPhospho
@ASLSASENDMALKLFQK	39.59549	61.49727	DeepPhospho
@M2DEEHTFETADAGSSATYP1QCSALR	48.0885	53.405075	DeepPhospho
@LVSGATN2N2KPG2PVILK3PAMQNGR	57.813004	60.47502	DeepPhospho
@GKDSTFASSVTGTLRPGDLVK	56.332993	51.022247	DeepPhospho
@VLENSTTTPSTAGPSSTPNPSSNTTPTHPTSEKDTK	36.253006	38.524048	DeepPhospho
*1EADDHV2LFRFPFK	78.2195	80.82266	DeepPhospho
@PHGLAAR	13.313995	17.689445	DeepPhospho
@SVAGETVFTTSLVGYPESMTDPSYR	69.47801	68.42267	DeepPhospho
@ALLMENDSTTNTEK	42.910004	44.608475	DeepPhospho
@SAV32PLLPQSPSLFEK	77.78801	80.39877	DeepPhospho
@QGPSESP2PTKVK	17.207	23.37941	DeepPhospho
@TGNEDVGNNNPSNSIPK	37.234497	34.013947	DeepPhospho
@KLFDESPSSDKEDR	24.252502	26.102074	DeepPhospho
@AALERLK	22.264503	23.635391	DeepPhospho
@LHNLPELMAGYY2GND3EEE2DEDNK	76.68599	72.47612	DeepPhospho
@ETLLEDTK	30.770004	33.55432	DeepPhospho
@VDQVLQESNLANPEKDSKFEELSTAK	50.4675	52.19934	DeepPhospho
@L2PTITSK	29.960495	32.561417	DeepPhospho
@DHSIFALEPGVVR	58.932007	60.673462	DeepPhospho
*2DEEHTFETADAG2SATYP1QCSALRK	55.748993	56.592667	DeepPhospho
@NL2PINLLK	73.296005	75.28844	DeepPhospho
@TITIDLDPGFEDGR	68.35701	66.11693	DeepPhospho
@MLQEEESAQEISGDANK	41.789993	40.042664	DeepPhospho
@ILSLEDELNEYANIVQDK	76.492004	77.80032	DeepPhospho
@KA4EAVVK	17.962997	19.419586	DeepPhospho
@DAMMSAPG2RSNSR	35.828506	30.938995	DeepPhospho
@SKDIYPYESK	23.345001	25.217865	DeepPhospho
@MIGVLNNSSE2DEEE2NDEKQK	43.9805	50.470947	DeepPhospho
@LSAEEVDFVEIIGGTTR	74.653	71.9171	DeepPhospho
@GVDLEKLLE1STEDFVK	78.159	74.20647	DeepPhospho
@QNVSIEGTLLYLIGGNDVPFGTFTLPADPEYK	84.595505	84.56262	DeepPhospho
@ESHKELDLPEVK	36.099	37.6373	DeepPhospho
@LREENFSSN32ELGNKK	39.925003	37.439102	DeepPhospho
@KEPVK3PSPAPAAK	30.737	23.091805	DeepPhospho
@SP2IDASPPENN2SHNIVPIK	54.33	55.101532	DeepPhospho
@EGDDAPE2PDIHFEPVVHLEK	60.73999	64.599976	DeepPhospho
@AFSSDLATWK	53.382492	54.746475	DeepPhospho
@ILDADPLSKEDTSEK	43.651505	40.87973	DeepPhospho
@DLSQLSDSINIMITK	75.0385	71.12016	DeepPhospho
@KQNFLDDPFTR	54.224	53.09958	DeepPhospho
@GIDVDFPR	52.289993	53.42865	DeepPhospho
@LDSPV2ENGEIKDGEPIPQNWLNENHVGK	66.09651	65.83717	DeepPhospho
@VSAVMLAQLDK2PQQLSESTK	64.32449	61.55623	DeepPhospho
@HLEGISDADIAK	37.479507	36.061493	DeepPhospho
@SDSVEITTICPDVENSQFVVQSNCPETIPEILK	74.350006	75.4704	DeepPhospho
@VHIGYIPNK	33.95999	39.28015	DeepPhospho
@IFYNLDGIETETDVGNEIEANQEKDK	61.173492	64.07791	DeepPhospho
@SSSMLLNELK	54.404007	54.546326	DeepPhospho
@GAVELAHAVVDATKEPK	49.339996	44.638412	DeepPhospho
@MASTSLEKDFQINPFDLSNNSDSK	65.37599	63.525467	DeepPhospho
@SQPTESQLILQSPTISSK	53.8295	54.604477	DeepPhospho
@2LLRDEEDVEGTDGRR	34.518997	38.94281	DeepPhospho
@LDYENVPSVIFSHPEAGSIGISEK	65.39	67.712585	DeepPhospho
@AVMCVAK	33.638	32.666565	DeepPhospho
@NS2NPADTTDLSK	24.243996	26.333008	DeepPhospho
@A2APGSVILLENLR	76.983	80.34186	DeepPhospho
@TAETYLHR	20.251	26.95523	DeepPhospho
@LIGPTVFDALDHANFPELLAK	81.020996	83.07533	DeepPhospho
@SIRSN2PSPPEK	15.311501	20.242905	DeepPhospho
@VH2GSEQLANASEDTK	19.942001	26.714653	DeepPhospho
@LIDTGALINNLEPR	65.71251	64.46089	DeepPhospho
@SG2PISHMQHR	31.147995	23.229362	DeepPhospho
@MS2PLHRLSP3GK	32.826996	39.584198	DeepPhospho
@GLLDSPTAVEIFRK	61.535004	62.688034	DeepPhospho
@DEFDFDPTSETNER	52.347	48.114105	DeepPhospho
@KVEQSLNLEK	34.98799	28.177948	DeepPhospho
@PLFNYVLHDSESDITVVCQEKLLSQIPLALEVLDFPTVK	80.735	83.06221	DeepPhospho
@HAF1GTLKK	17.822006	19.016441	DeepPhospho
@YTGNL2PV2DIVR	73.497986	75.21747	DeepPhospho
@AKVDEGSDVLNTWK	46.457993	48.353302	DeepPhospho
@GMLLFGPPGTGK	62.246002	63.096634	DeepPhospho
@IFHSCFMGTENSSK	42.324997	41.54222	DeepPhospho
@VRLVHFVTNK	71.632	42.76706	DeepPhospho
@MSMCN1AIEAGAR	42.0365	40.771866	DeepPhospho
*TSSA2SPQDLEK	31.529999	34.297028	DeepPhospho
@FSSIV2NDID1NFR	71.41899	69.13722	DeepPhospho
@SD2AVSIVHLKR	41.145996	44.5829	DeepPhospho
@NTLEEYIYTLR	65.95299	65.65198	DeepPhospho
@RQAVVNPENTLFATK	48.94951	48.946747	DeepPhospho
@AFAQEIK	37.641495	33.647842	DeepPhospho
@LV2TIDANFADKYDEVKK	60.759003	63.155777	DeepPhospho
@LSTSS2PSSSPMSAQR	39.925003	33.341446	DeepPhospho
@NTAIGNG2FFR	49.05699	59.15602	DeepPhospho
@LVSSNDVGVLLR	56.872498	55.91255	DeepPhospho
@ILLFNTTGR	57.043	56.280594	DeepPhospho
@ST3EPIQLNNKHDLHLRPGTY	52.720993	50.12393	DeepPhospho
@DILSVDYTDIMK	68.373	67.44954	DeepPhospho
@YVSYNPSQPVTENTSNEK	41.015	39.559067	DeepPhospho
@EGIKDS2LLEK	37.615997	41.420563	DeepPhospho
@CHLLQSVLDDANIDQR	71.309006	63.721573	DeepPhospho
@TSVSTLHNVCGR	44.966995	33.7856	DeepPhospho
@KSSYGSSNNDSYGSNNDDSYGSNNNDSYGSNNDDSYGSSNK	36.740997	29.016739	DeepPhospho
@IVIPAPYAYGK	56.6485	52.632217	DeepPhospho
@DK2FQFK	43.11699	36.209534	DeepPhospho
@PLESIWADAPDEEPIKK	55.67099	60.08908	DeepPhospho
*TTTAQDN2PKKR	22.023003	18.387993	DeepPhospho
@GHVITTIFFEPSTR	68.116	61.91719	DeepPhospho
@KQEEHQEPVKDTK	12.373001	15.620903	DeepPhospho
@DLTHVEPPK	37.828003	29.108322	DeepPhospho
@QETPAEEGEQGEK	13.668007	19.142113	DeepPhospho
@AAETQIPFLQQEF22EDEDEEYVYDEELNKTFNR	77.961	79.47031	DeepPhospho
@K12FSGYSPK	26.850998	32.932922	DeepPhospho
@FLVNACMNPVTAILDCVNGEMK	83.539	79.87334	DeepPhospho
@ATEI2PPPV2PSKMK	53.274994	48.330643	DeepPhospho
@L1SFPEAIADCNK	51.201004	53.698532	DeepPhospho
@IENV2PSK	17.583	21.644173	DeepPhospho
@ILFNLATFAR	72.759995	73.88405	DeepPhospho
@LIEGPSDAIPCK	46.115997	44.41371	DeepPhospho
@LPVDAPDVFLINDVDESKEIK	68.444	71.4677	DeepPhospho
@TIGVLNEAVLQNGR	56.076996	63.586426	DeepPhospho
@SQNAP2DGTGSSTPQHHDEDEDELSR	20.446999	26.473358	DeepPhospho
@KYDGHVSMPLLPPT3PK	57.06749	58.661484	DeepPhospho
@SLGHWVDSNGEPIDGK	45.48799	44.679565	DeepPhospho
@ETTDEGQVQHK	20.669998	16.700012	DeepPhospho
@MNAPQKPEDIPVATEK	41.438004	40.41208	DeepPhospho
@VQLSTALCENYSK	48.694	47.77162	DeepPhospho
@IDSILVFK	62.589996	61.273956	DeepPhospho
@RS2YISDTLINHQMPDAR	51.686996	53.873825	DeepPhospho
@RA3PVSTPVISKPSMTT3PR	50.6705	45.930573	DeepPhospho
@NKNVD2LSEK	30.212006	19.690407	DeepPhospho
@RHVDEEEDLSEDKGVTR	21.415	26.360298	DeepPhospho
@LFESDEEE3NGENIQINK	55.303497	54.77072	DeepPhospho
@RN2SFSTASSEPRPLSR	40.92	36.75264	DeepPhospho
@STNVYDLAQGLPVQFGR	69.54451	68.23782	DeepPhospho
@EVGA21TR	20.331993	19.166634	DeepPhospho
@QTLVDTSNDDVY2IKNLK	60.291992	62.098465	DeepPhospho
@FTESEAFFNETK	51.92	52.267136	DeepPhospho
@IGYDDSAKGFDYK	42.800995	43.70758	DeepPhospho
@LGTLDGHTGTIWSIDVDCFTK	68.23851	67.962234	DeepPhospho
@NLVPGFSDLM	78.89101	83.2296	DeepPhospho
@HLRK2PSSSQK	14.970001	15.826729	DeepPhospho
@KGGNSDSNYTNGGVPNQNNSS1FYENPEITR	42.984497	46.73407	DeepPhospho
@AGTFLFTSESVGEGHPDK	55.16501	52.149185	DeepPhospho
@EVN2DLYGER	43.806	30.517792	DeepPhospho
@QQIQ2PAMVSILR	66.7135	69.33351	DeepPhospho
@LFGDLNASNIDDDQR	54.310013	57.50795	DeepPhospho
@LDNPIEVTK	45.1185	41.121597	DeepPhospho
@LFPTGGPFGGNDVTTIFGK	74.44949	77.41882	DeepPhospho
@SPSPSV2PR	34.070007	27.773476	DeepPhospho
@AQDIYQTLPVSR	50.53	53.09619	DeepPhospho
@SM2SENI3VPRSPTSLSR	57.709015	51.338333	DeepPhospho
@SS2SV2LKAAEKPFK	41.533005	46.60721	DeepPhospho
*SEDL2PTS2RVDLSNPHGFTK	52.89099	59.42096	DeepPhospho
@RVDEGGAQDK	19.3255	15.788712	DeepPhospho
@YNGPSIVLAYLPYNSENDTPLEVLK	81.83	79.9525	DeepPhospho
@NIDV2NLPSLA	78.403	81.81883	DeepPhospho
@TGVKI2PVVDK	37.8665	38.691193	DeepPhospho
@TMWNAFEWENK	64.147	63.8537	DeepPhospho
@DSTLLVPK	47.37799	46.954636	DeepPhospho
@VTELLDELEQLGDSPIR	77.09801	78.18193	DeepPhospho
@MN2MTSGANVR	24.600998	28.559174	DeepPhospho
@SMPISSTSSQYSSNNNNTNHSASFNGAANNVNSGGLANLR	55.311005	53.070114	DeepPhospho
@CGTAFALGIACAGK	56.015	56.776978	DeepPhospho
@VLIFALYK	67.87599	67.45711	DeepPhospho
@STTFESDHFVTVR	45.867996	49.723907	DeepPhospho
@KVEELENK	18.772995	18.864128	DeepPhospho
@AMMFPVDITWQQGGNK	70.475006	71.87276	DeepPhospho
@NGDLITHQVHR	21.414001	27.359688	DeepPhospho
@LLKDGDEDDEDEENKEEEMR	24.669998	28.42044	DeepPhospho
@EVNGYIPNHLISLTK	57.085007	56.88301	DeepPhospho
@EALH2PLADGDMNEMNVPVDPLENK	69.05	69.90712	DeepPhospho
@ILSQAPSELELQVAK	56.865005	54.302658	DeepPhospho
@EAAVPATDTATIK	40.444992	38.17299	DeepPhospho
@TVNDILSNHNIEK	43.902496	43.161987	DeepPhospho
@GETYGVAVPSKENQK	31.901505	31.310623	DeepPhospho
@IESDMLIK	47.636	47.18033	DeepPhospho
*MNIQSNN2PNLSNNIVSK	61.39	67.38257	DeepPhospho
@NADANLGVEKID2NDSSEDGSKK	40.615005	40.368057	DeepPhospho
@IEGASASPICCHVLGIYMR	59.13199	61.671402	DeepPhospho
@DELIDVK	40.08899	40.12654	DeepPhospho
@NNEYGRDEEDHENRNR	16.202003	16.634735	DeepPhospho
@EQVDFDEFANK	50.252	49.566208	DeepPhospho
@EANATLIIPGQAGR	51.34999	49.689728	DeepPhospho
@HGYTIESCDYGR	28.634995	30.938034	DeepPhospho
@QQGVTIKNDTEDD2INKASIDR	43.287506	40.86844	DeepPhospho
@IH2HDDIINLGK	47.468506	45.18239	DeepPhospho
@DITYNGASWEEGTK	47.929	45.313995	DeepPhospho
@SDFVTLHVPATPETEK	53.39099	51.951187	DeepPhospho
@SVTFNEPENESSSQDVDELVKDDDTTEISDTTGGK	55.861008	58.54564	DeepPhospho
@GSTNLEHIQIIK	46.977997	47.29521	DeepPhospho
@AKDYVPSQR	14.898003	19.016953	DeepPhospho
@TYGPTNTTIQQQPVSQLGPLPSGWEMR	66.702515	70.484116	DeepPhospho
@VIATGYNGTPR	37.1765	37.55388	DeepPhospho
@S13PEITSSEPANGPPSKR	40.71399	32.186035	DeepPhospho
@ELQGIDPDETVPDNVK	50.6035	48.010834	DeepPhospho
@GIDTEK2PEMK	34.091003	25.477196	DeepPhospho
@SAIESAPVPPSEQVKEETEVAETEQSNIDESATTPAIPTK	56.248993	56.888428	DeepPhospho
@ETDSSISSILESSDDNINLYHNSNIFFPK	73.73201	75.2706	DeepPhospho
@RAPHQVGKPIAK	16.072998	17.666023	DeepPhospho
@IMAGFKEDNAVQAK	39.936005	42.78932	DeepPhospho
@SLPDWIAK	55.822006	57.40622	DeepPhospho
@SNASI2SNPEVK	37.406006	27.144775	DeepPhospho
@KGSVTSVQAVYVPADDLTDPAPATTFAHLDATTVLSR	72.909	75.44537	DeepPhospho
@FYYDPVERPGVSNLINIVSGIQR	75.19501	77.574844	DeepPhospho
@YLGGENDNDLDHYTPPDGSLDVHLK	53.58	53.786346	DeepPhospho
@QSPTASSNPEAEQITFVTAK	51.78401	52.07869	DeepPhospho
@YRPLTPSSEVYSPIEK	48.214996	47.399765	DeepPhospho
@EYASALETLDAAR	54.511993	54.02559	DeepPhospho
@KSPQLSVSDNIAEYVPDKK	51.322006	47.938263	DeepPhospho
@VLDDHLGAEITSGSITNK	55.19899	51.14293	DeepPhospho
@NSSAVITDGLKPIHIVTK	53.606995	55.037857	DeepPhospho
@SEVFL2P2PR	62.70099	61.028854	DeepPhospho
@2PPPVSR	16.621002	19.501701	DeepPhospho
@NMGDPATVKR	28.598007	28.611984	DeepPhospho
@VKEELGYTER	24.417503	27.901825	DeepPhospho
@ELLDNQDAVILSYGCTGDR	61.804993	61.466843	DeepPhospho
@NSQRAPPPKEEPAAPTSTATNMFSAL1GE2DDEE	65.056015	69.217606	DeepPhospho
@ASNGKLESNV2DDQW2NINTQTSTATR	52.526993	51.741028	DeepPhospho
@IAPELFLK	59.768997	62.10907	DeepPhospho
@EKE3EEEDVE1EEPKPSENLQPTPR	46.1465	41.48506	DeepPhospho
@ISENCFEK	25.110992	31.909744	DeepPhospho
@VVPSSNYPTPPG2PGEK	47.584	41.599655	DeepPhospho
@EAPNELK	22.445496	20.056847	DeepPhospho
@YTSNDNPDTVITIDDQGEDEEEREGGDEHDDMA	49.847	49.125183	DeepPhospho
@KVTSGVPR	13.359001	18.744644	DeepPhospho
@TVQIVPHLTNAIQDWIQR	70.54201	81.16348	DeepPhospho
@SN2NNSNPSFIFER	58.522507	63.15793	DeepPhospho
@SVEELPLR	47.33	48.663513	DeepPhospho
@SAGSSNTLSLENFQADPLGTLSR	68.91499	66.00485	DeepPhospho
@VWDINSQGR	43.24051	42.38179	DeepPhospho
@GFVFNSVQK	48.718506	50.688995	DeepPhospho
@SVLLASKVEPESYPK	46.362	48.18811	DeepPhospho
@NSFEPN2LTLIPHILR	78.33099	81.81731	DeepPhospho
@CNQNSSPMKDDDKSESNNK	15.830002	20.72956	DeepPhospho
@FIPYLYNGLQHSCQDIGYK	59.977493	63.36743	DeepPhospho
@THSTYAFESNTNSVAASQMR	40.755493	40.30449	DeepPhospho
@IENDLQFYESEYDDLTQVIGK	53.15799	74.973495	DeepPhospho
@GSEGESKDASNEEDSNSK	12.440498	17.383522	DeepPhospho
@KGSSASLSTFASSK	30.673996	27.777657	DeepPhospho
*SLLEQLAR	75.20149	70.16893	DeepPhospho
@IHNAEVLVR	27.414505	32.839447	DeepPhospho
@S2ISTPGR	18.007004	19.90422	DeepPhospho
@STFCNSIISHMQTVGR	54.054	50.912827	DeepPhospho
@IGSLDTLIVESEELSK	72.9505	69.60425	DeepPhospho
*2GNQMAMGSEQQQTVGSR	46.00551	40.887985	DeepPhospho
@FTVSAIYSDLPQQER	64.36299	60.454346	DeepPhospho
@YGLNICRQCFREK	45.083008	43.462112	DeepPhospho
@IATGEPATGPSFLEK	51.179993	50.54045	DeepPhospho
@EHVPDDINLDEEEEAKSVPPIPADQAAK	51.134003	54.1651	DeepPhospho
@NQVNGDLGEK	17.689003	23.95755	DeepPhospho
@ANGAEENSVDLEETEEEEDDGLIREK	48.841995	50.64514	DeepPhospho
@RA2ATDVTDSLGSTSSEYIEIPFVK	73.944016	77.46623	DeepPhospho
@MENSLPSIENER	46.21199	44.22104	DeepPhospho
@ELDNDILGVMR	62.207	66.05667	DeepPhospho
@DISAS2PNLGGILK	68.189514	70.98471	DeepPhospho
@ELFSNAIDEINEK	62.582993	62.438873	DeepPhospho
@DASKPNIIMSSACQVALEK	58.10849	54.58139	DeepPhospho
@AP2SVSMV2PPPLHK	57.0	55.98062	DeepPhospho
@KPPVSDTNNNGNNSVLNDLVE2PINANTGNILKR	70.30501	70.75888	DeepPhospho
@TIETVNPATGEPITSFQAANEKDVDK	52.593994	51.420288	DeepPhospho
@KISEDEKEM1TK	13.768997	21.475792	DeepPhospho
@ILDHANLQSHLQQQGQMTSAHPLQPN2TGG2MNR	52.04799	50.715195	DeepPhospho
@GA2DEDDINNK	15.536003	23.482437	DeepPhospho
@NF2LQTRPVSR	39.821	46.00345	DeepPhospho
@YDVAVDEQSPRPGQQAFEK	40.199005	41.711105	DeepPhospho
@SNSPTSFFDGSASSTPIPVLGKPTDATGNTTSK	63.151	64.59447	DeepPhospho
@YNNIINAGLNSPSLTPSFAHL2R	72.6875	71.541275	DeepPhospho
@GLAVECEDKSINESLYANR	47.6725	49.040527	DeepPhospho
@SVGSAGKEEIITDSK	35.169006	32.7511	DeepPhospho
@KQVAQWNKPSQK	15.841499	17.403023	DeepPhospho
@STAGNNND2RAN2ITVKTTQVTDPSGR	36.317993	41.21588	DeepPhospho
@ITIK2PNK	19.209503	27.218979	DeepPhospho
@GAE2ISEDMKK	32.002502	28.805038	DeepPhospho
@EVEQYLK	31.253006	33.81134	DeepPhospho
@NNDIQDRDLIDSLMK	59.680008	61.0764	DeepPhospho
@ELKNQIAQELAVANATELVNK	61.731995	70.21556	DeepPhospho
@SHFPT2QKGK	24.598999	16.804169	DeepPhospho
@DLPDDLKCPLTGGLLR	72.85199	65.123566	DeepPhospho
@ECIGEELEIDLGFLTNK	50.529007	75.1064	DeepPhospho
@LINA2ESTDR	14.807999	29.301804	DeepPhospho
@AEILFPK	51.052002	53.892242	DeepPhospho
@EKYSFLEGGSK	37.19751	40.32924	DeepPhospho
@HNEEAQNLNGK	22.321	16.582718	DeepPhospho
@NPVPGVGFAPNPLPNQ2PITQGYKPAYK	70.35901	68.04085	DeepPhospho
@GFLFVECGSMNDAK	61.080994	61.939713	DeepPhospho
@YGEDSKLIYNLEDQGGELCSLR	60.886993	59.853653	DeepPhospho
@AKLQETNPEEVPKFEK	39.735	37.83911	DeepPhospho
@NGSSGNSSTSSTSNGLPPPPSVSSITNNR	55.828995	53.173935	DeepPhospho
@QQENLLIQR	44.244003	42.964264	DeepPhospho
@KFYGEDANNF2DQDETTHTFKEENVELVR	55.895996	57.442947	DeepPhospho
@2DI1HSQEPQSDTMLNSNTTEPK	45.285995	39.689575	DeepPhospho
@TIAFAGPMLTK	58.089005	59.367264	DeepPhospho
@SVTSPTY3PVALQNTPVLKPK	57.787003	62.28801	DeepPhospho
@LST2SSPSSSPMSAQR	41.240997	36.067657	DeepPhospho
@RKV2SLVR	32.406998	27.832901	DeepPhospho
@KSDEP2RESTPVR	27.726997	23.257645	DeepPhospho
*MESQQLSQHSPI2HGSACASVTSK	39.69301	45.289368	DeepPhospho
@HSAPGTSSFEEQ1SAQQNLLDGSLGDCVVK	59.811005	68.88835	DeepPhospho
@KYVAAIISHADTLFR	71.28201	57.7034	DeepPhospho
@TSVE2EIGGNQVGLK	54.152008	52.40219	DeepPhospho
@EA2PAQY2HSLHER	36.321	35.152924	DeepPhospho
@VIDDSN2LFK	59.095	53.899323	DeepPhospho
@YHIEEEG2RKVDGQK	28.9245	24.760979	DeepPhospho
@AKIDSVTVEAK	25.769997	27.619423	DeepPhospho
@PSTNVGNNK	27.443	19.699966	DeepPhospho
@2YDISMNSSFK	54.052994	58.093185	DeepPhospho
@LHCDGAR	18.793503	15.8013	DeepPhospho
@3VDEYKNLDAEDESLAK	52.292007	50.72856	DeepPhospho
@GSRPVLSFDQR	42.421997	42.447586	DeepPhospho
@SN2LFQRDSTQSQYIR	47.035004	49.449783	DeepPhospho
*SQLPTDFASLIK	80.73999	83.51187	DeepPhospho
@STSNLA2PMSSKVDLYNSASESTR	57.591995	53.75087	DeepPhospho
@SSFNDISK	35.065002	32.75171	DeepPhospho
@EALNTTETSRECLK	34.557007	31.195023	DeepPhospho
@DTSL1ER	15.823502	20.010605	DeepPhospho
@ALAFCEIGITQQR	62.411987	57.914658	DeepPhospho
@IYNLNMIGMR	60.114	59.29373	DeepPhospho
@YLTLLHEIDAK	55.520004	56.25676	DeepPhospho
@KVNELVENALEQNK	46.25	49.04097	DeepPhospho
@LG2ITENDMNLK	51.529007	55.276337	DeepPhospho
@QTLDEVK	31.858505	26.687096	DeepPhospho
@SAFDILLQNEQTYPLIYDTK	77.989	79.459076	DeepPhospho
@LLDWSTGK	49.348495	52.22084	DeepPhospho
@SAYNLLSTGLEAQK	56.89299	59.55156	DeepPhospho
@EMEAAMEEEI2GDEEEGK	53.668	46.659897	DeepPhospho
@NPELTRGEYYNQDNNDGLEEDE2E2EQEADVPK	54.0	51.2547	DeepPhospho
@IRDDEKLLR	34.069	27.208473	DeepPhospho
@VIPDDFDAAVNGKENGSGDDLFAGLKK	58.466995	61.53862	DeepPhospho
@GPSGIIK	34.49051	36.76526	DeepPhospho
@GLNINENADFIEK	53.584	54.432648	DeepPhospho
@LNHQLATAEEPPANESKEELTK	37.602997	36.19052	DeepPhospho
@NKGNAGG2NDDFTAPISATAK	41.430008	45.4552	DeepPhospho
@IAAVGAANGVR	36.7865	38.21547	DeepPhospho
@LNTIGQTFSIVSNDYLK	70.841995	68.5712	DeepPhospho
@LAEDVLK	41.64299	41.43335	DeepPhospho
@FVTSLPHRDPIPFSER	50.761	52.979553	DeepPhospho
@AYSGLYQLGQTVK	53.384995	52.782486	DeepPhospho
@TSNVTALA2LSPPQPSNNER	55.360504	53.792496	DeepPhospho
@YVA1NNIQSIK	39.958496	43.205383	DeepPhospho
@DLLSADKDAEYDEVVEIDLNTLEPYINGPFTPDLATPVSK	83.08	81.20517	DeepPhospho
@SSGKLPPGFEIVSALSNNLKK	66.572495	67.73334	DeepPhospho
@QASELPSSFDVNEGDG2ESEETANIEAFNEK	67.681	68.43701	DeepPhospho
@ASLVV2PY12PR	57.930008	57.681076	DeepPhospho
@SAA3PNPEYGDAFQDVEGKPLRPK	55.859497	57.743866	DeepPhospho
@SS2ST2NLSLNR	38.602997	37.776627	DeepPhospho
@KLCDGHTVAK	13.2400055	16.399323	DeepPhospho
@IPDIVLEDVDALLNSK	83.16901	82.2594	DeepPhospho
@MPWS2PRQ	51.156998	45.59282	DeepPhospho
@WNDELELEDAIHIALLTLK	78.440994	84.5957	DeepPhospho
@GYLVAMTGDGVNDAPSLKK	51.466507	53.65419	DeepPhospho
@KAAAS3PEPNLK	19.423996	24.822182	DeepPhospho
@VLMNLFK	60.537003	62.22438	DeepPhospho
@IPNS2SAEIPQR	31.0	35.928436	DeepPhospho
@LSATSQTAASATPGVAQ2REGTPLENRR	44.42	44.82695	DeepPhospho
@TAPDVSHSS2PTSGILIEENSRR	49.79001	46.441803	DeepPhospho
@SESIYSQVTSLHPAYIAAR	57.768997	55.007904	DeepPhospho
@DYKGEADPGVISVKK	37.690002	32.71112	DeepPhospho
@RKEEYLLK	24.399994	21.6977	DeepPhospho
@KISTAPQLDQCPQR	26.916	33.105972	DeepPhospho
*SD2PLSKRQK	16.32	19.96128	DeepPhospho
@YNAFIASEVLIK	66.5065	66.15271	DeepPhospho
@VMEEPEENTAALGR	42.3555	39.73236	DeepPhospho
@EAYAAQKFEG2DDDENHPLPPLNVAK	57.3235	57.804413	DeepPhospho
@ISNAAGAR	21.568	21.00293	DeepPhospho
@GQNVANPTAMILSSTLMLNHLGLNEYATR	82.0215	78.74924	DeepPhospho
@KNS2NQNYDIDSGAR	22.759003	28.966095	DeepPhospho
@VISLDLNNNEEDDEEFEDAAEK	61.81401	62.969467	DeepPhospho
@RVVVN3PREPVR	37.733994	30.864151	DeepPhospho
@DTEFFHDELQNGSTLDCQWK	65.377	63.836853	DeepPhospho
@GNYELWS2PDAILTQNK	76.712494	73.30768	DeepPhospho
@AH2ISHVPGTH1R	28.972	22.44638	DeepPhospho
@TILSELSALEDPATNEGGVEAASEEKAGQVGGAGSIPGQYVPPSRR	65.42749	70.26958	DeepPhospho
@GGGADVDWSSAR	32.114	34.276443	DeepPhospho
@NVNNNKNDSNDDNNGNNNNDASNLMESVLDKTSSHR	58.639008	54.805313	DeepPhospho
@DSSLLF2PAAVAMR	74.536514	74.61394	DeepPhospho
@FKVDHCTEK	14.588005	17.994347	DeepPhospho
@INA3PDKIPVTQLMDM22PPSVK	77.19501	81.238144	DeepPhospho
@LLHILPGEEKK	42.03749	46.001602	DeepPhospho
@VEGIGYDFVPQVLDR	70.53401	70.53256	DeepPhospho
@RF2IIAGGSPSSSQEAFDSHGNTEHGRK	46.630005	49.062393	DeepPhospho
@ILAQMTYYFYSFFQATNGK	78.77899	83.50403	DeepPhospho
@QHQDCNFQVVYPTTPANLFHILR	69.748	74.64227	DeepPhospho
@EA3PVLPANEAVK	44.128006	47.883377	DeepPhospho
@AIIYDVR	45.046997	47.690155	DeepPhospho
@IVNN3P2PAEVGASDVAIEGYFSPR	77.056	78.07204	DeepPhospho
@FPPALISNLPDIGSATYGSK	72.85199	72.70004	DeepPhospho
@KVYTTPK	13.183998	18.199577	DeepPhospho
@YDKAIELLEK	48.196503	49.284286	DeepPhospho
@IVNVTQTSCVLAWDPLK	73.209	71.86319	DeepPhospho
@SQFH2QSNVLNTANNK	31.347	37.12381	DeepPhospho
@IDTEIGLIRK	46.246002	47.24518	DeepPhospho
@NNSTNNNDNNSIQSSDSR	24.277	27.098503	DeepPhospho
@NPDEDEFLIN2DDE1	62.11551	69.508606	DeepPhospho
@EQPTCSLITGENWTK	53.539993	50.465134	DeepPhospho
@HCLYLNELEAAEG2DDE2GSESILTAK	74.94301	80.16058	DeepPhospho
@LDEDSIGLTLSPDKDHEDGSQV2PTQDRK	53.179993	50.321228	DeepPhospho
@QTAVTHTVAAPSSMGSNFSSIPSSAPSSGVADSPQQSQR	50.302002	53.270996	DeepPhospho
@DLPTPNFVINEEKFDK	68.184006	62.438644	DeepPhospho
@FADAVNNALSGFSNYSFEK	67.091	68.665665	DeepPhospho
@FKNEKPHTR	12.523499	15.949921	DeepPhospho
@H2YAQSSHIR	26.177994	21.01513	DeepPhospho
@EEGEHFGDFCIR	51.35199	50.07155	DeepPhospho
@YYTITEVATR	48.285995	50.840424	DeepPhospho
@IAPALAMGNVCILKPAAVTPLNALYFASLCK	82.02701	81.9003	DeepPhospho
@YGA2AGNVGDEGGVAPNIQTAEEALDLIVDAIK	81.39401	84.3851	DeepPhospho
@SDDNADALK	15.797501	18.051003	DeepPhospho
@GDLAMVDQISENNLEVMLK	74.099	73.86896	DeepPhospho
@KLYCVYVAVGQK	47.612	48.207336	DeepPhospho
@NWDNNNNGDDIKNGTNNATAK	33.675003	29.047043	DeepPhospho
@EYQFMSMLYSK	66.2225	64.32672	DeepPhospho
*SQIAQEMTVSLR	69.4655	70.694336	DeepPhospho
@AGR2LQDTANK	25.781006	20.724503	DeepPhospho
@KILDHANLQSHLQQQGQMTSAHPLQPN23GG2MNR	53.03	51.661133	DeepPhospho
@VEEQEQQQQQIIKIR	38.460495	43.6398	DeepPhospho
@VVGEESSSGLSDAFVSGILNEIK	81.373	76.98836	DeepPhospho
@TYSTFEQQQQHQQQQQLQAQTYPAQPPK	43.35399	47.59337	DeepPhospho
@2VHAAVTPAAGK	35.17	26.076271	DeepPhospho
@LEDSFDR	26.318497	25.484169	DeepPhospho
@DQPIDTDDIDEDDESGHNIILNIISQLRPGCDLTR	81.86299	75.993515	DeepPhospho
@DNFADEYVDEK	41.651	41.09912	DeepPhospho
@ALLELLDD2PVTPGETRPAYDGYEASK	73.23549	74.673355	DeepPhospho
*SDEEHTFETADAGSSATYPMQCSALR	55.75049	56.759933	DeepPhospho
@2RE2ITPNGMDDVSISNVEHPRPTEPK	54.3985	53.42073	DeepPhospho
@MKVEVDSFSGAK	38.681	38.650803	DeepPhospho
@AHLLAFEKPECAGQR	40.865997	42.408173	DeepPhospho
@GDTYGEAVPSK	34.031998	25.346298	DeepPhospho
@SLVNIEDNELPLVSTYENAK	69.849014	70.29703	DeepPhospho
@RNDVVDTLSK	27.575996	26.684586	DeepPhospho
*SSNT2SVMSSPRVEK	45.065002	39.29512	DeepPhospho
@GFDEAVADPTFWEDFK	74.157	73.210785	DeepPhospho
@GYKPVAVPAR	26.571	32.67505	DeepPhospho
@IGYLLASGDDNGTWGVWDLR	78.809494	76.67653	DeepPhospho
@SGED3NVGLPILK	72.98001	68.35109	DeepPhospho
@KA2HPIAFGAVAIPTNVNANSLAFNR	73.77649	69.31941	DeepPhospho
@TA3PTNEHQHDEQK	15.461998	16.687119	DeepPhospho
@TQITNQENEAR	14.932503	23.407661	DeepPhospho
@SKEILDAVK	29.746994	34.363693	DeepPhospho
@IKENLDELK	30.153992	31.115982	DeepPhospho
@TAVDDIIAFR	60.89749	60.524216	DeepPhospho
@GLLNILK	61.757004	61.479904	DeepPhospho
@DAEGGIVSSGR	23.084496	27.24665	DeepPhospho
@EGPSFMFR	54.662003	56.71501	DeepPhospho
@FVESPDFNHQIAK	43.753494	43.070663	DeepPhospho
@FK2AVFEHAG	46.627	48.65605	DeepPhospho
@IWNAAAQSGVPLK	50.845	50.55014	DeepPhospho
@GIDRD2GA2MSQVGGGVN2TLEMK	62.98401	66.05612	DeepPhospho
@GGIEPVFATDNK	49.451492	51.244934	DeepPhospho
@DFQDDQCDVVHK	26.076004	26.237953	DeepPhospho
@NF13PKR	30.332993	21.933327	DeepPhospho
*SFFGLEN2GNAR	79.145004	76.306564	DeepPhospho
@EKPLN2DQEDVFISEK	48.086	52.045074	DeepPhospho
@YATTPVSGVLGIGFPR	70.32599	66.08414	DeepPhospho
@EGETYIR	22.306007	25.496758	DeepPhospho
@LEPS1MMLR	26.236	47.29599	DeepPhospho
@KSDSIGLSSSNTTN2VRK	33.22101	29.574142	DeepPhospho
*1DD2V2FIAK	70.744995	68.9769	DeepPhospho
@QN2IPEVKFPQELSDVSK	65.2475	64.55481	DeepPhospho
@QLQQQQNSLSPR	34.03801	35.33168	DeepPhospho
@SITGFTDVGETILGVDSILK	82.37399	84.17685	DeepPhospho
@DASEAVNSR	24.241997	17.857925	DeepPhospho
@VIPTDYKK	20.435005	30.455078	DeepPhospho
@2FGSTPVPPDVIASNK	60.921005	65.31073	DeepPhospho
@GAPIISKPK	32.009003	30.427597	DeepPhospho
@TVDESNVDPDELLFDTELADEDLLTHDAR	75.4395	76.44238	DeepPhospho
@SRGQ2SVSLER	34.589996	27.432312	DeepPhospho
@IIVHTDTEPLINAAFLK	64.08101	66.022995	DeepPhospho
@GPTI2LTPAPK	56.925003	55.158188	DeepPhospho
@SR2VL2VK	40.804	37.433105	DeepPhospho
@KTPNTNDSSSNGNSSNNK	18.131004	16.383293	DeepPhospho
@EVYNSNNCECDQGNDFTFQGYSCGK	55.957	53.11296	DeepPhospho
@SSKI2PL2ASASGPLTLQK	65.261	60.674545	DeepPhospho
@LVDEVVDSLK	56.645493	54.791824	DeepPhospho
@VFLDPD2TLKK	15.689507	56.88289	DeepPhospho
@ANERLPESESLCEVVVR	50.495987	52.51416	DeepPhospho
@IVSNA2CTTNCLAPLAK	52.34851	52.5092	DeepPhospho
@KVVGASVVVVKNWGAETDELSMIMEHFSQQ	75.6765	80.23865	DeepPhospho
@KTAVVDGVFDEVSLDK	61.242996	63.69815	DeepPhospho
*MNSEYDYLFK	71.84601	73.53882	DeepPhospho
@AGEAFIENVLK	61.17549	60.85388	DeepPhospho
@TEQIEHILK	41.183	41.0403	DeepPhospho
@YLEILCVLWPELDDPK	44.585007	82.4771	DeepPhospho
@GSGANSVPRN2GGHR	20.858994	20.305878	DeepPhospho
@EIGFPVIVR	63.789505	66.30429	DeepPhospho
@RL2SVVTT2PDKAMNGTCPVFLR	70.274	68.464874	DeepPhospho
@SSDSSSEDEVKVEGPK	32.5	26.898079	DeepPhospho
@GLAVNDFLQVK	63.2715	63.297714	DeepPhospho
@ALSLTEKPR	26.226997	36.62358	DeepPhospho
@EHKQQEQYGNSNFGGAPQGGHNNHHR	26.042	17.583664	DeepPhospho
@QQSNDS2SDNDLPVGSSR	41.056503	35.866226	DeepPhospho
@EQERAESV2EQEE2EEEEED1EID2DEEEEEQLEK	57.94699	56.393173	DeepPhospho
@1VDAVVTSAGGVEEDLIK	58.735	61.095856	DeepPhospho
*2E2PMFAANG1PK	59.979996	57.54193	DeepPhospho
@LSATSQTAASA3PGVAQSREG3PLENRR	43.918	44.250168	DeepPhospho
@VEGITEHVNR	21.784004	29.481613	DeepPhospho
@IYASIANTLGELYLK	74.73599	80.436646	DeepPhospho
@NTVISVFGASGDLAK	61.32701	64.99443	DeepPhospho
@HTQDNVI1PLKK	31.261993	25.83471	DeepPhospho
@FNPVYDDPSTDKEAFSLDSSVIRK	55.536514	59.081085	DeepPhospho
@HGYTGIFHAK	31.64299	30.24118	DeepPhospho
@SL2NTIR	43.451004	33.01683	DeepPhospho
@KSG2LEALQNAK	27.379501	34.25386	DeepPhospho
*SEKPQQEEQEKPQSR	24.716995	20.240929	DeepPhospho
*SSIPAGTDPG2CGANFKNDR	41.433	48.01175	DeepPhospho
@MRETYGDLSVLPTR	51.274002	52.65439	DeepPhospho
@SVEDFMAAMQRV2TQHEKE3	62.248	65.66734	DeepPhospho
@KGNNTANATN2ANTVQK	19.406998	18.663986	DeepPhospho
@VSPAAAAK	24.372002	21.862862	DeepPhospho
@ALLELLDDSPV3PGETRPAYDGYEASK	73.403	75.397064	DeepPhospho
@RSSSSV2LK	30.252502	22.027832	DeepPhospho
@IPEDYPYPEEILNK	59.1575	60.061325	DeepPhospho
@SSSLIQDLDSSDK	51.433	47.6268	DeepPhospho
@LPNFFDK	24.023506	54.694946	DeepPhospho
@SWEEFEK	40.386993	42.726532	DeepPhospho
@KATTEPSAEPDEPFIGYLGDVTASINQDIK	76.946014	76.469376	DeepPhospho
@LGGETGAQQFSSPMK	44.356003	45.92682	DeepPhospho
@GSSQTQLGK	23.5755	21.105118	DeepPhospho
@DTKDGDATTSTESLPASDSK	21.7575	27.857399	DeepPhospho
*MESQQL2QHSPI2HGSACASVTSK	42.93399	47.858353	DeepPhospho
@VGVHLALNTSGK	43.22899	43.247665	DeepPhospho
@MISQGTAGEGDKDTFVAAAHALNMPYYQVR	60.04149	62.75589	DeepPhospho
@AKPSYISISPSETYIAAGDVMGK	59.69551	60.53775	DeepPhospho
@KAHVDLEGLTLDK	48.642	49.112488	DeepPhospho
@GLNNTGGVYENNEDNICEGKPGK	39.109497	41.199768	DeepPhospho
@DTANDNDITVKENESDSK	19.634995	23.493881	DeepPhospho
@NEEETSQALTSDGWFK	59.236984	59.99884	DeepPhospho
@TIDSVRLHHGIAK	41.171005	32.6304	DeepPhospho
@VPL2PSPK	29.10849	38.351746	DeepPhospho
@VS3PLMNEILPLASK	80.10501	82.45381	DeepPhospho
@IS2FQEQPLNK	39.141495	41.62085	DeepPhospho
@KLANQQQQM1ETSITNDNE2QQ	42.951508	39.3562	DeepPhospho
@PEQAQQGEQSVKR	22.854996	19.531754	DeepPhospho
@ILENALGSK	35.201004	42.806976	DeepPhospho
@YDGHVSMPLLPPT3PK	63.529007	62.741577	DeepPhospho
@MGQDATVPIQPNNTGNR	42.1985	40.950592	DeepPhospho
@LLNEAQGHIVSLELTTGATYR	58.623993	63.35617	DeepPhospho
@TSTAETSAPDIPPR2PNRNAHSR	22.990997	34.673492	DeepPhospho
@LPVMNS3PGKR	42.8385	39.445923	DeepPhospho
@TTDDITTK	26.726997	20.082191	DeepPhospho
@DMDLFSSIISK	73.619	71.65451	DeepPhospho
@ASRL2VSK	15.723999	19.810959	DeepPhospho
@DASYAYLKDFVAL2DDEDEDGKQNCAVGGPEK	71.407	70.535095	DeepPhospho
@LQELESELR	37.231995	45.88846	DeepPhospho
@CIAAVAYDAK	42.703003	43.03325	DeepPhospho
@EKT2TPPLP1HFNAQR	36.925995	42.644226	DeepPhospho
@RIPS3PVDYHAIR	47.111496	45.578827	DeepPhospho
@ELKDLQSTLDNIQSARPFDELTVDDLTK	70.308	72.62865	DeepPhospho
@QAIASNV	38.447998	37.374817	DeepPhospho
@VATPLSGGVPPAPLPK	57.19301	56.80385	DeepPhospho
@FFISNPDLVDRLEK	61.235	66.21771	DeepPhospho
@QLELSINSA2PNVNHSPVPTK	54.186996	53.621124	DeepPhospho
@QPDFETNDENDED2PEAR	31.145004	37.54831	DeepPhospho
@KLEDHPKFLK	30.981003	28.10614	DeepPhospho
@MIEIMLPVFDAPQNLVEQAKLTAATNAK	81.838	83.98337	DeepPhospho
@EIEEVVEK	27.471	27.115189	DeepPhospho
@RSSRL2LD2ITPR	53.673996	53.376144	DeepPhospho
@YAANIEGHER	29.233002	25.136833	DeepPhospho
@GFDVGTVMSMLSGSGGGSQSMGASGLAALASQFFK	85.130005	83.39566	DeepPhospho
@AVGAH2DLLK	42.0645	34.199265	DeepPhospho
@AQFETLTAPLVKR	52.304504	53.87448	DeepPhospho
@RP2SVLSLNDLLVGQR	74.144	76.57381	DeepPhospho
@KPEVVENEDVQQR	24.3525	24.86634	DeepPhospho
*2DEEH3FETADAGSSATYP1QCSALRK	51.71701	55.037308	DeepPhospho
@LNVLQGAV2PSQQVTPK	62.383987	56.66414	DeepPhospho
@NGVDSLDPFDQIKDSDIR	60.761505	62.28607	DeepPhospho
@NVD2LSEK	34.570007	21.254623	DeepPhospho
@SSSTGTGSAMSGGLATR	37.330994	39.312714	DeepPhospho
@TL2DNETITSRK	37.860504	30.857758	DeepPhospho
@AWISLAVEGEPVNSPNYFVAK	71.851	71.7283	DeepPhospho
@LLDDSGVIMPGMIFQNLK	81.47899	81.70683	DeepPhospho
@VAAEQPSTLNAESIKGEDSGSADVQ2VQDHESVK	42.15599	45.186493	DeepPhospho
@LFTPMMLFVAR	82.37001	82.093414	DeepPhospho
@APILINNLLDSGIR	73.349	77.083725	DeepPhospho
@YRPETAAEKK	21.233002	18.191711	DeepPhospho
@QLAHEEHINNDGDNDDENSNNIE22PLKQGHHHPK	34.128998	34.433548	DeepPhospho
@EHVKELLK	24.970001	22.224503	DeepPhospho
@SQ2LTSSVANNAPQSVRDDVELPETLEERDTINNTANR	66.71001	67.00946	DeepPhospho
@FQFLIDAEELKEK	69.61	64.43404	DeepPhospho
@IQNSDHITNIIFPT2PTK	63.875	62.522614	DeepPhospho
@KTPTVIRPGFK	30.983002	35.406906	DeepPhospho
@IGSFGPQEDEFFNK	57.893005	57.922516	DeepPhospho
@YIVSASFDNSIK	53.503006	50.402725	DeepPhospho
@RM2KLLSK	28.768997	35.98741	DeepPhospho
@RKIDVNEQSK	13.106003	17.339142	DeepPhospho
@DYNKPVPQNMAP2PIYPINEPTTR	60.235504	63.960846	DeepPhospho
@LGAIDIVQLLK	78.89699	77.004654	DeepPhospho
@NSPGGNSVGQESELEHVPEEDDSGDKEADHEDSETATAK	33.957	39.89035	DeepPhospho
@VA2QLGQK	37.600998	20.733353	DeepPhospho
@NTFAGGET2GLEVTDPSDPNSLLK	68.712006	69.3627	DeepPhospho
@ILDEFYDRARDDADEDEEDPDTR	51.506012	46.667603	DeepPhospho
@ELNPDITDETNEGK	35.328995	38.639618	DeepPhospho
@FVEPPTTFSLSDLTIIPR	81.58499	79.54437	DeepPhospho
@KGTVVFLDNILEETKEK	72.056	67.65552	DeepPhospho
@IYPSPETIR	44.240005	44.819336	DeepPhospho
@NSVNSVV3PR	26.324997	34.520172	DeepPhospho
@FDVWDTAGQEK	51.428986	50.86795	DeepPhospho
@KTS2QS2IYGHSR	15.120003	23.234543	DeepPhospho
@QVLLDDNTLMKYD2SGR	63.430496	59.948807	DeepPhospho
@LSGQLPANWESK	47.863007	46.19522	DeepPhospho
@ICLPTFESEELIK	67.371506	67.26387	DeepPhospho
@ANEIVTDLQHFGVK	59.39499	55.39598	DeepPhospho
@AIMAHTTGYGVK	36.425003	33.62126	DeepPhospho
@KFESELNEK	22.284004	23.778946	DeepPhospho
@GTVINDKDQVLAK	38.488007	35.62938	DeepPhospho
@WLAD2DR	40.4075	34.432663	DeepPhospho
@TETESISKNPTK2PPPPPSPSTMDTGTSNSPSK	44.589996	41.64908	DeepPhospho
@FTEGVNPGGDR	35.246994	34.946518	DeepPhospho
@HLTGEFEK	24.002998	24.712921	DeepPhospho
@VCPAPCEGACTLGIIEDPVGIK	66.076996	66.39639	DeepPhospho
@SNESHLGFK	21.528503	25.165733	DeepPhospho
@V1PYSTGLTTPLSNFEAQQNYKDVNDPAVTIGFNVIGQEK	74.123	74.73117	DeepPhospho
@NELITSLTPGVAK	56.377	57.606293	DeepPhospho
@GQIPDFTDPVVLR	64.465	63.572723	DeepPhospho
@YSSDADYKEAEPIEFK	12.299004	48.62088	DeepPhospho
@HVPQVIK	22.733002	24.391594	DeepPhospho
@HNSNTV3PNFR	26.819	30.967758	DeepPhospho
@ALPDAVTIIEPK	60.770996	60.963547	DeepPhospho
@SQ2LTS2VANNAPQSVRDDVELPETLEERDTINNTANR	68.651	70.13507	DeepPhospho
@EDGTNINHFNSDGDGQKK	18.675003	20.588058	DeepPhospho
@IETLTNTPFI2PPLPAIASPIPNR	76.101	82.87236	DeepPhospho
@VP3SVLSGAEK	40.591003	44.237076	DeepPhospho
@IKNTATQDHNIILVGCGGQFSVSGGVK	57.018997	58.866867	DeepPhospho
@TALAMGVSQSLGK	49.511	52.185516	DeepPhospho
@AHNVSTSNN2PS3DNDSISK	29.1315	21.87178	DeepPhospho
@SA2PVVGEHQEKNTIGGIFR	55.17	55.651382	DeepPhospho
*SSELMFNYTFSWPAGPK	83.259	82.38081	DeepPhospho
@LRSE2LGR	18.289505	21.289803	DeepPhospho
@HLHTIIEQNILADETR	59.27501	64.89731	DeepPhospho
@HQLNQIQSK	13.859001	18.829758	DeepPhospho
@LVGTQENNYDTMR	40.30551	39.945084	DeepPhospho
@AAADLPPSMIQMEPK2PILK	69.6355	68.45535	DeepPhospho
@FELSFYALKPDVK	64.30351	63.596405	DeepPhospho
*SEPEFQQAYEEVVSSLEDSTLFEQHPEYRK	83.0065	81.89383	DeepPhospho
@TLFIGGVPLNMK	68.374985	69.71498	DeepPhospho
@NNEGSSNMN1NRNDLDDV2HYEMKEIQPK	51.4225	50.990265	DeepPhospho
@GSGEDDEEETE3TPTSTVPVATIAQETLK	73.142	74.326584	DeepPhospho
@LE2YVASIEQTVTDPVLSSK	80.11301	82.22926	DeepPhospho
@DLDRPGSK	13.375999	17.427307	DeepPhospho
@ELVEIDDPMANSTDCCTDYFMR	67.358	69.57625	DeepPhospho
@KPSVADGELGNSKK	14.634003	21.758942	DeepPhospho
@AVGAPIERPK	32.906998	28.955032	DeepPhospho
@IEESSSTN2VIEESSEPK	35.997498	38.713043	DeepPhospho
*MDMEIDDPMHG2DEDQL2PTLDEDMNSDDGKNNTK	75.078995	77.64868	DeepPhospho
@RA22ALLR	44.334	40.56183	DeepPhospho
@KEGPTIYYVDSDGTR	37.466003	39.8022	DeepPhospho
@IPAQHTK3GTFINSQG3GYKQVTNEPK	44.591995	44.23761	DeepPhospho
@S1VEEAEASGR	25.3685	22.695084	DeepPhospho
@SSGSSMA3PTHSDSHEDMKR	28.56099	27.044441	DeepPhospho
@RATDVMLAGK	35.3515	29.848526	DeepPhospho
@KYEVNFDTDDDTD2GKR	42.923004	35.76773	DeepPhospho
@NHFTYSIK	30.7415	31.707443	DeepPhospho
@TK2ASSLYR	33.8705	26.871857	DeepPhospho
@FRPGMDFTLATK	52.718002	54.99089	DeepPhospho
@NSSAFNNNVYATDGYSLASDNNENSSNK	50.474	52.840652	DeepPhospho
@HIEPEECLK	30.031494	25.339813	DeepPhospho
@QHSKEENGTTEASAPSTEEAEPAASR	17.992004	23.776588	DeepPhospho
@TSWISIEFFFFVK	59.513016	83.78818	DeepPhospho
*2YPEKFEGIAIQSHEDWK	67.377	69.898346	DeepPhospho
@NTNFYNQVPSAFSDNNNNK	58.651505	53.460724	DeepPhospho
@INFGIEK	47.270004	45.774597	DeepPhospho
@RQTLFNK	26.624	23.750732	DeepPhospho
@NYQIL2VAQNVFVNDEQAVK	79.69301	81.87828	DeepPhospho
@KSDWNELHK	19.450996	19.360947	DeepPhospho
@AVITNRPGSV2PIK	35.87599	37.09253	DeepPhospho
@MASIDW22EEEEEEQVKEKPNEPEGK	53.949493	54.28174	DeepPhospho
@AYTEMIK	40.121002	38.154053	DeepPhospho
@KLMQLQK	24.269997	27.389397	DeepPhospho
@LVYEIPTEHESPNNSVPLALQR	57.451004	58.95677	DeepPhospho
@LTVGSDSHRL2K	21.473	28.878204	DeepPhospho
@DGAVKEATSWETTPMDIAK	54.339996	57.184586	DeepPhospho
@SAEMALVQFYIPQEISR	75.19501	81.45296	DeepPhospho
@TNLVAQVTTK	43.86299	42.437073	DeepPhospho
@AGLQFPVGR	52.3145	53.670364	DeepPhospho
@NNM2PNNDDNSIDTASTNTTNRKK	21.316002	32.302307	DeepPhospho
@GSEFTASDVK	26.314003	30.868591	DeepPhospho
@VPFCPLVGSELYSVEVK	71.449005	72.34572	DeepPhospho
@NIPIAGR	38.645004	38.246643	DeepPhospho
@SALRESH2NPSFTPK	38.162994	32.12921	DeepPhospho
@NSSIDAAFQSLQK	56.794006	54.553497	DeepPhospho
@RGGVATVTGEK	14.569	20.11589	DeepPhospho
@NRHN2KDIT2PEK	20.011002	18.242332	DeepPhospho
@SH2HDDEMSTTSNTDSNHNGPNDSGR	26.038002	21.082771	DeepPhospho
@QATV2PNTRR	26.014	19.869743	DeepPhospho
@SPSQFIDVLCETAR	65.545	68.430084	DeepPhospho
@ELVTAPLDGTILEGVTR	70.832	69.70781	DeepPhospho
@ASNDPTLLLNHTCLR	51.823013	52.11075	DeepPhospho
@GHEAEVTCVR	15.369499	21.064621	DeepPhospho
@VL2ITPTLVR	70.90001	76.844894	DeepPhospho
@THPN2PTPGIKAETVSQLQGLTAK	57.83049	59.236282	DeepPhospho
@TKTSEVGDEINPYGLNEVDDFASKR	54.32849	58.22661	DeepPhospho
@LSPGDDLISFQPVSVNR	65.01701	67.3434	DeepPhospho
@NEGVTVPIIL1GYYNPILNYGEER	81.166	81.81308	DeepPhospho
@NVTQEAENR	25.699501	23.134651	DeepPhospho
@FVDNVVSLSK	50.171997	51.87172	DeepPhospho
@SVVVGDK	17.89	23.370728	DeepPhospho
@LPATEMSPLIQLSVGSQAISTGSGALNPEYMK	78.7435	77.43524	DeepPhospho
@ESTGIEVGN2PITR	41.578003	45.518417	DeepPhospho
*2AIPENANVTVLNK	60.427994	61.589462	DeepPhospho
@ETGSTENTENNELQSR	18.134499	27.648666	DeepPhospho
@LNQPSNINMEEIKK	42.07849	42.968033	DeepPhospho
@PNFDEQNTNMPLQQQIISNPFQNQTYNQQQFQQQK	74.233	70.253555	DeepPhospho
@TR2PELQDNLK	28.096497	32.734604	DeepPhospho
@SHVPDLPLPTLPDR	60.110504	61.881775	DeepPhospho
@AI3MTNTNEVAGNTTCNK	47.307007	45.207367	DeepPhospho
@ANGPYDGIVGFSQGAALSSIITNK	73.67149	73.67012	DeepPhospho
@STTSLQPAATAP2PLVSNIIKP2PK	69.712006	71.89851	DeepPhospho
@ATSNICTAQALLANVASSYCVYHGPK	70.19499	73.205154	DeepPhospho
@YVEDKEFLKK	25.259003	34.4395	DeepPhospho
@SFPFISK	56.338013	56.159943	DeepPhospho
@GNKHTSVAGLVTIPG2PTTAR	56.412003	52.97203	DeepPhospho
@NQSQQPQQQL2PFRHR	32.156494	35.513412	DeepPhospho
@FVEFNKDISLEQIVK	62.434006	62.324554	DeepPhospho
@2VVAVSVKPK	30.731003	32.253128	DeepPhospho
@SS3VTAGTPSSSSSIQYK2PSNVPR	47.49901	46.5795	DeepPhospho
@ILGTSPD1IDSAENR	44.7265	43.955887	DeepPhospho
@TSQNGAEIAHSLENIAK	50.9375	51.40172	DeepPhospho
@SLTVPELTQQMFDAK	68.683	74.33183	DeepPhospho
@GNTANVIR	30.444	30.157074	DeepPhospho
@SQSSIADNNG2PVKN2PLGDA1PHNVHLAELPK	56.662003	56.961716	DeepPhospho
@SFHEGNLPR	24.255997	29.552017	DeepPhospho
@IVQVPELVLESGVVINNFPIAYK	83.00499	84.40486	DeepPhospho
@MLNESSHR	23.060501	20.293999	DeepPhospho
@MDNEI22DEED2EDEDEEND1GNEEGYSLYR	63.666	61.311127	DeepPhospho
@KAIENGDEIPKGEPFDSNSITPGTEF1AK	53.427002	56.11902	DeepPhospho
@DVVITETGWPSKGDTYGEAVPSK	53.53	53.514664	DeepPhospho
@IPTPAIYPTEDTEGNKLTTEYGYSTFIDHQR	59.729996	62.527054	DeepPhospho
@NQEKEQEEQQQQEGHNNK	12.436501	16.265404	DeepPhospho
@AFNQVEIRPEMLGHYLGEFSITYTPVR	74.57799	75.871216	DeepPhospho
@VDIIANDQGNRT3PSFVGFTDTER	64.7435	66.49602	DeepPhospho
@QEEEVLVK	27.932999	27.14135	DeepPhospho
@NNITETGQG2GEDIAK	41.123	33.99373	DeepPhospho
@RLVELLSHESTLVQTPALR	58.015	63.187332	DeepPhospho
@QIDGASSPSSNEDALE2DNNEK	42.321503	37.540283	DeepPhospho
@KVTSASSTISNTSTKTPTTAAATTTS2NANSR	26.784996	26.69815	DeepPhospho
@VDGVVVPK	40.778	36.447617	DeepPhospho
@GGYD2PRGGYDSPR	21.937004	29.05011	DeepPhospho
@FGNLPAQWSAFWDK	74.1335	75.87996	DeepPhospho
@QS2DPTISEQSPR	23.433998	31.71933	DeepPhospho
@TLLASQLIGIR	65.209	71.81401	DeepPhospho
@VYFDINHGDK	38.359497	38.863876	DeepPhospho
@LFIS3PPPPPK	57.147995	68.52309	DeepPhospho
@2YLRSPSVER	40.781998	34.498657	DeepPhospho
@DDANEIFSKPIAWNEALK	70.447495	65.7262	DeepPhospho
@RQLESEFNINLFVPNKDDPSGK	69.50601	60.932755	DeepPhospho
@RPNVQLTQSS2PIK	44.214996	36.150253	DeepPhospho
@DVNPWLANE2DEEHTVKK	44.798996	50.201202	DeepPhospho
@AYLA2D2DESDGQVDEEAKNK	42.347992	39.812363	DeepPhospho
@GGR3ASGNIIPSSTGAAK	32.009003	36.790573	DeepPhospho
@YNLFQGCPQAK	48.559998	48.3739	DeepPhospho
@ETPLLYNDTH3P	50.515	49.212585	DeepPhospho
@IESSVE2QFSAGR	41.104004	44.489944	DeepPhospho
@ITESFITPNSNNSSDSK	45.6205	44.28334	DeepPhospho
@FVLDGTIKGPGLLAPYSPEINDPIMK	73.50099	71.43239	DeepPhospho
@DNLQAPAKGDDNKTK	23.991005	19.235	DeepPhospho
@LTGAQDAMGHPVQEIESLCMNCGK	56.582993	61.05545	DeepPhospho
@GLTLNDVQFGDGGK	55.130997	56.25087	DeepPhospho
@VEATEEESEELDDIQEGEDINPTEFLK	70.237	70.29874	DeepPhospho
*2D2EGGLASEVEHEK	57.496002	48.772232	DeepPhospho
@GGG2FFSNNR	49.2305	47.277267	DeepPhospho
@KNFGDRNNNSR	12.266006	15.470276	DeepPhospho
@TEDDDEDEEAEKQNGDAK	20.186005	16.539543	DeepPhospho
@AHLVFDFHQVTDK	56.862	53.091248	DeepPhospho
@NQHSFVFNESNK	32.078003	32.599854	DeepPhospho
@NMEFTPVGFIK	65.789	66.792786	DeepPhospho
@SNADSAPLDNANYPL2DH2PSLNSMDNTTK	55.944992	59.200363	DeepPhospho
@FLYEHVTSNANTDPSR	41.686005	44.008224	DeepPhospho
@FSDPVAQLIDDNILNFLK	84.92	84.49542	DeepPhospho
@EA3ADESKAEETPA2SNESTPSASSSSSANK	32.56801	30.322906	DeepPhospho
@DPMGNNITFSGLANATDSAPTSK	59.780502	58.58455	DeepPhospho
@RT2KDSNSLYSLK	30.613007	35.532074	DeepPhospho
@LTEEENNLSK	31.5	28.154678	DeepPhospho
@EAIDALNGMLLNGQEIYVAPHLSR	71.36351	74.059204	DeepPhospho
@STTEPIQLNNKHDLHLRPGTY	47.808502	44.81938	DeepPhospho
@GTGK2NKITITNDK	31.895004	25.718338	DeepPhospho
*MEVAPALSTTQSDVAFQK	67.931	69.71196	DeepPhospho
@KLNPMESEFK	41.828003	39.840958	DeepPhospho
@NL2PINLLKR	67.265	66.41031	DeepPhospho
@SFDVPPPPIDAS2PFSQKGDER	64.826996	66.57248	DeepPhospho
@TPPYVTAEPVITSAK	52.12799	50.9852	DeepPhospho
@IVTDSVAYAR	40.875504	40.58934	DeepPhospho
@TTNFEEEIENTMEDGVVDDNEPDEEANRA	72.989	67.55101	DeepPhospho
@2LENLHLQSK	37.873	40.116898	DeepPhospho
@SK3PE2PKVVK	26.526001	29.515717	DeepPhospho
@QYPVEEFKLPK	51.824493	51.31636	DeepPhospho
@VVITAPSSTAPMFVMGVNEEK	72.888	72.08406	DeepPhospho
@TTNQVTCLAWSHDGNSIVTGVENGELR	59.35501	60.88121	DeepPhospho
@PETHINLK	35.714996	21.68428	DeepPhospho
@TTFVVVLDEMDR	46.393005	69.0437	DeepPhospho
@VLDIHDELSQMDDEAGVK	62.02501	55.256332	DeepPhospho
@DINLSEGNENE	36.328003	42.606796	DeepPhospho
@NIQHLLYGK	43.802994	41.130615	DeepPhospho
@IHSEQLA2PAASVTYTTSR	42.279007	47.565613	DeepPhospho
@IPAQEKEHAQSNIASSTIEK	34.225998	33.53006	DeepPhospho
@VAFTGSTATGR	36.485	34.532333	DeepPhospho
@2LIS2KVK	45.877	43.330505	DeepPhospho
@WVPWDHILK	61.054993	63.017776	DeepPhospho
@TLSLIQSYSLLDKPDEAIEK	65.265	67.93883	DeepPhospho
@VYAENGITR	34.839005	34.844025	DeepPhospho
@EVTRVVGANPAAIK	35.643005	39.9104	DeepPhospho
@NPSN2LQLQGGDITR	43.056503	50.463074	DeepPhospho
@2IEVNEEQDR	25.403503	27.48957	DeepPhospho
@VLNNLIVSHNK	41.95999	42.12352	DeepPhospho
@SQDDEIGDGTTGVVVLASALLDQALELIQK	86.84	83.773926	DeepPhospho
@VVPLYDTVVEIDER	66.685	66.318146	DeepPhospho
@VEGEDVEMTDEGAK	27.545006	30.445435	DeepPhospho
@GDCDYFAVSSVEEVPDEDDETK	57.16501	59.03775	DeepPhospho
@AADNNIPTK	28.785995	25.548248	DeepPhospho
@VLPHK2ISDNVPK	30.157501	35.362305	DeepPhospho
@VEVTEHELTPSQQR	36.664993	36.243286	DeepPhospho
@F1GIAELFEPR	69.802	71.112595	DeepPhospho
@TITP1GGFVHYGEIKNDFIMVK	70.87201	64.4003	DeepPhospho
@TSQ2LEDLPSQQNFIPTPR	73.02649	69.18265	DeepPhospho
@TNPEKFEDTLDNIIQSCQPNAIGINGPNPK	72.443985	66.56206	DeepPhospho
@NKVDVNVSR	18.150002	20.031403	DeepPhospho
@SYFHEDDKFIADK	41.776	44.01219	DeepPhospho
@ACDTLMDHGAK	30.701004	26.32927	DeepPhospho
@2PNNILGIPSQSGSIPLPQSR	73.47099	73.875946	DeepPhospho
@NDSASNEEEG2DIHVSSSVPSLHSLTNER	57.813004	57.33464	DeepPhospho
@GANGVAYSSLPDNAIDHFVK	58.366013	61.995773	DeepPhospho
@THSTAISAR	13.383003	16.65728	DeepPhospho
@KAEAEAYVNPEK	21.815002	21.454384	DeepPhospho
@KNGFVVIK	39.93849	34.574875	DeepPhospho
@GGGGIASESQFNLQR	47.408005	47.294632	DeepPhospho
@AALQTYLPK	49.933	48.04088	DeepPhospho
@ELVSLLNDEER	57.293503	59.93788	DeepPhospho
@TG2PHLPQGTMDAEQTNMGTNSVPTSSASSR	52.401505	48.135895	DeepPhospho
@DEFFGQDNTTWDR	58.025986	53.021408	DeepPhospho
@NAPGDCV2PVQQK	22.132004	31.65129	DeepPhospho
@NLQNELEKNNA	39.817	34.703278	DeepPhospho
@CPHLEIVNLSDNAFGLR	65.009	68.69972	DeepPhospho
@ITQTATSTTVSGPPVGTLKPLK	49.278	52.002686	DeepPhospho
@YACLNNLPQYFSQPER	60.935486	62.070175	DeepPhospho
@AWPGGVGDKK	34.166	31.420715	DeepPhospho
@VATPL2GGVPPAPLPK	69.7285	63.395172	DeepPhospho
@DYG2EDEAVSR	23.528	28.804016	DeepPhospho
@EEPAAPTSTATNMFSALMGE2DDEE	76.84549	83.83252	DeepPhospho
@YSSNGNGNR	18.390495	17.761536	DeepPhospho
@STATFEAK	30.58899	24.098312	DeepPhospho
@ALSLEDGK	37.893494	36.591568	DeepPhospho
@TAAVTHNLYYDEDINVESLTQSVCDLALR	77.041	75.131546	DeepPhospho
@IDEEMAAPSSDGNAGDDNLREVNSR	41.942505	43.589386	DeepPhospho
@LK2ND2NEYSKSEGQIR	34.30249	36.073166	DeepPhospho
@SS2SSSSITLEK	30.298004	34.801514	DeepPhospho
@VNFDSANNM2DEDGGDFKPLK	52.699005	58.568756	DeepPhospho
@TIT2VDETDEDVGDENDQETLIGYENNSIR	67.776	70.725174	DeepPhospho
@SGTSSSV2LRSPTK	21.873001	30.287216	DeepPhospho
@VNDVVYIRGTK	33.60901	39.830856	DeepPhospho
@AEKLENDLK	38.05301	23.056488	DeepPhospho
@KASAFSNNTAPSTSNNIGSN3PPAPLLPLPSLSQQNKPK	70.955	70.85895	DeepPhospho
@KGGSSQEHATVDRDTTTPIQVK	25.775505	28.399216	DeepPhospho
@VVNGNFNALSTLLK	68.964005	70.930084	DeepPhospho
@VVAETTYID3PDTETK	41.921005	46.451996	DeepPhospho
@ES2PLKELEDPNFIEEQKK	61.10649	60.5963	DeepPhospho
@1LSFEGDTGPYLQYAHSR	53.959	55.42366	DeepPhospho
@IPIVQDQLIK	56.095505	55.356796	DeepPhospho
@HYVDEVK	15.540001	18.03714	DeepPhospho
@ILIQRDEETALPK	44.403503	44.0934	DeepPhospho
@AKLDMIAQK	37.4395	33.79135	DeepPhospho
@DLTDYL1K	53.083008	50.115524	DeepPhospho
@KIASIFN	47.936005	48.904694	DeepPhospho
@FSPNEMK	36.065002	33.85063	DeepPhospho
@KLEDHPK	12.825996	15.982544	DeepPhospho
@ATSDGPS3PLIK	48.972	40.384705	DeepPhospho
@2FSHSITTNTPNVK	37.005997	40.927795	DeepPhospho
@QHQHQPVATPAK	13.191002	18.647163	DeepPhospho
@VTAEEMSK	28.065002	23.202393	DeepPhospho
@IPDGKPENQFAFSGEAK	43.966995	42.780777	DeepPhospho
@GSGNADGSNEVQMR	30.824005	28.628113	DeepPhospho
@TEVTAHAGLQVGSHSNLTSPLMK	75.463	47.22818	DeepPhospho
@LVTIDVSPIFAECIR	74.6855	75.41823	DeepPhospho
@SQ2SNSSDSSYTIDGPEANHGR	28.469498	34.894287	DeepPhospho
@TVANNNNNG2NQEKVPR	30.983002	24.751854	DeepPhospho
@GYDNQVIMNASLQQLIEVLR	83.4995	84.653015	DeepPhospho
@NWGAETDELSMI1EHFSQQ	68.535995	71.42653	DeepPhospho
@GVYPAEDFV3VK	25.317001	58.582108	DeepPhospho
@SKFEGLAA2EKEEEEMENK	36.0925	44.44632	DeepPhospho
@WFGWPGLEIPDDEKDQVR	71.744	71.860794	DeepPhospho
@STAISLYSEMSDEDVKEIK	59.668503	58.85765	DeepPhospho
@GFSVSDILKK	54.826492	50.624725	DeepPhospho
@VVGLGVFHR	48.642	50.17726	DeepPhospho
@IGPCVDALLSL2E	80.639496	83.23892	DeepPhospho
@VIPRD1LDENTK	26.436996	34.35881	DeepPhospho
@SENGENDDDTLDGDLMDD12DI2DLDDLGFL	86.878494	81.268005	DeepPhospho
@LGEFAPTR	41.7825	41.31099	DeepPhospho
@MNSMT2GANVR	26.253502	29.371826	DeepPhospho
@DENISSENSEENTSDK	15.609001	21.357086	DeepPhospho
@LITSVVSTGQWPSSQIEPLCDVLLGVTK	82.746994	84.52971	DeepPhospho
@KGYRV2TTLER	39.895996	33.08986	DeepPhospho
@L2PNSPTPPLK	41.474	46.953827	DeepPhospho
*SHQMAPWIPMFIQSCK	77.61601	77.16298	DeepPhospho
@CINEINPIVSANLK	54.503006	61.175262	DeepPhospho
@AGG2GPRANVAR	14.349998	20.290604	DeepPhospho
@SKQKENNVV2PGVSSPNHTTTDPAITSK	40.384995	34.89943	DeepPhospho
@AQMEQLEAEEASK	32.011	36.65715	DeepPhospho
@VEGYSSPIVALR	55.02101	54.097046	DeepPhospho
@NLLAEAK	28.708496	35.711105	DeepPhospho
@APTDDIVDAVIR	61.373	63.840256	DeepPhospho
@SSGTNNKDVSQITS2PK	20.414001	26.45234	DeepPhospho
@YILVSGITPTPLGEGK	64.143005	65.40268	DeepPhospho
@FDGSDNSILPEGAFR	59.635498	60.65187	DeepPhospho
@SLMFLTPNELGFLR	81.940994	80.13188	DeepPhospho
@YIPMVDAILSVSNPDEI2PK	77.238495	83.37732	DeepPhospho
@2ADNYDCALEGIV3PKR	64.852005	65.08342	DeepPhospho
@EALNTTETSR	16.571999	24.957146	DeepPhospho
@TYKYPSLK	32.7565	32.106003	DeepPhospho
@SSYGSNNDDSYG2NNDDSYGSSNKK	19.584	26.988914	DeepPhospho
@YPADIMEK	42.44699	41.973343	DeepPhospho
@IAGYV1DNR	34.61551	34.78717	DeepPhospho
@LLY2PLIHTQSAVPVTI2PNLVATATSTTSANKVTKNK	74.13199	78.3808	DeepPhospho
@ELAVNYLNTLR	60.54001	61.58954	DeepPhospho
@EQG2HQSLQEHLQR	33.087997	28.739304	DeepPhospho
@NAAVILAAR	45.464996	45.085297	DeepPhospho
@KS2PTRYSELGCLTLPR	57.082993	57.841568	DeepPhospho
@LVDGFVTLCPIKK	56.62401	58.634857	DeepPhospho
@TLLATTLAK	49.80049	50.91086	DeepPhospho
*SHEGEEDLLE4SDNEQEIQIDASK	71.498	67.46947	DeepPhospho
@ETLSGLEFLHSK	54.955	53.87851	DeepPhospho
@NEDNDY2DWEDDEDTATEFVQEVEPLIDFPELHQK	77.56799	82.268295	DeepPhospho
@SSNNDSSVTESSTGNSR	24.715004	24.680038	DeepPhospho
@LSDANS3FKEMR	42.003998	40.854004	DeepPhospho
@WQFDNPTGTDQELITHLK	60.753998	61.128616	DeepPhospho
@QVEISLVNGAK	49.349	51.351425	DeepPhospho
@KQDTTTPVVDKHEQPQIE2PK	27.015	30.079819	DeepPhospho
@NADNEPTLITFMVPR	72.899	78.29826	DeepPhospho
@KD2PSFLPGQQRP3IISPPILTPGGSK	72.388	75.44347	DeepPhospho
@IVNVNPLVSSVK	55.160995	55.52762	DeepPhospho
@LEEVDEEEEEK	21.844002	21.257446	DeepPhospho
@NSSDNDSVTNEEGLIR	44.949997	45.499527	DeepPhospho
@VSSTASASSATSR	24.505005	24.535263	DeepPhospho
@LMNNDSFQK	37.06601	37.011353	DeepPhospho
@IIDFGSAAYVK	38.634995	54.784866	DeepPhospho
@DLTDDINLVK	61.7585	55.19583	DeepPhospho
@ST2TFSDHEPQHTKPR	30.701004	22.139343	DeepPhospho
@2FGSTPVPPDVIASNKRR	49.522003	54.859055	DeepPhospho
@TNPDDLTPEEINK	38.259995	42.37213	DeepPhospho
@SFILDSSKL	59.059006	59.08127	DeepPhospho
@FDVTPTVQDYVFK	64.431	63.850906	DeepPhospho
@SLDHDQELDSILVGPVPVGVNK	64.994995	68.17291	DeepPhospho
@TTPTLFENDVIKK	51.599014	51.88997	DeepPhospho
@EQSIENMAR	37.163498	34.295883	DeepPhospho
@AKFESTMAGK	29.871002	25.980675	DeepPhospho
@NN2GK2LSDLPR	47.181	48.060318	DeepPhospho
@SSNNGGNNGGNNMNR	19.462997	20.273003	DeepPhospho
@QHSDVA3PLKQQENTRPALK	39.679504	32.424026	DeepPhospho
@HEYSDNFPVSL2QPSKK	52.893997	48.63704	DeepPhospho
@HVIFLAER	47.2585	41.97313	DeepPhospho
@VVITCDEGK	33.557007	28.678131	DeepPhospho
@DFSYLFSDETNAR	67.43701	72.01582	DeepPhospho
@N3EFINK	32.765	32.845657	DeepPhospho
@NVIAETGAGQHGVATATACAK	38.132004	35.060425	DeepPhospho
@LAAPQLVQMYIGEGAK	68.770996	67.789734	DeepPhospho
@LLSG3PAITKK	44.996994	40.89157	DeepPhospho
@SVEDFMAAMQR	60.569	61.360794	DeepPhospho
@APS2VSMVSPPPLHK	54.795	48.750214	DeepPhospho
@TPTTAAATTTS2NANSR	16.223007	22.207558	DeepPhospho
@DKSFQFK	26.078003	26.741135	DeepPhospho
@EVPSNQDPLAVSASNLPEFDRDSTK	57.82451	58.229416	DeepPhospho
@WIPGTLTNSTEISGIWEKQEIDSNDNPTER	65.595	71.82849	DeepPhospho
@DKLLTEEEK	21.5615	23.4188	DeepPhospho
@QLSLWGADNDDDVSDVTDK	62.475998	63.191635	DeepPhospho
@AN2TTLGGLFR	72.693985	66.21962	DeepPhospho
@VGLQQPIASVDDSLSAIKNDK	59.311996	60.204666	DeepPhospho
@VDMSWQVR	49.494003	47.746643	DeepPhospho
@IDSQVIEPIYVHPFDNPDIWEGHSSMIDEIVQDLK	81.9415	79.93979	DeepPhospho
[truncated: 19,865 more rows]
