# Supplementary material for: DeepPhospho accelerates DIA phosphoproteome profiling through in silico library generation
Source: Nat Commun. 2021 Nov 18;12:6685. doi: 10.1038/s41467-021-26979-1 (PMC8602247; doi:10.1038/s41467-021-26979-1)
Supplement: Supplementary file 8 — Source data [file 41467_2021_26979_MOESM8_ESM.zip › Source Data_new/SFig_2a.txt]

Peptide	Observed	Predicted	Dataset
@LNVDFALIHK	50.92868	53.155895	RPE1 DDA
@LHLGHTFSLSK	15.195053	16.503473	RPE1 DDA
@SANTQVVR	-39.189327	-41.738243	RPE1 DDA
@DYAFIHFDER	55.38968	52.46349	RPE1 DDA
@TSLNILIK	47.07617	46.583076	RPE1 DDA
@TCDALQAK	-29.902092	-31.519348	RPE1 DDA
@GFGFVLFK	92.76442	94.16084	RPE1 DDA
@TCDLVGEK	-16.831322	-16.3241	RPE1 DDA
@PLALYVFSHNHK	35.121063	37.03508	RPE1 DDA
@HPAGV4QVSGLHNK	-15.720978	-13.419225	RPE1 DDA
@LTIGSNLSIR	41.927704	41.75	RPE1 DDA
@PF4VNVEFHHER	32.62767	31.500483	RPE1 DDA
@GLHGICMTFLHNAGK	38.529526	38.650364	RPE1 DDA
@APSASVDSSL4NLPR	45.339157	42.51191	RPE1 DDA
@IAIYELLFK	112.69321	114.80516	RPE1 DDA
@2YSPYDMLESIRK	77.48279	75.17705	RPE1 DDA
@ESYSVYVYK	24.65252	24.636875	RPE1 DDA
@ERM4EEQSQDRR	-45.73272	-47.150978	RPE1 DDA
@HGLVPFAFVR	62.326233	63.358276	RPE1 DDA
@QGIFQVVISR	64.46776	63.53115	RPE1 DDA
@TFDSIVMDPK	41.35147	40.96424	RPE1 DDA
@TAGTSFMMTPYVV3R	70.212494	72.85058	RPE1 DDA
@AGHYAASIIIR	16.61055	16.35834	RPE1 DDA
@THYSNIEANESEEVR	-9.423386	-7.5550585	RPE1 DDA
@4SDMSSVYR	7.8246536	8.085399	RPE1 DDA
@GFHTTIDIGVK	27.382957	27.398676	RPE1 DDA
@SIATLAITTLLK	115.64769	113.36118	RPE1 DDA
@GLVLIAFSQYLQQCPFDEHVK	110.74721	122.22813	RPE1 DDA
@EVG4LEFTGPPQKPPR	38.499252	40.74725	RPE1 DDA
@HNTEFRD23YDLPR	8.451248	21.17686	RPE1 DDA
@NFIVWLEDQK	91.97461	97.1074	RPE1 DDA
@4VLCPSTTPSPAQPADR	22.233925	23.506031	RPE1 DDA
@SMQNWHQLENLSNFIK	77.00433	82.55851	RPE1 DDA
@LSLGQ4DNDAGGQLPFSK	64.97273	65.45644	RPE1 DDA
@AVSSAIAQLLGEVAQGNEN4AGIAAR	132.00119	137.52998	RPE1 DDA
@TWHAWMDNIR	41.588226	44.819996	RPE1 DDA
@IAL4ETPTGWK	53.181885	52.819725	RPE1 DDA
@LTLWYYSEER	64.436646	61.15851	RPE1 DDA
@GEPNV2YICSR	17.595367	21.80906	RPE1 DDA
@RHPYFYAPELLYYANK	61.79123	60.59855	RPE1 DDA
@LNLAFVANLFNK	122.818405	125.164474	RPE1 DDA
@DVTIGGSAPI4VK	49.53015	46.83037	RPE1 DDA
@LNGPQDHSHLL42TIPR	31.363602	36.961678	RPE1 DDA
@RAEDGSVID4ELIDQDAR	49.405365	49.320377	RPE1 DDA
@ATILCTSYVQFK	56.238495	54.40697	RPE1 DDA
@TRLQQELDDLLVDLDHQR	97.71323	102.34121	RPE1 DDA
@MPNVPNTQPAIMKPTEEHPAY3QIAK	32.286713	38.306374	RPE1 DDA
@AFAASLLDYIGSQAQYLHTF1AITHAAK	120.31389	126.799095	RPE1 DDA
@HEYALPLAPPEPE4ATPIVER	72.19623	74.78386	RPE1 DDA
@HSLSSGGFSPVAGVGAQDGD4QRPHSAQPADR	11.968437	15.759799	RPE1 DDA
@TFSHELSDFGLESTAGEIPVVAIR	87.49806	94.1046	RPE1 DDA
@AQPPDY3FPSGSGAHFPQVPGGAVR	51.73697	62.832848	RPE1 DDA
@WGTDEAQFIYILGNR	99.26637	107.817184	RPE1 DDA
@DRSSF4VNGLTLGGQK	51.93869	52.104218	RPE1 DDA
@TLAQLNPESSLFIIASK	96.976974	93.98682	RPE1 DDA
@GTPTAENPE4LGLDVPV	114.86821	98.91542	RPE1 DDA
@SGPFGQIFRPDNFVFGQSGAGNNWAK	89.82556	94.91776	RPE1 DDA
@ADHQPLTEAS4VNLPTIALCNTDSPLR	85.6557	90.61924	RPE1 DDA
@TPSHSGHLQGEHPYL3PSPESPDQWSSSSPHSASDWSDVTTSPTPGGAGGGQR	35.48735	39.43729	RPE1 DDA
@1RECISIHVGQAGVQIGNACWELYCLEHGIQPDGQMPSDK	77.5031	80.22163	RPE1 DDA
@TQ3PPV2PAPQPTEERLPSSPV4EDAASFK	60.862595	62.451965	RPE1 DDA
@GSIDREDGSLQGPIGNQHI4QPVGKPDPAAPPK	22.97937	26.29389	RPE1 DDA
@LNEWLGNEN3EDQYSLVEDDEDLPHHDEK	48.84755	60.7489	RPE1 DDA
@VSSQGNLIPARPAPAPPLY2SLT	66.78342	75.20987	RPE1 DDA
@NSNSYGIPEPAHAYAQPQTTTPLPAV2G2PGAAITPLPSTQNGPVFAK	84.63252	87.46385	RPE1 DDA
@AYSQEEITQGFEETGDTLYAP4STHFQLQNQPPQK	71.11694	76.34639	RPE1 DDA
@NGGHFVISIK	22.016525	22.274654	RPE1 DDA
@GIFHFQLGR	50.11331	51.400787	RPE1 DDA
@THILLFLPK	59.608856	60.555317	RPE1 DDA
@HRLFQLNR	-3.1871262	-5.4598174	RPE1 DDA
@QLMVHAFIK	32.34697	29.867167	RPE1 DDA
@TGAHLELSLAK	20.166954	22.489534	RPE1 DDA
@SQNGEFMTHK	-27.746819	-27.509022	RPE1 DDA
@WWHTGALYR	30.544098	27.707531	RPE1 DDA
@AVTIFIR	44.18396	42.856754	RPE1 DDA
@VVLVLAGR	35.02455	32.559895	RPE1 DDA
@HFFINICHR	23.493286	24.566568	RPE1 DDA
@SFYQFQHYR	19.269249	20.773724	RPE1 DDA
@NITVIFHPLLR	67.377975	72.03746	RPE1 DDA
@RRGFCFITFK	37.738937	39.569473	RPE1 DDA
@TLVLL1GK	36.140564	34.162823	RPE1 DDA
@4YPTEDVPRK	-9.156815	-6.311124	RPE1 DDA
@SWHDIDK	-16.732635	-18.62143	RPE1 DDA
@TGMYYLR	22.82685	24.959278	RPE1 DDA
@TQILAASYELHK	23.535248	24.938852	RPE1 DDA
@TTDGYLLR	17.63266	19.324545	RPE1 DDA
@SGNALFHASTLHR	2.01783	0.9306046	RPE1 DDA
@RSLLSMLVEVHK	57.839966	56.047386	RPE1 DDA
@TQVCGILR	13.083321	14.728853	RPE1 DDA
@LHVSVEALVCHR	29.384705	31.339594	RPE1 DDA
@TRLDSSIR	-25.176727	-23.970367	RPE1 DDA
@SHTDQLVLIFAGK	65.08028	63.9411	RPE1 DDA
@TDWHMAFTGMSR	47.35518	47.286263	RPE1 DDA
@SCQFVAVR	6.6206055	3.992244	RPE1 DDA
@MAIEALQAPPAPSR	50.389893	38.218227	RPE1 DDA
@TRPVVAAGAVGLAQR	11.596115	9.925572	RPE1 DDA
@T4DLLFK	58.770737	57.821728	RPE1 DDA
@GYPGD4TK	-20.607407	-21.248032	RPE1 DDA
@LVLVLGDLHIPHR	64.825516	62.542072	RPE1 DDA
@TSQSWVER	-7.3912964	-7.493141	RPE1 DDA
@TLKP34RTPER	-27.185028	-25.641998	RPE1 DDA
@D4DHLFK	15.559738	12.138977	RPE1 DDA
@LAVTVCINK	26.316612	24.089975	RPE1 DDA
@DHL42TVCKPR	-16.428474	-6.9788465	RPE1 DDA
@HPEATVPQ4HAVK	-19.68554	-24.314678	RPE1 DDA
@AVALYFIDK	61.302322	60.714733	RPE1 DDA
@D4YFVTR	36.39296	30.958332	RPE1 DDA
@YHPG4FGK	-8.182968	-7.496475	RPE1 DDA
@STFSTN4R	-10.218124	-13.50809	RPE1 DDA
@4ADLPGIAR	32.236557	30.32716	RPE1 DDA
@TLHNLVIQYASQGR	35.788086	34.85228	RPE1 DDA
@TSGSVYITLK	29.115387	28.079447	RPE1 DDA
@REIFITFR	39.449203	42.28796	RPE1 DDA
@NFAIGYYLK	64.72731	63.550484	RPE1 DDA
@RLPNNHIGISFIPR	36.660233	41.393375	RPE1 DDA
@RRQYGEVANLLQGVMNVLEHFHK	119.9888	123.92314	RPE1 DDA
@LISEIE4R	26.63961	19.769413	RPE1 DDA
@HCNIVAYFGSYLSR	76.99068	81.75896	RPE1 DDA
@MLVVLLQGTR	65.09039	66.86148	RPE1 DDA
@TNLLQVCER	24.502495	24.060537	RPE1 DDA
@PRNEEENI4SVPHDSTQGK	-11.211464	-9.324214	RPE1 DDA
@IYNGDY4R	-2.9339066	-5.2686005	RPE1 DDA
@GYPTLLWFR	100.4624	101.48744	RPE1 DDA
@MVSIQITLNNTTDRK	39.949875	39.399952	RPE1 DDA
@SWVFTYAQR	53.303284	54.355713	RPE1 DDA
@NFLYAWCGK	60.711975	60.6672	RPE1 DDA
@TFSVWYVPEVTGTHK	67.41287	69.809586	RPE1 DDA
@NTLLIAGLQAR	55.459763	52.712574	RPE1 DDA
@EPPLSLTIHLTSPVVR	68.75371	72.10913	RPE1 DDA
@FSGF4SMQK	36.043793	32.14764	RPE1 DDA
@TIQGDEEDLR	-5.45385	-6.64644	RPE1 DDA
@LG4AVYETPTAHNGAK	7.18972	7.0457015	RPE1 DDA
@LATEL4HQK	-12.706322	-16.15408	RPE1 DDA
@SFEWLSQMR	71.79962	68.707436	RPE1 DDA
@VTFVNFTVTR	59.5002	58.120644	RPE1 DDA
@RNPRPVTYQFHPNLD4YK	28.74208	28.721674	RPE1 DDA
@TIPWLENRVPENTMHAMQQK	48.84755	48.874855	RPE1 DDA
@PRAN4LEDR	-21.103394	-22.343983	RPE1 DDA
@RPHLSVILVGENPASHSYVLNK	35.607727	39.28823	RPE1 DDA
@TAASGIP4HSEVPVSLK	35.23665	37.180733	RPE1 DDA
@NWTIHTWIR	50.512726	51.120518	RPE1 DDA
@EFI4YADVK	49.031082	49.328888	RPE1 DDA
@HYYFCMMTEAEQDK	40.84131	43.74711	RPE1 DDA
@RFFFNIFTR	81.38106	83.64363	RPE1 DDA
@FSLVPHNYGLVLYENK	69.48752	64.19633	RPE1 DDA
@TTQIINITMTK	43.107925	41.838295	RPE1 DDA
@LANVMMGP4RQDLLAK	50.041824	51.983715	RPE1 DDA
@VGFQ4EGTYK	18.487137	15.584783	RPE1 DDA
@SWLSYSYQSR	42.925644	41.69947	RPE1 DDA
@YHFLILLFSK	96.2995	104.047325	RPE1 DDA
@4ESLELCRPVLQQGR	37.917526	38.715355	RPE1 DDA
@GLLINFIHHNWPSLLR	91.84044	95.41761	RPE1 DDA
@RQYGEVANLLQGVMNVLEHFHK	133.78851	136.28032	RPE1 DDA
@SLGSVQAPSYGAR	11.719612	9.687329	RPE1 DDA
@YHGYIFGFYK	53.25583	54.44055	RPE1 DDA
@SFCHFTTHLEDFAIAMQMFSLAHRPVR	92.710495	95.83798	RPE1 DDA
@LSEAE2QCALKE1QDK	13.865814	-6.402568	RPE1 DDA
@SHFEQWGTLTDCVVMR	57.313675	61.63981	RPE1 DDA
@LALIQLQISSIK	85.603714	87.39828	RPE1 DDA
@SVHGFQMLYADCYMNR	54.448807	54.719383	RPE1 DDA
@LLVATTFTHSYPFCWR	81.75929	82.966606	RPE1 DDA
@HVINMCLNVIK	38.89662	38.523582	RPE1 DDA
@VIGAGEFGEV4K	41.67308	39.547295	RPE1 DDA
@YGMLL4QNYRIPQQR	48.366577	49.832954	RPE1 DDA
@LDNGGY4ITTR	21.631989	19.854115	RPE1 DDA
@FQLFTPFSLGFEFRPGR	119.4901	125.59413	RPE1 DDA
@QDV4GPQPQVR	-3.0610352	-3.7904465	RPE1 DDA
@TMQNTNDVETAR	-25.27842	-25.011206	RPE1 DDA
@AHQLWLSVEALK	57.813293	61.386986	RPE1 DDA
@V4SEVHFTLAKPPSVVNR	41.877502	43.765343	RPE1 DDA
@NLEG4VGFANLPNQVYRK	65.44269	64.88797	RPE1 DDA
@ISNPTEFQNHEK	43.889084	-12.647539	RPE1 DDA
@CSWLVVQCLQR	65.34393	63.14615	RPE1 DDA
@GI33TMHPGSGSLSSLATATR	31.624786	49.058178	RPE1 DDA
@LYLQSPHS4EDPYFDDR	47.305252	50.981636	RPE1 DDA
@EDGSLQGPIGNQHI4QPVGKPDPAAPPK	24.521088	27.991308	RPE1 DDA
@NICQFLVEIGLAK	128.6344	120.06008	RPE1 DDA
@LHE4NTQFQEK	-11.362061	-11.672872	RPE1 DDA
@SAFNDWFSGHLNFQIEHHLFPT1PR	83.90996	87.33701	RPE1 DDA
@LTPELGLILNLNTNGLHSFLK	115.51541	119.08042	RPE1 DDA
@1QNHGYENPT4K	-29.66034	-31.577572	RPE1 DDA
@RQAHLCVLASNCDEPM4VK	26.719498	27.556538	RPE1 DDA
@GQPFWLTLHFEGR	83.118576	84.27703	RPE1 DDA
@HELQANC4EEVK	-12.9255905	-15.631389	RPE1 DDA
@ILVQQTLNILQQLAVA1GPNIK	132.87411	140.37888	RPE1 DDA
@TEGP4GEISMLDTK	50.328552	53.362457	RPE1 DDA
@NMSWLPNG4VTLR	90.22078	80.93111	RPE1 DDA
@TQSSASLAASYAAQQHPQAAASYR	15.864838	15.01238	RPE1 DDA
@RAEDYPIDLYYLMDLSYSMK	120.778595	121.43369	RPE1 DDA
@P4TVVDVSAAMASEHLEGPVNSPK	69.120926	73.343735	RPE1 DDA
@D4STVSASPTALSTLK	47.6978	47.898308	RPE1 DDA
@SWVQFNSNSQLMYGLPDSSHVGK	69.28346	69.699135	RPE1 DDA
@DRSSFYVNGLTLGGQK	46.031937	45.289806	RPE1 DDA
@AGDNSQSV4IPMSPGAHHFDSLGYPSTTLPVHR	58.01111	58.095825	RPE1 DDA
@YPSPPMGSVSAPNLPTAEDNLE4VR	75.23668	77.73343	RPE1 DDA
@SPDVGL4GVIPECGETYHSDLAEAK	62.98085	64.4189	RPE1 DDA
@NTPFLYDLV1THALQWPSLTVQWLPEVTKPEGK	130.3652	133.10002	RPE1 DDA
@VSGDYGHPVYIVQDGPPQSPPNI4YK	53.49312	54.476624	RPE1 DDA
*AAA4LDPNLNHTPNSSTK	39.50508	41.09558	RPE1 DDA
@TYVDPHT4EDPNQAVLK	20.89209	23.286043	RPE1 DDA
@KPAPQAAEPNNHTEYASIQTSPQPASEDTLT4ADLDMVHLNR	55.369232	58.864098	RPE1 DDA
@LCDFGSASHVADNDITP4LVSR	60.181	58.66271	RPE1 DDA
@IAPRPASGPIRPIVR	1.3152542	3.6336274	RPE1 DDA
*AM2FEWPWQYR	-5.352356	131.1654	RPE1 DDA
@VLCQGLK	-14.507423	-13.212135	RPE1 DDA
@IDKPILK	-15.534454	-15.02063	RPE1 DDA
@TQTIFLK	24.27098	25.420828	RPE1 DDA
@CILQDGR	-9.117416	-12.58906	RPE1 DDA
@TGPNLHGLFGRK	18.896378	16.860401	RPE1 DDA
@TQPTSLPK	-19.938591	-17.781319	RPE1 DDA
@AVLFCLSEDKK	32.475082	34.56898	RPE1 DDA
@RVGFQYEGTYK	6.430542	7.212741	RPE1 DDA
@MKDTDSEEEIR	-28.7323	-28.954737	RPE1 DDA
@SYVTTSTR	-27.517715	-31.27	RPE1 DDA
@KTTDTASVQNEAK	-46.83252	-47.544006	RPE1 DDA
@TRLAADVGK	-29.383385	-30.1404	RPE1 DDA
@YDGKWEVEEMK	20.071	22.160355	RPE1 DDA
@LRRGDLPFVVPR	37.171967	33.60545	RPE1 DDA
@SAADLISQAR	15.975586	16.600939	RPE1 DDA
@LTPTHAASPV4RR	-19.64331	-22.742708	RPE1 DDA
@TRWLNSPNT4MK	23.493988	25.425854	RPE1 DDA
@FAGLHFFNPVPV1K	68.82008	69.8687	RPE1 DDA
@KIQASTMAFK	-0.83309174	-1.207222	RPE1 DDA
@LQDEIQNMKEEMAR	25.996536	25.961136	RPE1 DDA
@TADGFE1HIGVNHLGHFLLTHLLLEK	85.05936	85.32516	RPE1 DDA
@MKLDYILGLK	64.055115	64.91716	RPE1 DDA
@LTTLPSDFCGLTHLVK	74.00404	75.84966	RPE1 DDA
@GLP2DYGRPLSFPPPR	46.666534	57.03126	RPE1 DDA
@SLVLQRPQTWADCVTWACHHWHTQYSNNIR	59.844833	63.111195	RPE1 DDA
@KG1VFSINLGFSDLTNK	74.63965	74.21452	RPE1 DDA
@MTDQEAIQDLWQWRK	76.075455	73.929	RPE1 DDA
@SWPEGHFATITLTFIDK	89.521225	94.83734	RPE1 DDA
@RSALQSINEWAAQTTDGKLPEVTK	63.00464	63.660664	RPE1 DDA
@AEFAE4ASVDR	19.373955	15.878418	RPE1 DDA
*TATLRPYLSAVR	61.315384	57.1951	RPE1 DDA
@NDSDPT4GQQGHPNTWKR	-19.232597	-18.94344	RPE1 DDA
@ALLELQLEPEELYQTFQR	114.5276	114.91343	RPE1 DDA
@KP3YDPVSEDQDPLSSDFK	41.796997	50.190548	RPE1 DDA
@V4ENVGLMQQQK	21.746971	18.788685	RPE1 DDA
@1LGSPVDSVLFYAITTLHNLLLHQEGAK	158.5116	159.05264	RPE1 DDA
@EPSSYDFVYH4G	50.24968	47.587364	RPE1 DDA
@LTG1AFRVPTANVSVVDLTCR	64.21481	64.555756	RPE1 DDA
@RVIISAPSADAPMFV1GVNHEK	42.49257	43.20855	RPE1 DDA
@ARQLTVQM1QNPQILAALQER	60.833252	61.47649	RPE1 DDA
@AAGVNVEPFWPGLFAK	107.787	111.42684	RPE1 DDA
@QATTNVYQVQTGSE4TDTSNHSSLK	11.111267	13.091029	RPE1 DDA
@SVSSSPWLPQDGFDP2DYAEPMDAVVKPR	86.810776	97.459	RPE1 DDA
@QQQMVVAHQ4SFAPDGEAR	21.011314	22.568888	RPE1 DDA
@HGQV4LRK	-35.714638	-38.85618	RPE1 DDA
@IAILGFAFKK	67.27933	66.97941	RPE1 DDA
@HV4VPDRR	-30.963242	-34.67515	RPE1 DDA
@VNIHAIITLK	43.221786	40.6461	RPE1 DDA
@VLFGFLYRK	64.77133	61.78789	RPE1 DDA
@ASGAN4SFHK	-32.00502	-32.05257	RPE1 DDA
@YISGSIHYSR	-7.8204803	-8.276688	RPE1 DDA
@SSFSH4SGLK	-3.9313583	-5.9487276	RPE1 DDA
@PRYELALILK	56.953293	63.24864	RPE1 DDA
@LSPFHLQLEFHMK	64.06052	63.925556	RPE1 DDA
@DYDRG4DSR	-39.757217	-40.222797	RPE1 DDA
@VNGCLLDPVPPVLVR	-48.0359	85.353004	RPE1 DDA
@VLHPLEGAVVIIFKK	66.700806	65.77097	RPE1 DDA
@IRQAFYFALR	50.883545	51.12275	RPE1 DDA
@LRINLNLIYDHNPK	48.895523	50.695175	RPE1 DDA
@IGYHLLYYLR	61.03978	63.160988	RPE1 DDA
@LEDFRD4RR	-11.496086	-11.894176	RPE1 DDA
@KPYCNAH4PK	-44.86523	-47.120506	RPE1 DDA
@VKGE4D1TVPK	-25.44674	-25.147146	RPE1 DDA
@WSVHIA1HPQVNIYSVTRK	33.613907	33.93737	RPE1 DDA
@SHSVFSVTIHMK	24.361603	23.238138	RPE1 DDA
@D4AEIQDFHR	15.248291	14.661319	RPE1 DDA
@IYFLLVR	82.379974	82.13689	RPE1 DDA
@RDST4SQLSPR	-18.709442	-19.606775	RPE1 DDA
@EHALLA4TLGVK	60.47505	49.78486	RPE1 DDA
@GPS4GMSR	-31.770668	-28.265118	RPE1 DDA
@MGQNLNRIP4K	2.6080399	2.3131225	RPE1 DDA
@VHFALLGTWDEK	66.55203	66.207054	RPE1 DDA
@4NVPLNR	-2.4667435	1.7987045	RPE1 DDA
@QGA14HTQHLR	-47.73312	-47.511696	RPE1 DDA
@DD4SRDDYRR	-43.18677	-42.06173	RPE1 DDA
@PHYTLLITGLCR	55.118423	53.159447	RPE1 DDA
@ELN4FAK	17.503258	15.587184	RPE1 DDA
@AIYVEYGYHITK	29.091064	31.606775	RPE1 DDA
@RSAICIQSWWR	55.844772	53.48467	RPE1 DDA
@PGHPL4SK	-41.25138	-40.2208	RPE1 DDA
@S4VESVAR	-13.301788	-13.387175	RPE1 DDA
@L4CANGHTFQAK	-11.087631	-13.367061	RPE1 DDA
@AVSTCAHLFWSGR	35.944504	35.755478	RPE1 DDA
@TLAEINANR	-4.789093	-6.2128143	RPE1 DDA
@CRG4LVR	-21.955513	-23.778646	RPE1 DDA
@LQD4EEK	-34.323853	-36.790913	RPE1 DDA
@NLMFLVLR	100.354004	101.933044	RPE1 DDA
@TLLILFKPLISFK	114.5961	118.07548	RPE1 DDA
@YHFNMGLLMGEAR	66.8201	66.65588	RPE1 DDA
@HALTVSYFYDATR	44.985916	43.411873	RPE1 DDA
@HADAE1TG4VVTR	-17.98925	-18.399668	RPE1 DDA
@SIEVY2A4NNVK	16.102394	25.400888	RPE1 DDA
@DLLFILTAK	113.832504	113.61159	RPE1 DDA
@PPYTVVYFPVRGR	48.867752	49.636303	RPE1 DDA
@SLESDQEGHY2VK	-19.350655	-8.079704	RPE1 DDA
@DVYNHFLLYYGR	66.212845	70.2484	RPE1 DDA
@QV4DAHTK	-50.823223	-51.274586	RPE1 DDA
@SL4TSMARPPLPR	36.890457	36.197807	RPE1 DDA
@QTPSRE4VDLER	1.2332993	3.0962493	RPE1 DDA
@HA4VSFKPCMTR	11.750626	8.577199	RPE1 DDA
@HFPSVNWLISYSK	75.26433	75.18313	RPE1 DDA
@FVLLSAQGSLMFHK	70.41226	73.27871	RPE1 DDA
@EGH1MDAL4AQVK	14.403206	15.019755	RPE1 DDA
@TAYLLYYR	47.160385	45.729866	RPE1 DDA
@ATGISFAIHGNFSGTK	38.923218	38.8433	RPE1 DDA
@KVGYTPDWIFLLR	97.96777	105.679054	RPE1 DDA
@CASQAGMTA4GTRR	-27.58075	-30.797024	RPE1 DDA
@GPNVKGE4DVTMPK	7.3401337	9.351123	RPE1 DDA
@WLSYTLGVHVNQAK	45.107193	45.908173	RPE1 DDA
@IVYYLMNIHVTPR	63.62703	64.40446	RPE1 DDA
@4YTPTISR	10.996231	9.297106	RPE1 DDA
@FFAGIVWQHVYEK	68.946396	69.162254	RPE1 DDA
@1LVLVLGDLHIPHR	69.59363	67.81472	RPE1 DDA
@EATQPEPI4AESTK	3.6084976	6.2550416	RPE1 DDA
@KLHE4NTQFQEK	-21.89621	-21.33567	RPE1 DDA
@VTA4TVDVTGREGAK	-1.6254425	-0.25184172	RPE1 DDA
@D4LEEPEK	-1.9391327	-4.4261155	RPE1 DDA
@TDGALLVNAMFFKPHWDEK	81.47655	84.1261	RPE1 DDA
@YFLCLQLR	75.159	71.66081	RPE1 DDA
@AC4RDMSSFPETK	8.343628	8.990488	RPE1 DDA
@WQSLVLTIR	68.95236	68.19934	RPE1 DDA
@IIAFISWLR	119.3282	125.31593	RPE1 DDA
@4RFQSNH1DMVR	-16.92051	-16.743216	RPE1 DDA
@EQTY4QGR	-31.36747	-33.21586	RPE1 DDA
@KPG4IHSGATTSTMR	-28.638138	-25.264233	RPE1 DDA
@WQALLVQIR	71.0656	69.43205	RPE1 DDA
@TPQGRE4GMIYLGK	31.437881	32.24173	RPE1 DDA
@QEGGWWRGD4GGKK	4.8496246	4.879567	RPE1 DDA
@D4GNSPLHR	-20.601234	-22.187464	RPE1 DDA
@G4SFTTTAEREIVR	38.986053	38.696117	RPE1 DDA
@LLN4APLEK	35.526215	33.085346	RPE1 DDA
@YSLVLELSDSGAFRR	68.80643	67.928734	RPE1 DDA
@IYQ4IQSR	1.0702133	-0.9758881	RPE1 DDA
@TKPPLDHNASATD4K	-28.782616	-29.663996	RPE1 DDA
@I4ESIEEAK	0.8595886	1.515268	RPE1 DDA
@GYAFITFCGK	60.443024	59.396534	RPE1 DDA
@RDESY4EK	-43.840157	-43.21934	RPE1 DDA
@SYDEGLDD4REDAK	-2.3185043	3.020497	RPE1 DDA
@HSA4SYCGR	-36.26007	-38.619987	RPE1 DDA
@VQDPS4APPK	-22.859154	-17.616587	RPE1 DDA
@TLCVHLGLLLGVGGQ1QELRR	69.893326	72.97005	RPE1 DDA
@SESELIDELSEDFDR	95.37352	98.563324	RPE1 DDA
@SKGH4EVTGSDDETGK	-44.04918	-47.67341	RPE1 DDA
@TVVGQITVDM1YGG1R	53.92154	53.09192	RPE1 DDA
@4LSCVPTRK	-19.90091	-14.808721	RPE1 DDA
@KVSSTHY4LLPERPSYLER	31.193481	33.77275	RPE1 DDA
@IRPVPE4QK	-17.528564	-19.73434	RPE1 DDA
@QPAPKPEPSFSE4ASVQVPRK	20.270157	24.644636	RPE1 DDA
@YR2P4SGPK	-40.122112	-34.24	RPE1 DDA
@DNIDITLQWLIQHSK	105.42459	114.55306	RPE1 DDA
@LQEL4SEQK	-6.9535904	-6.2556334	RPE1 DDA
@RTLSFQLLLK	62.78586	64.8996	RPE1 DDA
@AQFFLHLSPSHYALLQYHYGTLSLLK	82.450775	93.10551	RPE1 DDA
@V1I4QDEVK	5.799965	6.471364	RPE1 DDA
@SREYDQLYEE4TR	17.762428	18.773104	RPE1 DDA
@RDSLGT4SSR	-34.43071	-32.488056	RPE1 DDA
@NPGNQAA4EHFET1K	-6.0197678	-6.9610167	RPE1 DDA
@LPG4SSAEYR	1.0605011	6.2572813	RPE1 DDA
@TDGCHA4LSK	-30.959831	-34.040413	RPE1 DDA
@V4YVDHVEK	-6.118622	-2.723465	RPE1 DDA
@GYSMIVAYSLK	59.81331	63.709496	RPE1 DDA
@DHL4STVCKPR2PK	-20.202469	-21.934795	RPE1 DDA
@SNAHVRH24IDLQR	-11.559998	-8.882716	RPE1 DDA
@SRLSISGWFHGPSLTRPPNYFEPPIPR	74.94325	78.29911	RPE1 DDA
@YG4EKPEER	-34.633095	-34.975113	RPE1 DDA
@FLSQLEITFR	79.37468	80.843506	RPE1 DDA
@TYYFCTDTGK	18.326591	18.898155	RPE1 DDA
@HTIAVVWGGVNIPHSPYRVNIGQGSHPQK	45.279037	46.827347	RPE1 DDA
@IGEGT4GVVYK	20.326294	14.453466	RPE1 DDA
@RYGQ4TMNQESTTIK	-2.0195923	0.21822815	RPE1 DDA
@LTFLLHAALSYTPVEVK	85.96707	90.84422	RPE1 DDA
@MDADGFLPITLIASFHR	132.5587	131.7465	RPE1 DDA
@FLTAFLVQISAHSDQNK	82.26735	84.356674	RPE1 DDA
@DPANYILHAVLVHSGDNHGGHYVVYLNPK	76.49571	69.87435	RPE1 DDA
@TSDVGGYYYEK	4.8745956	4.470332	RPE1 DDA
@T1QFEPSTMV4DACR	48.247253	48.495537	RPE1 DDA
@GHEGPVWQVAWAHPMYGNILASCSYDRK	68.77098	71.49278	RPE1 DDA
@QAL4RGLENREEVVGK	10.277191	13.472354	RPE1 DDA
@41EDSTYYK	-10.5668335	-12.303061	RPE1 DDA
@IAPNHLNVYINLANLIR	94.5318	97.46151	RPE1 DDA
@LIEDNE4TAR	-6.344002	-7.4154572	RPE1 DDA
@NASTFEDVTQVSSA4QK	31.505325	34.9864	RPE1 DDA
@TLAFAIPMIHAVLQWQK	124.081314	131.7913	RPE1 DDA
@ATAAVIFLHGLGDTGHGWAEAFAGIR	99.25479	101.64439	RPE1 DDA
@4GSLRPGWPAR	31.263657	21.696165	RPE1 DDA
@MFIGGLSWDTSK	73.8775	76.11743	RPE1 DDA
@HVSPVTPPREVPI4ANR	19.54081	20.893974	RPE1 DDA
@NILSSAD4VERGQEHVK	21.975357	27.9192	RPE1 DDA
@ENALHS4STQK	-37.102158	-34.774345	RPE1 DDA
@TKPIWTRNPDDITNEEYGEFYK	45.34279	45.795692	RPE1 DDA
@MLGYFSLVGLLR	142.4871	141.87973	RPE1 DDA
@FDGRP2SRLSHSSG4AQLNTYSR	9.357986	13.3327055	RPE1 DDA
@YSSLYAQLCLR	57.570587	54.449696	RPE1 DDA
@LEPQIASASE4AHRGLDK	18.247932	18.75027	RPE1 DDA
@SVINLLFAAYTGDVSALRR	125.069	126.95774	RPE1 DDA
@YSQNI4IQNR	10.377701	11.441747	RPE1 DDA
@DSYDS4ATHNE	-17.437263	-18.163383	RPE1 DDA
@VYLHYLPSYYHLHVHFTALGFEAPGSGVER	69.168106	77.30851	RPE1 DDA
@EESRDEESP4ATSLYHS	7.838188	12.222162	RPE1 DDA
@TWEQQQEVVSR	2.6307068	3.4970367	RPE1 DDA
@DAQHYGGWEHRDVHNIYGLYVHMATADGLR	58.164948	60.278767	RPE1 DDA
@HGAR3SDSDQQA4LVQR	-11.55101	-9.132815	RPE1 DDA
@FQADGTYTLIIR	60.993958	60.590553	RPE1 DDA
@TKDIVNGLRSIDAIPDNQK	67.3248	36.932682	RPE1 DDA
@FIHQQPQSS2PV4GSSAK	-7.8204803	-5.8381577	RPE1 DDA
@QEDGGV4SSSGLK	-12.385353	-8.823469	RPE1 DDA
@EKPAQDPL4DVPNASGGQAGGPQRPGR	20.75946	20.78377	RPE1 DDA
@D4CPTNFTTLK	36.93596	36.409218	RPE1 DDA
@EGPHPAWPQPVTTSH4AHDPSG1FR	27.5391	25.414074	RPE1 DDA
@LD4DEDASAMLK	35.967957	40.143555	RPE1 DDA
@PRQ4HEQEETPEMMAAR	-4.7545013	-4.9431534	RPE1 DDA
@RSLAIHLWYLLPPTASISR	82.9487	88.87751	RPE1 DDA
@ATENDIANFFSPLNPIRVHIDIGADGR	98.6539	100.30011	RPE1 DDA
@VA4QDPSSGCTSK	-32.838753	-33.624664	RPE1 DDA
@YRPG4SSSSTSAAMPHSSSAK	-19.496338	-18.900715	RPE1 DDA
@VLEDDPEAT4TTSGGKIPIR	29.627243	32.16384	RPE1 DDA
@TTDGV4EGVAIGGDRYPGSTFMDHVLR	72.480194	73.97894	RPE1 DDA
@MPNVPNTQPAI1KPTEEHPA4TQIAK	21.118378	23.585255	RPE1 DDA
@KPL4WDLYEHAQQQLLK	69.41632	69.70152	RPE1 DDA
@QRPVPQPSSASLDE4TLMR	39.74971	42.177696	RPE1 DDA
@EAKPNGIFKGSTAENAE4LR	16.921043	19.327679	RPE1 DDA
@YSGGNYRDN4DN	-24.062561	-22.844995	RPE1 DDA
@GGNRPNTGPL4TEADRVIQR	29.651962	32.442078	RPE1 DDA
@RNEGVVGGED4EEVDRYSR	7.330551	7.999631	RPE1 DDA
@TLEPVKPPTVPND41TSPAR	27.976318	30.588552	RPE1 DDA
@NRETWYLSWALDTNQEER	75.69522	76.63942	RPE1 DDA
@KINEWLGIKNETEDQ4ALMEDEDDLPHHEER	49.06807	53.3756	RPE1 DDA
@NLLHADSNG4TNLPDVVQPSHSPTENSK	37.765076	40.791058	RPE1 DDA
@APYTCGGDSDQ4VLMSSPVGR	50.85608	52.719543	RPE1 DDA
@IYANFFP4GDASK	62.9104	72.4492	RPE1 DDA
@TVHDMEQFGQQQYDI4ER	35.325455	36.169907	RPE1 DDA
@AAVSHWQQQS4LDSGIHSGATTTAPSLSGK	29.945435	32.726524	RPE1 DDA
@VLVSLSAGGRDEGN4LDDALVR	67.21611	69.1872	RPE1 DDA
@WFTHASPTLFNAGTNRPQLSSCFLLSMK	81.43324	85.726	RPE1 DDA
@AGDNSQSV4IPMSPGAHHFDSLGYPSTTLPVHRGPSR	48.172104	48.265953	RPE1 DDA
@KFVEGVDSD4HDENMYYSQSSMFPHR	38.709137	42.916348	RPE1 DDA
@LCDFGSASHVADNDITPYLVSR	59.69243	57.60531	RPE1 DDA
@NWSAAGNAFCQAAQLHLQLQSK	68.75154	68.39632	RPE1 DDA
@RHQSLSPNHPPPQLGQSVGSQNDA4DVPR	9.3131485	11.525774	RPE1 DDA
@HSILYGSLGSVVAGFGHFLFTSR	124.47041	133.52287	RPE1 DDA
@YMEDST4YKA2K	-8.553345	-2.3900313	RPE1 DDA
@AVVPGPAEHPLQYNYTFWYSR	70.82565	70.61705	RPE1 DDA
@S4DVPPPPMEPDHPFYSNISK	50.87332	54.943676	RPE1 DDA
@YQNIWNINLQLRPSLITGIMK	106.5491	115.21395	RPE1 DDA
@YPDPSEDADSS4VR	6.697304	10.548027	RPE1 DDA
@YQNIWNINLQLRPSLITGI1K	94.25554	100.429214	RPE1 DDA
@VMEGTVAAQDEF4R	33.449707	33.258644	RPE1 DDA
@SGDFQM2PYAEYPK	47.257065	53.453438	RPE1 DDA
@LTISPDYAYGATGHPGIIPPHATLVFDVELLK	94.1384	98.888695	RPE1 DDA
@LWAYLTINQLLAER	123.12059	128.67511	RPE1 DDA
@EPGRP3PTYHLVPNTSQSQVEEDVSSPPQR	27.642815	34.27471	RPE1 DDA
@VADSYSNG4REPPEPDGWAGGLR	39.637924	44.958138	RPE1 DDA
@SLRQNGRDPPDP4VSLLLLPDK	67.972015	73.557106	RPE1 DDA
@3PSDYDLLIPPLGEDAFDALPPSLPPPPPPAR	144.2289	139.28313	RPE1 DDA
@AVI4NPATQADWTAK	42.436462	49.181976	RPE1 DDA
@NN4ALNTTATYAEPYRPIQYR	43.87503	48.757393	RPE1 DDA
@QPQPLLRKPSVSAQMQAYGQSS4STQTWVR	43.266724	46.854683	RPE1 DDA
@SDD41PMSPASVSAPK	18.885185	20.999643	RPE1 DDA
@NLLQM3DVYYSPTSVRNPELER	70.387924	76.04057	RPE1 DDA
@SMGSQEDDSGNKPSS4S	-32.09958	-28.24555	RPE1 DDA
@GYYSP4SVSGSGSTAGSR	8.9487915	14.942549	RPE1 DDA
@DPDSNPY2LLDNTESDQTADTDASESHHSTNRR	16.006432	35.807056	RPE1 DDA
@IQGMEHLENGPSVSVD4NTSDPLIR	55.07202	60.262226	RPE1 DDA
@EGPHPAWPQPVTT2HYAHDPSGMFR	40.008453	41.64985	RPE1 DDA
@EIEPN4ESPSSNNQDK	-13.710182	-9.883913	RPE1 DDA
@LYLQSPHSYEDP4FDDRVHFPASTDYSTQYGLK	63.384567	67.936424	RPE1 DDA
@CSDAAGYPHATHDLEGPPLDA4SIQGQHTISPLDLAK	61.47209	66.89002	RPE1 DDA
@IAPCPSQDSL4SDPLDSTSAQAGEGVQR	46.47354	50.919357	RPE1 DDA
@TQWNNVENLNRFERPMDY4EDLK	61.64769	61.948303	RPE1 DDA
@RRPPSAELYSNALPVGLPLPSHVSLTGESDGG4MDMSK	77.915375	82.41685	RPE1 DDA
@VSPSSTEADGEL4VFNTPSGTSSVETQMR	67.49426	69.71489	RPE1 DDA
@HGNRNSN2YGIPEPAHA4AQPQTTTPLPAV2GSPGAAITPLPSTQNGPVFAK	73.87601	76.34796	RPE1 DDA
@VAEQEMQLEPITDERVYE2IGQYGGETVK	65.7283	72.39414	RPE1 DDA
@TPSD4DLLIPPLGEDAFDALPPSLPPPPPPAR	144.0547	135.27963	RPE1 DDA
@VS2THY4LLPERPSYLER	47.88597	50.143696	RPE1 DDA
@GCTSVTTALSLPELEREDGKEDISDPMDPNPCSAT4SNLGQSR	70.20705	74.45822	RPE1 DDA
@NYQSS2PLPTVGSSYSSPDY2LQHFSSSPESQAR	63.80333	63.63389	RPE1 DDA
@LPPGEQCEGEEDTE41TPSSRPLRPLDTSQSSR	17.268532	21.751873	RPE1 DDA
@ELPP2PEK	-12.696579	-10.593534	RPE1 DDA
@IMDYSLLLGIHDIIR	108.11391	113.0376	RPE1 DDA
@RGFEFTLMVVGESGLGK	88.05406	90.10204	RPE1 DDA
@MVVDAVMMLDDLLQLK	160.96881	159.64828	RPE1 DDA
@SGGGGGGGLGSGGSIR	-17.173874	-19.277699	RPE1 DDA
@NKSNEDQ2MGNWQIK	23.8639	22.744621	RPE1 DDA
@FGVEQDVDMVFASFIR	146.70428	152.16353	RPE1 DDA
@AVDLMTHNYYELLYAFHIYR	108.6875	103.74269	RPE1 DDA
@GRAS2HS2QTQGGGSVTKK	-40.381668	-53.252785	RPE1 DDA
@ESDQ3LAALLSPK	78.2265	82.62773	RPE1 DDA
@QLNHFWEIVVQDGITLITK	149.4736	138.09308	RPE1 DDA
@SVKPQILSVFGDIALAIGGEFK	151.94331	156.17516	RPE1 DDA
@LASVLVSDWMAVIR	130.55199	137.31949	RPE1 DDA
@PLHYAADCGQLEILEFLLLK	144.023	137.1363	RPE1 DDA
@GYYSPYSVSG2GSTAG2RTGSR	20.096077	24.050228	RPE1 DDA
@2PAFALK	31.878815	28.562506	RPE1 DDA
@HMDPPPAPVQDRSP2PRHPDVSMVDPEALAIEQNLGK	57.076813	60.740032	RPE1 DDA
@3QSAPLPQNAQALQHLVIQQQHQQFLEK	68.87749	71.74782	RPE1 DDA
@SR2PGSPVGEGTGSPPK	-19.715782	-21.51131	RPE1 DDA
@LWSRQEVNPVRQEIESETT2EEQIQEEK	36.90657	42.042152	RPE1 DDA
@ILTEFLQFYEDQYGVALFNSMR	149.7935	143.22726	RPE1 DDA
@GLSHPFSIDVFEDYIYGVTYINNR	123.6257	120.05884	RPE1 DDA
@HVDAHATLNDGVVVQVMGLLSNNNQALR	101.98041	106.26997	RPE1 DDA
@AAKPGPAEAPSPTASP2GDASPPATAPYDPR	19.17205	20.380085	RPE1 DDA
@ASVSPMDEPVPD2ESPIEK	40.5811	40.98652	RPE1 DDA
@RQALVEFEDVLGACNAVNYAADNQIYIAGHPAFVNYSTSQK	90.706604	98.18399	RPE1 DDA
@WEYCTIPSCESSPL2TER	56.27066	57.999367	RPE1 DDA
@GISEDSHLESLQDVGQSAAP3F1ISPETVTGTGK	71.4919	77.18268	RPE1 DDA
@TAVIPING2PR3PR	29.09848	29.191502	RPE1 DDA
@AGLGSPERPPK3SPG2PR	-8.076416	-8.33956	RPE1 DDA
@MPPYDEQTQAFIDAAQEAR	70.83362	65.37998	RPE1 DDA
@PQE1ANA2L3LETPLT2K	-14.106697	18.723055	RPE1 DDA
@FLVMASEDALCTVLHLTER	119.492096	126.35921	RPE1 DDA
@VIFSGSLDFFSDSFFNSAVQK	141.042	133.8434	RPE1 DDA
@HTFSGVA2VES22GEAFHVGK	48.35527	47.42672	RPE1 DDA
*S3RSVSSS2YRR	-25.924019	-24.655903	RPE1 DDA
@HSQAQ2KPT3PEK	-39.193798	-49.054024	RPE1 DDA
@SFSLAS2SNSPISQR	32.475906	36.506104	RPE1 DDA
@SLNFVSTLLQITMSEQLDLPVR	159.4161	161.14555	RPE1 DDA
@GSGEKPVSAPGDD3ESLH2QGEEEFDMPQPPHGHVLHR	23.086533	24.880756	RPE1 DDA
@NINMDNDLEVL3SSPTR	66.91957	68.11686	RPE1 DDA
@GPLPAAPPVAPERQPSWDPSPVSSTVPAPSPLSAAAV2PSK	79.183716	78.70453	RPE1 DDA
@DPFNPFELTNHAVLLVGYGTDSASG1DYWIVK	134.54881	135.8087	RPE1 DDA
@TTHGILQKPVEADTDLLGDASPAFGSGSSSESGPGALADLDCSSSSQSPGSSENQMV2PGK	74.20186	79.41565	RPE1 DDA
@INHEGEVNR	-50.81251	-51.108395	RPE1 DDA
@FGGPRDQGSR	-45.091133	-45.71821	RPE1 DDA
@LSEHATAPTR	-40.30268	-45.40669	RPE1 DDA
@PVVAEFHGTK	-8.117889	-9.299562	RPE1 DDA
@SAHAGTYEVR	-35.432037	-37.923145	RPE1 DDA
@EIAVTVK	-1.6839523	-2.0585358	RPE1 DDA
@YGVQADRVDK	-25.09259	-25.865429	RPE1 DDA
@KSDVETIFSK	23.499207	17.306921	RPE1 DDA
@VQVSVLK	8.366333	8.87778	RPE1 DDA
@NTTIPTK	-29.89888	-32.200478	RPE1 DDA
@YAADRNHYR	-50.544647	-52.293182	RPE1 DDA
@VALHLDEEDK	6.158966	1.1707122	RPE1 DDA
@AFEAVDK	-16.515335	-17.009747	RPE1 DDA
@SADTLWDIQK	45.350403	45.462273	RPE1 DDA
@GRNDLMEYAK	11.187729	3.859372	RPE1 DDA
@IFDANTK	-15.583641	-18.290213	RPE1 DDA
@FIDTTSK	-21.96	-23.297731	RPE1 DDA
@LELQGPR	0.8687439	-0.042562865	RPE1 DDA
@ALDLLDR	39.85498	38.06954	RPE1 DDA
@ELIIGDR	17.047455	16.521946	RPE1 DDA
@ILAEGGGAK	-30.301743	-32.167004	RPE1 DDA
@VLVDMSR	9.1664505	6.7087812	RPE1 DDA
@MIESLTK	0.5703125	0.5369995	RPE1 DDA
@AYGQALAK	-20.904846	-21.491056	RPE1 DDA
@LNELLVK	21.879036	20.30078	RPE1 DDA
@FPSINHD	9.951691	6.020027	RPE1 DDA
@VSNSGITR	-40.143997	-40.980682	RPE1 DDA
@SCGLFQK	3.5067139	0.5492584	RPE1 DDA
@LLEEHAK	-39.99827	-45.165077	RPE1 DDA
@DGALELAR	12.358772	12.674452	RPE1 DDA
@TLIEELK	33.765945	30.470291	RPE1 DDA
@YYGGGSEGGRAPK	-38.56031	-41.105965	RPE1 DDA
@A1LSTGFK	-0.79338837	-1.3895233	RPE1 DDA
@FSDLLQR	20.015549	23.619572	RPE1 DDA
@DALEPGQR	-24.937782	-24.020103	RPE1 DDA
@VSAENLQK	-27.360588	-28.917805	RPE1 DDA
@LG2PVLTK	28.090622	13.030871	RPE1 DDA
@LCVLHEK	-17.065048	-15.7231245	RPE1 DDA
@LSGQDVER	-31.473457	-34.225647	RPE1 DDA
@IGVDLI1K	34.727524	31.778866	RPE1 DDA
@YQDTPGVK	-27.84053	-26.442738	RPE1 DDA
@VGAAEIISR	8.928574	10.11968	RPE1 DDA
@EAQDDLVK	-18.308998	-19.619991	RPE1 DDA
@TEEVSNLK	-22.109108	-23.527344	RPE1 DDA
@RIHELEK	-50.28894	-50.006573	RPE1 DDA
@VTAAAMAGNK	-26.90068	-29.076023	RPE1 DDA
@VVDSLYNK	-5.992737	-5.3018007	RPE1 DDA
@LDDYQER	-27.3656	-25.319794	RPE1 DDA
@EVDYSGLR	4.4491806	4.594641	RPE1 DDA
@EAIDSYIK	20.525581	17.77087	RPE1 DDA
@VELILEPK	43.189728	41.121666	RPE1 DDA
@KTEAPAAPAAQETK	-37.6157	-39.406597	RPE1 DDA
@SGEVLVNVK	9.669685	9.869435	RPE1 DDA
@SINNPDMR	-22.125504	-19.813313	RPE1 DDA
@LCDNLSTK	-17.004898	-20.126469	RPE1 DDA
@IAETDFEK	-1.3224335	-3.2508056	RPE1 DDA
@FDDTNPEK	-28.42099	-28.66837	RPE1 DDA
@FTYEYSR	6.245201	5.926361	RPE1 DDA
@AEDAVEAIR	-0.97797394	-0.8342056	RPE1 DDA
@ETAEAYLGK	1.9733047	3.462256	RPE1 DDA
@SDQDYILK	13.495583	12.603029	RPE1 DDA
@ESFAEMNR	-0.8049698	0.95955503	RPE1 DDA
@SVMTEEYK	-8.757004	-8.849457	RPE1 DDA
@ITTMQLER	10.232132	10.23967	RPE1 DDA
@YDDYSSSR	-34.066963	-32.52307	RPE1 DDA
@NEISEMNR	-16.255913	-16.666489	RPE1 DDA
@ETIMNQEK	-23.653084	-23.491585	RPE1 DDA
@VVGSEFVQK	4.987381	1.3836014	RPE1 DDA
@FETEQALR	1.7825623	0.50031126	RPE1 DDA
@DGYQQNFK	-12.350967	-12.396108	RPE1 DDA
@AHAFAVQQK	-28.898628	-32.840122	RPE1 DDA
@ILNDDTALK	5.6766663	3.6575012	RPE1 DDA
@GEGQLGPAER	-22.518555	-24.337046	RPE1 DDA
@EVVEQGLLK	21.379936	20.20896	RPE1 DDA
@RETGVDLTK	-26.007164	-27.199402	RPE1 DDA
@ATVLTTERK	-32.35952	-34.58534	RPE1 DDA
@YTCSFCGK	-11.564377	-12.451561	RPE1 DDA
@AAVEWFDGK	41.889587	44.756023	RPE1 DDA
@TTTESEVMK	-24.965553	-28.399094	RPE1 DDA
@NVLLNNSEK	-6.521805	-6.38708	RPE1 DDA
@GTVVTGTLER	1.8080826	-0.36836243	RPE1 DDA
@YSGTLNLDR	11.816353	10.905273	RPE1 DDA
@SAECPGPAQK	-45.96964	-44.911674	RPE1 DDA
@AEISCIDNK	-12.500366	-12.377498	RPE1 DDA
@AEASSGDHPTDTEMK	-39.42941	-40.97527	RPE1 DDA
@LKPDPNTLCDEFK	30.851654	27.754663	RPE1 DDA
@VNYDTTESK	-33.316483	-31.435474	RPE1 DDA
@AVDDGVNTFK	3.4280396	4.376816	RPE1 DDA
@DDIESLHDK	-17.632935	-15.839251	RPE1 DDA
@EVLASDLVVK	39.956543	40.028496	RPE1 DDA
*ADLAECNIK	27.678368	31.37613	RPE1 DDA
@AT1QNLNDR	-43.17356	-44.738876	RPE1 DDA
@EQIYDVYR	22.964966	22.233845	RPE1 DDA
@QEPLLIGSTK	26.36145	26.289593	RPE1 DDA
@AEEDEILNR	4.589485	2.9557526	RPE1 DDA
@ELAEQELEK	-0.22776794	-0.015701294	RPE1 DDA
@VLEEGSVEAR	-10.452911	-10.718847	RPE1 DDA
@AIIDEFEQK	37.76062	33.642155	RPE1 DDA
@LEME1EAAR	-9.541901	-12.032816	RPE1 DDA
@AEGGYFGQIR	26.762253	26.791004	RPE1 DDA
@VSGGLEVLAEK	33.57286	32.820885	RPE1 DDA
@WSCPHCEK	-44.00079	-38.319794	RPE1 DDA
@LFTEEELAR	31.81752	30.91948	RPE1 DDA
@ET1QSLNDR	-38.25208	-39.65319	RPE1 DDA
@LMEEIMSEK	28.608902	24.995432	RPE1 DDA
@AQLEPVASPAK	-2.2386856	-3.4101715	RPE1 DDA
@SPPGQVTEAVK	-11.924446	-12.578786	RPE1 DDA
@STLTDSLVCK	22.540009	19.380331	RPE1 DDA
@IGDPLLEDTR	37.065765	36.471043	RPE1 DDA
@LGDDIDLIVR	60.18663	62.12622	RPE1 DDA
@EDLQELNDR	2.2019348	5.916734	RPE1 DDA
@VMIGENVDEK	4.320503	4.128746	RPE1 DDA
@STEPELIQVK	26.575058	28.162115	RPE1 DDA
@GNAAWQEQLK	15.071526	11.714548	RPE1 DDA
*MDADDSRAPK	-18.47676	-20.163612	RPE1 DDA
@TSQGLETQQR	-35.657593	-36.597916	RPE1 DDA
@LSSQISAGEEK	-17.700806	-18.807392	RPE1 DDA
@ENGVYLIDVK	46.521683	46.690994	RPE1 DDA
@MPCTEDYLSLILNR	106.58281	110.23396	RPE1 DDA
@YIQESQALAK	-4.196663	-5.6876693	RPE1 DDA
@DSRPSQAAGDNQGDEAK	-50.01207	-49.121223	RPE1 DDA
@NVLLLGEDGAGK	41.040527	38.889824	RPE1 DDA
*METILEQQR	71.66968	75.832085	RPE1 DDA
@PVFATVDGQEK	12.702621	12.9648075	RPE1 DDA
@SNFSNSADDIK	-6.697586	-7.47119	RPE1 DDA
@EGALCEENMR	-7.1324005	-7.6314406	RPE1 DDA
@LPPNVVEESAR	12.269913	12.031238	RPE1 DDA
@DEQQISAAVEK	-1.3201141	1.5006104	RPE1 DDA
@AALEAVGGTVVLE	68.29184	67.33717	RPE1 DDA
@CSGPGLSPG1VR	-1.8877182	-3.1136003	RPE1 DDA
@AQQSLELIQSK	21.874435	20.392727	RPE1 DDA
@DLEAEHVEVEDTTLNR	26.639389	28.193405	RPE1 DDA
@IETIEV1EDR	9.621605	11.292349	RPE1 DDA
@NQCTQVVQER	-25.080261	-30.72561	RPE1 DDA
@IAFGGETDEATR	10.075653	9.337857	RPE1 DDA
@ESWEMNSEEK	4.1200485	3.788054	RPE1 DDA
@AVLEEGTDVVIK	32.997253	35.106606	RPE1 DDA
@YLQDLLAWVEENQHR	102.73581	104.02901	RPE1 DDA
@NFQIIEEDAALVEIGPR	97.49437	101.71161	RPE1 DDA
*1DSTLTASEIR	26.647728	27.054913	RPE1 DDA
@MDSTEPPYSQK	-13.951607	-14.292956	RPE1 DDA
@LEAEGVPEVSEK	11.763481	13.121493	RPE1 DDA
@AQVEQELTTLR	31.259949	28.306574	RPE1 DDA
@ASAELIEEEVAK	32.670547	30.62613	RPE1 DDA
@SDGAPASDSKPGSSEAAPSSK	-43.3292	-40.5684	RPE1 DDA
@LDTDDLDEIEK	31.81752	37.429127	RPE1 DDA
@DADDAVYELNGK	21.093216	21.281528	RPE1 DDA
@LTPEEEEILNK	27.965027	27.181082	RPE1 DDA
*AALTRDPQFQK	22.603134	18.240952	RPE1 DDA
@ALESGDVNTVWK	32.77417	31.439083	RPE1 DDA
@ELLLTGPGLEER	55.01268	56.905376	RPE1 DDA
@DPLLASGTDGVGTK	19.873222	20.274057	RPE1 DDA
@ALEEANTELEVK	17.597046	19.108831	RPE1 DDA
@VADWTGATYQDK	13.900841	15.733627	RPE1 DDA
@ALDVSASDDEIAR	17.582184	17.102772	RPE1 DDA
@IAEEFEVELER	53.16417	53.8292	RPE1 DDA
@DPQFAEDYIFK	69.274796	72.9333	RPE1 DDA
@GGAEQFMEETER	22.964203	22.535107	RPE1 DDA
@ETPAATEAPSSTPK	-22.095871	-23.746271	RPE1 DDA
@GASQAGMTGYG1PR	-9.843857	-12.999425	RPE1 DDA
@AVYTQDCPLAAAK	17.00013	16.098314	RPE1 DDA
@SEVSSDEDIQFR	20.579903	21.136745	RPE1 DDA
@NGESSELDLQGIR	33.823593	34.21029	RPE1 DDA
@EDEISLEDLIER	89.0352	87.49718	RPE1 DDA
@AIDDNMSLDEIEK	42.188293	44.152603	RPE1 DDA
@TEELEEESFPER	22.498535	22.122793	RPE1 DDA
@GEDLTEEEDGGIIR	26.659195	28.301056	RPE1 DDA
@LAVDEEENADNNTK	-14.657288	-15.3205	RPE1 DDA
@LGAAPEEESAYVAGEK	14.257385	17.45729	RPE1 DDA
@LFADAVQELLPQYK	93.31389	104.02733	RPE1 DDA
@SDPMVQCIIEESGEHIIAGAGELHLEICLK	118.75769	123.04076	RPE1 DDA
@SQSSDTEQQSPTSGGGK	-50.24811	-47.447308	RPE1 DDA
@VLILGSGGLSIGQAGEFDYSGSQAVK	87.50729	89.87747	RPE1 DDA
@EIESEIDSEEELINK	47.217636	49.913586	RPE1 DDA
@VYCLLGDGELSEGSVWEAMAFASIYK	140.18039	145.96233	RPE1 DDA
@FFESFGDLSSADAILGNPK	100.6508	99.01988	RPE1 DDA
@VSDTVVEPYNATLSVHQLVENTDETYCIDNEALYDICFR	106.7729	108.208435	RPE1 DDA
@DPADETEAD	-34.923332	-32.067318	RPE1 DDA
@EIEYEVVR	19.571571	21.581959	RPE1 DDA
@2HRD2EDI	-27.62532	-23.386923	RPE1 DDA
@EE2EE2EAEPVQR	-8.816841	-13.067635	RPE1 DDA
@NDK2EEEQSS2SVK	-42.26162	-42.00042	RPE1 DDA
@VDED2AEDTQ2NDGK	-34.570282	-34.507412	RPE1 DDA
@GEAEQ2EEEADEEDK	-32.594383	-31.797785	RPE1 DDA
@2QEELREDK	-37.02546	-38.223335	RPE1 DDA
@DH22QSEEEVVEGEK	-6.3151627	0.19852753	RPE1 DDA
@SDAEEDGGTV2QEEEDR	-13.546577	-15.988439	RPE1 DDA
@KQ2FDDND2EELEDK	4.5447235	6.6281753	RPE1 DDA
@GTDD2PKD2QEDLQER	-18.333885	-15.207593	RPE1 DDA
@ARGD2EALDEES	-10.86602	-15.163389	RPE1 DDA
@GK2EEELEA2K	-27.504822	-25.030205	RPE1 DDA
@GLD2GAE3EEEK	-8.670845	-12.601807	RPE1 DDA
@DADVEDEDTEEAK	-26.105522	-25.976954	RPE1 DDA
@TD3F2KTREEK	-32.55558	-17.895096	RPE1 DDA
@RVESEE2GDEEGK	-43.1959	-46.54985	RPE1 DDA
@QEPE2EEEEEEK	-23.20597	-28.808575	RPE1 DDA
@PDGED32GEEDADDCPGDRESR	-24.234596	-22.304947	RPE1 DDA
@LQEEQDGG22DEDR	-33.34375	-30.088665	RPE1 DDA
@QEEIDE2DDDLDDK	6.443672	6.1962295	RPE1 DDA
@RIGRFGYGYGPYQPVPEQPLYPQPYQPQYQQYTF	81.6048	88.46816	RPE1 DDA
@ETEEQD2DSAEQGDPAGEGK	-26.567123	-28.542068	RPE1 DDA
@AEDG2ECDPDQEEEEEEEEK	-11.995293	-10.274707	RPE1 DDA
@EMTTPAK	-40.47949	-41.80172	RPE1 DDA
@DR2V2VDSGEQR	-31.17199	-26.743267	RPE1 DDA
@LLLEGVENK	30.63446	27.618866	RPE1 DDA
@KR2P2PSPTPEAK	-42.648712	-41.117638	RPE1 DDA
@ERP2SRED3PSR	-42.64612	-46.52649	RPE1 DDA
*SRQSSVSFR	-7.1820755	-8.3418865	RPE1 DDA
@PGEEPSEY3DEEDTKDHNK	-25.23436	-21.765194	RPE1 DDA
@SS2AS2PEMK	-34.167664	-28.409857	RPE1 DDA
@SESARG2D2EDEVLR	-1.4784851	0.67195433	RPE1 DDA
@ETE2EAEDNLDDLEK	42.24907	42.57067	RPE1 DDA
@RPDPD2DEDEDYER	-18.712303	-17.556303	RPE1 DDA
@TED22VPETPDNERK	-22.102478	-19.367725	RPE1 DDA
@EQ2EVSV2PR	-5.714714	-6.9081116	RPE1 DDA
@2GR2LNEELGDEDSEK	9.023918	12.766417	RPE1 DDA
@2INEENGEVSEDQSQNK	-11.990631	-10.917879	RPE1 DDA
@TP2PKEEDEEPESPPEK	-15.95047	-14.723312	RPE1 DDA
@NQVEEDAED2GEADDEEKPEIHK	-10.4409485	-8.629562	RPE1 DDA
@KE3E2EAEDNLDDLEK	34.9646	36.1875	RPE1 DDA
@SRVV2DADD2DSDAVSDK	-13.450157	-10.168196	RPE1 DDA
@GS3AENAE4LR	-0.27307892	-0.37373963	RPE1 DDA
@RD2EEEFG2ERDEYR	-1.5571976	0.8043976	RPE1 DDA
@RRAV2EGCA2EDEVEGEA	-1.3149109	-4.5157423	RPE1 DDA
@M2D2ESEELPK	10.275108	17.83157	RPE1 DDA
@RSRS3CGD2EVEEESPGK	-26.595001	-28.245275	RPE1 DDA
@2PPK2PEEEGAVSS	-14.260696	-10.317038	RPE1 DDA
@TDRGTDD2PKD2QEDLQER	-26.547028	-23.841309	RPE1 DDA
@HLDGEEDGS2DQ2QA2GTTGGR	-27.472023	-23.425894	RPE1 DDA
@SK2PPK2PEEEGAVSS	-24.039757	-20.123327	RPE1 DDA
@REEDEPEER2GDE3PGSEVPGDK	-8.866867	-9.464983	RPE1 DDA
@DPRSSTLEPEDDDEDEED3V3R	7.49704	12.9544115	RPE1 DDA
@N2SPEDRYEEQER2PR	-18.81311	-19.172539	RPE1 DDA
@SITHDIEEK	-22.90007	-20.739826	RPE1 DDA
@IENHEGVRR	-55.062828	-53.273964	RPE1 DDA
@GQDPLADRGEK	-29.184753	-31.496862	RPE1 DDA
@RL2PSA2PPR	-8.61615	-10.364975	RPE1 DDA
@SLEDDIR	6.5534286	1.9901108	RPE1 DDA
@SP3PSYR	-23.627274	-23.763012	RPE1 DDA
@TR2LS2LREK	-11.236221	-12.870773	RPE1 DDA
@ASR2PLVTG2PK	-13.214302	-12.699394	RPE1 DDA
@2R2PLLNDRR	-16.487633	-16.503849	RPE1 DDA
@Q2P2PSTRPIR	-17.687767	-17.851202	RPE1 DDA
@YTAVQRN2SER	-38.04462	-40.120007	RPE1 DDA
@L2DSLGQR	-5.052429	-6.436896	RPE1 DDA
@TN2PGFQK	-22.935173	-23.74958	RPE1 DDA
*AEVEETLK	31.965286	34.046013	RPE1 DDA
@2RSV2RSPVPEK	-24.393982	-33.963306	RPE1 DDA
@2EGFSMDR	11.494934	16.485943	RPE1 DDA
@TGGSG2PPLR	-16.723175	-18.541508	RPE1 DDA
@2K2PFRK	-42.42979	-40.844532	RPE1 DDA
@2PNMQDLK	2.960823	2.6064713	RPE1 DDA
@G2SAQH2PSSLRR	-35.652336	-37.841503	RPE1 DDA
@DEAAYGELR	5.613655	3.2699509	RPE1 DDA
@T2PDTLRR	-31.484612	-32.406315	RPE1 DDA
@EDV3PPL2PDDLK	55.23787	54.602486	RPE1 DDA
@RSVSDNDIR	-39.53722	-41.265656	RPE1 DDA
@QDVDNASLAR	-17.980988	-17.39384	RPE1 DDA
@SL3ETELTK	15.341461	16.371943	RPE1 DDA
@KS2SS2LLR	-7.130394	-6.4392715	RPE1 DDA
@DRFSN21E2LSSR	-4.6870117	-4.5702085	RPE1 DDA
@DSPR3APQ3PVLQK	-1.1139755	-1.2964401	RPE1 DDA
@EPG2PPSVQR	-13.571426	-13.520597	RPE1 DDA
@2TF2TNYR	11.238953	17.221237	RPE1 DDA
@HSTPSNSSNP2GPP2PNSPHR	-32.72574	-33.814674	RPE1 DDA
@S12DV2AEDVQNLR	26.034706	25.653461	RPE1 DDA
@GF2DSGGGPPAK	-8.499512	-7.711235	RPE1 DDA
@TLPANRS2PSGA2SPR	-24.51831	-22.115704	RPE1 DDA
@LEEEQIILEDQNCK	35.18901	37.86145	RPE1 DDA
@GTGGSES2RA2GLVGRK	-17.230179	-18.243292	RPE1 DDA
@APQP3SPPASR	-27.12616	-26.251537	RPE1 DDA
@ASLGSLEGEAEAEAS2PK	45.13449	50.892246	RPE1 DDA
@2RDVPESPQHAADTPK	-23.584396	-28.553944	RPE1 DDA
@E2PVEFTGHK	-3.747902	-3.5619018	RPE1 DDA
@RT2P2SLPGR	-16.394371	-17.433973	RPE1 DDA
@TKPTQAAGPS2PQKPP3PEETK	-17.892387	-20.11151	RPE1 DDA
@2A2PYPSHSLS2PQR	13.77346	8.116496	RPE1 DDA
@2PSLSQSQASR	-23.550812	-23.229504	RPE1 DDA
@RN22SPV2PASVPGQR	4.2100983	2.5866075	RPE1 DDA
@QIRL22PER	3.0723495	3.2620513	RPE1 DDA
@VKA2PITNDGEDEFVP2DGLDK	50.33275	51.432274	RPE1 DDA
@2QAGVSSGAPPGR	-24.6848	-24.74854	RPE1 DDA
@EP3SIAESSRHP2YR	-9.544762	-8.654155	RPE1 DDA
@VDSLV2L2EEDLESDQREHR	43.8295	50.691635	RPE1 DDA
@GVPTGPSHSDSGRS22SK	-37.79725	-39.93763	RPE1 DDA
@L2ASE3SLHR	-8.577515	-10.909155	RPE1 DDA
@ESQSPDTTIQR	-23.852211	-25.021687	RPE1 DDA
@EE22EDENEVSNILR	75.05466	67.85705	RPE1 DDA
@SVEEEEQVWR	20.110756	19.425495	RPE1 DDA
@DVAAEAVAR2PK	-12.400261	-12.627767	RPE1 DDA
@S3SREELVR2HESLR	-6.6530457	-11.060331	RPE1 DDA
@DG2FGEGL3MK	42.911667	47.399616	RPE1 DDA
@A2LG2LEGEAEAEAS2PK	82.410934	81.58132	RPE1 DDA
@PIPQ3PESAGNK	-13.73822	-10.562563	RPE1 DDA
@EHD2GEG2HISGQSNGRDPQALAK	-15.738991	-17.44588	RPE1 DDA
@DG2FP2EPGLR	34.237305	38.827408	RPE1 DDA
@G2GDYMPM2PK	26.731552	33.987644	RPE1 DDA
@D3PGHGSGWAE3PRTDR	-2.8119202	-5.019423	RPE1 DDA
@YPS2ISS2PQK	-4.329483	-1.8510437	RPE1 DDA
@DENQSINHQMAQEDAQR	-13.535477	-14.36219	RPE1 DDA
@DELSDW2LAGEDDRDSR	46.665802	49.95036	RPE1 DDA
@RH2T2DL2DATFSDIR	38.61586	40.18804	RPE1 DDA
@LDR2FLEDT3PARDEK	23.421768	27.506506	RPE1 DDA
@2ASLR2FSSDR	14.332153	14.346306	RPE1 DDA
@SVSPT3EMVSNE2VDYR	37.583786	37.88708	RPE1 DDA
@SV2PTTEMV2NESVDYR	32.70256	42.22038	RPE1 DDA
@YSMPDN2PETR	1.8824997	5.073781	RPE1 DDA
@GGREGFE2DTD2EFTFK	55.230057	58.239513	RPE1 DDA
*AAVD2DVESLPR	59.54901	56.35679	RPE1 DDA
@SSSVL2LEG2EK	47.544846	45.665287	RPE1 DDA
@AQ3PPGPSL2GSK	3.5110703	2.171353	RPE1 DDA
@HQEVQDQDPVFQGSDSSGYQ2DHK	3.9105759	7.3128767	RPE1 DDA
@LNETELTDLEGQQE2PPK	48.140747	49.667797	RPE1 DDA
@LRPISDD2E2IEESDTR	17.528915	19.719063	RPE1 DDA
@2R2R3PLISR	-6.2734756	-5.6305113	RPE1 DDA
@QP2SPSHNTNLR	-34.559235	-35.664845	RPE1 DDA
@FEPLD2AC2SR	25.603546	29.138529	RPE1 DDA
@DTD2TG2PDRDGIQPSPHEPPYNSK	6.533577	5.7820234	RPE1 DDA
@SEAGHA22PDSEVTSLCQK	16.369545	19.140652	RPE1 DDA
@QS2GASSSSFSSSR	-22.851677	-26.251026	RPE1 DDA
@AEGEAEEESDFDVFP2SPR	61.754013	66.437	RPE1 DDA
@SQ2GTLDGESAAWSASGEDSR	33.71794	32.35812	RPE1 DDA
@VPPREPL2PSN2RTP2PK	4.920723	1.6564331	RPE1 DDA
@GPT2TSIDNIDG3PVRDER	23.711174	24.187738	RPE1 DDA
@SPP2TGSTYGSSQK	-24.495644	-24.457542	RPE1 DDA
@TE1DK2PFNSP2PQDSPR	3.2545242	3.0184753	RPE1 DDA
@SSTEG2E22IMGNSIDTVR	48.159897	56.47509	RPE1 DDA
@RG22PG2LEIPK	30.528336	36.67732	RPE1 DDA
@FRN2SM2LDEK	6.75679	9.247866	RPE1 DDA
@ASM2EFLE2EDGEVEQQR	70.210846	74.686874	RPE1 DDA
@RSA2WGS3DQLK	12.624138	11.402783	RPE1 DDA
@RNT2SDN2DVEVMPAQSPR	10.00354	12.375173	RPE1 DDA
@EAFEEMEGT2PS2PPPSGVR	36.291153	41.87284	RPE1 DDA
@LNLGTD2DS2PQK	11.06739	14.8285675	RPE1 DDA
@RL22LRA2T2K	11.40506	22.833796	RPE1 DDA
@SNV2SPA3PTASSSSSTTPTRK	-23.645126	-22.51607	RPE1 DDA
@LD2DAVNTIESQ2VSPDHNK	31.461227	31.719873	RPE1 DDA
@RLEISPD22PER	14.345894	15.008749	RPE1 DDA
@RDDIEDGD2MISSATSDTGSAK	26.449554	31.406956	RPE1 DDA
@3PQPS2PMDQMGK	12.399033	15.475248	RPE1 DDA
@GGNLPPV2PND2GAK	8.891586	11.164571	RPE1 DDA
@2LT2CS2DITLR	42.069046	45.59719	RPE1 DDA
@NLALDEAGQR231	21.73719	29.232843	RPE1 DDA
@REFITGDVEPTDAESEWH2ENEEEEK	35.358276	40.601562	RPE1 DDA
@WDQTADQ3PGATPK	-3.110817	-0.62257993	RPE1 DDA
@VAVTASEVQQAE2EV2DIESR	74.47711	88.76817	RPE1 DDA
@ELEQHIQ3SDPENFQSEER	18.31231	20.071081	RPE1 DDA
@ED2FE2LDSLGSR	56.926834	59.339867	RPE1 DDA
@LGAPEN2GIS3LER	28.928177	35.548138	RPE1 DDA
@TSLITEEED2T2EVLDEELK	85.23222	90.90022	RPE1 DDA
@SWD2SSPVDRPEPEAA2PTTR	20.373291	22.533625	RPE1 DDA
@IWDEDEES3DT2EIGVETVK	54.369904	62.66939	RPE1 DDA
@ARNLQDGQI2DTGDLGEDIA2N	40.549347	46.071198	RPE1 DDA
@EGEELGEGERPEEDAAALEL22DEAVEVEEVIEESR	109.6906	103.11102	RPE1 DDA
@2F2SDR2YTLNR	20.972824	27.883549	RPE1 DDA
@VEADG2LS2MQGDLK	34.259872	38.9049	RPE1 DDA
@APSEEELHGDQTDFGQGSQ2PQK	6.9887695	6.5374146	RPE1 DDA
@EDVQDYSEDLQEIK	44.77513	49.442764	RPE1 DDA
@AYADS4YYEDGGMK	23.083069	26.335144	RPE1 DDA
@VGQGYV4EAAQPEQDE4DIPR	43.50354	48.391056	RPE1 DDA
@AQ2TD2LGTSGSLQSK	11.077713	4.626544	RPE1 DDA
@DISEGGE2PVVQ2DEEEVQVDTALATSHTDR	62.16156	62.581104	RPE1 DDA
@1GPSGGEG1EPERRDSQDG2SYR	-22.922554	-33.416683	RPE1 DDA
@EEPVPLETQVVEEEED2GAPPLK	68.93454	70.46604	RPE1 DDA
@SPQGPSPVLAED2EGEG	31.282227	30.536098	RPE1 DDA
@2P2L2PSPP2PLEK	36.719986	43.55993	RPE1 DDA
@TASE2ISNL2EAGSIK	36.97119	37.057465	RPE1 DDA
@SA2SCDVSS2PSLPSR	11.059792	10.456396	RPE1 DDA
@GGQGDPAVPAQQPADPS3PERQS2PSG2EQLVR	24.022865	29.729563	RPE1 DDA
@RS2SESPSDNQAFQAPG2PEEGVR	19.469147	20.206533	RPE1 DDA
@LNS2GSSED2FVEIR	45.839172	54.26095	RPE1 DDA
@YFG2ID2SEAEAGAAR	38.894226	44.897636	RPE1 DDA
@FGTEEAEDG3SDLDEDEDLQIQVA	87.392365	85.735954	RPE1 DDA
@TAVQYIE22D2EEIETSELPQK	53.789062	57.228172	RPE1 DDA
@SDDNLVVDVSNEDPS2PRA2PAH2PRENGIDK	31.536453	34.96385	RPE1 DDA
@TAESSLLEDEIAQGEELD2LDGGDEIENNENDE	101.5621	98.81562	RPE1 DDA
@KVDAQS2AGEEDVLLSK	21.37397	23.837488	RPE1 DDA
@SL2ESYELS2DLQDK	51.177765	53.879463	RPE1 DDA
@SP2SDSWTCADTSTER	15.38517	15.05629	RPE1 DDA
@SDISERPSVDDIE2ETG2TGALETR	40.818314	44.038574	RPE1 DDA
@3P3PSTPGDTQPN3PAPVPPAEDGIK	33.537643	38.855103	RPE1 DDA
@THT3ALAGRSP2PA2GR	-18.392021	-17.836407	RPE1 DDA
@IMEE32GMEEEEEEESIAAVPGRR	49.820526	41.986313	RPE1 DDA
@DIR2DVEE2DSSEEAAAAQEPLQLK	52.214294	56.202293	RPE1 DDA
@AGS23PGDAPPAVAEVQGR	35.020294	32.92859	RPE1 DDA
@AT2S2NPS2PAPDWYK	42.038956	48.36251	RPE1 DDA
@EAPAEGEAAEPGSPTAAEGEAASAASSTSSPK	18.457481	20.456749	RPE1 DDA
@DLLNELE2PKEEPIEE	86.41583	88.800476	RPE1 DDA
@RGEGDAPF2EPGTTSTQRP2SPE3ATK	14.755577	16.194431	RPE1 DDA
@QPV2PEPGPDADEDGPVLM	73.646286	79.738914	RPE1 DDA
@EPSAYQSSTR2P2PYSR	-7.8157425	-7.8065934	RPE1 DDA
@SV2PTTEMVSNE2VDYR	34.741364	39.671116	RPE1 DDA
@QDIMPEVDKQ2GSPE2R	21.98951	26.31239	RPE1 DDA
@SQALGNQNSENEILLEGDDDTL2SVDEK	62.98224	65.189316	RPE1 DDA
@2S2VG2SSSYPI2PAVSR	32.627335	39.56597	RPE1 DDA
@ADHRS2PNVANQPP2PGGK	-26.90696	-27.632263	RPE1 DDA
@NSPIDESEVQTATD2PSVK	20.293999	20.970179	RPE1 DDA
@SQALGNQNSENEILLEGDDD3L2SVDEK	62.70909	68.291504	RPE1 DDA
@EEEAHRPP2PTEAPTEASPEPAPDPAPVAEEAAPSAVEEGAAADPG2DGSPGK	41.88646	44.182976	RPE1 DDA
@EESPMDVDQP2PSAQDTQSIASDGTPQGEK	32.18776	32.918034	RPE1 DDA
@SPEQPPEG2S3PAEPEPSGGGPSAEAAPDTTADPAIAASDPATK	37.231583	41.437946	RPE1 DDA
@TPA2TPV2GTPQA2PMIER	23.072983	33.20761	RPE1 DDA
@EELMS2DLEETAG2TSIPK	52.22931	62.287415	RPE1 DDA
@DYNASAS3ISPPS2MEEDK	26.879967	28.905523	RPE1 DDA
@EPLPVEQDDDIEVIVDETSDHTEET2PVR	86.715	90.68855	RPE1 DDA
@RTGSNI2GA22DISLDEQYK	40.394653	35.69939	RPE1 DDA
@GGQGDPAVPAQQPADPS3PERQS2P2GSEQLVR	24.037712	30.281885	RPE1 DDA
@VEEASPPAVQQPTDPA2P3VAT3PEPVGSDAGDK	31.7471	37.923515	RPE1 DDA
@4GVA2TCRK	34.402817	-33.43645	RPE1 DDA
@ATAQPPAPL2PDSG2PSPDSGSASPVEEEDVGSSEK	33.402237	41.293373	RPE1 DDA
@ATAQPPAPLSPD2GSP2PDSGSASPVEEEDVGSSEK	36.637238	42.24574	RPE1 DDA
@SWDSS2PVDRPEPEAA2PTTR	22.098358	19.581226	RPE1 DDA
@IAELEEEQSQG2TTN2DWMK	51.764816	58.51838	RPE1 DDA
@SH2SPSQIPK	-29.83268	-26.822086	RPE1 DDA
@TACAINK	-46.920307	-47.135563	RPE1 DDA
@DVDNALR	-14.137039	-13.013649	RPE1 DDA
@STPS2SPSLRK	-35.02175	-32.968624	RPE1 DDA
@MNTNPSR	-49.63387	-50.256447	RPE1 DDA
@L2PNPPK	-15.298622	-17.034084	RPE1 DDA
@LDS2PVSSPRK	-27.327148	-30.197357	RPE1 DDA
@LEQQMAK	-37.910824	-39.431942	RPE1 DDA
@TWDAAER	-15.665451	-15.213484	RPE1 DDA
@IQ2TPVK	-22.152779	-28.441706	RPE1 DDA
@TTAPTEGK2PLK	-25.068642	-25.307074	RPE1 DDA
@TLIK2EPV2PK	9.662918	9.355995	RPE1 DDA
@GRG2WGGR	-35.410606	-36.43127	RPE1 DDA
@SQ2FSHQQPSR	-32.965355	-36.275063	RPE1 DDA
@RPSS2EIITEGK	-4.480362	-6.547267	RPE1 DDA
@KS2LVTSK	-44.206757	-42.313972	RPE1 DDA
@TALQEEIK	-0.7007446	-2.1717713	RPE1 DDA
@TFEDISEK	-0.6605072	0.9793533	RPE1 DDA
@LVTGDRNN2SCR	-38.67132	-43.58447	RPE1 DDA
@LH3VGGPG2ARPR	-27.289978	-25.035751	RPE1 DDA
@2R2ISLR	-3.102127	-0.48486787	RPE1 DDA
@EQI2DIDDAVRK	20.743279	26.044537	RPE1 DDA
@TVGVQGDCR	-34.49582	-36.63655	RPE1 DDA
@2LEVIPEK	33.374207	31.245077	RPE1 DDA
@R12ADMSEIEAR	1.6421585	-0.21863861	RPE1 DDA
@ELSN2PLR	-1.9200058	-2.0873368	RPE1 DDA
@TKDSG2ISLQETR	-5.0413437	-5.9528656	RPE1 DDA
@SS2VH2IPSTANR	-10.173775	-8.174133	RPE1 DDA
@RF2LDER	6.4993744	8.825005	RPE1 DDA
@KRNPW2DDE2K	-8.099007	-10.184792	RPE1 DDA
@SR2S2PVTELASR	15.68428	15.073698	RPE1 DDA
@R22LLNAK	-10.034302	-5.8301024	RPE1 DDA
@2APASQASLR	-15.985069	-17.640484	RPE1 DDA
@SR2GSSPGLR	-38.710136	-39.028786	RPE1 DDA
@RILGSA2PEEEQEK	-6.0904922	-6.2039933	RPE1 DDA
@TQGYLE2PK	0.91685486	-0.60499877	RPE1 DDA
@EKEPGEQASVPL2PK	5.3373413	3.1757767	RPE1 DDA
@STGDGTLGRA2EVEVK	7.1681366	6.447751	RPE1 DDA
@EN2PNSFPR	0.6161041	-0.93222505	RPE1 DDA
@TLS2PTEPVK	1.0264282	-0.85998994	RPE1 DDA
@1ESSFG2PSK	-17.49913	-22.502132	RPE1 DDA
@SAHTQ2LT2VH2IK	5.5251236	6.2871003	RPE1 DDA
@SP2PPDG2PAATPEIR	26.280945	24.597353	RPE1 DDA
@YLSD2CSPR	-15.841515	-11.269295	RPE1 DDA
@SG3PPRQG2ITSPQANEQSV3PQRR	-1.7878036	0.4902466	RPE1 DDA
@2RTA2LTSAASVDGNR	7.107849	7.16171	RPE1 DDA
@SS2KG2VEEIMSQPK	20.66571	21.675653	RPE1 DDA
@RCPMSG2PAK	-42.35275	-43.256035	RPE1 DDA
@AS2LPG2LQR	11.364891	10.973407	RPE1 DDA
@IEDLRSEC2SDFGGK	11.3407135	12.041206	RPE1 DDA
@ASIYQNQNS2	-8.546379	-7.2124405	RPE1 DDA
@HS2STGGYYR	-30.91549	-34.2109	RPE1 DDA
@RAAVGQE2PGGLEAGNAK	-7.64283	-6.740761	RPE1 DDA
@RGTGG2ESSRA2GLVGR	-13.683006	-15.596764	RPE1 DDA
@LAIQGPED2PSRQ2R	10.465584	10.413031	RPE1 DDA
@TS2ATSGLSCR	-17.923347	-21.01044	RPE1 DDA
@SF2TTSASSQK	-20.172478	-21.157799	RPE1 DDA
@RDSLGTY2SR	-19.94432	-20.962856	RPE1 DDA
@TDSLAA3PPAAK	2.3097763	-1.1384704	RPE1 DDA
@3P2DDEEDNLFAPPK	69.306244	65.89461	RPE1 DDA
@2SSALDSPAGPR	-4.3975754	-4.2658005	RPE1 DDA
@2A2PYPSHSL2SPQR	13.851028	8.340701	RPE1 DDA
@EIQNGNLHE2DSE2VPRDFK	19.219398	20.809025	RPE1 DDA
@HL2SEE11R	-44.75177	-42.45949	RPE1 DDA
@GW2QEGPVK2PAECR	18.339745	16.977253	RPE1 DDA
@A2IL3NTVEELEESR	110.92859	110.005844	RPE1 DDA
@SE2ELIDELSEDFDR	120.4834	109.518875	RPE1 DDA
@IG2TENISNTK	-8.115738	-8.464655	RPE1 DDA
@TRL2EPGTDLVEP2PK	34.38611	35.398956	RPE1 DDA
@TSSAFVGK3PEA2PEPK	7.4347076	6.289665	RPE1 DDA
@IG2MS2VTSNK	9.368446	10.426329	RPE1 DDA
@AHLG2SDNVAT1SNEER	-14.548569	-15.95003	RPE1 DDA
@QSPEDVYF2K	24.475403	25.165237	RPE1 DDA
@21GLPTSDEQK	-12.278946	-12.794299	RPE1 DDA
@EF3GSPPSSATK	-4.567627	-5.8494873	RPE1 DDA
@ESQTQDNITVR	-14.225685	-14.446164	RPE1 DDA
@RS2WS2DEGIGEVLEK	65.63011	61.01955	RPE1 DDA
@QA2TDAGTAGAL3PQHVR	4.1023636	3.0412917	RPE1 DDA
@NAGVEG2LIVEK	29.179688	30.444782	RPE1 DDA
@PSENEVPQQAIDSH2VK	4.8167267	6.5718765	RPE1 DDA
@SVNGGPG2PDLAR	-1.9215164	-1.8180145	RPE1 DDA
@TPAPPEPG2PAPGEGPSGRK	-7.642517	-10.296964	RPE1 DDA
@VLAE3PDSFEK	28.012344	26.15337	RPE1 DDA
@RF2EGVLQ2PSQDQEK	24.970207	23.523687	RPE1 DDA
@LDALD2FG2TR	47.744873	50.333656	RPE1 DDA
@IGEG34GVVYK	31.879883	23.8689	RPE1 DDA
@GNK2P2PPDGSPAATPEIR	13.90612	12.078896	RPE1 DDA
@RTLPSTS2SG2K	-27.580322	-29.125378	RPE1 DDA
@SEAGHAS2PDSEVTSLCQK	9.606949	8.929703	RPE1 DDA
@EELMQELS2LE	104.9442	100.98743	RPE1 DDA
@R2TPTPELI2K	14.000061	13.310733	RPE1 DDA
@KM2GGSTMSSGGGNTNNSNSK	-45.732243	-44.731056	RPE1 DDA
@2LH2ESSMSLR	12.82312	14.045279	RPE1 DDA
@GVQVETI2PGDGR	14.411026	15.451544	RPE1 DDA
@AAHVPEN2D3EQDVLTVK	29.685638	29.88438	RPE1 DDA
@ELESQISELQEDLE2ER	87.442764	79.425156	RPE1 DDA
@VTLTGD3EDEDSASTSSSLK	17.81186	19.037617	RPE1 DDA
@RSFEVEEVE3PNS3PPR	28.869583	30.555248	RPE1 DDA
@SSYS2PTSL2PR	10.054466	13.4314165	RPE1 DDA
@VPEPPSSHSQGSGPSSG2PER	-18.08928	-21.887745	RPE1 DDA
@CSLH2A2PASVR	-7.9263916	-9.641474	RPE1 DDA
@ASMSEFLE2EDGEVEQQR	58.579193	62.31538	RPE1 DDA
@AQ3PPIS2LPT2PSDEVGR	45.945496	47.074738	RPE1 DDA
@3SPQELSEELSR	41.649597	43.009468	RPE1 DDA
@DH2PTP2VFNSDEERYR	26.09468	26.230936	RPE1 DDA
@2RDA3PPVSPINMEDQER	38.707108	37.414585	RPE1 DDA
@DII2IAEDEDLR	97.71399	84.37062	RPE1 DDA
@EMD12PEEVVASPRA2PAK	16.655746	18.648716	RPE1 DDA
@QPL3SPGSV2PSR	8.70797	9.383301	RPE1 DDA
@TPSP3PQPTSPQR	-16.511482	-18.386312	RPE1 DDA
@DEDF2TS2VWR	57.700653	61.256958	RPE1 DDA
@ERISENY2DK2DIENADESSSSILK	33.17772	34.78882	RPE1 DDA
*MDTP2PDPLP2PLPGEEEK	90.68533	82.18213	RPE1 DDA
@2SLEDTYGAGDGLK	25.552147	29.399761	RPE1 DDA
@VGSE2EDEDLL2ELELADR	110.1165	102.36338	RPE1 DDA
@IQEMEKSDE22TDLEELK	31.34224	34.845547	RPE1 DDA
@NIVVDDITEQKPEPQDDGK23ESDVK	32.90645	34.07189	RPE1 DDA
@EVSPDPSTTGAA2PASSSAGGSAAR	-6.557846	-6.5151505	RPE1 DDA
*1N3AP2RPSPTR	-15.561554	-13.775175	RPE1 DDA
@KTEMDK2PFN2PSPQDSPR	2.868454	2.8018692	RPE1 DDA
@N2ITEI2DNEDDLLEYHR	62.930557	62.143402	RPE1 DDA
@KPISDNSF22DEEQSTGPIK	26.721016	25.78711	RPE1 DDA
@TDSAPDQQVETGK2PSLSGASAK	-2.066513	-2.5799255	RPE1 DDA
@SASSH2DIEEMTDSSLPS2PK	34.42691	33.308342	RPE1 DDA
@A2VSQTSPQSASSPR	-21.768845	-25.049828	RPE1 DDA
@PL2SGFSPEEAQQQDEEFEK	48.438538	50.484596	RPE1 DDA
@2SVTFEDEVEQIK	64.70572	66.415474	RPE1 DDA
*12GEDEQQEQTIAEDLVVTK	94.35541	93.67961	RPE1 DDA
@EFG2LPT3PSEQR	36.679214	40.24601	RPE1 DDA
@DGGGENTEEAQPQPQPQPQPQAQSQPPSSNK	-10.60894	-10.671809	RPE1 DDA
@END2SEEVDVFQGSSPVDDIPQEETEEEEVSTVNVR	91.64409	89.75802	RPE1 DDA
@SSG2GS2VADERVDYVVVDQQK	38.39293	41.160458	RPE1 DDA
@TEQELPRPQ2P2DLD2LDGR	43.56671	47.890854	RPE1 DDA
@YSGAYGASV2DEELK	25.196281	26.29339	RPE1 DDA
@SASSYSDIEEIATPD22APSSPK	41.967224	55.29612	RPE1 DDA
@TT2PEPQE2PTLPSTEGQVVNK	32.268326	30.325266	RPE1 DDA
@STLR2TPLA2PSP2PGR2PQR	11.57695	12.005266	RPE1 DDA
@QLEYQQLEDDKL2QKS2SSK	24.502777	25.258831	RPE1 DDA
@PLEESPSTPLAP2QSQD2VNEPCSQPSGDR	38.59694	37.235355	RPE1 DDA
@ASALEEGS2DA2QELEISEH1K	33.22731	35.269646	RPE1 DDA
@NEDET2ADLVETINENVIEDNK	91.045654	83.09585	RPE1 DDA
@ERLTADPGGS2ET2SQVLENHTK	9.676674	11.994957	RPE1 DDA
@IED2EPHIPLIDDTDAEDDAPTK	64.87161	66.45495	RPE1 DDA
@TNPEDIYPSNPTDDDVSSG2SSER	31.333069	29.698948	RPE1 DDA
@SN2TSS1SSGLPEQDR	-12.583	-12.797427	RPE1 DDA
@EGVIEPDTDAPQE1GDENAEITEEMMDQANDK	65.93541	63.132435	RPE1 DDA
@SFENVSVESVD2SSEK	32.059586	30.694483	RPE1 DDA
@TEQELPRPQ2PSDLD2LDGR2LNDDGSSDPR	43.59343	47.22382	RPE1 DDA
@3PHYGSQ3PLHDGSR	-14.369492	-15.355472	RPE1 DDA
@ATAQPPAPLSPDSGSPSPD2GSA2PVEEEDVGSSEK	38.735657	40.595192	RPE1 DDA
@RNSN2PP2PSS1NQR	-38.250057	-40.65335	RPE1 DDA
@PLAGTDD2VV2EDRLNETEL3DLEGQQESPPK	75.09526	70.84778	RPE1 DDA
@GGQGDPAVPTQQPADPS3PEQQN2PSG2EQFVRR	28.257553	30.387798	RPE1 DDA
@2QSEPSEQDGVLDLSTK	43.721756	45.09189	RPE1 DDA
@1GSDGESDQASGTSSDEVQ2PTGVCLR	24.14003	24.786633	RPE1 DDA
@VEAAEIVEGED2AYSVR	46.19438	44.612698	RPE1 DDA
@HDSIPAADTFEDL2DVEGGG2EPTQR	67.315506	66.08209	RPE1 DDA
*2ADGAEADGSTQVTVEEPVQQPSVVDR	47.622467	48.519325	RPE1 DDA
@VDSSTNS2PSPQQSESL2PAHTSDFR	21.763382	20.904308	RPE1 DDA
@DD2DDDGGGWI3PSNIK	61.514282	64.719376	RPE1 DDA
@AASPVLQEDIDIEGVQ2EGQDNGAEDSGDTEDELRR	60.934128	61.478333	RPE1 DDA
@LREQGTESRS23PLPTI2SSAENTR	16.586945	20.915882	RPE1 DDA
*ADMEDLFGSDAD2EAER	104.8221	101.912865	RPE1 DDA
@AASPVLQEDIDIEGVQ2EGQDNGAED2GDTEDELRR	63.71869	69.48408	RPE1 DDA
@2PSSDSWTCADTSTERR	2.1943436	3.3425155	RPE1 DDA
@NIVVDDITEQKPEPQDDGK2TE2DVK	33.144867	33.677128	RPE1 DDA
@EN3DEVFPDEQL2DGENGIPVGVSPDK	89.45792	82.91391	RPE1 DDA
@VVEDDSSEN2SESG2LEVVDSSGEIIHR	45.362015	54.95995	RPE1 DDA
@AN2TSD2VFTE3PSPVLK	67.64525	70.39268	RPE1 DDA
@TGSNI2GAS2DISLDEQYK	41.591843	42.33965	RPE1 DDA
@ETSETTAMLQDEDIS2DGDEDAIVEVTPK	79.28438	74.309494	RPE1 DDA
@AGAEEGGQGQAAGGQQVAEQGPEPAEDGGHLASEPEVQPSDRSPLEH22PEK	25.1689	25.183449	RPE1 DDA
@VEGSPTEEANLPTELQDN2L2PAA2EAGEK	60.78148	59.279236	RPE1 DDA
@TEPAAEAEAA2GP2E2PSPPAAEELPGSHAEPPVPAQGEAPGEQAR	46.186234	46.760406	RPE1 DDA
@YLTYDPNYNYDDEDEDENA1DADGGDDDDQG2DDEY2DDDDMSWK	85.62442	83.25316	RPE1 DDA
@NLSTATK	-48.608322	-47.138664	RPE1 DDA
@DTTIINH2R	-17.615921	-17.960882	RPE1 DDA
@SALSPSK2PAK	-34.65497	-35.564987	RPE1 DDA
@STTAH2WQR	-30.847473	-31.001312	RPE1 DDA
@R11DS2PVR	-54.35477	-50.04223	RPE1 DDA
@TLESQVK	-28.128021	-31.835459	RPE1 DDA
@GINESYK	-27.261261	-28.048382	RPE1 DDA
@VSGYSTCH2R	-41.14709	-41.87793	RPE1 DDA
@G2PSPASVSSGRK	-35.87056	-39.55051	RPE1 DDA
@RAAVAASSSS	-53.34171	-50.348495	RPE1 DDA
@2R2FDYNYR	17.830566	19.30073	RPE1 DDA
@KW2TSTK	-36.96052	-36.331886	RPE1 DDA
@S2YAGSLR	-5.5298767	-5.9115386	RPE1 DDA
@ASFNNPDR	-27.885284	-27.568958	RPE1 DDA
*S3SSLRR	-22.47895	-29.81898	RPE1 DDA
@NN3WPNR	-7.4434967	-7.5661287	RPE1 DDA
@DAP2PKPRL2PR	-8.92392	-9.65141	RPE1 DDA
@2PGAAGLTSR	-12.001312	-13.391004	RPE1 DDA
@AR2W2PPPEVSR	22.097519	18.751518	RPE1 DDA
@FSTYT2DK	-8.894768	-11.387091	RPE1 DDA
@TI2QSSSLK	-11.929192	-12.361227	RPE1 DDA
@TVYNNNSSR	-49.47683	-47.432137	RPE1 DDA
@2QEADVQDWEFR	59.386368	60.916664	RPE1 DDA
@EDEI2PPPPNPVVK	31.159729	30.679483	RPE1 DDA
@DGGAWGTEQR	-11.435547	-12.258313	RPE1 DDA
@CAAPRPPS2SPEQR	-24.226112	-26.176579	RPE1 DDA
@DAR2P2PAHIVSNK	-7.0470657	-7.639941	RPE1 DDA
@LQGATCNNNK	-54.37102	-51.79447	RPE1 DDA
@TPL2P2P1K	-2.6387634	-6.494998	RPE1 DDA
@TVGGSFRD2K	-25.275833	-25.425186	RPE1 DDA
@GGWDHGDTQ2IQSSR	-6.4265823	-6.320906	RPE1 DDA
@RPHGSTL2VSA2PEK	-9.182663	-13.640984	RPE1 DDA
@LPI2ASH2SK	-7.280533	-8.1345005	RPE1 DDA
@SR32PAPWK	3.0959396	1.2170624	RPE1 DDA
@2PRI3PPAAK	-1.5040894	-0.13594513	RPE1 DDA
@3LDR2GDLGDMEPLK	51.47795	49.924435	RPE1 DDA
@TK3VL2LFDEEEDK	82.266205	91.04219	RPE1 DDA
@VQA1QI2SEK	-27.195145	-26.66275	RPE1 DDA
@EQQLL23LK	41.415817	41.854794	RPE1 DDA
@RA22ASVPAVGASAEGTR	6.7077255	4.9458375	RPE1 DDA
@GQDVVQEWQET2PTR	36.902557	35.624542	RPE1 DDA
@GSLGSSG2FS2QHGSPSK	-8.7462845	-7.2199936	RPE1 DDA
@NI2PGLQNGEK	-1.0905762	-1.834224	RPE1 DDA
@GPSACA2HSSLVS2IEK	14.022629	18.801823	RPE1 DDA
*AALHT3PD2PAAQLER	45.708496	42.946037	RPE1 DDA
@2LLDASEEAIK	48.193924	49.384655	RPE1 DDA
@SS2SSQE2LNRPFSSK	8.928032	8.701117	RPE1 DDA
@2FEVEEVETPNSTPPR	44.419434	44.74765	RPE1 DDA
@REF2GGSYSAK	-17.107147	-17.880707	RPE1 DDA
@GRL3P2PDIIVL2DNEA2SPR	82.28319	67.25827	RPE1 DDA
@SH2QA2LAGPGPVDPSNR	9.068703	11.089358	RPE1 DDA
@2QVEDPLPPVF2G3PK	97.96594	94.66665	RPE1 DDA
@RD2GVGSGLEAQESWER	28.464798	29.861786	RPE1 DDA
@VQSLEGEKL2PK2DI2PL3PR	46.855713	46.149418	RPE1 DDA
@SP2FGGASEASAR	3.7440414	2.2287948	RPE1 DDA
@VRAS2RV2GSFPEDSSK	-3.8379288	-4.637709	RPE1 DDA
@DRKT2AVS2PLLDQQR	11.055382	10.064308	RPE1 DDA
@GLLYD2DEEDEERPAR	26.325974	24.983541	RPE1 DDA
@IFDPQNPDENE	21.8181	20.489277	RPE1 DDA
@TNTLAVTGGEDDK	-7.3737793	-7.9150023	RPE1 DDA
@TR2IGSAVDQGNE2IVAK	19.898178	20.364851	RPE1 DDA
@KA22P2PLTIGTPESQR	30.686218	29.706516	RPE1 DDA
@PL2PDSRA2SLSESSPPK	11.638741	14.18371	RPE1 DDA
@TGEP2PPHDILHEPPDVV2DDEK	43.189423	47.066734	RPE1 DDA
@QQDLHLE2PQRQPEY2PESPR	18.783218	19.524963	RPE1 DDA
@TL2S2SMDLSR	25.923752	33.91322	RPE1 DDA
@3RSWDSS2PVDRPEPEAASPTTR	11.366936	11.593844	RPE1 DDA
*ATTATMATSG2AR	5.2098007	4.2741942	RPE1 DDA
@2DK2PDLAPTPAPQSTPR	10.59343	9.087172	RPE1 DDA
@TL2SS21DLSR	-1.3913498	-1.0477585	RPE1 DDA
@E2SDDDTPFDGSNYLADK	54.11447	56.147614	RPE1 DDA
@NDDISELEDL2ELEDLK	106.214096	101.853226	RPE1 DDA
@2IS2VNVDELR	54.49826	53.00183	RPE1 DDA
@EDGLLPKPL22GGEEEEK	61.824844	53.19937	RPE1 DDA
@RL2P2ASPPRR	-21.946968	-24.597288	RPE1 DDA
@HVTLPS2PR2N3P1GDK	-2.7031784	-3.7503448	RPE1 DDA
@2GPSPT3PQPLR	13.8131485	12.474881	RPE1 DDA
@DEL22QLTEHEYLPSNSSTEHDR	43.993927	39.659737	RPE1 DDA
@EG2IETLSNSSGSTSG2IPR	33.02237	31.968098	RPE1 DDA
@L2VPT2DEEDEVPAPKPR	32.236237	32.880775	RPE1 DDA
@AE2LQQEVEALK	58.802963	56.68988	RPE1 DDA
@PAASIASGGSN2SNK	-27.746124	-28.471874	RPE1 DDA
@YEYDPDI2PPR	39.238205	39.992672	RPE1 DDA
*A2GV3VNDEVIK	55.984314	50.90641	RPE1 DDA
@AGQSAAGAAPGGGVDTR	-25.5663	-26.197046	RPE1 DDA
@QQL2P2PGQEAGILPETEK	50.168564	52.738525	RPE1 DDA
@NL2NEEMIQAADELEEMK	104.75891	95.741776	RPE1 DDA
@LIPG2NLD2EPR	45.215134	38.737892	RPE1 DDA
*1DRNP2PPPPGR	-20.890305	-21.867914	RPE1 DDA
@SG3PPRQG2IT2PQANEQSVTPQRR	0.3440857	1.1557144	RPE1 DDA
@2NS22FVLSHR	29.551514	43.15652	RPE1 DDA
@EEL122DLEETAGSTSIPK	45.796097	43.656822	RPE1 DDA
@SILLE2DNEDEK	36.427032	26.933004	RPE1 DDA
@YTAGSA2PTP3FK	14.986198	18.632544	RPE1 DDA
@ENS3IPDQRTPVA2TH2ISSAATPDR	17.33731	20.242584	RPE1 DDA
@LQSIGTENTEENR	-10.984116	-12.24943	RPE1 DDA
@TSPADHGG2VG2ESGGSAVDSVAGEHSVSGR	9.730789	8.768814	RPE1 DDA
@QLP2PEPCEIQK	21.235733	21.071554	RPE1 DDA
@LGAVDESLSEETQK	14.384552	15.197451	RPE1 DDA
@Y1NSDTT2PELR	-3.0081863	-4.5869966	RPE1 DDA
@R3G2NISGASSDISLDEQYK	34.091415	35.54282	RPE1 DDA
@TL2QGESQT2EHELFLDTK	54.93924	55.47207	RPE1 DDA
@RG3GQ2DD2DIWDDTALIK	102.0867	92.12661	RPE1 DDA
@AVD222EEIEVEVPVVDRR	74.50464	69.85415	RPE1 DDA
@NSLE2I2SIDREL2PEGPGK	85.28612	71.02884	RPE1 DDA
@RKV2SS2PQSGCP2PTIPAGK	-4.2457657	-2.605493	RPE1 DDA
@GTELDDGIQADSGPINDTDANPR	33.689835	34.361366	RPE1 DDA
@ECSEA1EVET2VISID2PQK	51.51967	62.137093	RPE1 DDA
@VEGSPTEEANLPTELQDN2L2PAASEAGEK	55.651	57.67063	RPE1 DDA
@ELDD2S2ESSDLQLEGPSTLR	66.29617	63.02757	RPE1 DDA
@GQ2TD2LPQTICR	27.303658	28.346394	RPE1 DDA
@2PPEEPPDFCCPK	26.701408	27.521091	RPE1 DDA
@EHYPVS2P2SP2PPAQPGGVSR	17.67183	17.849428	RPE1 DDA
@ST3PTS2PFRATST2PNSQSSK	7.652214	10.9739895	RPE1 DDA
@TLEAEFN2PSPP3PEPGEGPRK	32.329865	33.981102	RPE1 DDA
@DEEQ2EADAG2GPPTPGPTTLGPK	33.372803	28.870132	RPE1 DDA
@AGAVPS2PS3PAPPSAK	0.013908386	1.7601578	RPE1 DDA
@TET2LDTPL2P1SK	25.665375	26.365423	RPE1 DDA
@LDN3PA2PPR2PAEPNDIPIAK	43.293076	45.74958	RPE1 DDA
@AS2PAQCV3PVQTVV	43.8479	51.067005	RPE1 DDA
@TS2PP2SPQHSPALR	-8.47831	-7.999489	RPE1 DDA
@LML2TSEY2Q2PK	46.08812	48.54821	RPE1 DDA
@LQHAVPADDGTTR2P2ID2IQK	13.508659	16.66506	RPE1 DDA
@APPTPPPSTDTAPQPD22LEILPEEEDEGADS	80.94708	71.62368	RPE1 DDA
@GGSYSQAASSDSAQG2DV2LTACKV	31.704102	33.68655	RPE1 DDA
@A1IVPS2PSK3PEEVSTPAEEEK	21.33525	23.423489	RPE1 DDA
@VG2S2SESCAQDLPVLVGEEGEVK	95.02252	89.45199	RPE1 DDA
@VGLSPDSPAGDRN2VG2EG2VGSIR	39.421753	37.92063	RPE1 DDA
@ATAQPPAPLSPD2GSPSPDSGSASPVEEEDVGSSEK	39.352753	37.35625	RPE1 DDA
@RSA2PDDDLGSSNWEAADLGNEER	44.384995	46.246433	RPE1 DDA
@G2RPM21YETGSGQK	-6.2417984	-2.1362014	RPE1 DDA
@SANGGSE2DGEENIGWSTVNLDEEK	62.436813	64.3458	RPE1 DDA
@MYLQQDELEEEEDERGP3PPVR	43.771515	44.90786	RPE1 DDA
@EQM1N2SISSGSG2LR	3.6642303	4.395961	RPE1 DDA
*SDQDH21DE1TAVVK	-8.912331	-10.031987	RPE1 DDA
@GPSACASHS2LVS2IEK	14.0757675	15.261156	RPE1 DDA
@SRSPSQNSQQSFDSS2PP3PQCHK	-10.388123	-11.30665	RPE1 DDA
@DAPCSASSEL2GPS3PLHTS2PVQGK	23.165314	27.940125	RPE1 DDA
@LP2SS2EMGSQDGSPLR	33.46457	33.33624	RPE1 DDA
@YETEESSVAGLS2PELK	41.165512	40.578423	RPE1 DDA
@DNSI2PE2DVDTAS3ISLVTGETER	98.686905	85.3596	RPE1 DDA
@GGGS2QAETELLIPDEAGR	64.92699	60.96455	RPE1 DDA
@LL2DPEL2ATE2PLADK	90.74962	81.43694	RPE1 DDA
@EDKSP2EE2APTTSPESVSGSVPSSGSSGR	8.55201	8.777468	RPE1 DDA
@VVEDDS2ENS2ESGSLEVVDSSGEIIHR	54.6985	58.644634	RPE1 DDA
@ST2YQEL2EELVQVVENSELADEQDK	137.5757	120.22978	RPE1 DDA
@RG23ASQYDNVPGPELDSGA2VEEALER	87.69379	77.56423	RPE1 DDA
@GP2PS2PTPPAAAAPAEQAPR	18.425453	16.462309	RPE1 DDA
@AG2IS3LD2LDFARY2DDGNRETDEK	76.39636	68.06328	RPE1 DDA
@A2I2LTDDEVDDEEETIEEEEANEGVVDHQTELSNLAK	96.90102	89.050575	RPE1 DDA
@NGAVLIADESDPAE2ME2LV	111.65109	100.60885	RPE1 DDA
@TS2TC2NE2LSVGGTSVTPR	33.96518	32.891518	RPE1 DDA
@NPEDK2PQL2LSPRPA2PK	19.642479	19.014416	RPE1 DDA
@SPAYTPQNLD2ESESGSSIAEK	32.138077	26.706604	RPE1 DDA
@NGSPSLGRD2PDT1LASPQEEGEGPSSTTESSER	16.317604	20.082798	RPE1 DDA
@AAEDDSA2PPGAASDAEPGDEERPGLQVDCVVCGDK	43.90834	42.75416	RPE1 DDA
@LQL2DEE2VFEEAL12PDTR	95.54222	100.70249	RPE1 DDA
@AIPV2PSAVEEDEDEDGHTVVATAR	45.0791	42.57288	RPE1 DDA
@SEVQQPVHPK	-37.8182	-39.899704	RPE1 DDA
@RI2QSQPVR	-33.5625	-33.852535	RPE1 DDA
@AAPAVQTK	-45.08995	-45.760246	RPE1 DDA
@AQDSVLR	-21.893883	-22.376455	RPE1 DDA
@TTSR2PVLSR	-28.054832	-27.427979	RPE1 DDA
@PSRPGYP2PR	-23.36782	-22.246496	RPE1 DDA
@RAPV3PSSASR	-31.693504	-35.92788	RPE1 DDA
@LPEGDLGK	-8.1959	-6.5453796	RPE1 DDA
@AELEIQK	-5.642151	-8.047	RPE1 DDA
@ADVGRL2PEVK	2.515274	2.410904	RPE1 DDA
@R2LSGSSPCPK	-32.791824	-35.684628	RPE1 DDA
@PQTQGLAK	-40.12793	-39.337852	RPE1 DDA
@SP2KL2HISR	-16.726112	-13.946269	RPE1 DDA
@SPAPGAPTR	-37.49335	-39.68461	RPE1 DDA
@ETSNLYK	-27.20462	-27.438354	RPE1 DDA
@GYYDNPK	-25.847313	-26.658386	RPE1 DDA
@EWVAPEK	-2.8381119	1.970752	RPE1 DDA
@ER2PDSFSMR	1.3639603	3.8644454	RPE1 DDA
@2SHDLLK	-13.905472	-14.406428	RPE1 DDA
@TMMVDER	-10.74366	-11.563879	RPE1 DDA
@TCSTTALK	-36.1936	-37.313232	RPE1 DDA
@HVDSL2QRSPK	-43.33471	-40.002228	RPE1 DDA
@2PGPIVSR	-5.787697	-5.4626403	RPE1 DDA
@QPASQLQK	-41.00082	-41.168797	RPE1 DDA
@RAS2PFR	-32.073715	-33.37462	RPE1 DDA
@SHISDQ2PLSSK	-18.461098	-18.671505	RPE1 DDA
@NGLPG2RPGSPER	-17.394554	-15.413175	RPE1 DDA
@DSLID2LT	56.306854	73.895836	RPE1 DDA
@2LENVYR	11.757431	10.88751	RPE1 DDA
@QEVISTSSK	-27.96595	-32.690704	RPE1 DDA
@DF2PEALK	39.079514	36.396755	RPE1 DDA
@KF2NQYK	-29.3703	-27.072369	RPE1 DDA
@YYGGGSEGGR	-37.27203	-39.69081	RPE1 DDA
@ANWEAQQR	-21.718391	-23.167292	RPE1 DDA
@GTVDCVQAR	-28.703705	-29.494247	RPE1 DDA
@SQGAEGALTGK	-22.158707	-25.677723	RPE1 DDA
@SSYTRL2K	-27.311775	-27.608099	RPE1 DDA
@QYAENYTRP2SR	-16.271545	-17.042217	RPE1 DDA
@RSSPPSAGN2PSSLK	-25.460098	-24.357533	RPE1 DDA
@TE2PGIPVR	12.603798	13.890303	RPE1 DDA
@2PSPYYSR	-8.975311	-10.319586	RPE1 DDA
@2GQGTAALPR	-5.5891647	-8.603979	RPE1 DDA
@2LEEMSLR	29.663986	37.242405	RPE1 DDA
@2LEE1SLR	3.5464935	1.2401886	RPE1 DDA
@SDISPL3PR	21.340302	19.188316	RPE1 DDA
@RQACTAQ3PEPLR	-13.300484	-14.1699095	RPE1 DDA
@TGVPS3ASVGK	-6.1009674	-10.600809	RPE1 DDA
@SD2LL2FR	81.271835	75.45845	RPE1 DDA
@IQQN3FTR	-12.117126	-10.84434	RPE1 DDA
@TSQVGAASAPAK	-36.56087	-38.09495	RPE1 DDA
@KLEA1TN2K	-51.74532	-48.666355	RPE1 DDA
@LRL2P2PT2QRSR	4.6871033	3.0287108	RPE1 DDA
@DK2D2DTEGLLFSR	51.961487	57.10851	RPE1 DDA
@WE2QQDVSQTTVSR	7.995117	8.315846	RPE1 DDA
@ISNVG2N2AR	2.034317	-24.92883	RPE1 DDA
@SSSSSQE2LNRPLSAK	-9.41909	-9.774478	RPE1 DDA
@QTEPV2PVLK	18.89833	21.096905	RPE1 DDA
@T2TDRH2LSLDDIR	33.30159	29.290379	RPE1 DDA
@AL2MTHG2VK	1.5730972	-1.5268066	RPE1 DDA
@TF2VY2SSR	22.79631	27.681707	RPE1 DDA
@TETLASLEDTK	25.015198	23.059042	RPE1 DDA
@RSQWE2P2PTPSYR	13.082314	13.138266	RPE1 DDA
@D2PTLSNSGIR	7.2490845	6.6254244	RPE1 DDA
@D2PPTPT1YK	-6.4135513	-3.4440856	RPE1 DDA
@PAPPPQSQ2PEVEQLGR	19.703064	19.655743	RPE1 DDA
@LV2RS2SVL2LEGSEK	31.705917	46.270992	RPE1 DDA
@DSLI3PHV2R	29.394775	22.099476	RPE1 DDA
@YFQ2P2RSR	-16.67971	-14.177919	RPE1 DDA
@R2PASPSCP2PVPQRR	-19.557777	-20.858707	RPE1 DDA
*MED2PLPDLR	66.691315	76.56242	RPE1 DDA
@GPAS3PTY2PAPTQPAPR	8.386696	10.723021	RPE1 DDA
@2PLIESTANMDNNQSQK	19.224167	18.253366	RPE1 DDA
@GMSNN3PQLNR	-9.812035	-9.616315	RPE1 DDA
@EIEELQSQAQAL2QEGK	26.2846	32.412502	RPE1 DDA
@A2ATSATLELDR	23.6212	26.072144	RPE1 DDA
@GN2RPGTPSAEGGSTSSTLR	-13.934196	-17.031849	RPE1 DDA
@II4DSDSE2EETLQVK	40.751953	44.109367	RPE1 DDA
@DGIEPMWEDEK	48.93959	46.3414	RPE1 DDA
@GIGLDE2ELD2EAELMR	95.8309	89.36897	RPE1 DDA
@VRGGAPDP2PGATATPGAPAQPS2PDAR	4.809799	4.5599213	RPE1 DDA
@SQSSHSYDD23LPLIDR	46.939163	49.855072	RPE1 DDA
@HD2GG2LPLTPR	21.074287	23.793428	RPE1 DDA
@G3GQ2DDSDIWDDTALIK	111.33751	98.797066	RPE1 DDA
@EYP2PPP2PLR	27.4971	33.21707	RPE1 DDA
@AN2TSDSVF3ETP2PVLK	60.611893	72.16522	RPE1 DDA
@ANSTSD2VF3ETP2PVLK	58.867584	69.36951	RPE1 DDA
@TSGAPG2PQ3PPERHD2GGSLPLTPR	28.5849	28.148403	RPE1 DDA
@YSEPRPWS2TD2DSSLR	29.350891	38.54357	RPE1 DDA
@S2LE3LEDIEENAPLRR	67.71971	71.463455	RPE1 DDA
@SCSIDR2PGAGSLG2PASQR	3.5483932	4.110507	RPE1 DDA
@TSVATQCDPEEIIVL2DSD	66.992615	72.720604	RPE1 DDA
@QGSITSPQANEQSV3PQRR	-9.763741	-7.7899003	RPE1 DDA
@EPV2PMELTGPEDGAASSGAGR	39.316162	48.52979	RPE1 DDA
@TGDLGIPPNPEDR2P2PEPIYNSEGK	48.061188	51.119972	RPE1 DDA
@VQ3LEELEELGK	69.483795	71.47801	RPE1 DDA
@2APA2PNHAGVLSAHSSGAQ3PESL2R	22.7938	24.657526	RPE1 DDA
@HSNLIE2QENSKL2QEFH2LEDK	60.72661	62.360207	RPE1 DDA
@RAP2TSP2FEGTQETYTVAHEENVR	29.309067	28.963032	RPE1 DDA
@2D2DTEGLLFSR	66.90491	75.611496	RPE1 DDA
@DVSGPMPDSY2PR	22.171646	24.439148	RPE1 DDA
@S2GES2PSEHSSSGVSTPCLK	7.6652985	8.041463	RPE1 DDA
@DDPFTQPDQSTPS2FD2LK	57.19841	66.68593	RPE1 DDA
@LD2SP2VSSTLAAK	24.130371	24.916983	RPE1 DDA
@QQPQPSQTE2PQEAQIIQAK	21.040588	22.91442	RPE1 DDA
@EEG2FQSCSFCK	14.114365	15.942798	RPE1 DDA
@NVR2DI2DQEEDEESEGCPVSINLSK	49.661377	46.926365	RPE1 DDA
@RE2ESE2DE3PPAAPQLIK	39.40715	43.81794	RPE1 DDA
@EAELQQLRD2LDENEATMCQAYEER	56.003876	63.068848	RPE1 DDA
@SLHGEF2ASDS2LTDIQETR	44.26712	48.726326	RPE1 DDA
@RGS12YLAAVEEEVEESSVK2DNGDEK	71.22418	80.54625	RPE1 DDA
@ELDD2SSESSDLQLEGPSTLR	47.89537	54.15972	RPE1 DDA
@RG2GDT2SLIDPDT2LSELR	59.84059	72.004555	RPE1 DDA
@DDDVV2LS2LDLK	73.73189	91.57037	RPE1 DDA
@SL4ASSPGGVYA3R	16.772995	25.228476	RPE1 DDA
@2AGQGEVLVYVEDPAGHQEEAK	53.171844	49.208485	RPE1 DDA
@LTPLPEDNSMNVDQDGDP2DR	36.203293	42.601746	RPE1 DDA
@ANGLPAGPEPA2EPG2PYPEGPR	33.988266	38.514412	RPE1 DDA
@GSSPTPPC2PVQPSK	-7.624939	-7.9396987	RPE1 DDA
@SPVDSLSSSSSSYDG2DREDPR	10.60878	7.5826964	RPE1 DDA
@FIEFED2QEQEK	40.84848	40.095753	RPE1 DDA
@DEEQSEADAG2GPPTPGPTTLGPK	22.683998	24.171059	RPE1 DDA
@WK2EEEVE2DDEYLALPAR	64.54132	66.64794	RPE1 DDA
@RTV2QQ2FDGVSLDSSGPEDR	47.197784	40.64884	RPE1 DDA
@SNSQ2DSHDEEVSPTPPNPVVK	16.02407	15.125784	RPE1 DDA
@2PSSL2ANIIS2PK	42.986877	44.555058	RPE1 DDA
@RL2VSESSHTESD2SPPMTVR	15.545059	13.027026	RPE1 DDA
@SDLSS2SG2LSLSHGSS2LEHR	20.58422	24.868155	RPE1 DDA
@PLEESPSTPLAP2QSQDSVNEPCSQPSGDR	31.850082	33.20774	RPE1 DDA
@2RQP2GAGLCDISEGTVVPEDR	41.70125	49.779594	RPE1 DDA
@TPDTSTYCYETAEK	2.229187	0.10294189	RPE1 DDA
@YTPT2PSYSP2SPEYTPT2PK	27.792213	35.633427	RPE1 DDA
@EE2SELEQPFAQDTSSVGPDRK	37.264267	35.34987	RPE1 DDA
@GSLI2TDSGN2LPER	32.271637	39.013454	RPE1 DDA
@3PGPPGLTT3PAPPDK	23.027733	26.754978	RPE1 DDA
@LQPPSPLGPEGSVEE2EAEA2GEEEEGDGTPR	54.431503	52.809734	RPE1 DDA
@2R2IEDDEEGHLICQSGDVLR	50.938065	44.852592	RPE1 DDA
@APPGAPGPGPGSGAPGSQEEEEEPGLVEGDPGDGAIEDPELEAIK	64.98259	72.11662	RPE1 DDA
*MET3I2EIHVENK	46.542633	44.40841	RPE1 DDA
@RS2SESPSDNQAFQAPGSPEEGVR	16.57576	16.551422	RPE1 DDA
@DTLSNPQ2PQP2PYNSPKPQHK	-4.138153	-4.6400895	RPE1 DDA
@GPSP2PVG2PASVAQSR	12.509636	14.367548	RPE1 DDA
@SAELEFPLDEPD2MGADPGPPDEK	76.615875	86.280655	RPE1 DDA
@TV2GPG3PEPRPA3PGASSVEQLR	29.524445	34.559227	RPE1 DDA
@LGEA2DSELADADKA2VASEVSTTSSTSKPPTGR	30.477356	32.948936	RPE1 DDA
@TQ3PPV2PAPQP3EERLP2SPVYEDAASFK	62.925797	72.41164	RPE1 DDA
@YAWASEVT3EDDAS2LTADNLEK	62.577744	74.36421	RPE1 DDA
@YGVSSVHDMD2VS2R	14.197327	19.289719	RPE1 DDA
@TDCEPVGLEPAVEQ2SAASELAEASSEELAEAPTEAP2PEAR	82.24922	92.07594	RPE1 DDA
@GPTTGEGALDLSDVHSPPK2PEGK32AQT3PSK	27.465508	30.871618	RPE1 DDA
@PLAGTDDSVVSEDRLNETEL3DLEGQQE2PPK	58.100235	68.331825	RPE1 DDA
@TQQ2PISNG2PELGIK	29.922623	39.19009	RPE1 DDA
@MKPIEEGAEDDDDVFEPA2PNTLK	50.70369	50.841774	RPE1 DDA
@IE2DVQEP3EPEDDLDIMLGNKK	92.51796	88.33573	RPE1 DDA
@GGQGDPAVPTQQPADPS3PEQQN2PSGSEQFVRR	26.48175	26.168194	RPE1 DDA
@DNSISPESDVDTA2TI2LVTGETER	67.17386	82.8056	RPE1 DDA
@PATTSEGGATSP3SPSY2PPDTSPANR	12.680962	13.524762	RPE1 DDA
@GGLLTSEED2GFST2PK	45.37184	57.24636	RPE1 DDA
@HDSIPAADTFEDL2DVEGGGSEPTQR	56.307037	60.16935	RPE1 DDA
@NLA32ADTPPSTVPGTGK	18.923462	21.321898	RPE1 DDA
@TEVSEPVVTQP2PSVSQPSTSQSEEK	17.275932	23.68109	RPE1 DDA
@SR2PSQNSQQSFDS2SPPTPQCHK	-7.6770096	-8.492189	RPE1 DDA
@DSGSDTA2AIIPSTTPSVD2DDESVVK	66.88504	60.345867	RPE1 DDA
@DDFLDLAE2PNA2DTECSDEIPLK	80.40854	112.68001	RPE1 DDA
@TGSVQ3PPDLESSEEVDAAEGAPEVVGPK	57.37178	60.137917	RPE1 DDA
@2QI2FDNL3PSG3LGK	60.149124	63.108734	RPE1 DDA
@TTPSDLDSTGN2LNEPEEPSEIPERRD2GVGASLTR	38.9404	42.81538	RPE1 DDA
@EDK2PSEESAPTTSPESVSGSVPSSGSSGR	5.382004	5.7134676	RPE1 DDA
@FVSDEHYDENEDDLVSHVDG2VI2R	48.16382	49.98767	RPE1 DDA
@EDS3LALAVGSESPLA3PA2PSAAPEPEK	65.49678	84.49489	RPE1 DDA
@LAEAP2PAP3P2PTPVEDLGPQTSTSPGR	46.471436	54.054665	RPE1 DDA
@GTGQ2DD2DIWDDTALIK	111.37689	99.38041	RPE1 DDA
@EPVPQPLPSDDTRVEN1DI2DEEEGGAPPPG2PQVLEEDEAELELQK	70.23532	85.74342	RPE1 DDA
@2ESQCDEDGMTSSLSESLK	39.597	45.90749	RPE1 DDA
@SGEDE2QEDVLMDEAPSNL2QASTLQANR	58.835953	66.627266	RPE1 DDA
@RNSVDTATSSSLS3PSEPL2PTS2LGEERN	31.004837	39.118214	RPE1 DDA
@NV23G2AENEEKSEVQAIIESTPELDMDK	79.94972	107.450096	RPE1 DDA
@RS3GVSFWTQDSDENEQEQQ2DTEEGSNK	38.212616	45.525543	RPE1 DDA
@TR2WDYIEGQDETLENVNSG3PIPDSNGEK	54.769806	62.930946	RPE1 DDA
@RG2GD3S2LIDPDTSLSELR	66.04263	81.04593	RPE1 DDA
@S2SQR2P2PGPNHTSNSSNASNATVVPQNSSAR	-7.3227615	-7.9407043	RPE1 DDA
@KAEEAGASAAACEAPSAAGPGAPPEQEAAPAEEPAAAAASSACAAPSQEAQPECSPEAPPAEAAE	37.719803	39.824936	RPE1 DDA
@CSD2QSWEDIAPEIEPCAENR	69.42052	75.906296	RPE1 DDA
@HTGMASIDSSAPET3SDS2PTLSR	26.017197	22.21413	RPE1 DDA
@A2RPG3PTSSASTETPTSEQNDVDEDIIDVDEEPVAAEPDYVQPQLR	71.48523	84.135414	RPE1 DDA
@QQDLHLE2PQRQPEYSPE2PR	18.794144	19.663227	RPE1 DDA
@PHV12PGNR	-50.39944	-47.338737	RPE1 DDA
@APAAHPEGQLK	-38.55661	-40.079693	RPE1 DDA
@SH2GPAGSFNK	-26.26754	-28.874668	RPE1 DDA
@AI2PSIK	-0.60562897	0.3490799	RPE1 DDA
@LSSQIEK	-28.974106	-31.165325	RPE1 DDA
@QFQNAPK	-35.248436	-36.46006	RPE1 DDA
@YVAEIEK	-9.753914	-11.318733	RPE1 DDA
@SEPRPPI2SPR	-7.32341	-5.694299	RPE1 DDA
@QQELIQK	-21.01184	-22.863354	RPE1 DDA
@SNYNFEK	-11.831688	-12.627498	RPE1 DDA
@NLEQYNK	-25.416931	-24.48481	RPE1 DDA
@S2FFSDR	22.35772	26.56576	RPE1 DDA
@RG22PGSLEIPK	26.416557	27.442575	RPE1 DDA
@IDS3EVIYQPR	32.61641	32.639297	RPE1 DDA
@NNGPSSFSK	-30.59652	-30.696814	RPE1 DDA
@WRL2PGE3PER	27.62239	32.449593	RPE1 DDA
@NAGFTPQER	-15.753487	-14.859468	RPE1 DDA
@TRQP2S2PSSIIR	13.154739	13.347417	RPE1 DDA
@FISDRE2R	-26.214989	-27.945606	RPE1 DDA
@WEQIEGNSK	-7.619919	-8.9676695	RPE1 DDA
@YP2FGDASSHP2SR	17.154419	17.674774	RPE1 DDA
@HSNL2WQ2QTRR	1.2264328	-4.9563093	RPE1 DDA
@LVKP2S2SSGSRSSR	-48.13266	-42.644722	RPE1 DDA
@3SPTVATQTGASATSTR	-9.802963	-11.472084	RPE1 DDA
@EG2FRL2GGGRPAER	7.344452	7.206833	RPE1 DDA
@LVSDANEQYK	-20.253311	-20.375916	RPE1 DDA
@LERPPE3PTVDPTVK	13.984505	14.397664	RPE1 DDA
@3PELPEPSVK	28.410172	25.46251	RPE1 DDA
@DEGSDSHF3LDPPGSK	28.341705	32.652752	RPE1 DDA
@LQQEN2ILR	16.78701	15.88759	RPE1 DDA
@RNGPSS2PF2SPASSR	1.3681335	-2.6067307	RPE1 DDA
@EAAGFLDRS3SS3PVK	25.088089	26.203083	RPE1 DDA
@2APASPVQSPAK	-9.584595	-14.374826	RPE1 DDA
@2SASAPDVDDPEAFPALA	107.6882	94.162125	RPE1 DDA
@GRND2GEENVPLDLTR	32.999603	36.04007	RPE1 DDA
@SSPVNNHH2PGQ3PTLGQPEAR	-3.684082	-3.9790587	RPE1 DDA
@DG2FPSEPGLR	30.815094	33.531136	RPE1 DDA
@PGTGDVCSAPAGR	-25.48983	-25.07658	RPE1 DDA
@TK3V3ESRPL2VPVK	22.11074	23.128471	RPE1 DDA
@MLDAEDIVN3ARPDEK	34.974823	44.022316	RPE1 DDA
@SY2SPDITQAIQEEEK	56.26857	55.331787	RPE1 DDA
@3R2PSP3LGESLAPHK	23.44873	23.023102	RPE1 DDA
@IDI2PS3LRK	20.469147	26.81893	RPE1 DDA
@QQF2PSMTER	14.906059	12.383336	RPE1 DDA
@RSPA2PSCP2PVPQRR	-16.801155	-20.178738	RPE1 DDA
*2DGDYDYLIK	71.24094	76.49541	RPE1 DDA
@KPVTVSPTTPT2PTEGEAS	10.516991	7.653917	RPE1 DDA
@SNV2DAVAQSTR	-4.307762	-2.6096725	RPE1 DDA
@VDPSLMED2DDGPSLPTK	46.734253	49.64676	RPE1 DDA
@RA2QS2LESSTGPPCIR	16.410332	19.227688	RPE1 DDA
@RT2LA2LSESVEMTGER	59.271973	60.679604	RPE1 DDA
@SQ2TTFNPDDMSEPEFK	57.197083	56.996834	RPE1 DDA
@PSVPSADSETPLTQDRPG2PSGSEDK	18.586914	17.520283	RPE1 DDA
@EVDFHS2SQMP2PEPMK	30.792374	36.223846	RPE1 DDA
@G2NR2SLMDTADGVPVSSR	26.41851	31.145834	RPE1 DDA
@LL2SNEDDANILS2PTDR	70.63362	61.477406	RPE1 DDA
@GFGEY2R2PTF	57.57892	60.752117	RPE1 DDA
@YVSG22PDLVTR	28.514053	26.487171	RPE1 DDA
@AV2MHEVNTEVTENDPVSK	32.84912	27.706732	RPE1 DDA
@ST2SSSDTMSTFK	9.200554	11.253677	RPE1 DDA
@SV2PESND2ISEELNHFK	60.71321	66.05867	RPE1 DDA
*1EGGLADGEPDR3SLLGDSK	44.02574	43.605553	RPE1 DDA
@VSEEQTQPP2PAGAGMSTAMGR2P2PK	29.514465	28.70869	RPE1 DDA
@2LDDLESATVSDGELTGADLK	74.41089	76.75944	RPE1 DDA
@S3ELVL2PDMPR	62.860153	64.957275	RPE1 DDA
@LS2LSL2PANHENQPSEGER	24.410599	27.024632	RPE1 DDA
@GHNEGNQSLISAEPIVV22DEEGPVEHK	47.39714	50.652138	RPE1 DDA
@WSDQGPAQT2RRP2QGPPAR	-6.828041	-7.3888626	RPE1 DDA
@TTPLRRPTETNPVT2N2DEECNETVK	6.84626	5.780345	RPE1 DDA
@VHSP2GALEECYVTEIDQDK	60.7106	51.859425	RPE1 DDA
@SLESLADGG2A2PIK	48.716522	48.25862	RPE1 DDA
@SASSYSDIEEIATPDSSAPS2PK	49.522507	51.305004	RPE1 DDA
@EFAPA3PP2TPHNSSVGSLSENEQNTIEK	37.684357	43.42727	RPE1 DDA
@QAPPHIELSN22PDPMAEAER	48.674713	48.572327	RPE1 DDA
@LADMEH22GESSFESTGTGLSR	33.23468	35.597603	RPE1 DDA
@SDLS22SG2LSLSHGSSSLEHR	26.852905	27.293781	RPE1 DDA
@TPEDGDYSYEIIEK	38.980774	37.227695	RPE1 DDA
@GT3PDNL2WMEQK	59.706894	56.549347	RPE1 DDA
*AM22GG2GGGVPEQEDSVLFRR	75.68083	73.28314	RPE1 DDA
@GTAMPGEEVLE22QEALHVTER	52.513824	49.18697	RPE1 DDA
@YETPSDAIEVI2PAS2PAPPQEK	58.965378	59.05941	RPE1 DDA
@FMEQSR2PSV2PSK	-1.5482941	-3.4992783	RPE1 DDA
@T2FSVG2DDELGPIR	78.18335	77.658424	RPE1 DDA
@ASVLDT2MSAGSG2PSK	23.36509	29.67844	RPE1 DDA
@SQ2PVHLRRPQ2PGASP2QAER	-3.4208298	-3.8140488	RPE1 DDA
@EIPFNEDPNPNTHS2GP23PLK	48.20633	49.628677	RPE1 DDA
@GTEP2PGG3PQP2RPVSPAGPPEGVPEEAQPPR	37.94522	35.69831	RPE1 DDA
*AAAAAAAGD2DSWDADAF2VEDPVR	86.06201	100.621254	RPE1 DDA
@ECTNILEGDESD2L3DYDIVGGK	79.88101	83.95357	RPE1 DDA
@ILENSED22PECLF	84.44777	99.77031	RPE1 DDA
@ASEGA2SE2LLSVPGQK	42.468582	43.59227	RPE1 DDA
@EEVVTVETWQEG2LK	61.061874	60.306446	RPE1 DDA
@NAAAPAASSGSGTS3PLIP2PKPEPEK	32.14879	27.308197	RPE1 DDA
@QAEDTISNA2SQLSSPPT2PQSSPR	20.50499	21.688423	RPE1 DDA
@PDAED2DGSIASWELR	62.97725	64.78318	RPE1 DDA
@SH2GT2PDNTAPPPPPPRPQPSHSR	-17.357704	-18.7436	RPE1 DDA
@CCQLKPGGD22SSLDSSVTSSSDIK	22.999641	28.436626	RPE1 DDA
@EDVSTLIGDDLASCKDE3DE2SKEETEPQVLK	70.52486	72.2194	RPE1 DDA
@LSE2QL2FRR2PTK	22.99247	22.008764	RPE1 DDA
@LVSRS22VL2LEGSEK	33.39189	43.055626	RPE1 DDA
@VTGTEGSSSTLVDYTS3S2TGG2PVRK	26.719078	29.861301	RPE1 DDA
@TL2PTPASATAPTSQGIP3SDEE2TPK	33.15941	38.860096	RPE1 DDA
*MEIAPQEAPPVPGADGDIEEAPAEAG2PSPA2PPADGR	81.50362	98.75374	RPE1 DDA
@IEEAPEATPQPSQPGPSSPISLSAEEENAEGEV2RAN3PDSDITEK	56.78784	59.23069	RPE1 DDA
@EAFEEMEGT2PS2PPPSGVR2PPGLAK	51.41812	54.74518	RPE1 DDA
@GYY2PYSV2GSGSTAG2R	28.4337	37.5785	RPE1 DDA
@ANNSQEPSPQLAS2VASTR	15.66185	11.740735	RPE1 DDA
@TDEPVPGASSATAAL2PQEK	28.390823	27.189768	RPE1 DDA
@VGGLGAQGP2G2SEWEDEQSEYSDIRR	46.04004	52.05332	RPE1 DDA
@GVSDSLLFD32DDEELR	83.72009	96.73523	RPE1 DDA
@TSADAQEPA2PVV2PQQSPP3SPHTWR	33.20958	36.825382	RPE1 DDA
@EEI2SPDMCPRPE2PVFGASGQEELAK	54.823074	56.499928	RPE1 DDA
@APPPPI2P3QLSDV2SPR	44.60977	48.94819	RPE1 DDA
@LREPSLSTQNEYNES2ESEV2PTPYK	36.019913	35.46916	RPE1 DDA
@AAGGA3AGSRQP2VETLD2PTGSHVEWCK	36.95668	39.373974	RPE1 DDA
@RA2RPG3PTSSASTETPTSEQNDVDEDIIDVDEEPVAAEPDYVQPQLR	72.47333	76.45362	RPE1 DDA
@RRQFDEE2LE2FS21PDPVDPTTVTK	57.687683	53.63285	RPE1 DDA
@ATTPQLTDV2EDLDQQ2LP2EPEETLSR	76.97868	78.99183	RPE1 DDA
@RGTGQ2DD2DIWDDTALIK	82.07561	82.88346	RPE1 DDA
@RVEELQYMGDESSANSSSDPESNPT2PMAGR	33.116287	35.102123	RPE1 DDA
*ANENHG2PREEASLLSHSPG3SNQSQPCSPK	18.203888	21.010727	RPE1 DDA
@QVLTAPGSAGQPR2EDED2LEEAGSPAPGPCPR	34.55034	32.11935	RPE1 DDA
@KRE2ESE2DETPPAAPQLIK	25.753288	25.121304	RPE1 DDA
@TDALTS2PGRDLPPFEDE2EGLLGTEGPLEEEEDGEELIGDG1ER	86.27113	93.99903	RPE1 DDA
@ASASGSGAQVGGPISSG22AS2VTVTR	22.117912	26.395908	RPE1 DDA
@SYQN2PS2DDGIRPLPEYSTEK	42.30304	42.13966	RPE1 DDA
@AVSETPAVPPV2EDEDDDDDDA3PPPVIAPRPEHTK	43.966156	43.87044	RPE1 DDA
@QAGLVSK	-35.603477	-35.223988	RPE1 DDA
@S2PGIHLER	3.108345	-0.566748	RPE1 DDA
@GSDSLIK	-16.080597	-15.345396	RPE1 DDA
@VSSLAER	-32.26935	-33.136005	RPE1 DDA
@LGSL2AR	-8.07946	-6.822757	RPE1 DDA
@GDHAGVLK	-43.13585	-40.35717	RPE1 DDA
@APGFGDNR	-22.246597	-23.781416	RPE1 DDA
@ALVA3PGK	-6.2469406	-9.542178	RPE1 DDA
@GSGGFGSTGK	-39.223976	-41.189983	RPE1 DDA
@PNI2PSHSRPPGGSDK	-30.696602	-30.082478	RPE1 DDA
@RP2STSVPLGDK	-9.642036	-8.368014	RPE1 DDA
@LARI3PTP2PK	4.4815063	2.7741363	RPE1 DDA
@ASNGDAWVEAHGK	-12.042488	-11.961496	RPE1 DDA
@SGYLSSER	-18.634888	-19.453037	RPE1 DDA
@RIEELNK	-35.080093	-35.776558	RPE1 DDA
@RSN3LDIMDGR	22.14299	22.960264	RPE1 DDA
@QYA2LPR	11.51284	12.415036	RPE1 DDA
@RPD2PTRPTLR	-25.539658	-25.588367	RPE1 DDA
@AQVV2NLK	2.1662064	0.93016815	RPE1 DDA
@SM3SLAQK	-0.52828217	-2.2954483	RPE1 DDA
@RGGSGSHNWG3VK	-31.14701	-32.54261	RPE1 DDA
@2RSRT2PAPWK	-9.891808	-13.408961	RPE1 DDA
@L2PEQEGQLMPR	37.719955	34.692993	RPE1 DDA
@QMVETELK	0.7188721	0.99633944	RPE1 DDA
@PLARPN2R	-40.74186	-41.101402	RPE1 DDA
@2FEDLTDHPVTR	25.697998	28.528503	RPE1 DDA
@2ALPTKTVK	-24.24511	-21.146458	RPE1 DDA
@NS2EASSGDFLDLK	58.38629	63.560303	RPE1 DDA
@SR2TEQRPLLER	-12.981209	-14.243115	RPE1 DDA
@YESLTDPSK	-8.546616	-9.193281	RPE1 DDA
@IRT2TPTGHGASPAK	-46.869488	-45.42466	RPE1 DDA
@VSNLQV2PK	-2.0366821	-4.1597443	RPE1 DDA
@FYD2NTVK	3.7197495	-2.9482987	RPE1 DDA
@2LNLEDYK	39.21129	38.764683	RPE1 DDA
@SD2NASFLR	25.774628	22.674965	RPE1 DDA
@LSQETEALGR	-8.3162155	-7.7409105	RPE1 DDA
@RGLQDGLRS2SN2R	-11.917152	-16.267147	RPE1 DDA
@RPHG2TLSVSA2PEK	-11.70903	-13.79257	RPE1 DDA
@KPAAT2PL2P1ANGGR	-9.254402	-12.1769085	RPE1 DDA
@YVIE2SSH3PELAR	23.285324	26.63301	RPE1 DDA
@RNSNSPP2PSS1NQR	-47.5775	-44.6562	RPE1 DDA
@S2PAELSS2SQHLLR	30.14824	26.626013	RPE1 DDA
@VYSSH2MGAR	-33.86122	-34.508045	RPE1 DDA
@YLA3SQPRPDS2GSH	-10.258621	-6.0948515	RPE1 DDA
@N2GCGYSIHQHQGNK	-38.62487	-39.66975	RPE1 DDA
@AP2DS2LGTPSDGRPELRGPGR	11.465675	11.953425	RPE1 DDA
@RNGPSS2PFSSPA2SR	0.6174545	-1.9706116	RPE1 DDA
@QL2ADSAEAHSLNVNR	11.862083	11.236168	RPE1 DDA
@2TVA2M1HR	-19.360382	-20.876423	RPE1 DDA
@SIQEIQELDK	24.584747	23.974705	RPE1 DDA
@3SSEQAVALPR	17.179504	16.158733	RPE1 DDA
@2PQPVP2PRPQSQPPHSSPSPR	-6.5018234	-7.8657045	RPE1 DDA
@GGDV2PSPYSSS2WRR	16.06678	16.038795	RPE1 DDA
@RLPSSPASP2PKG3PEK	-13.055084	-12.5967	RPE1 DDA
*2DTLTADVIGR	66.560776	65.56191	RPE1 DDA
@SE2VEGFLSPSRCG2R	44.245804	46.829567	RPE1 DDA
@TLLL22DDEF	89.812546	121.453636	RPE1 DDA
@E2PGS2EFFQEAVSHGK	54.086166	60.600147	RPE1 DDA
@VEQALSEVAS2LQ2SAPK	41.734573	42.35546	RPE1 DDA
@LTDPHRAP2D3G2LSPPWDQDR	43.869476	45.237774	RPE1 DDA
@ELESQISELQEDLESER	81.946915	84.17646	RPE1 DDA
@ANST2DSVFTETP2PVLK	55.703537	70.44906	RPE1 DDA
@SSSQSG2GPS2PDSVLRPR	20.72844	19.897726	RPE1 DDA
@2PGPAADGPIDLSK	32.506012	34.265366	RPE1 DDA
@2PG2PPGPELPIETALDDR	85.39279	103.80757	RPE1 DDA
@ILIP2DIE22KS2TRR	49.730453	35.374878	RPE1 DDA
@TSSVLGM2VE2APAVEEEK	64.80728	62.21477	RPE1 DDA
@EEG2LSDTEADAVSGQLPDPTTNPSAGK	52.100204	50.124603	RPE1 DDA
@GSVILDSGHL2TA2SSDDLK	41.950394	45.300766	RPE1 DDA
@EPFTFS2PA2GR	49.666397	51.76841	RPE1 DDA
@NGGLEHVPSSS2IHNGDMEK	1.4963913	3.351216	RPE1 DDA
@QISLAPETLD2SGDV2PGPR	59.178482	64.927536	RPE1 DDA
@PQVAAQSQPQSNVQGQ2PVR	-6.759941	-5.753746	RPE1 DDA
@DFSPSSHH2SPGYDSSPCR	-9.1126175	-8.484909	RPE1 DDA
@SAQ32LDSQEESTGILSVGK	54.76674	59.28661	RPE1 DDA
@2ARSSTPS2PTGTSSSDSGGHHIGWGER	-2.859848	-1.9983871	RPE1 DDA
@KS23V2EDVEATVPMLQR	79.37166	89.66936	RPE1 DDA
@AV2VS2MSEFQR	48.83461	45.7431	RPE1 DDA
@RFPTDYAS32EDEFGSNR	40.506577	42.65112	RPE1 DDA
@APPAPGPA2GG2GEVDELFDVK	82.209595	95.828	RPE1 DDA
@SLGGES2GGT3PVGSFHTEAAR	27.396454	26.220846	RPE1 DDA
@LGSLTPEIVS3PS2PEEEDK	63.841766	60.0407	RPE1 DDA
@2INKLD2PDPFK	45.711044	48.230736	RPE1 DDA
@ECSEAMEVETSVISID2PQK	66.283264	78.01839	RPE1 DDA
@GEIGGL2L2PSPER	60.15532	59.258644	RPE1 DDA
@RTSSTC2NE2LSVGGTSVTPR	18.888939	18.535955	RPE1 DDA
@DNLTLWTSENQGDEGDAGEGEN	64.14174	64.61688	RPE1 DDA
@SPSFGDPQL2PEAR	36.56711	32.64734	RPE1 DDA
@2VA2NQ2EMEFSSLQD1PK	53.78192	58.68277	RPE1 DDA
@SPSR2SWLSTEGGRDSAQ2PK	9.929932	10.694972	RPE1 DDA
@EGL2GDALSSPSAPEPVVGTPDDK	44.886337	52.537	RPE1 DDA
@TT2PEPQESPTLPSTEGQVVNK	28.251724	27.485357	RPE1 DDA
@LQTATME32RSP2PQFAPQK	25.448257	27.131649	RPE1 DDA
@2LEPAENVHGAGGGAFPASQ3PSK	26.578041	26.682346	RPE1 DDA
@DCVGDVTENQICNK	8.882416	8.820711	RPE1 DDA
@QGLAE3ASPVAV2LR	45.88719	48.461113	RPE1 DDA
@EAAVSASDILQE2AIH2PGTVEK	52.789047	55.90503	RPE1 DDA
@HQDGLPYIDD2PS22PHLSSK	54.03012	51.410755	RPE1 DDA
@QLPLEPESP2GQVGPRPAPPQEE2PS2EAK	50.25891	50.60508	RPE1 DDA
@ASPLSSD2PVK3PIK	14.567535	18.032124	RPE1 DDA
@AASDPLLS2V2PAVSK	48.29724	54.13087	RPE1 DDA
@NAPPGGDEPLAE3E2E2EAELAGFSPVVDVK	83.44713	102.972336	RPE1 DDA
@QG2PDQVSPVSEMTST2LYQDK	62.004883	60.659447	RPE1 DDA
@GQGGPGGAAGI2LPA2EK	28.651794	29.700008	RPE1 DDA
@NWV3RTP2SSPPI3PPA2ETK	48.257202	43.79138	RPE1 DDA
@EVLGQQGYIGHGGDPS2EPT2PASTP2TRSPR	24.620056	25.900024	RPE1 DDA
@VQGLLENGDSVT2PEK	30.984695	32.697258	RPE1 DDA
@RAG2SAS2PPSASSSPHPSAAVPAADPADSASGSSNK	4.8205566	4.1450605	RPE1 DDA
@SN2IDGSNVTVTPGPGEQTVDVEPR	39.993057	40.90811	RPE1 DDA
*2LQYGAEETPLAG2YGAAD2FPK	81.901794	99.95565	RPE1 DDA
@DSLRS3PSHG2VSSLNSTGSL2PK	19.495346	22.955126	RPE1 DDA
*AETLPG2GD2GPGTASLGPGVAETGTR	57.505066	63.106873	RPE1 DDA
@LD2SEMDHSENEDYTMSSPLPGK	35.061646	36.808926	RPE1 DDA
@SSLVTVTDWSD32DV	81.11243	98.566124	RPE1 DDA
@TP3PSTPGDTQPNTPAPVPPAEDGIK	33.502167	33.751034	RPE1 DDA
@QEAEDLSLSAPS2PEISPQ2SPRPHRPNNDR	21.80619	23.94108	RPE1 DDA
@SQEELSP2PPLLNP2TPQSTESQPTTGEPATPK	52.29265	57.259422	RPE1 DDA
@PATTSEGGATSPT2PSYSPPDTSPANR	12.096794	11.506418	RPE1 DDA
@GSTTNDPPKQ2PGST2PKPPHTLSR	-15.508186	-14.809988	RPE1 DDA
@DASVFQDE2N12VLDIPSA3PEK	72.92618	69.878075	RPE1 DDA
@SGPEAEGLGSETSPTVDDEEEMLYGDSGSLFSP2K	87.28935	94.67762	RPE1 DDA
@WPEVDDDSIEDLGEVK	73.919464	75.17304	RPE1 DDA
@GLQVDLQ2DGAAAEDIVASEQ2LGQK	77.45804	94.04863	RPE1 DDA
@SPAPGLA2GDRPPSVSSVH2EGDCNR	13.839218	13.30681	RPE1 DDA
@YQEQGGEA2PQRTWEQQQEVVSR	23.33361	24.229374	RPE1 DDA
@TPVSDDAE2TSMFDMR	54.549377	53.86857	RPE1 DDA
@ENSTIPDQR3PVA2THSISSAATPDR	14.485878	13.465111	RPE1 DDA
@AS2PVEELL3MEDEGN2DMLVVTTK	87.70674	110.37041	RPE1 DDA
@SEVTSQSGLSNSSD2LD2STRPPSVTR	22.265457	22.565472	RPE1 DDA
@HQVLLEDPEQEG2AEEEELGVLPCPST2LDGENR	76.42116	84.3799	RPE1 DDA
@NT2SETTMEEELGLVGATADDTEAELIR	109.73221	108.93205	RPE1 DDA
@RTDAL3SSPGRDLPPFEDE2EGLLGTEGPLEEEEDGEELIGDG1ER	80.892944	88.60769	RPE1 DDA
@FVSSF2RRS2VAQED2K	11.988701	11.060206	RPE1 DDA
@YSSSVSEQDSGLDGMPG2PPPSQPDPEHLDK	34.664307	37.596527	RPE1 DDA
@VD2PVIFDLEDLDSETDVSK	98.47981	108.852005	RPE1 DDA
@PFLAPETTSPGDRVETPVGERAP3PV2ASSEVSPESQEDSETPAEEDSGSEQPPNSVLPDK	61.868774	63.52251	RPE1 DDA
@RHSSLPTE2DEDIAPAQQVDIVTEEMPENALP2DEDDKDPNDPYR	71.77321	70.882164	RPE1 DDA
@ELSGTIK	-19.911331	-22.398739	RPE1 DDA
@VAVSDMK	-21.893661	-21.799084	RPE1 DDA
@ANHEEVLAAGK	-28.101128	-29.179733	RPE1 DDA
@VTLSTDK	-27.313225	-28.040655	RPE1 DDA
@GPR3PPITTK	-18.99199	-20.021458	RPE1 DDA
@PSQESLR	47.552536	-35.818993	RPE1 DDA
@LLN2PAK	-18.01841	-17.639147	RPE1 DDA
@SVSEQFK	-20.831383	-19.85394	RPE1 DDA
@KV2IVSK	-25.334549	-25.532566	RPE1 DDA
@PGGSGLTGAK	-36.95982	-36.42194	RPE1 DDA
@2PPTRPVPGHR	-37.953743	-36.962418	RPE1 DDA
@DQILLEK	16.537117	14.985445	RPE1 DDA
@GGAGVGSMTK	-29.901344	-33.944542	RPE1 DDA
@SSELQAIK	-5.1445923	-4.139624	RPE1 DDA
@SCHTGLGR	-51.125893	-50.524296	RPE1 DDA
@RGA2PSRH2ISEWR	-8.223381	-8.559291	RPE1 DDA
@2R3SPAPWKR	-9.777176	-12.344063	RPE1 DDA
@PHSVSLNDTETR	-19.56884	-21.445662	RPE1 DDA
@EQADYCVSHMK	-14.837952	-15.032576	RPE1 DDA
@K3TPILRA2AR	-9.525627	-9.323649	RPE1 DDA
@CLEELQK	-7.686699	-10.097369	RPE1 DDA
@SC2PSSGIIQHK	-11.29673	-10.106151	RPE1 DDA
@PLEIR2PSAESK	-0.80055237	0.1520813	RPE1 DDA
@VKPE3PPRQSHSGSI2PYPK	-9.223778	-11.861554	RPE1 DDA
@SGTHNMYR	-49.47104	-48.447685	RPE1 DDA
@VQ2PPHLK	-14.625862	-16.318035	RPE1 DDA
@H2LEEGLDMVNR	32.802673	34.69106	RPE1 DDA
@2GYSHLPR	-11.9300995	-13.329432	RPE1 DDA
@TFN2PNLK	5.064911	6.436223	RPE1 DDA
@LAGSALTDKHSDK2	-30.063553	-31.634481	RPE1 DDA
@SGSMDPSGAHP2VRQTPSR	-21.010765	-20.235527	RPE1 DDA
@G2TFRPHD2FPK	13.378532	10.30702	RPE1 DDA
@MRQIASN2PGSSPK	-29.025398	-29.245815	RPE1 DDA
@SLHAE2PGFSQASR	-2.5700455	-1.6122315	RPE1 DDA
@SY2PSFQR	8.386871	7.7650514	RPE1 DDA
@TPTMKP2PSQNRR	-37.80585	-39.10106	RPE1 DDA
@2LYAS2PGGVYATR	40.36592	36.189182	RPE1 DDA
@DRFSNSME2LSSR	20.952896	15.605845	RPE1 DDA
@QSLFD2CK	18.762238	21.971916	RPE1 DDA
@RPRD2PTLSNSGIR	-15.154732	-16.699995	RPE1 DDA
@H2YIDLQR	8.914238	6.3052473	RPE1 DDA
@SMM2PMAER	26.557243	26.242819	RPE1 DDA
@VHGPGIQSG3TNKPNK	-37.102512	-37.282597	RPE1 DDA
@RISICS2DK	-16.142334	-15.640805	RPE1 DDA
@S3PHRTPII3PNTK	-3.3789673	-4.237381	RPE1 DDA
@TG2DHTNPT2PLLVK	31.788681	34.347153	RPE1 DDA
@GDDA3LPSFR	37.695557	39.482582	RPE1 DDA
@H2LDQDLLR	25.586754	25.717484	RPE1 DDA
@TVQG2GHQEHINIHK	-32.778328	-34.120003	RPE1 DDA
@KTE2PIKL2PATPSR	8.879486	8.847822	RPE1 DDA
*AADV2VTHRPPL2PK	29.125	26.200672	RPE1 DDA
@GGLLTSEEDSGF2TSPK	47.695297	45.773212	RPE1 DDA
@ESVHESIDTM2PMHK	3.6916962	7.575595	RPE1 DDA
@A2IN2LLSDK	76.271164	71.64586	RPE1 DDA
@NS2WYSSGSR	1.3684921	-0.19494018	RPE1 DDA
@PGGNVEGATQ2LAEQMR	37.79323	39.76934	RPE1 DDA
@YRQR2P2PAPAPAPAAAAGPPTR	-3.3079147	-0.89751434	RPE1 DDA
@HS2SGDTFSLK	7.158737	8.79291	RPE1 DDA
@RL22SLNPSK	11.919258	-4.5791183	RPE1 DDA
@3LPQLPNEEK	31.838211	33.73939	RPE1 DDA
@STIG2PRPSMPS2PSTK	7.8973083	7.737746	RPE1 DDA
@DEEMIGPIIDK	48.742157	48.31084	RPE1 DDA
@I2QSELFDNK	33.978027	36.31368	RPE1 DDA
@A2FSRKP2LK	-9.86174	-10.350415	RPE1 DDA
@DGSGTPSRH2LSGSSPGMK	-22.828796	-24.389103	RPE1 DDA
@SGTL2PEIFEK	55.2769	57.009422	RPE1 DDA
@QLSAL2SDGEGQGRPVPR	9.532341	10.19445	RPE1 DDA
@3RSWDSSSPVDRPEPEAASPTTR	8.400085	8.428035	RPE1 DDA
@2LGEEIQESLK	62.128204	66.08453	RPE1 DDA
@QQI2DHISQSCGSGQMK	-6.476013	-4.4468613	RPE1 DDA
@EFG2VDYWEK	58.010452	60.784924	RPE1 DDA
@ELPPL2P2LSR	54.786713	58.401024	RPE1 DDA
@GPPDF22DEEREPTPVLGSGAAAAGR	50.11566	51.524494	RPE1 DDA
@SR2PSQNSQQSFDSSSPPTPQCHK	-10.620583	-12.660182	RPE1 DDA
@TRLG2LSAR2DSEATISR	14.570465	17.169725	RPE1 DDA
@GSPVSEIGWE3PPPE2PR	61.922012	62.38385	RPE1 DDA
@ELDPSLVSAND2PSGMQTR	40.71306	42.891975	RPE1 DDA
@RAP2PDGFSPYSPEETNR	26.0831	26.790161	RPE1 DDA
@RTSSPR2PPS2SEIFTPAHEENVR	20.398071	18.468763	RPE1 DDA
@SS2SGDQSSDSLN2PTLLAL	97.73352	106.88029	RPE1 DDA
@3PVASTHSISSAA3PDRIR	8.704689	6.946327	RPE1 DDA
@ED2MEDRGEEDDSLAIKPPQQMSR	30.635498	30.276896	RPE1 DDA
@GRLD2SEMDHSENEDYTMSSPLPGK	30.14824	29.963787	RPE1 DDA
@DSQRN2PFQIPPP2PDSK	32.662094	37.436554	RPE1 DDA
@DFTSLENTVEER	50.305435	51.12247	RPE1 DDA
@QG2ITSPQANEQSVTPQRR	-4.4142303	-4.783545	RPE1 DDA
@LPISSG2T2SSRI	35.48372	39.35859	RPE1 DDA
@NACILQASG2PPAK2PTDPK	17.528175	18.342745	RPE1 DDA
@ELFQ3PICTDKPT3HEK	29.240585	28.99104	RPE1 DDA
@EYIPGQPPLSQ2SDS2PTR	48.25032	47.704357	RPE1 DDA
@NPEDK2PQLSLSPRPA2PK	16.200867	15.221133	RPE1 DDA
@EDPQEMPH2PLG2MPEIR	58.978943	58.727367	RPE1 DDA
@NTGNG3QSSMG2PLTRPTPR	9.984116	10.787105	RPE1 DDA
@2LSVGSEFSSELAESACEEK	74.15341	84.58568	RPE1 DDA
@YVLLNDQPDDDDGNPNEHR	19.150177	19.811655	RPE1 DDA
@NDDGWYEGVCNR	24.443611	23.65332	RPE1 DDA
@GQPA2PSAHMVSHSH2PSVVS	0.39891052	-1.1810105	RPE1 DDA
@TTNE2LLT2FPK	64.44415	64.040085	RPE1 DDA
@12PMGTASGSNSPTSDSASVQR	-4.708893	-4.7048216	RPE1 DDA
@DNLTLWT2DMQGDGEEQNK	68.884094	68.77919	RPE1 DDA
@2VASNQ2EMEFSSLQDMPK	79.372894	77.78892	RPE1 DDA
@IM2CSPDTQCSR	-1.9831543	-8.157613	RPE1 DDA
@DSV2SVSDISQYR	33.42227	34.28445	RPE1 DDA
@KRE2ESESDETPPAAPQLIK	18.150612	18.064676	RPE1 DDA
@ELPDSVPQECTVR	18.269676	17.782238	RPE1 DDA
@GAPVNISS2DL3GR	35.434982	35.772243	RPE1 DDA
@GSGVAQ2PQQPPPQQQQQQPPQQPTPPK	3.0229416	1.903389	RPE1 DDA
@2SNPSISDDSYFR	38.474274	38.9518	RPE1 DDA
@DRHPPAP2PQNPQDP2PDTSPPTCPFK	24.55323	25.50864	RPE1 DDA
@RR2IQDL3VTGTEPGQVSSR	17.171806	19.23482	RPE1 DDA
@DLVASVPDMQGDGEDNH1DGDK	30.058914	31.269846	RPE1 DDA
@NSTLSDSGMIDNLPD2PDEVAK	62.021423	62.54134	RPE1 DDA
@QVTSNSLSGTQEDGLDDPRLEK	20.373428	20.14063	RPE1 DDA
@ST3PT2SPFRATSTSPNSQSSK	3.6751404	6.281644	RPE1 DDA
@EEASLLSH2PGTSNQSQPCSPK	7.2937927	7.364909	RPE1 DDA
@2PTPPPSSKPSSIPR	-9.854248	-7.7401094	RPE1 DDA
@DKEDPQEMPH2PLG2MPEIR	47.771805	49.53458	RPE1 DDA
@AG2I2TLDSLDFARY2DDGNR	75.31398	86.67416	RPE1 DDA
*MELEDGVVYQEEPGGSGAVMSER	75.56381	83.92061	RPE1 DDA
@2AEP2PTVMST2LGSNLSELDR	88.18715	96.06298	RPE1 DDA
@SN3P2PLNLSSTSSK	30.529922	31.229446	RPE1 DDA
@STSAPQMSPGSSDNQSSSPQPAQQK	-13.631744	-15.668383	RPE1 DDA
@CENTPLIGRE2PPPSY3SSMR	38.70639	41.30047	RPE1 DDA
@SYQN2PSSDDGIRPLPEYSTEK	31.788681	33.527798	RPE1 DDA
@VNESTE2LTDEGVG3DMNEGQLLGDFEIESK	85.17061	101.253105	RPE1 DDA
@QRPSYDIFED2DD2EPGGPPAPR	65.66101	58.794666	RPE1 DDA
@2PGSGSQSSGWHEVEPG1P2PTTLK	35.240097	34.51676	RPE1 DDA
@DAPCSASSEL2GPS3PLHTSSPVQGK	23.597992	26.124493	RPE1 DDA
@GLYDGPVCEV2VTPK3V3PA2SAK	54.125824	51.48351	RPE1 DDA
*ASEAPSPPR2PPPPT2PEPELAQLR	60.795715	67.282295	RPE1 DDA
@EEGGPCLFPG2DSWQENPEEPCSK	68.219055	68.976685	RPE1 DDA
@LAALALA22ENSSSTPEECEEMSEK	60.985016	54.76626	RPE1 DDA
@TLSPTPASATAPTSQGIPT2DEE2TPK	33.160492	33.793495	RPE1 DDA
@SLSN2NPDISGTPT2PDDEVR2IIGSK	66.43739	68.829285	RPE1 DDA
@NL2LTDFVGDESP2PER	90.809326	95.77316	RPE1 DDA
@2AGGRPGSGPQLG3GRGTLR	-1.4784546	-1.913861	RPE1 DDA
@SPDPGIVPQEAPVGN2LSEL2EENFDGK	71.348755	80.79081	RPE1 DDA
@SLQFVGVNGGYE2SSEDSSTAENISDNDSTENEAPEPR	58.815872	61.518394	RPE1 DDA
@TG2NISGASSDISLDEQYK	38.79718	39.833744	RPE1 DDA
@EGH2PEG2TVTYHLLGPQEEGEGVVDVK	58.18776	60.909363	RPE1 DDA
@SATRP2P2PERS2TGPEPPAPTPLLAER	50.430954	50.197594	RPE1 DDA
@LREPSLSTQNEYNE22ESEVSPTPYK	40.585236	38.272224	RPE1 DDA
@STPSHGSVSSLNSTG2L2PK	9.014748	6.469504	RPE1 DDA
@QQDATVEPETEVVGPELPDDLEPQAAPTSTK	64.99794	68.78251	RPE1 DDA
@EAGLSQ2HDDLSNATATPSVR	16.955276	15.483623	RPE1 DDA
@AGGAGFG3DGDDQEAINEAISVK	62.878235	61.119946	RPE1 DDA
@EESDWPASGSS2PLRGESAADSDGWDSAPSDLR	58.285507	58.038536	RPE1 DDA
@DFQEYVEPGEDFPA2PQRR	51.640213	54.81072	RPE1 DDA
@QVLLKPQV2EDDDD2DTDEPSPPPASGAATPAR	37.305374	38.316845	RPE1 DDA
@IQPLEPD2PTGLSENPTPATEK	43.463654	44.4329	RPE1 DDA
@GPASDYGPEPTPPGPAAPAGTDTT2QL2YENYEK	49.4675	55.516724	RPE1 DDA
@Y2PTSPTY2PTSPVY3PTSPK	41.985184	47.228413	RPE1 DDA
@GPGAPGLAHLQESQAG2DTDVEEGK	22.44065	23.747393	RPE1 DDA
@VGLSPDSPAGDRN2VG2EGSVGSIR	35.40796	33.573906	RPE1 DDA
@DQLPDCYST3PGGTLYAT3PGGTR	48.75946	53.79474	RPE1 DDA
@RSALSS2LR	-15.019348	-16.134409	RPE1 DDA
@RPMLQ2PR	-17.96125	-19.584625	RPE1 DDA
@PFRGSQ2PK	-41.59447	-43.344147	RPE1 DDA
@ARVTELNPDK	-22.025764	-24.232193	RPE1 DDA
@PRPA3STPDLASHR	-17.258919	-19.267723	RPE1 DDA
@TVHNIPVT2NK	-15.646942	-14.990766	RPE1 DDA
@2PGR1PCPHR	-54.389477	-50.759804	RPE1 DDA
@RS3PTPELISK	5.896309	6.083295	RPE1 DDA
@2TPDLLR	29.495026	27.133099	RPE1 DDA
@HLN2LPR	-9.822746	-13.594313	RPE1 DDA
@GLISSHH2	-25.13578	-27.295055	RPE1 DDA
@RSA2ADNLTLPR	13.965973	15.028445	RPE1 DDA
@PG2PPSFR	5.9626846	7.5522475	RPE1 DDA
@AH2NPMADHTLR	-13.156494	-21.45542	RPE1 DDA
@SLTL3PTR	15.166016	17.203987	RPE1 DDA
@RS2QGPTVPPPPR	-7.250168	-10.960127	RPE1 DDA
@RW2DQLSLDEK	33.404785	36.311943	RPE1 DDA
@IVGC2VHK	-31.772713	-34.69163	RPE1 DDA
@SP2MPENLNRPR	2.9526672	2.834256	RPE1 DDA
@SP21PENLNRPR	-18.55729	-21.218735	RPE1 DDA
@2PHRSPGSLATTQK	-34.79229	-36.05601	RPE1 DDA
@FH2PSTTW2PNK	13.210381	12.442426	RPE1 DDA
@LS2SVSA1R	1.0085907	-24.76136	RPE1 DDA
@RGILLEDGSE2PAK	20.984276	19.39693	RPE1 DDA
@G2EHQAIVQHLEK	-2.8699036	-3.8716903	RPE1 DDA
@VTVTS2PIR	2.2155762	2.2110991	RPE1 DDA
@LE2LNIQR	24.518547	25.630768	RPE1 DDA
@SDPYHA3SGALSPAK	5.2172318	1.0569443	RPE1 DDA
@GCGFP2PTR	6.8541565	8.535231	RPE1 DDA
@2DISPLTPR	24.057678	21.799307	RPE1 DDA
@ECFWASN2	52.503754	57.247448	RPE1 DDA
@GPSPAAA2PEGSPLRR	-1.6252289	-2.229187	RPE1 DDA
@GSSFRY2GR	-15.414696	-20.960701	RPE1 DDA
@IRL2S2ASREPYK	1.8586807	0.22719269	RPE1 DDA
@2AADLISQAR	26.839653	26.517368	RPE1 DDA
@2APASPTHPGL12PR	2.6662292	-0.90076447	RPE1 DDA
@SW2DPTPMK	27.012917	29.318737	RPE1 DDA
@G3GLLSSDYR	28.621124	28.96548	RPE1 DDA
@KR2E2PPAELPSLR	28.698792	27.373877	RPE1 DDA
@KA2FDH2PDSLPLR	28.477585	31.09042	RPE1 DDA
@TI2PAE2TALLQGRK	26.545563	30.294958	RPE1 DDA
@PSL3PSGEFR	28.79654	29.176899	RPE1 DDA
@QPG2PMYRR	-19.605827	-23.441946	RPE1 DDA
@EQ1MNSSISSG2GSLR	5.9802094	4.1392136	RPE1 DDA
@HNLMTVEQNNG2SQK	-4.521881	-7.619275	RPE1 DDA
@GS2MGVRN2PQALRR	-7.8609085	-8.980611	RPE1 DDA
@IAA2SSFR2SDKPIR	-0.29627228	0.27118835	RPE1 DDA
@NWGAVVR2PEG3PQK	23.61596	23.900774	RPE1 DDA
@DDI2EIQSLASDHSGR	53.960083	58.03423	RPE1 DDA
@NL2LQNEIAK	37.293808	37.12789	RPE1 DDA
@EPLPPFENQDIH2ASA	52.430206	55.061592	RPE1 DDA
@QLSA12CS2AHLHSR	-21.291473	-22.051886	RPE1 DDA
@NIGRD3PTSAGPNSFNK	-0.5834198	0.20816192	RPE1 DDA
@S2GVVPQ2APPVPTASSR	28.876114	29.2953	RPE1 DDA
@PSQSAPGPTASAG2PPRPR	-11.972977	-12.48215	RPE1 DDA
@SSSS2QESLNRPLSAKR	-16.960594	-18.079908	RPE1 DDA
@NSNFSVQHPSS3SPTEK	-7.318741	-7.5620728	RPE1 DDA
@SLMS2PEDLTK	46.940857	45.253456	RPE1 DDA
@TG3LQPWNSDS3LNSR	48.80684	50.335426	RPE1 DDA
@QVFANP2PTQK	1.9749069	3.8565154	RPE1 DDA
@AVPMAPAPA2PGSSNDSSAR	13.717941	12.413734	RPE1 DDA
@2L2PGGAALGYR	43.734543	44.151043	RPE1 DDA
@PSPSDPGSGTAT1MNS2SR	-12.229103	-13.067706	RPE1 DDA
@ENG2CQIITIT	57.762283	60.10506	RPE1 DDA
@E2QEQSLVQLEATEWR	77.102234	81.98305	RPE1 DDA
@A2VASEVSTTSSTSKPPTGR	0.0524292	-3.2408738	RPE1 DDA
@RTPSSGM2ST1K	-42.832317	-44.790718	RPE1 DDA
@GGTTSWGTSGQP2PSYDSSR	15.8048935	14.687326	RPE1 DDA
@QD2WEVVEGLR	67.7997	65.166855	RPE1 DDA
@TENLVDS2VTFK	43.460663	43.600166	RPE1 DDA
@G2SETETEPPVALAPGPAPTR	43.754852	42.574287	RPE1 DDA
@GPGGRPPPPPDTPPL2PDGPAR	21.398186	18.347172	RPE1 DDA
@RSL2ESSVI1DR	7.72863	7.337682	RPE1 DDA
@EDPQE1PH2PLG2MPEIR	44.6252	44.536366	RPE1 DDA
@SYIVM2PE2PVK	53.499664	48.876213	RPE1 DDA
@2PAG2PELRKP2GSPDLWK	42.454605	42.76683	RPE1 DDA
@SP2SCNDLYATVK	24.61435	25.849554	RPE1 DDA
@QSE3VDQNSD2DEMLAILK	99.726456	98.65141	RPE1 DDA
@D2VSSVSDISQYR	33.91002	33.470707	RPE1 DDA
@ASTNNES2NH2FGSLGSLSDK	39.079163	39.71861	RPE1 DDA
@EVLGQQGYIGHGGDPSSEP32PASTPSTR	26.064491	27.576025	RPE1 DDA
@LAPVP2PEPQKPAPV2PESVK	33.182114	32.594097	RPE1 DDA
@AS2DIVSLAGPSAGPG2SEGGCSR	46.67363	48.887238	RPE1 DDA
@DVESSLS2CRNSSS3VSYLK	38.336014	35.26764	RPE1 DDA
@DAGEGGL2LAIEGPSK	55.286377	56.88683	RPE1 DDA
@SDPYHAT2GALSPAK	6.2623596	2.696312	RPE1 DDA
@LSYSTSQEFS2REELL2CK	46.414383	43.260857	RPE1 DDA
@SPEFSEA2PQMSLK	40.717926	38.765892	RPE1 DDA
@SH12G2PGPGGSNTAPSTPVIGGSDKPG1EEK	6.9714737	5.510722	RPE1 DDA
@SQ2FNTDTTTSGISS1SS2PSR	16.647514	15.31386	RPE1 DDA
@SNEDQ21GNWQIK	18.329605	19.196041	RPE1 DDA
@NTID2TS2FSQFR	49.93103	48.453808	RPE1 DDA
@TEDVEPQSVPLLAR2PS3NRK	38.517273	35.93679	RPE1 DDA
@PGAAEPEVGVP22LSPSSPSSSWTETDVEER	71.376236	70.18858	RPE1 DDA
@YRTT2SANNPNLMYQDECDR	14.978645	15.2555485	RPE1 DDA
@EAD2VYGEWVPVEK	68.15726	66.67936	RPE1 DDA
@TV2GPG3PEPRPATPGASSVEQLR	30.933014	30.098057	RPE1 DDA
@ASIDS2LENLSTASSR	37.88878	37.312996	RPE1 DDA
@ESCS2PSTVGSSLTTR	11.911552	12.393774	RPE1 DDA
@ATLSST2GLDL12ESGEGEISPQR	53.000824	52.632607	RPE1 DDA
@ATLS2TSGLDL1SESGEGEI2PQR	49.89717	52.916832	RPE1 DDA
@ELPTVTTNVQN2QDK	19.758682	21.016035	RPE1 DDA
@RAELVCLNNTEISENS2DL2QK	45.71199	48.118675	RPE1 DDA
@STKPPSSH2DIEELTDSSLPA2PK	37.788406	36.43026	RPE1 DDA
@TCTTVAFTQVN2EDK	25.428146	27.15678	RPE1 DDA
@EF2GPSTPTGTLEFEGGEV2LEGGK	85.49376	86.448235	RPE1 DDA
@LQRLP2SSSEMGSQDG2PLRETR	21.935043	21.837515	RPE1 DDA
@RP2GTGTGPEDGRPSLG2PYGQPPR	15.3485565	15.408101	RPE1 DDA
@SSSLEM3PYN3PQL2PATTPANKK	39.390244	42.676044	RPE1 DDA
@SVCGHLENT2VGN2PNPSSAENSFR	28.834167	28.255726	RPE1 DDA
@RD2QSSNEFLTISDSK	34.530975	34.05152	RPE1 DDA
@NAAPR3PAAPA2PAAVPSEGSGGSTTGWR	26.262337	29.928288	RPE1 DDA
@ANTAQEQQYG2HEENLPADLEALQR	59.43318	57.378777	RPE1 DDA
@SH2TGGLQDTGNQ2PLV2PSAMSSSAAGK	38.698517	37.90178	RPE1 DDA
@LL3ASVEVPVDSAPV1EEDTNGESHVPQENEEEEEK	51.458817	58.92106	RPE1 DDA
@GPEEEEIG2PEP1AAPASASQKL2PLQK	33.941116	35.390472	RPE1 DDA
@EPSVPASCAVSATYER2P2PAHLPDDPK	34.803894	35.86503	RPE1 DDA
@SLAEPGCPTHGSAESPSTAA2PTT2VSSLTER	33.512268	34.93348	RPE1 DDA
@GTEPSPGGTPQPSRPV2PAGPPEGVPEEAQPPR	24.672722	27.166407	RPE1 DDA
@GEEVEPAPIVDSGTV2DQDSCLQSLPDCGVK	64.25697	70.774254	RPE1 DDA
@TNSD2ALHQSTMTPTQPESFSSG2QDVHQK	20.440086	20.344145	RPE1 DDA
@SPAPSSGMPS2PVPTPPPDA2PIPAPGDPSEAEAR	51.714417	54.9698	RPE1 DDA
@EYIPGQPPLSQ2SD2SPTRNSEPAGLETPEAK	52.140015	54.589245	RPE1 DDA
[truncated: 19,103 more rows]
