# Supplementary material for: DeepPhospho accelerates DIA phosphoproteome profiling through in silico library generation
Source: Nat Commun. 2021 Nov 18;12:6685. doi: 10.1038/s41467-021-26979-1 (PMC8602247; doi:10.1038/s41467-021-26979-1)
Supplement: Supplementary file 8 — Source data [file 41467_2021_26979_MOESM8_ESM.zip › Source Data_new/SFig_2b.txt]

Precursor	PCC	SA	Dataset	Model
*A2GVAVSDGVIK.1	0.838399555938599	0.731685998195707	U2OS DIA	DeepPhospho
*A2SDIQVK.1	0.8245700802944314	0.7223120010787674	U2OS DIA	DeepPhospho
*AAA1DVDTPSG3NSGAGK.2	0.4327112128513888	0.5566229815886632	U2OS DIA	DeepPhospho
*AAA2VTPPGSLELLQPGFSK.3	0.9676110002543685	0.8616350695430244	U2OS DIA	DeepPhospho
*AAAAAAAGDSD2WDADAFSVEDPVR.2	0.9451726371759743	0.8499442163251242	U2OS DIA	DeepPhospho
*AAAAAAL2GAGTPPAGGGAGGGGAGGGG2PPGGWAVAR.4	0.6944602745916988	0.6204379277169265	U2OS DIA	DeepPhospho
*AAAAAALSGAG3PPAGGGAGGGGAGGGGSPPGGWAVAR.4	0.2523725964699538	0.4853669045142053	U2OS DIA	DeepPhospho
*AAAAAEQQQFYLLLGNLLSPDNVVR.3	0.6409109027811842	0.6988359653225829	U2OS DIA	DeepPhospho
*AAAAGPGAALSPRPCD2DPATPGAQSPK.3	0.6136636352653014	0.6150067180531942	U2OS DIA	DeepPhospho
*AAADGDDSLYPIAVLIDELR.2	0.9877457995420758	0.8738313383512	U2OS DIA	DeepPhospho
*AAADGDDSLYPIAVLIDELR.3	0.985173906542562	0.8725380071339816	U2OS DIA	DeepPhospho
*AAATADPGAGNPQPGDSSGGGAGGGLPSPGEQELSR.3	0.9602316683785193	0.8655705924822499	U2OS DIA	DeepPhospho
*AAATGAVAASAASGQAEGK.2	0.8590755475321873	0.7770636901742037	U2OS DIA	DeepPhospho
*AAAVAAPLAAGGEEAAATTSVPG2PGLPGR.3	0.8156605172975222	0.7320161250644768	U2OS DIA	DeepPhospho
*AAAYLDPNLNH3PNSSTK.3	0.9456923994237316	0.8337642124836708	U2OS DIA	DeepPhospho
*AAD2DDGAVSAPAASDGGVSK.2	0.8496216224130463	0.7270085788304568	U2OS DIA	DeepPhospho
*AAGGDHG2PDSYR2PLASR.2	0.9624213946349441	0.8781019073875601	U2OS DIA	DeepPhospho
*AAGGDHGSPDS4RSPLASR.3	0.9455300173173155	0.7432189984217143	U2OS DIA	DeepPhospho
*AAQGAAAAVAAGTSGVAGEGEPGPGENAAAEGTAP2PGR.3	0.8688588191654578	0.7947547133560025	U2OS DIA	DeepPhospho
*AASAAAASAAAASAA2GSPGPGEGSAGGEKR.3	0.45450420127410196	0.46656167172365925	U2OS DIA	DeepPhospho
*AASEAAVVS2PSLK.2	0.9866067272096749	0.8960744610525726	U2OS DIA	DeepPhospho
*ACGLVASNLNLKPGECLR.3	0.909226214130211	0.8254644285110366	U2OS DIA	DeepPhospho
*ADEELEALR.2	0.9427434315849834	0.8849516396415154	U2OS DIA	DeepPhospho
*ADG2LTGGGLEAAAMAPER.3	0.6335887248549631	0.6330174587600643	U2OS DIA	DeepPhospho
*ADGD2G2ERGGGGGPCGFQPASR.3	0.9922566320102275	0.9149315586405736	U2OS DIA	DeepPhospho
*ADH2F2DGVP2DSVEAAK.2	0.9972055553528754	0.9554154874846829	U2OS DIA	DeepPhospho
*ADIQTER.2	0.9876266960228695	0.9371296932683166	U2OS DIA	DeepPhospho
*ADKPDMGEIASFDK.2	0.9889550043910885	0.8560155289653343	U2OS DIA	DeepPhospho
*ADLD2PPK.1	0.9985260782909794	0.9743546989847911	U2OS DIA	DeepPhospho
*ADLSLADALTEPSPDIEGEIK.2	0.9725023665046651	0.8684183794778488	U2OS DIA	DeepPhospho
*AEASSANLG2GCEEK.2	0.9243859374361223	0.8091975225167882	U2OS DIA	DeepPhospho
*AEPP2PVHCVAAAAPTATVSEK.3	0.9917275819125245	0.8891393021075873	U2OS DIA	DeepPhospho
*AESSE2FT1ASSPAQR.2	-0.00040568955225921133	0.18681991108783935	U2OS DIA	DeepPhospho
*AEVQVLVLDGR.2	0.9407257457751805	0.8880197447373904	U2OS DIA	DeepPhospho
*AEYDLTTR.2	0.9896584714582003	0.9510774764711305	U2OS DIA	DeepPhospho
*AG2VADSDAVVK.2	0.6213823936996887	0.5791016632927969	U2OS DIA	DeepPhospho
*AKPLTD2EKR.3	0.8346184863116866	0.7080253308130412	U2OS DIA	DeepPhospho
*AMESTATAAVAAELVSADKIEDVPAPSTSADKVESLDVDSEAK.4	0.8927177139083629	0.7641057469867071	U2OS DIA	DeepPhospho
*ANLEE2FPR.2	0.9072707251488242	0.8009401329321748	U2OS DIA	DeepPhospho
*ASE2SPLLAYR.2	0.9513158423612892	0.871855219237559	U2OS DIA	DeepPhospho
*ASGSAGKPTGEAA2PAPASAIGGASSQPR.3	0.9676345286895847	0.8708775274129575	U2OS DIA	DeepPhospho
*ASGVAV2DGVIK.2	0.7885645856997638	0.8215198782426147	U2OS DIA	DeepPhospho
*ASGVAVSDGVIK.1	0.8732327026023912	0.8168365941307436	U2OS DIA	DeepPhospho
*ASNV3NKTDPR.2	0.9999768818889171	0.9354763041421105	U2OS DIA	DeepPhospho
*ASPPE2DGFSDVR.2	-0.2396240548024199	0.36630927158652205	U2OS DIA	DeepPhospho
*ASSTVPVSAAGSANE3PEIPDNVGDWLR.3	0.9942893059657387	0.8975945187469103	U2OS DIA	DeepPhospho
*ATAAE3SA2EPEAESK.2	0.949951237737999	0.8510704016991583	U2OS DIA	DeepPhospho
*ATHGQTCAR.2	0.9946647836858344	0.9338843762921087	U2OS DIA	DeepPhospho
*ATPGNLGS2VLASK.2	0.5315167610318019	0.5733739685131948	U2OS DIA	DeepPhospho
*AVETL2PDWEFDRVDDGSQK.3	0.7732600430410592	0.7186153135584283	U2OS DIA	DeepPhospho
*AVPGCNKD2VR.2	0.7610755222731153	0.6976889634914342	U2OS DIA	DeepPhospho
*DDDIAALVVDNGSG1CK.2	0.9607425573013977	0.8917812279481202	U2OS DIA	DeepPhospho
*ED2MDMDM2PLRPQN4LFGCELK.3	0.7524163633613812	0.6664905216028496	U2OS DIA	DeepPhospho
*GD2DDEYDR.2	0.2222827790972702	0.46373642122656533	U2OS DIA	DeepPhospho
*M4SSPLCLTQDEFHPFIEALLPHVR.3	0.9404872651727552	0.8204083391202663	U2OS DIA	DeepPhospho
*MDCEVNNGSSLR.2	0.9561105398151167	0.8360651030588263	U2OS DIA	DeepPhospho
*MDD2EVESTASILASVK.2	0.9518197017095483	0.8659453168208571	U2OS DIA	DeepPhospho
*MDDAHE2PSDK.2	0.5771504513972835	0.5449065354731774	U2OS DIA	DeepPhospho
*MDEQSQG1QGPPVPQFQPQK.3	0.9541442157319946	0.814281527291464	U2OS DIA	DeepPhospho
*MDEQSQGMQGPPVPQFQPQK.3	0.9904649941635846	0.8841962533184478	U2OS DIA	DeepPhospho
*MDHYDSQQTND41QPEEDWDR.3	0.9966630034683461	0.9334207140327682	U2OS DIA	DeepPhospho
*MDHYDSQQTNDY1QPEEDWDR.3	0.9927277519363373	0.9363368413335595	U2OS DIA	DeepPhospho
*MDPNCSC2PVGSCACAGSCK.2	0.8982420785059463	0.8107226052692922	U2OS DIA	DeepPhospho
*MDSAGQDINLN2PNK.2	0.8681953113073744	0.7386590075397581	U2OS DIA	DeepPhospho
*MDVAE2PER.2	0.9900796740622761	0.9278965213740418	U2OS DIA	DeepPhospho
*ME2PASSQPASMPQ2K.2	-0.05621050857680748	0.2654852281317651	U2OS DIA	DeepPhospho
*ME2PASSQPASMPQSK.2	0.9349059534764009	0.8111757272444866	U2OS DIA	DeepPhospho
*ME31ASPGKDNYR.2	0.9339565298111503	0.813453433598878	U2OS DIA	DeepPhospho
*MEAP3VETPPDPSPPSAPAPALVPLR.3	0.6559831148974595	0.6241371048795018	U2OS DIA	DeepPhospho
*MED1NEYSNIEEFAEGSK.2	0.7896803523976412	0.7496030990390145	U2OS DIA	DeepPhospho
*MED2MDMDMSPLRPQNYLFGCELK.2	0.8322756602368067	0.7406364542837299	U2OS DIA	DeepPhospho
*MEDLDQSPLVSS2D2PPRPQPAFK.3	0.2278898248585231	0.3902648481495785	U2OS DIA	DeepPhospho
*MEDMNEY2NIEEFAEGSK.2	0.7441039709669603	0.7424572468471807	U2OS DIA	DeepPhospho
*MEDSMDMDM2PLRPQNYLFGCELK.2	0.922881861943442	0.7949328005332232	U2OS DIA	DeepPhospho
*MEDSMDMDMSPLRPQNYLFGCELK.3	0.9253660155146359	0.8450671948023525	U2OS DIA	DeepPhospho
*MEDYQAAEETAFVVDEVSNIVK.3	0.9487432682916183	0.8584068882469603	U2OS DIA	DeepPhospho
*MEE2PLSR.2	0.8562714178425058	0.7942482379553517	U2OS DIA	DeepPhospho
*MEGNGPAAVHYQPA2PPR.2	0.910014660756163	0.7498682738554793	U2OS DIA	DeepPhospho
*MELSDANLQTLTEYLK.2	0.8897283827227456	0.8530128509427025	U2OS DIA	DeepPhospho
*MF2VESLER.2	0.6583887688417718	0.7016564906542256	U2OS DIA	DeepPhospho
*MLGPEGGEGFVVK.2	0.6218124513235501	0.652419718558702	U2OS DIA	DeepPhospho
*MMNNSGYSDAGLGLGDETDEMPSTEK.3	0.9499662418843258	0.8465308116859692	U2OS DIA	DeepPhospho
*MMPTPVILLK.2	0.9057135184535703	0.8153929386342114	U2OS DIA	DeepPhospho
*MNHTVQ3FFSPVNSGQPPNYEMLK.3	0.9893349086378784	0.8528342553682481	U2OS DIA	DeepPhospho
*MNNSGADEIGK.2	0.9698359107453987	0.8944135235669864	U2OS DIA	DeepPhospho
*MNNSGYSDAGLGLGDETDEMPSTEK.3	0.9871608609407347	0.9212167900810726	U2OS DIA	DeepPhospho
*MNS2TSTMSEEPDALSVVNQLR.3	0.9877945505373036	0.9321729602538993	U2OS DIA	DeepPhospho
*MNTAP2RPSPTR.2	0.8962600075960239	0.7421369103964406	U2OS DIA	DeepPhospho
*MTDAAVSFAK.2	0.8907977973621072	0.8283862980411458	U2OS DIA	DeepPhospho
*MTDQENNNNISSNPFAALFGSLADAK.3	0.8050774362303853	0.707485984170003	U2OS DIA	DeepPhospho
*MTS2PVSR.2	0.8414206250220901	0.7680731458557679	U2OS DIA	DeepPhospho
*MTTE2GSDSESKPDQEAEPQEAAGAQGR.2	0.935452334530668	0.7919186802374915	U2OS DIA	DeepPhospho
*SAAGLLAPAPAQAGAPPAPEYYPEEDEELE2AEDDER.3	0.9875174248280173	0.9296534556519902	U2OS DIA	DeepPhospho
*SAIQNLH2FDPFADASK.3	0.9794544143933609	0.871546213465822	U2OS DIA	DeepPhospho
*SASAPAAEGEG3PTQPASEK.2	0.9776023141913646	0.8572133939504646	U2OS DIA	DeepPhospho
*SASAPAAEGEGTP3QPASEKEPEMPGPR.2	0.8361034716643676	0.6647080054285165	U2OS DIA	DeepPhospho
*SATVVDAVNAAPL2GSK.2	0.5495492511046667	0.707660332852275	U2OS DIA	DeepPhospho
*SCSGSGADPEAAPASAASAPGPAPPVSAPAALPSSTAAENK.3	0.9517601243630514	0.8476341095787395	U2OS DIA	DeepPhospho
*SD2GEQNYGERE2R.2	0.34887777643030515	0.506530806182004	U2OS DIA	DeepPhospho
*SDAAVDTS2EITTK.2	0.9882881015118428	0.9147554055369148	U2OS DIA	DeepPhospho
*SDQEAKPS3EDLGDK.2	0.17645823671234373	0.49258347672907077	U2OS DIA	DeepPhospho
*SDY2TGGPPPGPPPPAGGGGGAGGAGGGPPPGPPGAGDR.3	0.48423366321875483	0.5862594684566328	U2OS DIA	DeepPhospho
*SE3VPPAPAASAAPEKPLAGK.2	0.9808950510342838	0.8960690193353937	U2OS DIA	DeepPhospho
*SEGD2VGESVHGKPSVVYR.3	0.9480929396920328	0.855323664816324	U2OS DIA	DeepPhospho
*SEK2VEAAAELSAK.2	0.9684158497277594	0.8906053009135914	U2OS DIA	DeepPhospho
*SGALDVLQMK.2	0.9895803316773994	0.9059148578401323	U2OS DIA	DeepPhospho
*SGDEMIFDP3MSK.2	0.3215527177190258	0.7004404302074094	U2OS DIA	DeepPhospho
*SGGSSCSQTPSR.2	0.5888989396035832	0.6188279328042434	U2OS DIA	DeepPhospho
*SLKPQQQQQQQQQQQQQQQQQQQQQQQPPPAAANVR.4	0.9763137648880766	0.8954013170207382	U2OS DIA	DeepPhospho
*SSDASQGVIT3PPPPSMPHK.2	0.9884732382243983	0.8487967924048898	U2OS DIA	DeepPhospho
*SSDASQGVITTPPPP2MPHK.2	-0.011254907436346412	0.32094581127213473	U2OS DIA	DeepPhospho
*SSILPF3PPVVK.2	0.9804725628110273	0.9108189772144196	U2OS DIA	DeepPhospho
*SSNCTSTTAVAVAPLSA2K.2	0.7510515031499424	0.716263887655699	U2OS DIA	DeepPhospho
*STNNMSDPR.2	0.573232866479735	0.8002585761237534	U2OS DIA	DeepPhospho
*STVHEILCKL2LEGDHS3PPSAYGSVK.4	0.9885595304207201	0.8539730910471297	U2OS DIA	DeepPhospho
*T2SPVSR.1	0.9990813404845429	0.9570661307553847	U2OS DIA	DeepPhospho
*T3ESG2DSESKPDQEAEPQEAAGAQGR.3	0.9776881662976198	0.8879740838705021	U2OS DIA	DeepPhospho
*TECFLPPTSSP2EHR.2	0.9064881218412809	0.8331614992259275	U2OS DIA	DeepPhospho
*TENSTSAPAAKPK.2	0.9125656317970388	0.841195043082168	U2OS DIA	DeepPhospho
*TTE2GSDSESKPDQEAEPQEAAGAQGR.3	0.9857543992967184	0.8688595683790562	U2OS DIA	DeepPhospho
*TTESGSDSESKPDQEAEPQEAAGAQGR.3	0.01841812466255041	0.4257179777791953	U2OS DIA	DeepPhospho
*VDYHAANQSYQYGPSSAGNGAGGGGSMGDYMAQEDDWDR.4	0.8413009394564469	0.7469860106531845	U2OS DIA	DeepPhospho
*VEADRPGK.2	0.9939414590028735	0.9497232038617178	U2OS DIA	DeepPhospho
@12LPLLAGGVADDINTNK.2	0.8155597361912128	0.7452923040473706	U2OS DIA	DeepPhospho
@1DDFECV3PK.2	-0.14695290979380146	0.6595891454481395	U2OS DIA	DeepPhospho
@1DPNCSCAAGDSCTCAGSCK.2	0.9163308460271854	0.8321175405201766	U2OS DIA	DeepPhospho
@1DR3PPPPTLSPAAITVGR.3	0.9556674840468252	0.8632420177571776	U2OS DIA	DeepPhospho
@1DSTANEVEAVK.2	0.27219148913162	0.7291349967581593	U2OS DIA	DeepPhospho
@1E2EGGADDSAEEGDLLDDDDNEDR.2	0.9132473261226041	0.8194257726963877	U2OS DIA	DeepPhospho
@1E2EGGADDSAEEGDLLDDDDNEDR.3	0.8011753581547907	0.6769158774187141	U2OS DIA	DeepPhospho
@1E2PIPILPLPTPDAETEK.2	0.872120976870765	0.7441776983615946	U2OS DIA	DeepPhospho
@1ED2MDMDM2PLRPQNYLFGCELK.3	0.9253007660602708	0.8215629910012363	U2OS DIA	DeepPhospho
@1EGAEINK2LLALK.3	0.9422275121260426	0.8342309129713353	U2OS DIA	DeepPhospho
@1ETEADAP2PAPSLGER.2	0.9760581527310761	0.8917036976058405	U2OS DIA	DeepPhospho
@1FGGPGTASRPSS2R.3	0.840162873829382	0.6381507501995358	U2OS DIA	DeepPhospho
@1GAN2LER.2	0.32012456700372494	0.5907646278483071	U2OS DIA	DeepPhospho
@1KE3PLSNCER.2	0.9904772417615189	0.9375131794912971	U2OS DIA	DeepPhospho
@1LPHAPGVQMQAIPEDAVHED2GDEDGEDPDKR.5	0.8621126930844729	0.7514386935316592	U2OS DIA	DeepPhospho
@1PCES2PPESADTPTSTR.2	0.7879628214814367	0.6601957276674959	U2OS DIA	DeepPhospho
@1PCQSLQPEPIN3PTHTK.3	0.9186362264246719	0.8180300475513018	U2OS DIA	DeepPhospho
@1PFLSIS2PK.2	0.8940372516203208	0.7699146335759656	U2OS DIA	DeepPhospho
@1PQPSSGRE2PRH.3	0.9655067177115875	0.8393650166847406	U2OS DIA	DeepPhospho
@1QGNNLQPP2PR.2	0.9997020270876535	0.9301180551199281	U2OS DIA	DeepPhospho
@1REDYD2VEQDGDEPGPQR.3	0.9521332440836732	0.8523701753553641	U2OS DIA	DeepPhospho
@1SEEDEQGWCQGQLQSGR.2	0.9344305943345326	0.8368908195547128	U2OS DIA	DeepPhospho
@1STV2ELR.2	0.8594331360744695	0.7443947344283217	U2OS DIA	DeepPhospho
@1SVQPTVSLGGFEITPPVVLR.2	0.6493009376807602	0.7045304999060202	U2OS DIA	DeepPhospho
@1TGSAPPP2PTPNK.2	0.9646696169056732	0.82595585600923	U2OS DIA	DeepPhospho
@1V2EEMEEQVHSIR.2	0.8231559890304935	0.7537152674142448	U2OS DIA	DeepPhospho
@1V2EEMEEQVHSIR.3	0.8836038519607936	0.7820646661084958	U2OS DIA	DeepPhospho
@2A2PYPSHSLS2PQR.3	0.9871366318667318	0.9181589072712089	U2OS DIA	DeepPhospho
@2A3PPATR.2	0.9753507468284024	0.8961842186555662	U2OS DIA	DeepPhospho
@2AEDELA1R.2	0.9786284241050968	0.8688496450561766	U2OS DIA	DeepPhospho
@2AEDWWWDR.2	0.9123177812673595	0.8475980258447148	U2OS DIA	DeepPhospho
@2AEEEAADLPTKPTK.2	0.8468417460122073	0.7886798693495309	U2OS DIA	DeepPhospho
@2AESPSWTPAEHVAK.3	0.8886334557698875	0.6562463018183584	U2OS DIA	DeepPhospho
@2AGEEEDGPVLTDEQK.2	0.9520893480650702	0.8709231711236255	U2OS DIA	DeepPhospho
@2AKPETVIDSLLQ.2	0.762395676385399	0.6838346851474222	U2OS DIA	DeepPhospho
@2ALGPGVPHIINTK.2	0.8834699915233108	0.7627925552869236	U2OS DIA	DeepPhospho
@2ASA2PLTPCSVTR.2	0.9163934303592327	0.7758985266997593	U2OS DIA	DeepPhospho
@2ASPSSQGWQGR.2	0.40895128635791106	0.5282470784520068	U2OS DIA	DeepPhospho
@2ASPYHGFTIVNR.3	0.767920702260332	0.7519874343102365	U2OS DIA	DeepPhospho
@2ASTDLGTADVVLGR.2	0.985989095480225	0.8890644259697768	U2OS DIA	DeepPhospho
@2ASVNKEPVSLPGIMR.2	0.9553127644609818	0.8372047747933777	U2OS DIA	DeepPhospho
@2ATDADVVNSGWLVVGK.2	0.8051685239616415	0.7437446685307689	U2OS DIA	DeepPhospho
@2ATRPSP2PER.1	0.27770272784510314	0.4950644954397364	U2OS DIA	DeepPhospho
@2AVEAQNEVTENPK.2	0.9415018892280149	0.8635206082101536	U2OS DIA	DeepPhospho
@2CINLPTVLPG2PSK.2	0.929221235853632	0.797586284504098	U2OS DIA	DeepPhospho
@2DGSGESAQPPEDSSPPASSESSSTR.3	0.879821397907818	0.7228604811062134	U2OS DIA	DeepPhospho
@2DKSPDLAPTPAPQS3PR.3	0.9231174644093887	0.8108288230802646	U2OS DIA	DeepPhospho
@2DLYSSGR.2	0.9738673984360595	0.8707169698892722	U2OS DIA	DeepPhospho
@2DSEATISR.2	0.9550473661932143	0.8790890364980808	U2OS DIA	DeepPhospho
@2DSELEVKPAESLLR.2	0.9689370484486654	0.8814710811408074	U2OS DIA	DeepPhospho
@2DSPEIPFQAAAGPSDGLDASSPGNSFVGLR.3	0.9142978991731227	0.7423623864571428	U2OS DIA	DeepPhospho
@2DSSLETMENTGVMDK.2	0.2341494670192817	0.540667007060972	U2OS DIA	DeepPhospho
@2EDPPGQEAGSEEEGSSASGLAK.2	0.34766943680700296	0.6428281996028798	U2OS DIA	DeepPhospho
@2EDSTKDDIDLDALAAEIEGAGAAK.3	0.8494806301941404	0.7485311725290127	U2OS DIA	DeepPhospho
@2EEVPAFGVASPPPLTDTPDTTANAEGDLPTTMGGPLPPHLALK.4	0.6561102427443839	0.5174303460423051	U2OS DIA	DeepPhospho
@2EEVPAFGVASPPPLTDTPDTTANAEGDLPTTMGGPLPPHLALK.5	0.9159196974317136	0.7858450773707668	U2OS DIA	DeepPhospho
@2EGDSVGESVHGK.3	0.9867003658693314	0.9110392920492886	U2OS DIA	DeepPhospho
@2EGEGEAASADDGSLNTSGAGPK.2	0.8251123899148968	0.7799882215650707	U2OS DIA	DeepPhospho
@2EGFSMDR.2	0.9002975318417776	0.8119063928348622	U2OS DIA	DeepPhospho
@2ENEDIYYK.2	0.9398415800701526	0.8581849930386675	U2OS DIA	DeepPhospho
@2EQLKPLK.2	0.9347532346326854	0.8707031990730614	U2OS DIA	DeepPhospho
@2ESNEDLFGLVPFDEITGSQQQK.3	0.9763666744980319	0.8896823952113462	U2OS DIA	DeepPhospho
@2ESPQKEDGLSSQLK.2	0.955291307794773	0.8000270041451704	U2OS DIA	DeepPhospho
@2ESQEEMLQVFNVETHTSK.3	0.731900108323875	0.7156869118542315	U2OS DIA	DeepPhospho
@2ETAPAAPAAPAPAEK.2	0.9003544413795792	0.7773822105204019	U2OS DIA	DeepPhospho
@2FADIGK.1	0.8047803905254439	0.8047114525151693	U2OS DIA	DeepPhospho
@2FDWGYEER.2	0.995235039703678	0.9605567725618264	U2OS DIA	DeepPhospho
@2FEVEEVETPNS3PPR.2	0.9652641155456114	0.8318030276779571	U2OS DIA	DeepPhospho
@2FEVEEVETPNS3PPRR.2	0.9988283157256106	0.9252569402299102	U2OS DIA	DeepPhospho
@2FQQSSLSR.2	0.6704069853450189	0.6149705348002144	U2OS DIA	DeepPhospho
@2FSEFGK.2	0.7854451669446689	0.8529212237185634	U2OS DIA	DeepPhospho
@2FTAADSKDEEVK.2	0.9392254680039636	0.7956246122793575	U2OS DIA	DeepPhospho
@2GASEANLIVAK.1	0.9079877573363289	0.7515494508132161	U2OS DIA	DeepPhospho
@2GGGIVEPIPLNIK.2	0.2838345927343314	0.5386296736585434	U2OS DIA	DeepPhospho
@2GQESPPPPQPGR.2	0.9473529194809124	0.8256991926240524	U2OS DIA	DeepPhospho
@2GS2QELDVKPSASPQER.2	0.9404889604572269	0.8192011520696107	U2OS DIA	DeepPhospho
@2GSDAGEARPPTPA2PR.2	0.6568699755659473	0.658516831928201	U2OS DIA	DeepPhospho
@2GSDAGEARPPTPA2PR.3	0.7373461963120601	0.5625137485654401	U2OS DIA	DeepPhospho
@2GSLPSLHDIIK.2	0.9890079505361452	0.8726494193870792	U2OS DIA	DeepPhospho
@2GSPSDNSGAEEMEVSLAKPK.3	0.9339956498431559	0.8397136984694493	U2OS DIA	DeepPhospho
@2GSSQELDVKPSA2PQER.2	0.9722937079990228	0.8589759639852281	U2OS DIA	DeepPhospho
@2GSSSSSSGTPASQLYPQSR.2	0.9967675351620225	0.9386664175704943	U2OS DIA	DeepPhospho
@2GVRG3PVR.2	0.9952106032364075	0.9353697114241135	U2OS DIA	DeepPhospho
@2GVSLAALK.2	0.9886154430938752	0.887893569601988	U2OS DIA	DeepPhospho
@2HHAASTTTAPTPAAR.2	0.9781129369622557	0.8700093085636749	U2OS DIA	DeepPhospho
@2HSMETMVGGQK.3	0.9866429570026976	0.9133961067730818	U2OS DIA	DeepPhospho
@2HSPSIDGTPK.3	0.8922616703162041	0.7937319600156999	U2OS DIA	DeepPhospho
@2HSSPSLNPD3SPITAK.2	0.41957265516570713	0.520044896170549	U2OS DIA	DeepPhospho
@2HSSPSLNPDT2PITAK.2	0.7781117359373991	0.6897197326837076	U2OS DIA	DeepPhospho
@2IEASADVSALK.2	0.9520369111077014	0.8425477337854582	U2OS DIA	DeepPhospho
@2IEDDEEGHLICQSGDVLR.2	0.9729352649752949	0.8678083963781299	U2OS DIA	DeepPhospho
@2IEQAEEAHKK.3	0.9809919478771838	0.8994828421071248	U2OS DIA	DeepPhospho
@2INKLDSPDPFK.2	0.9712061293487526	0.7866589283125774	U2OS DIA	DeepPhospho
@2ISNEGLTLNNSHVSK.3	0.927903336906496	0.7739478355267293	U2OS DIA	DeepPhospho
@2ISSPSVSSETMDKPVDLSTR.2	0.8002350841574242	0.782440476935501	U2OS DIA	DeepPhospho
@2ISTSGPLDKEDTGR.2	0.7573056457868226	0.6806384873284418	U2OS DIA	DeepPhospho
@2ISVGENLGLVAEPQAHAPIR.3	0.7160002907536227	0.6506402473904784	U2OS DIA	DeepPhospho
@2IVAVEPR.2	0.9957534472545715	0.9130428904858229	U2OS DIA	DeepPhospho
@2IYDTMR.2	0.9973839934926023	0.9611229903546823	U2OS DIA	DeepPhospho
@2K2PPKSPEEEGAV2S.2	0.7874931281677666	0.6869008057552479	U2OS DIA	DeepPhospho
@2K2PPKVPIVIQDDSLPAGPPPQIR.3	0.9631592038050653	0.8743639813922328	U2OS DIA	DeepPhospho
@2KGDSDI2DEEAAQQSK.3	0.8394645404314909	0.7419537556765443	U2OS DIA	DeepPhospho
@2KGESDDFHMDFD2AVAPR.3	0.9205891140791445	0.7763923757256873	U2OS DIA	DeepPhospho
@2KGQSSLALHK.3	0.9558979358127847	0.8060309204827888	U2OS DIA	DeepPhospho
@2L2PGGAALGYR.2	0.9912409674073928	0.9027653185824148	U2OS DIA	DeepPhospho
@2L2PGVSR.1	0.9978417714459444	0.9314913646422044	U2OS DIA	DeepPhospho
@2L2PKPR.2	0.9848450237230872	0.9074028748820596	U2OS DIA	DeepPhospho
@2L2PVAAPPLR.2	0.6668164656986404	0.6466962345546108	U2OS DIA	DeepPhospho
@2L2R2PLPSR.2	0.6327208196859911	0.5681316671190999	U2OS DIA	DeepPhospho
@2L3R2PPAIR.3	0.7573360713440888	0.7117575392016202	U2OS DIA	DeepPhospho
@2LDFPQNEPQIK.2	0.9205718209544255	0.8050008331694212	U2OS DIA	DeepPhospho
@2LDGASVNENHEIY1K.2	0.9010126241484544	0.8264760565095657	U2OS DIA	DeepPhospho
@2LEDPPTR.2	0.9334198266375707	0.8152997796370751	U2OS DIA	DeepPhospho
@2LEHSEGPVGR.2	0.8504613158280891	0.7196103401051082	U2OS DIA	DeepPhospho
@2LELSSLAGPGEDPLSADSLGKPTR.3	0.6089151640260508	0.6108652705252189	U2OS DIA	DeepPhospho
@2LEPAENVHGAGGGAFPASQ3PSKPASADGHR.4	0.9535009944039419	0.8471074373952995	U2OS DIA	DeepPhospho
@2LFSPQNTLAAPTGHPPTSGVEK.3	0.7640227845157118	0.6606708596405394	U2OS DIA	DeepPhospho
@2LGPSLATDK2.2	0.7822289660515286	0.6278203117183334	U2OS DIA	DeepPhospho
@2LGYHGSSYSPEGVEPV2PVSSPSLTHDK.3	0.15886388417709843	0.46464984904613305	U2OS DIA	DeepPhospho
@2LH2AH2LASR.3	0.6534323796273313	0.6202572746128026	U2OS DIA	DeepPhospho
@2LHAESPGFSQASR.3	0.7520116186109087	0.6559549146312723	U2OS DIA	DeepPhospho
@2LHPIHQGITELSR.3	0.8630316331523623	0.7500273518955947	U2OS DIA	DeepPhospho
@2LNNFISQR.2	0.7015807335704464	0.7567052385677343	U2OS DIA	DeepPhospho
@2LPAPVAQRPD2PGGGLQAPGQK.3	0.338240894548843	0.5624308675960763	U2OS DIA	DeepPhospho
@2LPAVLLPGGPEVMELNR.2	0.9941469211371246	0.918869399363016	U2OS DIA	DeepPhospho
@2LPAVLLPGGPEVMELNR.3	0.5225663018650488	0.5402055854272121	U2OS DIA	DeepPhospho
@2LPGPAPCLK.2	0.993485189702339	0.9257468822157511	U2OS DIA	DeepPhospho
@2LPRPHDFFDAQTLDAIR.3	0.8718493240891413	0.7760237491221312	U2OS DIA	DeepPhospho
@2LPVSVPVWGFK.2	0.9528545173539853	0.8696693707395559	U2OS DIA	DeepPhospho
@2LQHQEQLEDSK.2	0.9200481372398717	0.7361746632884156	U2OS DIA	DeepPhospho
@2LQTGVGELHGETR.3	0.8046631425175319	0.7291619022652542	U2OS DIA	DeepPhospho
@2LSDPIPQR.2	0.7745913630263547	0.6470109226762935	U2OS DIA	DeepPhospho
@2LSELCLAVPAPGIR.2	0.9639752629661559	0.8601197968418154	U2OS DIA	DeepPhospho
@2LSLQPQLTQR.2	0.9969298665203465	0.9207625392122372	U2OS DIA	DeepPhospho
@2LSMVDLQDAR.2	0.42385663344576724	0.608615158098339	U2OS DIA	DeepPhospho
@2LSNPDIASETLTLLSFLR.2	0.8219647652723652	0.7009094979764862	U2OS DIA	DeepPhospho
@2LSP2HLTEDR.2	-0.41814790160839005	0.3053836846310022	U2OS DIA	DeepPhospho
@2LSPNHNTLQTLK.2	0.8574605977199674	0.7733180053835336	U2OS DIA	DeepPhospho
@2LSPQEDALTGSR.2	0.9887339882437487	0.7030251992762282	U2OS DIA	DeepPhospho
@2LSSPTDNLEL2LR.2	-0.11080158201957412	0.32752441415015265	U2OS DIA	DeepPhospho
@2LTAHSLLPLAEK.3	0.8335757804611849	0.6639287243692802	U2OS DIA	DeepPhospho
@2LTFTGGAK.1	-0.201774277507973	0.4993374257988673	U2OS DIA	DeepPhospho
@2LTGCWSAGTISK.2	0.9586105911956979	0.8634977261027748	U2OS DIA	DeepPhospho
@2LTIAEFK.2	0.8421091537131387	0.7634484899872517	U2OS DIA	DeepPhospho
@2LV1H3PPVLK.2	0.9322411929436712	0.797966117282567	U2OS DIA	DeepPhospho
@2LVGGLLQSK.2	0.9801376168974496	0.9016336137769645	U2OS DIA	DeepPhospho
@2LVGTPYWMAPELISR.3	0.9954858218733188	0.9272599009011291	U2OS DIA	DeepPhospho
@2LYESFVSSSDR.2	0.641217775654671	0.6599271895742045	U2OS DIA	DeepPhospho
@2LYGDVDSPLPTGEAGGPPSTR.3	0.5954563309589949	0.6265754925621925	U2OS DIA	DeepPhospho
@2M2PTSTPK.2	0.8936730634992205	0.7751226950947123	U2OS DIA	DeepPhospho
@2MSHQAAIASQR.2	0.85030919205294	0.7447607736963144	U2OS DIA	DeepPhospho
@2MVSPVPSPTGTISVPNSCPASPR.3	0.5184597647651221	0.42382435046748157	U2OS DIA	DeepPhospho
@2NDRNSMDIQCEVDALLER.3	0.9713363002069273	0.8953411699438867	U2OS DIA	DeepPhospho
@2NPDFLK.2	0.9967713115323578	0.9589264697138091	U2OS DIA	DeepPhospho
@2NSLSEQLAINTSPDAVK.2	0.6958441543576415	0.7086748502230877	U2OS DIA	DeepPhospho
@2NSPTHYSLLPSLQMDALR.3	0.9772681256743957	0.8924704611773047	U2OS DIA	DeepPhospho
@2P2DSGYSYETIGK.2	0.7860915031035092	0.7655655904244558	U2OS DIA	DeepPhospho
@2P2GPVKSPPLSPVGTTPVK.3	0.9714695599621963	0.9052518322719006	U2OS DIA	DeepPhospho
@2PAAAAAGAGER.2	0.9892116762672101	0.9170275580960154	U2OS DIA	DeepPhospho
@2PAAGSSQSSGWPNDVDAGPASLK.3	0.09388366568459804	0.35880233466039946	U2OS DIA	DeepPhospho
@2PAAPSPLALR.2	0.6728289481959877	0.7045533205725457	U2OS DIA	DeepPhospho
@2PAFALK.2	0.9540395722938682	0.8841327326071525	U2OS DIA	DeepPhospho
@2PAGPAATPAQAQAASTPR.3	0.9337406548815163	0.8453806718945636	U2OS DIA	DeepPhospho
@2PAGSPELR.2	0.984159113442366	0.8976539484409963	U2OS DIA	DeepPhospho
@2PAITATLEGK.2	0.9936742217204502	0.9492687081768382	U2OS DIA	DeepPhospho
@2PAK2PNPS3PR.2	0.7292450063683968	0.7160251649376066	U2OS DIA	DeepPhospho
@2PAPGAPTR2P2TPAK2PK.2	0.808203779751323	0.7153784750952649	U2OS DIA	DeepPhospho
@2PAVATSTAAPPPPS2PLPSK.3	-0.01802354959200736	0.2437956834083993	U2OS DIA	DeepPhospho
@2PAVKPAAAPK.1	0.9297590317047923	0.8578484611590125	U2OS DIA	DeepPhospho
@2PDSFSMR.2	0.8697649932755509	0.7696307251270432	U2OS DIA	DeepPhospho
@2PEHQPSAMSLLAPPSSR.2	0.9880283889561796	0.8404220064401551	U2OS DIA	DeepPhospho
@2PERPTGDLR.3	0.8671185359628354	0.7703388382684164	U2OS DIA	DeepPhospho
@2PFAAAVGQEKPVFEPGDK.3	0.8817294844559843	0.7829442185482263	U2OS DIA	DeepPhospho
@2PFSTTR.2	0.9926444071103722	0.952061306160845	U2OS DIA	DeepPhospho
@2PFVVNVAPPLDLSK.2	0.9348881248812635	0.8598955212031371	U2OS DIA	DeepPhospho
@2PGH1VILDQTK.2	0.9662232824790944	0.8209512049372424	U2OS DIA	DeepPhospho
@2PGIVSTNLPSYQK.2	0.7886957574567446	0.7471336766689521	U2OS DIA	DeepPhospho
@2PGLLDTTPIR.2	0.896354145085521	0.8046966787019662	U2OS DIA	DeepPhospho
@2PGLLSSDNPQLSALLMGK.2	0.6561615112300514	0.6335727908563851	U2OS DIA	DeepPhospho
@2PGLSPSSPSPEFLGLR.2	0.90810758668793	0.7664739069159394	U2OS DIA	DeepPhospho
@2PGPLPGAR.2	0.9929745571318261	0.8987304368742215	U2OS DIA	DeepPhospho
@2PGPPALK.1	0.9255713662944052	0.8275018020584451	U2OS DIA	DeepPhospho
@2PGS3PTTPTSSQAPQK.2	0.8448808684073242	0.7094305792753595	U2OS DIA	DeepPhospho
@2PGSGSQSSGWHEVEPGMP2PTTLK.3	0.8530537589212828	0.7479122253645594	U2OS DIA	DeepPhospho
@2PGSPVGEGTG2PPK.2	0.824174409016338	0.688406236555573	U2OS DIA	DeepPhospho
@2PGSSWQEYGPSDTCGSR.2	0.9402963758759975	0.8488807339463359	U2OS DIA	DeepPhospho
@2PGVAAAVAEDGGLKK.3	0.9355652295478913	0.835742392950896	U2OS DIA	DeepPhospho
@2PIGG1AGVK.2	0.9751946829478834	0.8492803619484874	U2OS DIA	DeepPhospho
@2PIGGMAGVK.2	0.836741807587099	0.6273821157058519	U2OS DIA	DeepPhospho
@2PISFLSK.2	0.9035964728037262	0.7843444422860832	U2OS DIA	DeepPhospho
@2PL2ALAR.2	0.6667679840668431	0.6753294030918839	U2OS DIA	DeepPhospho
@2PLAMSHASGVK.2	0.9704056408949768	0.845715817653293	U2OS DIA	DeepPhospho
@2PLAQ1EEERR.3	0.9860590762438882	0.866006002606218	U2OS DIA	DeepPhospho
@2PLAQMEEER.1	0.9965814225224771	0.9433868502434868	U2OS DIA	DeepPhospho
@2PLFIFMR.2	0.9928554578907685	0.933456242458147	U2OS DIA	DeepPhospho
@2PLGFYVHLK.2	0.9970646158167458	0.9034777480901515	U2OS DIA	DeepPhospho
@2PLGSVR.1	0.9999191480057099	0.9820400651953275	U2OS DIA	DeepPhospho
@2PLTILQDDN2PGTLTLR.3	0.970730919107319	0.8479224761612913	U2OS DIA	DeepPhospho
@2PMSTNSSVHTGSDVEQDAEK.3	0.9584895036812714	0.8280553862126921	U2OS DIA	DeepPhospho
@2PNQSLR.2	0.9919612483716137	0.9334340348687385	U2OS DIA	DeepPhospho
@2PPGAEEPQAPPASR.2	0.858406228022768	0.7729533642463424	U2OS DIA	DeepPhospho
@2PPGLAK.2	0.9561531496724425	0.8644961994356867	U2OS DIA	DeepPhospho
@2PPGSGASTPVGPWDQAVQR.3	0.7730565620349973	0.6882233701474156	U2OS DIA	DeepPhospho
@2PPHCELMAGHLR.3	-0.15298890563181747	0.29909790944725145	U2OS DIA	DeepPhospho
@2PPKEYIDEEGVR.3	0.3043675660646334	0.5118636491868302	U2OS DIA	DeepPhospho
@2PPLPAVIR.2	0.9612825406106135	0.9195723904595987	U2OS DIA	DeepPhospho
@2PPRPSPGSLHYSDEDVTK.3	0.5087393354122077	0.6356555749618154	U2OS DIA	DeepPhospho
@2PPTQVAI2SDSARK.2	0.7653780510848104	0.6563934517411688	U2OS DIA	DeepPhospho
@2PPYTAFLGNLPYDVTEESIK.2	0.9174038255995669	0.8231619333982467	U2OS DIA	DeepPhospho
@2PQKPIVR.2	0.902666962686023	0.8766046835233827	U2OS DIA	DeepPhospho
@2PQPDPVGTPTIFKPQSK.3	0.9310316136473252	0.7871438981182051	U2OS DIA	DeepPhospho
@2PQPPVEEEDEHFDDTVVCLDTYNCDLHFK.3	0.9191297312329341	0.7820373405833537	U2OS DIA	DeepPhospho
@2PQVKPASTMGMGPLGK.3	0.4900714754460759	0.5017234941469768	U2OS DIA	DeepPhospho
@2PRPTSAPAITQGQVAEGGVLDASAK.3	0.9520310399408058	0.8561736591191448	U2OS DIA	DeepPhospho
@2PSAGILR.2	0.9781176286159701	0.8990617347062003	U2OS DIA	DeepPhospho
@2PSEAADEVCALEEKEPQK.2	-0.0929364438490759	0.1869734014871992	U2OS DIA	DeepPhospho
@2PSFGGASEASAR.2	0.9774735152086786	0.8933863093537033	U2OS DIA	DeepPhospho
@2PSGGAAGPLLTPSQSLDGSR.2	0.9237889497887605	0.8396377628013826	U2OS DIA	DeepPhospho
@2PSGHPHVR.2	0.984270669488397	0.9173912638045187	U2OS DIA	DeepPhospho
@2PSPEPIYNSEGK.2	-0.16889468098820026	0.31944865897648067	U2OS DIA	DeepPhospho
@2PSPPDGSPAATPEIR.3	0.6587621709386272	0.6547872094464039	U2OS DIA	DeepPhospho
@2PSPTLGESLAPHK.2	0.1604154296623143	0.3221875611266146	U2OS DIA	DeepPhospho
@2PSSPQQQQQVLNILK.3	0.9591438654498541	0.8565576736246164	U2OS DIA	DeepPhospho
@2PSWQRPNQGVPSTGR.3	0.8693278747727571	0.757738362090117	U2OS DIA	DeepPhospho
@2PTAPSVFSPTGNR.2	-0.2649607344872583	0.08210016284667232	U2OS DIA	DeepPhospho
@2PTHLTVSSTNTLR.2	0.8937605729288045	0.7794341395497023	U2OS DIA	DeepPhospho
@2PTQHCLAR.2	0.9738993575363408	0.8910793087019142	U2OS DIA	DeepPhospho
@2PTS2PTPQR.2	0.9843588000107164	0.8893631719879238	U2OS DIA	DeepPhospho
@2PTVPSQNPSR.2	0.9834523374893552	0.9002573813276022	U2OS DIA	DeepPhospho
@2PVGKSPPSTGSTYGSSQK.3	0.6611224733699428	0.5882035903188791	U2OS DIA	DeepPhospho
@2PVGLSSDGISSSSSSSR.2	0.9499144288878657	0.8521653814694212	U2OS DIA	DeepPhospho
@2PVSPLAAQGIPLPAQLTK.3	0.9239168953288723	0.7422258790507325	U2OS DIA	DeepPhospho
@2QEDMNEPLKR.3	0.8638526094016694	0.7711022458357868	U2OS DIA	DeepPhospho
@2QEQEVLER.2	0.9658026657298262	0.8931927643565241	U2OS DIA	DeepPhospho
@2QGDEAGGHGEDRPEPL2PK.3	0.6815792141080057	0.6649532173337712	U2OS DIA	DeepPhospho
@2QGGEEEGPLSDK.2	0.9058453554231294	0.8186182682615694	U2OS DIA	DeepPhospho
@2QHDILQMICSK.3	0.268782004362519	0.5996786681321276	U2OS DIA	DeepPhospho
@2QKEEDEQEDLTK.3	0.7038252743915376	0.6886499670281903	U2OS DIA	DeepPhospho
@2QSLPTTLLSPVR.2	0.9856262224176668	0.9098210206558406	U2OS DIA	DeepPhospho
@2R22SPVTELASR.2	0.9357927787559825	0.8089790546630093	U2OS DIA	DeepPhospho
@2R22SPVTELASR.3	0.9904180411699556	0.8893424618579379	U2OS DIA	DeepPhospho
@2R2A2LRR.3	0.7164278458782626	0.7743489050886705	U2OS DIA	DeepPhospho
@2R2H2PMSNR.2	0.9979551366041636	0.9495528405359673	U2OS DIA	DeepPhospho
@2R2HGYHR.3	0.06152724073571708	0.4837475159210429	U2OS DIA	DeepPhospho
@2R2PLLNDR.3	0.992745187956669	0.9522904686452266	U2OS DIA	DeepPhospho
@2R2PMHYMYR.3	0.9795962922273438	0.8876142686094628	U2OS DIA	DeepPhospho
@2R2PQWR.2	0.9958147977906131	0.9165194732140889	U2OS DIA	DeepPhospho
@2R2PS2PELNNK.2	0.9415740191469166	0.8331694031247676	U2OS DIA	DeepPhospho
@2R2PVDLR.1	0.6801985356806277	0.6482004157238419	U2OS DIA	DeepPhospho
@2R2R24SPAHNR.2	0.9763740037961135	0.8366936670606737	U2OS DIA	DeepPhospho
@2R2R24TPEYR.2	0.8909584606761304	0.7707064749595366	U2OS DIA	DeepPhospho
@2R2R2PLAIR.2	0.9433184403237798	0.7786358833622994	U2OS DIA	DeepPhospho
@2R2R2PLAIR.3	0.9945909286516437	0.948852629332638	U2OS DIA	DeepPhospho
@2R3SPAPWK.1	0.4323992807180992	0.5409674914739433	U2OS DIA	DeepPhospho
@2RD2GDENEPIQER.2	0.9307105854954436	0.815205181924683	U2OS DIA	DeepPhospho
@2RFTPELQPK.3	0.8106484988414939	0.7204314227369328	U2OS DIA	DeepPhospho
@2RGPTPPAMGPR.2	0.751808720040619	0.7036160235252884	U2OS DIA	DeepPhospho
@2RGPTPPAMGPR.3	0.8712920416079445	0.729693814925742	U2OS DIA	DeepPhospho
@2RLSAIEIDIPVVSHTT.3	0.9466850408796107	0.8349183229883103	U2OS DIA	DeepPhospho
@2RLTPV2PESSSTEEK.2	0.9424328681146976	0.8403080059628336	U2OS DIA	DeepPhospho
@2RLTPVSPESSSTEEK.3	0.9357130165921148	0.8160406082524057	U2OS DIA	DeepPhospho
@2RNSPLLER.3	0.8689632495732714	0.7631583507484659	U2OS DIA	DeepPhospho
@2RSESETSTMAAK.3	0.9329859902239869	0.8173294965342303	U2OS DIA	DeepPhospho
@2RSLGGAVGSVASGAR.3	0.9754625075392824	0.8867283472929375	U2OS DIA	DeepPhospho
@2RSPG2PVGEGTG2PPK.2	0.9688861999719429	0.8751972587406456	U2OS DIA	DeepPhospho
@2RSPNRFDAHDPR.4	0.8588713132172817	0.7721113494522178	U2OS DIA	DeepPhospho
@2RSR3PLLPR.3	0.9996367914263221	0.9670075907769475	U2OS DIA	DeepPhospho
@2RSR3PPVTR.3	0.9938719309325464	0.8557576976600352	U2OS DIA	DeepPhospho
@2RSRD2GDENEPIQER.3	0.858389953679221	0.7621244723215232	U2OS DIA	DeepPhospho
@2RSRDDLYDQDDSR.2	0.703950084289675	0.6966602761660097	U2OS DIA	DeepPhospho
@2RSRDDLYDQDDSR.3	0.9504189187513571	0.8367739986214305	U2OS DIA	DeepPhospho
@2RSWEDSPER.2	0.6284369707400563	0.5737618254330952	U2OS DIA	DeepPhospho
@2RTPP2APSQSR.2	0.7885416339811566	0.7136716552331275	U2OS DIA	DeepPhospho
@2RTPPSAPSQSR.3	0.9532973357643484	0.8012363467534203	U2OS DIA	DeepPhospho
@2SATLWNSPSR.2	0.829600842183527	0.7677201610864542	U2OS DIA	DeepPhospho
@2SDGRPDSGGTLR.2	0.9848411758780721	0.8668445474643117	U2OS DIA	DeepPhospho
@2SETLTFK.2	0.9352801208294387	0.8366591257469701	U2OS DIA	DeepPhospho
@2SFSSDPDEK.2	0.994329924296918	0.9244383321172254	U2OS DIA	DeepPhospho
@2SGK3PETLVPTAPK.2	0.9516449607149308	0.8270681411148298	U2OS DIA	DeepPhospho
@2SLEELHGDANWGEDLR.2	0.8865493194839971	0.7806607422383727	U2OS DIA	DeepPhospho
@2SLGSHQLPR.2	0.9439685891041478	0.8594712293638501	U2OS DIA	DeepPhospho
@2SLLVGNLK.2	0.9717969348190252	0.905506664361186	U2OS DIA	DeepPhospho
@2SLSASHPMVGK.3	0.7477582551706851	0.6259891066480632	U2OS DIA	DeepPhospho
@2SLSSHSHQSQIYR.2	0.8057712947629725	0.7108818927667012	U2OS DIA	DeepPhospho
@2SPAPHSGPCPSR.3	0.9505714090081735	0.8510116507264667	U2OS DIA	DeepPhospho
@2SPATSLFVELDEEEVK.2	0.9827853691850781	0.8833297276014234	U2OS DIA	DeepPhospho
@2SPELTR.2	0.3338675712242368	0.7722271171409815	U2OS DIA	DeepPhospho
@2SPEQPIGQGR.2	0.9947815548657835	0.9176206238456177	U2OS DIA	DeepPhospho
@2SPGAGPSDHHSASR.2	0.8841668052697346	0.6809913551089645	U2OS DIA	DeepPhospho
@2SPGQPEAGPEGAQERPSQAAPAVEAEGPGSSQAPR.3	0.9288894497556954	0.8149406509999627	U2OS DIA	DeepPhospho
@2SPLPAK.2	0.8761050216442111	0.7650240995370953	U2OS DIA	DeepPhospho
@2SPSVKPAVDPAAAK.3	0.9371398568651684	0.7667638829938053	U2OS DIA	DeepPhospho
@2SPVCSTAPVETEPK.2	0.7801369087820815	0.6989379611996739	U2OS DIA	DeepPhospho
@2SPVTVNQTDKEK.3	0.4485834843536329	0.5082814865500945	U2OS DIA	DeepPhospho
@2SQHGGSSTSLASTK.3	0.9200430973987737	0.8290859755119794	U2OS DIA	DeepPhospho
@2SQSSSQQFSGIGR.2	0.7770003392683356	0.6976291669492198	U2OS DIA	DeepPhospho
@2SRS2PELTR.2	0.985201987178547	0.911959696017028	U2OS DIA	DeepPhospho
@2SSFHDDHFLSR.3	0.30121750784709	0.4873774888136534	U2OS DIA	DeepPhospho
@2SSPGKPQAVSSLNSSHSR.2	0.7949829014659826	0.727359096653577	U2OS DIA	DeepPhospho
@2SSPIPLTPSK.2	0.9569390150840464	0.8561124155092783	U2OS DIA	DeepPhospho
@2SSVGS2SSYPI2PAVSR.2	0.9410185296253483	0.8271698492516717	U2OS DIA	DeepPhospho
@2STP2HGQTTATEPTPAQK.2	-0.6068876603594228	0.15432469560699624	U2OS DIA	DeepPhospho
@2STVAPAQPDGAESEWTDVETR.3	0.8787160624132552	0.7730699149879725	U2OS DIA	DeepPhospho
@2STVTEAPIAVVTSR.3	0.9858016464706547	0.8692318872660247	U2OS DIA	DeepPhospho
@2SVK3PESIVPIAPELQPSTSR.3	0.9709650859214849	0.8918105435331705	U2OS DIA	DeepPhospho
@2SVKTPESIVPIAPELQPSTSR.3	0.9723459369977507	0.8483394392573406	U2OS DIA	DeepPhospho
@2SVQGASSREG2PAR.2	0.8517345088960007	0.6887466897101283	U2OS DIA	DeepPhospho
@2SVVSPSHPPPAPPLG2PPGPK.3	0.3118807594729961	0.45642348855315085	U2OS DIA	DeepPhospho
@2TDEEEEAQTPQAPR.2	0.8081429238469618	0.7096261245425224	U2OS DIA	DeepPhospho
@2TG2ATSLASQGER.2	0.9414799972676307	0.8487661509392977	U2OS DIA	DeepPhospho
@2TGSATSLASQGER.2	0.7146090737023443	0.6452358435489309	U2OS DIA	DeepPhospho
@2TPEHTWSSR.3	0.6830025614443366	0.8025586786348935	U2OS DIA	DeepPhospho
@2TPLTHDGQPK.2	0.9968696927573925	0.9449054815670879	U2OS DIA	DeepPhospho
@2TPVIVSATTK.2	0.6168644602608566	0.6224426295698332	U2OS DIA	DeepPhospho
@2TPYKPIDDR.3	0.665845882130224	0.5733074093314756	U2OS DIA	DeepPhospho
@2TSATDTHHVE1AR.2	0.8251581876735052	0.7417338486755529	U2OS DIA	DeepPhospho
@2TSATDTHHVEMAR.2	0.8867558035192087	0.802426137806549	U2OS DIA	DeepPhospho
@2TTPPPAEPVSLPQEPPK.2	0.922092189822971	0.809278861289748	U2OS DIA	DeepPhospho
@2TTPTS2PFR.1	0.8574506865628099	0.6907205003433361	U2OS DIA	DeepPhospho
@2TVASMMHR.2	0.9593381701288656	0.8135435063833467	U2OS DIA	DeepPhospho
@2TVVEFSNK.2	0.9965793905838145	0.9509855275149723	U2OS DIA	DeepPhospho
@2V2G2PEPAAK.2	0.900313307272694	0.8432310958594434	U2OS DIA	DeepPhospho
@2VA2NQSEMEFSSLQDMPK.3	0.3830592658802898	0.5323900283615273	U2OS DIA	DeepPhospho
@2VDVADNR.2	0.9692359229465242	0.9079144150058442	U2OS DIA	DeepPhospho
@2VEEPTQPGGTGLSDSR.3	0.8396522620104093	0.7456942974027123	U2OS DIA	DeepPhospho
@2VLCSTPTINIPASPF1QK.3	0.632971109625804	0.5044352609908225	U2OS DIA	DeepPhospho
@2VNVSLTQEELDSGLDELSVR.3	0.9138413075540497	0.8127164130029476	U2OS DIA	DeepPhospho
@2VSDQFYR.2	0.8326293622990117	0.7481975634744988	U2OS DIA	DeepPhospho
@2VSHGSNHTQKPDEQR.3	0.9771500469647303	0.8495984247826144	U2OS DIA	DeepPhospho
@2VSPLLSTHVLGK.2	0.6700244703538913	0.7040961693127146	U2OS DIA	DeepPhospho
@2VSPVQDLDDDTPPSPAHSDMPYDAR.3	0.7981978939800454	0.6427273647740637	U2OS DIA	DeepPhospho
@2VSQDLIK.1	0.9105176263272647	0.8198091743538402	U2OS DIA	DeepPhospho
@2VSTLKPCAK.2	0.7704481933053496	0.6953292132251923	U2OS DIA	DeepPhospho
@2VSTPSEAGSQDSGDGAVGSR.3	0.983377459517945	0.9134073313702976	U2OS DIA	DeepPhospho
@2VSVVTGSEQK.2	0.855700486251232	0.7346292346556371	U2OS DIA	DeepPhospho
@2VTPPEEQQEAEEPK.2	0.9892257522465281	0.9324746286966379	U2OS DIA	DeepPhospho
@2VVGTPAYLAPEVLLNQGYNR.2	0.8321396955137522	0.6967489336884856	U2OS DIA	DeepPhospho
@2WEDSPER.2	0.8516399686456677	0.7797306253984589	U2OS DIA	DeepPhospho
@2WHDVQVSSAYVK.3	0.8636069574710898	0.7869204005038181	U2OS DIA	DeepPhospho
@2WPAAIPHLR.2	0.7568984921127192	0.6715514297690939	U2OS DIA	DeepPhospho
@2YCCEHDLGAASVR.3	0.889607967339499	0.812354568735077	U2OS DIA	DeepPhospho
@2YDLTPVDK.2	0.45872099274627726	0.6345613082297681	U2OS DIA	DeepPhospho
@2YDNLTTACDNTVPLASR.2	0.9680149199514838	0.8776777846434016	U2OS DIA	DeepPhospho
@2YEDMIGEEVPSDQYYWAPLAQHER.3	0.7090999469041623	0.6254226566439177	U2OS DIA	DeepPhospho
@2YESSEDCSEAAGSPAR.2	0.9594484443944733	0.9084360464085659	U2OS DIA	DeepPhospho
@2YSFEASEEDLDVDDKVEELMR.3	0.37484190372896997	0.5526329851934786	U2OS DIA	DeepPhospho
@2YSLSELSVLQAK.2	0.8528080313782909	0.7439558628253686	U2OS DIA	DeepPhospho
@2YSPYDYQPCLAGPNQDFHSK.3	0.9609592339546753	0.860137626040819	U2OS DIA	DeepPhospho
@2YTLVVAK.1	0.961167536143927	0.8609230653386527	U2OS DIA	DeepPhospho
@33SPEPQESPTLPSTEGQVVNK.3	0.9813389997713787	0.8256642418023192	U2OS DIA	DeepPhospho
@3ANSPG2GARPDPVR.2	0.9799161417109348	0.8447307460693305	U2OS DIA	DeepPhospho
@3EASPESMLSPSHGSNPIEDPLEAETQHK.4	0.6031609094417177	0.6015284709255466	U2OS DIA	DeepPhospho
@3EELIESPKLESSEGEIIQTVDR.3	-0.2449990053535782	0.4544229780799427	U2OS DIA	DeepPhospho
@3EPAAEAEAASGPSESPSPPAAEELPGSHAEPPVPAQGEAPGEQAR.5	0.8774803068945054	0.7773660875030057	U2OS DIA	DeepPhospho
@3ERDTPGHG2GWAETPR.3	0.3881224856455087	0.5489154709414481	U2OS DIA	DeepPhospho
@3ESGEETDLISPPQEEVK.2	0.9889391710079292	0.9089967053859855	U2OS DIA	DeepPhospho
@3FLDKDAQRLSPIPEEVPK.3	0.06278237913895741	0.42483748642553176	U2OS DIA	DeepPhospho
@3GQAGSLSG2PKPF2PQLSAPITTK.3	0.9721122877637566	0.8569561670547667	U2OS DIA	DeepPhospho
@3GSPGSEVVTLQQFLEESNK.2	0.897344256037151	0.778269104418204	U2OS DIA	DeepPhospho
@3GSSGALGPPER.2	0.0033784462332983184	0.3206126573365299	U2OS DIA	DeepPhospho
@3HSAGT2PTITHQK.3	0.8911775050721048	0.7988154013916728	U2OS DIA	DeepPhospho
@3HSDA2DDEAFTTSK.2	0.13436344601099226	0.6130633970970415	U2OS DIA	DeepPhospho
@3HTGDKPYVCR.3	0.9414865373771963	0.8222522553011362	U2OS DIA	DeepPhospho
@3IDDLEETLASAK.2	0.9472224406503945	0.8486730628545821	U2OS DIA	DeepPhospho
@3IGGGDDSFNTFFSETGAGK.2	0.789564047443908	0.7372680770379468	U2OS DIA	DeepPhospho
@3KDQPDGSSLSPAQSP2QSQPPAASSLR.3	0.9796001136327017	0.8025929768798292	U2OS DIA	DeepPhospho
@3LDRSGDLGDMEPLK.2	0.9376184957258344	0.8250356628583353	U2OS DIA	DeepPhospho
@3P2PSYQR.2	0.7577142803070853	0.6147130301936883	U2OS DIA	DeepPhospho
@3PAVEGLTEAEEEELRAELTK.3	0.9448739857685078	0.8237437146216158	U2OS DIA	DeepPhospho
@3PDSFEESQGEEIGK.2	0.5465560600802267	0.5420007609028216	U2OS DIA	DeepPhospho
@3PEDGDYSYEIIEK.2	0.7861273368064778	0.701952614384388	U2OS DIA	DeepPhospho
@3PEEEPLNLEGLVAHR.3	0.9744024673643046	0.8695595691151596	U2OS DIA	DeepPhospho
@3PETLLPFAEAEAFLK.2	0.9818655013055892	0.8721320969301438	U2OS DIA	DeepPhospho
@3PEVPAGEGPR.2	0.9818354609908424	0.9288986239604116	U2OS DIA	DeepPhospho
@3PI2PLK.2	0.9207457014642193	0.8397788593206501	U2OS DIA	DeepPhospho
@3PKEEAQSLEDLAGFK.2	0.9666435337917509	0.87361928400016	U2OS DIA	DeepPhospho
@3PLTQDPASITDNLLQLPAR.3	0.8550910610153384	0.7066208377021155	U2OS DIA	DeepPhospho
@3PNGPNIDK.2	0.9160145461575377	0.8150670805180913	U2OS DIA	DeepPhospho
@3PNNVVSTPAPSPDASQLASSLSSQK.3	0.9805172341054083	0.9155341761087661	U2OS DIA	DeepPhospho
@3PPPPSSTFPK.2	0.9878055608070573	0.9530044765696777	U2OS DIA	DeepPhospho
@3PPRDLPTIPGV3SPSSDEPPMEASQSHLR.3	0.38319032604389536	0.444228121557084	U2OS DIA	DeepPhospho
@3PPRDLPTIPGVTSPSSDEPPMEASQSHLR.4	0.7884302661965576	0.64995487305943	U2OS DIA	DeepPhospho
@3PQCQHVSPGMLGSINR.3	0.9631977247332499	0.8485150853418006	U2OS DIA	DeepPhospho
@3PSSEEISP3KFPGLYR.3	0.2887829307011327	0.4035560596178964	U2OS DIA	DeepPhospho
@3PTAPAVNLAGAR.2	0.9978547619864775	0.9354971578786904	U2OS DIA	DeepPhospho
@3PTLASTPIPPTPQAP2PAVDAEIR.3	0.6325617880569931	0.5881465078304502	U2OS DIA	DeepPhospho
@3PTPSTPGDTQPN3PAPVPPAEDGIK.3	0.9876987811565102	0.9090813181550496	U2OS DIA	DeepPhospho
@3PTPSTPGDTQPNTPAPVPPAEDGIK.3	0.9919123799169705	0.9317611929951434	U2OS DIA	DeepPhospho
@3QLWASEPGTPPLPTSLPSQNPILK.4	0.9797867881947275	0.8502835154615473	U2OS DIA	DeepPhospho
@3QPSSGVDSAVGTLPATSPQSTSVQAK.3	0.9785674684994381	0.8339024171931921	U2OS DIA	DeepPhospho
@3QSLPVTEK.1	0.9782842402505727	0.8593487667633977	U2OS DIA	DeepPhospho
@3RSLVGGLLQSK.3	0.9353299145233762	0.8228737771597812	U2OS DIA	DeepPhospho
@3RSP2PDDILER.2	0.9427626012346051	0.8448642978060196	U2OS DIA	DeepPhospho
@3SDSPWFLSGSETLGR.2	0.9545956359039094	0.8537143233899539	U2OS DIA	DeepPhospho
@3SPAPWK.2	0.9804082699934482	0.8350090215123257	U2OS DIA	DeepPhospho
@3SPLKDNPSPEPQLDDIKR.3	0.8300230306613806	0.6720021726377191	U2OS DIA	DeepPhospho
@3SPPLLDR.2	0.9337969400564486	0.7917974833661654	U2OS DIA	DeepPhospho
@3SPSGGTWSSVVSGVPR.3	0.9805879430528232	0.8745289063542763	U2OS DIA	DeepPhospho
@3SPSGKPATLK.3	0.9643094685238544	0.8721442058002576	U2OS DIA	DeepPhospho
@3SPTPPESATTVK.2	0.99389265115316	0.9212176148440558	U2OS DIA	DeepPhospho
@3SSKE2SPIP2PTSDRK.3	0.9577836589764372	0.871206754431072	U2OS DIA	DeepPhospho
@3SSKES2PIP2PTSDR.2	0.885651821365003	0.7265583949766353	U2OS DIA	DeepPhospho
@3SSPPS2PQHSPALR.3	0.8305131148898417	0.716719181296521	U2OS DIA	DeepPhospho
@3STPEDFIR.2	0.9931446336498155	0.9181733008381209	U2OS DIA	DeepPhospho
@3THLAGALSPGGGQSAPAFPESGPSLR.3	0.9090615511311064	0.6770855205423119	U2OS DIA	DeepPhospho
@3TSPEEVHAQPYIAIDWEPEMK.3	0.9056391979365999	0.8025240381447205	U2OS DIA	DeepPhospho
@3VAISDAAQLPHDYCTTPGGTLFST3PGGTR.3	0.9608333790569005	0.8371037064110145	U2OS DIA	DeepPhospho
@3VQSLEIDLDSMR.3	0.8897674237497333	0.7824919477419069	U2OS DIA	DeepPhospho
@3VSPDRLELEAAQK.2	0.7477059726832247	0.6396948146763433	U2OS DIA	DeepPhospho
@3VSSPIPYTPSPSSSR.2	0.9881142112327005	0.9336508386161239	U2OS DIA	DeepPhospho
@4GFPPDL3LSPR.3	0.5753862819312827	0.6617177996898052	U2OS DIA	DeepPhospho
@4LEEDNSDE2DAEGEHGDGAEEEAPPAGPR.3	0.6231692538659361	0.5563147565473165	U2OS DIA	DeepPhospho
@4PSPPMGSVSAPNLPTAEDNLEYVR.3	0.9820433204378031	0.8486279268033095	U2OS DIA	DeepPhospho
@4SSCSTIFLDDSTVSQPNLR.3	0.9845310427549356	0.9202106057199525	U2OS DIA	DeepPhospho
@A1ADEL2EK.2	0.9976541850088045	0.9141750641508202	U2OS DIA	DeepPhospho
@A1D3PKPAVSDEK.2	0.953408813594304	0.8404020091593457	U2OS DIA	DeepPhospho
@A1H3PKPAVGEEK.3	0.9980172802073008	0.9653773116292145	U2OS DIA	DeepPhospho
@A1TL2PQEEVAAGQMASSSR.3	0.9308492475253294	0.8253895534691593	U2OS DIA	DeepPhospho
@A22HSSQTQGGGSVTK.3	0.9987786666123819	0.9697759964549136	U2OS DIA	DeepPhospho
@A2AGRLTPESQSK.2	0.9333804937524676	0.8362594694041079	U2OS DIA	DeepPhospho
@A2ASPDRIPSLPQETVDQEPK.3	0.6470991697961405	0.6451146384848869	U2OS DIA	DeepPhospho
@A2DLEDEESAAR.1	0.9231674518877064	0.8370265158163501	U2OS DIA	DeepPhospho
@A2DLEDEESAAR.2	0.9911326757987265	0.9104225500080386	U2OS DIA	DeepPhospho
@A2LGTLPLGK.2	0.9905831290300207	0.9318938584586096	U2OS DIA	DeepPhospho
@A2LGTLPLGKPR.3	0.9854999257076864	0.8337168310217691	U2OS DIA	DeepPhospho
@A2P2PQPSSQPLQIHR.3	0.9967306002497089	0.9024208392399443	U2OS DIA	DeepPhospho
@A2PLLSDK.2	0.8710631708474489	0.7758031896650361	U2OS DIA	DeepPhospho
@A2PTPLA2PGK.2	0.9879062952367375	0.9225479226923197	U2OS DIA	DeepPhospho
@A2PVAESPK.2	0.9192227183314886	0.8074172633121713	U2OS DIA	DeepPhospho
@A2PVPAPSSGLHAAVR.2	0.983109056975936	0.9179831478770113	U2OS DIA	DeepPhospho
@A2SEGGTAAGAGLDSLHK.3	0.7139112137990972	0.6133015869090519	U2OS DIA	DeepPhospho
@A2VDDDDSGWELSMPEK.2	0.9051809887056468	0.7666970361611823	U2OS DIA	DeepPhospho
@A3LPSPDKLPGFK.2	-0.03670567108129126	0.37552650289678513	U2OS DIA	DeepPhospho
@A4TPVVVTLWYR.2	0.9260690740042443	0.8491174756652244	U2OS DIA	DeepPhospho
@AA2KDTISNNR.2	0.9614975903475295	0.8395786395500607	U2OS DIA	DeepPhospho
@AA2LNYLNQPSAAPLQVSR.2	0.9839674882770002	0.8336589232480055	U2OS DIA	DeepPhospho
@AA2P2PQSVR.2	0.9776236261925408	0.8543705572583512	U2OS DIA	DeepPhospho
@AA2PPRPLLSNA2ATPVGR.3	0.9323714892862626	0.7909347828834846	U2OS DIA	DeepPhospho
@AA2SAAQGAFQGN.2	-0.04516554124257946	0.37408621070617987	U2OS DIA	DeepPhospho
@AA2SDQLR.2	0.8014489503916719	0.7596617988809897	U2OS DIA	DeepPhospho
@AA3PLPSLR.2	0.9814099181315875	0.9166953328670259	U2OS DIA	DeepPhospho
@AAAHHYGAQCDKPNK.4	0.8521371567093112	0.7542241428799733	U2OS DIA	DeepPhospho
@AACEQLHQQQQQQQEETAAATLLLQGEEEGEED.3	0.638818550045336	0.6828690764930287	U2OS DIA	DeepPhospho
@AAEAGGAEEQYGFL3TPTK.2	0.4308909501873657	0.44893055779693414	U2OS DIA	DeepPhospho
@AAEAGGAEEQYGFLT3PTK.2	0.8585044505346074	0.7562115961901495	U2OS DIA	DeepPhospho
@AAEAGGAEEQYGFLTTP3K.2	0.7168621047018918	0.5838674541550699	U2OS DIA	DeepPhospho
@AAEDSPYWV2PAYSK.2	0.34882683416579874	0.5714832469978681	U2OS DIA	DeepPhospho
@AAEHDLEVA2EEEQER.2	0.9495887948119602	0.8582231218742292	U2OS DIA	DeepPhospho
@AAESLTAIPEPA2PQLLETPIHASQIQK.3	0.886278596036009	0.7825581922337477	U2OS DIA	DeepPhospho
@AAF2KDESKEPIVEVR.3	0.9809387590664993	0.8671374323954156	U2OS DIA	DeepPhospho
@AAFSKDE2KEPIVEVR.3	0.9507674467426626	0.8235426894200774	U2OS DIA	DeepPhospho
@AAFVSEQQQK.2	0.9964427043557615	0.9544814386524266	U2OS DIA	DeepPhospho
@AAG2PSSSDQDEKLPGQDESTAGTSEQNDILK.3	0.8080186145518682	0.6708879270638322	U2OS DIA	DeepPhospho
@AAGAGEDADWLEGG2PVSGQLLAGVQVQK.3	0.7342487372973616	0.6829579928951481	U2OS DIA	DeepPhospho
@AAGISLIVPGK2PTR.3	0.9577461373864271	0.86291065424076	U2OS DIA	DeepPhospho
@AAGMSSPGAQ2HPEELPR.2	0.9026600639014325	0.7507996182500789	U2OS DIA	DeepPhospho
@AAGTDGSDFQHR.3	0.45419717155035655	0.7421761099818975	U2OS DIA	DeepPhospho
@AAHMY2GAK.2	0.9398581445102957	0.8336444040373905	U2OS DIA	DeepPhospho
@AAIQTFQNTYQVLAVTFNDTSDQIISGGIDNDIK.4	0.9218855254113101	0.8034855644768458	U2OS DIA	DeepPhospho
@AAISQLR2PR.3	0.9998262695797603	0.9422909150500661	U2OS DIA	DeepPhospho
@AALGLQD2DDEDAAVDIDEQIESMFNSK.3	0.8941689653476246	0.8016977214355301	U2OS DIA	DeepPhospho
@AALSALESFLK.2	0.9924637147498596	0.9028859142849717	U2OS DIA	DeepPhospho
@AANQVEETLHTHLPQ3PETNFR.4	0.953324550380171	0.7464850102861184	U2OS DIA	DeepPhospho
@AAPEA22PPASPLQHLLPGK.3	0.7613210377206887	0.5726555227797825	U2OS DIA	DeepPhospho
@AAPPPPALTPDSQTVDS2CK3PEVSFLPEEATEEAGVR.4	0.9904338265622448	0.9271367036223447	U2OS DIA	DeepPhospho
@AAQEEYVK.2	0.9963225473237658	0.9568018298254679	U2OS DIA	DeepPhospho
@AAQQAASSSGQGQQAQ3PTGK.2	0.7590137923598244	0.6858605674313347	U2OS DIA	DeepPhospho
@AAS2SSPG2PVASSPSR.2	0.892331510447587	0.6871276755126973	U2OS DIA	DeepPhospho
@AASADSTTEG3PADGFTVLSTK.2	0.6257704487278771	0.5397910954967733	U2OS DIA	DeepPhospho
@AASAIYSGYIFDYDYYR.2	0.6602298378495024	0.681391085992636	U2OS DIA	DeepPhospho
@AASAPAKE2PR.2	0.9382381343005504	0.8169524782583278	U2OS DIA	DeepPhospho
@AASGEDSTEEALAAAAAPWEGGPVPGVDT2PFAK.3	0.8778656677993465	0.7456557445267666	U2OS DIA	DeepPhospho
@AASIENVLQDS2PEHCGR.2	0.8028549915165565	0.7412116365347038	U2OS DIA	DeepPhospho
@AASNMALGK.2	0.9371073335682558	0.8395587914769522	U2OS DIA	DeepPhospho
@AASPP2YTLDLGESQLAPPPSK.3	0.919952292068984	0.7774995024969977	U2OS DIA	DeepPhospho
@AASPYSQRPA2PTAIR.2	0.9062768222867201	0.7376321844163345	U2OS DIA	DeepPhospho
@AATTATPAATT2PK.2	0.9874501859115676	0.921048692290231	U2OS DIA	DeepPhospho
@AAVGQE2PGGLEAGNAK.2	0.9485261956920802	0.7838270851385811	U2OS DIA	DeepPhospho
@AAVL2D2EDEEKASAK.2	0.9067213048379491	0.7832265701528722	U2OS DIA	DeepPhospho
@AAVV3SPPPTTAPHK.3	0.4237396580862497	0.452002911687147	U2OS DIA	DeepPhospho
@ACADATLSQITNNIDPVGR.3	0.9935096371170051	0.9112880226868423	U2OS DIA	DeepPhospho
@ACASPSAQVEG2PVAGSDGSQPAVK.3	0.9706450769632498	0.8736327049357879	U2OS DIA	DeepPhospho
@ACGNFGIPCELR.2	0.9870663672520462	0.8897862888783822	U2OS DIA	DeepPhospho
@ACNQLGQFLQHR.3	0.841992627678655	0.7489950372638132	U2OS DIA	DeepPhospho
@ACPGPPPP2PEPLAR.3	0.8942637887334742	0.7889920226989905	U2OS DIA	DeepPhospho
@ACPQSAKPPSG2K.2	0.9165008096806264	0.8053473885932749	U2OS DIA	DeepPhospho
@AD2YEKLEK.2	0.9728263184323125	0.8756657454608604	U2OS DIA	DeepPhospho
@AD3EEEFLAFR.2	0.7891736221131929	0.7462325839190216	U2OS DIA	DeepPhospho
@AD3PGPEDGGVK.2	0.9883890919318982	0.9358774278716786	U2OS DIA	DeepPhospho
@AD3SLNNCEGAAGSTSEK.2	-0.9030092359545497	0.051122812700695075	U2OS DIA	DeepPhospho
@ADALQAGASQFETSAAK.2	0.9486904339036113	0.8586145887177961	U2OS DIA	DeepPhospho
@ADDPSSYMEVVQAANTSGNWEELVK.3	0.9540292878356236	0.8780350741201287	U2OS DIA	DeepPhospho
@ADEAALALQPGG2P2AAGADR.3	0.4924058161467799	0.598572122927258	U2OS DIA	DeepPhospho
@ADEVVWVR.2	0.9885711353712424	0.9442663132149292	U2OS DIA	DeepPhospho
@ADGA3SDDLDLHDDR.2	0.1225669533366524	0.6088726125580048	U2OS DIA	DeepPhospho
@ADGATSDDLDLHDDR.3	0.7832845968641013	0.8222113084873097	U2OS DIA	DeepPhospho
@ADILEDKDGK.2	0.9103314454907311	0.8294487200806057	U2OS DIA	DeepPhospho
@ADIPVKS2PQAAVPYK.2	0.9633016826319152	0.8253657172044145	U2OS DIA	DeepPhospho
@ADKDYHFK.2	0.8883776230026578	0.7926489517420332	U2OS DIA	DeepPhospho
@ADLINNLGTIAK.2	0.9958726696864749	0.9376169608745256	U2OS DIA	DeepPhospho
@ADLLLSTQPGR.2	0.9693021988311681	0.8975186221994221	U2OS DIA	DeepPhospho
@ADNNQAPPGSIAQDCK.2	0.9943524668843025	0.9199233787409818	U2OS DIA	DeepPhospho
@ADPDGPEAQAEACSGER.2	0.9435689466340245	0.8065896772923264	U2OS DIA	DeepPhospho
@ADQELMTYSHDNIICGITSVSFSK.3	0.9122446563737772	0.8229053181888255	U2OS DIA	DeepPhospho
@ADT2QEICSPR.2	0.9590653544829033	0.867273027785028	U2OS DIA	DeepPhospho
@ADVEA2PGNPPDR.2	0.9604162353929914	0.8440194734212473	U2OS DIA	DeepPhospho
@ADVIQATGDAICIFR.2	0.9225455551729482	0.811190881150658	U2OS DIA	DeepPhospho
@ADYEIASK.2	0.9070945048868825	0.7844028825596998	U2OS DIA	DeepPhospho
@AE2P2PAPPPGLR.2	0.9405506454585305	0.8193795788241562	U2OS DIA	DeepPhospho
@AE2PESSAIE2TQSTPQK.2	0.2192277377985838	0.4327374916125216	U2OS DIA	DeepPhospho
@AE3LELSDLYVSDK.2	0.9362370886892152	0.8450928583038335	U2OS DIA	DeepPhospho
@AE3PTESV2EPEVATK.2	0.589847891819951	0.6114131613695402	U2OS DIA	DeepPhospho
@AEA2SGDHPTDTEMK.3	0.9844322358784776	0.920233628979304	U2OS DIA	DeepPhospho
@AEA2SGDHPTDTEMKEEQK.3	0.9618753083004578	0.8011373117702636	U2OS DIA	DeepPhospho
@AEAESMYQIK.2	0.9691932288926437	0.8906343219761832	U2OS DIA	DeepPhospho
@AEAGAGSATEFQFR.2	0.8837995726218237	0.7855482527659722	U2OS DIA	DeepPhospho
@AEAGDNLGALVR.2	0.9773560866515387	0.8804701163064872	U2OS DIA	DeepPhospho
@AEAPS2PDVAPAGK.2	0.9797168567464282	0.9044393225880928	U2OS DIA	DeepPhospho
@AEASIQAGAGDGEWEESEVK.3	0.8914576659164686	0.7713110499014373	U2OS DIA	DeepPhospho
@AEDGSVIDYELIDQDAR.3	0.9946668464733893	0.926995246478292	U2OS DIA	DeepPhospho
@AEDNADTLALVFEAPNQEK.2	0.903428049006554	0.7655982193668691	U2OS DIA	DeepPhospho
@AEEDMDEAIEKGEAEQ2EEEADEEDKAEDAR.3	0.7910811702630082	0.7845189774987249	U2OS DIA	DeepPhospho
@AEEEFNIEK.2	0.5525050965005851	0.5761551509670984	U2OS DIA	DeepPhospho
@AEEEHLSS2GGLAK.2	0.8827561609305559	0.7644020367141048	U2OS DIA	DeepPhospho
@AEEGK2PFR.1	0.9953458304392403	0.9178417571050028	U2OS DIA	DeepPhospho
@AEEKENDTVTI2PK.2	0.4195866328480602	0.7034780769481448	U2OS DIA	DeepPhospho
@AEELHYPLGER.3	0.8544181839481623	0.7978350100633198	U2OS DIA	DeepPhospho
@AEFAAPSTDAPDK.2	0.8877168405416561	0.7395815516977124	U2OS DIA	DeepPhospho
@AEGDSAGTAG3PGG3PAGDK.2	0.27501984272429464	0.4703474161709297	U2OS DIA	DeepPhospho
@AEGDSAGTAGTPGGTPAGDK.2	0.8721969052867403	0.7512311720351414	U2OS DIA	DeepPhospho
@AEGDVAALNR.2	0.9663104212772446	0.8781884985375545	U2OS DIA	DeepPhospho
@AEGEWEDQEALDYF2DKESGK.3	0.8871508157945932	0.7670841868198054	U2OS DIA	DeepPhospho
@AEHMETNAVGP2PSSDTR.3	0.15390093013384568	0.45014500864343665	U2OS DIA	DeepPhospho
@AEISFEDR.2	0.9990460754181439	0.970002566568814	U2OS DIA	DeepPhospho
@AELEQHLEQEQEFQVNK.3	0.4411250009882872	0.5827084147820929	U2OS DIA	DeepPhospho
@AENKVENETDEGDKAQDGENEK.4	0.9562864413268646	0.8583831914101308	U2OS DIA	DeepPhospho
@AENQAESR.2	0.9883358344403359	0.9321205604695191	U2OS DIA	DeepPhospho
@AEQSISEEPGWEEEEEELMGISPI2PK.3	0.8690137371066144	0.7886290348670228	U2OS DIA	DeepPhospho
@AESEEMET2QAGSK.2	-0.20637670006888165	0.38478241228653176	U2OS DIA	DeepPhospho
@AESGD2LGSEDR.2	0.954181827842238	0.8569157663720169	U2OS DIA	DeepPhospho
@AF1G3PVQK.2	0.6208109542625201	0.6590353682902672	U2OS DIA	DeepPhospho
@AFAETHIK.2	0.9941187867355668	0.9003630681206695	U2OS DIA	DeepPhospho
@AFAMIIDK.2	0.9827948506970584	0.8852870391997125	U2OS DIA	DeepPhospho
@AFAVQSAVR.2	0.7923912769083136	0.8054492294568519	U2OS DIA	DeepPhospho
@AFEDWLNDDLGSYQGAQGNR.3	0.9799988668049271	0.8657052452622431	U2OS DIA	DeepPhospho
@AFGES2TESDEEEEEGCGHTHCVR.3	0.40742389618309743	0.6217122756283312	U2OS DIA	DeepPhospho
@AFGESSTE2DEEEEEGCGHTHCVR.3	0.6458821360265081	0.6983895187157474	U2OS DIA	DeepPhospho
@AFGPGLQGG2AG2PAR.2	0.9620664179664118	0.8806577653903014	U2OS DIA	DeepPhospho
@AFGPGLQGGSAG2PAR.2	0.9739274221433166	0.8551311002727805	U2OS DIA	DeepPhospho
@AFGSGIDIKPG3PPIAGR.3	0.9911821790912261	0.9135825564826858	U2OS DIA	DeepPhospho
@AFHNEAQVNPER.3	0.8931683242631887	0.8261221123142504	U2OS DIA	DeepPhospho
@AFKE2PK.1	0.9544050529716579	0.8298528825629569	U2OS DIA	DeepPhospho
@AFL2PPTLLEGPLR.2	0.9780959811798282	0.9011101881504594	U2OS DIA	DeepPhospho
@AFSHSGVHSLDGGEVDSQALQEL3QMVSGPASYSGPK.4	0.6009859444652225	0.6657101384496489	U2OS DIA	DeepPhospho
@AFVDFLSDEIK.2	0.962565367819592	0.9018913175814731	U2OS DIA	DeepPhospho
@AFYPEEISSMVLTK.3	0.7984922278728857	0.718182993783192	U2OS DIA	DeepPhospho
@AG1SSNQ2I2SPVLDAVPR.3	-0.24151241248512823	0.34693525357528554	U2OS DIA	DeepPhospho
@AG2EECVFYTDETASPLAPDLAK.2	0.49425727942999054	0.5334297899497147	U2OS DIA	DeepPhospho
@AG2PF2PPPSSSSLTGEAAISR.3	0.9883648904136041	0.9281088104478483	U2OS DIA	DeepPhospho
@AG2STPGDAPPAVAEVQGR.2	0.986077678412501	0.8810266817578318	U2OS DIA	DeepPhospho
@AGAAGTAEATAR.2	0.9265881661736938	0.8495171587817808	U2OS DIA	DeepPhospho
@AGAGMITQHS2NA2PINR.3	0.8601030829248655	0.7305238277970882	U2OS DIA	DeepPhospho
@AGAGMITQHSSNA2PINR.3	0.8689804673679236	0.7577702981010332	U2OS DIA	DeepPhospho
@AGAPVPEPPKEEQQQALEQFAAAAAHS3PVR.4	0.7125188112804827	0.6344702336978936	U2OS DIA	DeepPhospho
@AGCF2PK.2	0.9835640718693366	0.9245112929916474	U2OS DIA	DeepPhospho
@AGDLLED2PKR.3	0.8498582415901643	0.7574879193066884	U2OS DIA	DeepPhospho
@AGDLVFAK.2	0.9690584925366073	0.9016997091935253	U2OS DIA	DeepPhospho
@AGDNIPEEQPVASTPTTV2DGENKK.3	0.8790742965891098	0.7494027607125939	U2OS DIA	DeepPhospho
@AGDNIPEEQPVASTPTTVSDGENKK.3	0.7620378263175666	0.6862133944981742	U2OS DIA	DeepPhospho
@AGDPGEMPQ2PTGLGQPK.2	0.8912738115290755	0.8013331755288085	U2OS DIA	DeepPhospho
@AGDRN2EDDGVVMTFSSVK.2	-0.1116696016457942	0.3974586676783409	U2OS DIA	DeepPhospho
@AGEAEESSAVCQVDAEQR.2	0.8774708939440681	0.7981931238135439	U2OS DIA	DeepPhospho
@AGEPDGE2LDEQPSSSSSK.2	0.9849254703723843	0.8652159686643734	U2OS DIA	DeepPhospho
@AGGALCHILGAAYK.3	0.6091568913112488	0.5853081715482585	U2OS DIA	DeepPhospho
@AGGFLMK.2	0.9991293605807823	0.9785507881039643	U2OS DIA	DeepPhospho
@AGGGPTLQCPPPS2PEK.2	0.958084669483068	0.8239401560377174	U2OS DIA	DeepPhospho
@AGGKPSQSP2QEAAGEAVLGAK.3	0.9309125259999268	0.740298094662889	U2OS DIA	DeepPhospho
@AGGLGAEETPPTSVSESLPTLSDSDPVPLAPGAAD2DEDTEGFGVPR.3	0.5463252409509172	0.5960675256738555	U2OS DIA	DeepPhospho
@AGGPATPL2PTR.1	0.832011268391228	0.6435225724204228	U2OS DIA	DeepPhospho
@AGGSAAL2PSKK.3	0.9787972221170314	0.9014296717406571	U2OS DIA	DeepPhospho
@AGIIQDTWHK.3	0.9793713542404603	0.8726991905503794	U2OS DIA	DeepPhospho
@AGIPQHHPPMAQNLQYPDD2DDEKK.4	0.8790062010972668	0.7836044803855732	U2OS DIA	DeepPhospho
@AGIPVYAWK.2	0.9950389990673505	0.9183953828878559	U2OS DIA	DeepPhospho
@AGKEPAKP2PSR.3	0.966943317173669	0.8772411892034072	U2OS DIA	DeepPhospho
@AGKL2PLK.2	0.848226504814279	0.7905422842570438	U2OS DIA	DeepPhospho
@AGLA2PEEEDAVGK.2	0.9714476099133503	0.8715597758586633	U2OS DIA	DeepPhospho
@AGLESGAEPGDGD2DTTKK.3	0.9339747299990766	0.7427665503555705	U2OS DIA	DeepPhospho
@AGLESGAEPGDGDSDT3K.2	0.9174946592944302	0.7553422859663261	U2OS DIA	DeepPhospho
@AGLG2PERPPK3SPG2PR.3	0.2602153757694701	0.5531287824899513	U2OS DIA	DeepPhospho
@AGLQ1K2PEKK.2	0.9191105302664109	0.8439320747400911	U2OS DIA	DeepPhospho
@AGLQVYNK.2	0.8883775336016597	0.8318032440175495	U2OS DIA	DeepPhospho
@AGLRV2APEVSVGHK.3	0.7786466965983748	0.6838654008963478	U2OS DIA	DeepPhospho
@AGNEKEEGETADTVGCCSLR.3	0.9901686380961643	0.9220483638457632	U2OS DIA	DeepPhospho
@AGNPAVAAPQ2PL2PEGAHFR.2	-0.12194471067808803	0.27943446474707856	U2OS DIA	DeepPhospho
@AGPDLPSLPSHALEDEGWAAAAP2PG2AR.3	0.77804185591988	0.6373249403677621	U2OS DIA	DeepPhospho
@AGPGS2PLFSLLPGYR.3	0.9987960790293546	0.9685596858980928	U2OS DIA	DeepPhospho
@AGPLGPGPGDGCF3LPGHR.2	0.6019215830092145	0.5489102195785358	U2OS DIA	DeepPhospho
@AGPNASIISLK2DK.3	0.8856051478721899	0.809022849697398	U2OS DIA	DeepPhospho
@AGQAVDDFIEK.2	0.9778056670617155	0.9174456090787456	U2OS DIA	DeepPhospho
@AGQCVIGLQMGTNK.2	0.9577022597655047	0.8616090146838757	U2OS DIA	DeepPhospho
@AGSLDLNF3SPSR.2	0.2868457719538114	0.5123886285103847	U2OS DIA	DeepPhospho
@AGSNEDPILAPSG3PPPTIPPDETFGGR.2	0.9518284668907819	0.8516431159877333	U2OS DIA	DeepPhospho
@AGSRPQ2PSGDADAR.3	0.8836797455907719	0.7796385348476651	U2OS DIA	DeepPhospho
@AGSS3PGDAPPAVAEVQGR.2	0.9831372928755051	0.8976320012924387	U2OS DIA	DeepPhospho
@AGTAT2PAGSSPAVAGGTQR.2	0.9856566048845458	0.9023747635113768	U2OS DIA	DeepPhospho
@AGTQIENIDEDFRDGLK.3	0.8933129399715809	0.7704665317106448	U2OS DIA	DeepPhospho
@AGTV2PGKEDPVSSR.2	0.8658838437476485	0.7228565572294848	U2OS DIA	DeepPhospho
@AGVAAPATQVAQVTLQSVQR.3	0.7939140428319843	0.7824240358292422	U2OS DIA	DeepPhospho
@AGVLAGHDNR.2	0.9940841044192552	0.947950955931836	U2OS DIA	DeepPhospho
@AGVNSDSPNNCSGK.2	0.984305122655706	0.9334487256507151	U2OS DIA	DeepPhospho
@AH2EKDQPPFGDSDDSVEADK.3	0.8260661225756937	0.7327389109869971	U2OS DIA	DeepPhospho
@AH2SPASLQLGAVSPGTLTPTGVVSGPAATPTAQHLR.4	0.8746357318379543	0.7384028485660195	U2OS DIA	DeepPhospho
@AH3GEKPYGCQVCGK.3	0.712998377859547	0.6029405287938562	U2OS DIA	DeepPhospho
@AHFNAMFQPS2PTR.3	0.9822265960579304	0.9076510534076938	U2OS DIA	DeepPhospho
@AHIAQLCEK.2	0.8341109645591182	0.7343211919256751	U2OS DIA	DeepPhospho
@AHL2ENELEALEK.2	0.8742235624664559	0.7528468785565378	U2OS DIA	DeepPhospho
@AHL2PEVQLK.2	0.9577177169136482	0.8742484570039138	U2OS DIA	DeepPhospho
@AHL2PEVQLK.3	0.9404943861870672	0.8562972096006163	U2OS DIA	DeepPhospho
@AHSPAEGA2VESSSPGPK.2	0.47158401019307444	0.5080932473830341	U2OS DIA	DeepPhospho
@AHSPASL2FASYR.2	0.3011573998931141	0.447780236214655	U2OS DIA	DeepPhospho
@AHTFSHPP22TKR.3	0.983879599433013	0.9151195815035571	U2OS DIA	DeepPhospho
@AHTLL2PPSANNATFAR.2	0.978688192057335	0.8958692686125458	U2OS DIA	DeepPhospho
@AI3SPLAAGSKPSK.2	0.7261810159780926	0.7152720204466159	U2OS DIA	DeepPhospho
@AIEAV2PGLYR.2	0.6544119738613137	0.7368045867504718	U2OS DIA	DeepPhospho
@AIEDEGGNPDEIEITSEGNK.2	0.8901320893322904	0.7023487865279561	U2OS DIA	DeepPhospho
@AIEMLGGELGSK.2	0.9716398098006054	0.9026574085871262	U2OS DIA	DeepPhospho
@AIFLADGNVFTTGFSR.2	0.8992760129288773	0.8104531936443565	U2OS DIA	DeepPhospho
@AIG2DTSDIVHIWCPEGMK.3	0.7234598878257348	0.5706236352025326	U2OS DIA	DeepPhospho
@AIGALAS2R.2	0.9896384647387524	0.8651575128604272	U2OS DIA	DeepPhospho
@AIGAVPLIQGEYMIPCEK.2	0.9051778789173468	0.8404858163212519	U2OS DIA	DeepPhospho
@AIGSASEGAQSSLQEVYHK.2	0.697119488875289	0.6933048113492591	U2OS DIA	DeepPhospho
@AIGSGE2ETPPSTPTAQEPSSSGGFEFFR.3	0.9595033212243942	0.8576610023251272	U2OS DIA	DeepPhospho
@AIIESDQEQGR.2	0.5501857631173493	0.5971486281160354	U2OS DIA	DeepPhospho
@AILGSYDSEL3PAEYSPQLTR.2	0.6104096002616061	0.5018386647930596	U2OS DIA	DeepPhospho
@AILGSYDSELTPAEY2PQLTR.2	0.9839944057377511	0.9058356627354599	U2OS DIA	DeepPhospho
@AILILDNDGDR.2	0.8316154851893229	0.7852736243844792	U2OS DIA	DeepPhospho
@AILVDLEPGTMDSVR.3	0.9863345093629087	0.8986013197692948	U2OS DIA	DeepPhospho
@AIP3VNHSG3FSPQAPVPTTVPVVDVR.3	0.9947323342595554	0.94999578693851	U2OS DIA	DeepPhospho
@AIPELDAYEAEGLALDDEDVEEL3ASQR.3	-0.3283074321909545	0.46067728588202284	U2OS DIA	DeepPhospho
@AITSLLGGG2PK.2	0.947339377368774	0.832293610029935	U2OS DIA	DeepPhospho
@AIYNSGQDHVQNEENYAQVLDK.3	0.5050297572489093	0.5947522435147348	U2OS DIA	DeepPhospho
@AK2IVFHR.2	0.9814665157544367	0.9150951111199609	U2OS DIA	DeepPhospho
@AK2PISSGSGGSHMSGTSSSSG1K.3	0.8545454597858563	0.7635021060480847	U2OS DIA	DeepPhospho
@AK2PQPPVEEEDEHFDDTVVCLDTYNCDLHFK.4	0.943278685975944	0.8245626372425564	U2OS DIA	DeepPhospho
@AK2PTPESSTIASYVTLR.2	0.9720187434975727	0.8725978571426327	U2OS DIA	DeepPhospho
@AKDQNE2LDEEMFYK.2	0.23622365881440913	0.4925006882723044	U2OS DIA	DeepPhospho
@AKP2PHPIK.2	0.8091264081257317	0.7301642141124423	U2OS DIA	DeepPhospho
@AKPAMPQDSVP2PR.2	0.959046358986224	0.8470074431653438	U2OS DIA	DeepPhospho
@AKPVVSDFD2DEEQDER.3	0.8840193013145625	0.7988886598137613	U2OS DIA	DeepPhospho
@AL2GGGSVASPPPSPAMPK.2	0.9564515780358159	0.8207028325661159	U2OS DIA	DeepPhospho
@AL2GTSPDDVQPGPSVGPPSK.3	0.9748299680360216	0.8624138420474727	U2OS DIA	DeepPhospho
@AL2HDSIFMLGPEPER.3	0.8780206837945566	0.787084433055848	U2OS DIA	DeepPhospho
@AL2LGTIPSLTR.2	0.9906996939821937	0.922595155589198	U2OS DIA	DeepPhospho
@AL2SSADDASLVNASISSSVK.2	0.9921144857771393	0.9298425215858356	U2OS DIA	DeepPhospho
@ALA2PEQLAQLPSSGVPR.2	0.9552788521788469	0.807446225744917	U2OS DIA	DeepPhospho
@ALAAFLK.2	0.9999077990025022	0.9906382418667496	U2OS DIA	DeepPhospho
@ALAEEA2EEELP2DVDLNDPYFAEEVK.3	0.5766052614629192	0.5234472259172467	U2OS DIA	DeepPhospho
@ALAMPGRPE2PPVFR.2	0.9974453592965253	0.9627218658495793	U2OS DIA	DeepPhospho
@ALDEGDIALLK.2	0.985808090518184	0.8752046236337616	U2OS DIA	DeepPhospho
@ALDGEE2DFEDYPMR.2	0.9712364793622219	0.8962294000302863	U2OS DIA	DeepPhospho
@ALEAVASV3PTGPAPDPAR.2	0.88406076386317	0.7982153670737369	U2OS DIA	DeepPhospho
@ALEEA1EQK.2	0.9960058009973716	0.9553570951232152	U2OS DIA	DeepPhospho
@ALELDSNLYR.2	0.9924816994509446	0.9210926158524773	U2OS DIA	DeepPhospho
@ALELDSNNEK.2	0.9886976722249576	0.925005782463578	U2OS DIA	DeepPhospho
@ALESAVQHETLNYIGLLDCVAEYQGK.3	0.5485279030630428	0.6093416251805468	U2OS DIA	DeepPhospho
@ALESPERPFLAILGGAK.3	0.9974139314881093	0.9668070711312564	U2OS DIA	DeepPhospho
@ALESSIAPIVIFASNR.2	0.9777701764071292	0.8687740374444307	U2OS DIA	DeepPhospho
@ALEVAEYLTPVLK.2	0.4775466583458592	0.6417390759499836	U2OS DIA	DeepPhospho
@ALEVAGPDGQASAISPA2PR.2	0.4963448399721784	0.7329467468285948	U2OS DIA	DeepPhospho
@ALFEEVPELLTEAEK.2	0.997095499457695	0.9447601018758134	U2OS DIA	DeepPhospho
@ALGALVDNCAPGLCPDWEAWDPNQPVENAR.3	0.9115022469710802	0.7721632448122243	U2OS DIA	DeepPhospho
@ALGDLISATK.2	0.9988036255500902	0.954515347297022	U2OS DIA	DeepPhospho
@ALGFPLERPK.2	0.9948385541297737	0.9362923595616415	U2OS DIA	DeepPhospho
@ALGFPLERPK.3	0.97919818835988	0.8826083565466462	U2OS DIA	DeepPhospho
@ALGLDTGQQQDAQEFSK.2	0.47781194086733336	0.5893070463699224	U2OS DIA	DeepPhospho
@ALGQAASDN2GPEDAK.2	0.4116963327685203	0.5663160110086469	U2OS DIA	DeepPhospho
@ALGQNPTNAEVLK.2	0.997406531933014	0.9636049511216311	U2OS DIA	DeepPhospho
@ALGVISNFQS2PK.2	0.98409384882298	0.9088755066003582	U2OS DIA	DeepPhospho
@ALHTC2PTNQK.2	0.9806571829956725	0.9194608428491159	U2OS DIA	DeepPhospho
@ALIAGGGAPEIELALR.2	0.9556135482307442	0.8258390348656863	U2OS DIA	DeepPhospho
@ALIEILATR.2	0.9882687942408346	0.9011931895277248	U2OS DIA	DeepPhospho
@ALIVEPSR.2	0.9962336126099824	0.9597021723139988	U2OS DIA	DeepPhospho
@ALKEEIGNVQLEK.3	0.6309891020104091	0.7517996566832774	U2OS DIA	DeepPhospho
@ALLEVVQSGGK.2	0.9780233510957973	0.9290415086522906	U2OS DIA	DeepPhospho
@ALLNLPG3QTSGEAK.2	0.9772835428229679	0.8910880480062142	U2OS DIA	DeepPhospho
@ALLSDMVR.2	0.9955586504990397	0.9661619154438371	U2OS DIA	DeepPhospho
@ALMAAEDK.2	0.9963730456391773	0.9613497104171056	U2OS DIA	DeepPhospho
@ALNHSVEDIEPDLL3PR.3	0.9514176410289945	0.8405185879871768	U2OS DIA	DeepPhospho
@ALPAVQQNNLDEDLIR.2	0.958545585642106	0.8487577185128181	U2OS DIA	DeepPhospho
@ALPTSKPEG2LHSSPVGP2SSK.3	0.3900535341012665	0.5532310969065974	U2OS DIA	DeepPhospho
@ALPTSKPEGSLH2SPVGPSSSK.3	0.725266981065012	0.6539375465971435	U2OS DIA	DeepPhospho
@ALQ2PALGLR.2	0.8694996165043974	0.7526115084024885	U2OS DIA	DeepPhospho
@ALQAPHSP2K.3	0.8247913832200571	0.7702865210509291	U2OS DIA	DeepPhospho
@ALQSPALGLR.2	0.8490687221648603	0.7548829447248087	U2OS DIA	DeepPhospho
@ALSKPG3AAELR.3	-0.36718913806399855	0.17338937568215895	U2OS DIA	DeepPhospho
@ALSQGVESVK.2	0.9956873386861165	0.9551104334705496	U2OS DIA	DeepPhospho
@ALSSGGSIT2PPL2PALPK.3	0.08341429269228201	0.5720302183383056	U2OS DIA	DeepPhospho
@ALSSGGSIT2PPLSPALPK.3	-0.7946535045466584	0.05574758483917919	U2OS DIA	DeepPhospho
@ALTDSFR.2	0.9857590609824782	0.9072719669916748	U2OS DIA	DeepPhospho
@ALTGGIAHLFK.2	0.9975947306563955	0.9258304087904016	U2OS DIA	DeepPhospho
@ALTGHLEEVVLALLK.3	0.7575089613528816	0.7460051225777464	U2OS DIA	DeepPhospho
@ALTTMGFR.2	0.9932735369263916	0.9030983126749219	U2OS DIA	DeepPhospho
@ALTVPELTQQMFDAK.3	0.8617354433175215	0.836209442114305	U2OS DIA	DeepPhospho
@ALVA3PGK.1	0.987653489447762	0.8964199896207734	U2OS DIA	DeepPhospho
@ALVDHENVISCPHLGASTK.4	0.7680757102562153	0.718858051301579	U2OS DIA	DeepPhospho
@ALVDILSEVSK.2	0.9775796089696143	0.8981862310329113	U2OS DIA	DeepPhospho
@ALVEEALAQR.2	0.8660408148013912	0.8198209244112032	U2OS DIA	DeepPhospho
@ALYEAGER.2	0.997430905058596	0.9445871199845757	U2OS DIA	DeepPhospho
@AMADALLER.2	0.9972325611645961	0.9668704660783654	U2OS DIA	DeepPhospho
@AMAP3SPQI.2	0.8446393956081257	0.7855743953983287	U2OS DIA	DeepPhospho
@AMAQTAIK.2	0.9971841165957956	0.9468557526286817	U2OS DIA	DeepPhospho
@AMIPGDHSSIIIDSVPEVSF2PSSK.3	0.9814199400387337	0.899403222318573	U2OS DIA	DeepPhospho
@AMKPPGGESSNLFG2PEEATPSSRPNR.3	0.7279885076201171	0.6638439025307483	U2OS DIA	DeepPhospho
@AMLDQLMGT2R.2	0.9550281989171945	0.8696613825362984	U2OS DIA	DeepPhospho
@AMQDAEVSK.2	0.8695221313593822	0.7486772811079097	U2OS DIA	DeepPhospho
@AMQEAIDAINNR.2	0.8567499034666324	0.7787305328901243	U2OS DIA	DeepPhospho
@AMVDSQQK2PVK.3	0.9154077558744244	0.8119997882029847	U2OS DIA	DeepPhospho
@AN3PELK.2	0.7462771137852279	0.6501489627038193	U2OS DIA	DeepPhospho
@ANAEELANNLK.2	0.9954492469107964	0.9630030813903023	U2OS DIA	DeepPhospho
@ANELQLR.2	0.9656425857086074	0.9039952070650878	U2OS DIA	DeepPhospho
@ANITL2GK.2	0.9691645866948463	0.8872509765612008	U2OS DIA	DeepPhospho
@ANMHISE2QQEFFR.3	0.9044718576359755	0.776997130158402	U2OS DIA	DeepPhospho
@ANN2QEPSPQLASSVASTR.3	0.5568136257406089	0.5932304463978417	U2OS DIA	DeepPhospho
@ANNL2SLSKK.2	0.6558873267437921	0.6577283264196865	U2OS DIA	DeepPhospho
@ANNLSSL2K.2	0.9071591975452263	0.811784856793107	U2OS DIA	DeepPhospho
@ANTPD2DITEK.2	0.9007438608789208	0.8101950082584453	U2OS DIA	DeepPhospho
@AP2PPLSQVFQTR.2	-0.981764376560016	0.07225128674675463	U2OS DIA	DeepPhospho
@AP2QLPLSGSR.2	0.9718370842326761	0.8680648404312563	U2OS DIA	DeepPhospho
@AP2SPVAKPGPVK.2	0.7085302299694218	0.7021073363079928	U2OS DIA	DeepPhospho
@AP2VATVGSICDLNLK.3	0.951495983566968	0.8438348458698206	U2OS DIA	DeepPhospho
@APAPQPPSLPDR2PR.2	-0.2838458488307972	0.18551987975484174	U2OS DIA	DeepPhospho
@APAPQPPSLPDR2PR.3	0.6367398576833828	0.6575782288662791	U2OS DIA	DeepPhospho
@APFDLFENKK.3	0.8421472331570234	0.7972194618031506	U2OS DIA	DeepPhospho
@APFNQEGQSTGPPPLIPGLGQQGAQGR.3	0.9595000343907463	0.8158041958543114	U2OS DIA	DeepPhospho
@APGAGLGQDR.2	0.8536183170828106	0.7100744417668006	U2OS DIA	DeepPhospho
@APGEQDGDA1PLGSAVDILATDDPNFSQEDQQDTQIYEK.4	0.6933485212993585	0.6095317097267298	U2OS DIA	DeepPhospho
@APGGLSYPAA2PTPHAAFLADPVSNMAMAYGSSLAAQGK.3	-0.6679755500845044	0.2365086583815792	U2OS DIA	DeepPhospho
@APID3SDVEEK.2	0.9467921005247715	0.8741817714093245	U2OS DIA	DeepPhospho
@APIQDIWYHEDR.3	-0.0011396414063236382	0.5343894108769905	U2OS DIA	DeepPhospho
@APISH2LR.2	0.833697056555682	0.7497859063993545	U2OS DIA	DeepPhospho
@APKPPTDGST2PTSTPSEDQEALGK.3	0.9669499297063897	0.8168911911834225	U2OS DIA	DeepPhospho
@APPP2RPPPRPSV.3	0.9707906293795654	0.8569815830993208	U2OS DIA	DeepPhospho
@APPQTHLPSGASSGTGSASATHGGG2PPGTR.4	0.7746090786743182	0.6051791435145505	U2OS DIA	DeepPhospho
@APQETYADIGGLDNQIQEIK.2	0.9572810967347192	0.8659899171861709	U2OS DIA	DeepPhospho
@APQQQPPPQQPPPPQPPPQQPPPPPS4SPAR.3	0.20065059886001135	0.3294167209498572	U2OS DIA	DeepPhospho
@APQQQPPPQQPPPPQPPPQQPPPPPS4SPAR.4	0.9443996577592584	0.8505197511929323	U2OS DIA	DeepPhospho
@APQQQPPPQQPPPPQPPPQQPPPPPSYSPAR.4	0.006601180529238804	0.5208444960682539	U2OS DIA	DeepPhospho
@APQVDVDK.2	0.9945850658426527	0.9195545975661551	U2OS DIA	DeepPhospho
@APQVLVLAPTR.2	0.9220705428812674	0.8576395435864992	U2OS DIA	DeepPhospho
@APSDSSLGTP2DGRPELR.2	0.7773338601234416	0.7015550450589324	U2OS DIA	DeepPhospho
@APSEEELHGDQTDFGQGSQ2PQK.3	0.7520391163279012	0.6589564986449086	U2OS DIA	DeepPhospho
@APSHSESALNNDSK.3	0.9741743289308294	0.8643224678237243	U2OS DIA	DeepPhospho
@APSP3AEQPPGGGDSAR.2	0.7712699724590204	0.5879796221814402	U2OS DIA	DeepPhospho
@APSSSSLNSATS2QSK.2	0.5301936030709906	0.6421445055440744	U2OS DIA	DeepPhospho
@APSTPVPP2PAPAPGLTK.2	0.9533397038008175	0.7911138193839322	U2OS DIA	DeepPhospho
@APV2STESVIQSNTPTPPPSQPLNETAEEESR.4	0.7885798523254335	0.8149809079573205	U2OS DIA	DeepPhospho
@APVPEPGLDL2LSPRPD2PQPR.3	0.8215589674404022	0.6925794954991243	U2OS DIA	DeepPhospho
@APVPTGEVYFADSFDR.3	0.7904937611884222	0.816234100454546	U2OS DIA	DeepPhospho
@APVQPQQ2PAAAPGGTDEK.2	0.9124496879717265	0.8017835071932158	U2OS DIA	DeepPhospho
@APVS2LYR.2	0.9736301184830951	0.9006854435069686	U2OS DIA	DeepPhospho
@AQ2PVITTTAAHATDSALSR.3	0.9641733721663631	0.8415543383732295	U2OS DIA	DeepPhospho
@AQ3PPGPSL2GSKSPCPQEK.3	0.6806068669504545	0.6743673820830924	U2OS DIA	DeepPhospho
@AQ3PPGPSLSGSK.2	0.9973635906807021	0.9522058424973177	U2OS DIA	DeepPhospho
@AQAEVEGLGK.1	0.8445697121396367	0.7686345763575809	U2OS DIA	DeepPhospho
@AQAEVEGLGK.2	0.9985663359752186	0.9568210913033288	U2OS DIA	DeepPhospho
@AQAVSEEEEEEEGK2SSPK.2	0.6866364289411755	0.5598957692250879	U2OS DIA	DeepPhospho
@AQAVSEEEEEEEGKS2SPK.3	0.6694516676213604	0.5691004213637842	U2OS DIA	DeepPhospho
@AQAVSEEEEEEEGKSS2PK.2	0.9795755828539814	0.8313181831430824	U2OS DIA	DeepPhospho
@AQCE3LSPDGLPEEQPQTTK.3	0.9941429899475871	0.8627098316533413	U2OS DIA	DeepPhospho
@AQDEIPAL2VSRPQTGLSFLGPEPEDLEDLYSR.4	0.975531994294308	0.8229507275681487	U2OS DIA	DeepPhospho
@AQDEIPALSVSRPQTGL2FLGPEPEDLEDLYSR.3	0.8231427790948107	0.7097567149743856	U2OS DIA	DeepPhospho
@AQENYEGSEEVSPPQ3K.2	0.1779315100050784	0.39672152541035477	U2OS DIA	DeepPhospho
@AQFLVEK.2	0.9951137976070817	0.9061806178174301	U2OS DIA	DeepPhospho
@AQGPQQQPGSEGPSYAK.2	0.9882957530337503	0.8403912666368099	U2OS DIA	DeepPhospho
@AQHPDY2FGELSR.3	0.9907854459090051	0.92989033058582	U2OS DIA	DeepPhospho
@AQHTLPQDPAIVQSSLGSASASPFQPHVPY2PFR.3	0.33078665702140253	0.5278057305660119	U2OS DIA	DeepPhospho
@AQIS2PNLR.2	0.9953435247217128	0.9656920542615984	U2OS DIA	DeepPhospho
@AQKQ3PMAS2PRPK.2	0.9492438250444188	0.8508341105758578	U2OS DIA	DeepPhospho
@AQLGGPEAAKSDE3AAK.3	0.7366226618978784	0.5974517927380711	U2OS DIA	DeepPhospho
@AQNAPSPGQSQADSSSLEQEK.2	0.31741104213612226	0.43584188216545283	U2OS DIA	DeepPhospho
@AQNEFKDEAQSLSH2PK.3	0.8742781937237041	0.763157400345499	U2OS DIA	DeepPhospho
@AQNLPQSPEN3DLQVIPGSQTR.3	0.9936948176633413	0.8868420018430114	U2OS DIA	DeepPhospho
@AQPSM2PK.1	0.7338581722730719	0.6554695108960633	U2OS DIA	DeepPhospho
@AQPSM2PK.2	0.9991023071916526	0.9844757803979749	U2OS DIA	DeepPhospho
@AQQPAPAPAPLG3PVK.2	0.9581475298523486	0.878530764043823	U2OS DIA	DeepPhospho
@AQS2PAAPASLSAPEPASQAR.2	0.7539728385877827	0.5813530928970213	U2OS DIA	DeepPhospho
@AQS4PDNHQEFSDYDNPIFEK.3	0.4162500473167573	0.6562863405215589	U2OS DIA	DeepPhospho
@AQSAD3SWR.2	0.9534429080821974	0.8340604107261749	U2OS DIA	DeepPhospho
@AQSLVI2PPAP2PR.2	0.9808197863317833	0.8965787000999497	U2OS DIA	DeepPhospho
@AQSLVI2PPAP2PR.3	0.2421822855941319	0.4630773775945507	U2OS DIA	DeepPhospho
@AQSPG2PLHAR.2	0.8689101630264466	0.8070452044679399	U2OS DIA	DeepPhospho
@AQSPSYVI2TGVSPSR.2	0.49249833225851114	0.5704730286755755	U2OS DIA	DeepPhospho
@AQTLPTSVVTITSES2PGKR.3	0.9541072626204523	0.8240571205126745	U2OS DIA	DeepPhospho
@AQTTNSNSSSSSDVSTHS.2	0.9063063573140976	0.8150872878777395	U2OS DIA	DeepPhospho
@AQVSLLIR.2	0.9993914380072729	0.9763459552579262	U2OS DIA	DeepPhospho
@AR2APPMEGAR.3	0.7754083346689232	0.698216541045575	U2OS DIA	DeepPhospho
@AR2VDALDDL3PPSTAESGSR.3	0.887502080126922	0.7313791690461255	U2OS DIA	DeepPhospho
@AR3PLTAAQQK.2	0.9212440260121749	0.8248850508972023	U2OS DIA	DeepPhospho
@ARHD3PDP2PLR.3	0.43317650630008836	0.5653738272228581	U2OS DIA	DeepPhospho
@ARSR3PP2APSQSR.2	0.9256948765881848	0.6330765569502929	U2OS DIA	DeepPhospho
@AS1GVL2GK.2	0.7328140651403007	0.678992552553199	U2OS DIA	DeepPhospho
@AS2FHEFAR.2	0.9697215536205583	0.8553423570612879	U2OS DIA	DeepPhospho
@AS2HS2QTQGGGSVTK.2	0.9658462386019843	0.8167940162299372	U2OS DIA	DeepPhospho
@AS2L2ESSPPK.2	0.9989095954870162	0.7426050892261816	U2OS DIA	DeepPhospho
@ASAGPAPGPVVTAEGLHPSLPSP3GNSTPLGSSK.3	0.8484322400031644	0.7454539703534102	U2OS DIA	DeepPhospho
@ASALSEHISPVVVIPAEA2SPDSEPVLEK.3	0.9242999346050296	0.7819902737289012	U2OS DIA	DeepPhospho
@ASASGSGAQVGGPIS2GSSASSVTVTR.2	0.2779136424777246	0.4285459633518518	U2OS DIA	DeepPhospho
@ASAVSEL2PR.1	0.5670877727406907	0.9193162316370478	U2OS DIA	DeepPhospho
@ASAVTAMGQLSSQGLHAP3SPEHAEAR.4	0.502538302144042	0.5779102163682166	U2OS DIA	DeepPhospho
@ASEGLDACA2PTK.2	0.9824289751242706	0.9088036731129719	U2OS DIA	DeepPhospho
@ASELAE3PKEEK.2	0.9318036660512194	0.8195832821298669	U2OS DIA	DeepPhospho
@ASESSKPWPDATYGTG2ASR.3	0.9774583179235253	0.8694162479199592	U2OS DIA	DeepPhospho
@ASETVSEASPGSTASQTGVPTQVVQQVQGTQQR.3	0.8806973945919878	0.7225593918444548	U2OS DIA	DeepPhospho
@ASEVEEILDGNDEK.2	0.9612656193342553	0.8877704769359277	U2OS DIA	DeepPhospho
@ASGDPGASG12PR.2	0.9879213004943596	0.9036784628254696	U2OS DIA	DeepPhospho
@ASGLGRE2PDSR.2	0.970875820236397	0.8414742866096299	U2OS DIA	DeepPhospho
@ASH2SERPPPR.3	0.35099917893768484	0.6810203054316175	U2OS DIA	DeepPhospho
@ASHMGV2TDSGTQETK.3	0.9687621851008363	0.8737956651058819	U2OS DIA	DeepPhospho
@ASIQAASAESSGQK.2	0.860754089360487	0.7974162526168618	U2OS DIA	DeepPhospho
@ASIQECILPDSPL4HNK.3	0.9821715041336871	0.8704352531244719	U2OS DIA	DeepPhospho
@ASISVH2PQK.3	0.7938309162217316	0.7413782545385035	U2OS DIA	DeepPhospho
@ASITPGTILIILTGR.2	0.9957913552638008	0.9090411674546439	U2OS DIA	DeepPhospho
@ASLEAAIADAEQR.2	0.9734475950290611	0.8794137823455	U2OS DIA	DeepPhospho
@ASLGSLEGEAEAEAS2PK.3	0.988974617424698	0.9068877180656032	U2OS DIA	DeepPhospho
@ASLL3DEEDVDMALDQR.2	0.11190564913389933	0.38822464199597606	U2OS DIA	DeepPhospho
@ASLL3DEEDVDMALDQR.3	0.4420520982803296	0.5305987128779552	U2OS DIA	DeepPhospho
@ASLV2EEEEDEEEDKA3PR.3	0.5130950071821876	0.5669401770178766	U2OS DIA	DeepPhospho
@ASNTAEVFFDGVR.2	0.9708795045949492	0.9107619290616052	U2OS DIA	DeepPhospho
@ASP2PQPSSQPLQIHR.3	0.8805662034882216	0.746805603341622	U2OS DIA	DeepPhospho
@ASP2TAGETPSGVK.2	0.9578543383238888	0.839721160607965	U2OS DIA	DeepPhospho
@ASPAG3AGGPGAGAAAGGTGPLAAR.2	0.6793973589048029	0.6360139090999273	U2OS DIA	DeepPhospho
@ASPDDPSGLPGR2PDT.2	-0.3197489974254196	0.07851141772849068	U2OS DIA	DeepPhospho
@ASQ2RPNS2ALETLGGEK.3	0.9461500112169234	0.8689919385073984	U2OS DIA	DeepPhospho
@ASQCNV2LK.2	0.4094792864544449	0.5526258424940436	U2OS DIA	DeepPhospho
@ASS2GPRSPLDQR.2	0.9861237187920386	0.9197936737644359	U2OS DIA	DeepPhospho
@ASSAAGLTAAVVR.2	0.9881682943790993	0.9211681464625746	U2OS DIA	DeepPhospho
@ASSHS2QTQGGGSVTK.2	-0.08913585436900692	0.29250462177936853	U2OS DIA	DeepPhospho
@ASSHSSQTQGGG2VTK.3	0.8190634407762021	0.6923469579689336	U2OS DIA	DeepPhospho
@ASSNKDF3PNR.2	0.9172367771027081	0.7877995408518434	U2OS DIA	DeepPhospho
@ASSP2PPGR.2	0.8414203525187507	0.7379041000139187	U2OS DIA	DeepPhospho
@ASSTS3PEPTR.2	0.9880079206687329	0.8660709750369174	U2OS DIA	DeepPhospho
@ASTSDYQVISDRQ3PK.2	0.9750335639616282	0.8621081478876185	U2OS DIA	DeepPhospho
@ASV2PMDEPVPDSESPIEK.3	0.9546868102903775	0.862298585200939	U2OS DIA	DeepPhospho
@ASVSQT2PQSAS2PR.2	0.94666030150909	0.8377518298017456	U2OS DIA	DeepPhospho
@ASVSQTSPQ2ASSPR.2	0.6022005581946785	0.5528459147095801	U2OS DIA	DeepPhospho
@AT2GSSLPVGINR.2	0.9890632080250547	0.8850599265251727	U2OS DIA	DeepPhospho
@AT2LGRPEEEEDELAHR.3	0.9516672000104498	0.8243691935802169	U2OS DIA	DeepPhospho
@AT2PSS2VSGDFDDGHHSVSTPGPSR.3	0.5488849167826059	0.589845604789544	U2OS DIA	DeepPhospho
@AT2PSSSV2GDFDDGHHSVSTPGPSR.3	0.7106130889137688	0.7067189649484462	U2OS DIA	DeepPhospho
@AT3PPNQGRPD2PVYANLQELK.3	0.6287988269996152	0.5954743944172842	U2OS DIA	DeepPhospho
@ATAGDTHLGGEDFDNR.3	0.969539645598609	0.835898034165556	U2OS DIA	DeepPhospho
@ATAPQTQHVSP1R.3	0.9982967069088741	0.9251883998319698	U2OS DIA	DeepPhospho
@ATAPVPTVGEGYGYGHESELSQASAAAR.3	0.9779114663857784	0.8853505624867065	U2OS DIA	DeepPhospho
@ATAVVDGAFK.2	0.9985192136688035	0.9647248186120931	U2OS DIA	DeepPhospho
@ATCQETVEPPQTLHQQQQQQQQQQEK.3	0.9766334310660925	0.8093515160012636	U2OS DIA	DeepPhospho
@ATENDIANFFSPLNPIR.3	0.6998912091116266	0.6743746095234617	U2OS DIA	DeepPhospho
@ATENDIYNFF2PLNPVR.3	0.7737575625425723	0.6905847058587038	U2OS DIA	DeepPhospho
@ATGNDLRPPPP2PSSDLTHPMK.3	0.6932072237269135	0.6385363099202235	U2OS DIA	DeepPhospho
@ATGPVLISTADFEGPMPSAPPEAE2PLASTSK.3	0.813665135145093	0.6814384681770065	U2OS DIA	DeepPhospho
@ATIGADFLTK.2	0.9998454155881932	0.9728405148560545	U2OS DIA	DeepPhospho
@ATILDLSCNK.2	0.8832340733267114	0.8239522418429568	U2OS DIA	DeepPhospho
@ATIRPVFDPSK.3	0.7792671700031806	0.6648400600089417	U2OS DIA	DeepPhospho
@ATLLNVPDLSDSIHSANA2ER.3	0.554975330655408	0.4293974121020776	U2OS DIA	DeepPhospho
@ATLPSPDKLPGFK.3	0.1091315796330814	0.5024097159879108	U2OS DIA	DeepPhospho
@ATNE2EDEIPQLVPIGK.2	0.98700660425624	0.8964658680171345	U2OS DIA	DeepPhospho
@ATPATAPG3SPR.2	0.9613743297311402	0.7856997732465861	U2OS DIA	DeepPhospho
@ATQVGEK3PKDESANQEEPEAR.4	0.9978162586301826	0.9122798672158765	U2OS DIA	DeepPhospho
@ATSAGSSP2CSLAGR.2	0.48635051665040374	0.5515948250813474	U2OS DIA	DeepPhospho
@ATSFLLALEPELEAR.2	0.9601215259190147	0.8873213107372696	U2OS DIA	DeepPhospho
@ATSG2SLPVGINR.2	0.9860941390685721	0.8967615355101031	U2OS DIA	DeepPhospho
@ATSNVFAMFDQSQIQEFK.3	0.975933553369905	0.8922744233372975	U2OS DIA	DeepPhospho
@ATSP2SSVSGDFDDGHHSVSTPGPSR.3	0.6804265201565183	0.6541967861299984	U2OS DIA	DeepPhospho
@ATSSHPNST2LK.2	0.5775850558654324	0.6058802134243351	U2OS DIA	DeepPhospho
@ATSSTQSLAR.2	0.9910965835309039	0.9394662274961363	U2OS DIA	DeepPhospho
@ATSTSDMLLK.2	0.9887957393971708	0.9177693583957247	U2OS DIA	DeepPhospho
@ATSTTELPPEYLT2PLSQQSQLPPK.3	0.9849483480722127	0.8495455162388255	U2OS DIA	DeepPhospho
@ATVTP2PVKGK.2	0.9854746179977427	0.8643763398944229	U2OS DIA	DeepPhospho
@AV3PPVKDDNEDVFSAR.3	0.8751770679203855	0.7714496218849853	U2OS DIA	DeepPhospho
@AV3PSSEAK.2	0.694100700280886	0.6837093815248056	U2OS DIA	DeepPhospho
@AV3PVSQGSNSSSADPK.2	0.8865384369459164	0.767646803301681	U2OS DIA	DeepPhospho
@AVAAAAAAAV3PAAIAAATTTLAQEEPVAAPEPK.3	0.7490180951324308	0.6842085504113253	U2OS DIA	DeepPhospho
@AVAFFLESIAMHDIIAAEK.3	0.9625235379371218	0.9022836615201981	U2OS DIA	DeepPhospho
@AVAITQSPS2VR.2	0.9079843148706855	0.7967773439223783	U2OS DIA	DeepPhospho
@AVC1LSNTTAIAEAWAR.3	0.7888909540097709	0.7227936400036785	U2OS DIA	DeepPhospho
@AVCMLSNTTAIAEAWAR.3	0.993318637349966	0.935613662478921	U2OS DIA	DeepPhospho
@AVDKPP2PSPIEMK.3	0.9749734100998171	0.8681343792284094	U2OS DIA	DeepPhospho
@AVDSQILPK.2	0.8894821848286114	0.717136331147897	U2OS DIA	DeepPhospho
@AVEAAELCLEQNNK.2	0.43809432839258067	0.6566640315963983	U2OS DIA	DeepPhospho
@AVEYLLTGIPGSPEPEHGSVQESQV2EQPATEAAGENPLEFLR.3	0.7949051385395238	0.754968235554222	U2OS DIA	DeepPhospho
@AVFVDLEPTVVDEVR.3	0.6655140232318444	0.695377715697117	U2OS DIA	DeepPhospho
@AVGDTVAEDEVVCEIETDK.3	0.8812550868813005	0.7321850122740284	U2OS DIA	DeepPhospho
@AVGMP2PVSPK.2	0.7861977653601248	0.6960166198940108	U2OS DIA	DeepPhospho
@AVGPSGGGGE3PR.2	0.9773645026085953	0.8843489617519356	U2OS DIA	DeepPhospho
@AVLEQEETAAASR.2	0.7313901628906365	0.7198486569796747	U2OS DIA	DeepPhospho
@AVLQNTAQINQMLSDLNR.2	0.8069982820152404	0.7448790947927525	U2OS DIA	DeepPhospho
@AVLVDLEPGTMDSVR.2	0.9945786172439148	0.8941088530330452	U2OS DIA	DeepPhospho
@AVNTQALSGAGILR.2	0.6848886357403117	0.7167073784436289	U2OS DIA	DeepPhospho
@AVP2PTTGEEGSVHSR.3	0.9023371630169765	0.7620123042464635	U2OS DIA	DeepPhospho
@AVQAQGGESQQEAQR.3	0.8829569873058593	0.8055422696966521	U2OS DIA	DeepPhospho
@AVQEVHPSPV2R.2	0.9086643386141977	0.7755276505167791	U2OS DIA	DeepPhospho
@AVSPPHLDGPP2PR.3	0.14565089196136383	0.4469526756234309	U2OS DIA	DeepPhospho
@AVSTVVVTTAP2PK.2	0.37164383096421366	0.4920911857710176	U2OS DIA	DeepPhospho
@AVSTVVVTTAP2PK.3	-0.3141699066813173	0.4260663285450279	U2OS DIA	DeepPhospho
@AVTF2PDLGPVPHEGLGEYNR.3	0.5639698343840889	0.5928394167481886	U2OS DIA	DeepPhospho
@AVTNEPEEEELATLSEEEIAMAVTAWEK.3	0.7855620402388352	0.727841457012034	U2OS DIA	DeepPhospho
@AVTTVTQSTPVPGPSVPPPEELQV2PGPR.3	0.8597270929234186	0.6850782307213164	U2OS DIA	DeepPhospho
@AVVV2PK.1	0.9440698975169822	0.9240237680255059	U2OS DIA	DeepPhospho
@AVYTQDCPLAAAK.2	0.8656288744183291	0.7710874601310523	U2OS DIA	DeepPhospho
@AYADPC2R.2	0.8440098546055316	0.7879052408492275	U2OS DIA	DeepPhospho
@AYAQGISR.2	0.9937304687531981	0.9429103288480511	U2OS DIA	DeepPhospho
@AYGQALAK.2	0.9981462365638749	0.9695610959122107	U2OS DIA	DeepPhospho
@AYILV3PLK.2	0.9829167360318315	0.928290698108539	U2OS DIA	DeepPhospho
@AYLGYQAVP2GSSGSLSTSSSSSPPGTPSPADAK.4	0.9071797253029338	0.6827521322938632	U2OS DIA	DeepPhospho
@AYLGYQAVPSGSSGSLST2SSSSPPGTPSPADAK.3	0.9456557523385953	0.7843420080230049	U2OS DIA	DeepPhospho
@C2DNTEVEVSNLENK.2	0.9923539157192449	0.9326258944575048	U2OS DIA	DeepPhospho
@C2LSAEVR.2	-0.13383246980508423	0.2969299573612336	U2OS DIA	DeepPhospho
@C2PTVAFVEFPSSPQLK.2	0.9469988466411805	0.8892850537484541	U2OS DIA	DeepPhospho
@C2PVNSHLCLSR.2	0.9080363068217214	0.7754319256351769	U2OS DIA	DeepPhospho
@CAAPRPPS2SPEQR.3	0.9514704965426236	0.8528959693446543	U2OS DIA	DeepPhospho
@CAGNEDIITLR.2	0.9919871613971959	0.9254272909431377	U2OS DIA	DeepPhospho
@CAQGCICK.2	0.9908671577251108	0.9388758028726547	U2OS DIA	DeepPhospho
@CASQVGMTAPGTR.2	0.9870265254185708	0.8868881521109538	U2OS DIA	DeepPhospho
@CDGDA2PPSPAR.2	0.45303837732535607	0.46526605221179473	U2OS DIA	DeepPhospho
@CDILVQEELLA2PK.3	0.41881235028932595	0.5283188455457011	U2OS DIA	DeepPhospho
@CECQDGENQSVYQNLCR.2	0.978041801966229	0.8717334344994563	U2OS DIA	DeepPhospho
@CESAPGCGVWQR.2	0.9987602208509107	0.9771706627738468	U2OS DIA	DeepPhospho
@CET2PPSSPR.2	0.9893778014109038	0.9130287792935209	U2OS DIA	DeepPhospho
@CGSSEDLHD2VR.3	0.7298889464217876	0.6390234928009011	U2OS DIA	DeepPhospho
@CGVCNEA3PIK.2	0.6289652463313224	0.6221432903716212	U2OS DIA	DeepPhospho
@CIF1SETQS2PTK.2	0.9085155527974913	0.8812754445474561	U2OS DIA	DeepPhospho
@CIIVEEGK.2	0.9595018799713904	0.8472546181558731	U2OS DIA	DeepPhospho
@CL2PDDSTVK.2	0.9921893841422921	0.9442601559347877	U2OS DIA	DeepPhospho
@CMVEVPQELET2TGHSLEK.3	0.9443907371942301	0.8512946126536914	U2OS DIA	DeepPhospho
@CNDSLRH2PK.2	0.983815115692856	0.9173231105208633	U2OS DIA	DeepPhospho
@CPLPCIPTLIG3PVK.2	0.6145774616571931	0.619227130034615	U2OS DIA	DeepPhospho
@CQTAEAD2E2DHEVPEPESE1K.3	0.9999989525133267	0.9616724237380349	U2OS DIA	DeepPhospho
@CQTAEADSE2DHEVPEPESEMK.3	0.9407996662875682	0.8430720192394525	U2OS DIA	DeepPhospho
@CR2PG1LEPLGSSR.3	0.9946369735296046	0.9358158286788385	U2OS DIA	DeepPhospho
@CSA2PPLRR.2	0.807527359912747	0.7021270704594991	U2OS DIA	DeepPhospho
@CSATPSAQVKPIV2ASPPSR.3	0.5495553997764935	0.6413999154077474	U2OS DIA	DeepPhospho
@CSQAVYAAEK.2	0.7759130204475944	0.7771029156435155	U2OS DIA	DeepPhospho
@CSTG2PSKDVTK.2	0.9077809246195466	0.7939931406686529	U2OS DIA	DeepPhospho
@CTEDMTEDELR.2	0.9790901456360224	0.9132597187563388	U2OS DIA	DeepPhospho
@CTGDFSP2PEK.2	0.9263044242394008	0.8239482253924482	U2OS DIA	DeepPhospho
@CTLPEHE2P2QDISDACEAESTER.3	-0.14343827913547247	0.4226977829629235	U2OS DIA	DeepPhospho
@CTPGTGLGT2PALAGDEAASAADLDNR.3	0.711978679148238	0.6534481897576785	U2OS DIA	DeepPhospho
@D12PL2ETEMALGK.2	-0.29830009137802393	0.4861715419393108	U2OS DIA	DeepPhospho
@D2ENTPVKGGTVADLDEQDEETVTAGGK.3	0.8469640904351081	0.7436004047742034	U2OS DIA	DeepPhospho
@D2GPLPTPPGVSLLGEPPK.3	0.9191909160336699	0.7681050900501272	U2OS DIA	DeepPhospho
@D2LGTYSSR.1	0.4512636437448879	0.659277770675416	U2OS DIA	DeepPhospho
@D2LGTYSSR.2	0.971629836292096	0.8400970981611283	U2OS DIA	DeepPhospho
@D2PGRPVPVATETSSMHGANETPSGR.3	0.7526950331417298	0.6476192783180698	U2OS DIA	DeepPhospho
@D3CYSPKPSVYLSTPSSA2K.3	0.43475382826012493	0.5453724496869029	U2OS DIA	DeepPhospho
@D3PGHGSGWAETPR.2	0.9732716941048956	0.8627639793384748	U2OS DIA	DeepPhospho
@D3VIIV2EPSEDEESQGLPTMAR.3	0.9002164085199418	0.7834966430594701	U2OS DIA	DeepPhospho
@DAASLESQLQDTQELLQEETR.3	0.9804122492728933	0.8807267238394306	U2OS DIA	DeepPhospho
@DAD2QNPDAPEGK.2	0.8838817420727205	0.7838260389110892	U2OS DIA	DeepPhospho
@DAEPQPG2PAAESLEEPDAAAGLSSTK.2	0.6251950058372515	0.5691380274874492	U2OS DIA	DeepPhospho
@DAEYIYP2LESDDDDPALK.3	0.25768952317340016	0.4602064838366272	U2OS DIA	DeepPhospho
@DAEYIYPSLE2DDDDPALK.3	0.5274209433198983	0.5482025435580916	U2OS DIA	DeepPhospho
@DAGEGGLSLAVEGPSK.2	0.9282643703770621	0.8277276433372996	U2OS DIA	DeepPhospho
@DAGGGSVLK2PSQTPK.2	0.937888089323667	0.8338979455872518	U2OS DIA	DeepPhospho
@DAHDV2PTSTDTEAQLTVER.3	0.9514150729668691	0.8217106241490333	U2OS DIA	DeepPhospho
@DALDL2DINSEPPR.2	0.8646661622054481	0.7369238154061828	U2OS DIA	DeepPhospho
@DALNENSQLQESQK.2	0.7914088199326726	0.7519973554920214	U2OS DIA	DeepPhospho
@DALRDEYDDLSDLNAVQMESVR.3	0.9682599021945597	0.8726199418370524	U2OS DIA	DeepPhospho
@DANLYISGLPR.2	0.9589067438795035	0.8810084615170781	U2OS DIA	DeepPhospho
@DAPWNNQPDAAWNSQFEGPWNSQHEQPPWGGGQR.4	0.961289776145784	0.8653644928335865	U2OS DIA	DeepPhospho
@DAVFDGSSCI2PTIVQQFGYQR.3	0.8931282323981501	0.799854467631812	U2OS DIA	DeepPhospho
@DCCVEPGTEL2PTLPHQL.3	0.9201089157696494	0.8076634184297595	U2OS DIA	DeepPhospho
@DCSPS2PLK.2	0.8902600078757585	0.7620725592467381	U2OS DIA	DeepPhospho
@DD2FLGK.2	0.8728683846037744	0.8355227415733179	U2OS DIA	DeepPhospho
@DD2PDEVPSTFTVQQPPPSR.3	0.9133014883166877	0.7702855083137701	U2OS DIA	DeepPhospho
@DDAMLLK.1	0.9926026570033497	0.9240199397778472	U2OS DIA	DeepPhospho
@DDDDIDLFGSDDEEE2EEAKR.3	0.4695476988424366	0.4642727628627604	U2OS DIA	DeepPhospho
@DDDIEEGDLPEHK.3	0.689655693147506	0.6580522699278508	U2OS DIA	DeepPhospho
@DDEGA3PIKR.2	0.9685065468859136	0.8831993379666246	U2OS DIA	DeepPhospho
@DDFTEFGK.2	0.9424637285379152	0.914097760399062	U2OS DIA	DeepPhospho
@DDGDEEGLL3HSEEELEHSQDTDADDGALQ.3	0.11513962733784613	0.4225617439549332	U2OS DIA	DeepPhospho
@DDGSSMSFYVRP2PAK.2	0.7652186269849841	0.7221326647284283	U2OS DIA	DeepPhospho
@DDGSTLMEIDGDKGK.3	0.5041444788766998	0.6257282371939994	U2OS DIA	DeepPhospho
@DDGVFVQEV3QNSPAAR.2	0.8547157721539258	0.7887860571035851	U2OS DIA	DeepPhospho
@DDGYSTKDSYS2R.2	0.25739600351469744	0.6392552969146703	U2OS DIA	DeepPhospho
@DDNINALTNCITQLNLLECESESEGQNK.3	0.9397774243030044	0.8481969657707467	U2OS DIA	DeepPhospho
@DDPVTNLNNAFEVAEK.2	0.9628700019494164	0.889270381880588	U2OS DIA	DeepPhospho
@DDSHSAED2EDEKEDHK.4	0.9476052185751435	0.8177218441698195	U2OS DIA	DeepPhospho
@DDVAQTDLLQIDPNFGSK.2	0.9026618800487635	0.7877835349864049	U2OS DIA	DeepPhospho
@DEALQNI2ADDLPDSASQAAHPQDSAFSYR.3	0.8575342077727559	0.6823201682675537	U2OS DIA	DeepPhospho
@DEAQSL2HSPK.2	0.8433459750592878	0.7671460175598417	U2OS DIA	DeepPhospho
@DEDNDEDEERLEEEEQNEEEEVDN.2	0.676368203520605	0.6397710561035475	U2OS DIA	DeepPhospho
@DEDNDEDEERLEEEEQNEEEEVDN.3	0.8767638818792882	0.8710552708836936	U2OS DIA	DeepPhospho
@DEEPSGWEEPSPQ2ISR.2	0.8517335860527843	0.7383653088057878	U2OS DIA	DeepPhospho
@DEIEGL22DEEH.2	0.9836328683489728	0.9166405461470528	U2OS DIA	DeepPhospho
@DEILPT3PI2EQK.2	0.8208921165311349	0.6689105072709851	U2OS DIA	DeepPhospho
@DEILPTTPI2EQK.1	0.4232648189347848	0.5713930714075853	U2OS DIA	DeepPhospho
@DEILPTTPISEQK.2	0.9700161105551901	0.8980997366679562	U2OS DIA	DeepPhospho
@DELADEIAN2SGK.2	0.8978973041216061	0.7615398355321454	U2OS DIA	DeepPhospho
@DELHIVEAEAMN4EGSPIK.2	0.6722317527063758	0.6157004463099053	U2OS DIA	DeepPhospho
@DELHIVEAEAMN4EGSPIKVTLATLK.3	0.7600260212664172	0.6725509888575207	U2OS DIA	DeepPhospho
@DELIHELK.2	0.929756198435638	0.8852232150784066	U2OS DIA	DeepPhospho
@DEPPPLSPAPLTPA3PSSLDPFFSR.3	0.8091182874939662	0.6784642273586806	U2OS DIA	DeepPhospho
@DEQDGASAETEPWAAAVPPEWVPIIQQDIQSQR.4	0.9458062670574992	0.8522978659453305	U2OS DIA	DeepPhospho
@DEQFEQCVQNFNK.2	0.9731364554022499	0.9206322324472722	U2OS DIA	DeepPhospho
@DEQQISAAVEK.2	0.9669085848397092	0.8947248838304004	U2OS DIA	DeepPhospho
@DFAVSTVPVSGPSHLR.3	0.9999945108960522	0.9322308758419786	U2OS DIA	DeepPhospho
@DFDHHDSPALEVFTEQPP2PLPK.4	0.6224151347159256	0.5796801209660419	U2OS DIA	DeepPhospho
@DFDWNLK.2	0.9998836613583308	0.9823304837768919	U2OS DIA	DeepPhospho
@DFESHITSYK.2	0.8612266357869351	0.7859037347533415	U2OS DIA	DeepPhospho
@DFLDSLGFSTR.2	0.9979858699971252	0.9631016792224611	U2OS DIA	DeepPhospho
@DFLLTAR.2	0.9835044281984336	0.9375905432778096	U2OS DIA	DeepPhospho
@DFLPLETTNNNNNHHQPGAWAR.3	0.8244886875978816	0.7244114420260225	U2OS DIA	DeepPhospho
@DFLWPLPIIPASSIS2PFK.2	0.9999659227449009	0.9637839725261734	U2OS DIA	DeepPhospho
@DFPA2PPK.2	0.6659779916307158	0.6546198652912052	U2OS DIA	DeepPhospho
@DFQDY1EPEEGCQG2PQR.2	0.8353272382894619	0.7394601858073886	U2OS DIA	DeepPhospho
@DFQHLIS2PLKK.2	0.7596410069365588	0.6648152380537085	U2OS DIA	DeepPhospho
@DFSAPTLEDHFNK.3	0.9990513374189962	0.976943790848504	U2OS DIA	DeepPhospho
@DFSSVFQFLR.2	0.38440376843993634	0.5489933554845261	U2OS DIA	DeepPhospho
@DFYLAT2PPDSFLDDHHLTR.4	0.9591065027995882	0.8122011190712897	U2OS DIA	DeepPhospho
@DG2GTPSRH2LSG22PGMK.2	0.5870609426382465	0.5256990459364916	U2OS DIA	DeepPhospho
@DG2KSEDELDQASTPTDVR.3	0.9671824125450605	0.8057280013759712	U2OS DIA	DeepPhospho
@DGAGLGL2GGSPGASTPVLLTR.2	0.6344559039619315	0.5848031491048236	U2OS DIA	DeepPhospho
@DGDMHSS2LTVECSK.2	0.6216749474264059	0.625448391557925	U2OS DIA	DeepPhospho
@DGDMHSSSLTVEC2K.2	0.697703984206381	0.6583080110225416	U2OS DIA	DeepPhospho
@DGDSYDPYDFSD3EEE1PQVHTPK.3	0.022680690984858504	0.4541567108943523	U2OS DIA	DeepPhospho
@DGELPVEDDIDL2DVELDDLGKDEL.3	0.9732023602517528	0.8820287262748697	U2OS DIA	DeepPhospho
@DGGGENTEEAQPQPQPQPQPQAQSQPPSSNK.4	0.9722129088547287	0.8178247562219811	U2OS DIA	DeepPhospho
@DGKGDACDHDDDNDGIPDDKDNCR.5	0.9709820307788789	0.8235683353070415	U2OS DIA	DeepPhospho
@DGLAPEK3SPDR.2	0.9832461425204664	0.9132537717016974	U2OS DIA	DeepPhospho
@DGLGFCALIHR.3	0.9045441613790072	0.8573606056953301	U2OS DIA	DeepPhospho
@DGNASGTTLLEALDCILPPTRPTDK.3	0.9819303431987951	0.8462505852721578	U2OS DIA	DeepPhospho
@DGNIQEGDVVLK.2	0.9033731846290324	0.7903032519553601	U2OS DIA	DeepPhospho
@DGPLGETVLECYNCGCR.2	0.02541527245438746	0.3903954757047273	U2OS DIA	DeepPhospho
@DGPS2APA3PTK.2	0.9505363409831409	0.8483934035397281	U2OS DIA	DeepPhospho
@DGQVINETSQHHDDLE.3	0.9078587834848653	0.8148979904023468	U2OS DIA	DeepPhospho
@DGS2PPLLEK.2	0.9397300441592091	0.8350607048820156	U2OS DIA	DeepPhospho
@DGSDVIYPAR.2	0.9705668072959134	0.9111396633646015	U2OS DIA	DeepPhospho
@DGSDYEGWCWPGSAGYPDFTNPTMR.3	0.9880240572063872	0.9201659568673561	U2OS DIA	DeepPhospho
@DGSG3P2RHSLSGS2PGMK.2	0.8363682479989845	0.6338071021192788	U2OS DIA	DeepPhospho
@DGSG3PSRH2LSG2SPG1K.2	0.9076142630068353	0.7627145247026004	U2OS DIA	DeepPhospho
@DGSG3PSRH2LSGSSPGMK.3	0.9774902421722104	0.8852954308625284	U2OS DIA	DeepPhospho
@DGSTTAGNSSQVSDGAAAILLAR.3	0.9158183146864779	0.8505425958869315	U2OS DIA	DeepPhospho
@DGTAPPPQSPGSPG3GQDEEWSDEESPR.3	0.07039397946361078	0.4648885568268257	U2OS DIA	DeepPhospho
@DGTVTAGNASGVADGAGAVIIASEDAVK.3	0.9728460005806512	0.8371857325253813	U2OS DIA	DeepPhospho
@DGVL3LANNVTPAKDVPPLSETEA3PVPIKDMEIAQTQK.4	0.6084590391415721	0.5936230815488241	U2OS DIA	DeepPhospho
@DGVL3LANNVTPAKDVPPLSETEATPVPIKDMEIAQTQK.4	0.8157666477479695	0.7330645905015498	U2OS DIA	DeepPhospho
@DGVLEEQIER.2	0.9887138453422828	0.94355517671884	U2OS DIA	DeepPhospho
@DGVLTLANNV3PAK.2	0.9772435797547632	0.9029068910162941	U2OS DIA	DeepPhospho
@DGVVEITGK.1	-0.13493850749789366	0.2883478753985781	U2OS DIA	DeepPhospho
@DGYGGSRD2YSSSR.3	0.9598230450741083	0.866365270207633	U2OS DIA	DeepPhospho
@DH2DSDDQMLVAK.2	0.9097010342651193	0.8578599067926065	U2OS DIA	DeepPhospho
@DHANYEEDENGDI3PIK.3	0.5085712387162977	0.5111300240734138	U2OS DIA	DeepPhospho
@DHASQL2PVLSR.2	0.9648731213198934	0.8764918077687671	U2OS DIA	DeepPhospho
@DHFGLEGDEEST1LEDSV2PKK.3	0.42026769347510773	0.6385564095796153	U2OS DIA	DeepPhospho
@DHFGLEGDEESTMLEDSV2PK.3	0.9235812540425263	0.8274542429722116	U2OS DIA	DeepPhospho
@DHGGALGPEEFK.3	0.14053009492368312	0.4141797752137919	U2OS DIA	DeepPhospho
@DHQEVETEGPESADTGDKSE2PDEANVGK.3	0.39575092581237803	0.5861304343407621	U2OS DIA	DeepPhospho
@DHSKPISNPSDNK.3	0.9996170198967054	0.954572145457769	U2OS DIA	DeepPhospho
@DHSSQ2EEEVVEGEK.3	0.09846521478498468	0.5119121840948329	U2OS DIA	DeepPhospho
@DHVFLCEGEEPK.2	0.49956683384046185	0.7168600266648129	U2OS DIA	DeepPhospho
@DHYQDPVPGITP2SSSR.3	0.863372056656796	0.7455809730134715	U2OS DIA	DeepPhospho
@DIDHETVVEEQIIGENSPPD4SEYMTGK.3	0.33934868376199245	0.5384426004467047	U2OS DIA	DeepPhospho
@DIDIHEVR.2	0.9966593884459979	0.9574198328961881	U2OS DIA	DeepPhospho
@DIDNNLIT23PR.2	0.8796759508456781	0.8230733147258281	U2OS DIA	DeepPhospho
@DIDPQNDLTFLR.2	0.8689803933813292	0.7588704365035874	U2OS DIA	DeepPhospho
@DIEAMDPSILK.2	0.44622470398314906	0.6481835472419202	U2OS DIA	DeepPhospho
@DIEI2TEEEKDTGDLK.3	0.984338256953572	0.8955154552439535	U2OS DIA	DeepPhospho
@DIEIS3EEEKDTGDLK.3	0.22790011187311088	0.43046930297524544	U2OS DIA	DeepPhospho
@DIENQYETQITQIEHEVSSSGQEVQSSAK.4	-0.06268619152868687	0.5280079287281447	U2OS DIA	DeepPhospho
@DIGCDQHTSCPVGQTCCPSLGGSWACCQLPHAVCCEDR.4	0.9736456060515957	0.8877591748664351	U2OS DIA	DeepPhospho
@DIISDTSGDFR.1	0.8327117836939039	0.6633693780880976	U2OS DIA	DeepPhospho
@DINQEVYNFLATAGAK.3	0.9639014767077059	0.8636203173426611	U2OS DIA	DeepPhospho
@DINTFVG3PVEK.2	0.8427979624898265	0.786297948868373	U2OS DIA	DeepPhospho
@DIPR3P2R.2	0.6666766883504239	0.689500606533264	U2OS DIA	DeepPhospho
@DIPR3PSR.2	0.7253329940304782	0.8060542742427648	U2OS DIA	DeepPhospho
@DIQRPDSEHGL2PDSENFDWK.3	0.8838241799378778	0.7768263632541932	U2OS DIA	DeepPhospho
@DISMEID2PEN1MR.2	0.17894001370071938	0.4645431305206502	U2OS DIA	DeepPhospho
@DIVENICGR.2	0.9918525527501731	0.9517438220118521	U2OS DIA	DeepPhospho
@DK2TTPGGTGIKPFLER.2	0.9784378171630631	0.8669010451013561	U2OS DIA	DeepPhospho
@DK4EPAAVSEQGDKK.3	0.8117797744786627	0.6960314033995965	U2OS DIA	DeepPhospho
@DKDDDGGEDDDANCNLICGDEYGPETR.2	0.9246335035491704	0.7970092904377137	U2OS DIA	DeepPhospho
@DKEG3PPLTK.3	0.9804456649814527	0.8798096643399776	U2OS DIA	DeepPhospho
@DKEPFTFS2PASGR.3	0.7924528590104633	0.7068621476327299	U2OS DIA	DeepPhospho
@DKGEYTLVVK.2	0.9759332296864536	0.8726828578786399	U2OS DIA	DeepPhospho
@DKLC2PL2EPGDPSK.2	0.31019190124013896	0.38373266418531826	U2OS DIA	DeepPhospho
@DKLCGPYEK.2	0.9763960645875306	0.9044141434128539	U2OS DIA	DeepPhospho
@DKLCSPL2EPGDPSK.2	0.9566024377249893	0.8528931212432537	U2OS DIA	DeepPhospho
@DKPMYDEIFYTL2PVDGK.3	0.9507165774102903	0.8981772605708662	U2OS DIA	DeepPhospho
@DKPR23SPAGQHHSPIS2R.3	0.927487819528422	0.8191023964424349	U2OS DIA	DeepPhospho
@DKRPL2GPDVGTPQPAGLASGAK.3	0.9925022470259549	0.8867194820403379	U2OS DIA	DeepPhospho
@DL2SSPPGPYGQEMYAFR.3	0.7902419019676807	0.6951862374019782	U2OS DIA	DeepPhospho
@DLAGEVEK.2	0.998301009338045	0.9747424810325647	U2OS DIA	DeepPhospho
@DLAGSIIGK.2	0.999852979469209	0.9720808751131486	U2OS DIA	DeepPhospho
@DLDAECLHR.2	0.9999996517581735	0.917648926230631	U2OS DIA	DeepPhospho
@DLDDFQSWLSR.2	0.988758793232495	0.9374953701512374	U2OS DIA	DeepPhospho
@DLDEDELLGNL2ETELK.2	0.9470009635502667	0.7925063975433658	U2OS DIA	DeepPhospho
@DLDILHNS2QMK.3	-0.4489235257637189	0.2728041054881427	U2OS DIA	DeepPhospho
@DLEASHQH2SPNEQLK.3	0.779590679187969	0.6685498901191675	U2OS DIA	DeepPhospho
@DLEASHQHS2PNEQLK.2	0.9147706181513361	0.7478571164497052	U2OS DIA	DeepPhospho
@DLEDLQILIK.2	0.976598130629273	0.9053684131740376	U2OS DIA	DeepPhospho
@DLEEAEEYK.2	0.9018244298134366	0.8239358623029485	U2OS DIA	DeepPhospho
@DLEGENIEIVFAKPPDQK.3	0.93475602908674	0.8217355109382167	U2OS DIA	DeepPhospho
@DLEGSDIDTR.2	0.9939316274680016	0.9278759227700415	U2OS DIA	DeepPhospho
@DLELPSQEAPSFQG3ESPKPCK.3	0.9451465668582818	0.7869135729370349	U2OS DIA	DeepPhospho
@DLELPSQEAPSFQGTE2PKPCK.3	0.9728953680726694	0.8817155991584293	U2OS DIA	DeepPhospho
@DLESCSDDDNQGSK2PK.2	0.23707032288929056	0.42124995638855045	U2OS DIA	DeepPhospho
@DLFDY2PPLHK.3	0.8307920451902862	0.7568758241047154	U2OS DIA	DeepPhospho
@DLFEDELVPLFEK.2	0.9925583111512419	0.9132743365748397	U2OS DIA	DeepPhospho
@DLFLEHAHNLADNVQSISTENTTADGDNAGQ.4	0.9455257666924276	0.8462552278237944	U2OS DIA	DeepPhospho
@DLGGFDEDAEPR.2	0.9846982059506277	0.9237732573810502	U2OS DIA	DeepPhospho
@DLGSTEDGDG3DDFLTDKEDEK.3	0.8474822041817467	0.7940529425199988	U2OS DIA	DeepPhospho
@DLHQGIEAA2DEEDLR.2	0.6645314931958435	0.631084525575116	U2OS DIA	DeepPhospho
@DLHQPSL2PA2PHSQGFER.2	-0.14485107005894593	0.26934808313572534	U2OS DIA	DeepPhospho
@DLLA2QNEDLTER.2	0.8802330643291827	0.7873213145429175	U2OS DIA	DeepPhospho
@DLLHPSPEEEK.3	0.997357565782387	0.9632359202911825	U2OS DIA	DeepPhospho
@DLLHSEG2ENEGPVSSSSSDCR.3	0.9393540540522086	0.7960027797414924	U2OS DIA	DeepPhospho
@DLLHSEGSENEGPVSSSSSDCR.3	0.9738558107259776	0.8772257600138873	U2OS DIA	DeepPhospho
@DLLLDPAWEK.2	0.9639007935831538	0.9214586734003569	U2OS DIA	DeepPhospho
@DLLSHENAATLNDVK.3	0.5030895763429726	0.5792178105419001	U2OS DIA	DeepPhospho
@DLNYCFSGMSDHR.2	0.8720523579938522	0.7860143799823278	U2OS DIA	DeepPhospho
@DLP3IPGVTSPS2DEPPMEASQSHLR.3	0.9536837609518223	0.767656540444734	U2OS DIA	DeepPhospho
@DLPLGQPHYD2PSCK.3	0.8908610386256453	0.8678080452481808	U2OS DIA	DeepPhospho
@DLPTIPGVT2PSSDEPP1EASQSHLR.3	0.9214263394557952	0.7949566198200143	U2OS DIA	DeepPhospho
@DLPTIPGVTSPSSDEPPMEASQSHLRN2PEDKR.4	0.9521015575850519	0.8162716035042327	U2OS DIA	DeepPhospho
@DLPYDQASWESEDVEIQDYDLFK.3	0.953132451763083	0.8709334995608927	U2OS DIA	DeepPhospho
@DLQEEVSNLYNNIR.2	0.9732793777192218	0.8551525962823221	U2OS DIA	DeepPhospho
@DLQGLTVEHAID2FR.3	0.9284023388451109	0.8234740553322542	U2OS DIA	DeepPhospho
@DLSEELEALK.2	0.9970389642383085	0.9347762211525363	U2OS DIA	DeepPhospho
@DLSELGSVR.2	0.997100933569596	0.9634714891499722	U2OS DIA	DeepPhospho
@DLSLEEIQK.2	0.9998906268685278	0.9567379348249708	U2OS DIA	DeepPhospho
@DLSSEELAAFQK.2	0.9579502537509471	0.8774843353702916	U2OS DIA	DeepPhospho
@DLTEYLSR.2	0.99974563054425	0.9788063398176206	U2OS DIA	DeepPhospho
@DLTSLETTSEMEAG2PENKK.3	0.6161605733701195	0.7373465192586961	U2OS DIA	DeepPhospho
@DLTSWVTEMK.2	0.7521530819907609	0.6923117204863478	U2OS DIA	DeepPhospho
@DLVMG2SPQLK.2	0.9510109322850122	0.8432728056380019	U2OS DIA	DeepPhospho
@DLYDAGVK.2	0.9980078062925508	0.9670366940293005	U2OS DIA	DeepPhospho
@DMAECSTPLPEDCSP3H2PR.3	0.40971953142139583	0.6148268788133864	U2OS DIA	DeepPhospho
@DME2PTKLDVTLAK.2	0.6738051298611856	0.6436525722686892	U2OS DIA	DeepPhospho
@DMFEEALR.2	0.973662350572915	0.9161003073931671	U2OS DIA	DeepPhospho
@DMGAQYAAA2PAWAAAQQR.3	0.9474736256608693	0.8494318829437506	U2OS DIA	DeepPhospho
@DMGSVALDAGTAKD2L2PVLHPSDLILTR.3	0.989010701734201	0.9073933808455907	U2OS DIA	DeepPhospho
@DMHYYQSCLEAILQNSPDAK.3	0.6566155732639372	0.6574385232573596	U2OS DIA	DeepPhospho
@DMLASPSTSGQLSQFGASL4GQQSALGLPMR.3	0.4848961050022514	0.5063841638506228	U2OS DIA	DeepPhospho
@DMLL2PTLRPR.3	0.9971991408788816	0.9504242070296093	U2OS DIA	DeepPhospho
@DMNQVLDAYENK.2	0.9773289185685294	0.9002325097565764	U2OS DIA	DeepPhospho
@DMPAAG2LGSSSR.2	0.9717659755787289	0.8884777508243672	U2OS DIA	DeepPhospho
@DMPHPLAGSSSEEAVGGDSTP2PDLLMAR.3	0.9807717356279906	0.9078041781516113	U2OS DIA	DeepPhospho
@DMSLKD2GSDLSHRPK.2	0.016137807705759954	0.5334856596909094	U2OS DIA	DeepPhospho
@DMSPLSE3EMALGK.2	-0.0696836739146853	0.4848490610022689	U2OS DIA	DeepPhospho
@DN2EEFLKR.2	0.8523130616033696	0.7864124108001778	U2OS DIA	DeepPhospho
@DNAMLEYLK.2	0.9575807993008112	0.9010575196498536	U2OS DIA	DeepPhospho
@DNCQYVYNVDQR.2	0.9944518187218698	0.9295843347507139	U2OS DIA	DeepPhospho
@DNCQYVYNVDQR.3	0.9378039152078609	0.8746655773525712	U2OS DIA	DeepPhospho
@DNEESEQPPVPG3PTLR.2	0.8310901115812279	0.7104353769092354	U2OS DIA	DeepPhospho
@DNEEVVL2ENKVR.3	0.5444629182677206	0.648390342078591	U2OS DIA	DeepPhospho
@DNEGSWFR.2	0.9560757870531349	0.8655324683972986	U2OS DIA	DeepPhospho
@DNELLPPP2PSLGSFDPLAELTGK.3	0.9579447523318061	0.8461485071906021	U2OS DIA	DeepPhospho
@DNFFSL3PK.2	0.9742919219937498	0.8848901558684853	U2OS DIA	DeepPhospho
@DNFGFIETANHDK.2	0.4544610917292151	0.7049397253220849	U2OS DIA	DeepPhospho
@DNLAEDIMR.1	0.7421747094436355	0.7159407573267235	U2OS DIA	DeepPhospho
@DNLAEDIMR.2	0.9973636176188958	0.9662691559730189	U2OS DIA	DeepPhospho
@DNLIVPILEEEVQNSVSGESEA.3	0.9925971544342491	0.9334710468707513	U2OS DIA	DeepPhospho
@DNNPVVVLENELMYGVPFEFPPEAQSK.3	0.9832891237096504	0.9070754860187906	U2OS DIA	DeepPhospho
@DNQE2SDAELSSSEYIK.3	0.9686805079010739	0.8841884877296089	U2OS DIA	DeepPhospho
@DNQLSEVANK.2	0.9973606315863219	0.9345281160756068	U2OS DIA	DeepPhospho
@DNTDLIYPHPNA2AEK.3	0.17576438017573978	0.4279347463947647	U2OS DIA	DeepPhospho
@DNVGEEVDAEQLIQEACR.3	0.45834580559571914	0.6432447094794295	U2OS DIA	DeepPhospho
@DNYVPEVSALDQEIIEVDPDTK.3	0.9925222212254798	0.9095168099225522	U2OS DIA	DeepPhospho
@DPAGDI2VTPPAPAALPVALPTVASK.3	0.9247822934377804	0.7243147156956833	U2OS DIA	DeepPhospho
@DPAQPMSPGEA3QSGAR.2	0.9701639573004504	0.8597000098566135	U2OS DIA	DeepPhospho
@DPDANWD2PSR.2	0.9509107411635724	0.8906842036450798	U2OS DIA	DeepPhospho
@DPESLLVPAPL2GPR.2	0.9431415992484643	0.8355861851542036	U2OS DIA	DeepPhospho
@DPL2PAVR.2	0.7015575231600595	0.6750999627446752	U2OS DIA	DeepPhospho
@DPLK3PGR.2	0.9142295614155842	0.8140253301888297	U2OS DIA	DeepPhospho
@DPLQNSPG2EGK.2	0.7205826961468351	0.6910137835243768	U2OS DIA	DeepPhospho
@DPNCSCAAGDSCTCAGSCK.2	0.8402473626745529	0.7654053884999898	U2OS DIA	DeepPhospho
@DPNSATATAPP2PLKR.2	0.8249306377722032	0.6909890364898601	U2OS DIA	DeepPhospho
@DPPSITPAVK2PLPGPSEEK.2	0.7257750346766345	0.6502959558805597	U2OS DIA	DeepPhospho
@DPQ3PVLQTK.2	0.9009563661221343	0.7877683288561504	U2OS DIA	DeepPhospho
@DPQELLEGGNQGEGDPQAEGR.2	0.963687285883045	0.8623057408595514	U2OS DIA	DeepPhospho
@DPQHDLDR.2	0.9779287280137798	0.8858892218011524	U2OS DIA	DeepPhospho
@DPSVDITQDLVDE2EEER.2	0.766555916772399	0.7565411122741175	U2OS DIA	DeepPhospho
@DPTHDVK3PNTETR.2	0.6387137556711198	0.5698528296900506	U2OS DIA	DeepPhospho
@DQ1QQQLNDYEQLLDVK.3	0.9037330067447313	0.8361210768712458	U2OS DIA	DeepPhospho
@DQDLEPGAPSMGAK.2	0.9871465477875501	0.9042618949180232	U2OS DIA	DeepPhospho
@DQEAEQEAQTIHEENIAR.3	0.5187870300417379	0.68441876841086	U2OS DIA	DeepPhospho
@DQELYFFHELSPGSCFFLPK.3	0.9750071436213484	0.8296214494387992	U2OS DIA	DeepPhospho
@DQEPKP2PEPAAVSR.3	0.9188992834986905	0.7952368536887223	U2OS DIA	DeepPhospho
@DQFGFINYEVGDSK.2	0.8273599282518656	0.7884362961237513	U2OS DIA	DeepPhospho
@DQFGNSIIN3PLK.2	0.833706746945136	0.7271069090999895	U2OS DIA	DeepPhospho
@DQG3PEVQPTPAK.2	0.9835022106382059	0.8440261159598894	U2OS DIA	DeepPhospho
@DQIIELDQTGNQLK.2	0.9351178026694991	0.8710748140784763	U2OS DIA	DeepPhospho
@DQLLLGPTYATPK.2	0.9095582276928083	0.8090915874162594	U2OS DIA	DeepPhospho
@DQMEG2PNSSESFEHIAR.3	0.9458388648856935	0.8149764769806269	U2OS DIA	DeepPhospho
@DQNILLGTTYR.2	0.2652379269337329	0.5400349869185816	U2OS DIA	DeepPhospho
@DQPDG22LSPAQSPSQSQPPAASSLR.3	0.9989140255486981	0.9138060852582711	U2OS DIA	DeepPhospho
@DQPDGS2LSPAQ2PSQSQPPAASSLR.3	0.9998241565185552	0.9561324439095394	U2OS DIA	DeepPhospho
@DQQP2G2EGEDDDAEAALKK.2	0.7926931280401937	0.6914814647152594	U2OS DIA	DeepPhospho
@DQST21SHINLLFSR.3	0.8795123795152927	0.8063226467020437	U2OS DIA	DeepPhospho
@DQSTEQSPSDLPQR.2	-0.0607968470778423	0.41506550208685633	U2OS DIA	DeepPhospho
@DQVIYPDGR.2	0.8647344223394384	0.8518543538432711	U2OS DIA	DeepPhospho
@DR2VPNLTEGSLHEPGR.3	0.6700196415502668	0.6583439394859469	U2OS DIA	DeepPhospho
@DRD3PHSDFR.3	0.9314240951221188	0.803430680084395	U2OS DIA	DeepPhospho
@DRN2WGGFSEK.3	0.8782552332786835	0.7582054342887755	U2OS DIA	DeepPhospho
@DRPG2PE2PLLDAPFSR.3	0.9096032348692528	0.8247123880053702	U2OS DIA	DeepPhospho
@DRPHA2G3DGDE2EEDPPEHKPSK.3	0.9934703173396636	0.883149978891794	U2OS DIA	DeepPhospho
@DRPHA2G3DGDE2EEDPPEHKPSK.4	0.7645884358177214	0.655483663956496	U2OS DIA	DeepPhospho
@DRPHA2G3DGDESEEDPPEHKP2K.4	0.39832567993587575	0.40719808010263736	U2OS DIA	DeepPhospho
@DS2TSPGDYVLSVSENSR.3	0.8849763369280497	0.7835806040441915	U2OS DIA	DeepPhospho
@DSAIPVE2D3DDEGAPR.2	0.6659302643176968	0.5888440970340908	U2OS DIA	DeepPhospho
@DSAQTSVTQAQR.2	0.9809957019921358	0.9093834215178906	U2OS DIA	DeepPhospho
@DSAYI2SSPLGSHQVFDFR.2	0.5162012756610048	0.47956941236830775	U2OS DIA	DeepPhospho
@DSAYIS2SPLGSHQVFDFR.3	0.08697080565226413	0.34543374834323237	U2OS DIA	DeepPhospho
@DSAYQSITHYRPV2ASR.4	0.4628429977791678	0.5041948937088945	U2OS DIA	DeepPhospho
@DSCPLDCK.2	0.9867589474121029	0.8983734511987178	U2OS DIA	DeepPhospho
@DSDAGSS3PTTSTR.2	0.9430602945007309	0.8470529471461723	U2OS DIA	DeepPhospho
@DSENLA2PSEYPENGER.2	0.9790168559616274	0.8871771306835506	U2OS DIA	DeepPhospho
@DSG2DQDLDGAGVR.2	0.978226584681311	0.9079797501997651	U2OS DIA	DeepPhospho
@DSGAASEQATAAPNPCS2SSR.2	0.9049708265295694	0.7735339229043763	U2OS DIA	DeepPhospho
@DSGII3PEK.2	0.9185270452887528	0.8313000497637131	U2OS DIA	DeepPhospho
@DSGSSSVSSTSSSSSS2PGDK.2	0.9055318751847948	0.7071520573898049	U2OS DIA	DeepPhospho
@DSHLQEADIQVEQNR.3	0.9315542168372422	0.8313830963385448	U2OS DIA	DeepPhospho
@DSHS2EEDEASSQTDLSQTISK.2	0.6506255614058065	0.6560090278943278	U2OS DIA	DeepPhospho
@DSISAVSSEKV2PSK.2	0.9269117497784196	0.8354640496212918	U2OS DIA	DeepPhospho
@DSL2PVLHPSDLILTR.2	0.9947395343019172	0.911362831187125	U2OS DIA	DeepPhospho
@DSLGDFIEH4AQLGPSSPEQLAAGAEEGGGPR.3	-0.2701518161134313	0.1429026337974948	U2OS DIA	DeepPhospho
@DSLGDFIEH4AQLGPSSPEQLAAGAEEGGGPR.4	0.868535661745398	0.7500036780611838	U2OS DIA	DeepPhospho
@DSLGDFIEHYAQLGP2SPEQLAAGAEEGGGPR.4	0.9474909391984137	0.8122890980105366	U2OS DIA	DeepPhospho
@DSLI3PHVSR.2	0.8865550616395916	0.8487246962682925	U2OS DIA	DeepPhospho
@DSLPVCPVDASGCFTTEVTDFAGQYVK.3	0.8726862324040298	0.8014609122164901	U2OS DIA	DeepPhospho
@DSLS2PGNFVLTCQWK.2	0.9452990396837062	0.8446130723469399	U2OS DIA	DeepPhospho
@DSLVQSCPGSL2LCAGVK.2	0.06897856646154665	0.4193485084863343	U2OS DIA	DeepPhospho
@DSPAFPD2PWR.2	0.9785362885496505	0.877061039214563	U2OS DIA	DeepPhospho
@DSPCQLEALK.2	0.9963358375014583	0.927206503853736	U2OS DIA	DeepPhospho
@DSPEENVQSNK.2	0.5188916650258564	0.4951611761279846	U2OS DIA	DeepPhospho
@DSQ2ASGEERPPEADGK.2	0.8918211564367133	0.7881763067340626	U2OS DIA	DeepPhospho
@DSQAEPTQPEQAAEAPAEGGPQTNQLE3GASSPER.3	0.8869990006414566	0.775127852430352	U2OS DIA	DeepPhospho
@DSQICELK.2	0.9928014796122125	0.9298945065663042	U2OS DIA	DeepPhospho
@DSQSWIGGNNEPLTGFTWR.2	0.9930929917893812	0.9198873149351761	U2OS DIA	DeepPhospho
@DSSGQEDETQSSNDDPSQSVASQDAQEIIRPR.3	0.9936624829794258	0.9418405529358341	U2OS DIA	DeepPhospho
@DSSGW2SSK.2	0.9246875229349293	0.8318040951469969	U2OS DIA	DeepPhospho
@DSSIIDPGTEQDLPSPEN2SVK.3	0.7375735037477187	0.5776454737604616	U2OS DIA	DeepPhospho
@DSSQLGTDATK.2	0.6448730088458491	0.6541547702784236	U2OS DIA	DeepPhospho
@DSSSTD2ANEKPALIPR.3	0.7743834469735643	0.6683797902667516	U2OS DIA	DeepPhospho
@DSSVLDGTDSQTGNDEEAFDFFEEQDQVAEEGPPVQSLK.4	0.6839194308960099	0.6846731275722169	U2OS DIA	DeepPhospho
@DSYSQMQSQAGGNNTGSTPLR.3	0.9020862479795648	0.7696322472185212	U2OS DIA	DeepPhospho
@DSYVGDEAQ2KR.2	0.992110289155521	0.8582255346015291	U2OS DIA	DeepPhospho
@DSYVGDEAQSK.1	0.9527715300252466	0.8335368108711717	U2OS DIA	DeepPhospho
@DT2FTVCPDVPR3PVGK.3	0.5717895325976181	0.7643759499887435	U2OS DIA	DeepPhospho
@DT2PSSGSAVSSSK.1	0.9832012029394385	0.8637232440147135	U2OS DIA	DeepPhospho
@DT2PSSGSAVSSSK.2	0.996682701533138	0.9572904557962079	U2OS DIA	DeepPhospho
@DTCYSPKP2VYLSTPS2ASK.3	0.3534697899676807	0.5179558275537568	U2OS DIA	DeepPhospho
@DTHDQLSEPSEVR.3	0.9870656924021152	0.8889918075360214	U2OS DIA	DeepPhospho
@DTPGCAT3PPHSQASSVR.3	0.9037507743816013	0.7872027713535998	U2OS DIA	DeepPhospho
@DTPGHGSGWAE3PR.3	0.9358710042045137	0.8496105757178722	U2OS DIA	DeepPhospho
@DTSVEDALER.2	0.9993279720556068	0.9679873291085901	U2OS DIA	DeepPhospho
@DTTVGTLSQR.2	0.9966357794570406	0.9609085976012048	U2OS DIA	DeepPhospho
@DV2LGDWEFGK.2	0.9826409106342127	0.8883019642680585	U2OS DIA	DeepPhospho
@DVATSPISPTENNT3PPDALTR.2	0.9732642978136896	0.7777002618931387	U2OS DIA	DeepPhospho
@DVATVAFCDAQSTQEIHEK.3	0.8062698235787195	0.7816571697911643	U2OS DIA	DeepPhospho
@DVDDG2GSPHSPHQLSSK.2	0.8992092741160911	0.8248080890368811	U2OS DIA	DeepPhospho
@DVDELPSLQPSVG2PSR.2	0.9355120364782845	0.849614355828904	U2OS DIA	DeepPhospho
@DVDELPSLQPSVG2PSRPSSSR.3	0.9933359811760731	0.9131657692616647	U2OS DIA	DeepPhospho
@DVDETGITVASLER.2	0.9867197169045405	0.8900690588788431	U2OS DIA	DeepPhospho
@DVEDMEL2DVEDDGSK.2	0.9659818285392623	0.8885029609702145	U2OS DIA	DeepPhospho
@DVEQQFK.2	0.9951243169852976	0.9225190171618588	U2OS DIA	DeepPhospho
@DVFLSAIS2GADSPNSK.2	0.7125726960604746	0.7850257078978757	U2OS DIA	DeepPhospho
@DVISNTSDVIGTCEAADVAQK.3	0.7106738833756553	0.726548310262241	U2OS DIA	DeepPhospho
@DVLQAETSQQLCCQK.2	0.6980753469398108	0.6804873201993714	U2OS DIA	DeepPhospho
@DVMEGVTVDDHMMK.3	0.9416497396301537	0.8614937160426814	U2OS DIA	DeepPhospho
@DVMGSSAGAG2GEFHVYR.2	0.7476379026203746	0.7034185198050878	U2OS DIA	DeepPhospho
@DVMSDETNNEETE2PSQEFVNITK.2	0.7124991386038817	0.6845284475208832	U2OS DIA	DeepPhospho
@DVMSDETNNEETESPSQEFVNITK.3	0.9329655975618563	0.776558092382504	U2OS DIA	DeepPhospho
@DVNSS2PVMLAFK.2	0.7209147599748592	0.7748583169194799	U2OS DIA	DeepPhospho
@DVPAYSQDTFK.2	0.9992687185714342	0.969033564059756	U2OS DIA	DeepPhospho
@DVPPLSETEA3PVPIK.2	0.9941567809325491	0.926969484434808	U2OS DIA	DeepPhospho
@DVTNFTVGGFAP12PR.2	0.9767256367086733	0.9119709332135659	U2OS DIA	DeepPhospho
@DVTNNVHYENYR.3	0.9124900139334527	0.7970836629819402	U2OS DIA	DeepPhospho
@DVTPPPETEVVLIK.2	0.8957875038177634	0.7848056632587155	U2OS DIA	DeepPhospho
@DVTYEEAK.2	0.9999966107964295	0.993924825315832	U2OS DIA	DeepPhospho
@DVV1LDNLPDLPPALVP2PPKR.3	0.24756128788101645	0.41240968668158917	U2OS DIA	DeepPhospho
@DVVICPDASLEDAKK.3	0.8047908801333794	0.6816690603877817	U2OS DIA	DeepPhospho
@DWEAYWR.2	0.9870918425715185	0.94583234017031	U2OS DIA	DeepPhospho
@DWNVDLIPK.2	0.9884620490875436	0.9054483243338368	U2OS DIA	DeepPhospho
@DWRQ2PGEVGDR.3	0.950762634337083	0.8250011504530588	U2OS DIA	DeepPhospho
@DWYPHSR.2	0.9994560819576152	0.9728599499983983	U2OS DIA	DeepPhospho
@DYASHL2PGSIIQPQR.3	0.9828972411124909	0.8966944546991105	U2OS DIA	DeepPhospho
@DYDEEEQGYD2EKEKK.2	0.6123010682038984	0.6230589779989846	U2OS DIA	DeepPhospho
@DYEEVGVDSVEGEGEEEGEEY.2	0.91637064037391	0.8304601329683073	U2OS DIA	DeepPhospho
@DYFEEYGK.2	0.9988412214271806	0.9661714282451301	U2OS DIA	DeepPhospho
@DYGH2SSRDDYPSR.2	0.9287298481260016	0.825052215332262	U2OS DIA	DeepPhospho
@DYGNSPLHR.2	0.9828285038063844	0.9001627290276106	U2OS DIA	DeepPhospho
@DYIWNTLNSGR.2	0.9866020501239019	0.9273511285140208	U2OS DIA	DeepPhospho
@DYLDFLDDEEDQGIYQSK.3	0.8605414072467772	0.7406322521865847	U2OS DIA	DeepPhospho
@DYTGCST2ESL2PVK.2	0.72315591639602	0.699374295176871	U2OS DIA	DeepPhospho
@DYVAPTANLDQK.2	0.9978682716727899	0.9654072971970907	U2OS DIA	DeepPhospho
@E1LMEDVG2EEEQEEEDEAPFQEK.3	0.9827434915331817	0.9057119681252538	U2OS DIA	DeepPhospho
@E2HSPFGLDSFNSTAK.3	0.9784263847175677	0.8971630918996466	U2OS DIA	DeepPhospho
@E2LETENVLDDIK.2	0.8890036876566851	0.7971030906625788	U2OS DIA	DeepPhospho
@E2PGAAATSSSGPQAQQHR.3	0.6214437287415017	0.6358375144589616	U2OS DIA	DeepPhospho
@E2PPPSYTSSMR.2	0.7994438446300962	0.685607500256546	U2OS DIA	DeepPhospho
@E2PSPAPKPR.2	0.949883890560559	0.8770910757699681	U2OS DIA	DeepPhospho
@E2RSPFLKPDER.3	0.9969175093276721	0.9561017971983183	U2OS DIA	DeepPhospho
@E2SPEKEAEEGCPEK.3	0.904400793864008	0.8333632534937079	U2OS DIA	DeepPhospho
@E3AVPGPLGIEDISPNLSPDDK.3	0.7091116169916747	0.6271354310182182	U2OS DIA	DeepPhospho
@EA2IDILHSIVK.2	0.9480987173903896	0.8123051426720892	U2OS DIA	DeepPhospho
@EA32DPSRTPEEEPLNLEGLVAHR.4	0.8668721184361099	0.80773091260026	U2OS DIA	DeepPhospho
@EAA2SPAGEPLR.1	0.7493174598172726	0.6410449465242098	U2OS DIA	DeepPhospho
@EAAR2PDKPGGSP2ASR.2	0.900728697707597	0.8362404698774453	U2OS DIA	DeepPhospho
@EAAR2PDKPGGSPSASR.2	0.9121501335982887	0.8171621252010884	U2OS DIA	DeepPhospho
@EAAR2PDKPGGSPSASR.3	0.5237088021304446	0.5555652650742045	U2OS DIA	DeepPhospho
@EAASPG3PGPPPPPPAASGPGPGAAAAPHLLAASILADLR.4	0.639955936735357	0.596936719872574	U2OS DIA	DeepPhospho
@EAATQEDPEQLPELEAHGV2E2EGEERPVAEEEILLR.4	0.008516785728911291	0.4482309213333999	U2OS DIA	DeepPhospho
@EADIDGDGQVNYEEFVQMMTAK.2	0.8354306832314966	0.7939705850495316	U2OS DIA	DeepPhospho
@EADLPM3AASHSSAFTPVTAAA2PVSLPR.3	0.6977485226411162	0.6089208660363801	U2OS DIA	DeepPhospho
@EADLPMTAASHSSAF3PVTAAA2PVSLPR.3	0.9091328576142333	0.7978346618573715	U2OS DIA	DeepPhospho
@EAEAAIYHLQLFEELR.2	0.8787697591312286	0.7598584518899633	U2OS DIA	DeepPhospho
@EAEAEAAAAGGEQEAQATAAAGEGDNGPGLQGPSR.3	0.9505578574323601	0.8336047792354689	U2OS DIA	DeepPhospho
@EAEALLQ21GLTPESPIVPPPMSPSSK.3	-0.1645786952427037	0.35582517842368244	U2OS DIA	DeepPhospho
@EAEALLQS1GLTPESPIVPPP12PSSK.3	0.886675093178731	0.6716580557442733	U2OS DIA	DeepPhospho
@EAEALLQSMGLTPESPIVPPP12PSSK.3	0.9485498076351093	0.8027153253681147	U2OS DIA	DeepPhospho
@EAELLT2AEKR.3	0.9484123279810469	0.8546689520269916	U2OS DIA	DeepPhospho
@EAG2PAQEFK.2	0.98557562411408	0.9160066536565646	U2OS DIA	DeepPhospho
@EAGELPT2PLHLLSPGTPR.3	0.8987911282997689	0.785474122165214	U2OS DIA	DeepPhospho
@EAGVFVPR.2	0.9988669333064879	0.945818051490036	U2OS DIA	DeepPhospho
@EAHAQSIGMNR.3	0.9979192056841342	0.9276660026661679	U2OS DIA	DeepPhospho
@EALA2LPSSPGLLQSLLER.3	0.8937261919946817	0.8105848733587526	U2OS DIA	DeepPhospho
@EALAEAALE2PRPALVR.3	0.9490500347927169	0.8708662555988345	U2OS DIA	DeepPhospho
@EALEPSGENVIQNK.2	0.9949534065076642	0.9488795897802279	U2OS DIA	DeepPhospho
@EALLGVQEDVDEYVK.2	0.9055987226233511	0.7745466444650834	U2OS DIA	DeepPhospho
@EALPISES2FK.2	0.9715282058507957	0.849806028361364	U2OS DIA	DeepPhospho
@EANELQQWINEK.2	0.6427811075114332	0.6885376764204738	U2OS DIA	DeepPhospho
@EAP2PTLR.2	0.9748489035164248	0.8848340048619592	U2OS DIA	DeepPhospho
@EASS2SPEAGEGQIR.2	0.4023257992864364	0.4956512461632552	U2OS DIA	DeepPhospho
@EATNPPVIQEEKPK.2	0.9788584661378262	0.8273779070608049	U2OS DIA	DeepPhospho
@EATSDP2RTPEEEPLNLEGLVAHR.4	0.9924870626087697	0.918964804397416	U2OS DIA	DeepPhospho
@EAVCIVLSDDTCSDEK.2	0.9675823201951915	0.8922728986099255	U2OS DIA	DeepPhospho
@EAYLVGLFEDTNLCAIHAK.3	0.7526368829956491	0.7433252423598324	U2OS DIA	DeepPhospho
@ECDIATLSNNLNNANK.2	0.9788994532762698	0.9016833074184609	U2OS DIA	DeepPhospho
@ECEEEAINIQSTAPEEEHE2PR.3	0.8684675475024857	0.6979621060104446	U2OS DIA	DeepPhospho
@ECFVCTACR.2	0.8616782815783715	0.9045650837838566	U2OS DIA	DeepPhospho
@ED22EEEEEEIDDEEIER.2	0.7150789554652096	0.746229471061131	U2OS DIA	DeepPhospho
@ED2A2VKSLDLPSIGGSSVGK.3	0.9191413360232855	0.7448390825779874	U2OS DIA	DeepPhospho
@ED2GIQVDR.2	0.9723651460600967	0.8802252111238831	U2OS DIA	DeepPhospho
@EDAANNYAR.2	0.9913504711206893	0.9502369175203146	U2OS DIA	DeepPhospho
@EDALDD2VSSSSVHA2PLAS2PVRK.3	0.9896113692494973	0.868076310762961	U2OS DIA	DeepPhospho
@EDAMAMVDHCLK.2	0.8321125305109741	0.7759754517171987	U2OS DIA	DeepPhospho
@EDEF2PLK.2	0.9205683019875888	0.8451585493161445	U2OS DIA	DeepPhospho
@EDFELQLNK.2	0.908753796596675	0.8400961616125016	U2OS DIA	DeepPhospho
@EDFSDMVAEHAAK.3	0.905392240625323	0.7891579764249801	U2OS DIA	DeepPhospho
@EDGEDENEEGTASEHGGQNKEPAK.4	0.9840208732298494	0.8952608252428828	U2OS DIA	DeepPhospho
@EDGLPTGYLFVWHK.3	0.554984021067699	0.5670958122586045	U2OS DIA	DeepPhospho
@EDGPGIPADIK.2	0.9930233120986827	0.9413835010714076	U2OS DIA	DeepPhospho
@EDIIQGFR.2	0.974566148944046	0.9060590370794781	U2OS DIA	DeepPhospho
@EDK2PSEESAPTTSPESVSGSVPSSGSSGR.3	0.9727353397120229	0.8621872045966897	U2OS DIA	DeepPhospho
@EDKSPSEESAPTTSPE2VSGSVPSSGSSGR.2	0.884718148819124	0.6929018730125789	U2OS DIA	DeepPhospho
@EDLATFIEELEAVEAK.2	0.9756798148355583	0.9219271850892017	U2OS DIA	DeepPhospho
@EDLDQSPLVSS2DSPPRPQPAFK.3	0.7264353840824741	0.708875753288836	U2OS DIA	DeepPhospho
@EDLE2SGLQR.2	0.8051269792782308	0.7158937958272493	U2OS DIA	DeepPhospho
@EDMDI2K2AEEPQEK.2	0.9962762194755418	0.9114216189872236	U2OS DIA	DeepPhospho
@EDSHGSG2PFK.2	0.4876437303144593	0.5903482108754698	U2OS DIA	DeepPhospho
@EDSSGMHHENQTYPP4SPQAQPQPIHR.4	0.996244376331092	0.9119722919634465	U2OS DIA	DeepPhospho
@EDSVKPGAHLTVK.3	0.8617578966316168	0.7779790086659716	U2OS DIA	DeepPhospho
@EDTDVADGCRE3PTK.2	0.7026860517469685	0.665073878204393	U2OS DIA	DeepPhospho
@EDTEEYNLR.2	0.9906870224212807	0.9348263981266971	U2OS DIA	DeepPhospho
@EDVFVHQTAIK.3	0.7129684687183125	0.6720643252621343	U2OS DIA	DeepPhospho
@EE2GKPGAHVTVK.3	0.9237680215312943	0.8315180281101415	U2OS DIA	DeepPhospho
@EE2LATEPAPGTQK.2	0.7214314265701027	0.6478314045141613	U2OS DIA	DeepPhospho
@EE2WESGR.2	0.9886486487703612	0.917845398217365	U2OS DIA	DeepPhospho
@EEAEN3LQSFR.2	0.14033926646804873	0.5327219796258013	U2OS DIA	DeepPhospho
@EEAPASPLRPL4PQI2PLK.3	0.7289387867368429	0.6123545556708312	U2OS DIA	DeepPhospho
@EEAQALEDLTGFK.2	0.8198069358994311	0.7677651091415673	U2OS DIA	DeepPhospho
@EEASLLSHSPG3SNQSQPC2PKPIR.3	0.4468058601879171	0.5678878558153311	U2OS DIA	DeepPhospho
@EEDEPEER2GDETPG2EVPGDK.3	0.9845043397610244	0.8537894761040083	U2OS DIA	DeepPhospho
@EEDEPEERSGDE3PGSEVPGDK.3	0.9041711973014199	0.7592218647365038	U2OS DIA	DeepPhospho
@EEEEKE2DSDSEGPIQYR.3	0.939316943776162	0.792470735129538	U2OS DIA	DeepPhospho
@EEEGDEGGQ3HLSPTAPAPSAQLFAPK.3	0.978986135447928	0.8600591458709721	U2OS DIA	DeepPhospho
@EEEN2EEELAAATTSK.2	0.9704241786355446	0.8732785989621734	U2OS DIA	DeepPhospho
@EEENAD2DDEGELQDLLSQDWR.3	0.9858125615893797	0.9394174159547054	U2OS DIA	DeepPhospho
@EEET2IDVAGKPNEVTK.2	0.3162871589440419	0.4122557527857038	U2OS DIA	DeepPhospho
@EEFF2PDSLK.2	0.9449294640048967	0.8693472352909486	U2OS DIA	DeepPhospho
@EEFTAFLHPEEFEHMK.3	0.823051588082383	0.8069351897714053	U2OS DIA	DeepPhospho
@EEGDLGPVYGFQWR.2	0.936931691613061	0.8420455586288214	U2OS DIA	DeepPhospho
@EEGKGPVAVTGA2TPEGTAPPPPAAPAPPK.3	0.9795815859391463	0.8731364693696063	U2OS DIA	DeepPhospho
@EEGPPPPSPDGA22DAEPEPPSGR.3	0.9555818211983987	0.7957881058131896	U2OS DIA	DeepPhospho
@EEGPPPPSPDGA2SDAEPEPPSGR.2	0.897069670294751	0.7355794283869093	U2OS DIA	DeepPhospho
@EEGSLSDTEADAV2GQLPDPTTNPSAGK.2	0.5472222875179853	0.6414205178375963	U2OS DIA	DeepPhospho
@EEGSPLELER.2	0.9844435305711132	0.921105547307394	U2OS DIA	DeepPhospho
@EEGVSQQGQGAGSAPSGSGSSWVQGDDPSMSLTQK.3	0.9517290530153419	0.8598477383259304	U2OS DIA	DeepPhospho
@EEHLCTQR.2	0.9943363297516878	0.9488669992576959	U2OS DIA	DeepPhospho
@EEIGS2PFFER.2	0.9471754162709929	0.8411726464384983	U2OS DIA	DeepPhospho
@EEILQPPEPHPVPPILTP2PPSAFPTVTTVWQDNDR.4	0.8175219722833967	0.7318980070040296	U2OS DIA	DeepPhospho
@EEIQETQ3PTHSR.2	0.9850548692624879	0.8438221995535455	U2OS DIA	DeepPhospho
@EELDFQK.2	0.999960902823112	0.9903733550306562	U2OS DIA	DeepPhospho
@EELGQGLQGVEQK.2	0.9360338093162395	0.8288028985677858	U2OS DIA	DeepPhospho
@EELSHSPEPC3K.3	0.9161938887638329	0.8375054974342123	U2OS DIA	DeepPhospho
@EELTPGAPQHQLPPVPGSPEP4PGQQAPGPEPSQPLLELTPR.3	0.49300962931050096	0.5608204694354522	U2OS DIA	DeepPhospho
@EELYSKV3PR.3	0.7249753814228144	0.7679758693047218	U2OS DIA	DeepPhospho
@EENL2MHQMLDQTLLELNNM.3	0.6572953088060404	0.6275271529941824	U2OS DIA	DeepPhospho
@EENLSMHQ1LDQTLLELNN1.3	0.5375123680905413	0.7329474633603678	U2OS DIA	DeepPhospho
@EENMDTSN32ISK.2	0.7866770382322745	0.6511481769960257	U2OS DIA	DeepPhospho
@EENPE2DGEPVVEDGTSVK.2	0.9734884890408132	0.8894745415034445	U2OS DIA	DeepPhospho
@EENVEIHQTLDQTLLELNNL.2	0.32462260267035337	0.6790252699194571	U2OS DIA	DeepPhospho
@EEPL2EEEPCTSTAIASPEK.3	0.5703699670321771	0.6409834108898675	U2OS DIA	DeepPhospho
@EEPQ3VPE1PGETPPLSPIDMESQER.3	-0.1880007961022151	0.3209188657383848	U2OS DIA	DeepPhospho
@EEQEYEEEVEEEPRPAAK.3	0.9378615383439196	0.8677746678047983	U2OS DIA	DeepPhospho
@EEQNS2SLLEENK.2	0.0724598705525181	0.3518368320424913	U2OS DIA	DeepPhospho
@EEQQLQGNINELK.2	0.7799353509287686	0.7386809158885699	U2OS DIA	DeepPhospho
@EESGAAE2PALVTPDSEK.2	0.9560703461374319	0.8247640167700143	U2OS DIA	DeepPhospho
@EESLQMQVQDILEQNEALK.3	0.9329402801053399	0.822437744778778	U2OS DIA	DeepPhospho
@EEVGNI2ILQENDFGDFGMDDR.3	0.8070545300730091	0.7478959505073359	U2OS DIA	DeepPhospho
@EFALNNENYSLSNR.2	0.8312673854552557	0.7711712595421778	U2OS DIA	DeepPhospho
@EFDED2DEKEEEEDTYEK.3	0.5139730910598138	0.6282299748603739	U2OS DIA	DeepPhospho
@EFEDDLVK.2	0.9988620416735084	0.9683579493111651	U2OS DIA	DeepPhospho
@EFG2LPTTPSEQR.2	0.2278953870231703	0.34078347855655167	U2OS DIA	DeepPhospho
@EFGSLP3TPSEQR.2	0.8673297541514374	0.6994488315507532	U2OS DIA	DeepPhospho
@EFITGDVEP3DAESEWHSENEEEEKLAGDMK.4	0.04869394961824401	0.3897366340018149	U2OS DIA	DeepPhospho
@EFITGDVEPTDAESEWH2ENEEEEKLAGDMK.4	0.3361100749503445	0.4827736156082152	U2OS DIA	DeepPhospho
@EFLLIFR.2	0.9273743679959204	0.8774913346492836	U2OS DIA	DeepPhospho
@EFSGGSY2AK.2	0.411606378441657	0.5851247833205575	U2OS DIA	DeepPhospho
@EFSGP2TPTGTLEFEGGEVSLEGGK.3	0.9681776629853996	0.8939109729741922	U2OS DIA	DeepPhospho
@EFSGPSTP3GTLEFEGGEVSLEGGK.3	0.9797101292973052	0.9035751401883162	U2OS DIA	DeepPhospho
@EFTGSPPS2ATK.2	0.8007623307694252	0.6511649335595684	U2OS DIA	DeepPhospho
@EFVSI2SPAHVAT.2	0.9628227731607657	0.8735023949709037	U2OS DIA	DeepPhospho
@EG2QGEL3PANSQSR.3	-0.028661077969745374	0.33095170416861186	U2OS DIA	DeepPhospho
@EG2QGELTPANSQSR.2	0.9940552617205947	0.9310396492974768	U2OS DIA	DeepPhospho
@EG3PGSPSETPGPSPAGPAGDEPAESPSETPGPR.4	0.9702876568067795	0.8858224577536192	U2OS DIA	DeepPhospho
@EGALCEENMR.2	0.995149913424435	0.9226809080626093	U2OS DIA	DeepPhospho
@EGALDLSGLR.2	0.9455141596619183	0.8575834986793448	U2OS DIA	DeepPhospho
@EGCGDDNVCNSNLK.2	0.986321077394918	0.9266879964168253	U2OS DIA	DeepPhospho
@EGDPVSLSTPLETEFGSP2ELSPR.2	-0.5807697838662449	0.1762181940940174	U2OS DIA	DeepPhospho
@EGEDGDQP3TPPKPLK.2	0.9856433277052198	0.8864945072535285	U2OS DIA	DeepPhospho
@EGEDMIAEEHFGSEK.3	0.9886197947725169	0.8912552136523506	U2OS DIA	DeepPhospho
@EGEE3EG2EEDDKENDKTEEMPNDSVLENK.3	0.9483711675185189	0.8439387390839774	U2OS DIA	DeepPhospho
@EGEEQLQTQHQK.2	0.9134413406990942	0.8237729718480495	U2OS DIA	DeepPhospho
@EGEETEG2EEDDKENDKTEEMPNDSVLENK.3	0.9673641124722576	0.8641527987058444	U2OS DIA	DeepPhospho
@EGEETEGSEEDDKENDK3EEMPNDSVLENK.3	0.9555746181332878	0.8593919558955128	U2OS DIA	DeepPhospho
@EGETQGVAFEHESPADFQNSQSPVQDQDK.3	0.6624527696202478	0.6431229627958557	U2OS DIA	DeepPhospho
@EGGGDSSAS2PTEEEQEQGEIGACSDEGTAQEGK.3	0.8960017210005856	0.8177961778373354	U2OS DIA	DeepPhospho
@EGHSLE1ENENLVENGAD2DEDDNSFLK.3	0.37880752134324097	0.5126689171135437	U2OS DIA	DeepPhospho
@EGL3SIEEVTK.2	-0.14086734997555939	0.4419406626526938	U2OS DIA	DeepPhospho
@EGLELPEDEEEKK.2	0.9942448452142159	0.9157565500200059	U2OS DIA	DeepPhospho
@EGLQNMEAR.2	0.9948264726659215	0.9547724395872343	U2OS DIA	DeepPhospho
@EGLSACQQSGFPAVLS2K.2	0.34799325838448525	0.44276714898909453	U2OS DIA	DeepPhospho
@EGLSNKV2VK.2	0.6942009945890629	0.6681615428737041	U2OS DIA	DeepPhospho
@EGMNIVEA1ER.2	0.7586571571019114	0.646196309712209	U2OS DIA	DeepPhospho
@EGMNIVEAMER.2	0.9992463036243555	0.9397301067608457	U2OS DIA	DeepPhospho
@EGMTAFVEK.2	0.9500055040161557	0.8528595669652249	U2OS DIA	DeepPhospho
@EGP2TSPDLIDPESFSQDILHDK.3	0.8577230309200248	0.7358120832602084	U2OS DIA	DeepPhospho
@EGPDLDRPG2DRQER.2	0.7971005764352166	0.7486877629250526	U2OS DIA	DeepPhospho
@EGPEPPEEVPPPT3PPVPK.3	0.44833553623063926	0.6050687226770831	U2OS DIA	DeepPhospho
@EGPTDHLESACPLNLPLQNNHTAADMYL2PVR2PK.4	0.9566049345474785	0.8111670132591876	U2OS DIA	DeepPhospho
@EGPY2EPSKR.2	0.9225241956775483	0.7784534856011767	U2OS DIA	DeepPhospho
@EGQEDQGLTK.2	0.9868942507820013	0.923680109765841	U2OS DIA	DeepPhospho
@EGQWDCSACLVQNEGSSTK.3	0.8994625533359984	0.7932855729898028	U2OS DIA	DeepPhospho
@EGRPSGEAFVELE2EDEVK.3	0.9636074376150321	0.84590786961521	U2OS DIA	DeepPhospho
@EGTDSSQGIPQLVSNISACQVIAEAVR.3	0.8837262167729217	0.7808349283933427	U2OS DIA	DeepPhospho
@EGTPGSP2ETPGP2PAGPAGDEPAESPSETPGPR.3	0.8665616437873456	0.67636245968027	U2OS DIA	DeepPhospho
@EGVNQPAAVVMED2SPHEALR.2	0.22359509060219732	0.4126466626963846	U2OS DIA	DeepPhospho
@EGVTPWA2FKK.2	0.9607965018066825	0.8719360022015609	U2OS DIA	DeepPhospho
@EHALLA4TLGVK.2	0.7767424491710242	0.7423359666389358	U2OS DIA	DeepPhospho
@EHALLAYTLGVK.3	0.5836106500125039	0.7189338990179259	U2OS DIA	DeepPhospho
@EHCD3EGEADDFDPGK.3	0.8860920086519254	0.7569969803765882	U2OS DIA	DeepPhospho
@EHPH2R2P2PEPR.2	0.9138187021632492	0.8296730643099713	U2OS DIA	DeepPhospho
@EHPWEVMPDLYFYR.3	0.8229674216029284	0.7595115772807566	U2OS DIA	DeepPhospho
@EHVIEALR.2	0.9913966244091601	0.9446365221084068	U2OS DIA	DeepPhospho
@EI2DDEAEEEK.2	0.38392321383946504	0.659254634390418	U2OS DIA	DeepPhospho
@EI2SPARPCSFEEAMK.2	0.9470649625432643	0.8511000215027531	U2OS DIA	DeepPhospho
@EIAENALGK.2	0.9915373622845246	0.9076656002436738	U2OS DIA	DeepPhospho
@EIAQDFK3DLR.3	0.810815767114607	0.67644058158334	U2OS DIA	DeepPhospho
@EIE1SVDDDDINS2K.2	0.7567189374876265	0.692123552399531	U2OS DIA	DeepPhospho
@EIEELQSQAQALSQEGK.3	0.9435025162037509	0.8569891864992006	U2OS DIA	DeepPhospho
@EIESEID2EEELINK.3	0.45034224761000785	0.6579083485465094	U2OS DIA	DeepPhospho
@EIIDPVLDR.2	0.9991876127386217	0.984872725196518	U2OS DIA	DeepPhospho
@EIISHDTR.2	0.9831611753866858	0.852925369738875	U2OS DIA	DeepPhospho
@EIKH2PGPTR.2	0.9713416319527156	0.901346894466706	U2OS DIA	DeepPhospho
@EILLEMIHSIQNSQDMR.3	0.9038838166867773	0.841858025407539	U2OS DIA	DeepPhospho
@EIPSATQ2PISK.1	0.8543917909749412	0.7099092992029723	U2OS DIA	DeepPhospho
@EIQSSNLETAMSVIGDR.2	0.6709380186675021	0.6896187977148327	U2OS DIA	DeepPhospho
@EIQTLLSHK3PK.3	0.3972889170135658	0.5250366211873652	U2OS DIA	DeepPhospho
@EISLWFKPEELVDYK.3	0.9293717525994891	0.8190518330750104	U2OS DIA	DeepPhospho
@EK3ESELKFEEDER.2	-0.463341473730237	0.3120387150163534	U2OS DIA	DeepPhospho
@EKD2PHMQDPNQADEEAMTQIIR.3	0.28214909690696377	0.5205531836449636	U2OS DIA	DeepPhospho
@EKDENLHEPP2SDDMKSDDESSQK.3	0.6635214894388903	0.5986156566795926	U2OS DIA	DeepPhospho
@EKDENLHEPPSSDDMK2DDESSQK.3	0.9055300912941976	0.7873319694336571	U2OS DIA	DeepPhospho
@EKEI2DDEAEEEK.3	0.9547952084888115	0.8530111306578274	U2OS DIA	DeepPhospho
@EKFEEMIQQIK.2	0.9002186657007198	0.7873198346802909	U2OS DIA	DeepPhospho
@EKG2FSDTGLGDGK.2	0.9429966546143094	0.8118433582492661	U2OS DIA	DeepPhospho
@EKGPT3GEGALDLSDVH2PPK2PEGK.3	0.6761647795570258	0.636816963522292	U2OS DIA	DeepPhospho
@EKLQEEGGG2DEEETGSPSEDG1QSAR.3	0.9426010462697595	0.7985983718222001	U2OS DIA	DeepPhospho
@EKPELSEPSHLNGPS2DPEAAFLSR.3	0.9969462855185274	0.9480654021105602	U2OS DIA	DeepPhospho
@EKVELQHI2QK.3	0.9513106103402698	0.8433656952423152	U2OS DIA	DeepPhospho
@EL2APAR.2	0.984227535032228	0.9324135125063964	U2OS DIA	DeepPhospho
@EL2EESEDEELQLEEFPMLK.3	0.9842352401253835	0.9060107247459238	U2OS DIA	DeepPhospho
@EL2N2PLR.1	0.9862397071570713	0.913964942923287	U2OS DIA	DeepPhospho
@EL2NSPLRENSFG2PLEFR.3	0.8984614816138983	0.7739114875257719	U2OS DIA	DeepPhospho
@ELAGNSS3PPPV2PGR.2	0.9170941388945799	0.7779048311420949	U2OS DIA	DeepPhospho
@ELAILLGMLDPAEK.2	0.6671064280626089	0.7037292257444164	U2OS DIA	DeepPhospho
@ELALNTAQFAK.2	0.8890001781313052	0.8271593926976504	U2OS DIA	DeepPhospho
@ELALPLFSPA3ASR.2	0.9904227699169947	0.9372239508317636	U2OS DIA	DeepPhospho
@ELAMPGEDLK.2	0.9970451656272147	0.9618847112727023	U2OS DIA	DeepPhospho
@ELAQIAGRPTEDEDEKEK.3	0.950207723639484	0.8743535223995845	U2OS DIA	DeepPhospho
@ELASQPDVDGFLVGGASLKPEFVDIINAK.3	0.8948822330325852	0.7800412539965338	U2OS DIA	DeepPhospho
@ELDDATEANEGLSR.2	0.9365905730870654	0.8291556225387146	U2OS DIA	DeepPhospho
@ELDLSNNCLGDAGILQLVESVR.3	0.9817306937859926	0.8828650030094609	U2OS DIA	DeepPhospho
@ELDQDMV3EDEDDPGSHKR.4	0.9975115996518411	0.9494387280045934	U2OS DIA	DeepPhospho
@ELEEVSPE3PVVPATTQR.2	0.9533676721141489	0.8005022370005039	U2OS DIA	DeepPhospho
@ELEEWYAR.2	0.6042616932193203	0.8624753744902357	U2OS DIA	DeepPhospho
@ELEHNAEE3YGENDENTDDKNNDGEEQEVR.3	0.8308805872029552	0.6743579643482052	U2OS DIA	DeepPhospho
@ELEQD3PDAPPRPTSYYR.3	0.7438745204077499	0.7208859782348582	U2OS DIA	DeepPhospho
@ELFQ3PDHTEESTTDDK.2	0.9550574594429257	0.7754600633624553	U2OS DIA	DeepPhospho
@ELFQ3PGH3EESMTDDK.2	0.925189905252376	0.8162368057658984	U2OS DIA	DeepPhospho
@ELFQ3PGHTEE2MTDDK.3	0.9315317228859541	0.7558254303038703	U2OS DIA	DeepPhospho
@ELFQ3PGHTEES1TDDK.2	0.9313194118960265	0.7868010004175079	U2OS DIA	DeepPhospho
@ELFQ3PGHTEESMTDDKITEVSCK.3	0.6481498766826175	0.586792743723999	U2OS DIA	DeepPhospho
@ELFQ3PGHTEESMTDDKITEVSCK2PQPESFK.4	0.9654134000807532	0.859829655383636	U2OS DIA	DeepPhospho
@ELFQ3PGPSEE2MTDEK.2	0.8850906360637865	0.7612059244932838	U2OS DIA	DeepPhospho
@ELFQ3PGPSEES1TDEK.2	0.9475938592045291	0.8252192738389151	U2OS DIA	DeepPhospho
@ELFQ3PGPSEESMTDEK.2	0.9766708415246182	0.8432964459770179	U2OS DIA	DeepPhospho
@ELFQ3PGPSEESMTDEK.3	0.9182801270165628	0.7971828362322697	U2OS DIA	DeepPhospho
@ELFQ3PGTDKPTTDEK.2	0.9717608288050231	0.8639234559925747	U2OS DIA	DeepPhospho
@ELFQ3PVCTDKPT3HEK.3	0.9617427610748086	0.8364367314508466	U2OS DIA	DeepPhospho
@ELFQTPC3DNPT3DEK.2	0.02659751491274691	0.5320467364427752	U2OS DIA	DeepPhospho
@ELGPDGEEAEGPGAGDGPPR2FDWGYEER.3	0.8686043058134755	0.7459786648606908	U2OS DIA	DeepPhospho
@ELGVGETSGPETQGEDYSSSSLEPHPADPGMETGEALSFGA2PGR.4	0.5405827869925065	0.5242555572106742	U2OS DIA	DeepPhospho
@ELHINLIPNK.2	0.9247211617411194	0.8362465784158806	U2OS DIA	DeepPhospho
@ELIEQLR.2	0.9993998891056931	0.9882263447710529	U2OS DIA	DeepPhospho
@ELISNASDALEK.2	0.8669645979858747	0.6885056660975534	U2OS DIA	DeepPhospho
@ELKEQY2DAPEEIR.3	0.9663364838863991	0.8265611274588665	U2OS DIA	DeepPhospho
@ELNHMLSDTGNR.3	0.6748725446098236	0.7770788293830231	U2OS DIA	DeepPhospho
@ELNNTCEPVVTQPK.3	0.6506240009172579	0.6053945635845831	U2OS DIA	DeepPhospho
@ELPEQLQEHAIEDK.3	0.9333601769453399	0.6942154186731637	U2OS DIA	DeepPhospho
@ELPP2PEKK.3	0.977641713638858	0.9028030215044174	U2OS DIA	DeepPhospho
@ELPPAAAIGA3SLVAAPHSSSSSPSK.3	0.48291591258001876	0.4506654389236677	U2OS DIA	DeepPhospho
@ELQAAGK2PEDLER.2	0.5323095593246774	0.5878164014233397	U2OS DIA	DeepPhospho
@ELQEQMSR.2	0.9849872686610978	0.9357760661393899	U2OS DIA	DeepPhospho
@ELQGDGPP2SPTNDPTVK.2	0.9177003797244234	0.8066253416937971	U2OS DIA	DeepPhospho
@ELQNTVSQLLESEGWNR.2	0.9511033134563669	0.8529807943133556	U2OS DIA	DeepPhospho
@ELQQAELPNR2PGFGIK.3	0.9291099469167489	0.808456421648905	U2OS DIA	DeepPhospho
@ELQSQISDTSVVLSMDNSR.2	0.9893776309502256	0.8817422498858984	U2OS DIA	DeepPhospho
@ELQSQISDTSVVLSMDNSR.3	0.8384329501203044	0.731755371960348	U2OS DIA	DeepPhospho
@ELSEQIQR.2	0.9694808076184984	0.904446443804679	U2OS DIA	DeepPhospho
@ELSESVQQQSTPVPLI2PK.3	0.9873522452287448	0.8716313363720096	U2OS DIA	DeepPhospho
@ELSQGLLPLPQPYQAQGVLASQALSQGSEPSSENANDTIILR.4	0.986854251881289	0.9143806954130975	U2OS DIA	DeepPhospho
@ELSVEEQIK.2	0.9686251643139804	0.8978494840901908	U2OS DIA	DeepPhospho
@ELVGD3GSQEGDHEPSGSETEEDTSSSPHR.3	-0.7279311257985087	0.20201112095111085	U2OS DIA	DeepPhospho
@ELVGDTG2QEGDHEP2GSETEEDTSSSPHR.4	0.1845857933548416	0.5834806375978581	U2OS DIA	DeepPhospho
@ELVSSSSSGSD2DSEVDKK.3	0.9529848944770726	0.8520122140778217	U2OS DIA	DeepPhospho
@ELVYPPDYNPEGK.2	0.9940709994651642	0.9555325435950935	U2OS DIA	DeepPhospho
@EMEAELEDERK.2	0.5914552241582186	0.6188099413616763	U2OS DIA	DeepPhospho
@EMEDKV3SPEK.2	0.12175822313929971	0.5489562539420753	U2OS DIA	DeepPhospho
@EMEK2FEVVR.3	0.9840050784164205	0.9243318371295731	U2OS DIA	DeepPhospho
@EMEQNNGHYFDTAIVNSDLDK.3	0.9349550149408434	0.8118821681765623	U2OS DIA	DeepPhospho
@EMFPYEA2TPTGISA2CR.2	0.8679020464400029	0.7764002981326563	U2OS DIA	DeepPhospho
@EMFPYEAS3PTGISASCR.2	0.9839745486187647	0.8692066103986529	U2OS DIA	DeepPhospho
@EMFPYEAS3PTGISASCR.3	0.8672530144217647	0.7317177575959144	U2OS DIA	DeepPhospho
@EMGTPLAD3PTRPVTR.3	0.9201971201231194	0.8023980775502144	U2OS DIA	DeepPhospho
@EMMDQAAAQLAQDNCELACCFIQK.3	0.9552946786688095	0.8726282633756265	U2OS DIA	DeepPhospho
@EMPSVFQNVLGSAVL2PAHK.3	0.9059933130559363	0.7826633034166877	U2OS DIA	DeepPhospho
@EMQDLSEFCSDKPK.3	0.8501529545415104	0.7893410056199832	U2OS DIA	DeepPhospho
@EMQNSLNNDK.2	0.7775454925836662	0.8023478971177795	U2OS DIA	DeepPhospho
@ENA2PAPGTTAEEA1SR.2	0.9799500422833903	0.8757776495479793	U2OS DIA	DeepPhospho
@ENA2PAPGTTAEEA1SR.3	0.8207591950927782	0.784793975887628	U2OS DIA	DeepPhospho
@ENAAAE2GSESSSQEATPEK.2	0.8839695114053402	0.7338163222872516	U2OS DIA	DeepPhospho
@ENAAAP2PVRAPAP2PAKEER.3	0.9687071764613903	0.8749269748438924	U2OS DIA	DeepPhospho
@ENCPACSQLPQNIQFSPSAK.3	0.935290855562402	0.8625588444102463	U2OS DIA	DeepPhospho
@ENDPLR3PEALPEEK.2	0.8229095862628679	0.6997857805213812	U2OS DIA	DeepPhospho
@ENEFSFEDNAIR.2	0.9872440887602978	0.9281925432563874	U2OS DIA	DeepPhospho
@ENLLL2DSPSCR.2	0.28553677249708703	0.5364147935056146	U2OS DIA	DeepPhospho
@ENLMG2VR.2	0.9685260707374748	0.883890277731986	U2OS DIA	DeepPhospho
@ENNKSFQ2DDSSLR.3	0.7194498546915216	0.6782261688411265	U2OS DIA	DeepPhospho
@ENPPVED2SDEDDKR.2	0.9681756284874532	0.8620422650745785	U2OS DIA	DeepPhospho
@ENPPVEDSSDEDDKR.3	0.7628071878561928	0.7147828775110492	U2OS DIA	DeepPhospho
@ENPYYDSR.2	0.9734506709947832	0.8886217227377415	U2OS DIA	DeepPhospho
@ENQECPRSLEEDLE3LK.3	0.40740666989220053	0.5459165793244205	U2OS DIA	DeepPhospho
@ENQGDE3QGQQPPQR.2	0.9879608428472075	0.850883300800978	U2OS DIA	DeepPhospho
@ENSLTNNPELQNIASSNNLLNK.3	0.9541863901265961	0.8273893178284735	U2OS DIA	DeepPhospho
@EPAITSQN2PEAR.3	0.7707986121313841	0.6544033383601875	U2OS DIA	DeepPhospho
@EPFGTEGR.2	0.8863818834274073	0.8367988849027794	U2OS DIA	DeepPhospho
@EPGPIAPSTNS2PVLK.2	0.989131591720085	0.920597520137268	U2OS DIA	DeepPhospho
@EPLATLVDQ2PESLKR.3	0.7666319168013498	0.7249524875662495	U2OS DIA	DeepPhospho
@EPLDPDPSHSP2DK.2	0.6036519804158831	0.517933892332092	U2OS DIA	DeepPhospho
@EPLDPDPSHSP2DK.3	0.9909272471324055	0.9049432622176539	U2OS DIA	DeepPhospho
@EPMQTGIK.2	0.9975060732806799	0.9762380586971879	U2OS DIA	DeepPhospho
@EPSAPSIPTPAYQSSPAGGHAP3PP3PAPR.3	0.04054395531322278	0.30258306201739027	U2OS DIA	DeepPhospho
@EPSAPSIPTPAYQSSPAGGHAP3PPTPAPR.3	0.9680295662418353	0.8269485982906053	U2OS DIA	DeepPhospho
@EQ2DLDFFSPR.2	0.9633032563876441	0.9073572302186146	U2OS DIA	DeepPhospho
@EQ2NPALAIK.1	0.3041195847714242	0.4308268976078301	U2OS DIA	DeepPhospho
@EQAGGDATENFEDVGHSTDAR.3	0.5521610391009357	0.6871668022740074	U2OS DIA	DeepPhospho
@EQDLPLAEAVRPK3PPVVIK.4	0.9799900437564584	0.8870485250377025	U2OS DIA	DeepPhospho
@EQELQQTLQQEQSVLDQLR.2	0.8623376782147918	0.7874490063796394	U2OS DIA	DeepPhospho
@EQEVNILK.2	0.989801843407873	0.9426514586134344	U2OS DIA	DeepPhospho
@EQFF2DEER.2	0.9926117978639742	0.9458291294042123	U2OS DIA	DeepPhospho
@EQFLDGDGWTSR.2	0.9942161262042102	0.9481847828230838	U2OS DIA	DeepPhospho
@EQFWEQAK.2	0.9810280000302297	0.9454537914629044	U2OS DIA	DeepPhospho
@EQGG2GLGSGSSGGGGSTSGLGSGYIGR.3	0.8915199773031084	0.7023979928108792	U2OS DIA	DeepPhospho
@EQGLTLPLYQ2PVK.2	0.956347374761072	0.8480095627738722	U2OS DIA	DeepPhospho
@EQI2DIDDAVR.2	0.9601039382546888	0.8956416749123415	U2OS DIA	DeepPhospho
@EQINQQAQLQEFGQSNR.3	0.9814165234003319	0.9046477019630225	U2OS DIA	DeepPhospho
@EQLDPDELETITMHK.3	0.9647944614996828	0.8850646240162596	U2OS DIA	DeepPhospho
@EQLQLLEEQHR.2	0.8310275329107932	0.8187170020051873	U2OS DIA	DeepPhospho
@EQLQLLEEQHR.3	0.9758110740385896	0.9019754157190184	U2OS DIA	DeepPhospho
@EQMASDVANNK.2	0.9872667147463384	0.9239803769736774	U2OS DIA	DeepPhospho
@EQMIDLQNLLTTQ2PSVK.3	0.9702960867645383	0.8855808069387126	U2OS DIA	DeepPhospho
@EQMMN2SISSGSGSLR.2	0.2600852161157493	0.518557294261286	U2OS DIA	DeepPhospho
@EQMMNSSISSG2GSLR.2	0.7946768124353294	0.7406396924845879	U2OS DIA	DeepPhospho
@EQMMNSSISSGSG2LR.2	0.8883607169234131	0.836849362628916	U2OS DIA	DeepPhospho
@EQQEAIEHIDEVQNEIDR.3	0.9301902458833908	0.8581245258906243	U2OS DIA	DeepPhospho
@EQQMVMR.2	0.9590754982250949	0.9459563947528403	U2OS DIA	DeepPhospho
@EQS2EAAETGVSENEENPVR.2	0.5601324385728459	0.6192584438772616	U2OS DIA	DeepPhospho
@EQTFSGGTSQDTK.2	0.9552981855822175	0.8452684434883001	U2OS DIA	DeepPhospho
@EQVYDAMGEK.2	0.9522741910464951	0.8615911201013512	U2OS DIA	DeepPhospho
@EQY2DAPEEIR.2	0.9180799460144671	0.8145242810043283	U2OS DIA	DeepPhospho
@EQYQQQQQWGSR.2	0.7873162781151672	0.8142165903980505	U2OS DIA	DeepPhospho
@EQYVPPR2PK.2	0.9451508347673931	0.7993432170029375	U2OS DIA	DeepPhospho
@ER2M2ENAVR.2	0.6638583910906751	0.7403300981135005	U2OS DIA	DeepPhospho
@ERDSEL2D3DSGCCLGQSESDK.3	0.9061717568102114	0.8144310277054683	U2OS DIA	DeepPhospho
@EREDSGDAEAHAFK2PSK.3	0.8193714570494249	0.7480162257996951	U2OS DIA	DeepPhospho
@ERG2DASGQLFHGR.3	0.92538303366958	0.8267337611824896	U2OS DIA	DeepPhospho
@ERG3PPVDPK.2	0.8703956262554537	0.8518576423646349	U2OS DIA	DeepPhospho
@ERPISLGIFPLPAGDGLL3PDAQK.3	0.9528545402424495	0.7833325031283449	U2OS DIA	DeepPhospho
@ERPT2PAPHRPPK.4	0.7653882070994957	0.7058645677439783	U2OS DIA	DeepPhospho
@ERRP2PGEMR.3	0.9878692617674305	0.8415598203640617	U2OS DIA	DeepPhospho
@ES2PIPSPTSDR.2	0.9964663364689753	0.9326823827472606	U2OS DIA	DeepPhospho
@ES2PKKEETVASK.2	0.7662351026780041	0.7174095183074668	U2OS DIA	DeepPhospho
@ES2PLYSP3FSDSTSAVK.2	0.8565924780908891	0.737444470357618	U2OS DIA	DeepPhospho
@ESA2PTIPNLDLLEAHTK.3	0.8505046270322183	0.75767683474835	U2OS DIA	DeepPhospho
@ESAAPA2PAP2PAPSPTPAPPQK.3	0.9075355853849476	0.7945572297889163	U2OS DIA	DeepPhospho
@ESAAPA2PAPSPAPSPTPAPPQK.3	0.9402038811836809	0.7978086806877546	U2OS DIA	DeepPhospho
@ESAAPASPAP2PAP2P3PAPPQK.2	-0.12373165360021804	0.16918793048858638	U2OS DIA	DeepPhospho
@ESAKQ3PAPAASV3GSR.3	0.94376370675988	0.859641824584537	U2OS DIA	DeepPhospho
@ESDLGDV2EEHGEWNK.3	0.9128844802825891	0.772584584030962	U2OS DIA	DeepPhospho
@ESFTA2LK.2	0.9944899171172206	0.9416046820623301	U2OS DIA	DeepPhospho
@ESGND3IDEEELILPNR.2	0.9766741259244707	0.8896338219590763	U2OS DIA	DeepPhospho
@ESGSTLDLSG2R.2	0.7831714529058825	0.7571040006019383	U2OS DIA	DeepPhospho
@ESI2PQPADSACSSPAPSTGK.2	0.9743537665870734	0.8539055517226642	U2OS DIA	DeepPhospho
@ESI2PQPADSACSSPAPSTGK.3	0.8461160290227698	0.7453645092913159	U2OS DIA	DeepPhospho
@ESLG2EEESGKDWDELEEEAR.3	0.8967215074978152	0.8039861482594596	U2OS DIA	DeepPhospho
@ESLLPVAK.2	0.9962157683970022	0.9433209853848873	U2OS DIA	DeepPhospho
@ESNCYDPER.2	0.9356608872506311	0.8732371068995939	U2OS DIA	DeepPhospho
@ESP2PAPKPR.2	0.952579353126333	0.8767781367966767	U2OS DIA	DeepPhospho
@ESQTQDNITVR.2	0.9251152045936644	0.8540763280854116	U2OS DIA	DeepPhospho
@ESSGNSTNCQNASSSTSGGSGK.2	0.9753411162771268	0.897784269510156	U2OS DIA	DeepPhospho
@ESSPLYSP3FSDSTSAVK.2	-0.08049466980115061	0.25455968219731306	U2OS DIA	DeepPhospho
@ESSSALTE2SGHLDHR.3	0.8148455553691085	0.7863225696889319	U2OS DIA	DeepPhospho
@ESSTESSQSAKPVSGQDT2GNTEGSPAAEK.3	0.9454600331964362	0.8301387761122518	U2OS DIA	DeepPhospho
@ESSTESSQSAKPVSGQDTSGNTEGSPAAEK.4	0.7775828686015304	0.6688188397330771	U2OS DIA	DeepPhospho
@ESSTSEGADQK12SPEDD2DTKR.3	0.9634990409303648	0.8430156128860311	U2OS DIA	DeepPhospho
@ESTESSNTTIEDEDVK.2	0.6638771921716872	0.6398778250421531	U2OS DIA	DeepPhospho
@ESTGAQVQVAGDMLPNSTER.3	0.9990706552592508	0.9249133952789701	U2OS DIA	DeepPhospho
@ESTITLQQAEYEFLSFVR.2	0.7735786870869079	0.7694246113388968	U2OS DIA	DeepPhospho
@ESTLHLVLR.2	0.9778750435861807	0.8179944468532221	U2OS DIA	DeepPhospho
@ESTPGD2PSTVNK.1	0.8693397868168875	0.7416739666701159	U2OS DIA	DeepPhospho
@ESVDGQWVCISDVNK.2	0.8186493239058584	0.7520409603278967	U2OS DIA	DeepPhospho
@ESVPEFPLSPPK.2	0.983498881342973	0.9137199336622375	U2OS DIA	DeepPhospho
@ET2PLLR.2	0.8966684292159086	0.8555986179455419	U2OS DIA	DeepPhospho
@ET2V2KEDTDHEEKA2NEDVTK.3	-0.3974198368882103	0.08551337565790507	U2OS DIA	DeepPhospho
@ET2YEEALANQR.2	0.8577127082880998	0.8174236919948624	U2OS DIA	DeepPhospho
@ETDPVK2PPLPEHQK.3	0.9920181532109268	0.9175182410864741	U2OS DIA	DeepPhospho
@ETEPLV2PHQDK.3	-0.2147961664387557	0.09378182292217496	U2OS DIA	DeepPhospho
@ETERA2PIK.2	0.978927025686703	0.8632519158660924	U2OS DIA	DeepPhospho
@ETFASD3NEALASLDESQEGHAEAK.3	-0.05105634098770788	0.31788846571141527	U2OS DIA	DeepPhospho
@ETGLSYTEDDKKA2PEHR.3	0.9001416236928893	0.7975936684605271	U2OS DIA	DeepPhospho
@ETIEL2PTGR.2	0.9469066570144102	0.8781370027052451	U2OS DIA	DeepPhospho
@ETINNLDTSSSDFTILQEIEEP2LEPENEK.3	0.9906200595641591	0.8739521020247134	U2OS DIA	DeepPhospho
@ETINNLDTSSSDFTILQEIEEPSLEPENEK.3	0.923202975177116	0.7320636462386884	U2OS DIA	DeepPhospho
@ETLGSEAVSSNVIDYGHASK.3	0.8086710451211891	0.7421839464944663	U2OS DIA	DeepPhospho
@ETNLD2LPLVDTHSK.2	0.9916510392340723	0.9175417520748399	U2OS DIA	DeepPhospho
@ETPAAQ2PTR.1	0.998872296626084	0.9600582799720516	U2OS DIA	DeepPhospho
@ETPAAQSP3RGPSDTK.3	-0.644023628933946	0.1263944958367642	U2OS DIA	DeepPhospho
@ETPSSILLGSNQG2VSK.2	0.8812262577957	0.8438880250355593	U2OS DIA	DeepPhospho
@ETSFG2SENITMTSLSK.2	0.905185109553869	0.7923722101693705	U2OS DIA	DeepPhospho
@ETSSPGTDDVFTPAPSD2PSSQR.3	0.5848876807175916	0.5618845673353368	U2OS DIA	DeepPhospho
@ETVQTTQ2PTPVEK.2	0.9862357121731851	0.9084158592321634	U2OS DIA	DeepPhospho
@ETYYLSD2PLLGPPVGEPR.3	0.55225386692459	0.585630752178689	U2OS DIA	DeepPhospho
@EV2IEDTGVDVDPEKLEMESK.3	0.9071701719206258	0.7818192856918033	U2OS DIA	DeepPhospho
@EV2PLEVVGAR.2	0.9194611843447491	0.8078944813137208	U2OS DIA	DeepPhospho
@EV2PLQPVNENMQVNK.3	0.5734780623115319	0.5352669126605636	U2OS DIA	DeepPhospho
@EV3PEGLQ1VK.2	0.9711575315149847	0.8696319931769019	U2OS DIA	DeepPhospho
@EVAE2PRPR.3	0.9589714638021454	0.8909265612814765	U2OS DIA	DeepPhospho
@EVAGGAAVGL2PPAPAPFPLEPGDAATAAAR.3	0.9664539874352913	0.8628459581994978	U2OS DIA	DeepPhospho
@EVDNFVDK.2	0.9668494251168246	0.8954238576043241	U2OS DIA	DeepPhospho
@EVDP2TGELQSLQMPESEGPSSLDPSQEGPTGLK.4	0.9837985192524157	0.8646317576698029	U2OS DIA	DeepPhospho
@EVDYSGLR.2	0.9819221327487421	0.897497566063367	U2OS DIA	DeepPhospho
@EVEAGPGDQQGD2YLR.2	0.8374085042548173	0.7326498625171645	U2OS DIA	DeepPhospho
@EVEAVDSEYQLAR.2	0.9458650442607045	0.8488267311776717	U2OS DIA	DeepPhospho
@EVEEELATSGGQ2PTGEQIPQFQQR.3	0.9994821433941952	0.9690780028565363	U2OS DIA	DeepPhospho
@EVEKQEDTENHPK3PESAPENK.4	0.8498424808218539	0.7339131953226298	U2OS DIA	DeepPhospho
@EVFSMAGVVVR.2	0.3854338894663336	0.5463272623078366	U2OS DIA	DeepPhospho
@EVGEHLVSIK.2	0.7869515880568982	0.6685341729693304	U2OS DIA	DeepPhospho
@EVIQEWNLTNIK.2	0.08303018155705079	0.5828673137068818	U2OS DIA	DeepPhospho
@EVLASDLVVK.2	0.9921885330400713	0.9443507098808243	U2OS DIA	DeepPhospho
@EVLHSYLR.2	0.8773166903873947	0.7925879797006273	U2OS DIA	DeepPhospho
@EVLYD2EGL2GEER.2	0.9465705303969709	0.8387230993696504	U2OS DIA	DeepPhospho
@EVSD2EAGGGPQGER.2	0.9404894930109202	0.8103137213144718	U2OS DIA	DeepPhospho
@EVSEEQPVVTLEK.2	0.975982371123554	0.8988574789027731	U2OS DIA	DeepPhospho
@EVSKPVGGAEGVEVPR2PVLLCK.4	0.7835365692793183	0.7146775922767187	U2OS DIA	DeepPhospho
@EVTLALLSLPETHLVTQQPTK2PGK.4	0.8904261121905411	0.7719942889975949	U2OS DIA	DeepPhospho
@EVVKPVPIT2PAVSK.2	0.9805169555640667	0.8477251134381644	U2OS DIA	DeepPhospho
@EVYQQQQYGSGGR.2	0.8931445072650187	0.8590575400230005	U2OS DIA	DeepPhospho
@EWSLE22PAQNWTPPQPR.3	0.9956492969767179	0.9047192229484073	U2OS DIA	DeepPhospho
@EWSLE2SPAQNW3PPQPR.2	0.9832506384911215	0.8230377960390732	U2OS DIA	DeepPhospho
@EWSLESSPAQNW3PPQPR.3	0.9960591846636735	0.8577562261400037	U2OS DIA	DeepPhospho
@EYDLIVHQLATYPDVNNSIK.3	0.9970880266715356	0.8488979618752879	U2OS DIA	DeepPhospho
@EYEPEMGK.2	0.980277059999809	0.9008473399335409	U2OS DIA	DeepPhospho
@EYFGEFGEIEAIELPMDPK.3	0.941569227270806	0.8502223133915824	U2OS DIA	DeepPhospho
@EYIPGQPPL2QSSD2SPTR.3	0.8548619626194582	0.691308803425585	U2OS DIA	DeepPhospho
@EYIPGQPPL2QSSDS2PTR.2	0.8752391223564022	0.7598520420108008	U2OS DIA	DeepPhospho
@EYIPGQPPLSQS2DSSP3R.3	0.975844624768304	0.90220998781057	U2OS DIA	DeepPhospho
@EYQEVMNSK.2	0.993508967728094	0.9730305174104104	U2OS DIA	DeepPhospho
@EYSPPYAPSHQQYPPSHA3PLPK.4	-0.19032928851818612	0.2539977738968092	U2OS DIA	DeepPhospho
@EYSSELNAPSQE2DSHPR.3	0.7543710183701827	0.6225735137911153	U2OS DIA	DeepPhospho
@EYVNSTSEE2HDEDEIRPVQQQDLHR.4	0.7623061141800843	0.6842108204735289	U2OS DIA	DeepPhospho
@F2FRSQEDLNEPIKR.3	0.9527135285159305	0.8800953760378902	U2OS DIA	DeepPhospho
@F2IAPSSLDPSNR.2	0.96065656513921	0.8557751280000293	U2OS DIA	DeepPhospho
@F2LCSDNLEGISEGPSNR.2	0.8154920590741844	0.749237025919236	U2OS DIA	DeepPhospho
@F2PAGPVLSIR.2	0.683886289657185	0.7183169506513549	U2OS DIA	DeepPhospho
@F2REEMHNR.3	0.9449590090070064	0.8442359982229521	U2OS DIA	DeepPhospho
@F2WSSNLMQHQR.3	0.8824193713280164	0.814965165102767	U2OS DIA	DeepPhospho
@F3PSEAHSR.2	0.6893065786934658	0.6458907337971849	U2OS DIA	DeepPhospho
@FA2DDEHDEHDENGATGPVK.4	-0.5766304889730454	0.21317996415856522	U2OS DIA	DeepPhospho
@FAALDNEEEDKEEEIIK.3	0.976450502478474	0.8832319568779141	U2OS DIA	DeepPhospho
@FAAQNLHQNLIR.3	0.9764865351731542	0.9049374953248125	U2OS DIA	DeepPhospho
@FACHSA2LTVR.3	0.2601047021511714	0.5857105038432104	U2OS DIA	DeepPhospho
@FADEHVPGSPF3VK.3	0.8466340926963811	0.7603881148983377	U2OS DIA	DeepPhospho
@FADGEVVR.2	0.9385788257671619	0.8607514855426432	U2OS DIA	DeepPhospho
@FAELPEFRPEEVLP2PTLQSLA3SPR.3	0.8884126280313784	0.762020501817738	U2OS DIA	DeepPhospho
@FAELPEFRPEEVLP2PTLQSLA3SPR.4	0.8397824384952485	0.7259332283116222	U2OS DIA	DeepPhospho
@FAENDVIGCFADFECGNDVELSFTK.3	0.9399858292985693	0.851767158159618	U2OS DIA	DeepPhospho
@FAGVFHVEK.2	0.9151275077058613	0.8028867696831621	U2OS DIA	DeepPhospho
@FASFIDK.2	0.9905344038019052	0.9332167940862185	U2OS DIA	DeepPhospho
@FATSLPHFPGCAGPTEDELSLPEGPSVP2SSLPQ3PEQEK.4	0.8425331266327143	0.6855930299739599	U2OS DIA	DeepPhospho
@FAVAY2PAR.2	0.964035449480688	0.8952439429243474	U2OS DIA	DeepPhospho
@FC2PISSELAQNHEFYK.3	0.8955290888550322	0.7646969771216842	U2OS DIA	DeepPhospho
@FCD2P3SDLEMR.2	-0.09311556106631082	0.7088002827911861	U2OS DIA	DeepPhospho
@FCD2PTSDLE1R.2	0.9438700463063651	0.8312789932155585	U2OS DIA	DeepPhospho
@FCFTPHTEEGCLSER.3	0.43535689838836106	0.5467589153161352	U2OS DIA	DeepPhospho
@FCQCSSECQNR.2	0.7832700842254469	0.7373339990482415	U2OS DIA	DeepPhospho
@FDDAVVQSDMK.2	0.97524544707307	0.8976213114309903	U2OS DIA	DeepPhospho
@FDH2PTPSASSR.3	0.9865285800184468	0.9356946303224081	U2OS DIA	DeepPhospho
@FDLDEEMGPPGSSP3PEPPQK.3	-0.022654871647520003	0.21941100680904124	U2OS DIA	DeepPhospho
@FDLMYAK.1	0.5487312932449068	0.7238942372566064	U2OS DIA	DeepPhospho
@FDMELDDLPK.2	0.9899962799408255	0.9455778489068146	U2OS DIA	DeepPhospho
@FDPFGPIGT2PPGPRPDR.3	0.8984521854846549	0.7478719208444773	U2OS DIA	DeepPhospho
@FDPLLRD2PGRPVPVATETSSMHGANETPSGR.4	0.9718771190994893	0.815481766666524	U2OS DIA	DeepPhospho
@FDQLFDDE2DPFEVLK.2	0.9528972921581584	0.8455963235921609	U2OS DIA	DeepPhospho
@FDTEEEFK.2	0.9877446478107107	0.9395966966849101	U2OS DIA	DeepPhospho
@FE2FSSPFSSQSASSTLAALSK.3	0.959865851083874	0.8728080360775188	U2OS DIA	DeepPhospho
@FEDENFILK.2	0.9975792230402818	0.967097584046674	U2OS DIA	DeepPhospho
@FEG2PGGLR.2	0.846597343894107	0.7230039041395058	U2OS DIA	DeepPhospho
@FEIGEGENLDLPYGLER.3	0.659135460613226	0.5662054774810117	U2OS DIA	DeepPhospho
@FENYGDK.2	0.9908433549739387	0.9496752739771496	U2OS DIA	DeepPhospho
@FESEILEAISQNSVVIIR.3	0.9393259593533099	0.8531089667577954	U2OS DIA	DeepPhospho
@FF2PELK.2	0.996992795630425	0.9615602989591682	U2OS DIA	DeepPhospho
@FFGDSAASMAIK.2	0.99832176112457	0.9503686974472385	U2OS DIA	DeepPhospho
@FFGNLMDASK.2	0.9921320295679443	0.9297746878832744	U2OS DIA	DeepPhospho
@FFLSSGLIDK.2	0.9975428903852239	0.9443081764030932	U2OS DIA	DeepPhospho
@FFTTP2K.1	0.4681869451786662	0.5850966115706578	U2OS DIA	DeepPhospho
@FGES3TGFNFSFK.2	0.3970555602357123	0.5421154553978893	U2OS DIA	DeepPhospho
@FGGEHIPN2PFHVLACDPLPHEEEPSEVPQLR.4	0.9197235819999909	0.7851448306342482	U2OS DIA	DeepPhospho
@FGGEHVPN2PFQVTALAGDQPSVQPPLR.3	0.9637305225457184	0.8588054034644346	U2OS DIA	DeepPhospho
@FGGP2PQYK.2	0.29158577903821187	0.5216142904211445	U2OS DIA	DeepPhospho
@FGLTFQ2PADAR.2	0.704431575316038	0.6751479221424997	U2OS DIA	DeepPhospho
@FGSTGS3PPV2PTPSER.2	0.7618467902558722	0.6716493404996056	U2OS DIA	DeepPhospho
@FGSTGS3PPVSPTPSER.2	0.9812839342026036	0.8373710048837417	U2OS DIA	DeepPhospho
@FGTFGGLGSK.2	0.9310086212839849	0.860199446773297	U2OS DIA	DeepPhospho
@FHAL2SPQ2PFPSTPTSR.2	0.7459825627325314	0.7538084275799244	U2OS DIA	DeepPhospho
@FHAL2SPQSPFPSTPTSR.2	0.07768800196949287	0.41030017936802243	U2OS DIA	DeepPhospho
@FHALSSPQ2PFP2TPTSR.2	0.9928286636595347	0.9069237393019751	U2OS DIA	DeepPhospho
@FHALSSPQ2PFPSTPTSR.3	0.9706037531121869	0.7927013708016449	U2OS DIA	DeepPhospho
@FHS2DSEEEEHKK.3	0.9262874412919739	0.8125846401363184	U2OS DIA	DeepPhospho
@FHSPSTTW2PNK.3	-0.6639847273968099	0.4574840800762927	U2OS DIA	DeepPhospho
@FHSPSTTW2PNKDTPQEK.3	0.3066257370528529	0.6095402480997081	U2OS DIA	DeepPhospho
@FICV3PTTCSNTIDLPM2PR.3	0.5655641935850817	0.6165564508852018	U2OS DIA	DeepPhospho
@FICVTPTTCSNTIDLPM2PR.2	0.003937487819797664	0.405124935683694	U2OS DIA	DeepPhospho
@FIGEGAR.2	0.997868538426549	0.9449599824587513	U2OS DIA	DeepPhospho
@FIGELFK.2	0.9981927575921411	0.9745643591617035	U2OS DIA	DeepPhospho
@FIIG2VSEDNSEDEISNLVK.3	0.5023386582435752	0.5377142008391295	U2OS DIA	DeepPhospho
@FITLLLPGGAQTAVRPG2PSTST1R.3	0.8665676266356844	0.6816621529012192	U2OS DIA	DeepPhospho
@FIV2PVPESR.2	0.4966681692653069	0.5868339197751578	U2OS DIA	DeepPhospho
@FKIPSLGWSP2K.2	0.6235366920546469	0.5807174707906737	U2OS DIA	DeepPhospho
@FKIPSLGWSP2K.3	0.9635478178003177	0.8688516158521142	U2OS DIA	DeepPhospho
@FKNEDL3DELSLNK.2	0.9525815117323038	0.8930305760016998	U2OS DIA	DeepPhospho
@FKPESS2PVKK.3	0.9474745038805685	0.8591683195046512	U2OS DIA	DeepPhospho
@FLAAVAHSPLAAQLKPM3PFK.3	-0.28170056179997804	0.2677238774072468	U2OS DIA	DeepPhospho
@FLAEEGFYK.2	0.997031993583611	0.9545527056735841	U2OS DIA	DeepPhospho
@FLE2PSR.2	0.9921981666082793	0.9456689831882188	U2OS DIA	DeepPhospho
@FLEVQYLTGGLIEPDTPGR.2	0.8574524881170948	0.8221426939120446	U2OS DIA	DeepPhospho
@FLGTEVLLR.2	0.9970044070667945	0.8894735514139342	U2OS DIA	DeepPhospho
@FLILPDMLK.2	0.9954243776015527	0.9606981625043807	U2OS DIA	DeepPhospho
@FLIVAHDDGR.3	0.48714428025215595	0.5412927963616034	U2OS DIA	DeepPhospho
@FLP2PVVIK.2	0.997038998585429	0.9346778982301792	U2OS DIA	DeepPhospho
@FLQEHGSD2FLAEHK.3	0.47872835448141315	0.5536546616186002	U2OS DIA	DeepPhospho
@FLSLANK.2	0.4877168014219483	0.5154048778187542	U2OS DIA	DeepPhospho
@FLYDDNQR.2	0.9940388932558508	0.9482855665427055	U2OS DIA	DeepPhospho
@FN2YDISR.2	0.9626908039343189	0.8766861912281407	U2OS DIA	DeepPhospho
@FNDQLI2PK.2	0.88069682755632	0.7442639740918993	U2OS DIA	DeepPhospho
@FNLTYVSHDGDDK.3	0.5896404367339695	0.5954704259563197	U2OS DIA	DeepPhospho
@FNY2GSGGR.1	0.23918958942701152	0.4591621838739406	U2OS DIA	DeepPhospho
@FPDENFK.2	0.2437176092776176	0.5053787188529024	U2OS DIA	DeepPhospho
@FPQ2PHSGR.2	0.9503012860768658	0.8634502609979688	U2OS DIA	DeepPhospho
@FPQGPPSQMG2P1GSR.2	0.5351138385734251	0.57473129754881	U2OS DIA	DeepPhospho
@FPSGNQGGAGPSQGSGGGTGGSVYTEDNDDDLYG.2	0.7495008713410373	0.6432077285632887	U2OS DIA	DeepPhospho
@FQDLGAAYEVLSDSEK.3	0.9631589484649447	0.8908104988526727	U2OS DIA	DeepPhospho
@FQDLVDAVR.2	0.9709059884756003	0.8874781913761528	U2OS DIA	DeepPhospho
@FQGEMIVNDLYVPS2PILAPVR.3	0.761061539104761	0.6915115391204445	U2OS DIA	DeepPhospho
@FQIATVTEK.2	0.9995486482864571	0.9460690121900254	U2OS DIA	DeepPhospho
@FQPSSVL2PYER.2	0.9846022331210594	0.8924858638280461	U2OS DIA	DeepPhospho
@FQSPQIQA3I2PPLQPK.3	0.987753058529779	0.9070202228944295	U2OS DIA	DeepPhospho
@FQSQADQDQQASGLQSPP2R.3	0.707467810032641	0.6841847536034229	U2OS DIA	DeepPhospho
@FQSSAV1ALQEASEAYLVGLFEDTNLCAIHAK.3	0.29131871444990987	0.45858054835220496	U2OS DIA	DeepPhospho
@FRDQDLA2CDR.2	0.9831809880842146	0.9064784866949639	U2OS DIA	DeepPhospho
@FSD2EGEETVPEPR.2	0.9816689149210609	0.9043682051997723	U2OS DIA	DeepPhospho
@FSDLLQR.2	0.9601509261631511	0.8956316202724631	U2OS DIA	DeepPhospho
@FSDSTSK3PPQEELPTR.3	0.8879276236664286	0.7467682264201285	U2OS DIA	DeepPhospho
@FSE2ESRSPLEDETDNTWMFK.3	0.8024247580351702	0.7325029064587316	U2OS DIA	DeepPhospho
@FSEGVLQ2PSQDQEK.2	0.9673615152634446	0.8770763775193711	U2OS DIA	DeepPhospho
@FSFH2PSAQQR.3	0.8595182597479085	0.8121679558542452	U2OS DIA	DeepPhospho
@FSGWYDADL2PAGHEEAK.3	0.8854395918514186	0.7666553497961327	U2OS DIA	DeepPhospho
@FSHQASGFQCDLTTNNR.3	0.9723095518321263	0.8880903458756809	U2OS DIA	DeepPhospho
@FSMP2LKGEGPEFDVNLSK.3	0.9345522219430971	0.7923113770344488	U2OS DIA	DeepPhospho
@FSMPSLK.2	0.976575852107518	0.9426115264557963	U2OS DIA	DeepPhospho
@FSPAGPILSIR.2	0.9994314475876088	0.9389332779447483	U2OS DIA	DeepPhospho
@FSS2IENSD2PVR.2	0.9307798195141037	0.8303538004201148	U2OS DIA	DeepPhospho
@FSSLPLGR.2	0.9801547353244983	0.9232723875599887	U2OS DIA	DeepPhospho
@FSTYSQ2PPDTPSLR.2	0.9901150642051906	0.8889093906461922	U2OS DIA	DeepPhospho
@FSVCGS2QESDSLPNSAHDR.3	0.9995086236984705	0.948089779616695	U2OS DIA	DeepPhospho
@FSVCVLGDQQHCDEAK.3	0.9899271368634871	0.9387861577031189	U2OS DIA	DeepPhospho
@FT2PADLDASGAGPGPK.2	0.9103097237703494	0.7560308129476463	U2OS DIA	DeepPhospho
@FTEEVVK.2	0.9977662790236772	0.9644167978557825	U2OS DIA	DeepPhospho
@FTSD2P1AAR.2	0.9841057479336027	0.8502915927350376	U2OS DIA	DeepPhospho
@FTVAELK.2	0.8886116973878205	0.795312011654755	U2OS DIA	DeepPhospho
@FTVLLMPNGPMR.2	0.9572208441848865	0.8950221000372613	U2OS DIA	DeepPhospho
@FV2EDDRNSFTLK.3	0.7506792160442267	0.7000741312742529	U2OS DIA	DeepPhospho
@FVDLYGAQK.2	0.9956584829343473	0.9316377391579703	U2OS DIA	DeepPhospho
@FVLMA3PNLSR.2	0.8953179101993779	0.8560091783603726	U2OS DIA	DeepPhospho
@FVNVVPTFGK.2	0.5971627861168749	0.594550328643386	U2OS DIA	DeepPhospho
@FVPAENDSIL1NPAQDGEVQL2QNDDK.3	0.4004915750024242	0.5375173570183089	U2OS DIA	DeepPhospho
@FVPAENDSILMNPAQDGEVQL2QNDDK.3	0.9025288609002526	0.8225258142941568	U2OS DIA	DeepPhospho
@FVQDHFDHNI2PTIGASFMTK.4	0.9766074035124858	0.8463360652314039	U2OS DIA	DeepPhospho
@FVSTTS2SQK.2	0.8464277011786193	0.7283384879836596	U2OS DIA	DeepPhospho
@FVTHVSDWGALATISTLEAVR.3	0.9086028888657351	0.7991616709758969	U2OS DIA	DeepPhospho
@FVVDVDK.2	0.9869325966398778	0.8791478005131913	U2OS DIA	DeepPhospho
@FVVIQNEDLGPA2PLDSTFYR.3	0.8684480452797712	0.7830416890068334	U2OS DIA	DeepPhospho
@FYGPEGPYGVFAGR.2	0.959346211157827	0.8911184417021809	U2OS DIA	DeepPhospho
@FYGVTVFK.2	0.9841651482682345	0.9144672581471458	U2OS DIA	DeepPhospho
@FYHEELNAPIR.3	0.9171013498231583	0.8337991573045117	U2OS DIA	DeepPhospho
@FYSQQNQPNLDTQSGPESLLNSQSPESK.3	0.6587061767236533	0.7071438291543992	U2OS DIA	DeepPhospho
@FYTED2PGLK.2	0.9813290376151489	0.8990240955061239	U2OS DIA	DeepPhospho
@G22GSPAHAESYSSGGGGQQK.2	0.8848563952099049	0.7844163426570673	U2OS DIA	DeepPhospho
@G2DSLIK.2	0.1339484568531883	0.47394496712235934	U2OS DIA	DeepPhospho
@G2FSDTGLGDGK.2	0.98273295789685	0.9138816762866362	U2OS DIA	DeepPhospho
@G2GDI2SDSIDH2PAK.2	0.09480209359434784	0.4652482565526873	U2OS DIA	DeepPhospho
@G2GGLF2PSTAHVPDGALGQR.2	0.9534789398788366	0.7707548421581598	U2OS DIA	DeepPhospho
@G2LASLDSLR.2	0.987282283337285	0.9096693177573805	U2OS DIA	DeepPhospho
@G2PAT2PHLGR.2	0.9357222882750329	0.8530936414478502	U2OS DIA	DeepPhospho
@G2PAT2PHLGR.3	0.9115863273863887	0.8153496483382435	U2OS DIA	DeepPhospho
@G2PGLPGPLGTK.2	0.8145439471186015	0.6736496550695524	U2OS DIA	DeepPhospho
@G2PLVLK.2	0.5965386767596207	0.7789014663077289	U2OS DIA	DeepPhospho
@G2PPTSSNIVQGQIK.2	0.9484313769190147	0.84490716375234	U2OS DIA	DeepPhospho
@G2SDAVSPDTFTAEVSSDAVPDVR.3	0.8056482493719576	0.734344654605575	U2OS DIA	DeepPhospho
@G3EA2SGTEAATGLEGEEK.2	0.7343086510958254	0.724212073736747	U2OS DIA	DeepPhospho
@G3FSDQELDAQSLDDEDDNMHHAVYPAVNR.4	0.9256572212381805	0.8310267326646418	U2OS DIA	DeepPhospho
@G3PSSLLVSTAPHHR.3	0.7861491161288048	0.6889037523504635	U2OS DIA	DeepPhospho
@GA2GSIFSK.2	0.7525444093842555	0.7229126637727609	U2OS DIA	DeepPhospho
@GA2SAGEASEKEPLK.2	0.8624819837081574	0.7312619178537724	U2OS DIA	DeepPhospho
@GA3PAPPGK.2	0.9906916096890088	0.936661334208795	U2OS DIA	DeepPhospho
@GAAAADLLSS2PESQHGG3QSPGGGQPLLQPTK.3	0.8469092343443415	0.7367521696562057	U2OS DIA	DeepPhospho
@GAADEVEVEPPEPPGPVA2R.2	0.962751291944494	0.8012427396059043	U2OS DIA	DeepPhospho
@GAAGALLVYDITR.2	0.6875401661376748	0.704490946995215	U2OS DIA	DeepPhospho
@GAAMVTAVAYR.2	0.9762056263724259	0.881687846464382	U2OS DIA	DeepPhospho
@GADFLVTEVENGGSLGSK.2	0.974035150897897	0.8690565048799233	U2OS DIA	DeepPhospho
@GAEA2AASEEEAGPQATEPSTPSGPESGPTPASAEQNE.3	0.6458570412521317	0.5440965171580603	U2OS DIA	DeepPhospho
@GAEAFGD2EEDGEDVFEVEK.3	0.71811709917541	0.7053972012050593	U2OS DIA	DeepPhospho
@GAGPQLLEELDNAPGSDAAELELAPAR3PPDSVK.4	0.900525145939117	0.7513242916873077	U2OS DIA	DeepPhospho
@GAGTDDHTLIR.3	0.8899965527922468	0.8363466326264313	U2OS DIA	DeepPhospho
@GAGTGGLGLAVEGPSEAK.2	0.9404541744103672	0.8364705148534772	U2OS DIA	DeepPhospho
[truncated: 18,888 more rows]
