# Supplementary material for: DeepPhospho accelerates DIA phosphoproteome profiling through in silico library generation
Source: Nat Commun. 2021 Nov 18;12:6685. doi: 10.1038/s41467-021-26979-1 (PMC8602247; doi:10.1038/s41467-021-26979-1)
Supplement: Supplementary file 8 — Source data [file 41467_2021_26979_MOESM8_ESM.zip › Source Data_new/SFig_2c.txt]

Precursor	PCC	Dataset	PhosphoType
*11ADGAAAGAGG2PSLR.2	0.7771148494308289	RPE1 DDA	Mono-phosphosite
*12PTPPLFSLPEAR.2	0.8997322391830637	RPE1 DDA	Mono-phosphosite
*12WLFPLTK.2	-0.1672255937810452	RPE1 DDA	Mono-phosphosite
*1D2PPKLTGETLIVHHIPLVHCQVPDR.4	0.9208258144495459	RPE1 DDA	Mono-phosphosite
*1DEE3RHSLECIQANQIFPR.3	0.970579488262972	RPE1 DDA	Mono-phosphosite
*1DGFAGSLDDSISAA2TSDVQDR.3	0.9862662427677791	RPE1 DDA	Mono-phosphosite
*1DNYADL2DTELTTLLR.2	0.9163636464844922	RPE1 DDA	Mono-phosphosite
*1DRNP2PPPPGRDK.3	0.9365154868082233	RPE1 DDA	Mono-phosphosite
*1DTPSPDPLP2PLPGEEEK.2	0.9889108057327809	RPE1 DDA	Mono-phosphosite
*1DTPSPDPLP2PLPGEEEK.3	0.9748028718231879	RPE1 DDA	Mono-phosphosite
*1EDLDQSPLVSSSD2PPR.2	0.9761392189204792	RPE1 DDA	Mono-phosphosite
*1EDLDQSPLVSSSD2PPRPQPAFK.2	0.8677633873082842	RPE1 DDA	Mono-phosphosite
*1EDLDQSPLVSSSD2PPRPQPAFK.3	0.9805108243334046	RPE1 DDA	Mono-phosphosite
*1EDPTLYIVERPLPGYPDAEAPEPSSAGAQAAEEPSGAG2EELIK.4	0.9367419579036234	RPE1 DDA	Mono-phosphosite
*1EGGLADGEPDRT2LLGDSK.2	0.9746178738169307	RPE1 DDA	Mono-phosphosite
*1ELILS3SPAELTLDPACQPK.3	0.9922447843339246	RPE1 DDA	Mono-phosphosite
*1ENL1TSSTLPPLFADEDG2K.3	0.9627006710400892	RPE1 DDA	Mono-phosphosite
*1ERPEEGKQ2PPPQPWGR.3	0.9253650816067418	RPE1 DDA	Mono-phosphosite
*1ESAIAEGGA2RFSASSGGGGSR.3	0.932569706335046	RPE1 DDA	Mono-phosphosite
*1ESPGESGAG2PGAPSPSSFTTGHLAR.4	0.8227626591822115	RPE1 DDA	Mono-phosphosite
*1ETMA2PGK.2	0.9703749805205836	RPE1 DDA	Mono-phosphosite
*1EV2PLQPVNEN1QVNK.3	0.9206259460426245	RPE1 DDA	Mono-phosphosite
*1EVEAAEAR2PAPGYK.2	0.9744130913390303	RPE1 DDA	Mono-phosphosite
*1FPFGPHSPGGDGSAGAGAEEPTPHEGQAAATGPP2PLHPGADATHPPPPAR.5	0.9676011077089006	RPE1 DDA	Mono-phosphosite
*1LLGGPPR2PR.2	0.9089121278653499	RPE1 DDA	Mono-phosphosite
*1NHTVQTFF2PVNSGQPPNYE1LK.3	0.9686362562684442	RPE1 DDA	Mono-phosphosite
*1NR2HRHGAGSGCLGT1EVK.4	0.9461959736735546	RPE1 DDA	Mono-phosphosite
*1NYPGRG2PRSPEHNGR.3	0.01021113960066361	RPE1 DDA	Mono-phosphosite
*1PL2RWLR.2	-0.5221038856802576	RPE1 DDA	Mono-phosphosite
*1QNSEGGADSPASVALRPSAAAPPVPA2PQR.3	0.718820645467213	RPE1 DDA	Mono-phosphosite
*1YH2LSETRHPLQPEEQEVGIDPLSSYSNK.4	0.8561439715373691	RPE1 DDA	Mono-phosphosite
*21LKPSGLK.2	0.9588492342877193	RPE1 DDA	Mono-phosphosite
*2ADAAAGAPLPR.2	0.9912211411916484	RPE1 DDA	Mono-phosphosite
*2APLDAALHALQEEQAR.2	0.9356230616565397	RPE1 DDA	Mono-phosphosite
*2CESSMVLGYWDIR.2	0.9532536221617292	RPE1 DDA	Mono-phosphosite
*2DAAVDTSSEITTKDLK.2	0.9785940787504355	RPE1 DDA	Mono-phosphosite
*2DDAGDTLATGDK.2	0.9655905742195695	RPE1 DDA	Mono-phosphosite
*2DFDEFER.2	0.9298077078819011	RPE1 DDA	Mono-phosphosite
*2DSGSQLGS1GSLTMK.2	0.9362909342578816	RPE1 DDA	Mono-phosphosite
*2EAGEATTTTTTTLPQAPTEAAAAAPQDPAPK.4	0.9303123384120164	RPE1 DDA	Mono-phosphosite
*2EGESQTVLSSGSDPK.2	0.9861020099200182	RPE1 DDA	Mono-phosphosite
*2FFNFRK.2	0.9668273310155276	RPE1 DDA	Mono-phosphosite
*2FIDPYQHIIVEHQYSHK.3	0.8626914820335179	RPE1 DDA	Mono-phosphosite
*2GDEMIFDPTMSKK.2	0.9904018307138911	RPE1 DDA	Mono-phosphosite
*2LQYGAEETPLAGSYGAADSFPK.3	0.9896079923743337	RPE1 DDA	Mono-phosphosite
*2NNGLDIQDKPPAPPMR.3	0.9542700146099884	RPE1 DDA	Mono-phosphosite
*2QEGVELEK.2	0.8486054378124401	RPE1 DDA	Mono-phosphosite
*2SPASTPSR.2	0.8487062679692761	RPE1 DDA	Mono-phosphosite
*2SSSPTGQIASAADIK.2	0.8492951367582031	RPE1 DDA	Mono-phosphosite
*2TGGDFGNPLRK.2	0.951980190578432	RPE1 DDA	Mono-phosphosite
*2TIQNLQSFDPFADATK.2	0.9129296615874518	RPE1 DDA	Mono-phosphosite
*2VELEEALPVTTAEG1AK.3	0.8554949029671727	RPE1 DDA	Mono-phosphosite
*2VELEEALPVTTAEGMAK.2	0.9851921620015751	RPE1 DDA	Mono-phosphosite
*2VELEEALPVTTAEGMAK.3	0.868703624583952	RPE1 DDA	Mono-phosphosite
*2YGRPPPDVEGMTSLK.3	0.7413541619599096	RPE1 DDA	Mono-phosphosite
*A1S2GGSGGGVPEQEDSVLFR.3	0.9660631974984875	RPE1 DDA	Mono-phosphosite
*A2GEHSPGSGAARRPLHSAQAVDVASASNFR.4	0.9195757083040763	RPE1 DDA	Mono-phosphosite
*A2GVAVSDGVIK.2	0.8903606165683045	RPE1 DDA	Mono-phosphosite
*A2GVTVNDEVIK.2	0.921993685767637	RPE1 DDA	Mono-phosphosite
*A2NPERGEILLTELQGDSR.3	0.9577455273884189	RPE1 DDA	Mono-phosphosite
*A2PGHSDLGEVAPEIK.2	0.9799239302649639	RPE1 DDA	Mono-phosphosite
*A2PPRHGPPGPASGDGPNLNNNNNNNNHSVRK.3	0.9687895343905921	RPE1 DDA	Mono-phosphosite
*A2PPRHGPPGPASGDGPNLNNNNNNNNHSVRK.5	0.43839190048165505	RPE1 DDA	Mono-phosphosite
*A2PSRQPPPGGSGLLQGSR.3	0.7073179177971628	RPE1 DDA	Mono-phosphosite
*A2PSSFTYYCPPSSSPVWSEPLYSLRPEHAR.3	0.9637217980056471	RPE1 DDA	Mono-phosphosite
*A3AEVLNIGK.2	0.9427784213555641	RPE1 DDA	Mono-phosphosite
*A3PLAVNSAASLWGPYK.2	0.5805793250573063	RPE1 DDA	Mono-phosphosite
*AA2DTERDGLAPEK.2	0.9942551117149484	RPE1 DDA	Mono-phosphosite
*AA2GESGTSGGGGSTEEAF1TFYSEVK.3	0.9746347511903655	RPE1 DDA	Mono-phosphosite
*AAAAAAAGD2DSWDADAFSVEDPVR.3	0.9941120869476258	RPE1 DDA	Mono-phosphosite
*AAAAGPGAAL2PRPCDSDPATPGAQSPKDDNEDNSNDGTQPSK.4	0.9710718716078853	RPE1 DDA	Mono-phosphosite
*AAAETQSLREQPE1EDAN2EK.2	0.9819795330854062	RPE1 DDA	Mono-phosphosite
*AAASVSAASGSHLSN2FAEPSR.3	0.9113802188511743	RPE1 DDA	Mono-phosphosite
*AAAVAAAGAGEPQ2PDELLPK.3	0.9851656961923352	RPE1 DDA	Mono-phosphosite
*AAD2EPESEVFEITDFTTASEWER.3	0.9200681945120147	RPE1 DDA	Mono-phosphosite
*AADV2VTHRPPLSPK.3	0.308772599193513	RPE1 DDA	Mono-phosphosite
*AADVSVTHRPPL2PK.2	0.5489918620630503	RPE1 DDA	Mono-phosphosite
*AAEIH2RPQSSRPVLLSK.3	0.9622607949013691	RPE1 DDA	Mono-phosphosite
*AALGDIQESPSVPSPVSLSSPGTPGTQHHEPQLHLHGHQHG2PGSSPK.5	0.8530764106409884	RPE1 DDA	Mono-phosphosite
*AALH3TPDSPAAQLER.3	0.6895495108176826	RPE1 DDA	Mono-phosphosite
*AAP13PAARPEDYEAALNAALADVPELAR.3	0.9364979565582832	RPE1 DDA	Mono-phosphosite
*AAPEPL2PAGGAGEEAPEEDEDEAEAEDPERPNAGAGGGR.3	0.9581241500508774	RPE1 DDA	Mono-phosphosite
*AAPM3PAARPEDYEAALNAALADVPELAR.3	0.9407794803686731	RPE1 DDA	Mono-phosphosite
*AAQGEPGYLAAQSDPG2NSER.3	0.9646973038320388	RPE1 DDA	Mono-phosphosite
*ADEAALALQPGGSPSAAGADREAA2SPAGEPLRK.4	0.9746910774988256	RPE1 DDA	Mono-phosphosite
*ADEAALALQPGGSPSAAGADREAAS2PAGEPLRK.3	0.9875814177032712	RPE1 DDA	Mono-phosphosite
*ADFDT4DDRAYSSFGGGR.2	0.9032772788167884	RPE1 DDA	Mono-phosphosite
*ADFDTYDDRA4SSFGGGRGSR.3	0.303119643650802	RPE1 DDA	Mono-phosphosite
*ADKPDMGEIA2FDK.2	0.9965232412024693	RPE1 DDA	Mono-phosphosite
*ADLSLADALTEP2PDIEGEIK.2	0.9582252571521627	RPE1 DDA	Mono-phosphosite
*ADPEELQVSSPPPPPPSSPSSSDASAAS2PGGPVSLGWPVPSR.4	0.6853801486623587	RPE1 DDA	Mono-phosphosite
*ADSGTAGGAALAAPAPGPG2GGPGPR.3	0.9493860116330247	RPE1 DDA	Mono-phosphosite
*ADVFPGND2TASQDVANRFAR.2	0.926943119827274	RPE1 DDA	Mono-phosphosite
*AE2DWDTVTVLR.2	0.9875478899780421	RPE1 DDA	Mono-phosphosite
*AE3EERSLDNFFAK.2	0.7864337052321847	RPE1 DDA	Mono-phosphosite
*AE3LSGLGDSGAAGAAALSSASSETGTRR.3	0.8836921957365744	RPE1 DDA	Mono-phosphosite
*AEAEGVPT3PGPASGSTFRGR.3	0.9694185154538578	RPE1 DDA	Mono-phosphosite
*AECGRGGAAGGALP3SPGPALGAK.3	0.9292174584415919	RPE1 DDA	Mono-phosphosite
*AEDVSSAAP2PR.2	0.9754482079280092	RPE1 DDA	Mono-phosphosite
*AEPSAATQSHSISSSSFGAEPSAPGGGG2PGACPALGTK.4	0.9505505520750748	RPE1 DDA	Mono-phosphosite
*AESDWDTV3VLRK.2	0.9040932325232759	RPE1 DDA	Mono-phosphosite
*AETLPGSGD2GPGTASLGPGVAETGTR.3	0.7695449688312701	RPE1 DDA	Mono-phosphosite
*AETLSGLGDSGAAGAAALSSA2SETGTR.3	0.8763731962018164	RPE1 DDA	Mono-phosphosite
*AH2PVAVQVPG1QNNIADPEELFTK.3	0.8361805180530744	RPE1 DDA	Mono-phosphosite
*AL2MPLNGLK.2	0.9970676509314461	RPE1 DDA	Mono-phosphosite
*ANN2PALTGNSQPQHQAAAAAAQQQQQCGGGGATK.3	0.9305770700459643	RPE1 DDA	Mono-phosphosite
*AQ2SPQLDIQVLHDLR.2	0.5539422748108072	RPE1 DDA	Mono-phosphosite
*AQ4GHPSPLGMAAR.3	0.5775721465051823	RPE1 DDA	Mono-phosphosite
*AQHDFVPAWLNFSTPQSAK2PTATFEK.3	0.9578322941785029	RPE1 DDA	Mono-phosphosite
*AQVA1STLPVEDEE2SESR.3	0.9014678678311011	RPE1 DDA	Mono-phosphosite
*AQVAMSTLPVEDEE2SESR.3	0.980689471364281	RPE1 DDA	Mono-phosphosite
*AQVAVSTLPVEEESS2ETR.3	0.9667474018179231	RPE1 DDA	Mono-phosphosite
*AS2LNEDPEGSR.2	0.9990108050405182	RPE1 DDA	Mono-phosphosite
*AS2SGNDDDLTIPR.2	0.8810812459646815	RPE1 DDA	Mono-phosphosite
*AS2SGSSPRPAPDENEFPFGCPPTVCQDPK.4	0.9806614115278486	RPE1 DDA	Mono-phosphosite
*ASAGGEDCE2PAPEADRPHQRPFLIGVSGGTASGK.3	0.8697387598359156	RPE1 DDA	Mono-phosphosite
*ASAV2PANLPAVLLQPR.3	0.9720907673418505	RPE1 DDA	Mono-phosphosite
*ASGEH2PGSGAARRPLHSAQAVDVASASNFR.3	0.8614075959545335	RPE1 DDA	Mono-phosphosite
*ASL2LAPVNIFK.2	0.938873804549798	RPE1 DDA	Mono-phosphosite
*ASLGPAAAGEQASGAEAEPGPAGPPPPP2PSSLGPLLPLQR.4	0.9412486772059901	RPE1 DDA	Mono-phosphosite
*ASLGPAAAGEQASGAEAEPGPAGPPPPPSPS2LGPLLPLQR.5	0.9382175048629836	RPE1 DDA	Mono-phosphosite
*ASSAQ2GGSSGGPAVPTVQR.2	0.9995070873917988	RPE1 DDA	Mono-phosphosite
*ASSHS2SPVPQGSSSDVFFK.3	0.9041711665673854	RPE1 DDA	Mono-phosphosite
*ASSTVPV2AAGSANETPEIPDNVGDWLR.3	0.9929382002129508	RPE1 DDA	Mono-phosphosite
*ATADTPAPASSGL2PK.2	0.9402735420264081	RPE1 DDA	Mono-phosphosite
*ATANSIIVLDDDDEDEAAAQPGP2HPLPNAASPGAEAPSSSEPHGAR.4	0.8784629064093179	RPE1 DDA	Mono-phosphosite
*ATSAT2PHAPGFPAEGR.2	0.985347968201165	RPE1 DDA	Mono-phosphosite
*ATTAT1ATSG2ARK.2	0.8851669053755188	RPE1 DDA	Mono-phosphosite
*ATTATMATSG2ARK.2	0.9707498553141743	RPE1 DDA	Mono-phosphosite
*ATVVVEATEPEPSGSIANPAA2TSPSLSHR.3	0.9937491553824107	RPE1 DDA	Mono-phosphosite
*ATVVVEATEPEPSGSIANPAA2TSPSLSHR.4	0.9783406689770796	RPE1 DDA	Mono-phosphosite
*EDLDQSPLVSSSD2PPRPQPAFK.3	0.8889490573681782	RPE1 DDA	Mono-phosphosite
*GEPAGVAGTMESPF2PGLFHR.3	0.8255296425037968	RPE1 DDA	Mono-phosphosite
*M2GDE1IFDPTMSK.2	0.9192502202168973	RPE1 DDA	Mono-phosphosite
*M2GEDEQQEQTIAEDLVVTK.3	0.9008216722870345	RPE1 DDA	Mono-phosphosite
*M2SRIAR.2	0.09773360423322422	RPE1 DDA	Mono-phosphosite
*M4HSLSETR.2	0.9753172613664762	RPE1 DDA	Mono-phosphosite
*MD2EGGSLLLDEDSEVFK.2	0.9271596842397447	RPE1 DDA	Mono-phosphosite
*MDETSPLV2PER.2	0.9808302721704452	RPE1 DDA	Mono-phosphosite
*MDNL2SEEIQQR.2	0.9925772712703758	RPE1 DDA	Mono-phosphosite
*MDSAGQDINLN2PNK.2	0.8393945203141949	RPE1 DDA	Mono-phosphosite
*MDTES3YSGYSYYSSHSK.2	0.8079477036561578	RPE1 DDA	Mono-phosphosite
*MDVAE2PERDPHSPEDEEQPQGLSDDDILR.4	0.9509320245966459	RPE1 DDA	Mono-phosphosite
*ME2PEEPGASMDENYFVNYTFK.3	0.9731055145629037	RPE1 DDA	Mono-phosphosite
*ME2YDVIANQPVVIDNGSGVIK.3	0.9261153810569143	RPE1 DDA	Mono-phosphosite
*MEAFPWAPR2PR.2	0.9474994595094868	RPE1 DDA	Mono-phosphosite
*MED2MD1D1SPLRPQNYLFGCELK.3	0.8437574028195509	RPE1 DDA	Mono-phosphosite
*MED2MDMDMSPLRPQNYLFGCELK.3	0.9767152657037037	RPE1 DDA	Mono-phosphosite
*MEDEQPD2LEGWVPVR.3	0.993716668724214	RPE1 DDA	Mono-phosphosite
*MEDLDQ2PLVSSSDSPPRPQPAFK.2	0.8712437889975683	RPE1 DDA	Mono-phosphosite
*MEDLDQ2PLVSSSDSPPRPQPAFK.3	0.9799534266734662	RPE1 DDA	Mono-phosphosite
*MEDLDQSPLVSS2DSPPRPQPAFK.3	0.9642146222190995	RPE1 DDA	Mono-phosphosite
*MEDPTLYIVERPLPGYPDAEAPEPSSAGAQAAEEP2GAGSEELIK.4	0.8965121082688565	RPE1 DDA	Mono-phosphosite
*MEDS1DMD12PLRPQNYLFGCELK.3	0.9768331108517176	RPE1 DDA	Mono-phosphosite
*MEE2EPERK.2	0.9210378579399223	RPE1 DDA	Mono-phosphosite
*MEFDLGAALEPTSQKPGVGAGHGGDPKL2PHK.3	0.9156025307963523	RPE1 DDA	Mono-phosphosite
*MEGISNFK3PSK.2	0.9628356600091941	RPE1 DDA	Mono-phosphosite
*MEGQ2VEELLAK.2	0.9599437272003561	RPE1 DDA	Mono-phosphosite
*MEPEQMLEGQ3QVAENPHSEYGLTDNVER.3	0.8960700930831429	RPE1 DDA	Mono-phosphosite
*MEPSSWSGSE2PAEN1ER.3	0.957723553084936	RPE1 DDA	Mono-phosphosite
*MERPEEGKQ2PPPQPWGR.3	0.9342540947854979	RPE1 DDA	Mono-phosphosite
*MESPGESGAG2PGAPSPSSFTTGHLAR.2	0.9810204706350751	RPE1 DDA	Mono-phosphosite
*MEV2PLQPVNEN1QVNK.3	0.8329540080203411	RPE1 DDA	Mono-phosphosite
*MEVEAAEAR2PAPGYK.3	0.9949105735473818	RPE1 DDA	Mono-phosphosite
*MFPAAP2PR.2	0.966293738028783	RPE1 DDA	Mono-phosphosite
*MFSVE2LER.2	0.9872061656391737	RPE1 DDA	Mono-phosphosite
*MLPAVG2VDEEEDPAEEDCPELVPIETTQSEEEEK.3	0.9960758415504619	RPE1 DDA	Mono-phosphosite
*MLPSLQE2MDGDEK.2	0.986948982302277	RPE1 DDA	Mono-phosphosite
*MLQQD2NDDTEDVSLFDAEEETTNRPR.3	0.6984204910503982	RPE1 DDA	Mono-phosphosite
*MLQQD2NDDTEDVSLFDAEEETTNRPR.4	0.9883599276428593	RPE1 DDA	Mono-phosphosite
*MLTDSGGGG3SFEEDLDSVAPR.3	0.9599917947903921	RPE1 DDA	Mono-phosphosite
*MNHTVQTFFSPVNSGQPPN4EMLK.3	0.9710010939203007	RPE1 DDA	Mono-phosphosite
*MRKE3PPPLVPPAAR.3	0.9339900397778319	RPE1 DDA	Mono-phosphosite
*MTTESG2DSESKPDQEAEPQEAAGAQGR.3	0.9927972593337581	RPE1 DDA	Mono-phosphosite
*MWNSGFESYGSSSYGGAGGYTQ2PGGFGSPAPSQAEK.3	0.9549865755560589	RPE1 DDA	Mono-phosphosite
*QGNNLQPP2PR.2	-0.1612944222893158	RPE1 DDA	Mono-phosphosite
*S2EAETQQPPAAPPAAPALSAADTKPGTTGSGAGSGGPGGLTSAAPAGGDKK.4	0.9224882834516307	RPE1 DDA	Mono-phosphosite
*S2GLWSQEK.2	0.9914688798175655	RPE1 DDA	Mono-phosphosite
*S3GGDFGNPLRK.2	0.9486250961222926	RPE1 DDA	Mono-phosphosite
*S3RSVSSSSYRR.3	0.9520872225085106	RPE1 DDA	Mono-phosphosite
*SDLQAAEGPG2WSPTARPGSAGGVGDCQGVEGSQAAASENEDLENK.4	0.9301831752040759	RPE1 DDA	Mono-phosphosite
*SDSTWMSADPHLA2SLSPSQDER.3	0.8650858041401779	RPE1 DDA	Mono-phosphosite
*SEGNAAGEP2TPGGPRPLLTGAR.2	0.9811710417863634	RPE1 DDA	Mono-phosphosite
*SESSSK2SQPLASK.2	0.9659655920798385	RPE1 DDA	Mono-phosphosite
*SGDHLHND2QIEADFR.3	0.9848704813384221	RPE1 DDA	Mono-phosphosite
*SGS2SVAAMKK.2	0.94985016609984	RPE1 DDA	Mono-phosphosite
*SGTQS3ITDRFPLK.2	0.8525060448995004	RPE1 DDA	Mono-phosphosite
*SLQYGAEETPLAG2YGAADSFPK.2	0.9772369804702346	RPE1 DDA	Mono-phosphosite
*SR2VLQPSQQK.2	0.9898160530226087	RPE1 DDA	Mono-phosphosite
*SS2PLSKK.2	0.9286556918969935	RPE1 DDA	Mono-phosphosite
*SSDASQGVIT3PPPPS1PHK.3	0.9664601844987124	RPE1 DDA	Mono-phosphosite
*SSEAETQQPPAAPPAAPALSAADTKPGT3GSGAGSGGPGGLTSAAPAGGDK.4	0.9788442117216603	RPE1 DDA	Mono-phosphosite
*SSMNPE4DYLFK.2	0.9843575723390747	RPE1 DDA	Mono-phosphosite
*SSVAVLTQE2FAEHR.2	0.9712088045078124	RPE1 DDA	Mono-phosphosite
*STIQNLQ2FDPFADATK.3	0.9926051848741115	RPE1 DDA	Mono-phosphosite
*STR2VSSSSYRR.3	0.28121022368157933	RPE1 DDA	Mono-phosphosite
*SVCTLSVPV2SLSPGRR.3	0.9240175047550302	RPE1 DDA	Mono-phosphosite
*SVPAFIDI2EEDQAAELR.3	0.8764476828847589	RPE1 DDA	Mono-phosphosite
*SVQSSSGSLEGPPSWSQLST2PTPGSAAAAR.3	0.9440560516081788	RPE1 DDA	Mono-phosphosite
*SWL2SSQGVVLTAYHPSGK.2	0.9630659888445583	RPE1 DDA	Mono-phosphosite
*SY3PGVGGDPAQLAQR.2	0.8861494080204494	RPE1 DDA	Mono-phosphosite
*T2PEIASLSWGQMK.2	0.97659550310322	RPE1 DDA	Mono-phosphosite
*TECFLPPTSSP2EHRR.3	0.9314460050778319	RPE1 DDA	Mono-phosphosite
*TEWETAAPAVAE3PDIK.3	0.9760298190544892	RPE1 DDA	Mono-phosphosite
*TNP2DRVLPANSMAESR.2	0.7170711920141212	RPE1 DDA	Mono-phosphosite
@112TESANSFTLIGEASDGGTMENLSR.3	0.9312069656645191	RPE1 DDA	Mono-phosphosite
@12ESGE1SEFGYI1ELIAK.3	0.7136545760725908	RPE1 DDA	Mono-phosphosite
@12GFIYQGK.1	0.975664678830834	RPE1 DDA	Mono-phosphosite
@12GFIYQGK.2	0.9820559843221971	RPE1 DDA	Mono-phosphosite
@12NSFHGIRPPQLEQPEK.3	0.970472268022895	RPE1 DDA	Mono-phosphosite
@12NSFTAIAK.2	0.9496982762311631	RPE1 DDA	Mono-phosphosite
@12PEVALNR.2	0.9900213888189582	RPE1 DDA	Mono-phosphosite
@12RPEAVQEATEVTLK.3	0.9504550460848307	RPE1 DDA	Mono-phosphosite
@1A2IPS1IGEK.2	0.9801169379195229	RPE1 DDA	Mono-phosphosite
@1A2IYSEEGNIEHAFILYNK.3	0.9592648300302073	RPE1 DDA	Mono-phosphosite
@1AE1RPPLIE3SINQPK.3	0.9022207012057961	RPE1 DDA	Mono-phosphosite
@1AEAPASPAPL2PLEVELDPEFEPQSRPR.3	0.8689689678345892	RPE1 DDA	Mono-phosphosite
@1AEESSSSSSS2SPTAATSQQQQLK.3	0.981365927256806	RPE1 DDA	Mono-phosphosite
@1ALPPQEDA3ASPPR.2	0.9411945628634311	RPE1 DDA	Mono-phosphosite
@1APALSGANLT2PR.2	0.8780521475369687	RPE1 DDA	Mono-phosphosite
@1APALSGANLT2PRVPLSAYER.3	0.9777294294765452	RPE1 DDA	Mono-phosphosite
@1APTPIPTRSPSDS2TASTPVAEQIER.3	0.9459966518141915	RPE1 DDA	Mono-phosphosite
@1APVPLDD2NRPASLTK.3	0.991241947815716	RPE1 DDA	Mono-phosphosite
@1AQVATG1GSNQITFGRG2SQPNLSTSHSEQEYGK.4	0.9839386146613748	RPE1 DDA	Mono-phosphosite
@1ASPPAP2PAPPAISPIIK.2	0.9665567791651319	RPE1 DDA	Mono-phosphosite
@1ASPPAP2PAPPAISPIIK.3	0.9725546013857749	RPE1 DDA	Mono-phosphosite
@1AVE2PSDSAENGQQIMDEP1GEEEINPQTEEVSIK.4	0.9902722082581188	RPE1 DDA	Mono-phosphosite
@1CDFGISGYLVD2VAK.2	0.976333247555788	RPE1 DDA	Mono-phosphosite
@1DR3PPPPTLSPAAITVGR.3	0.9527869987387384	RPE1 DDA	Mono-phosphosite
@1DRGV21PN1LEPK.2	0.8804277309136208	RPE1 DDA	Mono-phosphosite
@1DRGV2MPN1LEPK.2	0.8201009772446516	RPE1 DDA	Mono-phosphosite
@1DSAVQASLSLPA3PVGK.2	0.9765258750212449	RPE1 DDA	Mono-phosphosite
@1DTCSSNLNN2IYKK.2	0.8637850536278494	RPE1 DDA	Mono-phosphosite
@1DYGEELR2PITSLTPGESK.3	0.9954631255466599	RPE1 DDA	Mono-phosphosite
@1EPAAVPPQAMNSGSPAPQ2NQVPVSLPVTQ.3	0.9274558042782431	RPE1 DDA	Mono-phosphosite
@1ESLSSHRIDEDGENTQIEDTEP12PVLNSK.3	0.9697572025277392	RPE1 DDA	Mono-phosphosite
@1ETVSNASSSSNPS2PGRIK.2	0.983996700446967	RPE1 DDA	Mono-phosphosite
@1EYGPRPADTPPAP2PPPTPAPVPVPLPPSTPAPVPVSK.3	0.9416570153245607	RPE1 DDA	Mono-phosphosite
@1F2P1EEK.2	0.9754947984378665	RPE1 DDA	Mono-phosphosite
@1FGGPG3ASRPSSSR.2	0.9451189487417571	RPE1 DDA	Mono-phosphosite
@1GAPESGLAEYLFDKHTLGDSDNE2.3	0.9720971812996377	RPE1 DDA	Mono-phosphosite
@1GATPTPFK2TGDIAGTVVPETNK.3	0.9885346739521977	RPE1 DDA	Mono-phosphosite
@1GATPTPFK2TGDIAGTVVPETNKEPR.4	0.9929294889930564	RPE1 DDA	Mono-phosphosite
@1GGTDAVITNVSGSVSSAGRPASA2PAPNANADGTK.4	0.6489484602554187	RPE1 DDA	Mono-phosphosite
@1GLPGSD2QK.2	0.9919110856935944	RPE1 DDA	Mono-phosphosite
@1GPLGLDHMA2SIER.3	0.8949860319653526	RPE1 DDA	Mono-phosphosite
@1GQAGSTISN2HAQPFDFPDDNQNSK.3	0.2424023586765721	RPE1 DDA	Mono-phosphosite
@1GQLASGIR2SLLPTDYLVEINK.3	0.9513410519710636	RPE1 DDA	Mono-phosphosite
@1GV12SPTENSFTLDADF.2	0.8993289144635308	RPE1 DDA	Mono-phosphosite
@1HEFH2QENLVVHIPK.4	0.9817658721980964	RPE1 DDA	Mono-phosphosite
@1HPSLSHSEALA2PAK.2	0.9912819992656265	RPE1 DDA	Mono-phosphosite
@1IGFPSSAGSV2PR.2	0.9654786807260016	RPE1 DDA	Mono-phosphosite
@1ILIQDG2QNTNVDKPLR.3	0.9623440945163171	RPE1 DDA	Mono-phosphosite
@1K3PADTGFAFPDWAYKPESSPGSR.3	0.9803129811853868	RPE1 DDA	Mono-phosphosite
@1KEP2SPPPAPTSSTFGLQDGNLRAPHK.4	0.9571921427469962	RPE1 DDA	Mono-phosphosite
@1KLPQFGIS3PGSDLHVNAK.4	0.9153917177990166	RPE1 DDA	Mono-phosphosite
@1KPILLQGHER2ITQIK.4	0.4692842459291519	RPE1 DDA	Mono-phosphosite
@1L2CPVR.2	0.9861039018021611	RPE1 DDA	Mono-phosphosite
@1L2SSDAITQEF1DLR.2	0.9627929423745328	RPE1 DDA	Mono-phosphosite
@1LAESDE2GDEESVSQTDKTELQNTLR.3	0.9328854521952881	RPE1 DDA	Mono-phosphosite
@1LALALAESAQQASTQ2LK.3	0.8937940454487785	RPE1 DDA	Mono-phosphosite
@1LAQSAL2PYLSSPVSSYQR.2	0.9816735951186113	RPE1 DDA	Mono-phosphosite
@1LDG3VKTIMVDDSK.3	0.5913922902550923	RPE1 DDA	Mono-phosphosite
@1LDGTVK3I1VDDSK.3	0.9012199959901417	RPE1 DDA	Mono-phosphosite
@1LESGLPE1NDPYVL2PEDDDDHQK.3	0.9040683209048173	RPE1 DDA	Mono-phosphosite
@1LFSPEE1DL2QEQPLDAQQGPPEPAQESLSGSESK.3	0.9823049445264083	RPE1 DDA	Mono-phosphosite
@1LFVAAVDH2SSGD1SLLPSSDPK.3	0.987014798534747	RPE1 DDA	Mono-phosphosite
@1LPHAPGVQ1QAIPEDAVHED2GDEDGEDPDK.3	0.9645872495030193	RPE1 DDA	Mono-phosphosite
@1LPHAPGVQ1QAIPEDAVHED2GDEDGEDPDKR.4	0.9774134528372285	RPE1 DDA	Mono-phosphosite
@1LPHAPGVQMQAIPEDAIPEE2GDEDEDDPDK.4	0.9437976414225538	RPE1 DDA	Mono-phosphosite
@1LRM2PDTVPK.2	0.9074189224064353	RPE1 DDA	Mono-phosphosite
@1LSAHTGHLLHPEYLQPLSSTPV2PIELDAK.4	0.968254566970705	RPE1 DDA	Mono-phosphosite
@1LSVCTAPLVPPL2PQYK.2	0.9972992796775263	RPE1 DDA	Mono-phosphosite
@1N2LTFK.2	0.9801069393391529	RPE1 DDA	Mono-phosphosite
@1N2LTFKK.2	0.5645778002246216	RPE1 DDA	Mono-phosphosite
@1N2PGLQTK.2	0.9972119418513532	RPE1 DDA	Mono-phosphosite
@1N2SFSVKPFEK.2	0.9858583209221048	RPE1 DDA	Mono-phosphosite
@1NDFHI2DDEEK.2	0.9755511812869402	RPE1 DDA	Mono-phosphosite
@1NGV1FPGN2PSYTER.2	0.9844736317688103	RPE1 DDA	Mono-phosphosite
@1NILGSQ2PLHPSTLSTVIHR.2	0.9632438582262232	RPE1 DDA	Mono-phosphosite
@1P2FRVSAPGESIEALVDVSELK.3	0.9156834395493589	RPE1 DDA	Mono-phosphosite
@1PAYQETGRPGPRGG2PDQYPYR.3	0.9490141032061546	RPE1 DDA	Mono-phosphosite
@1PFFGNTF2PK.2	0.9935372119250212	RPE1 DDA	Mono-phosphosite
@1PFL2ISSPK.2	0.7000167577707976	RPE1 DDA	Mono-phosphosite
@1PFQT2PGGK.2	0.9792483879688763	RPE1 DDA	Mono-phosphosite
@1PIDLVIDDREGG2KSDSEDITR.3	0.8071635509157976	RPE1 DDA	Mono-phosphosite
@1PSFGV2APGK.2	0.9367087225822714	RPE1 DDA	Mono-phosphosite
@1QF2FEGPEK.2	0.9914899916824702	RPE1 DDA	Mono-phosphosite
@1QNHGYENPT4K.3	0.9623432557745093	RPE1 DDA	Mono-phosphosite
@1QPQASAIP2PGK.2	0.9634786689368667	RPE1 DDA	Mono-phosphosite
@1QQ4TEHF1AAGYTAIEK.3	0.7807569873075283	RPE1 DDA	Mono-phosphosite
@1R2LSSTSSGSK.3	0.9832298282570233	RPE1 DDA	Mono-phosphosite
@1R2PPGENPSPQGELPSPESSR.3	0.9283419229679117	RPE1 DDA	Mono-phosphosite
@1RAQDIIGHHQ2EDRETSDR.4	0.9657074695865262	RPE1 DDA	Mono-phosphosite
@1RNQSLGQ2APSLTAGLK.2	0.9856762378278793	RPE1 DDA	Mono-phosphosite
@1RQLEHVMDSAAEDPQ2PKTPPHFQTHLAK.5	0.9562812834041943	RPE1 DDA	Mono-phosphosite
@1RYVASYLLAALGGNS2PSAK.3	0.9454355777810168	RPE1 DDA	Mono-phosphosite
@1S1TGAGK2PPSVQSLAMR.3	0.9705547806502277	RPE1 DDA	Mono-phosphosite
@1S2HTETSSFLQTLTGR.2	0.9581626283657578	RPE1 DDA	Mono-phosphosite
@1S2PLASSHNSQTS1HK.3	0.9626741076386366	RPE1 DDA	Mono-phosphosite
@1S2TIFSTGGKDPLSANHSLKPLPSVPEEK.3	0.9674467038839694	RPE1 DDA	Mono-phosphosite
@1SAAELR2LEE1SLR.3	0.9336573700175954	RPE1 DDA	Mono-phosphosite
@1SCFSRPS12PTPLDR.2	0.9926538723900064	RPE1 DDA	Mono-phosphosite
@1SD2LDTDPSMLGSSK.2	0.9886256933144042	RPE1 DDA	Mono-phosphosite
@1SDEFSLADALPEH2PAK.3	0.9767412380586359	RPE1 DDA	Mono-phosphosite
@1SDLSVIGHPIDSE2K.3	0.9689911301347711	RPE1 DDA	Mono-phosphosite
@1SE2PTPCSGSSFEETEALVNTAAK.3	0.9864589850803088	RPE1 DDA	Mono-phosphosite
@1SLSP2SPR.2	0.9663734213359543	RPE1 DDA	Mono-phosphosite
@1SMTGAGK2PPSVQSLA1R.3	0.9142237463738688	RPE1 DDA	Mono-phosphosite
@1SPSK2PFLPS1K.3	0.9964810388883073	RPE1 DDA	Mono-phosphosite
@1SSHTETSSFLQ3LTGRLPTK.3	0.9732752334528261	RPE1 DDA	Mono-phosphosite
@1T1LLLYHSTMSSK2PR.3	0.6662737624194353	RPE1 DDA	Mono-phosphosite
@1TTTSAAAYGTHL2PHVPHR.5	0.9873286209998159	RPE1 DDA	Mono-phosphosite
@1VEPENAVTITPLRPEDDY2PR.3	0.9852645786501449	RPE1 DDA	Mono-phosphosite
@1VIQGP2SPQGEA1VTDVLEDQK.4	0.8614936210195352	RPE1 DDA	Mono-phosphosite
@1VV21PNLQDIA1PELAPR.2	0.9742633035658642	RPE1 DDA	Mono-phosphosite
@1VV2FNR.2	0.9991355866133956	RPE1 DDA	Mono-phosphosite
@1VVESA4EVIK.2	0.9108704044436823	RPE1 DDA	Mono-phosphosite
@1WCGSKL21EHADGK.3	0.9472117208690871	RPE1 DDA	Mono-phosphosite
@1WCGSKL2MEHADGK.3	0.9272782193311415	RPE1 DDA	Mono-phosphosite
@1Y2FDDVLEEGKR.3	0.9896570749853373	RPE1 DDA	Mono-phosphosite
@21DELNHDFQALALEGR.3	0.988792850016005	RPE1 DDA	Mono-phosphosite
@21DN1TVRVPETVADAR.3	0.8647838410082981	RPE1 DDA	Mono-phosphosite
@21DSSDLSDGAVTLQEYLELK.2	0.9270585661395646	RPE1 DDA	Mono-phosphosite
@21GNVFPQPQNTTLPLAPAQQTGAECEETEVDQHVR.4	0.8500404980142378	RPE1 DDA	Mono-phosphosite
@21MFEPGLTK.2	0.970072279675321	RPE1 DDA	Mono-phosphosite
@21SEDGGLQESNPCADDFVSASTADVSHTNLGTIR.3	0.9501618228183761	RPE1 DDA	Mono-phosphosite
@21SHQAAIASQR.2	0.9731121611970733	RPE1 DDA	Mono-phosphosite
@21TNEAAAASAAAAAATEEPPPPLPPPPEPISTEPVETSR.4	0.9137474893936812	RPE1 DDA	Mono-phosphosite
@2AAPHPGDIGDFINEGLK.2	0.9590747063224553	RPE1 DDA	Mono-phosphosite
@2AASREDLVGPEVGASPQSGR.3	0.9513014743671288	RPE1 DDA	Mono-phosphosite
@2AASTPAGSPDGSLPEHHAAAPNGLPGFSVENI1TLR.3	0.7764983122506098	RPE1 DDA	Mono-phosphosite
@2ADGEEAAAVPGPPPEPQVPQLR.3	0.9587480052071987	RPE1 DDA	Mono-phosphosite
@2AEPAEALVLACK.2	0.7896460000724069	RPE1 DDA	Mono-phosphosite
@2AGEEEDGPVLTDEQK.2	0.9770790698237374	RPE1 DDA	Mono-phosphosite
@2AGELPAAHTAAAPGTPGEAAETPARPGLAK.3	0.9496251759409026	RPE1 DDA	Mono-phosphosite
@2AKPTKPAASDLPVPAEGVR.3	0.9909997148440436	RPE1 DDA	Mono-phosphosite
@2APASPTHPGLMSPR.3	0.9841235962781906	RPE1 DDA	Mono-phosphosite
@2APASQASLR.2	0.9954789746474921	RPE1 DDA	Mono-phosphosite
@2APETLTLPDPEK.2	0.9899016119256968	RPE1 DDA	Mono-phosphosite
@2APPLNLTGLPGTEK.2	0.9481776300048945	RPE1 DDA	Mono-phosphosite
@2APPNLWAAQR.2	0.9825739518137901	RPE1 DDA	Mono-phosphosite
@2APSPTSNSTYLT1NAASR.2	0.6653674955716342	RPE1 DDA	Mono-phosphosite
@2AQGTGFELGQLQSIR.2	0.9865682806841993	RPE1 DDA	Mono-phosphosite
@2ASPDDDLGSSNWEAADLGNEER.3	0.9936334897286379	RPE1 DDA	Mono-phosphosite
@2ASPHDVDLCLVSPCEFEHRK.4	0.965680331758618	RPE1 DDA	Mono-phosphosite
@2ASQGALTSPSVSFSNHR.2	0.9570307103655031	RPE1 DDA	Mono-phosphosite
@2ASVNKEPVSLPGI1R.3	0.9923817104410185	RPE1 DDA	Mono-phosphosite
@2ASVNKEPVSLPGIMR.2	0.9921026520498988	RPE1 DDA	Mono-phosphosite
@2AVLLVDETATTPIFANR.2	0.6567979085118322	RPE1 DDA	Mono-phosphosite
@2AVTTVVNPK.2	0.9916102242236333	RPE1 DDA	Mono-phosphosite
@2CE1GLQLR.2	0.9500860340277755	RPE1 DDA	Mono-phosphosite
@2CHDLSVL.1	0.5783661301151687	RPE1 DDA	Mono-phosphosite
@2CPSRVPGAEDNAR.2	0.9919336578615849	RPE1 DDA	Mono-phosphosite
@2CS1NQLSSGIPVPK.3	0.887440706293034	RPE1 DDA	Mono-phosphosite
@2DAEEDGGTVSQEEEDRK.2	0.9606968111969121	RPE1 DDA	Mono-phosphosite
@2DDDGFEIVPIEDPAK.2	0.9855580066093467	RPE1 DDA	Mono-phosphosite
@2DDELLDDFFHDQSTATSQAGTLSSIPTALTR.3	0.9948083665844961	RPE1 DDA	Mono-phosphosite
@2DEQLSSLDRDSGQCSR.2	0.9270567892835124	RPE1 DDA	Mono-phosphosite
@2DGDPIVDPEK.2	0.941818632251321	RPE1 DDA	Mono-phosphosite
@2DQEAKPSTEDLGDKK.2	0.9790950037353962	RPE1 DDA	Mono-phosphosite
@2DQVNGVLVLSLLDK.2	0.8129352117674657	RPE1 DDA	Mono-phosphosite
@2DRGSGQGDSLYPVGYLDK.3	0.9914751873293285	RPE1 DDA	Mono-phosphosite
@2DSASDSQEIK.2	0.990735556979764	RPE1 DDA	Mono-phosphosite
@2DSDMWINQSSSLDSSTSSQEHLNHSSK.3	0.9256236474934247	RPE1 DDA	Mono-phosphosite
@2DSDTEGLLFSR.3	0.9987362582034509	RPE1 DDA	Mono-phosphosite
@2DSFENPVLQQHFR.2	0.9923271393984276	RPE1 DDA	Mono-phosphosite
@2DSNLGGHSIR.2	0.9972486406045633	RPE1 DDA	Mono-phosphosite
@2DSRAQAVSEDAGGNEGR.2	0.7246568637055242	RPE1 DDA	Mono-phosphosite
@2DSRAQAVSEDAGGNEGR.3	0.9744710190972392	RPE1 DDA	Mono-phosphosite
@2DSSGGYNLSDIIQSPSSTGLLK.2	0.9893257182751448	RPE1 DDA	Mono-phosphosite
@2DSTLFSTVDTDEIPAK.2	0.9796735434786092	RPE1 DDA	Mono-phosphosite
@2DTLQITDLGVSGAR.3	0.984996415226506	RPE1 DDA	Mono-phosphosite
@2DTNEWNK.2	0.9505101969192166	RPE1 DDA	Mono-phosphosite
@2DVPVYLK.1	0.9852166783573981	RPE1 DDA	Mono-phosphosite
@2EGFSMDRK.3	0.9902343535792034	RPE1 DDA	Mono-phosphosite
@2EISGDLARLILGL11PPAHYDAK.3	-0.2701867837693052	RPE1 DDA	Mono-phosphosite
@2ESLDPDSSMDTTLILK.2	0.9926844669150174	RPE1 DDA	Mono-phosphosite
@2ESP1QEIVTDDGENLRPIVIDGSNVA1SHGNK.3	0.8720479438774356	RPE1 DDA	Mono-phosphosite
@2ETPPHWR.2	0.996320600557256	RPE1 DDA	Mono-phosphosite
@2FDASDTLALPR.2	0.974137717351653	RPE1 DDA	Mono-phosphosite
@2FDEVEGVFGR.2	0.9842309298700322	RPE1 DDA	Mono-phosphosite
@2FDHLISDTK.3	0.8914275415483763	RPE1 DDA	Mono-phosphosite
@2FDRKTPTFLEIWNDSVDGDSFSSLSSPETGK.4	0.9862068648105813	RPE1 DDA	Mono-phosphosite
@2FDYGNLSHAPVSGAAASTVSPSRER.3	0.9770680503209458	RPE1 DDA	Mono-phosphosite
@2FE1TEFNQALEEIK.2	0.9874303595025107	RPE1 DDA	Mono-phosphosite
@2FEAPATINSASLHPEK.2	0.938427127606173	RPE1 DDA	Mono-phosphosite
@2FEDLTDHPVTR.3	0.9887559541146052	RPE1 DDA	Mono-phosphosite
@2FEQVSGVTVPHNPSSAVGCGAGTDANR.3	0.9762578061553431	RPE1 DDA	Mono-phosphosite
@2FFDVALK.2	0.8935728033397621	RPE1 DDA	Mono-phosphosite
@2FIS1EVPV1VVNGK.2	0.7568358057557072	RPE1 DDA	Mono-phosphosite
@2FPTMVGSSMQMK.2	0.8666070354416215	RPE1 DDA	Mono-phosphosite
@2FQQLTMEK.2	0.9729439490127736	RPE1 DDA	Mono-phosphosite
@2FS1HDLTTIQGDEPVGQRPYQPLPEAK.3	0.9459696596953467	RPE1 DDA	Mono-phosphosite
@2FSEDAVTDSSGSGTLPR.3	0.9720816185681804	RPE1 DDA	Mono-phosphosite
@2FSLEGLTGGAGVGNK.2	0.8226085582638848	RPE1 DDA	Mono-phosphosite
@2FSTALYGESDL.2	0.9274148541788543	RPE1 DDA	Mono-phosphosite
@2FSVHSDR.2	0.9772001556377209	RPE1 DDA	Mono-phosphosite
@2FTCSEKPMAR.2	0.9819210041367582	RPE1 DDA	Mono-phosphosite
@2FTPDHVVYAR.2	0.9751825346606344	RPE1 DDA	Mono-phosphosite
@2FVKPPSLANLDK.3	0.917622886685877	RPE1 DDA	Mono-phosphosite
@2GDLGD1EPLK.2	0.9754481238733427	RPE1 DDA	Mono-phosphosite
@2GEGEVSGL1RK.3	0.9558295108115288	RPE1 DDA	Mono-phosphosite
@2GEGEVSGLMRK.2	0.978361807720624	RPE1 DDA	Mono-phosphosite
@2GEKPEADRNPPVLYHNSR.4	0.9078343944291085	RPE1 DDA	Mono-phosphosite
@2GEQITSSPVSPK.2	0.9866228842346587	RPE1 DDA	Mono-phosphosite
@2GFEG1FIRK.2	0.9318197778598913	RPE1 DDA	Mono-phosphosite
@2GKYDLDFK.2	0.8113779418473804	RPE1 DDA	Mono-phosphosite
@2GLLVLVIR.2	0.9450747742504282	RPE1 DDA	Mono-phosphosite
@2GNGNKPPSTDLK.3	0.9246251698249579	RPE1 DDA	Mono-phosphosite
@2GNLPSK.2	0.9941243886038622	RPE1 DDA	Mono-phosphosite
@2GRDSGYGDIWCPER.3	0.9763095374123396	RPE1 DDA	Mono-phosphosite
@2GS1DPSGAHPSVR.2	0.9507564976040745	RPE1 DDA	Mono-phosphosite
@2GSGISVISSTSVDQR.2	0.9952074876894101	RPE1 DDA	Mono-phosphosite
@2GSPMVPSYETSVSPQANR.3	0.99098340011579	RPE1 DDA	Mono-phosphosite
@2GSSGPETFNVGS1PSPQQQV1VGQ1HR.3	0.9729714352365404	RPE1 DDA	Mono-phosphosite
@2GSSGPETFNVGSMPSPQQQVMVGQMHR.4	0.9407804485030979	RPE1 DDA	Mono-phosphosite
@2GSTESLNPRPQTTISPADLHGMWYPTVR.4	0.9552339887212755	RPE1 DDA	Mono-phosphosite
@2GSTSISAPTGPSSPLPAPETPTAPAAESAPNGLSTVSHDYLK.4	0.9024831901056412	RPE1 DDA	Mono-phosphosite
@2GTNSPPPPFSDWGR.2	0.8309913607697099	RPE1 DDA	Mono-phosphosite
@2GTPVPPPSAAAAPASGEMT1DALLAR.3	0.7926648864991148	RPE1 DDA	Mono-phosphosite
@2GYIPSGHSLGTPEPAPR.3	0.9061396591046642	RPE1 DDA	Mono-phosphosite
@2HENCNQN1HEPFP1SK.3	0.9715971871393894	RPE1 DDA	Mono-phosphosite
@2HESLLSPCSTVECLDLGRGEPVSVK.4	0.9128665045992642	RPE1 DDA	Mono-phosphosite
@2HNNFVAILDLPEGEHQYK.3	0.9659530814918007	RPE1 DDA	Mono-phosphosite
@2HNNLSFEHDEFLSNNLK.3	0.8777040717806439	RPE1 DDA	Mono-phosphosite
@2HTPNPASYMVPSSASTSVNNPVSQTPSSGQVIQK.3	0.971387989370962	RPE1 DDA	Mono-phosphosite
@2IAEVSQNLR.2	0.9892318864407336	RPE1 DDA	Mono-phosphosite
@2IDDSE1ESPVDDVFYPGTGR.3	0.9915611212005211	RPE1 DDA	Mono-phosphosite
@2IHEVDISNLEAALR.3	0.9894935108699392	RPE1 DDA	Mono-phosphosite
@2ILPKAALR.2	-0.32189904258185326	RPE1 DDA	Mono-phosphosite
@2INEENGEVSEDQSQNK.2	0.9824544016134562	RPE1 DDA	Mono-phosphosite
@2IP1PASR.2	0.7336158024728483	RPE1 DDA	Mono-phosphosite
@2IPMPASR.2	0.9706363609343321	RPE1 DDA	Mono-phosphosite
@2IQGVGHMMST1VLSR.3	0.12976674389572174	RPE1 DDA	Mono-phosphosite
@2IQSGPLK.2	0.9878946006702813	RPE1 DDA	Mono-phosphosite
@2ISQDSLDELS1EDYWIELENIK.3	0.9770197765996902	RPE1 DDA	Mono-phosphosite
@2ISTPSAR.2	0.9271997871876488	RPE1 DDA	Mono-phosphosite
@2KSEASLLQLLAGAGTHGTPSAPSR.4	0.9462230325724547	RPE1 DDA	Mono-phosphosite
@2KSPNNEGDVHFSREDENQSSDVPGPPAAEVPPLVYNCSCCSK.4	0.9595664928578034	RPE1 DDA	Mono-phosphosite
@2KSPVGNPQLIQFSR.3	0.9833285106924753	RPE1 DDA	Mono-phosphosite
@2KSVPGLNVDMEEEEEEEDIDHLVK.4	0.7769549804750738	RPE1 DDA	Mono-phosphosite
@2LALDIDRDAEDQNR.2	0.9747956434032279	RPE1 DDA	Mono-phosphosite
@2LCHDEIENLLDSDHRELIGDYSK.4	0.9279809112901807	RPE1 DDA	Mono-phosphosite
@2LDMTDNSNNQLVVR.2	0.9800694791183211	RPE1 DDA	Mono-phosphosite
@2LDNFFAK.2	0.9793142415369303	RPE1 DDA	Mono-phosphosite
@2LDSDLSDGPVTVQEF1EVK.2	0.9730617332799877	RPE1 DDA	Mono-phosphosite
@2LEDPPTR.2	0.9873458874666926	RPE1 DDA	Mono-phosphosite
@2LEEI1ALNFNQTPAATGKPPALSK.3	0.9700246504527504	RPE1 DDA	Mono-phosphosite
@2LEGGGCPAR.2	0.9895189399022022	RPE1 DDA	Mono-phosphosite
@2LEITGERK.2	0.9512167224853694	RPE1 DDA	Mono-phosphosite
@2LELIQGEPLNK.2	0.8609828014628933	RPE1 DDA	Mono-phosphosite
@2LEPAENVHGAGGGAFPASQTPSKPASADGHRGPSAAFAPAAAEPK.5	0.9080933543969307	RPE1 DDA	Mono-phosphosite
@2LEVIPEK.2	0.9920043353752246	RPE1 DDA	Mono-phosphosite
@2LFINHHPPGQIAR.2	0.9891300674657526	RPE1 DDA	Mono-phosphosite
@2LGANPDDLK.2	0.9846097096508557	RPE1 DDA	Mono-phosphosite
@2LGSLSQGSTNATVLDVAQTGGHKK.3	0.9032725151825013	RPE1 DDA	Mono-phosphosite
@2LHSAHSLASR.3	0.9338299346930822	RPE1 DDA	Mono-phosphosite
@2LHTASPSHSTQVLPEFPPAEAQAPDQTDSSGQK.4	0.9532568206783583	RPE1 DDA	Mono-phosphosite
@2LIGVEYK.2	0.978730841415113	RPE1 DDA	Mono-phosphosite
@2LIVEGKR.2	0.9992802084447758	RPE1 DDA	Mono-phosphosite
@2LLNIHDK.2	0.9945427933278308	RPE1 DDA	Mono-phosphosite
@2LLQSEQQPSWTDDLPLCHLSGVGSASNR.4	0.9823665333548638	RPE1 DDA	Mono-phosphosite
@2LPVSVPVWGFK.3	0.9212555832532905	RPE1 DDA	Mono-phosphosite
@2LQLPASPAPDPSPRPAYK.3	0.959480977637466	RPE1 DDA	Mono-phosphosite
@2LSEGLYPYPPEMGK.2	0.987686049312222	RPE1 DDA	Mono-phosphosite
@2LSFSSDSEGNFETPEAETPIR.3	0.9838290912755849	RPE1 DDA	Mono-phosphosite
@2LSMDSQVPVYSPSIDLK.2	0.991305700072806	RPE1 DDA	Mono-phosphosite
@2LSPSPESSASPVPSTQPQLTEGSHFMCV.3	0.9756718620053279	RPE1 DDA	Mono-phosphosite
@2LSQPTPPP1PILSQSEAK.2	0.9904798558468838	RPE1 DDA	Mono-phosphosite
@2LSSSLDDTEVK.2	0.9780105601179125	RPE1 DDA	Mono-phosphosite
@2LSYSPVER.2	0.9857482146051567	RPE1 DDA	Mono-phosphosite
@2LTAAFYGDK.2	0.9791645511477275	RPE1 DDA	Mono-phosphosite
@2LTAHSLLPLAEK.2	0.9802008742341408	RPE1 DDA	Mono-phosphosite
@2LTNDWEDHLAVK.2	0.9352923431785374	RPE1 DDA	Mono-phosphosite
@2MDDLLSACDTSSPLTR.2	0.9778465323580969	RPE1 DDA	Mono-phosphosite
@2MDEFTASTPADLGEAGR.2	0.973929353028859	RPE1 DDA	Mono-phosphosite
@2MDSLCSVPVEGK.2	0.9834617521703594	RPE1 DDA	Mono-phosphosite
@2MDSSDLSDGAVTLQEYLELKK.3	0.9156768667046639	RPE1 DDA	Mono-phosphosite
@2MEASVDVSAPK.2	0.9643878426732735	RPE1 DDA	Mono-phosphosite
@2MEGFQDLLN1RPDQSNVRR.3	0.9672579673021566	RPE1 DDA	Mono-phosphosite
@2MRDDTMWQLYEWQQR.3	0.9643090646195103	RPE1 DDA	Mono-phosphosite
@2MVQHYYR.2	0.910249129961975	RPE1 DDA	Mono-phosphosite
@2NGDLSPK.2	0.9207470139980904	RPE1 DDA	Mono-phosphosite
@2NSELEDEILCLEK.3	0.9913307792959345	RPE1 DDA	Mono-phosphosite
@2NSFIGVPNGEVE1PLK.3	0.867782620341706	RPE1 DDA	Mono-phosphosite
@2NSFSDER.2	0.9459553235959468	RPE1 DDA	Mono-phosphosite
@2NSFSDEREFSGPSTPTGTLEFEGGEVSLEGGK.4	0.9947997478528281	RPE1 DDA	Mono-phosphosite
@2NSGRELTDEEILASVMIK.2	0.9223467190676559	RPE1 DDA	Mono-phosphosite
@2NSIPTHEAAFELYSGSQMGSTLSLAERPK.4	0.9720627620773936	RPE1 DDA	Mono-phosphosite
@2NSLSEQLAINTSPDAVK.2	0.9432410284121929	RPE1 DDA	Mono-phosphosite
@2NSLSEQLAINTSPDAVK.3	0.9625361824611053	RPE1 DDA	Mono-phosphosite
@2NSSEALLVDR.2	0.9932393786391027	RPE1 DDA	Mono-phosphosite
@2NSSGNLH1AGLTASPTPPSSSIITY.3	0.8857109721451376	RPE1 DDA	Mono-phosphosite
@2NSVGIQDAFNDGSDSTFQK.3	0.9205417085962769	RPE1 DDA	Mono-phosphosite
@2NYNLEGISVK.2	0.9571143944164898	RPE1 DDA	Mono-phosphosite
@2P1SSLQISNEK.2	0.7285800796566785	RPE1 DDA	Mono-phosphosite
@2PAFRGPDR.3	0.9962375289329997	RPE1 DDA	Mono-phosphosite
@2PAGLQVLNDYLADK.2	0.9296281209087714	RPE1 DDA	Mono-phosphosite
@2PAPPLLHVAALGQK.2	0.9914451352640953	RPE1 DDA	Mono-phosphosite
@2PAPSILK.2	0.9949930433296923	RPE1 DDA	Mono-phosphosite
@2PAQILISLESEER.3	0.9827983380976355	RPE1 DDA	Mono-phosphosite
@2PASPHPPPFTHR.3	0.9478696063104861	RPE1 DDA	Mono-phosphosite
@2PASPNEFAFGSYVPSFAK.3	0.9365088511099231	RPE1 DDA	Mono-phosphosite
@2PASPTATFQTGYG1GVPYPGSYNNPPLPGVQAPCSPK.4	0.9740418716387426	RPE1 DDA	Mono-phosphosite
@2PCLEPHILK.3	0.758490020194148	RPE1 DDA	Mono-phosphosite
@2PDLLMYQGPPDTAEIIK.2	0.9113351715512279	RPE1 DDA	Mono-phosphosite
@2PEIMSTISGTR.2	0.9870015884209468	RPE1 DDA	Mono-phosphosite
@2PEPAQGALGCL.2	0.9350081824437547	RPE1 DDA	Mono-phosphosite
@2PEPDTLPLAAGSDHPLPR.3	0.9611813592044736	RPE1 DDA	Mono-phosphosite
@2PEPEATLTFPFLDK.2	0.9866169868131931	RPE1 DDA	Mono-phosphosite
@2PEPEATLTFPFLDK.3	0.9911670757583538	RPE1 DDA	Mono-phosphosite
@2PFLKPDERAPTEMAK.3	0.7455683732424802	RPE1 DDA	Mono-phosphosite
@2PFLPSMK.2	0.7009471101328303	RPE1 DDA	Mono-phosphosite
@2PFRESSGDGMK.2	0.9471353676821146	RPE1 DDA	Mono-phosphosite
@2PGALETPSAAGSQGNTASQGK.2	0.9635293140862233	RPE1 DDA	Mono-phosphosite
@2PGETSKPRPFAGGGYR.2	0.9876324259966143	RPE1 DDA	Mono-phosphosite
@2PGH1VILDQTK.3	0.9729767442961734	RPE1 DDA	Mono-phosphosite
@2PGHMVILDQTK.3	0.9500051112912883	RPE1 DDA	Mono-phosphosite
@2PGLIYR.2	0.9794772878616884	RPE1 DDA	Mono-phosphosite
@2PGNLTEREELAGSLAR.3	0.9728396343778994	RPE1 DDA	Mono-phosphosite
@2PGPGPGPGAGAEPGATGGSSHFISSR.3	0.9162404822975446	RPE1 DDA	Mono-phosphosite
@2PGREPGRDHLNGVA1NVR.3	0.9611866554373032	RPE1 DDA	Mono-phosphosite
@2PGREPGRDHLNGVAMNVR.3	0.846462559570508	RPE1 DDA	Mono-phosphosite
@2PGRLFEDSSR.2	0.9667992834638452	RPE1 DDA	Mono-phosphosite
@2PGSGSQSSGWHEVEPGMPSPTTLK.3	0.9890427424040725	RPE1 DDA	Mono-phosphosite
@2PGSTPTTPTSSQAPQK.2	0.9954219279064183	RPE1 DDA	Mono-phosphosite
@2PGTVMESNPQQR.2	0.9897391296735812	RPE1 DDA	Mono-phosphosite
@2PGVEKPIVKPTAGAGPQETN1K.4	0.9528960528314347	RPE1 DDA	Mono-phosphosite
@2PHGQTRPPASLK.3	0.5436987521357393	RPE1 DDA	Mono-phosphosite
@2PHSTVPEHHPHPISPYEHLLR.4	0.6965570444807347	RPE1 DDA	Mono-phosphosite
@2PIALPVK.2	0.9805046004416448	RPE1 DDA	Mono-phosphosite
@2PLAQMEEERREHVAK.4	0.9041581282248925	RPE1 DDA	Mono-phosphosite
@2PLIESTANMDNNQSQK.2	0.9820463014788672	RPE1 DDA	Mono-phosphosite
@2PLQSVVVRR.2	0.9947732129513335	RPE1 DDA	Mono-phosphosite
@2PLQSVVVRR.3	0.9976905678521142	RPE1 DDA	Mono-phosphosite
@2PLTLEDFK.2	0.9868151334862522	RPE1 DDA	Mono-phosphosite
@2PPACSSSSSSLFSAVVAR.2	0.8880306026996871	RPE1 DDA	Mono-phosphosite
@2PPLLESPDATR.2	0.971128003367677	RPE1 DDA	Mono-phosphosite
@2PPLMAK.2	0.9763822666975555	RPE1 DDA	Mono-phosphosite
@2PPPPGGGNLG1NSR.3	0.9206695091709548	RPE1 DDA	Mono-phosphosite
@2PPPPTHSTQLGAPSR.3	0.9849007148675509	RPE1 DDA	Mono-phosphosite
@2PPREQVIEDN1VPQG1PEQETTVGAIQDHTESSVHN.4	0.7351982033133247	RPE1 DDA	Mono-phosphosite
@2PPRLHGAK.2	0.8495218938494624	RPE1 DDA	Mono-phosphosite
@2PPRPPRER.3	0.8817050850825732	RPE1 DDA	Mono-phosphosite
@2PPTQVAISSDSAR.2	0.9670506136543013	RPE1 DDA	Mono-phosphosite
@2PPTQVAISSDSAR.3	0.9757347799932258	RPE1 DDA	Mono-phosphosite
@2PPTQVAISSDSARK.2	0.9503462886554961	RPE1 DDA	Mono-phosphosite
@2PPVMVAGGR.2	0.973632177580612	RPE1 DDA	Mono-phosphosite
@2PQFINLK.2	0.9897159910410336	RPE1 DDA	Mono-phosphosite
@2PQGQLDTSESKPDSFFLEPLMPAVLK.3	0.9851698302374159	RPE1 DDA	Mono-phosphosite
@2PQISMSDIDLNLK.3	0.9931428527326612	RPE1 DDA	Mono-phosphosite
@2PQMVSAIVR.2	0.9961900366776255	RPE1 DDA	Mono-phosphosite
@2PQPQNTSLP1QGVAPTTHTIAQAR.3	0.9894362009072722	RPE1 DDA	Mono-phosphosite
@2PQVLGSSLSVR.2	0.9880116912964411	RPE1 DDA	Mono-phosphosite
@2PRPGSSAPEHSPR.3	0.9542414795650871	RPE1 DDA	Mono-phosphosite
@2PSAGDVHILTGFAK.2	0.9382740719880828	RPE1 DDA	Mono-phosphosite
@2PSDPSHVSVPPPPLLLPAATTR.3	0.9510827007337054	RPE1 DDA	Mono-phosphosite
@2PSEESAPTTSPESVSGSVPSSGSSGR.3	0.996142688957495	RPE1 DDA	Mono-phosphosite
@2PSELFAQHIVTIVHHVK.3	0.9315684782169682	RPE1 DDA	Mono-phosphosite
@2PSFNMQLISQV.2	0.7173577974807535	RPE1 DDA	Mono-phosphosite
@2PSGSAFGSQENLR.2	0.9935757300980492	RPE1 DDA	Mono-phosphosite
@2PSMAQDSGASELLPNGDLEK.2	0.9968343287789948	RPE1 DDA	Mono-phosphosite
@2PSPFTHTHLAQGYRR.3	0.9575153488641769	RPE1 DDA	Mono-phosphosite
@2PSPYYSR.2	0.9586198034459971	RPE1 DDA	Mono-phosphosite
@2PSRPILDGK.3	0.7918458700430322	RPE1 DDA	Mono-phosphosite
@2PSTDIFDMIPFSPISHQSS1PTR.3	0.9616089692728736	RPE1 DDA	Mono-phosphosite
@2PT1EQAVQTASAHLPAPAAVGR.3	0.9965407371391773	RPE1 DDA	Mono-phosphosite
@2PTEYHEPVYANPFYRPTTPQR.3	0.9793008377815658	RPE1 DDA	Mono-phosphosite
@2PTEYHEPVYANPFYRPTTPQRETVTPGPNFQER.4	-0.17194324256670548	RPE1 DDA	Mono-phosphosite
@2PTFSEELPVLGDGQQLR.3	0.9967296803143884	RPE1 DDA	Mono-phosphosite
@2PTGASDHFLGR.2	0.9558346851037464	RPE1 DDA	Mono-phosphosite
@2PTMEQAVQTASAHLPAPAAVGR.4	0.98048280707671	RPE1 DDA	Mono-phosphosite
@2PTNVSPNCPPAEATALPFSGPR.3	0.9572289142971763	RPE1 DDA	Mono-phosphosite
@2PTPSAPVPLTEPAAQPGEGHAAPTNVVENPLPETDSQPIPPSGGPFSEPQFHNGESEESHEQFLK.5	0.6663675517760204	RPE1 DDA	Mono-phosphosite
@2PTSLDSAVATQEAASEPVAEGMDGGPHK.3	0.9687650169463387	RPE1 DDA	Mono-phosphosite
@2PTSPLN1K.2	0.9418209104436371	RPE1 DDA	Mono-phosphosite
@2PTVPSQNPSR.2	0.9993554207363726	RPE1 DDA	Mono-phosphosite
@2PVFSDEDSDLDFDISK.2	0.9000644263522259	RPE1 DDA	Mono-phosphosite
@2PVPAQIAITVPK.2	0.8202152803759368	RPE1 DDA	Mono-phosphosite
@2PVPSAFSDQSR.2	0.9900215295987262	RPE1 DDA	Mono-phosphosite
@2PVPSLRPSSTGPSPSGGLSEEPAAK.3	0.9478163551571233	RPE1 DDA	Mono-phosphosite
@2PVQPVEDLAGNLWEK.3	0.984461712172447	RPE1 DDA	Mono-phosphosite
@2PVSSPNNVTLR.2	0.9992353759647064	RPE1 DDA	Mono-phosphosite
@2PVYDIR.2	0.9964862676066535	RPE1 DDA	Mono-phosphosite
@2Q1EEVQDELIHR.3	0.9413150762929097	RPE1 DDA	Mono-phosphosite
@2Q1EFSISALSIQEPSNGTAASEPRPLSK.3	0.9505269732940025	RPE1 DDA	Mono-phosphosite
@2QAGHTLHHQESR.3	0.7692543430587042	RPE1 DDA	Mono-phosphosite
@2QDADSPGSSGAPENLTFK.2	0.9511342628442839	RPE1 DDA	Mono-phosphosite
@2QDDAMVDYFFQR.2	0.9321250399149146	RPE1 DDA	Mono-phosphosite
@2QDVELWEGEVVK.2	0.9655355147541057	RPE1 DDA	Mono-phosphosite
@2QE1VHLVNK.2	0.9710579167557132	RPE1 DDA	Mono-phosphosite
@2QGLDVQEPPVK.2	0.9967458347785416	RPE1 DDA	Mono-phosphosite
@2QIHDIVLVGGSTR.3	0.9792559535691074	RPE1 DDA	Mono-phosphosite
@2QSREEQAVLLVR.3	0.9535028951562499	RPE1 DDA	Mono-phosphosite
@2QSSGSSATHPISVPGAR.2	0.9979985592780779	RPE1 DDA	Mono-phosphosite
@2QSSGSSATHPISVPGAR.3	0.9868679502344934	RPE1 DDA	Mono-phosphosite
@2QSSPPYSTIDQK.2	0.9580049708528168	RPE1 DDA	Mono-phosphosite
@2QSSSLLDMGNMSASDLDVADR.3	0.9932421120612218	RPE1 DDA	Mono-phosphosite
@2QSSSNCSNPISVPLRR.2	0.8590527772560077	RPE1 DDA	Mono-phosphosite
@2RAEAESMYQIK.3	0.965335423269986	RPE1 DDA	Mono-phosphosite
@2RASLIEVDLSDLK.3	0.9380859193937452	RPE1 DDA	Mono-phosphosite
@2RDSGDENEPIQER.3	0.9739495875473786	RPE1 DDA	Mono-phosphosite
@2REDLSAQPVQTKFPAYER.2	0.9395412520406324	RPE1 DDA	Mono-phosphosite
@2RESLNVDVVK.3	0.8654935211893466	RPE1 DDA	Mono-phosphosite
@2RFHSPSTTWSPNK.3	0.9657311456782208	RPE1 DDA	Mono-phosphosite
@2RGQGYVGGQR.3	0.9925667196555745	RPE1 DDA	Mono-phosphosite
@2RGSRAAGGAPSPPPPVR.4	0.956713193613638	RPE1 DDA	Mono-phosphosite
@2RNSTNE1ESESQPASVTSSLPTPAK.3	0.9755183198408058	RPE1 DDA	Mono-phosphosite
@2RRDSICSSVSLESSAAETQEE1LQVLK.4	0.8858032631314743	RPE1 DDA	Mono-phosphosite
@2RSAVTLPR.3	0.9725546980645536	RPE1 DDA	Mono-phosphosite
@2RSDIDVNAAAGAK.3	0.9553314442272214	RPE1 DDA	Mono-phosphosite
@2RSGSSQELDVKPSASPQER.3	0.9904420693746785	RPE1 DDA	Mono-phosphosite
@2RSLPAFPTSSLLTQSQK.3	0.9826794742604086	RPE1 DDA	Mono-phosphosite
@2RSMMFEPGLTK.2	0.9274567569087104	RPE1 DDA	Mono-phosphosite
@2RSPHEAGFCVYLK.3	0.8909131920945317	RPE1 DDA	Mono-phosphosite
@2RSSSLNSTDSGSGLLPPGLQATPELGK.3	0.9912408250315826	RPE1 DDA	Mono-phosphosite
@2RSSTGSMNVTLFHK.3	0.9717554881060368	RPE1 DDA	Mono-phosphosite
@2RSVSSVAG1G1DPSTAGGVPFGLYTPASR.3	0.9869322948945378	RPE1 DDA	Mono-phosphosite
@2RSVSSVAGMG1DPSTAGGVPFGLYTPASR.3	0.9837089939418021	RPE1 DDA	Mono-phosphosite
@2RTASLTSASSVDGSRPQACTHSESSEGLGQVNHT1EVSC.4	0.5487337297409236	RPE1 DDA	Mono-phosphosite
@2SADTEFSDECTTAER.2	0.9882380384362763	RPE1 DDA	Mono-phosphosite
@2SAGGGGEPGEGAYSQPGYHVR.3	0.9473191254138511	RPE1 DDA	Mono-phosphosite
@2SDPLGDTASNLGSAVDELMR.3	0.9830830547507705	RPE1 DDA	Mono-phosphosite
@2SDPWSNSHFPHEN.2	0.9382812641186218	RPE1 DDA	Mono-phosphosite
@2SDRNPPLSPQSSIDSELSASELDEDSIGSNYK.4	0.9475694235607555	RPE1 DDA	Mono-phosphosite
@2SDSWEVWGSASTNR.2	0.9605517278729736	RPE1 DDA	Mono-phosphosite
@2SEDIIK.2	0.7899402081192759	RPE1 DDA	Mono-phosphosite
@2SEDLAGPLPSSVSSSSTTSSKPK.2	0.8975456523040061	RPE1 DDA	Mono-phosphosite
@2SEPVVI1K.2	0.9819256485420816	RPE1 DDA	Mono-phosphosite
@2SFSQHAR.2	0.9905786405077326	RPE1 DDA	Mono-phosphosite
@2SGCDVNLPGVNVK.2	0.9992304533984301	RPE1 DDA	Mono-phosphosite
@2SGSPYGGGYGSGGGSGGYGSR.3	0.9646035136518313	RPE1 DDA	Mono-phosphosite
@2SGVPGLESEVAGAQETEVGGSGISGPEAGMAEAR.3	0.9716507962808396	RPE1 DDA	Mono-phosphosite
@2SIDSQASLSGPLSGGAPGAGAR.3	0.6950973937820498	RPE1 DDA	Mono-phosphosite
@2SILLDVKPWDDETDMAK.2	0.9758521131024848	RPE1 DDA	Mono-phosphosite
@2SL1DTADGVPVSSR.2	0.9818663879065737	RPE1 DDA	Mono-phosphosite
@2SLEAASFWGE.2	0.9245339636136998	RPE1 DDA	Mono-phosphosite
@2SLFHQGGR.3	0.997215001138762	RPE1 DDA	Mono-phosphosite
@2SLGQSASETEEDTVSVSK.3	0.15320052866409745	RPE1 DDA	Mono-phosphosite
@2SLHESLHIGQSR.3	0.9836655084605015	RPE1 DDA	Mono-phosphosite
@2SLPPLLIPPSENLGPHEEDQVVCGFK.3	0.9991976461116151	RPE1 DDA	Mono-phosphosite
@2SLPPVLGTESDATVK.2	0.9885540964156179	RPE1 DDA	Mono-phosphosite
@2SLQQENLVEQAGSSSLVNGR.2	0.6873553510145782	RPE1 DDA	Mono-phosphosite
@2SLSGSGDGRPPPLLQWPPPR.3	0.814774401517107	RPE1 DDA	Mono-phosphosite
@2SLYEGLEKPESR.2	0.983793441619504	RPE1 DDA	Mono-phosphosite
@2SMIETGQGAEGGLSLR.2	0.9361363562956531	RPE1 DDA	Mono-phosphosite
@2SMITSLEGLGTDNVFSLHEDNHYR.4	0.8845640847295291	RPE1 DDA	Mono-phosphosite
@2SMSLYTAASVIDTASK.2	0.9202504412503143	RPE1 DDA	Mono-phosphosite
@2SNPSISDDSYFRK.3	0.9374375974375496	RPE1 DDA	Mono-phosphosite
@2SPATSLFVELDEEEVK.2	0.9808363851679462	RPE1 DDA	Mono-phosphosite
@2SPELLPSGVTDENEVTTAVTEK.3	0.9733539060166869	RPE1 DDA	Mono-phosphosite
@2SPGHRATAPQTQHVSP1R.4	0.9705363982788038	RPE1 DDA	Mono-phosphosite
@2SPGLYTSPGQDSLQPTAVSPPYGGDISPVSPSR.3	0.9897420708356427	RPE1 DDA	Mono-phosphosite
@2SPHSTYY1GQSSSGGSIHSNLEQEK.4	0.9841284366687009	RPE1 DDA	Mono-phosphosite
@2SPHSTYYMGQSSSGGSIHSNLEQEK.3	0.9457354567958407	RPE1 DDA	Mono-phosphosite
@2SPLSFPSVPQEETLR.2	0.9974860815189761	RPE1 DDA	Mono-phosphosite
@2SPPGHYYQK.2	0.961926922746655	RPE1 DDA	Mono-phosphosite
@2SPPLRTPDVLESSGPAVR.3	0.9415617585675482	RPE1 DDA	Mono-phosphosite
@2SPQAAVPYKK.3	0.9803620512818657	RPE1 DDA	Mono-phosphosite
@2SPQLDPLR.2	0.9965231080646945	RPE1 DDA	Mono-phosphosite
@2SPQLDPLRK.3	0.9682995268192008	RPE1 DDA	Mono-phosphosite
@2SPSARPPDVPGQQPQAAK.3	0.8656248220304872	RPE1 DDA	Mono-phosphosite
@2SPSILAVQR.2	0.9881031216624314	RPE1 DDA	Mono-phosphosite
@2SPSLSDSYSHLSGRPIR.3	0.9174983281255702	RPE1 DDA	Mono-phosphosite
@2SPSPALEQPFRDR.2	0.43703830199203375	RPE1 DDA	Mono-phosphosite
@2SPSVLIHSLGK.2	0.9690655962580785	RPE1 DDA	Mono-phosphosite
@2SPTEGCNDAFVEVG1PR.3	0.9618290649391525	RPE1 DDA	Mono-phosphosite
@2SPVPE1LEESQELLEPVVDDVPK.2	0.9839307600428346	RPE1 DDA	Mono-phosphosite
@2SPVPE1LEESQELLEPVVDDVPK.3	0.94688961188381	RPE1 DDA	Mono-phosphosite
@2SPVSQGSSVSLNSNDSA1LK.3	0.9577632856020337	RPE1 DDA	Mono-phosphosite
@2SQIGAVVSHQSSVIPDREYLR.3	0.8266986931111312	RPE1 DDA	Mono-phosphosite
@2SQPSPTAVPASDSPPTK.2	0.9865106200912356	RPE1 DDA	Mono-phosphosite
@2SRSQLDLFDDVGTFASGPPK.3	0.9756300209325516	RPE1 DDA	Mono-phosphosite
@2SSCGDTELLGQATLPVGSPSRPLSR.3	0.960545635052176	RPE1 DDA	Mono-phosphosite
@2SSDPGIPGGPQAIPATNSPDHSDHTLSVSSDSGHSTASAR.5	0.4960905553533526	RPE1 DDA	Mono-phosphosite
@2SSFSSWDDSSDSYWK.2	0.8735493815700217	RPE1 DDA	Mono-phosphosite
@2SSHLDPAGTHSTLQGSGTTTPEHPSVIDPL1EQDEGPSTPPAK.4	0.988497765457905	RPE1 DDA	Mono-phosphosite
@2SSHLDPAGTHSTLQGSGTTTPEHPSVIDPLMEQDEGPSTPPAK.4	0.9850927255460737	RPE1 DDA	Mono-phosphosite
@2SSHLDPAGTHSTLQGSGTTTPEHPSVIDPLMEQDEGPSTPPAK.5	0.9941213572725368	RPE1 DDA	Mono-phosphosite
@2SSLEMTPYNTPQLSPATTPANKK.3	0.9625108408635685	RPE1 DDA	Mono-phosphosite
@2SSLIQLTSQNSSPNQQR.2	0.9580131282246991	RPE1 DDA	Mono-phosphosite
@2SSMSSLTGAYTSGIPSSSR.2	0.9959272116218065	RPE1 DDA	Mono-phosphosite
@2SSPATEQSWMENDFDELREEGFRR.4	0.8943538839602266	RPE1 DDA	Mono-phosphosite
@2SSPEAMDPPPPK.2	0.9919369380457828	RPE1 DDA	Mono-phosphosite
@2SSPGKPQAVSSLNSSHSR.3	0.9794680995997217	RPE1 DDA	Mono-phosphosite
@2SSPLQLNLLQEE1PRPSESPDQMRR.4	0.7538294261412062	RPE1 DDA	Mono-phosphosite
@2SSPSPLPTLGPLWGTNGDGDETAEK.3	0.9786111103301268	RPE1 DDA	Mono-phosphosite
@2SSSGSDDYAYTQALLLHQR.2	0.9779872827962003	RPE1 DDA	Mono-phosphosite
@2SSTSDILEPFTVER.2	0.9944666586947809	RPE1 DDA	Mono-phosphosite
@2STDSLPGPISR.2	0.9985082765818583	RPE1 DDA	Mono-phosphosite
@2STGSPTSPLNAEK.2	0.9863364453785753	RPE1 DDA	Mono-phosphosite
@2STSGDTEEEEEEEVVPFSSDEQK.3	0.9918929088793931	RPE1 DDA	Mono-phosphosite
@2SV1DGAIASGVSK.2	0.9304271654865557	RPE1 DDA	Mono-phosphosite
@2SVFAAEIMDAFDR.2	0.9528164825409711	RPE1 DDA	Mono-phosphosite
@2SVKTPEPVVPTAPEPHPTTSTDQPVTPK.4	0.8901499322803998	RPE1 DDA	Mono-phosphosite
@2SVKTPETVVPTALELQPSTSTDRPVTSEPTSQATR.4	0.9846142953244048	RPE1 DDA	Mono-phosphosite
@2SVKTPETVVPTAPELQASASTDQPVTSEPTSR.4	0.9289204550917418	RPE1 DDA	Mono-phosphosite
@2TENVNKLPELSSFGK.2	0.9925312929592757	RPE1 DDA	Mono-phosphosite
@2TGFETLVVTSEDGITK.2	0.9783907561213597	RPE1 DDA	Mono-phosphosite
@2TGSLLTPTRGESEK.2	0.9829392688184042	RPE1 DDA	Mono-phosphosite
@2TLDIVLANK.2	0.9722967581449604	RPE1 DDA	Mono-phosphosite
@2TPDLLR.2	0.05942498328861815	RPE1 DDA	Mono-phosphosite
@2TPEPTLPSAVATEASLDSCPESSVGAVSSLDR.3	0.9752455858691506	RPE1 DDA	Mono-phosphosite
@2TPPYLFPEYPEASK.3	0.9846812220366841	RPE1 DDA	Mono-phosphosite
@2TQLLQAAAAEASLNK.3	0.9249125132666909	RPE1 DDA	Mono-phosphosite
@2TRSVENLPECGITHEQR.3	0.9505960745028798	RPE1 DDA	Mono-phosphosite
@2TSFGVPNANSIK.2	0.9945398009140758	RPE1 DDA	Mono-phosphosite
@2TSFRQGPEESGLGDGTGPK.2	0.9752244286429324	RPE1 DDA	Mono-phosphosite
@2TSPFGIPEEASEMLEAK.3	0.8732848924117912	RPE1 DDA	Mono-phosphosite
@2TSRDRLDDIIVLTK.3	0.9828029393304374	RPE1 DDA	Mono-phosphosite
@2TSSAMSGSHQDLSVIQPIVK.2	0.993093511788393	RPE1 DDA	Mono-phosphosite
@2TSVSSQAAQAASPQVPATTTPK.3	0.9802122022762061	RPE1 DDA	Mono-phosphosite
@2TVLQQQYNR.2	0.9493986799618646	RPE1 DDA	Mono-phosphosite
@2VDEVNYWDK.2	0.9848474020394355	RPE1 DDA	Mono-phosphosite
@2VEDE1DSPGEEPFYTGQGR.2	0.9727866876652578	RPE1 DDA	Mono-phosphosite
@2VEDRFDQQK.2	0.9728414540892918	RPE1 DDA	Mono-phosphosite
@2VEDVRPHHTDANNQSACFEAPDQK.4	0.9899399939865283	RPE1 DDA	Mono-phosphosite
@2VEEPTQPGGTGLSDSR.2	0.997311769503054	RPE1 DDA	Mono-phosphosite
@2VEMTEDDK.2	0.9969294890883239	RPE1 DDA	Mono-phosphosite
@2VIEPLPVTPTRDVATSPISPTENNTTPPDALTR.4	0.9866290647565018	RPE1 DDA	Mono-phosphosite
@2VPAGLTLQSVSPQSLQGK.3	0.9784988010710762	RPE1 DDA	Mono-phosphosite
@2VPGPLK.2	0.9950253260155807	RPE1 DDA	Mono-phosphosite
@2VPGTTLESFR.2	0.9950283950689809	RPE1 DDA	Mono-phosphosite
@2VPNTPLRPNQQSVVNSSFSELFVK.3	0.8934707672845565	RPE1 DDA	Mono-phosphosite
@2VPTWLK.2	0.6593801390951552	RPE1 DDA	Mono-phosphosite
@2VRPIHSSTSSPTISIHEVGHTGVTK.4	0.8283847145682377	RPE1 DDA	Mono-phosphosite
@2VRPTDSNVSPAISIHEIGAVGATK.4	0.9553439369857669	RPE1 DDA	Mono-phosphosite
@2VSENSLVAMDFSGQTGR.2	0.9888539503781572	RPE1 DDA	Mono-phosphosite
@2VSSMSEFESLLDCSPYLAGGDAR.2	0.9841968489011315	RPE1 DDA	Mono-phosphosite
@2VSSSPWLPQDGFDPSDYAEP1DAVVKPR.3	0.8740734036450087	RPE1 DDA	Mono-phosphosite
@2VSSSPWLPQDGFDPSDYAEPMDAVVKPR.3	0.9395754798921367	RPE1 DDA	Mono-phosphosite
@2VSTTGSLQR.2	0.9918680793919463	RPE1 DDA	Mono-phosphosite
@2VVGTPAYLAPEVLR.3	0.9760893078499717	RPE1 DDA	Mono-phosphosite
@2VYTRSVIEPLPVTPTRDVATSPISPTENNTTPPDALTR.5	0.9866378294879401	RPE1 DDA	Mono-phosphosite
@2WHEESPFEK.2	0.9509499055392114	RPE1 DDA	Mono-phosphosite
@2WSSDSTDSVISSESGNTYYR.3	0.9717682757758336	RPE1 DDA	Mono-phosphosite
@2WTVEDLQK.2	0.8573955393299413	RPE1 DDA	Mono-phosphosite
@2YEFEDLLQSSSESSR.3	0.9856150222448851	RPE1 DDA	Mono-phosphosite
@2YNTPLLNPVQEHEAEGAAAGGTSIR.3	0.9188837622698387	RPE1 DDA	Mono-phosphosite
@2YSPYD1LESIRK.3	0.9068749983474943	RPE1 DDA	Mono-phosphosite
@2YVDRH1ESLSQSK.3	0.9062957437985989	RPE1 DDA	Mono-phosphosite
@2YVDRHMESLSQSK.2	0.9095893486048825	RPE1 DDA	Mono-phosphosite
@31QGEGPQLLLSEAVSR.3	0.9808947867866527	RPE1 DDA	Mono-phosphosite
@31QTLLSLVR.2	0.9134679216793836	RPE1 DDA	Mono-phosphosite
@3CNSPQNSTDSVSDIVPDSPFPGALGSDTR.3	0.9472708526222282	RPE1 DDA	Mono-phosphosite
@3EQLSPSHYSEQQQHSPQQIAYSPFNLPHYSPSYPPITR.4	0.8972403076076916	RPE1 DDA	Mono-phosphosite
@3ESRDVDSRPEIQR.3	0.9902974692597775	RPE1 DDA	Mono-phosphosite
@3FCGTPEYLAPEVLEDNDYGR.3	0.9817180917975747	RPE1 DDA	Mono-phosphosite
@3GGTVSDQALLFGDDDAGEGPSSLIR.3	0.9677309269480514	RPE1 DDA	Mono-phosphosite
@3GKPLSPEEQFEQQTVHFTIGPPETSVEAPPVVTAPR.4	0.9949498738985746	RPE1 DDA	Mono-phosphosite
@3GSLKPNPASPLPASPYGGPTPASYTTASTPAGPAFPVQVK.3	0.9856410005055752	RPE1 DDA	Mono-phosphosite
@3GSSSPPGGPPKPGSQLDSMLGSLQSDLNK.3	0.9796531647435229	RPE1 DDA	Mono-phosphosite
@3GTTVPESIHSFIGDGLVKPEALNKK.4	0.964849100159445	RPE1 DDA	Mono-phosphosite
@3GVPPQQGMVPHGLHQGVMSPPQGLMTQQNFMLMK.4	0.9179197635888826	RPE1 DDA	Mono-phosphosite
@3HSSAEEFPLPQEFPSYPEA1DLGSGDDHPR.4	0.7449526517170174	RPE1 DDA	Mono-phosphosite
@3KRSIQFVDWCPTGFK.3	0.9764270610022863	RPE1 DDA	Mono-phosphosite
@3LDPLWK.2	0.9706991440747854	RPE1 DDA	Mono-phosphosite
@3LMMEQR.2	0.9254759793997513	RPE1 DDA	Mono-phosphosite
@3LQKPVLPLYR.2	0.9867510566299122	RPE1 DDA	Mono-phosphosite
@3LSEVDYAPAGPAR.2	0.9815076131082596	RPE1 DDA	Mono-phosphosite
@3NSDSALHTSALSTKPQDPYGGGGQSAWPAPY1GFCDGENNGHGEVASFPGPLK.5	0.555946898137914	RPE1 DDA	Mono-phosphosite
@3PDDFLNSVDEMDTGDTINQSTLPSQQNR.3	0.9988563657165961	RPE1 DDA	Mono-phosphosite
@3PDSPPTPAPLLLDLGIPVGQR.2	0.8785611618760589	RPE1 DDA	Mono-phosphosite
@3PELGIVPPPPIPRPAK.3	0.8805784022093841	RPE1 DDA	Mono-phosphosite
@3PELPEPSVK.2	0.8720471053118026	RPE1 DDA	Mono-phosphosite
@3PGRHGLTTTPQQK.2	0.9189028959677069	RPE1 DDA	Mono-phosphosite
@3PGRPLSSYGMDSRPPMAIFELLDYIVNEPPPK.3	0.9954327173720445	RPE1 DDA	Mono-phosphosite
@3PLTQDPASITDNLLQLPAR.3	0.9893997802052501	RPE1 DDA	Mono-phosphosite
@3PPRDLPTIPGVTSPSSDEPP1EASQSHLR.3	0.9570748529840729	RPE1 DDA	Mono-phosphosite
@3PPRWAEDQNSLLK.2	0.9679054207983405	RPE1 DDA	Mono-phosphosite
@3PSDYDLLIPPLGEDAFDALPPSLPPPPPPAR.4	0.9717497613059767	RPE1 DDA	Mono-phosphosite
@3PSLPAVDTSYINTSLIQDYR.3	0.96961606839827	RPE1 DDA	Mono-phosphosite
@3PSSFRQPFTPTSR.3	0.9166971997383785	RPE1 DDA	Mono-phosphosite
@3PTGPELDTSYK.2	0.9695227186997254	RPE1 DDA	Mono-phosphosite
@3PTHQPPKPGSPGRPACPLSNLLLQSYEER.4	0.9910825759927251	RPE1 DDA	Mono-phosphosite
@3PTPEPAEVETR.2	0.7908008957543394	RPE1 DDA	Mono-phosphosite
@3QTPPVSPAPQPTEER.3	-0.4273547325606931	RPE1 DDA	Mono-phosphosite
@3RGGSPYNQFDIIPGDTLGGHTGPAGDSWLPAK.4	0.984195818901961	RPE1 DDA	Mono-phosphosite
@3RLSEPGTDLVEPSPK.3	0.9678456653144729	RPE1 DDA	Mono-phosphosite
@3RSFGHFPGPEFLDVEK.4	0.9521976414524617	RPE1 DDA	Mono-phosphosite
@3RSPDVISSASTALSQDIPEIASEALSR.3	0.9968216484522677	RPE1 DDA	Mono-phosphosite
@3RSSGASHQPSPTELRPTLTPK.4	0.9268397205830688	RPE1 DDA	Mono-phosphosite
@3SDPSAAVNHVSSTTSLGENYEDDDLVNSDEV1K.3	0.9844980396541408	RPE1 DDA	Mono-phosphosite
@3SLVIVESADNQPETCER.3	0.9990360806633458	RPE1 DDA	Mono-phosphosite
@3SPCQSPTISEGPVPSLPIRPSRAPSR.4	0.9502836438712787	RPE1 DDA	Mono-phosphosite
@3SPDTLR.2	0.8089367336381112	RPE1 DDA	Mono-phosphosite
@3SPKPEYPAEK.2	0.9905434905660642	RPE1 DDA	Mono-phosphosite
@3SPKPEYPAEKPK.3	0.9483636427486876	RPE1 DDA	Mono-phosphosite
@3SQDYDQLPSCSDGSQAPARPPKPR.4	0.9473652457359178	RPE1 DDA	Mono-phosphosite
@3SQLGDSPFYPGK.2	0.9948495684938662	RPE1 DDA	Mono-phosphosite
@3SQSEEEEAPR.2	0.9513305222703171	RPE1 DDA	Mono-phosphosite
@3SS1EISSILQELK.2	0.9846788064007499	RPE1 DDA	Mono-phosphosite
@3SSDSALHTSV1NPSPQDTYPGPTPPSILPSRR.4	0.9682471330951247	RPE1 DDA	Mono-phosphosite
@3SSDSALHTSVMNPSPQDTYPGPTPPSILPSR.3	0.9853199514748645	RPE1 DDA	Mono-phosphosite
@3SSTLDSEGTFNSYRK.2	0.989604077111699	RPE1 DDA	Mono-phosphosite
@3SSVLGMSVESAPAVEEEK.2	0.9759901100647488	RPE1 DDA	Mono-phosphosite
@3TAAHSLVGTPYY1SPER.3	0.9487645283651978	RPE1 DDA	Mono-phosphosite
@3TCSSGSALGPGAGAAQPSASPLEGLLDLSYPR.3	0.971429427427391	RPE1 DDA	Mono-phosphosite
@3TPDQELAPASEPVWERPWSVEEIRR.4	0.9744665117694143	RPE1 DDA	Mono-phosphosite
@3TPPEAAQNGQSPMAALILVADNAGGSHASK.4	0.9274191998774184	RPE1 DDA	Mono-phosphosite
@3TSPPEVSGYSYEK.2	0.9060039870175558	RPE1 DDA	Mono-phosphosite
@3VHPNSPGIPYR.2	0.11701217877453032	RPE1 DDA	Mono-phosphosite
@3VPVSSNDTPPSALQEAAPLTSS1DPLPVFLYPPVQR.4	0.9985717530985352	RPE1 DDA	Mono-phosphosite
@3VQSPNSSVPSPGLAGPVT1TSVHPPIRSPSASSVGSR.4	0.9501703964656871	RPE1 DDA	Mono-phosphosite
@3VTYEDPQAVGGLASALDNRK.3	0.9276549849427925	RPE1 DDA	Mono-phosphosite
@3YSLGSALRPSTSRSLYASSPGGVYATR.3	0.36947790228427463	RPE1 DDA	Mono-phosphosite
@4AALANLDNIFSAGQGGDQGSGFGTTGK.3	0.49439385776124706	RPE1 DDA	Mono-phosphosite
@4AFVNWINK.2	0.7657603392231376	RPE1 DDA	Mono-phosphosite
@4AGSALQYEDVSTAVQNLQK.2	0.8669490116251898	RPE1 DDA	Mono-phosphosite
@4DVPGRR.2	0.9297968192979004	RPE1 DDA	Mono-phosphosite
@4FESDHLGSGSHFSNR.3	0.9776541964115707	RPE1 DDA	Mono-phosphosite
@4G1NPHQTPAQLYTLQPK.3	0.9154504189929298	RPE1 DDA	Mono-phosphosite
@4GRLDRELQR.3	0.8346506741465983	RPE1 DDA	Mono-phosphosite
@4IDQEELNK.2	0.9954612924419074	RPE1 DDA	Mono-phosphosite
@4QEQGGEASPQR.2	0.9528386805796782	RPE1 DDA	Mono-phosphosite
@4QEVWTSSTSPR.2	0.9635094168079943	RPE1 DDA	Mono-phosphosite
@4QQN1SHLEEK.2	0.9899122908213802	RPE1 DDA	Mono-phosphosite
@4QQPFEDFR.2	0.99971664943822	RPE1 DDA	Mono-phosphosite
@4RPRAPIIAVTR.3	0.6238069110065474	RPE1 DDA	Mono-phosphosite
@4SHLIGK.2	0.9731113575295842	RPE1 DDA	Mono-phosphosite
@4STLHTQSAEPPPPPEPARI.3	0.9410668239217874	RPE1 DDA	Mono-phosphosite
@4TEFYHVPTHSDASK.3	0.9775228377303831	RPE1 DDA	Mono-phosphosite
@4VYIWSTYHDLSK.2	0.906119799003837	RPE1 DDA	Mono-phosphosite
@A1APT2PQI.2	0.8009788117403462	RPE1 DDA	Mono-phosphosite
@A1LSSTAVPEKL2VYK.2	0.9868785263560682	RPE1 DDA	Mono-phosphosite
@A1PFLQNRGP3PKPDLLR.3	0.994891314936481	RPE1 DDA	Mono-phosphosite
@A2AGPAPGPVVTAEGLHPSLPSPTGNSTPLGSSK.4	0.8865006670223192	RPE1 DDA	Mono-phosphosite
@A2FNHFDK.2	0.9574489644507039	RPE1 DDA	Mono-phosphosite
@A2GE1ASAQYITAALR.3	0.9894465847162424	RPE1 DDA	Mono-phosphosite
@A2GEMASAQYITAALR.3	0.9702859229543488	RPE1 DDA	Mono-phosphosite
@A2GPPVSELITK.2	0.9782071484405325	RPE1 DDA	Mono-phosphosite
@A2GQAFELILSPR.3	0.9751163427483207	RPE1 DDA	Mono-phosphosite
@A2HTLLPSHR.2	0.9646777484309792	RPE1 DDA	Mono-phosphosite
@A2LADALPLHIAPR.3	0.975965070251903	RPE1 DDA	Mono-phosphosite
@A2LEDAPVDDLTR.2	0.9813128271795319	RPE1 DDA	Mono-phosphosite
@A2LGSLEGEAEAEASSPK.2	0.9706748902059537	RPE1 DDA	Mono-phosphosite
@A2LGTLPLGKPR.3	0.9912882992432657	RPE1 DDA	Mono-phosphosite
@A2LSCGGPGGQDFAR.2	0.9808458001672511	RPE1 DDA	Mono-phosphosite
@A2LSHSSHSSQSSSK.3	0.9435879965472102	RPE1 DDA	Mono-phosphosite
@A2NGCVLVHCLAGISR.3	0.8777127481445917	RPE1 DDA	Mono-phosphosite
@A2PALVAK.2	0.9787246100890661	RPE1 DDA	Mono-phosphosite
@A2PAPGSGHPEGPGAHLDMNSLDRAQAAK.4	0.9301877890140247	RPE1 DDA	Mono-phosphosite
@A2PDQNASTHTPQSSVK.3	0.9875682943929602	RPE1 DDA	Mono-phosphosite
@A2PEARPQIPTK.3	0.590700917340486	RPE1 DDA	Mono-phosphosite
@A2PEPQRENASPAPGTTAEEAMSR.3	0.9636874142118248	RPE1 DDA	Mono-phosphosite
@A2PHATPSTLHFPTSPIIQQPGPYFSHPAIR.5	0.9612998547331696	RPE1 DDA	Mono-phosphosite
@A2PHDVLETIFVRK.3	0.9835955323759724	RPE1 DDA	Mono-phosphosite
@A2PNLIGATGANSLGK.2	0.9952134874219356	RPE1 DDA	Mono-phosphosite
@A2PNVEAPQPHR.2	0.9910440984016978	RPE1 DDA	Mono-phosphosite
@A2PPAESMSVYR.2	0.9974456753704246	RPE1 DDA	Mono-phosphosite
@A2PPLQDSASQTYESMCLEK.3	0.9813504215355473	RPE1 DDA	Mono-phosphosite
@A2PSGQNISYIHSSSESVTPR.3	0.9873910943411427	RPE1 DDA	Mono-phosphosite
@A2PSPQPSSQPLQIHR.3	0.9165843559073106	RPE1 DDA	Mono-phosphosite
@A2PVAAPVFLSYSEPEGSAGPSPEVEEGHEAVEGDLGGMCEER.4	0.9616888703572644	RPE1 DDA	Mono-phosphosite
@A2SDIVSLAGPSAGPGSSEGGCSRR.3	0.9433627928019488	RPE1 DDA	Mono-phosphosite
@A2SPPPQPQPPPPPAR.3	0.918669061057773	RPE1 DDA	Mono-phosphosite
@A2SPSPLTIGTPESQR.3	0.9942106759549247	RPE1 DDA	Mono-phosphosite
@A2SSS1KIPLNKFPGFAK.3	0.9860126020355053	RPE1 DDA	Mono-phosphosite
@A2VSLIR.2	0.9962765105592964	RPE1 DDA	Mono-phosphosite
@A2VSP1DEPVPDSESPIEK.2	0.9777155588812396	RPE1 DDA	Mono-phosphosite
@A2VSQTSPQSASSPR.2	0.9763671655807589	RPE1 DDA	Mono-phosphosite
@A2WESLDEEWR.2	0.9400753619472837	RPE1 DDA	Mono-phosphosite
@A3CDSDFAVETLELETQGEEVK.2	0.8969700153996361	RPE1 DDA	Mono-phosphosite
@A3LSSTSGLDLMSESGEGEISPQR.2	0.9058434845999465	RPE1 DDA	Mono-phosphosite
@A3SNVFAMFDQSQIQEFK.2	0.7014621986355496	RPE1 DDA	Mono-phosphosite
@A3SSSDNSETFVGNSSSNHSALHSLVSSLK.3	0.9234881794835251	RPE1 DDA	Mono-phosphosite
@A3TPSLPSVDNEFK.3	0.7705623197202347	RPE1 DDA	Mono-phosphosite
@A4DHLFK.2	0.8264584301607951	RPE1 DDA	Mono-phosphosite
@A4TNFDAERDALNIETAIK.3	0.8686820465894091	RPE1 DDA	Mono-phosphosite
@AA2AFFTYVSLSQEGR.2	0.9661366644961391	RPE1 DDA	Mono-phosphosite
@AA2DGQYENQSPEATSPR.2	0.9808793775352984	RPE1 DDA	Mono-phosphosite
@AA2DTERDGLAPEK.3	0.9800362601443602	RPE1 DDA	Mono-phosphosite
@AA2ESTEQEEGDAPQEDFIQYIAR.3	0.9844523447590365	RPE1 DDA	Mono-phosphosite
@AA2FQNLHSLLSSK.3	0.9044385429391265	RPE1 DDA	Mono-phosphosite
@AA2GFNA1EDAQTLRK.3	0.933813315355	RPE1 DDA	Mono-phosphosite
@AA2GNEALG1EGPLGQTK.2	0.9527251784788633	RPE1 DDA	Mono-phosphosite
@AA2LNYLNQPSAAPLQVSR.3	0.979440009966158	RPE1 DDA	Mono-phosphosite
@AA2PHQVTPQADEK.2	0.9542522591642177	RPE1 DDA	Mono-phosphosite
@AA2PPASASDLIEQQQK.3	0.92660236873224	RPE1 DDA	Mono-phosphosite
@AA2PPSYTLDLGESQLAPPPSK.2	0.9969529142448427	RPE1 DDA	Mono-phosphosite
@AA2PQDLAGGYTSSLACHR.2	0.9732950252602313	RPE1 DDA	Mono-phosphosite
@AA2QGSDSPLLPAQR.2	0.9989653625422431	RPE1 DDA	Mono-phosphosite
@AA2SPDGFFWTQGSPK.2	0.9080752354964017	RPE1 DDA	Mono-phosphosite
@AA2SSSPGSPVASSPSR.2	0.9629669622791827	RPE1 DDA	Mono-phosphosite
@AA2TAPSSTSTPAASSAGLIYIDPSNLR.3	0.9848988930172494	RPE1 DDA	Mono-phosphosite
@AA3EEENSHGQANGLLNAPSLGSPIR.3	0.9941903952161903	RPE1 DDA	Mono-phosphosite
@AAA2SPVTTLTQT1HDLAGLGSETPK.3	0.7152101528748617	RPE1 DDA	Mono-phosphosite
@AAAAAAAAT1ALAAPS2PTPESPTMLTK.3	0.9630654827844257	RPE1 DDA	Mono-phosphosite
@AAAAGSAPSQAGPGSAPSSAASGAS2PAPASGPAPSAVSSSSPTPPVR.4	0.9501554838744788	RPE1 DDA	Mono-phosphosite
@AAAAPAATTATPPPEGAPPQPGVHNLPVPTLFG3VKQTPK.4	-0.11857102869176687	RPE1 DDA	Mono-phosphosite
@AAAGVGG2LR.2	0.9927212226761806	RPE1 DDA	Mono-phosphosite
@AAAPAPVSEAVCR3SMCSIQSAPPEPATLK.3	0.9705603744444712	RPE1 DDA	Mono-phosphosite
@AAAYLSEA1KLTQ2EQAHLSLELQRDSHMK.4	-0.22054471853496735	RPE1 DDA	Mono-phosphosite
@AADEDWD2ELEDDLLGEDLLSGKK.3	0.9863648361528169	RPE1 DDA	Mono-phosphosite
@AADEEAFEDN2EEYIRR.3	0.9169927287377604	RPE1 DDA	Mono-phosphosite
@AADRLPNLSSP2AEGPPGPPSGPAPR.3	0.9558390357808958	RPE1 DDA	Mono-phosphosite
@AADRLPNLSSP2AEGPPGPPSGPAPR.4	0.9515200190746047	RPE1 DDA	Mono-phosphosite
@AAEAGGAEEQ4GFLTTPTK.2	0.9924196471987252	RPE1 DDA	Mono-phosphosite
@AAEDDSASPPGAA2DAEPGDEERPGLQVDCVVCGDK.4	0.990034371124309	RPE1 DDA	Mono-phosphosite
@AAG1S2PGAQSHPEELPRGASTPSEK.3	0.9444253064715162	RPE1 DDA	Mono-phosphosite
@AAGAGG2GSESDHTAPSGVGSSWR.3	0.9896597475032232	RPE1 DDA	Mono-phosphosite
@AAGMS2PGAQSHPEELPR.2	0.9829631969048634	RPE1 DDA	Mono-phosphosite
@AAGP2LSHTSGGTQSK.3	0.9016257221612819	RPE1 DDA	Mono-phosphosite
@AAGSP2PLPAPDPAPK.2	0.9567813547197614	RPE1 DDA	Mono-phosphosite
@AAHTEDINACTLTT2PRLPVF.2	0.9884667669126187	RPE1 DDA	Mono-phosphosite
@AAHVPEN2DTEQDVLTVKPVRK.5	0.9614363024575756	RPE1 DDA	Mono-phosphosite
@AAIPPPVYEEQDRPR2PTGPSNSFLANMGGTVAHK.3	0.551331435743905	RPE1 DDA	Mono-phosphosite
@AAL2LPAK.2	0.990373884478583	RPE1 DDA	Mono-phosphosite
@AALAPAKE2PRK.3	0.9670105596636063	RPE1 DDA	Mono-phosphosite
@AALH2PVSEGAPVIPPSSGLPLPTPDAR.3	0.9708383364606978	RPE1 DDA	Mono-phosphosite
@AALRGSAFDPLSQSRGPA2PLEAK.4	0.9151782986649856	RPE1 DDA	Mono-phosphosite
@AALRR2WSSTPTAGGIEGSVK.3	0.9443071881687287	RPE1 DDA	Mono-phosphosite
@AAN2LEAFIFETQDK.2	0.9493269306985297	RPE1 DDA	Mono-phosphosite
@AAN2LEAFIFETQDK.3	0.9732799563782686	RPE1 DDA	Mono-phosphosite
@AANQVEETLHTHLPQ3PETNFRDSSYPFANK.4	0.9824741184347083	RPE1 DDA	Mono-phosphosite
@AAPEASSPPA2PLQHLLPGK.2	0.9923344805058183	RPE1 DDA	Mono-phosphosite
@AAPPPPPPPPPLE2SPR.2	0.8511057709136154	RPE1 DDA	Mono-phosphosite
@AAPRPAPVAQPPAAAPPSAVG2SAAAPR.3	0.953706332241137	RPE1 DDA	Mono-phosphosite
@AAQSPFSIPNSSSGPYG2QDSVHSSPEDGGGGRDRPVGGSPGGPR.4	0.9020133524699288	RPE1 DDA	Mono-phosphosite
@AAQSPFSIPNSSSGPYGSQDSVHS2PEDGGGGRDRPVGGSPGGPR.4	0.2774390887215253	RPE1 DDA	Mono-phosphosite
@AARF2CDIEQLK.2	0.9227427257618903	RPE1 DDA	Mono-phosphosite
@AARPS2FQSR.2	0.9944074653448763	RPE1 DDA	Mono-phosphosite
@AAS2DQLRDNSPPPAFKPEPPK.4	0.9599973174470282	RPE1 DDA	Mono-phosphosite
@AASALLLR2PRLPAR.3	0.992945558155483	RPE1 DDA	Mono-phosphosite
@AASDGQYENQSPEAT2PRSPGVR.3	0.9877402219605378	RPE1 DDA	Mono-phosphosite
@AASDPLL2SVSPAVSK.2	0.6329200855448212	RPE1 DDA	Mono-phosphosite
@AASP2ELTCPPGWEWEDDAWSYDINR.3	0.8342421077702731	RPE1 DDA	Mono-phosphosite
@AASPVLQEDIDIEGVQ2EGQDNGAEDSGDTEDELRR.4	0.9056032971689061	RPE1 DDA	Mono-phosphosite
@AASPYSQRPA2PTAIRR.3	0.9251470634045307	RPE1 DDA	Mono-phosphosite
@AASSDQLRDN2PPPAFKPEPPK.4	0.9452137125330238	RPE1 DDA	Mono-phosphosite
@AASSELPADISKPWIPSSPAPSSENGGPA2PGLPAEASGSGPGSPHLHPPDK.5	0.9796899106196051	RPE1 DDA	Mono-phosphosite
@AASSLNL2NGETESVK.2	0.9805519749754319	RPE1 DDA	Mono-phosphosite
@AATAARPPAPPPAPQPP2PTPSPPRPTLAR.3	0.9253193558365311	RPE1 DDA	Mono-phosphosite
@AATDGADTPFGR2ESAPTLHPYSPLSPK.4	0.9932534052620441	RPE1 DDA	Mono-phosphosite
@AATEALGEK2PDSATVSGYDI1K.2	0.8467679335941218	RPE1 DDA	Mono-phosphosite
@AATEALGEKSPD2ATVSGYDI1K.4	0.957819955518166	RPE1 DDA	Mono-phosphosite
@AATESVPCSP2PLAGEIR.2	0.9756083500779382	RPE1 DDA	Mono-phosphosite
@AATSEEPTGFSVDSNLLGSL2PK.2	0.9300520583537235	RPE1 DDA	Mono-phosphosite
@AAVATFLQ2VQVPEFTPK.2	0.9952380629349484	RPE1 DDA	Mono-phosphosite
@ACGERL2LGLSR.2	0.9041397744056187	RPE1 DDA	Mono-phosphosite
@ACLVDEDSHS2AGTLPGPGASLPSSSGPGLTSPPYTATPIDHDYVK.4	0.962189887912127	RPE1 DDA	Mono-phosphosite
@ACPGSEGEEQPAHPNPPPSPAAPFAPSASPSAPQ2PSYQIQQL1NR.4	0.9462178814501394	RPE1 DDA	Mono-phosphosite
@ACQ2IYPLHDVFVRK.3	0.9664506871963268	RPE1 DDA	Mono-phosphosite
@ACSPSNIPAVIITD1GTQEDGALEETQG2PR.3	0.9643513064522278	RPE1 DDA	Mono-phosphosite
@ACTLTVFPPEENPG2PSR.2	0.9908722767125662	RPE1 DDA	Mono-phosphosite
@ACTLTVFPPEENPG2PSRESPLSAPSDHS.4	0.8828358149929709	RPE1 DDA	Mono-phosphosite
@AD2DSEDKGEESKPK.3	0.9275337756773894	RPE1 DDA	Mono-phosphosite
@AD2HEGEVAEGK.2	0.9554067090834626	RPE1 DDA	Mono-phosphosite
@ADAASSLTVDV3PPTAK.3	0.9908487419589995	RPE1 DDA	Mono-phosphosite
@ADAEIAS2LPAAQR.2	0.9933757752994262	RPE1 DDA	Mono-phosphosite
@ADAPDAGAQ2DSELPSYHQNDVSLDR.4	0.998017680254049	RPE1 DDA	Mono-phosphosite
@ADDADEFG4SR.2	0.9347791965327905	RPE1 DDA	Mono-phosphosite
@ADFSAVG3IGR.2	0.9864980819134939	RPE1 DDA	Mono-phosphosite
@ADFSAVG3IGRR.2	0.9939324088645933	RPE1 DDA	Mono-phosphosite
@ADGATSDDLDLHDDRL2YLSAPGSEYS1YSTDSR.3	0.9310135400362204	RPE1 DDA	Mono-phosphosite
@ADGGPEAGELPSIGEATAALALAGRRP2R.3	0.9882056023828469	RPE1 DDA	Mono-phosphosite
@ADGGTGD2SPSPGSSLPSPLSDPR.3	0.9810278929085204	RPE1 DDA	Mono-phosphosite
@ADGGTGDS2PSPGSSLPSPLSDPR.3	0.9906418012825848	RPE1 DDA	Mono-phosphosite
@ADGYEPPVQE2V.2	0.9901383972066143	RPE1 DDA	Mono-phosphosite
@ADIDVSGPKVDID3PDIDIHGPEGK.3	0.966649630753241	RPE1 DDA	Mono-phosphosite
@ADPGEDDLGGTVDIVE2EPENDHGVELLDQNSSIRVPR.3	0.9264717579432546	RPE1 DDA	Mono-phosphosite
@ADPSLLGFSVNA2SER.2	0.9774821925228706	RPE1 DDA	Mono-phosphosite
@ADRDESSP4AAMLAAQDVAQR.3	0.9306899636540162	RPE1 DDA	Mono-phosphosite
@ADREVQAEQPS2SSPR.3	0.8608720026347939	RPE1 DDA	Mono-phosphosite
@ADSGSSLQPLPHHPFNFR2PPPTLSDPILR.4	0.9849587343511405	RPE1 DDA	Mono-phosphosite
@ADSHEGEVAEGKLP2PPGPQELLDSPPALYAEPLDSLR.3	0.9462785697107299	RPE1 DDA	Mono-phosphosite
@ADSHEGEVAEGKLPSPPGPQELLDSPPAL4AEPLDSLR.4	0.9675414007071882	RPE1 DDA	Mono-phosphosite
@ADT2SQGALVFLSK.2	0.9651520196957001	RPE1 DDA	Mono-phosphosite
@ADVGRL2PEVK.3	0.9425571153228309	RPE1 DDA	Mono-phosphosite
@ADVQLFMDDD2YSHHSGLEYADPEK.4	0.9947155033563984	RPE1 DDA	Mono-phosphosite
@ADVTLSALNDSDAN2DVVDIEGLGETPPAK.3	0.9925589144757518	RPE1 DDA	Mono-phosphosite
@ADYIP2HRHSAIIVPSYRPTPDYETV1R.5	0.9665277221358152	RPE1 DDA	Mono-phosphosite
@ADYIPSHRH2AIIVPSYRPTPDYETV1R.3	0.9548003713813661	RPE1 DDA	Mono-phosphosite
@ADYIPSHRH2AIIVPSYRPTPDYETV1R.4	0.9945200307885316	RPE1 DDA	Mono-phosphosite
@AE2GDSLGSEDRDLLYSIDAYR.3	0.7323076435888808	RPE1 DDA	Mono-phosphosite
@AE2ISSLYGK.2	0.9890068668501274	RPE1 DDA	Mono-phosphosite
@AE2LPLSSNLQSK.2	0.9715577884737086	RPE1 DDA	Mono-phosphosite
@AE2PEEVACR.2	0.9524402072698879	RPE1 DDA	Mono-phosphosite
@AE2PTPG1AQG1EPGAGQEGA1FVHAR.3	0.9721813975773164	RPE1 DDA	Mono-phosphosite
@AE2PTPGMAQG1EPGAGQEGAMFVHAR.3	0.9632474878758891	RPE1 DDA	Mono-phosphosite
@AE2PTPGMAQGMEPGAGQEGAMFVHAR.3	0.9746960866690644	RPE1 DDA	Mono-phosphosite
@AE3ASQSQRSPISDNSGCDAPGNSNPSLSVPSSAESEK.4	0.989039929070497	RPE1 DDA	Mono-phosphosite
@AEA3TRSRESSPSHGLLK.3	0.6243996767484433	RPE1 DDA	Mono-phosphosite
@AEAPLP2PK.1	0.9760924438739842	RPE1 DDA	Mono-phosphosite
@AECNIHTSP2PGIQVR.3	0.9448953192591215	RPE1 DDA	Mono-phosphosite
@AEDEALL2EEDDPIDRRPWTQQHLEAADIR.4	0.3236828791305313	RPE1 DDA	Mono-phosphosite
@AEDGATPSP2NETPK.2	0.9103431701366381	RPE1 DDA	Mono-phosphosite
@AEDGSVID4ELIDQDAR.2	0.9443140850781182	RPE1 DDA	Mono-phosphosite
@AEDMYSAQSHQAA3PPKDGK.3	0.9862083816033651	RPE1 DDA	Mono-phosphosite
@AEEEDLAAVPFLA2DNEEEEDEK.3	0.9518878914357252	RPE1 DDA	Mono-phosphosite
@AEENTDQA2PQEDYAGFER.3	0.9906720859612004	RPE1 DDA	Mono-phosphosite
@AEGEAEEESDFDVFP2SPR.2	0.9676783263268867	RPE1 DDA	Mono-phosphosite
@AEGLEEAD3GASGCHSHPEEQPTSISPSRHGALAELCPPGGSHR.5	0.9855313278508484	RPE1 DDA	Mono-phosphosite
@AEGPLDSPSEGH2YQNSGLDHFQNSNIDQSFWETFGSAEPTK.4	0.9912037848748653	RPE1 DDA	Mono-phosphosite
@AEGSDVANAVLDGADCIML2GETAK.3	0.9925296693374008	RPE1 DDA	Mono-phosphosite
@AEGSSTASSG2QLAEGK.2	0.9909142776989404	RPE1 DDA	Mono-phosphosite
@AEII2LCK.2	0.9835022745723231	RPE1 DDA	Mono-phosphosite
@AELAH2PLPAK.2	0.9809046397901612	RPE1 DDA	Mono-phosphosite
@AELDQLLSGFGLEDPGS2LK.3	0.9884474150942777	RPE1 DDA	Mono-phosphosite
@AELEEMEEVHP2DEEEEDATK.2	0.9691575754842926	RPE1 DDA	Mono-phosphosite
@AELGAGAPPAVVAR3PPEPRPSPEGDPSPPPPP1SALVPDTPPDTPPA1K.4	0.9666833862465122	RPE1 DDA	Mono-phosphosite
@AEP1PSA2SAPPASSLYSSPVNSSAPLAEDIDPELAR.3	0.980380230446567	RPE1 DDA	Mono-phosphosite
@AEP1PSASSAPPASSL4SSPVNSSAPLAEDIDPELAR.4	0.9885071949809496	RPE1 DDA	Mono-phosphosite
@AEPAAPPAAP2TPAPPPAVPK.3	0.9839524108036696	RPE1 DDA	Mono-phosphosite
@AEPIWELPTRAPRL2IGDLDFSDLGEDEDQDMLNVESVEAGK.4	0.979080725034277	RPE1 DDA	Mono-phosphosite
@AEPMPSASSAPPA2SLYSSPVNSSAPLAEDIDPELAR.4	0.987771866594501	RPE1 DDA	Mono-phosphosite
@AEPMPSASSAPPASSL4SSPVNSSAPLAEDIDPELAR.3	0.9863487082585256	RPE1 DDA	Mono-phosphosite
@AEPMPSASSAPPASSLY2SPVNSSAPLAEDIDPELAR.3	0.9884764525230629	RPE1 DDA	Mono-phosphosite
@AEQDASIPPGTHEALLQTALSPPPPP3RPVSPPQK.5	0.9444556995871211	RPE1 DDA	Mono-phosphosite
@AEQEEEFISN3LFKK.3	0.9665246351005023	RPE1 DDA	Mono-phosphosite
@AESCG2FDETESEESSK.2	0.9797456770986066	RPE1 DDA	Mono-phosphosite
@AESSAGDGPVPYSQG2SSLIMPRPNSVAATSSTK.3	0.8320063827358203	RPE1 DDA	Mono-phosphosite
@AESSSGGGTVPSSAGILEQGPSPGDG2PPKPK.3	0.9959517372636241	RPE1 DDA	Mono-phosphosite
@AEVE1KPD2SPSEVPEGVSETEGALQISAAPEPTTVPGR.4	0.992327749244823	RPE1 DDA	Mono-phosphosite
@AEVPGA3GGDSPHLQPAEPPGEPR.3	0.950792246408501	RPE1 DDA	Mono-phosphosite
@AEVTAPDGEV2LPSMEVDVQAQK.3	0.8791369987611559	RPE1 DDA	Mono-phosphosite
@AF21DEPVAAK.2	0.9220886550063561	RPE1 DDA	Mono-phosphosite
@AF2IDIIR.2	0.9980033620437744	RPE1 DDA	Mono-phosphosite
@AF2SRSYTSGPGSR.2	0.1445275775314661	RPE1 DDA	Mono-phosphosite
@AFAGPL2PAK.2	0.9798426550206605	RPE1 DDA	Mono-phosphosite
@AFDGAGS2LGR.2	0.9870888095075707	RPE1 DDA	Mono-phosphosite
@AFEVMDEFDGR2FR.2	0.8861052146903894	RPE1 DDA	Mono-phosphosite
@AFEVMDEFDGR2FR.3	0.873395833469887	RPE1 DDA	Mono-phosphosite
@AFG1Q2IFGPHR.3	0.9872507998602341	RPE1 DDA	Mono-phosphosite
@AFGPGLQGGSAG2PAR.2	0.9866119895894965	RPE1 DDA	Mono-phosphosite
@AFGPGLQGGSAG2PARFTIDTK.2	0.9253414902392956	RPE1 DDA	Mono-phosphosite
@AFHPQTGLPLLS2PVPQRK.3	0.9468987600446446	RPE1 DDA	Mono-phosphosite
@AFKG2GHWLPAAGLAGNR.3	0.9868769823965264	RPE1 DDA	Mono-phosphosite
@AFMESS2LQK.2	0.9274186315900557	RPE1 DDA	Mono-phosphosite
@AFMG3PVQK.2	0.9309257378052118	RPE1 DDA	Mono-phosphosite
@AFMPSILQNET4GALLSGSPPPAQPAAPSTTSAPPLPPR.4	0.971610541287077	RPE1 DDA	Mono-phosphosite
@AFNQES2LRK.2	0.7722434239417297	RPE1 DDA	Mono-phosphosite
@AFPQLGGRPGPEGEGSLE2QPPPLQTQACPESSCLREGEK.4	0.8398601844961368	RPE1 DDA	Mono-phosphosite
@AFR2STIQDQQLFDRK.3	0.9766336324318504	RPE1 DDA	Mono-phosphosite
@AFRS2TIQDQQLFDRK.3	0.9872978728657845	RPE1 DDA	Mono-phosphosite
@AFSSR2YTSGPGSR.3	0.98924620729688	RPE1 DDA	Mono-phosphosite
@AFSSR2YTSGPGSRISSSSFSR.3	0.8740487660995061	RPE1 DDA	Mono-phosphosite
@AFTGREFDELNP2AQR.2	0.9625909310066028	RPE1 DDA	Mono-phosphosite
@AFVED2EDEDGAGEGGSSLLQKR.3	0.8658027737900496	RPE1 DDA	Mono-phosphosite
@AG1SSNQSISSPVLDAVPR3PSRER.4	0.9473933519144155	RPE1 DDA	Mono-phosphosite
@AG1SYYNSPGLHVQH1G3SHGITRPSPR.5	0.3231814806970192	RPE1 DDA	Mono-phosphosite
@AG1VPSR2CPSITHGPR.3	0.9654818370658179	RPE1 DDA	Mono-phosphosite
@AG2AHVWRPGSR.2	0.9473272194940696	RPE1 DDA	Mono-phosphosite
@AG2LKDPEIAELFFKEDPEK.3	0.9771040769267381	RPE1 DDA	Mono-phosphosite
@AG2LQLSS1SAGNSSLRR.3	0.9281815032431042	RPE1 DDA	Mono-phosphosite
@AG2MEVLSETSSSRPGGYR.3	0.9799481196978806	RPE1 DDA	Mono-phosphosite
@AG2PGEEQAHSCSTLSLLSEK.3	0.9372697001738698	RPE1 DDA	Mono-phosphosite
@AG3EDEEEEEEGRR.3	0.926767160376603	RPE1 DDA	Mono-phosphosite
@AG3GVDNVDLEAATR.2	0.9696084182154823	RPE1 DDA	Mono-phosphosite
@AG3PSGSSADEDTFSSSSAPIVFK.3	0.9785210535268754	RPE1 DDA	Mono-phosphosite
@AGAG1ITQHSSNA2PINR.3	0.9787132262823562	RPE1 DDA	Mono-phosphosite
@AGAGMITQHSSNA2PINR.3	0.9819212138840658	RPE1 DDA	Mono-phosphosite
@AGAPGAL2PSYDGGLHGLQSK.2	0.9667039645694726	RPE1 DDA	Mono-phosphosite
@AGAPHALAPHPDRF2HDR.5	0.9858188086681793	RPE1 DDA	Mono-phosphosite
@AGAVNNQSRPQ2HSSGEFSLLHDHEAWSSSGSSPIQYLK.4	0.9555413158376398	RPE1 DDA	Mono-phosphosite
@AGAVPS2PSTPAPPSAK.2	0.9497961675392289	RPE1 DDA	Mono-phosphosite
@AGDEMDLEGISMDAPGYM2DGDVLSK.3	0.976184582555345	RPE1 DDA	Mono-phosphosite
@AGDQLGSSSQA2PGLLSFSVASASRPGRR.4	0.8456702014123724	RPE1 DDA	Mono-phosphosite
@AGEPDGESLDEQPSSSSSKRSLL2R.3	0.7500763676152041	RPE1 DDA	Mono-phosphosite
@AGEPN2PDAEEANSPDVTAGCDPAGVHPPR.5	0.9625739685771251	RPE1 DDA	Mono-phosphosite
@AGG2PAPGPETPAISPSK.2	0.9407729324610652	RPE1 DDA	Mono-phosphosite
@AGGLGAEETPPTSVSESLPTLSDSDPVPLAPGAAD2DEDTEGFGVPR.4	0.9315268163462121	RPE1 DDA	Mono-phosphosite
@AGGPATPLSP3RLSR.3	0.9966892629203117	RPE1 DDA	Mono-phosphosite
@AGGSAALSP2K.2	0.6308694662197396	RPE1 DDA	Mono-phosphosite
@AGGSPAPGPETPAI2PSK.2	0.9453156972439789	RPE1 DDA	Mono-phosphosite
@AGGV1V1PEGADTVSRP2PDYP1LPTIPLSAFSDPK.4	0.9879660819250672	RPE1 DDA	Mono-phosphosite
@AGHVLSS2AGNSAPNSPMAMLHIGSNPER.3	0.9808901689433706	RPE1 DDA	Mono-phosphosite
@AGIHT2GSLSSR.2	0.956255127307766	RPE1 DDA	Mono-phosphosite
@AGKPVICATQ1LE21IK.3	0.8685536686872766	RPE1 DDA	Mono-phosphosite
@AGLSEEDD2LVDVYYR.2	0.9770809192623335	RPE1 DDA	Mono-phosphosite
@AGMSYYNSPGLHVQHMGTSHGITRP2PR.5	0.7402484304969188	RPE1 DDA	Mono-phosphosite
@AGN2DSEEDDANGRVELILEPK.3	0.9149647872684382	RPE1 DDA	Mono-phosphosite
@AGNGLL13PCYTANFVAPEVLK.3	0.9879974759185526	RPE1 DDA	Mono-phosphosite
@AGPCSLSQGNL2PNWPR.3	0.9547838355049141	RPE1 DDA	Mono-phosphosite
@AGPDAVTLQAVTHDNEWEML2PQPVQK.3	0.9887392393513794	RPE1 DDA	Mono-phosphosite
@AGPPAPAPPAPIPPPAPSQS2PPEQPQS1E1R.4	0.9484550471355997	RPE1 DDA	Mono-phosphosite
@AGPTLTDENGDDLGLPP2PGDTSYYQDQVDDFHEAR.3	0.9548933831823525	RPE1 DDA	Mono-phosphosite
@AGPTLTDENGDDLGLPP2PGDTSYYQDQVDDFHEAR.4	0.6219637249983183	RPE1 DDA	Mono-phosphosite
@AGQ2VIGLQ1GTNK.3	0.7518898205001199	RPE1 DDA	Mono-phosphosite
@AGQDMGLEHGFEKPLDSAM2AEEDTDVR.4	0.96681047564597	RPE1 DDA	Mono-phosphosite
@AGQGHDVLRAD2HEGEVAEGKLPSPPGPQELLDSPPALYAEPLDSLR.4	0.9376133643250739	RPE1 DDA	Mono-phosphosite
@AGQGHDVLRAD2HEGEVAEGKLPSPPGPQELLDSPPALYAEPLDSLR.5	0.9763451434838588	RPE1 DDA	Mono-phosphosite
@AGRHEYALPLAPPEPEYA3PIVER.3	0.9592520923873025	RPE1 DDA	Mono-phosphosite
@AGS2TPGDAPPAVAEVQGR.3	0.9653342450978128	RPE1 DDA	Mono-phosphosite
@AGSCCL2PGGR.2	0.9896538561454749	RPE1 DDA	Mono-phosphosite
@AGSCCL2PGGRAELEGRDK.3	0.9870246774445353	RPE1 DDA	Mono-phosphosite
@AGSI2PGSPPYPQSRK.3	0.9291133258195782	RPE1 DDA	Mono-phosphosite
@AGSISTLDSLDFARY2DDGNRETDEK.4	0.9298891899422013	RPE1 DDA	Mono-phosphosite
@AGSLQLSSMSAGN2SLRR.3	0.9824791133050153	RPE1 DDA	Mono-phosphosite
@AGSLQLSSMSAGNS2LRR.3	0.984647431652974	RPE1 DDA	Mono-phosphosite
@AGSPLCNSNLQD2EEDIEPSYSLFR.3	0.9969592968287098	RPE1 DDA	Mono-phosphosite
@AGSPLCNSNLQD2EEDIEPSYSLFREDTSLPSLSK.3	0.9941433349752371	RPE1 DDA	Mono-phosphosite
@AGSR2DVTHHAVTSQLPQVPAGAGSRPIGEQEEEEYETK.4	0.7986552817335513	RPE1 DDA	Mono-phosphosite
@AGSSSLTQVTDLAPSLHDLDNIFDN2DDDELGAVSPALR.3	0.9824187282390386	RPE1 DDA	Mono-phosphosite
@AGTFQAFEQFGQQLLAHGHYA2PEIK.4	0.7588140215088914	RPE1 DDA	Mono-phosphosite
@AGTLSITEFAD1L2GNAGGFRSR.3	0.9784260242572688	RPE1 DDA	Mono-phosphosite
@AGTV2PGKEDPVSSR.2	0.9871542465056414	RPE1 DDA	Mono-phosphosite
@AGVESSPAADTTEL2PCRSPSTPR.3	0.9834536327303117	RPE1 DDA	Mono-phosphosite
@AGVFPSN4VR.2	0.9697277668081483	RPE1 DDA	Mono-phosphosite
@AGVLEELGPWGD2LEETGAATGSR.2	0.9647667973988545	RPE1 DDA	Mono-phosphosite
@AGVLGGPA3PASGPGPASAEPAVTEPGLGPDPK.3	0.9751151488624461	RPE1 DDA	Mono-phosphosite
@AGVLGGPA3PASGPGPASAEPAVTEPGLGPDPK.4	0.9791297358502113	RPE1 DDA	Mono-phosphosite
@AGVVNGTGAPGQ2PGAGR.2	0.992415588298486	RPE1 DDA	Mono-phosphosite
@AH2IQI1K.2	0.9384376572445616	RPE1 DDA	Mono-phosphosite
@AH2LLFENSDSFSEDSSTLGR.3	0.9921380151881583	RPE1 DDA	Mono-phosphosite
@AH2PALGVHSFSGVQR.3	0.9675967063213988	RPE1 DDA	Mono-phosphosite
@AH3FSHPPSSTK.2	0.9834492222851114	RPE1 DDA	Mono-phosphosite
@AH3PTPGIY1GR.2	0.9868090870604251	RPE1 DDA	Mono-phosphosite
@AHASGALDEGTGQVYPTE2TGFSDNPRLPSPGLHGQR.5	0.14695589712560722	RPE1 DDA	Mono-phosphosite
@AHFPLGANPFLERPQ2FISPQSCDAQGQR.3	0.9838943628548082	RPE1 DDA	Mono-phosphosite
@AHGLSLIP2TGLCSPDLVNR.2	0.9170779972985058	RPE1 DDA	Mono-phosphosite
@AHGLSLIPSTGLC2PDLVNR.2	0.9652840895764951	RPE1 DDA	Mono-phosphosite
@AHGSEPPSVPGLPDQ2SPVPR.3	0.7722035032508736	RPE1 DDA	Mono-phosphosite
@AHLPLGQSN2CGSVLPPSLAA1AK.4	0.9822190865685902	RPE1 DDA	Mono-phosphosite
@AHLTVGQAAAGG2GNLLTER.2	0.9824353936135244	RPE1 DDA	Mono-phosphosite
@AHPPR2PPPRPQR.4	0.978755281549923	RPE1 DDA	Mono-phosphosite
@AHQGTGAGI2PVILNSGEGK.2	0.9697614033356838	RPE1 DDA	Mono-phosphosite
@AHSLTTAGSPNLAAGTSSPIRPV2SPVLSSSNK.4	0.9330723514387912	RPE1 DDA	Mono-phosphosite
@AHSPMIAVGSDDS2PNAMAK.3	0.984947136234638	RPE1 DDA	Mono-phosphosite
@AHT2PAPAPRPTPRPVP1K.3	0.9171861397055521	RPE1 DDA	Mono-phosphosite
@AHTFSAQ2GYRVPGPQPGHK.3	0.7290175240288251	RPE1 DDA	Mono-phosphosite
@AHYDLRHTFSGVASVE2SSGEAFHVGK.5	0.9066930211109661	RPE1 DDA	Mono-phosphosite
@AHYSH31P1RSPSK.2	0.8553259268768179	RPE1 DDA	Mono-phosphosite
@AHYSH3MPMRSPSK.3	0.5490999218417532	RPE1 DDA	Mono-phosphosite
@AI2PSIK.2	0.9973886432169883	RPE1 DDA	Mono-phosphosite
@AIEQADLLQEEDESPR2VLEEMGLA.3	0.8690225696008351	RPE1 DDA	Mono-phosphosite
@AIFDGASTPTHHLSLHSDDSS3K.3	0.6140967371655468	RPE1 DDA	Mono-phosphosite
@AIGRLS2MAMISGLSGRK.3	0.9741385708561224	RPE1 DDA	Mono-phosphosite
@AILDAEPGPRPALQP2PSIRLPLDAPLPGSK.4	0.9974003248814175	RPE1 DDA	Mono-phosphosite
@AIPELDAYEAEGLALDDEDVEELTA2QR.3	0.9630024049988941	RPE1 DDA	Mono-phosphosite
@AIPELDAYEAEGLALDDEDVEELTA2QREAAER.4	0.975647310064381	RPE1 DDA	Mono-phosphosite
@AIPPERH2PHHLK.3	0.9573317159667248	RPE1 DDA	Mono-phosphosite
@AIPVAQDLNAPSDWD2R.2	0.9813138194641857	RPE1 DDA	Mono-phosphosite
@AIRI2PR.2	0.982952104011672	RPE1 DDA	Mono-phosphosite
@AIRLELQGPRG2PNAR.3	0.9552500555544974	RPE1 DDA	Mono-phosphosite
@AITGA2LADI1AK.2	0.9061695806399503	RPE1 DDA	Mono-phosphosite
@AITGA2LADIMAK.2	0.9655770976338335	RPE1 DDA	Mono-phosphosite
@AIVAIENPADV2VISSRNTGQR.3	0.9035974469321233	RPE1 DDA	Mono-phosphosite
@AIVK2PI1CHEK.3	0.8892435897231159	RPE1 DDA	Mono-phosphosite
@AK2ELTLTPDPAPPMAHSPLHR.3	0.9875457639438954	RPE1 DDA	Mono-phosphosite
@AK2LDGVTNDR.2	0.9938360036151249	RPE1 DDA	Mono-phosphosite
@AK2PAPGLASGDRPPSVSSVHSEGDCNR.4	0.9454419854229662	RPE1 DDA	Mono-phosphosite
@AK2PMFPALGEASSDDDLFQSAK.3	0.9638391156162182	RPE1 DDA	Mono-phosphosite
@AK3TQDVNAGEGSEFADSGIEGATTDTDLLSR.3	0.9791790828014769	RPE1 DDA	Mono-phosphosite
@AKLEAQE1PSQLFTLGASEH2PLK.4	0.9393466585842356	RPE1 DDA	Mono-phosphosite
@AKNEQEHHAGGD2QK.2	0.9149550557606848	RPE1 DDA	Mono-phosphosite
@AKPYHL2TSSVFR.3	0.9609509762651811	RPE1 DDA	Mono-phosphosite
@AKSP3PESSTIASYVTLR.3	0.9903530386194792	RPE1 DDA	Mono-phosphosite
@AKSP3PESSTIASYVTLRK.4	0.9778671854642662	RPE1 DDA	Mono-phosphosite
@AL1DEED1DDVVDADEYLIPQQGFFS2PSTSR.3	0.9657135067147993	RPE1 DDA	Mono-phosphosite
@AL2FDNRGEEHR.3	0.9948050126880644	RPE1 DDA	Mono-phosphosite
@AL2ITLVQEPPPVSTVVHFK.3	0.9612523533452669	RPE1 DDA	Mono-phosphosite
@AL2QLAEVEEK.2	0.9855731369548638	RPE1 DDA	Mono-phosphosite
@AL4QK1VDK.2	-0.4026676365770477	RPE1 DDA	Mono-phosphosite
@ALAAQGLPVSCTAE2PTPQALATGIRK.3	0.9611471483901982	RPE1 DDA	Mono-phosphosite
@ALAAVPSAGSVQRVP2GAAGGK.3	0.9823379478228867	RPE1 DDA	Mono-phosphosite
@ALAP2PPAEFIYYCVDEDELQPYTNRR.4	0.7672937064766389	RPE1 DDA	Mono-phosphosite
@ALAPADL1EHH2GSQGPLLTTGDLGK.3	0.9376660058451163	RPE1 DDA	Mono-phosphosite
@ALD4YMLR.2	0.9904507224269654	RPE1 DDA	Mono-phosphosite
@ALEAASLSQHPPSLCI2DSEEEEEERK.3	0.9419650611898741	RPE1 DDA	Mono-phosphosite
@ALEI2PR.2	0.9980268429228201	RPE1 DDA	Mono-phosphosite
@ALENGDADEPSF2DPEDFVDDVSEEELLGDVLK.3	0.9813985546943763	RPE1 DDA	Mono-phosphosite
@ALEVAGPDGQASAISPA2PR.3	0.9802881902421271	RPE1 DDA	Mono-phosphosite
@ALEYSNGIFDCQ2PTSPFMGSLR.3	0.9964992352228861	RPE1 DDA	Mono-phosphosite
@ALGGED2ENEEELGDEA1MALDQSLASLFAEQK.4	0.9858338557711642	RPE1 DDA	Mono-phosphosite
@ALHSFITPP3TPQLRR.3	0.7767882614434052	RPE1 DDA	Mono-phosphosite
@ALLFSNN3QELHPDPFQTEDPFK.3	0.9857702547304437	RPE1 DDA	Mono-phosphosite
@ALLSPF2TPVR.2	0.6362152412638036	RPE1 DDA	Mono-phosphosite
@ALMDEED1DDVVDADEYLIPQQGFFS2PSTSR.3	0.9769139073542361	RPE1 DDA	Mono-phosphosite
@ALPA3PQLPSR.2	0.9675850386035862	RPE1 DDA	Mono-phosphosite
@ALPCQ2PDPELEAGSAPVQAPLALVPEEAER.3	0.9815869369654531	RPE1 DDA	Mono-phosphosite
@ALPL2SAEK.2	0.8643453811510997	RPE1 DDA	Mono-phosphosite
@ALPNNTS2SPQPK.2	0.8362931706702578	RPE1 DDA	Mono-phosphosite
@ALPQNDDH4V1QEHR.3	0.8460204929783927	RPE1 DDA	Mono-phosphosite
@ALPQNDDH4VMQEHR.3	0.9677013121784275	RPE1 DDA	Mono-phosphosite
@ALQ2PALGLR.2	0.9800008068860259	RPE1 DDA	Mono-phosphosite
@ALQNCCSVP2PLPPEDAGTGGLR.2	0.9757028783186581	RPE1 DDA	Mono-phosphosite
@ALRA2ESGI.2	0.979322366116102	RPE1 DDA	Mono-phosphosite
@ALRF2YHLEGSQPRPGLHQGNR.5	0.8782764299461525	RPE1 DDA	Mono-phosphosite
@ALRPPPPRPC3PVSTSPHLLVDQNLK.3	0.9585942175596103	RPE1 DDA	Mono-phosphosite
@ALSPLPTRT3PDPK.2	0.9581990927782257	RPE1 DDA	Mono-phosphosite
@ALSSAVQASP3SPGGSPSSPSSGQR.3	0.9867459883306524	RPE1 DDA	Mono-phosphosite
@ALSSAVQASPT2PGGSPSSPSSGQR.2	0.9645999753555111	RPE1 DDA	Mono-phosphosite
@ALSSAVQASPTSPGGSPS2PSSGQR.2	0.9777417043218247	RPE1 DDA	Mono-phosphosite
@ALSSGGSITSPPL2PALPK.3	0.9879242647057066	RPE1 DDA	Mono-phosphosite
@ALTSELANARDE2KK.3	0.9821989714558377	RPE1 DDA	Mono-phosphosite
@ALVA3PGK.2	0.8855704687763614	RPE1 DDA	Mono-phosphosite
@ALVDHENVISCPHLGA2TK.3	0.9671803900726097	RPE1 DDA	Mono-phosphosite
@ALVEFESNPEETREPG2PPSVQR.3	0.9840413714523101	RPE1 DDA	Mono-phosphosite
@ALVEFESNPEETREPG2PPSVQR.4	0.9334189662902215	RPE1 DDA	Mono-phosphosite
@ALVEFESNPEETREPGSPP2VQR.3	0.6097347030176933	RPE1 DDA	Mono-phosphosite
@ALVHQL2NESR.3	0.9821031721413345	RPE1 DDA	Mono-phosphosite
@ALVSSES4LQR.2	0.9908669832326915	RPE1 DDA	Mono-phosphosite
@ALVVPEPEPD2DSNQER.3	0.9351360572677843	RPE1 DDA	Mono-phosphosite
@ALYVVHP3SFIK.3	0.05296098354520126	RPE1 DDA	Mono-phosphosite
@AM2QDGASQFQEVIR.2	0.9876943431627528	RPE1 DDA	Mono-phosphosite
@AM2TTSISSPQPGK.2	0.998681128457163	RPE1 DDA	Mono-phosphosite
@AMADEL2EK.2	0.9720796569124821	RPE1 DDA	Mono-phosphosite
@AMAPT2PQI.2	0.9166114894854842	RPE1 DDA	Mono-phosphosite
@AMDISAMPRG3PLYGQPSWWGDDEVDEK.3	0.9514481122596709	RPE1 DDA	Mono-phosphosite
@AMDNH2DSEEELAAFCPQLDDSTVAR.3	0.9882849140755278	RPE1 DDA	Mono-phosphosite
@AMEELQDQEGWEYA2LIGWK.3	0.9885516033531924	RPE1 DDA	Mono-phosphosite
@AMLSEQNRA2PLPSGLLTPPQSGK.3	0.996200770271996	RPE1 DDA	Mono-phosphosite
@AMSTTSIS2PQPGK.2	0.9950870585459319	RPE1 DDA	Mono-phosphosite
@AN2NLVLQADR.2	0.9981492544373394	RPE1 DDA	Mono-phosphosite
@AN2PSLFGTEGK.2	0.9848599976065581	RPE1 DDA	Mono-phosphosite
@AN4DVLESQK.2	0.9099590637038621	RPE1 DDA	Mono-phosphosite
@AN4LEDRK.2	0.6842320335848084	RPE1 DDA	Mono-phosphosite
@ANA2PQKPLDLK.3	0.9877668995287154	RPE1 DDA	Mono-phosphosite
@ANF2LPEK.2	0.9856867130262267	RPE1 DDA	Mono-phosphosite
@ANHGPG1A1NWPQFEEWSADLNR3LSR.3	0.8781649090568315	RPE1 DDA	Mono-phosphosite
@ANHLGDSGG3PVK.2	0.9759913525107569	RPE1 DDA	Mono-phosphosite
@ANHVSYKPT1TTTYEG2S1SLSR.3	0.9119766560938368	RPE1 DDA	Mono-phosphosite
@ANHVSYKPTMTTTYEGSS1SL2R.3	0.985718044097366	RPE1 DDA	Mono-phosphosite
@ANIVDQSHLHDS2QK.3	0.942660184710868	RPE1 DDA	Mono-phosphosite
@ANNIHS2PSFTHLDK.3	0.9075724650862134	RPE1 DDA	Mono-phosphosite
@ANSISRL2DSK.3	0.9549814355897864	RPE1 DDA	Mono-phosphosite
@ANTL2PVRFFVDK.2	0.9377775465537372	RPE1 DDA	Mono-phosphosite
@AP2ASPLALHASR.3	0.9738537904985805	RPE1 DDA	Mono-phosphosite
@AP2EAEPAADLID1GPDPAATGNLSSQLAG1NLGSSSVR.3	0.9298440821532364	RPE1 DDA	Mono-phosphosite
@AP2LDIKGPEVDVSGPK.3	0.9136667221327325	RPE1 DDA	Mono-phosphosite
@AP2PAPSSVPLGSEKPSNVSQDR.2	0.9516333104587629	RPE1 DDA	Mono-phosphosite
@AP2PAPSSVPLGSEKPSNVSQDRK.3	0.976524283572901	RPE1 DDA	Mono-phosphosite
@AP2PLGPTRDPVATFLETCREPGSQPAGPASLR.3	-0.4792355480301859	RPE1 DDA	Mono-phosphosite
@AP2PPLSQVFQTR.2	0.8904076830214486	RPE1 DDA	Mono-phosphosite
@AP2PSSR.2	0.9714557794950972	RPE1 DDA	Mono-phosphosite
@AP2PTKPLRR.3	0.9732422160767564	RPE1 DDA	Mono-phosphosite
@AP2RDEGSLLLGSR.2	0.9947852044659773	RPE1 DDA	Mono-phosphosite
@AP2SDEECFFDLLTK.2	0.9811941857516049	RPE1 DDA	Mono-phosphosite
@AP2VANVGSHCDLSLK.3	0.9321411091122485	RPE1 DDA	Mono-phosphosite
@APAGPSLEETSVS2PK.2	0.929085110867381	RPE1 DDA	Mono-phosphosite
@APDMS2SEEFPSFGAQVAPK.2	0.990686812325967	RPE1 DDA	Mono-phosphosite
@APDMS2SEEFPSFGAQVAPK.3	0.9379729207742712	RPE1 DDA	Mono-phosphosite
@APDSSQISAPTPALRPTTGTVHIMDPGCLYYGVQPVG3PGAPDRR.5	0.8995343188942468	RPE1 DDA	Mono-phosphosite
@APEGR2PLSAEELMTIEDEGVLDK.3	0.953894379295197	RPE1 DDA	Mono-phosphosite
@APEPDL12PTRK.2	0.9676353713646059	RPE1 DDA	Mono-phosphosite
@APGASPGNPLSPSL2DK.2	0.6570342462299833	RPE1 DDA	Mono-phosphosite
@APGLITPG2PPPAQQNQYVHISSSPQNTGR.3	0.9425145712649607	RPE1 DDA	Mono-phosphosite
@APGLLTPRPPG2PRPPPPVTPAALR.3	0.9372893371194195	RPE1 DDA	Mono-phosphosite
@APGPPY2PVPAESESLVNGNHTPQTATR.3	0.844086620246857	RPE1 DDA	Mono-phosphosite
@APKI2MPDIDFNLK.2	0.9788696129444967	RPE1 DDA	Mono-phosphosite
@APKPEDIDEEDDDVPDLVENFDEA2K.3	0.9219633706446381	RPE1 DDA	Mono-phosphosite
@APL2PSLLIR.2	0.9528819588901759	RPE1 DDA	Mono-phosphosite
@APL2PTGLGQGHTGHVR.3	0.9510935205389925	RPE1 DDA	Mono-phosphosite
@APP3PPPSTDTAPQPDSSLEILPEEEDEGADS.4	0.8727440252088564	RPE1 DDA	Mono-phosphosite
@APPAPVIPQLTVTAEEPDVPP3SPGPPERER.4	0.9228849885338121	RPE1 DDA	Mono-phosphosite
@APPGAPGPGPG2GAPGSQEEEEEPGLVEGDPGDGAIEDPELEAIK.5	0.9349056694933201	RPE1 DDA	Mono-phosphosite
@APPPP2SPPPGGAPDGSEPSPDFPALLVEK.3	0.9461728925720625	RPE1 DDA	Mono-phosphosite
@APPPPISPTQLSDV2SPR.3	0.9390034505824953	RPE1 DDA	Mono-phosphosite
@APPQTHLPSGASSGTGSASATHGGG2PPGTR.4	0.9635600279022599	RPE1 DDA	Mono-phosphosite
@APQAG2RTPVPSTVQANTFEFADAEEDDEVK.4	0.7113187352469097	RPE1 DDA	Mono-phosphosite
@APQAGAHTPL3PQPGLAPQQQSPK.3	0.9808985622714146	RPE1 DDA	Mono-phosphosite
@APQAGSR3PVPSTVQANTFEFADAEEDDEVK.4	0.9713560107294487	RPE1 DDA	Mono-phosphosite
@APQSTGPPPAP2PGLPQPAFPPGQTAPVVFSTPQATQ1NTPSQPR.5	0.9648052282580886	RPE1 DDA	Mono-phosphosite
@APQT2SSPPPVRR.3	0.9849267062225534	RPE1 DDA	Mono-phosphosite
@APQTS2SPPPVRR.2	0.9891878902968044	RPE1 DDA	Mono-phosphosite
@APRE2AQAIEDLAGFK.3	0.9681432732003958	RPE1 DDA	Mono-phosphosite
@APRE2AQAIEDLAGFKDPAAGHTEES1TDDK.4	0.8643454645143636	RPE1 DDA	Mono-phosphosite
@APRGDVTAEEAAGA2PAK.3	0.9601884855283366	RPE1 DDA	Mono-phosphosite
@APS3PLLTVR.2	0.9723961907734793	RPE1 DDA	Mono-phosphosite
@APSAAR2LPSASTSK.3	0.9901949241806056	RPE1 DDA	Mono-phosphosite
@APSDTGSL2PPWDQDRR.3	0.9866437867827589	RPE1 DDA	Mono-phosphosite
@APSGSSLPSSPG2NSRSPNRQHQ.3	0.9954640916386525	RPE1 DDA	Mono-phosphosite
@APSLDSSLPQLP2PSSPGAPLLSNLPR.3	0.987554905966168	RPE1 DDA	Mono-phosphosite
@APSPREPGEPPLFSRP2TPK.3	0.7608899877766637	RPE1 DDA	Mono-phosphosite
@APSRKD2LESDSSTAIIPHELIR.4	0.984057110179637	RPE1 DDA	Mono-phosphosite
@APSTHVTKPSF2QK.3	0.9570890989924961	RPE1 DDA	Mono-phosphosite
@APSVATVG2ICDLNLK.3	0.939201131831709	RPE1 DDA	Mono-phosphosite
@APTAALPQGVVMAA2PGSLHSPQQLAEEATR.4	0.9535219647171514	RPE1 DDA	Mono-phosphosite
@APVPGTPD2LSSGSSRDVQGTDASLDEELDR.4	0.9855098469585676	RPE1 DDA	Mono-phosphosite
@APVQPQQ2PAAAPGGTDEK.3	0.9473492037044163	RPE1 DDA	Mono-phosphosite
@APVQPQQ2PAAAPGGTDEKPSGK.3	0.8798015755598598	RPE1 DDA	Mono-phosphosite
@APVSG2RSPDREASGSGGR.3	0.954377188337792	RPE1 DDA	Mono-phosphosite
@AQ2AGMDLFSNCTEECK.2	0.925363748698803	RPE1 DDA	Mono-phosphosite
@AQ2AYLQPGPAALEGSGLASASSLSSLREPSLQPR.4	0.9661064507309043	RPE1 DDA	Mono-phosphosite
@AQ2FPDNRQEYSDRETQLYDK.4	0.8112522126955414	RPE1 DDA	Mono-phosphosite
@AQ2HHGSEEER.2	0.9565025838030123	RPE1 DDA	Mono-phosphosite
@AQ2PPVPARK.3	0.973503955544003	RPE1 DDA	Mono-phosphosite
@AQ2PSYVISTGVSPSRGSLR.3	0.9729720467170141	RPE1 DDA	Mono-phosphosite
@AQ2SPASATFPVSVQEPPTK.2	0.9926025068953518	RPE1 DDA	Mono-phosphosite
@AQ2SPASATFPVSVQEPPTKPR.3	0.9838595071670369	RPE1 DDA	Mono-phosphosite
@AQ2TDSLGTSGSLQSK.2	0.9847184517207397	RPE1 DDA	Mono-phosphosite
@AQ2TDSLGTSGSLQSK.3	0.980131707595983	RPE1 DDA	Mono-phosphosite
@AQ2YPDNHQEFSDYDNPIFEK.3	0.9896374438891824	RPE1 DDA	Mono-phosphosite
@AQ3LPTSVVTITSESSPGK.3	0.9855181408485709	RPE1 DDA	Mono-phosphosite
@AQ3LPTSVVTITSESSPGKR.4	0.9591731027476199	RPE1 DDA	Mono-phosphosite
@AQ3PPGPSLSGSK.2	0.9741564715218365	RPE1 DDA	Mono-phosphosite
@AQAGEGVRP2P1QLELR.3	0.9630133378169898	RPE1 DDA	Mono-phosphosite
@AQALRDN2T1GY11AK.2	0.8774918823948499	RPE1 DDA	Mono-phosphosite
@AQCETL2PDGLPEEQPQTTK.3	0.9936974656422108	RPE1 DDA	Mono-phosphosite
@AQDEIPALSV2RPQTGLSFLGPEPEDLEDLYSR.3	0.8882018600412254	RPE1 DDA	Mono-phosphosite
@AQEPPAGGGG2IHDLPLFTETSPTSAPWDPLPGPPPVLPHSPHSHL.4	0.9537005374658905	RPE1 DDA	Mono-phosphosite
@AQEPPAGGGG2IHDLPLFTETSPTSAPWDPLPGPPPVLPHSPHSHL.5	0.9283541083896949	RPE1 DDA	Mono-phosphosite
@AQGEPVAGHE2PK.2	0.9736113872814248	RPE1 DDA	Mono-phosphosite
@AQGVR2PLLR.2	0.9937610593209343	RPE1 DDA	Mono-phosphosite
@AQHTLPQDPAIVQSSLGSASASPFQPHVPY2PFR.3	0.9752669211044942	RPE1 DDA	Mono-phosphosite
@AQLEPVA2PAKKPK.2	0.9463749994942153	RPE1 DDA	Mono-phosphosite
@AQLGILVSQHSGVEAHSHSYSHSS2SLSEEPELSGGPPHITSSAPELR.5	0.9409581193238705	RPE1 DDA	Mono-phosphosite
@AQLSPGIYDDTSARR3PVSYQNTMSR.4	0.9851741569699822	RPE1 DDA	Mono-phosphosite
@AQLSVQT2PVPTPDPK.2	0.9745119392374205	RPE1 DDA	Mono-phosphosite
@AQPA3PGLGSR.2	0.9513673023491948	RPE1 DDA	Mono-phosphosite
@AQPFGFID2DTDAEEERIPATPVVIPMKK.4	0.9771854040576937	RPE1 DDA	Mono-phosphosite
@AQPGAAPGIYQQSAEASSSQGTAANSQSYTIM2PAVLK.3	0.9889850168744858	RPE1 DDA	Mono-phosphosite
@AQQASVLANVAQAFESDADV2DGEDDR.3	0.8581454553945818	RPE1 DDA	Mono-phosphosite
@AQQELVPPQQQA2PPQLPK.3	0.955602540541887	RPE1 DDA	Mono-phosphosite
@AQQGLYQVPGPSPQFQ2PPAK.3	0.9763643940999951	RPE1 DDA	Mono-phosphosite
@AQQQEEQG2VNDVKEEEK.2	0.9858912781629298	RPE1 DDA	Mono-phosphosite
@AQRPN2LDLSATNVLDGSSIQIGESTQDGK.4	0.9874975455555459	RPE1 DDA	Mono-phosphosite
@AQS3DSLGTSGSLQSK.2	0.9859510676875818	RPE1 DDA	Mono-phosphosite
@AQSLEP4GTGLR.2	0.980990648581187	RPE1 DDA	Mono-phosphosite
@AQSLIDLGSSSSTSSTASLSGN2PK.3	0.9267315286699334	RPE1 DDA	Mono-phosphosite
@AQSLVI2PPAPSPRK.3	0.5056511260826477	RPE1 DDA	Mono-phosphosite
@AQSPSYVISTGV2PSR.2	0.9937114132424023	RPE1 DDA	Mono-phosphosite
@AQTGPLRS2LEESPFEA.2	0.9421609506855879	RPE1 DDA	Mono-phosphosite
@AQTLP3SVVTITSESSPGK.2	0.7490529677137151	RPE1 DDA	Mono-phosphosite
@AQTLPTSVVTITSE2SPGK.3	0.9155923958885328	RPE1 DDA	Mono-phosphosite
@AQTLPTSVVTITSES2PGKREK.2	0.9473444581668187	RPE1 DDA	Mono-phosphosite
@AQTVGLPVTMH2PN1R.2	0.9597858098398508	RPE1 DDA	Mono-phosphosite
@AQTVGLPVTMH2PNMR.3	0.9762552845067178	RPE1 DDA	Mono-phosphosite
@AQVLHVPAPFPGTPGPA2PPAFPAK.3	0.9246166323783593	RPE1 DDA	Mono-phosphosite
@AQWG2NMQVTLIPTHDSEVMR.3	0.9919288898810542	RPE1 DDA	Mono-phosphosite
@AQYEDIANR2RAEAES1YQIK.4	0.02757316810653987	RPE1 DDA	Mono-phosphosite
@AR1QEA1TQEVSDVFSDT3TPIK.3	0.9419362228507887	RPE1 DDA	Mono-phosphosite
@AR2ISLK.2	0.9123948863152594	RPE1 DDA	Mono-phosphosite
@AR2MDSSDLSDGAVTLQEYLELK.3	0.9678744299992734	RPE1 DDA	Mono-phosphosite
@AR2TLGQYSPLR.3	0.9515252150138844	RPE1 DDA	Mono-phosphosite
@ARA2PSVTCK.2	0.9956430256172877	RPE1 DDA	Mono-phosphosite
@ARAGGGPTLQCPPPS2PEK.3	0.92726087500616	RPE1 DDA	Mono-phosphosite
@AREAAAGIQW2EEETEDEEEEK.3	0.9852753179314062	RPE1 DDA	Mono-phosphosite
@ARGPDGPWGVG3PR.3	0.9450454063301892	RPE1 DDA	Mono-phosphosite
@ARHQN2LPELEAAEAGAPGSGPVDLFR.3	0.9632460781719229	RPE1 DDA	Mono-phosphosite
@ARIG2DPLAYEPK.2	0.9616521924384465	RPE1 DDA	Mono-phosphosite
@ARKL2SAMSAAK.3	0.9820249459054123	RPE1 DDA	Mono-phosphosite
@ARLGDA2DTEAADGER.3	0.9894718974215698	RPE1 DDA	Mono-phosphosite
@ARLLRN2FR.3	0.8894187658933342	RPE1 DDA	Mono-phosphosite
@ARMESMNRPYTSLVPPL2PQPK.4	0.9348224908768779	RPE1 DDA	Mono-phosphosite
@ARMQEA1TQEVSDVFSDTT3PIK.3	0.9511096502170755	RPE1 DDA	Mono-phosphosite
@ARNLQDGQISDTGDLGEDIA2N.3	0.9869264326630188	RPE1 DDA	Mono-phosphosite
@ARP1EGSLEEPQETSHSG2DK.3	0.9767151591890564	RPE1 DDA	Mono-phosphosite
@ARSDEGQL2PATR.2	0.996216074961006	RPE1 DDA	Mono-phosphosite
@ARSQ2GTLDGESAAWSASGEDSR.2	0.971860391075596	RPE1 DDA	Mono-phosphosite
@ARSQ2GTLDGESAAWSASGEDSR.3	0.9874315292653535	RPE1 DDA	Mono-phosphosite
@AS1GE1QASGPPAPGTVQVSVNG1DDSPEPAKPSQAEGTPG3PPK.4	0.979201160199349	RPE1 DDA	Mono-phosphosite
@AS2CETYEYPQR.2	0.9959049754615974	RPE1 DDA	Mono-phosphosite
@AS2CETYEYPQRGGESAGR.3	0.982303332496899	RPE1 DDA	Mono-phosphosite
@AS2DGEGT1SRPASVDGSPVSPSTNRTHAHR.4	0.9481113941109307	RPE1 DDA	Mono-phosphosite
@AS2FADM1GILK.2	0.9881241089184847	RPE1 DDA	Mono-phosphosite
@AS2FSGISILTR.2	0.9821041861386254	RPE1 DDA	Mono-phosphosite
@AS2HSSQTQGGGSVTK.2	0.9891287395128149	RPE1 DDA	Mono-phosphosite
@AS2LIEEAK.2	0.9212290612964085	RPE1 DDA	Mono-phosphosite
@AS2RLENLGIPEEELLR.2	0.9627172449978976	RPE1 DDA	Mono-phosphosite
@AS2VISTAEGTTRR.3	0.9990014113058152	RPE1 DDA	Mono-phosphosite
@AS3FCGTPDYIAPEILQGLK.2	0.9787594826701251	RPE1 DDA	Mono-phosphosite
@ASAGAEQTPGPLSQ2PGLVK.3	0.968028193880586	RPE1 DDA	Mono-phosphosite
@ASAGPAPGPVVTAEGLHPSLPSPTGN2TPLGSSK.4	0.904999527326099	RPE1 DDA	Mono-phosphosite
@ASAGRL3PESQSK.3	0.9541590646514926	RPE1 DDA	Mono-phosphosite
@ASAP2PNAQVACDHCLK.2	0.9570624703877649	RPE1 DDA	Mono-phosphosite
@ASDPHLGTP2PEDCELETYDMFPDTIHSR.3	0.9579790033628997	RPE1 DDA	Mono-phosphosite
@ASE3PPPVAQPKPEAPHPGLETTLQER.3	0.9237444669425361	RPE1 DDA	Mono-phosphosite
@ASEENLLSSSSVPSADRD2SPTTNSK.3	0.9488181966353112	RPE1 DDA	Mono-phosphosite
@ASEIDQVVPAAQ2SPINCEK.2	0.9036817264748446	RPE1 DDA	Mono-phosphosite
@ASEIDQVVPAAQS2PINCEK.3	0.8978627028388821	RPE1 DDA	Mono-phosphosite
@ASENQ2PSSSNYFSPR.3	0.9822095736559108	RPE1 DDA	Mono-phosphosite
@ASEPLL2PPPFGESRK.2	0.9897040779520014	RPE1 DDA	Mono-phosphosite
@ASFL1R2DTAVQK.3	0.8813744475120373	RPE1 DDA	Mono-phosphosite
@ASG3LREYK.2	0.8246967890276258	RPE1 DDA	Mono-phosphosite
@ASGSLSPPILAPL2PGAEISPHDLSLESCR.4	0.93212254252939	RPE1 DDA	Mono-phosphosite
@ASHMGVS3DSGTQETK.3	0.8300208145793403	RPE1 DDA	Mono-phosphosite
@ASHW2RSPPRPPR.3	0.9910035675919042	RPE1 DDA	Mono-phosphosite
@ASL2SAPVVLVGDHA.2	0.9759405241215965	RPE1 DDA	Mono-phosphosite
@ASLASLD2NPSTNEK.2	0.9914995224156247	RPE1 DDA	Mono-phosphosite
@ASLDSAGGSG2SPILLPTPVVGGPR.3	0.9954242141520435	RPE1 DDA	Mono-phosphosite
@ASLDSAGGSGS2PILLPTPVVGGPR.3	0.9927927809557457	RPE1 DDA	Mono-phosphosite
@ASLL3DEEDVD1ALDQR.2	0.9447387672344987	RPE1 DDA	Mono-phosphosite
@ASLPPKPGT1AAGGGGPAPLSSAAP2PLSSSLGTAGHR.4	0.9282233402935931	RPE1 DDA	Mono-phosphosite
@ASLSDL3DLEDIEGLTVR.3	0.9780061616391732	RPE1 DDA	Mono-phosphosite
@ASLVALPEQTASEEE3PPPLLTK.2	0.9969793828314482	RPE1 DDA	Mono-phosphosite
@ASMGEMQASGPPAPGTVQVSVNGMDDSPEPAKPSQAEGTPG3PPK.4	0.9936480205919691	RPE1 DDA	Mono-phosphosite
@ASMSEFLE2EDGEVEQQR.2	0.9879843072707355	RPE1 DDA	Mono-phosphosite
@ASNI1PSSSFH12PTSNEDLRK.3	0.9262859574717757	RPE1 DDA	Mono-phosphosite
@ASNI1PSSSFH1SPT2NEDLRK.4	0.13878101572269755	RPE1 DDA	Mono-phosphosite
@ASNI1PSSSFHMSP3SNEDLRK.3	0.9529615860653253	RPE1 DDA	Mono-phosphosite
@ASNIMPSSSFHMSP3SNEDLR.3	0.9580055232720918	RPE1 DDA	Mono-phosphosite
@ASNIMPSSSFHMSPT2NEDLRK.3	0.9858306405934008	RPE1 DDA	Mono-phosphosite
@ASNIMPSSSFHMSPT2NEDLRK.4	0.9407158909406037	RPE1 DDA	Mono-phosphosite
@ASP2PPAHAEHGGVLAR.3	0.9535289140279817	RPE1 DDA	Mono-phosphosite
@ASP2PPAHAEHGGVLARK.3	0.9860238335026963	RPE1 DDA	Mono-phosphosite
@ASP2PQPSSQPLQIHR.2	0.9597166460859783	RPE1 DDA	Mono-phosphosite
@ASPA3IEMAIETLQK.3	0.896752162127789	RPE1 DDA	Mono-phosphosite
@ASPAPPRH3PDQSPG1ESR.3	0.809278139024208	RPE1 DDA	Mono-phosphosite
@ASPDQNASTH3PQSSVK.3	0.9846339364696763	RPE1 DDA	Mono-phosphosite
@ASPI3NDGEDEFVPSDGLDK.2	0.9936466481098715	RPE1 DDA	Mono-phosphosite
@ASPI3NDGEDEFVPSDGLDK.3	0.9962898673097045	RPE1 DDA	Mono-phosphosite
@ASPITNDGEDEFVP2DGLDK.3	0.9789970153028562	RPE1 DDA	Mono-phosphosite
@ASPITNDGEDEFVP2DGLDKDEYTFSPGK.4	0.9961597222498615	RPE1 DDA	Mono-phosphosite
@ASPLR2ETAEGIVVVTTWIEK.3	0.8650774392289139	RPE1 DDA	Mono-phosphosite
@ASPQATVEVGGPGNL2PPLPPAPPPPTPLEESTPVLLSK.4	0.9557656548567561	RPE1 DDA	Mono-phosphosite
@ASPRPW3PEDPWSLYGPSPGGR.3	0.9849685716247103	RPE1 DDA	Mono-phosphosite
@ASPVTT2PTAATTQNPVLSK.2	0.9920023384680128	RPE1 DDA	Mono-phosphosite
@ASQ2RPNSSALETLGGEK.3	0.9884632583815918	RPE1 DDA	Mono-phosphosite
@ASQSRPN2SALETLGGEK.3	0.9757824191590606	RPE1 DDA	Mono-phosphosite
@ASRGGLSPFHAPAQ2PGLHGGAAGSR.4	0.9481362809862437	RPE1 DDA	Mono-phosphosite
@ASRVP2SDEEVVEEPQSRR.3	0.9094067728614146	RPE1 DDA	Mono-phosphosite
@ASRVPS2DEEVVEEPQSR.3	0.9953143849040478	RPE1 DDA	Mono-phosphosite
@ASS2SASSAGALESSLDRK.3	0.9515479586627756	RPE1 DDA	Mono-phosphosite
@ASSKT2PHWK.3	0.9431736833518536	RPE1 DDA	Mono-phosphosite
@ASSLL2RFSREEFPTLQAAGDQDK.4	0.9645081623422476	RPE1 DDA	Mono-phosphosite
@ASSLLSRF2R.3	0.9968810218384212	RPE1 DDA	Mono-phosphosite
@ASSLLSRF2REEFPTLQAAGDQDK.3	0.561058084166453	RPE1 DDA	Mono-phosphosite
@ASSPVEELLTMEDEGN2DMLVVTTK.3	0.9880414277821333	RPE1 DDA	Mono-phosphosite
@ASSQVLSESP2QDSLDAF1SE1K.3	0.8957105286646141	RPE1 DDA	Mono-phosphosite
@ASSRVSG2FPEDSSK.3	0.9597425563403901	RPE1 DDA	Mono-phosphosite
@ASSSGPR2PLDQR.3	0.9623534003647953	RPE1 DDA	Mono-phosphosite
@ASSTS3PEPTRKPWER.4	0.9916094432342002	RPE1 DDA	Mono-phosphosite
@ASTPYSIDSDSLGMECIISGSA2PTLAINTVTNK.3	0.983553466644856	RPE1 DDA	Mono-phosphosite
@ASV2P1DEPVPDSESPIEK.2	0.9919787779149264	RPE1 DDA	Mono-phosphosite
@ASVALTP3APSR.2	0.9651121854452827	RPE1 DDA	Mono-phosphosite
@ASVASEVSTT2STSKPPTGRR.4	0.79543921731132	RPE1 DDA	Mono-phosphosite
@ASVET2PLLR.2	0.9962315736057714	RPE1 DDA	Mono-phosphosite
@ASVPAAPNPAATSATSVHVR2PARPSESR.4	0.8745022613614679	RPE1 DDA	Mono-phosphosite
@ASVVDPSTESSPAPQEGSEQPA2PASPLSSR.3	0.9522848598642919	RPE1 DDA	Mono-phosphosite
@ASWESLDEEWRAPQAG2RTPVPSTVQANTFEFADAEEDDEVK.5	0.9840477614439676	RPE1 DDA	Mono-phosphosite
@AT2FEESER.2	0.9723375155127241	RPE1 DDA	Mono-phosphosite
@AT2FEESERK.3	0.9697749299842161	RPE1 DDA	Mono-phosphosite
@AT2FSSAGEVPKPRPPSTR.2	0.9027052626933115	RPE1 DDA	Mono-phosphosite
@AT2NVFA1FDQSQIQEFK.2	0.9174573490849524	RPE1 DDA	Mono-phosphosite
@AT2PLCTSTASMVSSSPSTPSNIPQKPSQPAAK.3	0.9839545556184133	RPE1 DDA	Mono-phosphosite
@AT2TATSGFAGAIGQK.2	0.9727848384425524	RPE1 DDA	Mono-phosphosite
@AT2TSDMLLK.2	0.861642426188186	RPE1 DDA	Mono-phosphosite
@AT3PADGEEPAPEAEALAAAR.2	0.9811308692819172	RPE1 DDA	Mono-phosphosite
@ATAPQTQHV2P1R.3	0.9649221660571732	RPE1 DDA	Mono-phosphosite
@ATAQPPAPL2PDSGSPSPDSGSASPVEEEDVGSSEK.4	0.9515135631544961	RPE1 DDA	Mono-phosphosite
@ATAQPPAPLSPDSG2PSPDSGSASPVEEEDVGSSEK.3	0.9567697243542211	RPE1 DDA	Mono-phosphosite
@ATCI2PGVVETQFAFK.2	0.9615450315520271	RPE1 DDA	Mono-phosphosite
@ATD2FSGR.2	0.9869009691488606	RPE1 DDA	Mono-phosphosite
@ATDDDMQSLASL1SVKPSDVGNLDDFAE2DEDEAHGPGAPEAR.4	0.963967695910128	RPE1 DDA	Mono-phosphosite
@ATDGVTLTGINQTGDQSLPSKPSSTLNVPSNPAQSAQSQSSYNPFEDEDD3GSTVSEK.5	0.9173989399873301	RPE1 DDA	Mono-phosphosite
@ATDIPASA2PPPVAGVPFFK.2	0.9608889117493664	RPE1 DDA	Mono-phosphosite
@ATDPPESTRQDAPPWGSGVELTHLG2PSAQREHR.4	0.9153555123192828	RPE1 DDA	Mono-phosphosite
@ATEDFLGSS2GYSSEDDYVGYSDVDQQSSSSR.3	0.9349272991769602	RPE1 DDA	Mono-phosphosite
@ATEEPEDVR2EAALDQEQITAAYSVEHNQLEAHPK.5	0.9858213651848644	RPE1 DDA	Mono-phosphosite
@ATEGDNTEFGAFVGHRD21DLQR.3	0.9570802464413444	RPE1 DDA	Mono-phosphosite
@ATEGGGEALPSG2ECEVPL1GFPGPGLQSPLHAK.3	0.9690198056923918	RPE1 DDA	Mono-phosphosite
@ATEGGGEALPSG2ECEVPLMGFPGPGLQSPLHAK.3	0.9597583895125301	RPE1 DDA	Mono-phosphosite
@ATEVSK3PEAR.2	0.9901485932411045	RPE1 DDA	Mono-phosphosite
@ATGNQPPPLVG3YNTLLSR.3	0.8293099663760476	RPE1 DDA	Mono-phosphosite
@ATIRPAK21DSLCSVPVEGK.3	0.9833681310955568	RPE1 DDA	Mono-phosphosite
@ATKIPCE2PPLEVVDTTASTK.3	0.9394382280629754	RPE1 DDA	Mono-phosphosite
@ATLLNVPDLSD2IHSANASER.3	0.9806755489392072	RPE1 DDA	Mono-phosphosite
@ATLLNVPDLSDSIHSANASERDDISEIQSLA2DHSGR.5	0.9221886593052346	RPE1 DDA	Mono-phosphosite
@ATLQRAP2PR.3	0.9636331781973876	RPE1 DDA	Mono-phosphosite
@ATLS2TSGLDLMSESGEGEISPQR.2	0.9920568534711357	RPE1 DDA	Mono-phosphosite
@ATLSSTSGLDL12ESGEGEISPQR.3	0.9762623673014125	RPE1 DDA	Mono-phosphosite
@ATLSSTSGLDLMSE2GEGEISPQR.3	0.8985014905848094	RPE1 DDA	Mono-phosphosite
@ATN2PKPH1VPR.3	0.8849473312877308	RPE1 DDA	Mono-phosphosite
@ATP1P2RPSTTPFIDK.3	0.7820311280044763	RPE1 DDA	Mono-phosphosite
@ATP1PSRP2TTPFIDK.2	0.8862135491060368	RPE1 DDA	Mono-phosphosite
@ATPDSLEPAGP2SPASVTVTVGDEGADTPVGATPLIGDESENLEGDGDLRGGR.5	0.8865925774816511	RPE1 DDA	Mono-phosphosite
@ATPDSLEPAGPSSPASVTV3VGDEGADTPVGATPLIGDESENLEGDGDLRGGR.5	0.8324865066960401	RPE1 DDA	Mono-phosphosite
@ATPPSAMGRA2PPLFQSR.3	0.9853816101303583	RPE1 DDA	Mono-phosphosite
@ATQA2QEY.2	0.7131253512031818	RPE1 DDA	Mono-phosphosite
@ATQQQHDFTL3QTADGR.2	0.9582294927547024	RPE1 DDA	Mono-phosphosite
@ATQTLSPASP2QGVMLPCGVTEEPQR.3	0.9939858035985171	RPE1 DDA	Mono-phosphosite
@ATS2SSGSLSATGR.2	0.9827650581146432	RPE1 DDA	Mono-phosphosite
@ATSAG2SPSCSLAGR.2	0.988445925064863	RPE1 DDA	Mono-phosphosite
@ATSCFPRP13PR.3	0.9915443077147157	RPE1 DDA	Mono-phosphosite
@ATSPLC3STASMVSSSPSTPSNIPQKPSQPAAK.4	0.9663531915804967	RPE1 DDA	Mono-phosphosite
@ATSSSSGSL2ATGR.2	0.9864386015712421	RPE1 DDA	Mono-phosphosite
@ATTLSNAVSSLAS3GLSLTK.3	0.8231409237449716	RPE1 DDA	Mono-phosphosite
@ATTPASTANSDVATIPTD3PLKEENEGFVK.3	0.9336058913178833	RPE1 DDA	Mono-phosphosite
@ATTPQLTDV2EDLDQQSLPSEPEETLSR.3	0.9987482247424261	RPE1 DDA	Mono-phosphosite
@ATVTP2PVK.1	0.9918574721329879	RPE1 DDA	Mono-phosphosite
@AV2PAAAQPPSPSSAEKPGDEPGRPR.3	0.9932974877660751	RPE1 DDA	Mono-phosphosite
@AV2PFAK.2	0.9942396441287601	RPE1 DDA	Mono-phosphosite
@AV2PLLLTTTNSSEGLS1GNYIGLINR.3	0.970824271586303	RPE1 DDA	Mono-phosphosite
@AV3PSSEAK.2	0.9383337950557458	RPE1 DDA	Mono-phosphosite
@AVAGNI2DPGLQK.2	0.996902488928005	RPE1 DDA	Mono-phosphosite
@AVAGVMITA2HNRK.2	0.9867540072281085	RPE1 DDA	Mono-phosphosite
@AVALDSDNI2LK.2	0.8764633636614367	RPE1 DDA	Mono-phosphosite
@AVDG4VKPQIK.3	0.9577659456493987	RPE1 DDA	Mono-phosphosite
@AVDGEGAPAPE2SGEPAEDEGPTDTAEAGSDPQAEQLLEEQVPCGTAHEK.5	0.9564776902868494	RPE1 DDA	Mono-phosphosite
@AVDHEETPVRYSS2EVNHLSPR.4	0.9650028129192245	RPE1 DDA	Mono-phosphosite
@AVDLGPPKPSDQETGEQVSSPS2HPALHTTTEDSAGVQTEF.4	0.9407938838143782	RPE1 DDA	Mono-phosphosite
@AVFGE2GGGGGSGEDEQFLGFGSDEEVR.3	0.9832427854185918	RPE1 DDA	Mono-phosphosite
@AVHH1SSPAIPSASPNPL2SPHLYHK.3	0.9781538013887231	RPE1 DDA	Mono-phosphosite
@AVHI2I1EGLESLRDSAHSTPVR.4	0.9114110708732196	RPE1 DDA	Mono-phosphosite
@AVHI2IMEGLESLRDSAHSTPVR.4	0.8541924568073127	RPE1 DDA	Mono-phosphosite
@AVL11D2EK.2	-0.8096265541743299	RPE1 DDA	Mono-phosphosite
@AVLPVTCHRDSF2R.4	0.9790540556049163	RPE1 DDA	Mono-phosphosite
@AVLQ2MSGRESNVGGIQQLSK.2	0.0680532451788261	RPE1 DDA	Mono-phosphosite
@AVLVDLEPG3MDSVR.2	0.9907304116713659	RPE1 DDA	Mono-phosphosite
@AVN2ATGVPTV.2	0.8566534793831978	RPE1 DDA	Mono-phosphosite
@AVP1APAPASPGSSNDSSAR2QER.3	0.880986767211448	RPE1 DDA	Mono-phosphosite
@AVPSP3TGEEGSVHSR.2	0.8884473600947481	RPE1 DDA	Mono-phosphosite
@AVPVTSFTYINEDFR3ESPPSPSSDVEDAR.4	0.9824487691311399	RPE1 DDA	Mono-phosphosite
@AVQLMQQVASNGATLP2ALSASK.3	0.7693116738815673	RPE1 DDA	Mono-phosphosite
@AVRQSV3SFPDADAFHHQVHDDDLLSSSEEECK.4	0.929978100786367	RPE1 DDA	Mono-phosphosite
@AVSD2FGPGEWDDRK.3	0.8913085460955834	RPE1 DDA	Mono-phosphosite
@AVSETPAVPPV2EDEDDDDDDATPPPVIAPRPEHTK.6	0.8943724321173991	RPE1 DDA	Mono-phosphosite
@AVSLDSPVSVG2SPPVK.2	0.963289290218035	RPE1 DDA	Mono-phosphosite
@AVSLFSLNDPALSPDIPPAH2PVHSHLSLERGPPTPR.5	0.62851026393616	RPE1 DDA	Mono-phosphosite
@AVSPAAAQPP2PSSAEK.3	0.9536774882335503	RPE1 DDA	Mono-phosphosite
@AVSPAAAQPP2PSSAEKPGDEPGRPR.3	0.9571789228798134	RPE1 DDA	Mono-phosphosite
@AVTGYRDPYSG2TISLFQAMQK.3	0.9756474140597902	RPE1 DDA	Mono-phosphosite
@AVTIAN2PSKPSEK.3	0.9214128858099728	RPE1 DDA	Mono-phosphosite
@AVTSGLPGDTALLLPP2PRPSPR.3	0.8506241061033287	RPE1 DDA	Mono-phosphosite
@AVTTVTQSTPVPGPSVPPPEELQV2PGPR.4	0.8904827428696095	RPE1 DDA	Mono-phosphosite
@AVVYRE3DPSPEER.3	0.6174457165770701	RPE1 DDA	Mono-phosphosite
@AVYIGVHVPFSKE2R.4	0.9311730797605766	RPE1 DDA	Mono-phosphosite
@AWDTL3SPNNK.2	0.9596103375848621	RPE1 DDA	Mono-phosphosite
@AWLDEDSNL2PSPLR.2	0.9802150057540453	RPE1 DDA	Mono-phosphosite
@AY1RNPSSSVPPPSAG2VK.3	0.958964336248459	RPE1 DDA	Mono-phosphosite
@AY2FCGTVEY1APEVVNRR.3	0.9273742855033635	RPE1 DDA	Mono-phosphosite
@AY2FCGTVEYMAPEVVNR.2	0.9828097943212014	RPE1 DDA	Mono-phosphosite
@AY2QEEITQGFEETGDTLYAPYSTHFQLQNQPPQK.5	0.9760128226697554	RPE1 DDA	Mono-phosphosite
@AY3PVVVTQWYR.3	0.9336449713432069	RPE1 DDA	Mono-phosphosite
@AYGVPVKP13PK.3	0.8588386104721359	RPE1 DDA	Mono-phosphosite
@AYL2IWTELQAYIK.2	0.7568161010962394	RPE1 DDA	Mono-phosphosite
@AYLGYQAVPSGS2GSLSTSSSSSPPGTPSPADAK.3	0.12704699916210174	RPE1 DDA	Mono-phosphosite
@AYLGYQAVPSGSSGSLSTSSS2SPPGTPSPADAK.3	0.9066568257542725	RPE1 DDA	Mono-phosphosite
@AYLLPAPPAPGNA2ESEEDRSAGSVESPSVSSTHR.4	0.9756320959016744	RPE1 DDA	Mono-phosphosite
@AYSQEEITQGFEETGDTLYAP4STHFQLQNQPPQK.4	0.9914918720622896	RPE1 DDA	Mono-phosphosite
@AYSSFGGGRGSRG2AGGHGSR.3	0.698608303496235	RPE1 DDA	Mono-phosphosite
@C1PARPGFPSSPAPG2SPPR.3	0.9304569589008636	RPE1 DDA	Mono-phosphosite
@C2VSLSNVEAR.2	0.9908112214534043	RPE1 DDA	Mono-phosphosite
@CASQAGMTAYG3RR.3	0.7396443133108401	RPE1 DDA	Mono-phosphosite
@CCPEQEEGESAAGGSGAGGDSAIEQGGQGSALAP2PVSGVR.3	0.9740966226552368	RPE1 DDA	Mono-phosphosite
@CDGDA2PPSPAR.2	0.9709992421904243	RPE1 DDA	Mono-phosphosite
@CDGDASPP2PAR.2	0.9602649411993426	RPE1 DDA	Mono-phosphosite
@CDILVQEELLA2PK.3	0.9885093267382727	RPE1 DDA	Mono-phosphosite
@CDSSPD2AEDVR.2	0.9769042370300997	RPE1 DDA	Mono-phosphosite
@CG2GPVHISGQHLVAVEEDAESEDEEEEDVK.5	0.40305013617920316	RPE1 DDA	Mono-phosphosite
@CGEES2PVHTSTFLSNTLK.3	0.9435293591671441	RPE1 DDA	Mono-phosphosite
@CIFMSETQS2PTK.2	0.9953863088510881	RPE1 DDA	Mono-phosphosite
@CLEEH4GTSPGQAR.3	0.9862734893658773	RPE1 DDA	Mono-phosphosite
@CLHEDPQ2PPPLPAEKPIGNTFSTVSGK.3	0.959836629613176	RPE1 DDA	Mono-phosphosite
@CP2PTMSLPSSWK.2	0.9265177982247659	RPE1 DDA	Mono-phosphosite
@CQVAFS4LPQNDDELELK.3	0.9149249027621477	RPE1 DDA	Mono-phosphosite
@CR2PGMLEPLGSSR.2	0.9947509843646338	RPE1 DDA	Mono-phosphosite
@CR2VELDLNQAH1EETPK.4	0.8946276972618873	RPE1 DDA	Mono-phosphosite
@CR2VELDLNQAHMEETPK.3	0.9137347862113117	RPE1 DDA	Mono-phosphosite
@CREAAVSASDILQESAIH2PGTVEK.3	0.9755653415046867	RPE1 DDA	Mono-phosphosite
@CRQ2VNVESILGNSCDPEEEAPPPVPVK.4	0.9691883452410879	RPE1 DDA	Mono-phosphosite
@CSD2QSWEDIAPEIEPCAENRLDTK.3	0.9748516133999566	RPE1 DDA	Mono-phosphosite
@CSDVSEL2SSPPGPYHQEPYVCKPEER.3	0.8936627538105427	RPE1 DDA	Mono-phosphosite
@CSISGHG2LNSISR.3	0.9819991132638155	RPE1 DDA	Mono-phosphosite
@CSSCEPFPDGATNNL2R.3	0.9370636803090462	RPE1 DDA	Mono-phosphosite
@CT2HSETPTVDDEEK.3	0.9749386361275542	RPE1 DDA	Mono-phosphosite
@CTLPEHE2PSQDISDACEAESTER.3	0.9779396247930534	RPE1 DDA	Mono-phosphosite
@CV2VQTDPTDEIPTK.2	0.9769768921415415	RPE1 DDA	Mono-phosphosite
@CVLPEED2GELAK.2	0.9288260591305815	RPE1 DDA	Mono-phosphosite
@CVPAPGAGASGGT2PSATQPNPAVFIFEHK.3	0.9864094772032355	RPE1 DDA	Mono-phosphosite
@CVWSPLA2PSTSILK.2	0.9111945304575664	RPE1 DDA	Mono-phosphosite
@D12PLSETE1ALGK.2	0.9420510420460478	RPE1 DDA	Mono-phosphosite
@D1AECSTPLPEDC2PTHSPR.3	0.9645013879213991	RPE1 DDA	Mono-phosphosite
@D1E2PTKLDVTLAK.2	0.9556343260735591	RPE1 DDA	Mono-phosphosite
@D1HCLEAS2PTFSK.3	0.8182101311231611	RPE1 DDA	Mono-phosphosite
@D1LG2LR.2	0.999447640035104	RPE1 DDA	Mono-phosphosite
@D1N2PTDRHPDGYLAR.3	0.9545665466351767	RPE1 DDA	Mono-phosphosite
@D1N2PTDRHPDGYLAR.4	0.9293924251266635	RPE1 DDA	Mono-phosphosite
@D1PGGFLFEGL2DDEDDFHPNTR.3	0.9974815698567406	RPE1 DDA	Mono-phosphosite
@D1PHPLAGSSSEEAVGGD2TPSPDLL1AR.4	0.8089187024161926	RPE1 DDA	Mono-phosphosite
@D21V1HNSDPNLHLLAEGAPIDWGEEYSNSGGGGSPSPSTPESATLSEK.4	0.9914391335662347	RPE1 DDA	Mono-phosphosite
@D2FE1EEVQSTEGEAPHVPATYQLGLTK.3	0.9705463427609895	RPE1 DDA	Mono-phosphosite
@D2LSQLEEYLR.2	0.9638344657716913	RPE1 DDA	Mono-phosphosite
@D2LVDDEEEK.2	0.9967102790913975	RPE1 DDA	Mono-phosphosite
@D2SPSRDSSAASASPHQPIVIHSSGK.4	0.9622684917622605	RPE1 DDA	Mono-phosphosite
@D2STCPGDYVLSVSENSR.2	0.9742452861806115	RPE1 DDA	Mono-phosphosite
@D2STSPGDYVLSVSENSR.3	0.9804611605091627	RPE1 DDA	Mono-phosphosite
@D4AEIQDFHR.3	0.7600298592913889	RPE1 DDA	Mono-phosphosite
@D4ALHVGDGSSDPEVLLNIENQR.3	0.9899362210455547	RPE1 DDA	Mono-phosphosite
@D4RQSSGASSSSFSSSR.3	0.9801605927478005	RPE1 DDA	Mono-phosphosite
@DAAAHLQTSHKPSAEDAEGQ2PLSQK.3	0.8794611701199123	RPE1 DDA	Mono-phosphosite
@DADSTEHS3PSLVHDFRPSSNK.3	0.969647795236669	RPE1 DDA	Mono-phosphosite
@DAEYIYPSLE2DDDDPALK.3	0.9959484722967193	RPE1 DDA	Mono-phosphosite
@DAG3LNHGSKPLPPNPEEK.3	0.983383721054205	RPE1 DDA	Mono-phosphosite
@DAGGGSVLK2PSQTPK.3	0.941406655878368	RPE1 DDA	Mono-phosphosite
@DAGPQGLHP2VQHQGRLSLDLSHR.3	0.9716405666041663	RPE1 DDA	Mono-phosphosite
@DAHDV2PTSTDTEAQLTVER.4	0.9642233551969699	RPE1 DDA	Mono-phosphosite
@DALDLSDINSEPPRG2FPSFEPR.3	0.9022327032278474	RPE1 DDA	Mono-phosphosite
@DALFA2QEK.2	0.9738195387106944	RPE1 DDA	Mono-phosphosite
@DALPSGGAGS2LSQGDPDAAIWLGDSLGSMTQK.3	0.984856890996703	RPE1 DDA	Mono-phosphosite
@DANI12PGSSLPSLHVR.3	0.9946338101162988	RPE1 DDA	Mono-phosphosite
@DANTQVH3LRK.2	0.9833844070282312	RPE1 DDA	Mono-phosphosite
@DANVSGTLVS2STLEK.2	0.9727264568343477	RPE1 DDA	Mono-phosphosite
@DAP3SPASVASSSSTPSSK.3	0.9914547191611149	RPE1 DDA	Mono-phosphosite
@DAPCSA2SELSGPSTPLHTSSPVQGK.3	0.9596900917542712	RPE1 DDA	Mono-phosphosite
@DAPHSEGD1HLLSGPL2PNESFLR.3	0.9413180292534862	RPE1 DDA	Mono-phosphosite
@DAPI2PASIASSSSTPSSK.3	0.9972789502069601	RPE1 DDA	Mono-phosphosite
@DAPSGIGSIFLSASELEDGSEEMGQGAVSS2PR.3	0.9219655806570773	RPE1 DDA	Mono-phosphosite
@DAPSGIGSIFLSASELEDGSEEMGQGAVSS2PR.4	0.9604974754734996	RPE1 DDA	Mono-phosphosite
@DAPSLR2SPGPAPR.2	0.9836315405875299	RPE1 DDA	Mono-phosphosite
@DAPSPKPRL2PR.3	0.9587794095772603	RPE1 DDA	Mono-phosphosite
@DAPT2PASVASSSSTPSSK.2	0.9759586254478414	RPE1 DDA	Mono-phosphosite
@DAPVHG2PTGPGAWTASK.3	0.9839370953385747	RPE1 DDA	Mono-phosphosite
@DAR2PSPAHIVSNK.2	0.9058414584684936	RPE1 DDA	Mono-phosphosite
@DARA2LGTLPLGK.2	0.9982262059171639	RPE1 DDA	Mono-phosphosite
@DARA2LGTLPLGKPR.3	0.9906810323371283	RPE1 DDA	Mono-phosphosite
@DASALLDP1ECTDTAEEQRVH2PPASLVPR.4	0.9439909745185875	RPE1 DDA	Mono-phosphosite
@DASFHIFPSTSTAE2SPAANVSVMDGK.3	0.9480581256005781	RPE1 DDA	Mono-phosphosite
@DATNR2PTQIVK.2	0.9455681682662138	RPE1 DDA	Mono-phosphosite
@DAV4SEYK.2	0.9689427963675705	RPE1 DDA	Mono-phosphosite
@DCCVEPGTEL2PTLPHQL.3	0.9062293625222705	RPE1 DDA	Mono-phosphosite
@DCLCQLCAQPMSS2PK.2	0.9922598336422219	RPE1 DDA	Mono-phosphosite
@DCLHPEDYDTLQEENDETA2PADVFYDVSK.3	0.9456041728671625	RPE1 DDA	Mono-phosphosite
@DCPPDPVGPSPQDPSLEA2GPSPKPAGVDISEAPQTSSPCPSADIDMK.4	0.9390705401396392	RPE1 DDA	Mono-phosphosite
@DCR3PLGASLDEQSSSTLK.3	0.9661088062538222	RPE1 DDA	Mono-phosphosite
@DCSPS2PLKLDAR.3	0.971497261594602	RPE1 DDA	Mono-phosphosite
@DD2DDDGGGWITPSNIK.3	0.9911525974906279	RPE1 DDA	Mono-phosphosite
@DD4PSRGYSDRDGYGR.3	0.9731923457397469	RPE1 DDA	Mono-phosphosite
@DD4SRDDYR.3	0.4037533093940735	RPE1 DDA	Mono-phosphosite
@DDA2GRSSPCLSTASQMSSVSMASGSVK.3	0.9716855324883908	RPE1 DDA	Mono-phosphosite
@DDASGR2SPCLSTASQ1SSVS1ASGSVK.3	0.9757025836498254	RPE1 DDA	Mono-phosphosite
@DDDSDLILNDGDI2LTYGDSTVNTEPATSSAPR.3	0.9946516859831002	RPE1 DDA	Mono-phosphosite
@DDEEKPKIEDVG2DEEDDSGK.2	0.7690621084604898	RPE1 DDA	Mono-phosphosite
@DDEHIVLEPGDLFPPFSPPP2PR.3	0.94629910630446	RPE1 DDA	Mono-phosphosite
@DDFF3RSSHEFDGR.3	0.8915196432342398	RPE1 DDA	Mono-phosphosite
@DDGED2EMQVEAPSDSSVIAQQK.3	0.983459029525039	RPE1 DDA	Mono-phosphosite
@DDGELGGNFLHSFQNDNYSPSMTM2V.3	0.8861603418496824	RPE1 DDA	Mono-phosphosite
@DDGEMAAAGTFLHPFPSESYSPGMTM2V.3	0.8519279940147585	RPE1 DDA	Mono-phosphosite
@DDGVFVQEVTQN2PAAR.4	0.34846533500282895	RPE1 DDA	Mono-phosphosite
@DDI2EIQSLASDHSGR.3	0.9652763842937155	RPE1 DDA	Mono-phosphosite
@DDIEDDVS2PGDLVIADGDGQLMEGDK.3	0.9757549043460803	RPE1 DDA	Mono-phosphosite
@DDISEIQSLA2DHSGR.3	-0.710745064972794	RPE1 DDA	Mono-phosphosite
@DDNH2LTFFPESTEQK.3	0.9869671355454837	RPE1 DDA	Mono-phosphosite
@DDQG2TVGNGDQHPLGLDEDLLGPGVAEGEGAPTPN.3	0.9752039505757372	RPE1 DDA	Mono-phosphosite
@DDRGSYTASIYQNY1GN2FSGYSHSPPLLQVNR.4	0.9319436794738876	RPE1 DDA	Mono-phosphosite
@DDSLDL2PQGR.2	0.9946181153962075	RPE1 DDA	Mono-phosphosite
@DDVFG4PQQFEDKPALSK.3	0.9896294450529606	RPE1 DDA	Mono-phosphosite
@DE2VDYVP1LDMK.2	0.9555686818129253	RPE1 DDA	Mono-phosphosite
@DEAAGGAAAAAAEAGAA2GEQAAAPGEEAAAGEEGAAGGDPQEAKPQEAAVAPEKPPASDETK.5	0.9031072050540285	RPE1 DDA	Mono-phosphosite
@DEAQSL2HSPK.3	0.9146923785180554	RPE1 DDA	Mono-phosphosite
@DEFEELD2VPLVK.2	0.9968535428657846	RPE1 DDA	Mono-phosphosite
@DEGAVISQISDI2NRDGHATDEEK.4	0.859912382632348	RPE1 DDA	Mono-phosphosite
@DEGN4LDDALVR.2	0.9828390482770732	RPE1 DDA	Mono-phosphosite
@DEGSDSHF3LDPPGSK.3	0.9988332096365617	RPE1 DDA	Mono-phosphosite
@DEL2DYAEK.2	0.9889550890068857	RPE1 DDA	Mono-phosphosite
@DELHIVEAEA1NYEG2PIK.2	0.9952119621798475	RPE1 DDA	Mono-phosphosite
@DELHIVEAEAMNYEG2PIK.2	0.9935029123038306	RPE1 DDA	Mono-phosphosite
@DELHIVEAEAMNYEG2PIK.3	0.9674193725807472	RPE1 DDA	Mono-phosphosite
@DELL2EKPEIKQK.3	0.3910053679035441	RPE1 DDA	Mono-phosphosite
@DENERA2VSPMDEPVPDSESPIEK.3	0.9944658089343017	RPE1 DDA	Mono-phosphosite
@DENERASV2P1DEPVPDSESPIEK.3	0.9801275291217704	RPE1 DDA	Mono-phosphosite
@DEPQTVPDVP2FGESPPLSPID1DTQER.3	0.7880462732466222	RPE1 DDA	Mono-phosphosite
@DESTDSGLSMS2YSVPR.2	0.9506146277985416	RPE1 DDA	Mono-phosphosite
@DESVD4VP1LD1K.2	0.9935812340384325	RPE1 DDA	Mono-phosphosite
@DESVD4VPMLD1K.2	0.9971413921624104	RPE1 DDA	Mono-phosphosite
@DF2VQIK.2	0.9905302035659256	RPE1 DDA	Mono-phosphosite
@DFAAR2PSASITDEDSNV.3	0.8736932652109477	RPE1 DDA	Mono-phosphosite
@DFQDY1EPEEGCQG2PQRR.2	0.770008357516257	RPE1 DDA	Mono-phosphosite
@DFQES2PQK.2	0.9940927619130591	RPE1 DDA	Mono-phosphosite
@DFQHLI2SPLK.3	0.9221761990782892	RPE1 DDA	Mono-phosphosite
@DFQHLIS2PLKK.2	0.9702260860372804	RPE1 DDA	Mono-phosphosite
@DFSLVREN2K.3	0.9971149271655542	RPE1 DDA	Mono-phosphosite
@DFVT3ASPSLQHTTSR.2	0.9032455914588174	RPE1 DDA	Mono-phosphosite
@DFVYPSSTRDPSA2NGGGSPAR.3	0.9749025429683569	RPE1 DDA	Mono-phosphosite
@DFYLAT2PPDSFLDDHHLTRPHPER.3	0.9004393078481134	RPE1 DDA	Mono-phosphosite
@DFYLAT2PPDSFLDDHHLTRPHPER.4	0.8838210536788692	RPE1 DDA	Mono-phosphosite
@DG2CGVSYVVQEPGDYEVSIK.3	0.9833999771757724	RPE1 DDA	Mono-phosphosite
@DG2FGEGLT1K.2	0.9777022474505369	RPE1 DDA	Mono-phosphosite
@DG2PEAPASPEREEVALSEYK.3	0.9646251750735162	RPE1 DDA	Mono-phosphosite
@DG3IEDIITVLK.2	0.9856549661038648	RPE1 DDA	Mono-phosphosite
@DGA3MKTFCGTPEYLAPEVLEDNDYGR.4	0.9860297991218387	RPE1 DDA	Mono-phosphosite
@DGACSVPGVTENLGQ2LWEVSESHFK.3	0.9679085137573917	RPE1 DDA	Mono-phosphosite
@DGAEQQGPEATVEEAEAAAFGSEKPQS1FEPPQV2SPVQEK.4	0.978262683081321	RPE1 DDA	Mono-phosphosite
@DGAEQQGPEATVEEAEAAAFGSEKPQSMFEPPQVS2PVQEK.5	0.9912681662221301	RPE1 DDA	Mono-phosphosite
@DGAVNGPSVVGDQTPIEPQ3SIER.3	0.9629566796266469	RPE1 DDA	Mono-phosphosite
@DGD2VMVLPTIPEEEAK.3	0.994493022167935	RPE1 DDA	Mono-phosphosite
@DGDES2PILTSFELVK.2	0.990504835001925	RPE1 DDA	Mono-phosphosite
@DGDSYDPYDF2DTEEEMPQVHTPK.3	0.9612041383073076	RPE1 DDA	Mono-phosphosite
@DGELPVEDDIDL2DVELDDLGK.2	0.9692969373852238	RPE1 DDA	Mono-phosphosite
@DGEQ2PNVSLMQR.3	0.986337811130428	RPE1 DDA	Mono-phosphosite
@DGEYEELLNS2SISSLLDAQGFSDLEK.3	0.9899357551756554	RPE1 DDA	Mono-phosphosite
@DGFAEEAPSTSRGPGGSQGSQGP2PQGAR.3	0.9796102299439408	RPE1 DDA	Mono-phosphosite
@DGFPSG3PALNAK.2	0.9239962294477352	RPE1 DDA	Mono-phosphosite
@DGGGGGEFYGYMT1DRPL2HCGR.3	0.9896061399050057	RPE1 DDA	Mono-phosphosite
@DGGGGGEFYGYMTMDRPL2HCGR.3	0.9675364024539844	RPE1 DDA	Mono-phosphosite
@DGGNPFAEPSELDNPFQDPAVIQHRP2R.3	0.5501512720694212	RPE1 DDA	Mono-phosphosite
@DGGRS2PGGQDEGGFMAQGK.3	0.9910167581872212	RPE1 DDA	Mono-phosphosite
@DGIPV2SEAER.2	0.9734022506963749	RPE1 DDA	Mono-phosphosite
@DGIPV2SEAERHELGK.3	0.9650878466499383	RPE1 DDA	Mono-phosphosite
@DGK3LNDELEIIEG1K.3	0.9763743420712152	RPE1 DDA	Mono-phosphosite
@DGKF2PIQEK.2	0.9864916792098383	RPE1 DDA	Mono-phosphosite
@DGLGPEPQEPPPGPPP2PAAAPEAVPPPPAPPSYSDK.3	0.9265475058968933	RPE1 DDA	Mono-phosphosite
@DGLHFLPHASSSAQ2PCGSPG1K.3	0.9598274991963166	RPE1 DDA	Mono-phosphosite
@DGLHFLPHASSSAQ2PCGSPG1K.4	0.8178129388012336	RPE1 DDA	Mono-phosphosite
@DGLL1PS12ESDLTTSGR.3	0.9828277214011412	RPE1 DDA	Mono-phosphosite
@DGLLAHAFAPGTGVGGD2HFDDDELWTLGEGQVVR.4	0.9876067782465094	RPE1 DDA	Mono-phosphosite
@DGLLMP2MSESDLTTSGR.2	0.9191411201391105	RPE1 DDA	Mono-phosphosite
@DGPGLER2PGEPGGAAPEREVPAAAR.4	0.9851603567189939	RPE1 DDA	Mono-phosphosite
@DGPI2PK.2	0.948654731273127	RPE1 DDA	Mono-phosphosite
@DGRGALQNIIPAS3GAAK.2	0.9743561155020876	RPE1 DDA	Mono-phosphosite
@DGSGD2HPDFPEDADIDLK.3	0.9544406346555718	RPE1 DDA	Mono-phosphosite
@DGSSK2DHEELSGSSTNLADHNPSSWR.3	0.9752869797488286	RPE1 DDA	Mono-phosphosite
@DGSTLTLQTP2SPILCTQPAGVPEILK.3	0.9994989465266902	RPE1 DDA	Mono-phosphosite
@DGYG2PHHTPPYGPR.3	0.981747700701378	RPE1 DDA	Mono-phosphosite
@DGYGGSRDSYSSSR2DLYSSGR.3	0.734731281515551	RPE1 DDA	Mono-phosphosite
@DH2VNSFK.2	0.939392565587323	RPE1 DDA	Mono-phosphosite
@DH3VSGDEDYCPR.2	0.8953335030177634	RPE1 DDA	Mono-phosphosite
@DHGSWSL2PPPER.2	0.9914118467926039	RPE1 DDA	Mono-phosphosite
@DHLPPP2SASPSR.2	0.9334501898567373	RPE1 DDA	Mono-phosphosite
@DHLPPPSSA2PSR.3	0.9141910579317301	RPE1 DDA	Mono-phosphosite
@DHLY2TVCKPR.3	0.9335584398785166	RPE1 DDA	Mono-phosphosite
@DHTDQT2ETAPDASVPPSVKPK.3	0.998525523031258	RPE1 DDA	Mono-phosphosite
@DHTTPSENGDVP2PK.2	0.9477586429809384	RPE1 DDA	Mono-phosphosite
@DI2LDSELHDLR.3	0.8805275194944386	RPE1 DDA	Mono-phosphosite
@DIDIS2PEFK.1	0.8544312298180696	RPE1 DDA	Mono-phosphosite
@DIEQVPQQP3YVQALFDFDPQEDGELGFRR.4	0.9324835179026316	RPE1 DDA	Mono-phosphosite
@DIFEEDN4SPIPVVNEEEYK.3	0.9972606638955999	RPE1 DDA	Mono-phosphosite
@DIG2ETEFADDEHSIFGDNESR.3	0.9860565768372597	RPE1 DDA	Mono-phosphosite
@DIHLEME2LVNSR.3	0.9898846246885921	RPE1 DDA	Mono-phosphosite
@DII2DTSGDFRK.3	0.9169803536403314	RPE1 DDA	Mono-phosphosite
@DIIEHLNTSGAPADT2DPLQQICK.3	0.8819011434855286	RPE1 DDA	Mono-phosphosite
@DIKEE2DEEEEDDEESGR.3	0.917213050747674	RPE1 DDA	Mono-phosphosite
@DIKG2YVSIHSSGFR.3	0.9834068957470036	RPE1 DDA	Mono-phosphosite
@DINVSVGSQQPDTKD2PVCPHFTTNGNENSSIEK.3	0.9830951997502675	RPE1 DDA	Mono-phosphosite
@DIPAPSPPLPLL2GVPPPPPLPPPPPIK.3	0.8281280190436888	RPE1 DDA	Mono-phosphosite
@DIPQPGLSLHP2SSVPVGLPTGR.3	0.8314769879745164	RPE1 DDA	Mono-phosphosite
@DISEA2VFDAYVLPK.2	0.9855220054485068	RPE1 DDA	Mono-phosphosite
@DIVENYFMRDSG2K.3	0.9881885553854991	RPE1 DDA	Mono-phosphosite
@DKDDFFTRS2HEFDGR.4	0.9643626580001461	RPE1 DDA	Mono-phosphosite
@DKDDQEWESP2PPKPTVFISGVIAR.3	0.9848710501121832	RPE1 DDA	Mono-phosphosite
@DKDQPP2PSPPPQSEALSSTSR.3	0.9721500465328096	RPE1 DDA	Mono-phosphosite
@DKEK2DVK.2	0.994495992827676	RPE1 DDA	Mono-phosphosite
@DKF2FDLGK.2	0.98614244771691	RPE1 DDA	Mono-phosphosite
@DKGPSLR3LSR.3	0.9938894458566184	RPE1 DDA	Mono-phosphosite
@DKLDFAPP3PPHYPPHER.4	0.9291874351099059	RPE1 DDA	Mono-phosphosite
@DKPEIEDVG2DEEEEK.3	0.8737178660312127	RPE1 DDA	Mono-phosphosite
@DKPMYDEIFYTL2PVDGK.3	0.9832943532399796	RPE1 DDA	Mono-phosphosite
@DKTESVTSGP1SPEGSPSK2PSK.3	0.6851580963920982	RPE1 DDA	Mono-phosphosite
@DKTESVTSGPMSPEGSPSKSP2K.3	0.6735870613513708	RPE1 DDA	Mono-phosphosite
@DKVTIADD4SDPFDAK.2	0.9962900988890648	RPE1 DDA	Mono-phosphosite
@DKVTIADD4SDPFDAK.3	0.9973899172975779	RPE1 DDA	Mono-phosphosite
@DL2SSPPGPYGQE1YAFR.3	0.9460630216073984	RPE1 DDA	Mono-phosphosite
@DLAALLHDGIPVVSS2SGK.3	0.7937206028438236	RPE1 DDA	Mono-phosphosite
@DLAG2IIGK.2	0.9912992038729425	RPE1 DDA	Mono-phosphosite
@DLATVNSNPFDDPDAAELNPFGDPDSEEPITETA2PRK.4	0.9395462070685991	RPE1 DDA	Mono-phosphosite
@DLDCQQLQSRLSA2ETSLHR.4	0.766817489013132	RPE1 DDA	Mono-phosphosite
@DLDEEG2EK.2	0.9947691237615734	RPE1 DDA	Mono-phosphosite
@DLDLLASVP2PSSSGSR.2	0.9879809823181414	RPE1 DDA	Mono-phosphosite
@DLDRPESQ2PK.3	0.9644394831111704	RPE1 DDA	Mono-phosphosite
@DLEASHQH2SPNEQLK.3	0.9156087299985216	RPE1 DDA	Mono-phosphosite
@DLEASHQHS2PNEQLK.3	0.9626433090524119	RPE1 DDA	Mono-phosphosite
@DLELPL2PSLLGGPGPER.2	0.9811745504548917	RPE1 DDA	Mono-phosphosite
@DLEPGEVP2DSDEDGEHK.3	0.945930632166571	RPE1 DDA	Mono-phosphosite
@DLESAQ2LNR.2	0.9817803201219466	RPE1 DDA	Mono-phosphosite
@DLFDLNS2EEDDTEGFSER.2	0.9848598761401253	RPE1 DDA	Mono-phosphosite
@DLFDY2PPLHK.3	0.8235596813733759	RPE1 DDA	Mono-phosphosite
@DLFSLDSEDPSPA2PPLRSSGSSLFPR.4	0.9717367811481123	RPE1 DDA	Mono-phosphosite
@DLGSHDNL2PPFVNSR.3	0.9889559507324167	RPE1 DDA	Mono-phosphosite
@DLGSTVWLDE3GSCPDDGEIDPEA.3	0.9999969602265644	RPE1 DDA	Mono-phosphosite
@DLHQGIEAA2DEEDLR.3	0.968792760227024	RPE1 DDA	Mono-phosphosite
@DLIDN2FNR.2	0.9818150622461258	RPE1 DDA	Mono-phosphosite
@DLP2PDSR.2	0.924777358605995	RPE1 DDA	Mono-phosphosite
@DLQ2PDFTTGFHSDK.3	0.9602931263820271	RPE1 DDA	Mono-phosphosite
@DLQ2PDFTTGFHSDKIEAK.4	0.9433217698595717	RPE1 DDA	Mono-phosphosite
@DLR2TPNLSLDDVK.3	0.889544345205338	RPE1 DDA	Mono-phosphosite
@DLS2SPPGPYGQE1YAFR.2	0.968113974172452	RPE1 DDA	Mono-phosphosite
@DLSIR2VR.2	0.9961683235647868	RPE1 DDA	Mono-phosphosite
@DLSLGLDDSRTN3PQGVLPSSQLK.3	0.9872154493274938	RPE1 DDA	Mono-phosphosite
@DLSPSEAESQLGLSTAAVGA1APPAGGGDPEAPAPAAERPPVPGPGSGPAAAL2PAAGK.5	0.8858717931121759	RPE1 DDA	Mono-phosphosite
@DLSPTAEDAEL2DFEECEETGELFEEPAPQALATR.4	0.9827619319547884	RPE1 DDA	Mono-phosphosite
@DLTGVNAQSEPVASGWELASVNPEPV2SPTTPPEYK.3	0.9424864491970067	RPE1 DDA	Mono-phosphosite
@DLTQTA2STAR.2	0.9768574861212354	RPE1 DDA	Mono-phosphosite
@DLTQTASS3AR.2	0.9010906159253171	RPE1 DDA	Mono-phosphosite
@DM2PLSETEMALGK.2	0.9441776850273931	RPE1 DDA	Mono-phosphosite
@DMGLV3PEAASLGTVIK.2	0.8606271786005566	RPE1 DDA	Mono-phosphosite
@DMSLKDSG2DLSHRPK.4	0.9447623083900754	RPE1 DDA	Mono-phosphosite
@DN2PEPNDPEEPQEVSSTPSDK.3	0.9749688419343201	RPE1 DDA	Mono-phosphosite
@DN2PPPAFKPEPPK.3	0.9959951336085882	RPE1 DDA	Mono-phosphosite
@DN2PSLK.2	0.9711252954574339	RPE1 DDA	Mono-phosphosite
@DNAATLQPSDDTVLPGGVP2PGASLTS1AASQNHDADNVPNL1DETK.4	0.8813968369566929	RPE1 DDA	Mono-phosphosite
@DNAR2SLSASHP1VGK.2	0.9745594988568163	RPE1 DDA	Mono-phosphosite
@DNAR2SLSASHPMVGK.3	0.9716957761938312	RPE1 DDA	Mono-phosphosite
@DNAVPGAPSFQDPAIP3PPPSTR.3	0.9726951873545471	RPE1 DDA	Mono-phosphosite
@DNDDDQSDKG3YTIELENPNSEEVEAR.3	0.9887350079264643	RPE1 DDA	Mono-phosphosite
@DNEESEQPPVPG3PTLR.2	0.9666969482596796	RPE1 DDA	Mono-phosphosite
@DNLGEVPL3PTEEASLPLAVTK.3	0.9853059520807248	RPE1 DDA	Mono-phosphosite
@DNLTLW3SD1QGDGEEQNK.3	0.979398019783962	RPE1 DDA	Mono-phosphosite
@DNPAFSMLND2DDDVIYGSDYEEMPLQNGQAIR.4	0.9841913729365245	RPE1 DDA	Mono-phosphosite
@DNQE2SDAELSSSEYIK.2	0.9415919596576063	RPE1 DDA	Mono-phosphosite
@DNSI2PESDVDTASTISLVTGETERK.3	0.9060204752751516	RPE1 DDA	Mono-phosphosite
@DP2LGAGEAASK.2	0.9680779252282165	RPE1 DDA	Mono-phosphosite
@DP2SGQEVATPPVPQLQVCEPK.2	0.978118697795463	RPE1 DDA	Mono-phosphosite
@DP2SGQEVATPPVPQLQVCEPK.3	0.9671172205990282	RPE1 DDA	Mono-phosphosite
@DPAQPM2PGEATQSGARPADRYGLLK.4	0.9371779171180002	RPE1 DDA	Mono-phosphosite
@DPDERPTFEYIQSFLEDYFTATEPQ4QPGENL.4	0.9374805000289494	RPE1 DDA	Mono-phosphosite
@DPDSNPYSLLDNTE2DQTADTDASESHHSTNRR.3	0.8687630404906085	RPE1 DDA	Mono-phosphosite
@DPG2PGPFDYVGAPPAESIPQK.2	0.9828192804751652	RPE1 DDA	Mono-phosphosite
@DPGLEPGPD2PGGSSPPR.2	0.9476564729552779	RPE1 DDA	Mono-phosphosite
@DPGPPRPPAGATQDEELQG2PLSRK.3	0.9338138294388281	RPE1 DDA	Mono-phosphosite
@DPLGGLADMFGQMPGSGIGTGPGVIQDRF2PTMGR.3	0.9691391340405211	RPE1 DDA	Mono-phosphosite
@DPLTHTSN2LPR.3	0.968604388625308	RPE1 DDA	Mono-phosphosite
@DPNSATATAPP2PLK.2	0.9760039369693965	RPE1 DDA	Mono-phosphosite
@DPSSNDINGG1EPTPSTVS3PSPSADLLGLR.3	0.5273285952150566	RPE1 DDA	Mono-phosphosite
@DPSVDITQDLVDESEEERFDD1S2PGLELPSCELSR.4	0.9909196557144114	RPE1 DDA	Mono-phosphosite
@DPTNGY4NVR.2	0.9616616980560236	RPE1 DDA	Mono-phosphosite
@DPVSAAVPAPGRNNSQIASGQNQPQAAAGSHQLS1GQPHNAAGP2PHTLRR.5	0.9888974056172692	RPE1 DDA	Mono-phosphosite
@DPYG2LDRHTQTVR.2	0.9973427272255582	RPE1 DDA	Mono-phosphosite
@DQAVQTGFV2PIRPLGLQLGARPAAVCSPSAR.4	0.9988940279422848	RPE1 DDA	Mono-phosphosite
@DQD2VGEMK.2	0.9966340153860648	RPE1 DDA	Mono-phosphosite
@DQGTYED4VEGLR.2	0.8145729564757924	RPE1 DDA	Mono-phosphosite
@DQKL2ELDDRADALQAGASQFETSAAK.4	0.9847766688750256	RPE1 DDA	Mono-phosphosite
@DQMEG2PNSSESFEHIAR.3	0.9884374019547	RPE1 DDA	Mono-phosphosite
@DQPDGS2LSPAQSPSQSQPPAASSLREPGLESK.3	0.9841138793352613	RPE1 DDA	Mono-phosphosite
@DQPP2PSPPPQSEALSSTSR.3	0.9102567420969221	RPE1 DDA	Mono-phosphosite
@DQPPFGDSDDSVEADK2SPGIHLER.4	0.8867359119580751	RPE1 DDA	Mono-phosphosite
@DQRP2SPIR.2	0.9695618741054617	RPE1 DDA	Mono-phosphosite
@DQSPPP2PPPSYHPPPPPTK.3	0.8912778950484378	RPE1 DDA	Mono-phosphosite
@DR3PPLLYR.3	0.973353571048649	RPE1 DDA	Mono-phosphosite
@DRAPKPPTDGST2PTSTPSEDQEALGK.3	0.9717374101754683	RPE1 DDA	Mono-phosphosite
@DRDYSDHPSGG2YRDSYESYGNSR.4	0.8971643068257422	RPE1 DDA	Mono-phosphosite
@DRDYSDHPSGGSYRD2YESYGNSR.3	0.9642672509023844	RPE1 DDA	Mono-phosphosite
@DRDYSDHPSGGSYRD2YESYGNSR.4	0.8256182208253633	RPE1 DDA	Mono-phosphosite
@DREGPTDHLESACPLNLPLQNNHTAAD1YL2PVR.4	0.9754997426484169	RPE1 DDA	Mono-phosphosite
@DREGPTDHLESACPLNLPLQNNHTAADMYLSPVR2PK.4	0.962753591119718	RPE1 DDA	Mono-phosphosite
@DRETDILDDEMPHHDLHSVDSLGTL2SSEGPQSAHLGPFTCHK.5	0.9518436259851624	RPE1 DDA	Mono-phosphosite
@DRF2AEDEALSNIAR.3	0.9920949628996498	RPE1 DDA	Mono-phosphosite
@DRF2NS1ESLSSR.3	0.9883533465902401	RPE1 DDA	Mono-phosphosite
@DRFSN21ESLSSR.2	0.8911464554866174	RPE1 DDA	Mono-phosphosite
@DRH2ALRLESLYSDEEDESAVGADK.4	0.9308624485576301	RPE1 DDA	Mono-phosphosite
@DRH2PFGQR.2	0.9690778091413582	RPE1 DDA	Mono-phosphosite
@DRIF2QDSLCSQENYIIDK.3	0.726576613024758	RPE1 DDA	Mono-phosphosite
@DRIFPDRLSGE1PPA2PSFPR.4	0.9333051880954389	RPE1 DDA	Mono-phosphosite
@DRISSLPVSRPISP2PSAILER.3	0.6967359196730102	RPE1 DDA	Mono-phosphosite
@DRLG2PLAVDEALRR.2	0.9551143466492856	RPE1 DDA	Mono-phosphosite
@DRLSDSTTGAD2LLDISSEADQQDLLSLLQAK.3	0.9802764412389362	RPE1 DDA	Mono-phosphosite
@DRLVAVFDEQDPHHGGDGTSASSTGTQ2PEIFGSELGTNNVSAFQPYQATSEIEVTPSVLR.5	0.9701308832909485	RPE1 DDA	Mono-phosphosite
@DRP4VEEPR.2	0.9575219141660598	RPE1 DDA	Mono-phosphosite
@DRPGSPE2PLLDAPFSR.3	0.9388081335056507	RPE1 DDA	Mono-phosphosite
@DRPV2QPSLVGSK.2	0.9029351061068817	RPE1 DDA	Mono-phosphosite
@DRPVSQPSLVG2K.3	0.9042007826879415	RPE1 DDA	Mono-phosphosite
@DRTL13PVQNLEQSY1PPDSSSPENK.3	0.914781075590704	RPE1 DDA	Mono-phosphosite
@DRTQQSKPQPPQPSTGSLTG2PHLSELSVNSQGGVAPANVTLSPNLSPDTK.5	0.9422384009541578	RPE1 DDA	Mono-phosphosite
@DRTTSFFLN2PEK.2	0.9281323411131734	RPE1 DDA	Mono-phosphosite
@DRVE3LRPHVVGSGGNDK.3	0.7718914894411724	RPE1 DDA	Mono-phosphosite
@DRWI2ENQDSADVDPQEHSFTR.3	0.9555891546269545	RPE1 DDA	Mono-phosphosite
@DRWPEVSPEDTQSL2LSEESPSK.3	0.9784575429164888	RPE1 DDA	Mono-phosphosite
@DRWPEVSPEDTQSLSLSEESP2K.3	0.9717103726382733	RPE1 DDA	Mono-phosphosite
@DS1V1HN2DPNLHLLAEGAPIDWGEEYSNSGGGGSPSPSTPESATLSEK.4	0.9887849295325128	RPE1 DDA	Mono-phosphosite
@DS1V1HNSDPNLHLLAEGAPIDWGEEYSNSGGGG2PSPSTPESATLSEK.5	0.9749871145118962	RPE1 DDA	Mono-phosphosite
@DSA2PSTSSFCLGVSVAASSHVPIQK.3	0.9885622416257922	RPE1 DDA	Mono-phosphosite
@DSA4QSITHYRPVSASR.3	0.9761153468942876	RPE1 DDA	Mono-phosphosite
@DSAAP2PIPGADNLSADPVVSPPTSIPFK.3	0.9925744301219611	RPE1 DDA	Mono-phosphosite
@DSAEGNDSYPSGIHLELQRE2STDFK.3	0.9875164708517802	RPE1 DDA	Mono-phosphosite
@DSAGVPAPAPDSALDSAPTPASAPAPAPALAQAPAL2PSLASAPEEAK.4	0.9769171839276092	RPE1 DDA	Mono-phosphosite
@DSALAEAPEGL2PAPPAR.2	0.9926784252533705	RPE1 DDA	Mono-phosphosite
@DSALQD3DDSDDDPVLIPGAR.3	0.9925361561436475	RPE1 DDA	Mono-phosphosite
@DSAYIS2SPLGSHQVFDFR.2	0.9825770020412384	RPE1 DDA	Mono-phosphosite
@DSAYQSITHYRPV2ASR.2	0.6975045804792936	RPE1 DDA	Mono-phosphosite
@DSC2CLTAAEVHPAGR.3	0.9861651640316749	RPE1 DDA	Mono-phosphosite
@DSEPAADGPAASEDPSATESDLPNPHVGEVSVLS2GSPR.3	0.8459431638040835	RPE1 DDA	Mono-phosphosite
@DSEPAADGPAASEDPSATESDLPNPHVGEVSVLSSG2PR.4	0.8773040288815237	RPE1 DDA	Mono-phosphosite
@DSFDDRGPSLNPVLDYDHG2R.3	0.9844435673568404	RPE1 DDA	Mono-phosphosite
@DSFIENSSSNCTSGSSKPN2PSISPSILSNTEHK.4	0.991026140219864	RPE1 DDA	Mono-phosphosite
@DSGIQTM3ASGSSA1SPETTVSQIAVESDLGQMLEEGK.3	0.9707590419872352	RPE1 DDA	Mono-phosphosite
@DSGRL2PDLSVCGQPR.2	0.9883242105352472	RPE1 DDA	Mono-phosphosite
@DSGS2SPLPK.2	0.3258414722182309	RPE1 DDA	Mono-phosphosite
@DSGSHSQSR2PGRPTQGALGEQQDLSNTTSK.3	0.920645524329699	RPE1 DDA	Mono-phosphosite
@DSGVVGARPRA2PPPQGPLPGPPGALHR.4	0.9673477889899603	RPE1 DDA	Mono-phosphosite
@DSIPVTELSA2GPFESHDLLRK.3	0.9717888845143119	RPE1 DDA	Mono-phosphosite
@DSL2DDGVDLK.2	0.9552698815317199	RPE1 DDA	Mono-phosphosite
@DSL2PVLHPSDLILTR.2	0.9921719962616397	RPE1 DDA	Mono-phosphosite
@DSLAAASGVLGGPQ3PLAPEEETQAR.3	0.9925542819207023	RPE1 DDA	Mono-phosphosite
@DSLHGSTGAVNATRPTLSA3PNHVEHTLSVSSDSGNSTASTK.5	0.9616156757190959	RPE1 DDA	Mono-phosphosite
@DSLHGSTGAVNATRPTLSATPNHVEH3LSVSSDSGNSTASTK.5	0.8198461847667687	RPE1 DDA	Mono-phosphosite
@DSLLPR2PVKP1DSITSPSIAELHNSVTNCDPPLR.4	0.9989608920982086	RPE1 DDA	Mono-phosphosite
@DSLNE1FPSAILNGTG2PTK.2	0.9789698956350341	RPE1 DDA	Mono-phosphosite
@DSLNEMFPSAILNGTG2PTK.3	0.6990994949743432	RPE1 DDA	Mono-phosphosite
@DSLQCQDHL2PGVSSLCDDDPGSNKPLSSNLR.4	0.9693687717197281	RPE1 DDA	Mono-phosphosite
@DSLQCQDHL2PGVSSLCDDDPGSNKPLSSNLRR.4	0.9976422031113872	RPE1 DDA	Mono-phosphosite
@DSMV1HNSDPNLHLLAEGAPIDWGEEYSNSGGGG2PSPSTPESATLSEK.4	0.9848726480692866	RPE1 DDA	Mono-phosphosite
@DSMVMHNSDPNLHLLAEGAPIDWGEEYSNSGGGG2PSPSTPESATLSEK.5	0.9432106818798669	RPE1 DDA	Mono-phosphosite
@DSNELSD2AGEEDSADLK.3	0.9888634089493942	RPE1 DDA	Mono-phosphosite
@DSNTLHLP3ERFSPVRR.3	0.966857376798927	RPE1 DDA	Mono-phosphosite
@DSNTLHLPTERF2PVRR.4	0.978337148806721	RPE1 DDA	Mono-phosphosite
@DSP2VWAAVPGK.2	0.9983528450725244	RPE1 DDA	Mono-phosphosite
@DSPYQSRG2PHYFSPFRPY.2	0.9380796234615717	RPE1 DDA	Mono-phosphosite
@DSQDA2AEQSDHDDEVASLASASGGFGTK.4	0.3244930013682593	RPE1 DDA	Mono-phosphosite
@DSQDASAEQ2DHDDEVASLASASGGFGTKVPAPR.4	0.971321966625166	RPE1 DDA	Mono-phosphosite
@DSS2LRTSSSYTR.2	0.9722705059569596	RPE1 DDA	Mono-phosphosite
@DSS3SPGDYVLSVSENSR.2	0.9309325628298443	RPE1 DDA	Mono-phosphosite
@DSS3SPGDYVLSVSENSR.3	0.9651717818129218	RPE1 DDA	Mono-phosphosite
@DSSAPGRFHVG2AES1LHVRPGGYTPQR.4	0.9148883210674815	RPE1 DDA	Mono-phosphosite
@DSSASVDNRELEQHIQTSDPENFQ2EERSDSDVNNDR.4	0.9006285576642589	RPE1 DDA	Mono-phosphosite
@DSSFTEVPR2PK.2	0.9632128983570332	RPE1 DDA	Mono-phosphosite
@DSSKGED2AEETEAKPAVVAPAPVVEAVSTPSAAFPSDATAEQGPILTK.4	0.930090849227091	RPE1 DDA	Mono-phosphosite
@DSSKGED2AEETEAKPAVVAPAPVVEAVSTPSAAFPSDATAEQGPILTK.5	0.967218705171503	RPE1 DDA	Mono-phosphosite
@DSSKGEDSAEE3EAKPAVVAPAPVVEAVSTPSAAFPSDATAEQGPILTK.4	0.8991349854745542	RPE1 DDA	Mono-phosphosite
@DSSKGEDSAEETEAKPAVVAPAPVVEAV2TPSAAFPSDATAEQGPILTK.4	0.8076163908538325	RPE1 DDA	Mono-phosphosite
@DSSS11QTLLTVTQNVEVPE3PK.3	0.974339462850857	RPE1 DDA	Mono-phosphosite
@DSSS1MQTLLTVTQNVEVPE3PK.3	0.9731723769604967	RPE1 DDA	Mono-phosphosite
@DSSSTD2ANEKPALIPR.2	0.9943769231419506	RPE1 DDA	Mono-phosphosite
@DSTDSPGSENRAP2PHVVQENLHSEVVEVCTSSTLK.4	0.9127434906414755	RPE1 DDA	Mono-phosphosite
@DSTGIV3PSGTFHQHVPAGY1DFPK.3	0.9645923512126983	RPE1 DDA	Mono-phosphosite
@DSVS2VSDISQYRVEHLTTFVLDRK.4	0.8982396394827263	RPE1 DDA	Mono-phosphosite
@DSVWG2GGGQQSVNHLVK.3	0.95520905549676	RPE1 DDA	Mono-phosphosite
@DSYDS4ATHNE.2	0.9858381486000398	RPE1 DDA	Mono-phosphosite
@DSYGMSPCNTAVVPQGW2VEALNSPHSESFVSPEAVAEPPQPTAVPLELAK.4	0.9969887129529735	RPE1 DDA	Mono-phosphosite
@DSYSSSR2DLYSSGRDR.2	0.7123457230605792	RPE1 DDA	Mono-phosphosite
@DT2ENADGQSDENK.2	0.16215202847430552	RPE1 DDA	Mono-phosphosite
@DTAAVV2R.2	0.995340293323907	RPE1 DDA	Mono-phosphosite
@DTD2DREAGTETGGENNDK.3	0.98540174864419	RPE1 DDA	Mono-phosphosite
@DTF3PSGQEPILTEK.2	0.9801161540224876	RPE1 DDA	Mono-phosphosite
@DTFEHDP2ESIDEFNK.3	0.9860822815394361	RPE1 DDA	Mono-phosphosite
@DTFWKG3TR.2	0.9913682565408092	RPE1 DDA	Mono-phosphosite
@DTGPED2YSSSAIHRK.3	-0.095000497503692	RPE1 DDA	Mono-phosphosite
@DTGPEDSY2SSAIHRK.3	0.8854346236689361	RPE1 DDA	Mono-phosphosite
@DTGPEDSYS2SAIHRK.3	0.908205055805147	RPE1 DDA	Mono-phosphosite
@DTHEDHD3STENTDESNHDPQFEPIVSLPEQEIK.3	0.9434011457400461	RPE1 DDA	Mono-phosphosite
@DTHEDHD3STENTDESNHDPQFEPIVSLPEQEIK.5	0.9950408673979989	RPE1 DDA	Mono-phosphosite
@DTHEDHDTS3ENTDESNHDPQFEPIVSLPEQEIK.4	0.9912503692322701	RPE1 DDA	Mono-phosphosite
@DTILQTVDLV2QETGEK.2	0.9675898437976616	RPE1 DDA	Mono-phosphosite
@DTL2NPQSPQPSPYNSPKPQHK.4	0.9704644372851686	RPE1 DDA	Mono-phosphosite
@DTLR3PPRER.3	0.8667681593121449	RPE1 DDA	Mono-phosphosite
@DTLSNPQ2PQPSPYNSPKPQHK.4	0.9787442809484196	RPE1 DDA	Mono-phosphosite
@DTPGHGSGWAE3PRTDR.2	0.913913740911377	RPE1 DDA	Mono-phosphosite
@DTPT2AGPNSFNK.2	0.9240216877583971	RPE1 DDA	Mono-phosphosite
@DTRSSFRGH3PLDLTCSTK.4	0.48226162949464696	RPE1 DDA	Mono-phosphosite
@DTSDVEPTAPMEEPTVVEESQG3PEEESPAK.3	0.9751707234700354	RPE1 DDA	Mono-phosphosite
@DTSLLASATDPEPC2SPHRPQMVSPVSK.3	0.8517343532165196	RPE1 DDA	Mono-phosphosite
@DTSLLASATDPEPC2SPHRPQMVSPVSK.4	0.9255470806325881	RPE1 DDA	Mono-phosphosite
@DTTLIRH2PQPSPSSSFNEGLLTGGHR.4	0.9942457466382817	RPE1 DDA	Mono-phosphosite
@DTVIIVSEPSEDEE2QGLPTMAR.3	0.9169788511006927	RPE1 DDA	Mono-phosphosite
@DTYSDRSGS2SPDSEITELK.3	0.3408742119881953	RPE1 DDA	Mono-phosphosite
@DV1SDETNNEETESP2QEFVNITK.3	0.9595856245417882	RPE1 DDA	Mono-phosphosite
@DV3PPPETEVVLIK.2	0.9544790777400511	RPE1 DDA	Mono-phosphosite
@DV3PPPETEVVLIK.3	0.8548339318773084	RPE1 DDA	Mono-phosphosite
@DVDELPSLQP2VGSPSRPSSSR.3	0.9760501752219124	RPE1 DDA	Mono-phosphosite
@DVDV2VYDFEEEQQEGLLSEVNAEK.3	0.923920261784882	RPE1 DDA	Mono-phosphosite
@DVEFQDGWPR2PGR.3	0.9022525429576294	RPE1 DDA	Mono-phosphosite
@DVFHNHGIHATTIQPEFA2VGSK.4	0.9034343225640298	RPE1 DDA	Mono-phosphosite
@DVHGEQETEGR2SPGPDTLVVLEFNPASK.4	0.9679303156414465	RPE1 DDA	Mono-phosphosite
@DVPPDILLD2PERK.3	0.9630404242884403	RPE1 DDA	Mono-phosphosite
@DVRN2D1HLLDLES1GK.2	0.9254442943784462	RPE1 DDA	Mono-phosphosite
@DVSHS2PVDLK.2	0.8740519865350697	RPE1 DDA	Mono-phosphosite
@DVYL2PRDDGYSTK.2	0.863654252420287	RPE1 DDA	Mono-phosphosite
@DVYPSCSSTTASTVGNSSSHNTASQ2PDFVR.3	0.9875989877547569	RPE1 DDA	Mono-phosphosite
@DW2HYFK.2	0.5577412412456839	RPE1 DDA	Mono-phosphosite
@DYDDM2PR.1	0.9684367039431289	RPE1 DDA	Mono-phosphosite
@DYILDSEGD2DDSCDTVILSPTAR.3	0.9945696452086832	RPE1 DDA	Mono-phosphosite
@DYNASASTI2PPSSMEEDK.3	0.9741277744336301	RPE1 DDA	Mono-phosphosite
@DYNPYNYSDSI2PFNK.2	0.9594032051265338	RPE1 DDA	Mono-phosphosite
@E1DMSPEEVVA2PR.2	0.988908701223972	RPE1 DDA	Mono-phosphosite
@E1EEFFSTLG2LTVGAK.2	0.9821005359498995	RPE1 DDA	Mono-phosphosite
@E1EHNTVCAAGT2PVGEIGEEK.3	0.9739324067057763	RPE1 DDA	Mono-phosphosite
@E1PEDLALESNPSDHPRA2TIFLSK.4	0.9175515086072519	RPE1 DDA	Mono-phosphosite
@E1PSVFQNVLGSAVL2PAHK.3	0.973069245333817	RPE1 DDA	Mono-phosphosite
@E1STSNFESSPEVEERPAVSLTLDQSQSQASLEAVEVPS1ASSWGGPHF2PEHK.5	0.9554450588190286	RPE1 DDA	Mono-phosphosite
@E2ELRF11DDIQLCKDI1DLK.4	0.06062983569145522	RPE1 DDA	Mono-phosphosite
@E2LQYALETLT1NGCSVEDLGLDFTLPGFPNIELK.4	0.41774711724500374	RPE1 DDA	Mono-phosphosite
@E2PVEFTGHK.2	0.9981937829959733	RPE1 DDA	Mono-phosphosite
@E2Q1TPSHGGSPVGPPQLPIMSSLR.3	0.9810709752920777	RPE1 DDA	Mono-phosphosite
@E2SDDDTPFDGSNYLADK.2	0.9852115729894755	RPE1 DDA	Mono-phosphosite
@E2SPSHGLLK.2	0.9284342353745472	RPE1 DDA	Mono-phosphosite
@E2SPSHGLLK.3	0.983953386143327	RPE1 DDA	Mono-phosphosite
@E2SPTSPVAETEGTIMEESSR.3	0.9867495036419052	RPE1 DDA	Mono-phosphosite
@E2SVDRPTFLDK.3	0.9610702732794686	RPE1 DDA	Mono-phosphosite
@E2YNVQLQLPAR.2	0.9869789512300127	RPE1 DDA	Mono-phosphosite
@E3PPPLVPPAAR.3	0.9257650278491848	RPE1 DDA	Mono-phosphosite
@E3PSPRPMR.3	0.9778156408344231	RPE1 DDA	Mono-phosphosite
@E3SPESSLIQDEIAVK.3	0.9867453079846379	RPE1 DDA	Mono-phosphosite
@EAA3LEVERPLPMEVEK.3	0.9858439085224208	RPE1 DDA	Mono-phosphosite
@EAAGEGPALYEDPPDQK3SPSGKPATLK.3	0.9774350849652899	RPE1 DDA	Mono-phosphosite
@EAARSPDKPGG2PSASR.3	0.948841897907416	RPE1 DDA	Mono-phosphosite
@EAASQRPLS2SASNR.3	0.9589154382991499	RPE1 DDA	Mono-phosphosite
@EAASQRPLSS2ASNR.3	0.971276163921395	RPE1 DDA	Mono-phosphosite
@EADE2LNFEEQILEAAK.3	0.9872573322686615	RPE1 DDA	Mono-phosphosite
@EADLVFISVN3PTK.3	0.976525127037452	RPE1 DDA	Mono-phosphosite
@EAEHLSSPWGES2PEELR.2	0.9725135684883994	RPE1 DDA	Mono-phosphosite
@EAENQGLDIS2PG1SGHRQGHDSLEHDELR.5	0.7997303732757923	RPE1 DDA	Mono-phosphosite
@EAERD1LPSPEQTL2PLSK.3	0.9610653510064455	RPE1 DDA	Mono-phosphosite
@EAFEE1EGTSPS2PPPSGVR.2	0.9970408276671212	RPE1 DDA	Mono-phosphosite
@EAG4ADLDPYNSPGQEVYHAYAEPLPITGPEYATPIIMDMSGHPTTSVGQPSTSTFK.5	0.9645679004197008	RPE1 DDA	Mono-phosphosite
@EAGAWNHG3FRLSPLK.3	0.9480799629411778	RPE1 DDA	Mono-phosphosite
@EAGGNY3PALTEQEVYAQVAR.3	0.9963650160447288	RPE1 DDA	Mono-phosphosite
@EAGLSQ2HDDLSNATATPSVRK.2	0.9781166183586829	RPE1 DDA	Mono-phosphosite
@EAHH2NTHSPEVSHPHPPSPVDPYLLTK.5	0.9945396856490784	RPE1 DDA	Mono-phosphosite
@EAIIPG2VYDR.2	0.9950772285745407	RPE1 DDA	Mono-phosphosite
@EALNIIGDISTSTVSTPVPPPVDDTWLQ2ASSHSPTPQR.5	0.27886563408801945	RPE1 DDA	Mono-phosphosite
@EALSTERGK3LVQK.2	0.8840498468452722	RPE1 DDA	Mono-phosphosite
@EALTYDGALLGDR2LR.3	0.9851479111903252	RPE1 DDA	Mono-phosphosite
@EAP2PL1IHSPQ1SQFQSLTHQSPPQQNVQPK.4	0.935309171052605	RPE1 DDA	Mono-phosphosite
@EAQSFISAAIEPESGK2NERK.4	0.9689687400657179	RPE1 DDA	Mono-phosphosite
@EASEVCPPPGYGLDGLQY2PVQGGDPSENK.3	0.9940194197841801	RPE1 DDA	Mono-phosphosite
@EASRPPEEPSAP2PTLPAQFK.4	0.9968490651535113	RPE1 DDA	Mono-phosphosite
@EASRS2PVEFECINEK.2	0.9647464327213102	RPE1 DDA	Mono-phosphosite
@EATAETTSSEEEQEPGFLPLSGSFGPGGPCGT2P1DGR.3	0.9365251159736057	RPE1 DDA	Mono-phosphosite
@EAVREG2PANWK.2	0.9956781337132128	RPE1 DDA	Mono-phosphosite
@EAVREG2PANWK.3	0.93141952523634	RPE1 DDA	Mono-phosphosite
@EAVSGPMAGKPFRPQ2LSK.2	0.9459722423067781	RPE1 DDA	Mono-phosphosite
@ECGVTATFDASRT3FTR.3	0.9750898747601775	RPE1 DDA	Mono-phosphosite
@ECLGRQ2PLCPK.3	0.9365793996620901	RPE1 DDA	Mono-phosphosite
@ECSP2SPLPPLPEDEEGSEVTNSK.3	0.952049993183838	RPE1 DDA	Mono-phosphosite
@ED2RGSLIPEGATGFPDQGNTGENTR.3	0.9742982343733008	RPE1 DDA	Mono-phosphosite
@ED3ECDNSGPQDPLQNEFLAPSLEPFETK.3	0.9916927811692349	RPE1 DDA	Mono-phosphosite
@EDAEGVAAEEEQEGD2GEQETGATDARPRR.4	0.6890754082843341	RPE1 DDA	Mono-phosphosite
@EDALDDSVSSSSVHASPLA2SPVR.3	0.9851796189865778	RPE1 DDA	Mono-phosphosite
[truncated: 33,326 more rows]
