# Supplementary material for: DeepPhospho accelerates DIA phosphoproteome profiling through in silico library generation
Source: Nat Commun. 2021 Nov 18;12:6685. doi: 10.1038/s41467-021-26979-1 (PMC8602247; doi:10.1038/s41467-021-26979-1)
Supplement: Supplementary file 8 — Source data [file 41467_2021_26979_MOESM8_ESM.zip › Source Data_new/SFig_2d.txt]

Peptide	Observed	Predicted	Dataset	PhosphoType
@HPAGV4QVSGLHNK	-15.720978	-13.419225	RPE1 DDA	Mono-phosphosite
@PF4VNVEFHHER	32.62767	31.500483	RPE1 DDA	Mono-phosphosite
@APSASVDSSL4NLPR	45.339157	42.51191	RPE1 DDA	Mono-phosphosite
@2YSPYDMLESIRK	77.48279	75.17705	RPE1 DDA	Mono-phosphosite
@ERM4EEQSQDRR	-45.73272	-47.150978	RPE1 DDA	Mono-phosphosite
@TAGTSFMMTPYVV3R	70.212494	72.85058	RPE1 DDA	Mono-phosphosite
@4SDMSSVYR	7.8246536	8.085399	RPE1 DDA	Mono-phosphosite
@EVG4LEFTGPPQKPPR	38.499252	40.74725	RPE1 DDA	Mono-phosphosite
@4VLCPSTTPSPAQPADR	22.233925	23.506031	RPE1 DDA	Mono-phosphosite
@LSLGQ4DNDAGGQLPFSK	64.97273	65.45644	RPE1 DDA	Mono-phosphosite
@AVSSAIAQLLGEVAQGNEN4AGIAAR	132.00119	137.52998	RPE1 DDA	Mono-phosphosite
@IAL4ETPTGWK	53.181885	52.819725	RPE1 DDA	Mono-phosphosite
@GEPNV2YICSR	17.595367	21.80906	RPE1 DDA	Mono-phosphosite
@DVTIGGSAPI4VK	49.53015	46.83037	RPE1 DDA	Mono-phosphosite
@RAEDGSVID4ELIDQDAR	49.405365	49.320377	RPE1 DDA	Mono-phosphosite
@MPNVPNTQPAIMKPTEEHPAY3QIAK	32.286713	38.306374	RPE1 DDA	Mono-phosphosite
@HEYALPLAPPEPE4ATPIVER	72.19623	74.78386	RPE1 DDA	Mono-phosphosite
@HSLSSGGFSPVAGVGAQDGD4QRPHSAQPADR	11.968437	15.759799	RPE1 DDA	Mono-phosphosite
@AQPPDY3FPSGSGAHFPQVPGGAVR	51.73697	62.832848	RPE1 DDA	Mono-phosphosite
@DRSSF4VNGLTLGGQK	51.93869	52.104218	RPE1 DDA	Mono-phosphosite
@GTPTAENPE4LGLDVPV	114.86821	98.91542	RPE1 DDA	Mono-phosphosite
@ADHQPLTEAS4VNLPTIALCNTDSPLR	85.6557	90.61924	RPE1 DDA	Mono-phosphosite
@TPSHSGHLQGEHPYL3PSPESPDQWSSSSPHSASDWSDVTTSPTPGGAGGGQR	35.48735	39.43729	RPE1 DDA	Mono-phosphosite
@GSIDREDGSLQGPIGNQHI4QPVGKPDPAAPPK	22.97937	26.29389	RPE1 DDA	Mono-phosphosite
@LNEWLGNEN3EDQYSLVEDDEDLPHHDEK	48.84755	60.7489	RPE1 DDA	Mono-phosphosite
@VSSQGNLIPARPAPAPPLY2SLT	66.78342	75.20987	RPE1 DDA	Mono-phosphosite
@AYSQEEITQGFEETGDTLYAP4STHFQLQNQPPQK	71.11694	76.34639	RPE1 DDA	Mono-phosphosite
@4YPTEDVPRK	-9.156815	-6.311124	RPE1 DDA	Mono-phosphosite
@T4DLLFK	58.770737	57.821728	RPE1 DDA	Mono-phosphosite
@GYPGD4TK	-20.607407	-21.248032	RPE1 DDA	Mono-phosphosite
@D4DHLFK	15.559738	12.138977	RPE1 DDA	Mono-phosphosite
@HPEATVPQ4HAVK	-19.68554	-24.314678	RPE1 DDA	Mono-phosphosite
@D4YFVTR	36.39296	30.958332	RPE1 DDA	Mono-phosphosite
@YHPG4FGK	-8.182968	-7.496475	RPE1 DDA	Mono-phosphosite
@STFSTN4R	-10.218124	-13.50809	RPE1 DDA	Mono-phosphosite
@4ADLPGIAR	32.236557	30.32716	RPE1 DDA	Mono-phosphosite
@LISEIE4R	26.63961	19.769413	RPE1 DDA	Mono-phosphosite
@PRNEEENI4SVPHDSTQGK	-11.211464	-9.324214	RPE1 DDA	Mono-phosphosite
@IYNGDY4R	-2.9339066	-5.2686005	RPE1 DDA	Mono-phosphosite
@FSGF4SMQK	36.043793	32.14764	RPE1 DDA	Mono-phosphosite
@LG4AVYETPTAHNGAK	7.18972	7.0457015	RPE1 DDA	Mono-phosphosite
@LATEL4HQK	-12.706322	-16.15408	RPE1 DDA	Mono-phosphosite
@RNPRPVTYQFHPNLD4YK	28.74208	28.721674	RPE1 DDA	Mono-phosphosite
@PRAN4LEDR	-21.103394	-22.343983	RPE1 DDA	Mono-phosphosite
@TAASGIP4HSEVPVSLK	35.23665	37.180733	RPE1 DDA	Mono-phosphosite
@EFI4YADVK	49.031082	49.328888	RPE1 DDA	Mono-phosphosite
@LANVMMGP4RQDLLAK	50.041824	51.983715	RPE1 DDA	Mono-phosphosite
@VGFQ4EGTYK	18.487137	15.584783	RPE1 DDA	Mono-phosphosite
@4ESLELCRPVLQQGR	37.917526	38.715355	RPE1 DDA	Mono-phosphosite
@LSEAE2QCALKE1QDK	13.865814	-6.402568	RPE1 DDA	Mono-phosphosite
@VIGAGEFGEV4K	41.67308	39.547295	RPE1 DDA	Mono-phosphosite
@YGMLL4QNYRIPQQR	48.366577	49.832954	RPE1 DDA	Mono-phosphosite
@LDNGGY4ITTR	21.631989	19.854115	RPE1 DDA	Mono-phosphosite
@QDV4GPQPQVR	-3.0610352	-3.7904465	RPE1 DDA	Mono-phosphosite
@V4SEVHFTLAKPPSVVNR	41.877502	43.765343	RPE1 DDA	Mono-phosphosite
@NLEG4VGFANLPNQVYRK	65.44269	64.88797	RPE1 DDA	Mono-phosphosite
@LYLQSPHS4EDPYFDDR	47.305252	50.981636	RPE1 DDA	Mono-phosphosite
@EDGSLQGPIGNQHI4QPVGKPDPAAPPK	24.521088	27.991308	RPE1 DDA	Mono-phosphosite
@LHE4NTQFQEK	-11.362061	-11.672872	RPE1 DDA	Mono-phosphosite
@1QNHGYENPT4K	-29.66034	-31.577572	RPE1 DDA	Mono-phosphosite
@RQAHLCVLASNCDEPM4VK	26.719498	27.556538	RPE1 DDA	Mono-phosphosite
@HELQANC4EEVK	-12.9255905	-15.631389	RPE1 DDA	Mono-phosphosite
@TEGP4GEISMLDTK	50.328552	53.362457	RPE1 DDA	Mono-phosphosite
@NMSWLPNG4VTLR	90.22078	80.93111	RPE1 DDA	Mono-phosphosite
@P4TVVDVSAAMASEHLEGPVNSPK	69.120926	73.343735	RPE1 DDA	Mono-phosphosite
@D4STVSASPTALSTLK	47.6978	47.898308	RPE1 DDA	Mono-phosphosite
@AGDNSQSV4IPMSPGAHHFDSLGYPSTTLPVHR	58.01111	58.095825	RPE1 DDA	Mono-phosphosite
@YPSPPMGSVSAPNLPTAEDNLE4VR	75.23668	77.73343	RPE1 DDA	Mono-phosphosite
@SPDVGL4GVIPECGETYHSDLAEAK	62.98085	64.4189	RPE1 DDA	Mono-phosphosite
@VSGDYGHPVYIVQDGPPQSPPNI4YK	53.49312	54.476624	RPE1 DDA	Mono-phosphosite
*AAA4LDPNLNHTPNSSTK	39.50508	41.09558	RPE1 DDA	Mono-phosphosite
@TYVDPHT4EDPNQAVLK	20.89209	23.286043	RPE1 DDA	Mono-phosphosite
@KPAPQAAEPNNHTEYASIQTSPQPASEDTLT4ADLDMVHLNR	55.369232	58.864098	RPE1 DDA	Mono-phosphosite
@LCDFGSASHVADNDITP4LVSR	60.181	58.66271	RPE1 DDA	Mono-phosphosite
*AM2FEWPWQYR	-5.352356	131.1654	RPE1 DDA	Mono-phosphosite
@LTPTHAASPV4RR	-19.64331	-22.742708	RPE1 DDA	Mono-phosphosite
@TRWLNSPNT4MK	23.493988	25.425854	RPE1 DDA	Mono-phosphosite
@GLP2DYGRPLSFPPPR	46.666534	57.03126	RPE1 DDA	Mono-phosphosite
@AEFAE4ASVDR	19.373955	15.878418	RPE1 DDA	Mono-phosphosite
@NDSDPT4GQQGHPNTWKR	-19.232597	-18.94344	RPE1 DDA	Mono-phosphosite
@KP3YDPVSEDQDPLSSDFK	41.796997	50.190548	RPE1 DDA	Mono-phosphosite
@V4ENVGLMQQQK	21.746971	18.788685	RPE1 DDA	Mono-phosphosite
@EPSSYDFVYH4G	50.24968	47.587364	RPE1 DDA	Mono-phosphosite
@QATTNVYQVQTGSE4TDTSNHSSLK	11.111267	13.091029	RPE1 DDA	Mono-phosphosite
@SVSSSPWLPQDGFDP2DYAEPMDAVVKPR	86.810776	97.459	RPE1 DDA	Mono-phosphosite
@QQQMVVAHQ4SFAPDGEAR	21.011314	22.568888	RPE1 DDA	Mono-phosphosite
@HGQV4LRK	-35.714638	-38.85618	RPE1 DDA	Mono-phosphosite
@HV4VPDRR	-30.963242	-34.67515	RPE1 DDA	Mono-phosphosite
@ASGAN4SFHK	-32.00502	-32.05257	RPE1 DDA	Mono-phosphosite
@SSFSH4SGLK	-3.9313583	-5.9487276	RPE1 DDA	Mono-phosphosite
@DYDRG4DSR	-39.757217	-40.222797	RPE1 DDA	Mono-phosphosite
@LEDFRD4RR	-11.496086	-11.894176	RPE1 DDA	Mono-phosphosite
@KPYCNAH4PK	-44.86523	-47.120506	RPE1 DDA	Mono-phosphosite
@VKGE4D1TVPK	-25.44674	-25.147146	RPE1 DDA	Mono-phosphosite
@D4AEIQDFHR	15.248291	14.661319	RPE1 DDA	Mono-phosphosite
@RDST4SQLSPR	-18.709442	-19.606775	RPE1 DDA	Mono-phosphosite
@EHALLA4TLGVK	60.47505	49.78486	RPE1 DDA	Mono-phosphosite
@GPS4GMSR	-31.770668	-28.265118	RPE1 DDA	Mono-phosphosite
@MGQNLNRIP4K	2.6080399	2.3131225	RPE1 DDA	Mono-phosphosite
@4NVPLNR	-2.4667435	1.7987045	RPE1 DDA	Mono-phosphosite
@QGA14HTQHLR	-47.73312	-47.511696	RPE1 DDA	Mono-phosphosite
@DD4SRDDYRR	-43.18677	-42.06173	RPE1 DDA	Mono-phosphosite
@ELN4FAK	17.503258	15.587184	RPE1 DDA	Mono-phosphosite
@PGHPL4SK	-41.25138	-40.2208	RPE1 DDA	Mono-phosphosite
@S4VESVAR	-13.301788	-13.387175	RPE1 DDA	Mono-phosphosite
@L4CANGHTFQAK	-11.087631	-13.367061	RPE1 DDA	Mono-phosphosite
@CRG4LVR	-21.955513	-23.778646	RPE1 DDA	Mono-phosphosite
@LQD4EEK	-34.323853	-36.790913	RPE1 DDA	Mono-phosphosite
@HADAE1TG4VVTR	-17.98925	-18.399668	RPE1 DDA	Mono-phosphosite
@SLESDQEGHY2VK	-19.350655	-8.079704	RPE1 DDA	Mono-phosphosite
@QV4DAHTK	-50.823223	-51.274586	RPE1 DDA	Mono-phosphosite
@SL4TSMARPPLPR	36.890457	36.197807	RPE1 DDA	Mono-phosphosite
@QTPSRE4VDLER	1.2332993	3.0962493	RPE1 DDA	Mono-phosphosite
@HA4VSFKPCMTR	11.750626	8.577199	RPE1 DDA	Mono-phosphosite
@EGH1MDAL4AQVK	14.403206	15.019755	RPE1 DDA	Mono-phosphosite
@CASQAGMTA4GTRR	-27.58075	-30.797024	RPE1 DDA	Mono-phosphosite
@GPNVKGE4DVTMPK	7.3401337	9.351123	RPE1 DDA	Mono-phosphosite
@4YTPTISR	10.996231	9.297106	RPE1 DDA	Mono-phosphosite
@EATQPEPI4AESTK	3.6084976	6.2550416	RPE1 DDA	Mono-phosphosite
@KLHE4NTQFQEK	-21.89621	-21.33567	RPE1 DDA	Mono-phosphosite
@VTA4TVDVTGREGAK	-1.6254425	-0.25184172	RPE1 DDA	Mono-phosphosite
@D4LEEPEK	-1.9391327	-4.4261155	RPE1 DDA	Mono-phosphosite
@AC4RDMSSFPETK	8.343628	8.990488	RPE1 DDA	Mono-phosphosite
@4RFQSNH1DMVR	-16.92051	-16.743216	RPE1 DDA	Mono-phosphosite
@EQTY4QGR	-31.36747	-33.21586	RPE1 DDA	Mono-phosphosite
@KPG4IHSGATTSTMR	-28.638138	-25.264233	RPE1 DDA	Mono-phosphosite
@TPQGRE4GMIYLGK	31.437881	32.24173	RPE1 DDA	Mono-phosphosite
@QEGGWWRGD4GGKK	4.8496246	4.879567	RPE1 DDA	Mono-phosphosite
@D4GNSPLHR	-20.601234	-22.187464	RPE1 DDA	Mono-phosphosite
@G4SFTTTAEREIVR	38.986053	38.696117	RPE1 DDA	Mono-phosphosite
@LLN4APLEK	35.526215	33.085346	RPE1 DDA	Mono-phosphosite
@IYQ4IQSR	1.0702133	-0.9758881	RPE1 DDA	Mono-phosphosite
@TKPPLDHNASATD4K	-28.782616	-29.663996	RPE1 DDA	Mono-phosphosite
@I4ESIEEAK	0.8595886	1.515268	RPE1 DDA	Mono-phosphosite
@RDESY4EK	-43.840157	-43.21934	RPE1 DDA	Mono-phosphosite
@SYDEGLDD4REDAK	-2.3185043	3.020497	RPE1 DDA	Mono-phosphosite
@HSA4SYCGR	-36.26007	-38.619987	RPE1 DDA	Mono-phosphosite
@VQDPS4APPK	-22.859154	-17.616587	RPE1 DDA	Mono-phosphosite
@SKGH4EVTGSDDETGK	-44.04918	-47.67341	RPE1 DDA	Mono-phosphosite
@4LSCVPTRK	-19.90091	-14.808721	RPE1 DDA	Mono-phosphosite
@KVSSTHY4LLPERPSYLER	31.193481	33.77275	RPE1 DDA	Mono-phosphosite
@IRPVPE4QK	-17.528564	-19.73434	RPE1 DDA	Mono-phosphosite
@QPAPKPEPSFSE4ASVQVPRK	20.270157	24.644636	RPE1 DDA	Mono-phosphosite
@LQEL4SEQK	-6.9535904	-6.2556334	RPE1 DDA	Mono-phosphosite
@V1I4QDEVK	5.799965	6.471364	RPE1 DDA	Mono-phosphosite
@SREYDQLYEE4TR	17.762428	18.773104	RPE1 DDA	Mono-phosphosite
@RDSLGT4SSR	-34.43071	-32.488056	RPE1 DDA	Mono-phosphosite
@NPGNQAA4EHFET1K	-6.0197678	-6.9610167	RPE1 DDA	Mono-phosphosite
@LPG4SSAEYR	1.0605011	6.2572813	RPE1 DDA	Mono-phosphosite
@TDGCHA4LSK	-30.959831	-34.040413	RPE1 DDA	Mono-phosphosite
@V4YVDHVEK	-6.118622	-2.723465	RPE1 DDA	Mono-phosphosite
@YG4EKPEER	-34.633095	-34.975113	RPE1 DDA	Mono-phosphosite
@IGEGT4GVVYK	20.326294	14.453466	RPE1 DDA	Mono-phosphosite
@RYGQ4TMNQESTTIK	-2.0195923	0.21822815	RPE1 DDA	Mono-phosphosite
@T1QFEPSTMV4DACR	48.247253	48.495537	RPE1 DDA	Mono-phosphosite
@QAL4RGLENREEVVGK	10.277191	13.472354	RPE1 DDA	Mono-phosphosite
@41EDSTYYK	-10.5668335	-12.303061	RPE1 DDA	Mono-phosphosite
@LIEDNE4TAR	-6.344002	-7.4154572	RPE1 DDA	Mono-phosphosite
@NASTFEDVTQVSSA4QK	31.505325	34.9864	RPE1 DDA	Mono-phosphosite
@4GSLRPGWPAR	31.263657	21.696165	RPE1 DDA	Mono-phosphosite
@HVSPVTPPREVPI4ANR	19.54081	20.893974	RPE1 DDA	Mono-phosphosite
@NILSSAD4VERGQEHVK	21.975357	27.9192	RPE1 DDA	Mono-phosphosite
@ENALHS4STQK	-37.102158	-34.774345	RPE1 DDA	Mono-phosphosite
@LEPQIASASE4AHRGLDK	18.247932	18.75027	RPE1 DDA	Mono-phosphosite
@YSQNI4IQNR	10.377701	11.441747	RPE1 DDA	Mono-phosphosite
@DSYDS4ATHNE	-17.437263	-18.163383	RPE1 DDA	Mono-phosphosite
@EESRDEESP4ATSLYHS	7.838188	12.222162	RPE1 DDA	Mono-phosphosite
@QEDGGV4SSSGLK	-12.385353	-8.823469	RPE1 DDA	Mono-phosphosite
@EKPAQDPL4DVPNASGGQAGGPQRPGR	20.75946	20.78377	RPE1 DDA	Mono-phosphosite
@D4CPTNFTTLK	36.93596	36.409218	RPE1 DDA	Mono-phosphosite
@EGPHPAWPQPVTTSH4AHDPSG1FR	27.5391	25.414074	RPE1 DDA	Mono-phosphosite
@LD4DEDASAMLK	35.967957	40.143555	RPE1 DDA	Mono-phosphosite
@PRQ4HEQEETPEMMAAR	-4.7545013	-4.9431534	RPE1 DDA	Mono-phosphosite
@VA4QDPSSGCTSK	-32.838753	-33.624664	RPE1 DDA	Mono-phosphosite
@YRPG4SSSSTSAAMPHSSSAK	-19.496338	-18.900715	RPE1 DDA	Mono-phosphosite
@VLEDDPEAT4TTSGGKIPIR	29.627243	32.16384	RPE1 DDA	Mono-phosphosite
@TTDGV4EGVAIGGDRYPGSTFMDHVLR	72.480194	73.97894	RPE1 DDA	Mono-phosphosite
@MPNVPNTQPAI1KPTEEHPA4TQIAK	21.118378	23.585255	RPE1 DDA	Mono-phosphosite
@KPL4WDLYEHAQQQLLK	69.41632	69.70152	RPE1 DDA	Mono-phosphosite
@QRPVPQPSSASLDE4TLMR	39.74971	42.177696	RPE1 DDA	Mono-phosphosite
@EAKPNGIFKGSTAENAE4LR	16.921043	19.327679	RPE1 DDA	Mono-phosphosite
@YSGGNYRDN4DN	-24.062561	-22.844995	RPE1 DDA	Mono-phosphosite
@GGNRPNTGPL4TEADRVIQR	29.651962	32.442078	RPE1 DDA	Mono-phosphosite
@RNEGVVGGED4EEVDRYSR	7.330551	7.999631	RPE1 DDA	Mono-phosphosite
@TLEPVKPPTVPND41TSPAR	27.976318	30.588552	RPE1 DDA	Mono-phosphosite
@KINEWLGIKNETEDQ4ALMEDEDDLPHHEER	49.06807	53.3756	RPE1 DDA	Mono-phosphosite
@NLLHADSNG4TNLPDVVQPSHSPTENSK	37.765076	40.791058	RPE1 DDA	Mono-phosphosite
@APYTCGGDSDQ4VLMSSPVGR	50.85608	52.719543	RPE1 DDA	Mono-phosphosite
@IYANFFP4GDASK	62.9104	72.4492	RPE1 DDA	Mono-phosphosite
@TVHDMEQFGQQQYDI4ER	35.325455	36.169907	RPE1 DDA	Mono-phosphosite
@AAVSHWQQQS4LDSGIHSGATTTAPSLSGK	29.945435	32.726524	RPE1 DDA	Mono-phosphosite
@VLVSLSAGGRDEGN4LDDALVR	67.21611	69.1872	RPE1 DDA	Mono-phosphosite
@AGDNSQSV4IPMSPGAHHFDSLGYPSTTLPVHRGPSR	48.172104	48.265953	RPE1 DDA	Mono-phosphosite
@KFVEGVDSD4HDENMYYSQSSMFPHR	38.709137	42.916348	RPE1 DDA	Mono-phosphosite
@RHQSLSPNHPPPQLGQSVGSQNDA4DVPR	9.3131485	11.525774	RPE1 DDA	Mono-phosphosite
@S4DVPPPPMEPDHPFYSNISK	50.87332	54.943676	RPE1 DDA	Mono-phosphosite
@YPDPSEDADSS4VR	6.697304	10.548027	RPE1 DDA	Mono-phosphosite
@VMEGTVAAQDEF4R	33.449707	33.258644	RPE1 DDA	Mono-phosphosite
@SGDFQM2PYAEYPK	47.257065	53.453438	RPE1 DDA	Mono-phosphosite
@EPGRP3PTYHLVPNTSQSQVEEDVSSPPQR	27.642815	34.27471	RPE1 DDA	Mono-phosphosite
@VADSYSNG4REPPEPDGWAGGLR	39.637924	44.958138	RPE1 DDA	Mono-phosphosite
@SLRQNGRDPPDP4VSLLLLPDK	67.972015	73.557106	RPE1 DDA	Mono-phosphosite
@3PSDYDLLIPPLGEDAFDALPPSLPPPPPPAR	144.2289	139.28313	RPE1 DDA	Mono-phosphosite
@AVI4NPATQADWTAK	42.436462	49.181976	RPE1 DDA	Mono-phosphosite
@NN4ALNTTATYAEPYRPIQYR	43.87503	48.757393	RPE1 DDA	Mono-phosphosite
@QPQPLLRKPSVSAQMQAYGQSS4STQTWVR	43.266724	46.854683	RPE1 DDA	Mono-phosphosite
@SDD41PMSPASVSAPK	18.885185	20.999643	RPE1 DDA	Mono-phosphosite
@NLLQM3DVYYSPTSVRNPELER	70.387924	76.04057	RPE1 DDA	Mono-phosphosite
@SMGSQEDDSGNKPSS4S	-32.09958	-28.24555	RPE1 DDA	Mono-phosphosite
@GYYSP4SVSGSGSTAGSR	8.9487915	14.942549	RPE1 DDA	Mono-phosphosite
@DPDSNPY2LLDNTESDQTADTDASESHHSTNRR	16.006432	35.807056	RPE1 DDA	Mono-phosphosite
@IQGMEHLENGPSVSVD4NTSDPLIR	55.07202	60.262226	RPE1 DDA	Mono-phosphosite
@EGPHPAWPQPVTT2HYAHDPSGMFR	40.008453	41.64985	RPE1 DDA	Mono-phosphosite
@EIEPN4ESPSSNNQDK	-13.710182	-9.883913	RPE1 DDA	Mono-phosphosite
@LYLQSPHSYEDP4FDDRVHFPASTDYSTQYGLK	63.384567	67.936424	RPE1 DDA	Mono-phosphosite
@CSDAAGYPHATHDLEGPPLDA4SIQGQHTISPLDLAK	61.47209	66.89002	RPE1 DDA	Mono-phosphosite
@IAPCPSQDSL4SDPLDSTSAQAGEGVQR	46.47354	50.919357	RPE1 DDA	Mono-phosphosite
@TQWNNVENLNRFERPMDY4EDLK	61.64769	61.948303	RPE1 DDA	Mono-phosphosite
@RRPPSAELYSNALPVGLPLPSHVSLTGESDGG4MDMSK	77.915375	82.41685	RPE1 DDA	Mono-phosphosite
@VSPSSTEADGEL4VFNTPSGTSSVETQMR	67.49426	69.71489	RPE1 DDA	Mono-phosphosite
@VAEQEMQLEPITDERVYE2IGQYGGETVK	65.7283	72.39414	RPE1 DDA	Mono-phosphosite
@TPSD4DLLIPPLGEDAFDALPPSLPPPPPPAR	144.0547	135.27963	RPE1 DDA	Mono-phosphosite
@GCTSVTTALSLPELEREDGKEDISDPMDPNPCSAT4SNLGQSR	70.20705	74.45822	RPE1 DDA	Mono-phosphosite
@LPPGEQCEGEEDTE41TPSSRPLRPLDTSQSSR	17.268532	21.751873	RPE1 DDA	Mono-phosphosite
@ELPP2PEK	-12.696579	-10.593534	RPE1 DDA	Mono-phosphosite
@NKSNEDQ2MGNWQIK	23.8639	22.744621	RPE1 DDA	Mono-phosphosite
@ESDQ3LAALLSPK	78.2265	82.62773	RPE1 DDA	Mono-phosphosite
@2PAFALK	31.878815	28.562506	RPE1 DDA	Mono-phosphosite
@HMDPPPAPVQDRSP2PRHPDVSMVDPEALAIEQNLGK	57.076813	60.740032	RPE1 DDA	Mono-phosphosite
@3QSAPLPQNAQALQHLVIQQQHQQFLEK	68.87749	71.74782	RPE1 DDA	Mono-phosphosite
@SR2PGSPVGEGTGSPPK	-19.715782	-21.51131	RPE1 DDA	Mono-phosphosite
@LWSRQEVNPVRQEIESETT2EEQIQEEK	36.90657	42.042152	RPE1 DDA	Mono-phosphosite
@AAKPGPAEAPSPTASP2GDASPPATAPYDPR	19.17205	20.380085	RPE1 DDA	Mono-phosphosite
@ASVSPMDEPVPD2ESPIEK	40.5811	40.98652	RPE1 DDA	Mono-phosphosite
@WEYCTIPSCESSPL2TER	56.27066	57.999367	RPE1 DDA	Mono-phosphosite
@GISEDSHLESLQDVGQSAAP3F1ISPETVTGTGK	71.4919	77.18268	RPE1 DDA	Mono-phosphosite
@SFSLAS2SNSPISQR	32.475906	36.506104	RPE1 DDA	Mono-phosphosite
@NINMDNDLEVL3SSPTR	66.91957	68.11686	RPE1 DDA	Mono-phosphosite
@GPLPAAPPVAPERQPSWDPSPVSSTVPAPSPLSAAAV2PSK	79.183716	78.70453	RPE1 DDA	Mono-phosphosite
@TTHGILQKPVEADTDLLGDASPAFGSGSSSESGPGALADLDCSSSSQSPGSSENQMV2PGK	74.20186	79.41565	RPE1 DDA	Mono-phosphosite
@LG2PVLTK	28.090622	13.030871	RPE1 DDA	Mono-phosphosite
@GEAEQ2EEEADEEDK	-32.594383	-31.797785	RPE1 DDA	Mono-phosphosite
@2QEELREDK	-37.02546	-38.223335	RPE1 DDA	Mono-phosphosite
@SDAEEDGGTV2QEEEDR	-13.546577	-15.988439	RPE1 DDA	Mono-phosphosite
@ARGD2EALDEES	-10.86602	-15.163389	RPE1 DDA	Mono-phosphosite
@RVESEE2GDEEGK	-43.1959	-46.54985	RPE1 DDA	Mono-phosphosite
@QEPE2EEEEEEK	-23.20597	-28.808575	RPE1 DDA	Mono-phosphosite
@QEEIDE2DDDLDDK	6.443672	6.1962295	RPE1 DDA	Mono-phosphosite
@ETEEQD2DSAEQGDPAGEGK	-26.567123	-28.542068	RPE1 DDA	Mono-phosphosite
@AEDG2ECDPDQEEEEEEEEK	-11.995293	-10.274707	RPE1 DDA	Mono-phosphosite
@PGEEPSEY3DEEDTKDHNK	-25.23436	-21.765194	RPE1 DDA	Mono-phosphosite
@ETE2EAEDNLDDLEK	42.24907	42.57067	RPE1 DDA	Mono-phosphosite
@RPDPD2DEDEDYER	-18.712303	-17.556303	RPE1 DDA	Mono-phosphosite
@2INEENGEVSEDQSQNK	-11.990631	-10.917879	RPE1 DDA	Mono-phosphosite
@TP2PKEEDEEPESPPEK	-15.95047	-14.723312	RPE1 DDA	Mono-phosphosite
@NQVEEDAED2GEADDEEKPEIHK	-10.4409485	-8.629562	RPE1 DDA	Mono-phosphosite
@SP3PSYR	-23.627274	-23.763012	RPE1 DDA	Mono-phosphosite
@YTAVQRN2SER	-38.04462	-40.120007	RPE1 DDA	Mono-phosphosite
@L2DSLGQR	-5.052429	-6.436896	RPE1 DDA	Mono-phosphosite
@TN2PGFQK	-22.935173	-23.74958	RPE1 DDA	Mono-phosphosite
@2EGFSMDR	11.494934	16.485943	RPE1 DDA	Mono-phosphosite
@TGGSG2PPLR	-16.723175	-18.541508	RPE1 DDA	Mono-phosphosite
@2PNMQDLK	2.960823	2.6064713	RPE1 DDA	Mono-phosphosite
@T2PDTLRR	-31.484612	-32.406315	RPE1 DDA	Mono-phosphosite
@SL3ETELTK	15.341461	16.371943	RPE1 DDA	Mono-phosphosite
@EPG2PPSVQR	-13.571426	-13.520597	RPE1 DDA	Mono-phosphosite
@GF2DSGGGPPAK	-8.499512	-7.711235	RPE1 DDA	Mono-phosphosite
@APQP3SPPASR	-27.12616	-26.251537	RPE1 DDA	Mono-phosphosite
@ASLGSLEGEAEAEAS2PK	45.13449	50.892246	RPE1 DDA	Mono-phosphosite
@2RDVPESPQHAADTPK	-23.584396	-28.553944	RPE1 DDA	Mono-phosphosite
@E2PVEFTGHK	-3.747902	-3.5619018	RPE1 DDA	Mono-phosphosite
@2PSLSQSQASR	-23.550812	-23.229504	RPE1 DDA	Mono-phosphosite
@2QAGVSSGAPPGR	-24.6848	-24.74854	RPE1 DDA	Mono-phosphosite
@DVAAEAVAR2PK	-12.400261	-12.627767	RPE1 DDA	Mono-phosphosite
@PIPQ3PESAGNK	-13.73822	-10.562563	RPE1 DDA	Mono-phosphosite
@DELSDW2LAGEDDRDSR	46.665802	49.95036	RPE1 DDA	Mono-phosphosite
@YSMPDN2PETR	1.8824997	5.073781	RPE1 DDA	Mono-phosphosite
*AAVD2DVESLPR	59.54901	56.35679	RPE1 DDA	Mono-phosphosite
@HQEVQDQDPVFQGSDSSGYQ2DHK	3.9105759	7.3128767	RPE1 DDA	Mono-phosphosite
@LNETELTDLEGQQE2PPK	48.140747	49.667797	RPE1 DDA	Mono-phosphosite
@QP2SPSHNTNLR	-34.559235	-35.664845	RPE1 DDA	Mono-phosphosite
@QS2GASSSSFSSSR	-22.851677	-26.251026	RPE1 DDA	Mono-phosphosite
@AEGEAEEESDFDVFP2SPR	61.754013	66.437	RPE1 DDA	Mono-phosphosite
@SQ2GTLDGESAAWSASGEDSR	33.71794	32.35812	RPE1 DDA	Mono-phosphosite
@SPP2TGSTYGSSQK	-24.495644	-24.457542	RPE1 DDA	Mono-phosphosite
@RDDIEDGD2MISSATSDTGSAK	26.449554	31.406956	RPE1 DDA	Mono-phosphosite
@REFITGDVEPTDAESEWH2ENEEEEK	35.358276	40.601562	RPE1 DDA	Mono-phosphosite
@WDQTADQ3PGATPK	-3.110817	-0.62257993	RPE1 DDA	Mono-phosphosite
@ELEQHIQ3SDPENFQSEER	18.31231	20.071081	RPE1 DDA	Mono-phosphosite
@APSEEELHGDQTDFGQGSQ2PQK	6.9887695	6.5374146	RPE1 DDA	Mono-phosphosite
@AYADS4YYEDGGMK	23.083069	26.335144	RPE1 DDA	Mono-phosphosite
@1GPSGGEG1EPERRDSQDG2SYR	-22.922554	-33.416683	RPE1 DDA	Mono-phosphosite
@EEPVPLETQVVEEEED2GAPPLK	68.93454	70.46604	RPE1 DDA	Mono-phosphosite
@SPQGPSPVLAED2EGEG	31.282227	30.536098	RPE1 DDA	Mono-phosphosite
@FGTEEAEDG3SDLDEDEDLQIQVA	87.392365	85.735954	RPE1 DDA	Mono-phosphosite
@TAESSLLEDEIAQGEELD2LDGGDEIENNENDE	101.5621	98.81562	RPE1 DDA	Mono-phosphosite
@KVDAQS2AGEEDVLLSK	21.37397	23.837488	RPE1 DDA	Mono-phosphosite
@SP2SDSWTCADTSTER	15.38517	15.05629	RPE1 DDA	Mono-phosphosite
@DLLNELE2PKEEPIEE	86.41583	88.800476	RPE1 DDA	Mono-phosphosite
@QPV2PEPGPDADEDGPVLM	73.646286	79.738914	RPE1 DDA	Mono-phosphosite
@SQALGNQNSENEILLEGDDDTL2SVDEK	62.98224	65.189316	RPE1 DDA	Mono-phosphosite
@NSPIDESEVQTATD2PSVK	20.293999	20.970179	RPE1 DDA	Mono-phosphosite
@EESPMDVDQP2PSAQDTQSIASDGTPQGEK	32.18776	32.918034	RPE1 DDA	Mono-phosphosite
@EPLPVEQDDDIEVIVDETSDHTEET2PVR	86.715	90.68855	RPE1 DDA	Mono-phosphosite
@SH2SPSQIPK	-29.83268	-26.822086	RPE1 DDA	Mono-phosphosite
@STPS2SPSLRK	-35.02175	-32.968624	RPE1 DDA	Mono-phosphosite
@L2PNPPK	-15.298622	-17.034084	RPE1 DDA	Mono-phosphosite
@LDS2PVSSPRK	-27.327148	-30.197357	RPE1 DDA	Mono-phosphosite
@IQ2TPVK	-22.152779	-28.441706	RPE1 DDA	Mono-phosphosite
@TTAPTEGK2PLK	-25.068642	-25.307074	RPE1 DDA	Mono-phosphosite
@GRG2WGGR	-35.410606	-36.43127	RPE1 DDA	Mono-phosphosite
@SQ2FSHQQPSR	-32.965355	-36.275063	RPE1 DDA	Mono-phosphosite
@RPSS2EIITEGK	-4.480362	-6.547267	RPE1 DDA	Mono-phosphosite
@KS2LVTSK	-44.206757	-42.313972	RPE1 DDA	Mono-phosphosite
@LVTGDRNN2SCR	-38.67132	-43.58447	RPE1 DDA	Mono-phosphosite
@EQI2DIDDAVRK	20.743279	26.044537	RPE1 DDA	Mono-phosphosite
@2LEVIPEK	33.374207	31.245077	RPE1 DDA	Mono-phosphosite
@R12ADMSEIEAR	1.6421585	-0.21863861	RPE1 DDA	Mono-phosphosite
@ELSN2PLR	-1.9200058	-2.0873368	RPE1 DDA	Mono-phosphosite
@TKDSG2ISLQETR	-5.0413437	-5.9528656	RPE1 DDA	Mono-phosphosite
@RF2LDER	6.4993744	8.825005	RPE1 DDA	Mono-phosphosite
@2APASQASLR	-15.985069	-17.640484	RPE1 DDA	Mono-phosphosite
@SR2GSSPGLR	-38.710136	-39.028786	RPE1 DDA	Mono-phosphosite
@RILGSA2PEEEQEK	-6.0904922	-6.2039933	RPE1 DDA	Mono-phosphosite
@TQGYLE2PK	0.91685486	-0.60499877	RPE1 DDA	Mono-phosphosite
@EKEPGEQASVPL2PK	5.3373413	3.1757767	RPE1 DDA	Mono-phosphosite
@STGDGTLGRA2EVEVK	7.1681366	6.447751	RPE1 DDA	Mono-phosphosite
@EN2PNSFPR	0.6161041	-0.93222505	RPE1 DDA	Mono-phosphosite
@TLS2PTEPVK	1.0264282	-0.85998994	RPE1 DDA	Mono-phosphosite
@1ESSFG2PSK	-17.49913	-22.502132	RPE1 DDA	Mono-phosphosite
@YLSD2CSPR	-15.841515	-11.269295	RPE1 DDA	Mono-phosphosite
@RCPMSG2PAK	-42.35275	-43.256035	RPE1 DDA	Mono-phosphosite
@IEDLRSEC2SDFGGK	11.3407135	12.041206	RPE1 DDA	Mono-phosphosite
@ASIYQNQNS2	-8.546379	-7.2124405	RPE1 DDA	Mono-phosphosite
@HS2STGGYYR	-30.91549	-34.2109	RPE1 DDA	Mono-phosphosite
@RAAVGQE2PGGLEAGNAK	-7.64283	-6.740761	RPE1 DDA	Mono-phosphosite
@TS2ATSGLSCR	-17.923347	-21.01044	RPE1 DDA	Mono-phosphosite
@SF2TTSASSQK	-20.172478	-21.157799	RPE1 DDA	Mono-phosphosite
@RDSLGTY2SR	-19.94432	-20.962856	RPE1 DDA	Mono-phosphosite
@TDSLAA3PPAAK	2.3097763	-1.1384704	RPE1 DDA	Mono-phosphosite
@2SSALDSPAGPR	-4.3975754	-4.2658005	RPE1 DDA	Mono-phosphosite
@HL2SEE11R	-44.75177	-42.45949	RPE1 DDA	Mono-phosphosite
@SE2ELIDELSEDFDR	120.4834	109.518875	RPE1 DDA	Mono-phosphosite
@IG2TENISNTK	-8.115738	-8.464655	RPE1 DDA	Mono-phosphosite
@AHLG2SDNVAT1SNEER	-14.548569	-15.95003	RPE1 DDA	Mono-phosphosite
@QSPEDVYF2K	24.475403	25.165237	RPE1 DDA	Mono-phosphosite
@21GLPTSDEQK	-12.278946	-12.794299	RPE1 DDA	Mono-phosphosite
@EF3GSPPSSATK	-4.567627	-5.8494873	RPE1 DDA	Mono-phosphosite
@NAGVEG2LIVEK	29.179688	30.444782	RPE1 DDA	Mono-phosphosite
@PSENEVPQQAIDSH2VK	4.8167267	6.5718765	RPE1 DDA	Mono-phosphosite
@SVNGGPG2PDLAR	-1.9215164	-1.8180145	RPE1 DDA	Mono-phosphosite
@TPAPPEPG2PAPGEGPSGRK	-7.642517	-10.296964	RPE1 DDA	Mono-phosphosite
@VLAE3PDSFEK	28.012344	26.15337	RPE1 DDA	Mono-phosphosite
@SEAGHAS2PDSEVTSLCQK	9.606949	8.929703	RPE1 DDA	Mono-phosphosite
@EELMQELS2LE	104.9442	100.98743	RPE1 DDA	Mono-phosphosite
@KM2GGSTMSSGGGNTNNSNSK	-45.732243	-44.731056	RPE1 DDA	Mono-phosphosite
@GVQVETI2PGDGR	14.411026	15.451544	RPE1 DDA	Mono-phosphosite
@ELESQISELQEDLE2ER	87.442764	79.425156	RPE1 DDA	Mono-phosphosite
@VTLTGD3EDEDSASTSSSLK	17.81186	19.037617	RPE1 DDA	Mono-phosphosite
@VPEPPSSHSQGSGPSSG2PER	-18.08928	-21.887745	RPE1 DDA	Mono-phosphosite
@ASMSEFLE2EDGEVEQQR	58.579193	62.31538	RPE1 DDA	Mono-phosphosite
@3SPQELSEELSR	41.649597	43.009468	RPE1 DDA	Mono-phosphosite
@DII2IAEDEDLR	97.71399	84.37062	RPE1 DDA	Mono-phosphosite
@TPSP3PQPTSPQR	-16.511482	-18.386312	RPE1 DDA	Mono-phosphosite
@2SLEDTYGAGDGLK	25.552147	29.399761	RPE1 DDA	Mono-phosphosite
@EVSPDPSTTGAA2PASSSAGGSAAR	-6.557846	-6.5151505	RPE1 DDA	Mono-phosphosite
@TDSAPDQQVETGK2PSLSGASAK	-2.066513	-2.5799255	RPE1 DDA	Mono-phosphosite
@A2VSQTSPQSASSPR	-21.768845	-25.049828	RPE1 DDA	Mono-phosphosite
@PL2SGFSPEEAQQQDEEFEK	48.438538	50.484596	RPE1 DDA	Mono-phosphosite
@2SVTFEDEVEQIK	64.70572	66.415474	RPE1 DDA	Mono-phosphosite
*12GEDEQQEQTIAEDLVVTK	94.35541	93.67961	RPE1 DDA	Mono-phosphosite
@END2SEEVDVFQGSSPVDDIPQEETEEEEVSTVNVR	91.64409	89.75802	RPE1 DDA	Mono-phosphosite
@YSGAYGASV2DEELK	25.196281	26.29339	RPE1 DDA	Mono-phosphosite
@NEDET2ADLVETINENVIEDNK	91.045654	83.09585	RPE1 DDA	Mono-phosphosite
@IED2EPHIPLIDDTDAEDDAPTK	64.87161	66.45495	RPE1 DDA	Mono-phosphosite
@TNPEDIYPSNPTDDDVSSG2SSER	31.333069	29.698948	RPE1 DDA	Mono-phosphosite
@SN2TSS1SSGLPEQDR	-12.583	-12.797427	RPE1 DDA	Mono-phosphosite
@SFENVSVESVD2SSEK	32.059586	30.694483	RPE1 DDA	Mono-phosphosite
@2QSEPSEQDGVLDLSTK	43.721756	45.09189	RPE1 DDA	Mono-phosphosite
@1GSDGESDQASGTSSDEVQ2PTGVCLR	24.14003	24.786633	RPE1 DDA	Mono-phosphosite
@VEAAEIVEGED2AYSVR	46.19438	44.612698	RPE1 DDA	Mono-phosphosite
*2ADGAEADGSTQVTVEEPVQQPSVVDR	47.622467	48.519325	RPE1 DDA	Mono-phosphosite
@AASPVLQEDIDIEGVQ2EGQDNGAEDSGDTEDELRR	60.934128	61.478333	RPE1 DDA	Mono-phosphosite
*ADMEDLFGSDAD2EAER	104.8221	101.912865	RPE1 DDA	Mono-phosphosite
@2PSSDSWTCADTSTERR	2.1943436	3.3425155	RPE1 DDA	Mono-phosphosite
@ETSETTAMLQDEDIS2DGDEDAIVEVTPK	79.28438	74.309494	RPE1 DDA	Mono-phosphosite
@DTTIINH2R	-17.615921	-17.960882	RPE1 DDA	Mono-phosphosite
@SALSPSK2PAK	-34.65497	-35.564987	RPE1 DDA	Mono-phosphosite
@STTAH2WQR	-30.847473	-31.001312	RPE1 DDA	Mono-phosphosite
@R11DS2PVR	-54.35477	-50.04223	RPE1 DDA	Mono-phosphosite
@VSGYSTCH2R	-41.14709	-41.87793	RPE1 DDA	Mono-phosphosite
@G2PSPASVSSGRK	-35.87056	-39.55051	RPE1 DDA	Mono-phosphosite
@KW2TSTK	-36.96052	-36.331886	RPE1 DDA	Mono-phosphosite
@S2YAGSLR	-5.5298767	-5.9115386	RPE1 DDA	Mono-phosphosite
*S3SSLRR	-22.47895	-29.81898	RPE1 DDA	Mono-phosphosite
@NN3WPNR	-7.4434967	-7.5661287	RPE1 DDA	Mono-phosphosite
@2PGAAGLTSR	-12.001312	-13.391004	RPE1 DDA	Mono-phosphosite
@FSTYT2DK	-8.894768	-11.387091	RPE1 DDA	Mono-phosphosite
@TI2QSSSLK	-11.929192	-12.361227	RPE1 DDA	Mono-phosphosite
@2QEADVQDWEFR	59.386368	60.916664	RPE1 DDA	Mono-phosphosite
@EDEI2PPPPNPVVK	31.159729	30.679483	RPE1 DDA	Mono-phosphosite
@CAAPRPPS2SPEQR	-24.226112	-26.176579	RPE1 DDA	Mono-phosphosite
@TVGGSFRD2K	-25.275833	-25.425186	RPE1 DDA	Mono-phosphosite
@GGWDHGDTQ2IQSSR	-6.4265823	-6.320906	RPE1 DDA	Mono-phosphosite
@VQA1QI2SEK	-27.195145	-26.66275	RPE1 DDA	Mono-phosphosite
@GQDVVQEWQET2PTR	36.902557	35.624542	RPE1 DDA	Mono-phosphosite
@NI2PGLQNGEK	-1.0905762	-1.834224	RPE1 DDA	Mono-phosphosite
@2LLDASEEAIK	48.193924	49.384655	RPE1 DDA	Mono-phosphosite
@2FEVEEVETPNSTPPR	44.419434	44.74765	RPE1 DDA	Mono-phosphosite
@REF2GGSYSAK	-17.107147	-17.880707	RPE1 DDA	Mono-phosphosite
@RD2GVGSGLEAQESWER	28.464798	29.861786	RPE1 DDA	Mono-phosphosite
@SP2FGGASEASAR	3.7440414	2.2287948	RPE1 DDA	Mono-phosphosite
@GLLYD2DEEDEERPAR	26.325974	24.983541	RPE1 DDA	Mono-phosphosite
*ATTATMATSG2AR	5.2098007	4.2741942	RPE1 DDA	Mono-phosphosite
@E2SDDDTPFDGSNYLADK	54.11447	56.147614	RPE1 DDA	Mono-phosphosite
@NDDISELEDL2ELEDLK	106.214096	101.853226	RPE1 DDA	Mono-phosphosite
@AE2LQQEVEALK	58.802963	56.68988	RPE1 DDA	Mono-phosphosite
@PAASIASGGSN2SNK	-27.746124	-28.471874	RPE1 DDA	Mono-phosphosite
@YEYDPDI2PPR	39.238205	39.992672	RPE1 DDA	Mono-phosphosite
@NL2NEEMIQAADELEEMK	104.75891	95.741776	RPE1 DDA	Mono-phosphosite
*1DRNP2PPPPGR	-20.890305	-21.867914	RPE1 DDA	Mono-phosphosite
@SILLE2DNEDEK	36.427032	26.933004	RPE1 DDA	Mono-phosphosite
@QLP2PEPCEIQK	21.235733	21.071554	RPE1 DDA	Mono-phosphosite
@Y1NSDTT2PELR	-3.0081863	-4.5869966	RPE1 DDA	Mono-phosphosite
@2PPEEPPDFCCPK	26.701408	27.521091	RPE1 DDA	Mono-phosphosite
@ATAQPPAPLSPD2GSPSPDSGSASPVEEEDVGSSEK	39.352753	37.35625	RPE1 DDA	Mono-phosphosite
@RSA2PDDDLGSSNWEAADLGNEER	44.384995	46.246433	RPE1 DDA	Mono-phosphosite
@SANGGSE2DGEENIGWSTVNLDEEK	62.436813	64.3458	RPE1 DDA	Mono-phosphosite
@MYLQQDELEEEEDERGP3PPVR	43.771515	44.90786	RPE1 DDA	Mono-phosphosite
*SDQDH21DE1TAVVK	-8.912331	-10.031987	RPE1 DDA	Mono-phosphosite
@YETEESSVAGLS2PELK	41.165512	40.578423	RPE1 DDA	Mono-phosphosite
@GGGS2QAETELLIPDEAGR	64.92699	60.96455	RPE1 DDA	Mono-phosphosite
@SPAYTPQNLD2ESESGSSIAEK	32.138077	26.706604	RPE1 DDA	Mono-phosphosite
@NGSPSLGRD2PDT1LASPQEEGEGPSSTTESSER	16.317604	20.082798	RPE1 DDA	Mono-phosphosite
@AAEDDSA2PPGAASDAEPGDEERPGLQVDCVVCGDK	43.90834	42.75416	RPE1 DDA	Mono-phosphosite
@AIPV2PSAVEEDEDEDGHTVVATAR	45.0791	42.57288	RPE1 DDA	Mono-phosphosite
@RI2QSQPVR	-33.5625	-33.852535	RPE1 DDA	Mono-phosphosite
@TTSR2PVLSR	-28.054832	-27.427979	RPE1 DDA	Mono-phosphosite
@PSRPGYP2PR	-23.36782	-22.246496	RPE1 DDA	Mono-phosphosite
@RAPV3PSSASR	-31.693504	-35.92788	RPE1 DDA	Mono-phosphosite
@ADVGRL2PEVK	2.515274	2.410904	RPE1 DDA	Mono-phosphosite
@R2LSGSSPCPK	-32.791824	-35.684628	RPE1 DDA	Mono-phosphosite
@ER2PDSFSMR	1.3639603	3.8644454	RPE1 DDA	Mono-phosphosite
@2SHDLLK	-13.905472	-14.406428	RPE1 DDA	Mono-phosphosite
@HVDSL2QRSPK	-43.33471	-40.002228	RPE1 DDA	Mono-phosphosite
@2PGPIVSR	-5.787697	-5.4626403	RPE1 DDA	Mono-phosphosite
@RAS2PFR	-32.073715	-33.37462	RPE1 DDA	Mono-phosphosite
@SHISDQ2PLSSK	-18.461098	-18.671505	RPE1 DDA	Mono-phosphosite
@NGLPG2RPGSPER	-17.394554	-15.413175	RPE1 DDA	Mono-phosphosite
@DSLID2LT	56.306854	73.895836	RPE1 DDA	Mono-phosphosite
@2LENVYR	11.757431	10.88751	RPE1 DDA	Mono-phosphosite
@DF2PEALK	39.079514	36.396755	RPE1 DDA	Mono-phosphosite
@KF2NQYK	-29.3703	-27.072369	RPE1 DDA	Mono-phosphosite
@SSYTRL2K	-27.311775	-27.608099	RPE1 DDA	Mono-phosphosite
@QYAENYTRP2SR	-16.271545	-17.042217	RPE1 DDA	Mono-phosphosite
@RSSPPSAGN2PSSLK	-25.460098	-24.357533	RPE1 DDA	Mono-phosphosite
@TE2PGIPVR	12.603798	13.890303	RPE1 DDA	Mono-phosphosite
@2PSPYYSR	-8.975311	-10.319586	RPE1 DDA	Mono-phosphosite
@2GQGTAALPR	-5.5891647	-8.603979	RPE1 DDA	Mono-phosphosite
@2LEEMSLR	29.663986	37.242405	RPE1 DDA	Mono-phosphosite
@2LEE1SLR	3.5464935	1.2401886	RPE1 DDA	Mono-phosphosite
@SDISPL3PR	21.340302	19.188316	RPE1 DDA	Mono-phosphosite
@RQACTAQ3PEPLR	-13.300484	-14.1699095	RPE1 DDA	Mono-phosphosite
@TGVPS3ASVGK	-6.1009674	-10.600809	RPE1 DDA	Mono-phosphosite
@IQQN3FTR	-12.117126	-10.84434	RPE1 DDA	Mono-phosphosite
@KLEA1TN2K	-51.74532	-48.666355	RPE1 DDA	Mono-phosphosite
@WE2QQDVSQTTVSR	7.995117	8.315846	RPE1 DDA	Mono-phosphosite
@SSSSSQE2LNRPLSAK	-9.41909	-9.774478	RPE1 DDA	Mono-phosphosite
@QTEPV2PVLK	18.89833	21.096905	RPE1 DDA	Mono-phosphosite
@D2PTLSNSGIR	7.2490845	6.6254244	RPE1 DDA	Mono-phosphosite
@D2PPTPT1YK	-6.4135513	-3.4440856	RPE1 DDA	Mono-phosphosite
@PAPPPQSQ2PEVEQLGR	19.703064	19.655743	RPE1 DDA	Mono-phosphosite
*MED2PLPDLR	66.691315	76.56242	RPE1 DDA	Mono-phosphosite
@2PLIESTANMDNNQSQK	19.224167	18.253366	RPE1 DDA	Mono-phosphosite
@GMSNN3PQLNR	-9.812035	-9.616315	RPE1 DDA	Mono-phosphosite
@EIEELQSQAQAL2QEGK	26.2846	32.412502	RPE1 DDA	Mono-phosphosite
@A2ATSATLELDR	23.6212	26.072144	RPE1 DDA	Mono-phosphosite
@GN2RPGTPSAEGGSTSSTLR	-13.934196	-17.031849	RPE1 DDA	Mono-phosphosite
@TSVATQCDPEEIIVL2DSD	66.992615	72.720604	RPE1 DDA	Mono-phosphosite
@QGSITSPQANEQSV3PQRR	-9.763741	-7.7899003	RPE1 DDA	Mono-phosphosite
@EPV2PMELTGPEDGAASSGAGR	39.316162	48.52979	RPE1 DDA	Mono-phosphosite
@VQ3LEELEELGK	69.483795	71.47801	RPE1 DDA	Mono-phosphosite
@DVSGPMPDSY2PR	22.171646	24.439148	RPE1 DDA	Mono-phosphosite
@QQPQPSQTE2PQEAQIIQAK	21.040588	22.91442	RPE1 DDA	Mono-phosphosite
@EEG2FQSCSFCK	14.114365	15.942798	RPE1 DDA	Mono-phosphosite
@EAELQQLRD2LDENEATMCQAYEER	56.003876	63.068848	RPE1 DDA	Mono-phosphosite
@ELDD2SSESSDLQLEGPSTLR	47.89537	54.15972	RPE1 DDA	Mono-phosphosite
@2AGQGEVLVYVEDPAGHQEEAK	53.171844	49.208485	RPE1 DDA	Mono-phosphosite
@LTPLPEDNSMNVDQDGDP2DR	36.203293	42.601746	RPE1 DDA	Mono-phosphosite
@GSSPTPPC2PVQPSK	-7.624939	-7.9396987	RPE1 DDA	Mono-phosphosite
@SPVDSLSSSSSSYDG2DREDPR	10.60878	7.5826964	RPE1 DDA	Mono-phosphosite
@FIEFED2QEQEK	40.84848	40.095753	RPE1 DDA	Mono-phosphosite
@DEEQSEADAG2GPPTPGPTTLGPK	22.683998	24.171059	RPE1 DDA	Mono-phosphosite
@SNSQ2DSHDEEVSPTPPNPVVK	16.02407	15.125784	RPE1 DDA	Mono-phosphosite
@PLEESPSTPLAP2QSQDSVNEPCSQPSGDR	31.850082	33.20774	RPE1 DDA	Mono-phosphosite
@EE2SELEQPFAQDTSSVGPDRK	37.264267	35.34987	RPE1 DDA	Mono-phosphosite
@RS2SESPSDNQAFQAPGSPEEGVR	16.57576	16.551422	RPE1 DDA	Mono-phosphosite
@SAELEFPLDEPD2MGADPGPPDEK	76.615875	86.280655	RPE1 DDA	Mono-phosphosite
@MKPIEEGAEDDDDVFEPA2PNTLK	50.70369	50.841774	RPE1 DDA	Mono-phosphosite
@HDSIPAADTFEDL2DVEGGGSEPTQR	56.307037	60.16935	RPE1 DDA	Mono-phosphosite
@TEVSEPVVTQP2PSVSQPSTSQSEEK	17.275932	23.68109	RPE1 DDA	Mono-phosphosite
@TGSVQ3PPDLESSEEVDAAEGAPEVVGPK	57.37178	60.137917	RPE1 DDA	Mono-phosphosite
@EDK2PSEESAPTTSPESVSGSVPSSGSSGR	5.382004	5.7134676	RPE1 DDA	Mono-phosphosite
@2ESQCDEDGMTSSLSESLK	39.597	45.90749	RPE1 DDA	Mono-phosphosite
@CSD2QSWEDIAPEIEPCAENR	69.42052	75.906296	RPE1 DDA	Mono-phosphosite
@PHV12PGNR	-50.39944	-47.338737	RPE1 DDA	Mono-phosphosite
@SH2GPAGSFNK	-26.26754	-28.874668	RPE1 DDA	Mono-phosphosite
@AI2PSIK	-0.60562897	0.3490799	RPE1 DDA	Mono-phosphosite
@SEPRPPI2SPR	-7.32341	-5.694299	RPE1 DDA	Mono-phosphosite
@S2FFSDR	22.35772	26.56576	RPE1 DDA	Mono-phosphosite
@IDS3EVIYQPR	32.61641	32.639297	RPE1 DDA	Mono-phosphosite
@FISDRE2R	-26.214989	-27.945606	RPE1 DDA	Mono-phosphosite
@3SPTVATQTGASATSTR	-9.802963	-11.472084	RPE1 DDA	Mono-phosphosite
@LERPPE3PTVDPTVK	13.984505	14.397664	RPE1 DDA	Mono-phosphosite
@3PELPEPSVK	28.410172	25.46251	RPE1 DDA	Mono-phosphosite
@DEGSDSHF3LDPPGSK	28.341705	32.652752	RPE1 DDA	Mono-phosphosite
@LQQEN2ILR	16.78701	15.88759	RPE1 DDA	Mono-phosphosite
@2APASPVQSPAK	-9.584595	-14.374826	RPE1 DDA	Mono-phosphosite
@2SASAPDVDDPEAFPALA	107.6882	94.162125	RPE1 DDA	Mono-phosphosite
@GRND2GEENVPLDLTR	32.999603	36.04007	RPE1 DDA	Mono-phosphosite
@DG2FPSEPGLR	30.815094	33.531136	RPE1 DDA	Mono-phosphosite
@MLDAEDIVN3ARPDEK	34.974823	44.022316	RPE1 DDA	Mono-phosphosite
@SY2SPDITQAIQEEEK	56.26857	55.331787	RPE1 DDA	Mono-phosphosite
@QQF2PSMTER	14.906059	12.383336	RPE1 DDA	Mono-phosphosite
*2DGDYDYLIK	71.24094	76.49541	RPE1 DDA	Mono-phosphosite
@KPVTVSPTTPT2PTEGEAS	10.516991	7.653917	RPE1 DDA	Mono-phosphosite
@SNV2DAVAQSTR	-4.307762	-2.6096725	RPE1 DDA	Mono-phosphosite
@VDPSLMED2DDGPSLPTK	46.734253	49.64676	RPE1 DDA	Mono-phosphosite
@SQ2TTFNPDDMSEPEFK	57.197083	56.996834	RPE1 DDA	Mono-phosphosite
@PSVPSADSETPLTQDRPG2PSGSEDK	18.586914	17.520283	RPE1 DDA	Mono-phosphosite
@AV2MHEVNTEVTENDPVSK	32.84912	27.706732	RPE1 DDA	Mono-phosphosite
@ST2SSSDTMSTFK	9.200554	11.253677	RPE1 DDA	Mono-phosphosite
*1EGGLADGEPDR3SLLGDSK	44.02574	43.605553	RPE1 DDA	Mono-phosphosite
@2LDDLESATVSDGELTGADLK	74.41089	76.75944	RPE1 DDA	Mono-phosphosite
@VHSP2GALEECYVTEIDQDK	60.7106	51.859425	RPE1 DDA	Mono-phosphosite
@SASSYSDIEEIATPDSSAPS2PK	49.522507	51.305004	RPE1 DDA	Mono-phosphosite
@EEVVTVETWQEG2LK	61.061874	60.306446	RPE1 DDA	Mono-phosphosite
@PDAED2DGSIASWELR	62.97725	64.78318	RPE1 DDA	Mono-phosphosite
@ANNSQEPSPQLAS2VASTR	15.66185	11.740735	RPE1 DDA	Mono-phosphosite
@TDEPVPGASSATAAL2PQEK	28.390823	27.189768	RPE1 DDA	Mono-phosphosite
@RVEELQYMGDESSANSSSDPESNPT2PMAGR	33.116287	35.102123	RPE1 DDA	Mono-phosphosite
@S2PGIHLER	3.108345	-0.566748	RPE1 DDA	Mono-phosphosite
@LGSL2AR	-8.07946	-6.822757	RPE1 DDA	Mono-phosphosite
@ALVA3PGK	-6.2469406	-9.542178	RPE1 DDA	Mono-phosphosite
@PNI2PSHSRPPGGSDK	-30.696602	-30.082478	RPE1 DDA	Mono-phosphosite
@RP2STSVPLGDK	-9.642036	-8.368014	RPE1 DDA	Mono-phosphosite
@RSN3LDIMDGR	22.14299	22.960264	RPE1 DDA	Mono-phosphosite
@QYA2LPR	11.51284	12.415036	RPE1 DDA	Mono-phosphosite
@RPD2PTRPTLR	-25.539658	-25.588367	RPE1 DDA	Mono-phosphosite
@AQVV2NLK	2.1662064	0.93016815	RPE1 DDA	Mono-phosphosite
@SM3SLAQK	-0.52828217	-2.2954483	RPE1 DDA	Mono-phosphosite
@RGGSGSHNWG3VK	-31.14701	-32.54261	RPE1 DDA	Mono-phosphosite
@L2PEQEGQLMPR	37.719955	34.692993	RPE1 DDA	Mono-phosphosite
@PLARPN2R	-40.74186	-41.101402	RPE1 DDA	Mono-phosphosite
@2FEDLTDHPVTR	25.697998	28.528503	RPE1 DDA	Mono-phosphosite
@2ALPTKTVK	-24.24511	-21.146458	RPE1 DDA	Mono-phosphosite
@NS2EASSGDFLDLK	58.38629	63.560303	RPE1 DDA	Mono-phosphosite
@SR2TEQRPLLER	-12.981209	-14.243115	RPE1 DDA	Mono-phosphosite
@IRT2TPTGHGASPAK	-46.869488	-45.42466	RPE1 DDA	Mono-phosphosite
@VSNLQV2PK	-2.0366821	-4.1597443	RPE1 DDA	Mono-phosphosite
@FYD2NTVK	3.7197495	-2.9482987	RPE1 DDA	Mono-phosphosite
@2LNLEDYK	39.21129	38.764683	RPE1 DDA	Mono-phosphosite
@SD2NASFLR	25.774628	22.674965	RPE1 DDA	Mono-phosphosite
@RNSNSPP2PSS1NQR	-47.5775	-44.6562	RPE1 DDA	Mono-phosphosite
@VYSSH2MGAR	-33.86122	-34.508045	RPE1 DDA	Mono-phosphosite
@N2GCGYSIHQHQGNK	-38.62487	-39.66975	RPE1 DDA	Mono-phosphosite
@QL2ADSAEAHSLNVNR	11.862083	11.236168	RPE1 DDA	Mono-phosphosite
@3SSEQAVALPR	17.179504	16.158733	RPE1 DDA	Mono-phosphosite
*2DTLTADVIGR	66.560776	65.56191	RPE1 DDA	Mono-phosphosite
@2PGPAADGPIDLSK	32.506012	34.265366	RPE1 DDA	Mono-phosphosite
@EEG2LSDTEADAVSGQLPDPTTNPSAGK	52.100204	50.124603	RPE1 DDA	Mono-phosphosite
@NGGLEHVPSSS2IHNGDMEK	1.4963913	3.351216	RPE1 DDA	Mono-phosphosite
@PQVAAQSQPQSNVQGQ2PVR	-6.759941	-5.753746	RPE1 DDA	Mono-phosphosite
@DFSPSSHH2SPGYDSSPCR	-9.1126175	-8.484909	RPE1 DDA	Mono-phosphosite
@ECSEAMEVETSVISID2PQK	66.283264	78.01839	RPE1 DDA	Mono-phosphosite
@SPSFGDPQL2PEAR	36.56711	32.64734	RPE1 DDA	Mono-phosphosite
@EGL2GDALSSPSAPEPVVGTPDDK	44.886337	52.537	RPE1 DDA	Mono-phosphosite
@TT2PEPQESPTLPSTEGQVVNK	28.251724	27.485357	RPE1 DDA	Mono-phosphosite
@VQGLLENGDSVT2PEK	30.984695	32.697258	RPE1 DDA	Mono-phosphosite
@SN2IDGSNVTVTPGPGEQTVDVEPR	39.993057	40.90811	RPE1 DDA	Mono-phosphosite
@LD2SEMDHSENEDYTMSSPLPGK	35.061646	36.808926	RPE1 DDA	Mono-phosphosite
@TP3PSTPGDTQPNTPAPVPPAEDGIK	33.502167	33.751034	RPE1 DDA	Mono-phosphosite
@PATTSEGGATSPT2PSYSPPDTSPANR	12.096794	11.506418	RPE1 DDA	Mono-phosphosite
@SGPEAEGLGSETSPTVDDEEEMLYGDSGSLFSP2K	87.28935	94.67762	RPE1 DDA	Mono-phosphosite
@YQEQGGEA2PQRTWEQQQEVVSR	23.33361	24.229374	RPE1 DDA	Mono-phosphosite
@TPVSDDAE2TSMFDMR	54.549377	53.86857	RPE1 DDA	Mono-phosphosite
@NT2SETTMEEELGLVGATADDTEAELIR	109.73221	108.93205	RPE1 DDA	Mono-phosphosite
@YSSSVSEQDSGLDGMPG2PPPSQPDPEHLDK	34.664307	37.596527	RPE1 DDA	Mono-phosphosite
@VD2PVIFDLEDLDSETDVSK	98.47981	108.852005	RPE1 DDA	Mono-phosphosite
@GPR3PPITTK	-18.99199	-20.021458	RPE1 DDA	Mono-phosphosite
@LLN2PAK	-18.01841	-17.639147	RPE1 DDA	Mono-phosphosite
@KV2IVSK	-25.334549	-25.532566	RPE1 DDA	Mono-phosphosite
@2PPTRPVPGHR	-37.953743	-36.962418	RPE1 DDA	Mono-phosphosite
@SC2PSSGIIQHK	-11.29673	-10.106151	RPE1 DDA	Mono-phosphosite
@PLEIR2PSAESK	-0.80055237	0.1520813	RPE1 DDA	Mono-phosphosite
@VQ2PPHLK	-14.625862	-16.318035	RPE1 DDA	Mono-phosphosite
@H2LEEGLDMVNR	32.802673	34.69106	RPE1 DDA	Mono-phosphosite
@2GYSHLPR	-11.9300995	-13.329432	RPE1 DDA	Mono-phosphosite
@TFN2PNLK	5.064911	6.436223	RPE1 DDA	Mono-phosphosite
@LAGSALTDKHSDK2	-30.063553	-31.634481	RPE1 DDA	Mono-phosphosite
@SGSMDPSGAHP2VRQTPSR	-21.010765	-20.235527	RPE1 DDA	Mono-phosphosite
@MRQIASN2PGSSPK	-29.025398	-29.245815	RPE1 DDA	Mono-phosphosite
@SLHAE2PGFSQASR	-2.5700455	-1.6122315	RPE1 DDA	Mono-phosphosite
@SY2PSFQR	8.386871	7.7650514	RPE1 DDA	Mono-phosphosite
@TPTMKP2PSQNRR	-37.80585	-39.10106	RPE1 DDA	Mono-phosphosite
@DRFSNSME2LSSR	20.952896	15.605845	RPE1 DDA	Mono-phosphosite
@QSLFD2CK	18.762238	21.971916	RPE1 DDA	Mono-phosphosite
@RPRD2PTLSNSGIR	-15.154732	-16.699995	RPE1 DDA	Mono-phosphosite
@H2YIDLQR	8.914238	6.3052473	RPE1 DDA	Mono-phosphosite
@SMM2PMAER	26.557243	26.242819	RPE1 DDA	Mono-phosphosite
@VHGPGIQSG3TNKPNK	-37.102512	-37.282597	RPE1 DDA	Mono-phosphosite
@RISICS2DK	-16.142334	-15.640805	RPE1 DDA	Mono-phosphosite
@GDDA3LPSFR	37.695557	39.482582	RPE1 DDA	Mono-phosphosite
@H2LDQDLLR	25.586754	25.717484	RPE1 DDA	Mono-phosphosite
@TVQG2GHQEHINIHK	-32.778328	-34.120003	RPE1 DDA	Mono-phosphosite
@GGLLTSEEDSGF2TSPK	47.695297	45.773212	RPE1 DDA	Mono-phosphosite
@ESVHESIDTM2PMHK	3.6916962	7.575595	RPE1 DDA	Mono-phosphosite
@NS2WYSSGSR	1.3684921	-0.19494018	RPE1 DDA	Mono-phosphosite
@PGGNVEGATQ2LAEQMR	37.79323	39.76934	RPE1 DDA	Mono-phosphosite
@HS2SGDTFSLK	7.158737	8.79291	RPE1 DDA	Mono-phosphosite
@3LPQLPNEEK	31.838211	33.73939	RPE1 DDA	Mono-phosphosite
@I2QSELFDNK	33.978027	36.31368	RPE1 DDA	Mono-phosphosite
@DGSGTPSRH2LSGSSPGMK	-22.828796	-24.389103	RPE1 DDA	Mono-phosphosite
@SGTL2PEIFEK	55.2769	57.009422	RPE1 DDA	Mono-phosphosite
@QLSAL2SDGEGQGRPVPR	9.532341	10.19445	RPE1 DDA	Mono-phosphosite
@3RSWDSSSPVDRPEPEAASPTTR	8.400085	8.428035	RPE1 DDA	Mono-phosphosite
@2LGEEIQESLK	62.128204	66.08453	RPE1 DDA	Mono-phosphosite
@QQI2DHISQSCGSGQMK	-6.476013	-4.4468613	RPE1 DDA	Mono-phosphosite
@EFG2VDYWEK	58.010452	60.784924	RPE1 DDA	Mono-phosphosite
@SR2PSQNSQQSFDSSSPPTPQCHK	-10.620583	-12.660182	RPE1 DDA	Mono-phosphosite
@ELDPSLVSAND2PSGMQTR	40.71306	42.891975	RPE1 DDA	Mono-phosphosite
@RAP2PDGFSPYSPEETNR	26.0831	26.790161	RPE1 DDA	Mono-phosphosite
@ED2MEDRGEEDDSLAIKPPQQMSR	30.635498	30.276896	RPE1 DDA	Mono-phosphosite
@GRLD2SEMDHSENEDYTMSSPLPGK	30.14824	29.963787	RPE1 DDA	Mono-phosphosite
@QG2ITSPQANEQSVTPQRR	-4.4142303	-4.783545	RPE1 DDA	Mono-phosphosite
@2LSVGSEFSSELAESACEEK	74.15341	84.58568	RPE1 DDA	Mono-phosphosite
@12PMGTASGSNSPTSDSASVQR	-4.708893	-4.7048216	RPE1 DDA	Mono-phosphosite
@DNLTLWT2DMQGDGEEQNK	68.884094	68.77919	RPE1 DDA	Mono-phosphosite
@IM2CSPDTQCSR	-1.9831543	-8.157613	RPE1 DDA	Mono-phosphosite
@DSV2SVSDISQYR	33.42227	34.28445	RPE1 DDA	Mono-phosphosite
@KRE2ESESDETPPAAPQLIK	18.150612	18.064676	RPE1 DDA	Mono-phosphosite
@GSGVAQ2PQQPPPQQQQQQPPQQPTPPK	3.0229416	1.903389	RPE1 DDA	Mono-phosphosite
@2SNPSISDDSYFR	38.474274	38.9518	RPE1 DDA	Mono-phosphosite
@NSTLSDSGMIDNLPD2PDEVAK	62.021423	62.54134	RPE1 DDA	Mono-phosphosite
@EEASLLSH2PGTSNQSQPCSPK	7.2937927	7.364909	RPE1 DDA	Mono-phosphosite
@2PTPPPSSKPSSIPR	-9.854248	-7.7401094	RPE1 DDA	Mono-phosphosite
@SYQN2PSSDDGIRPLPEYSTEK	31.788681	33.527798	RPE1 DDA	Mono-phosphosite
@EEGGPCLFPG2DSWQENPEEPCSK	68.219055	68.976685	RPE1 DDA	Mono-phosphosite
@SLQFVGVNGGYE2SSEDSSTAENISDNDSTENEAPEPR	58.815872	61.518394	RPE1 DDA	Mono-phosphosite
@TG2NISGASSDISLDEQYK	38.79718	39.833744	RPE1 DDA	Mono-phosphosite
@EAGLSQ2HDDLSNATATPSVR	16.955276	15.483623	RPE1 DDA	Mono-phosphosite
@AGGAGFG3DGDDQEAINEAISVK	62.878235	61.119946	RPE1 DDA	Mono-phosphosite
@EESDWPASGSS2PLRGESAADSDGWDSAPSDLR	58.285507	58.038536	RPE1 DDA	Mono-phosphosite
@DFQEYVEPGEDFPA2PQRR	51.640213	54.81072	RPE1 DDA	Mono-phosphosite
@IQPLEPD2PTGLSENPTPATEK	43.463654	44.4329	RPE1 DDA	Mono-phosphosite
@GPGAPGLAHLQESQAG2DTDVEEGK	22.44065	23.747393	RPE1 DDA	Mono-phosphosite
@RSALSS2LR	-15.019348	-16.134409	RPE1 DDA	Mono-phosphosite
@RPMLQ2PR	-17.96125	-19.584625	RPE1 DDA	Mono-phosphosite
@PFRGSQ2PK	-41.59447	-43.344147	RPE1 DDA	Mono-phosphosite
@PRPA3STPDLASHR	-17.258919	-19.267723	RPE1 DDA	Mono-phosphosite
@TVHNIPVT2NK	-15.646942	-14.990766	RPE1 DDA	Mono-phosphosite
@2PGR1PCPHR	-54.389477	-50.759804	RPE1 DDA	Mono-phosphosite
@RS3PTPELISK	5.896309	6.083295	RPE1 DDA	Mono-phosphosite
@2TPDLLR	29.495026	27.133099	RPE1 DDA	Mono-phosphosite
@HLN2LPR	-9.822746	-13.594313	RPE1 DDA	Mono-phosphosite
@GLISSHH2	-25.13578	-27.295055	RPE1 DDA	Mono-phosphosite
@RSA2ADNLTLPR	13.965973	15.028445	RPE1 DDA	Mono-phosphosite
@PG2PPSFR	5.9626846	7.5522475	RPE1 DDA	Mono-phosphosite
@AH2NPMADHTLR	-13.156494	-21.45542	RPE1 DDA	Mono-phosphosite
@SLTL3PTR	15.166016	17.203987	RPE1 DDA	Mono-phosphosite
@RS2QGPTVPPPPR	-7.250168	-10.960127	RPE1 DDA	Mono-phosphosite
@RW2DQLSLDEK	33.404785	36.311943	RPE1 DDA	Mono-phosphosite
@IVGC2VHK	-31.772713	-34.69163	RPE1 DDA	Mono-phosphosite
@SP2MPENLNRPR	2.9526672	2.834256	RPE1 DDA	Mono-phosphosite
@SP21PENLNRPR	-18.55729	-21.218735	RPE1 DDA	Mono-phosphosite
@2PHRSPGSLATTQK	-34.79229	-36.05601	RPE1 DDA	Mono-phosphosite
@LS2SVSA1R	1.0085907	-24.76136	RPE1 DDA	Mono-phosphosite
@RGILLEDGSE2PAK	20.984276	19.39693	RPE1 DDA	Mono-phosphosite
@G2EHQAIVQHLEK	-2.8699036	-3.8716903	RPE1 DDA	Mono-phosphosite
@VTVTS2PIR	2.2155762	2.2110991	RPE1 DDA	Mono-phosphosite
@LE2LNIQR	24.518547	25.630768	RPE1 DDA	Mono-phosphosite
@SDPYHA3SGALSPAK	5.2172318	1.0569443	RPE1 DDA	Mono-phosphosite
@GCGFP2PTR	6.8541565	8.535231	RPE1 DDA	Mono-phosphosite
@2DISPLTPR	24.057678	21.799307	RPE1 DDA	Mono-phosphosite
@ECFWASN2	52.503754	57.247448	RPE1 DDA	Mono-phosphosite
@GPSPAAA2PEGSPLRR	-1.6252289	-2.229187	RPE1 DDA	Mono-phosphosite
@GSSFRY2GR	-15.414696	-20.960701	RPE1 DDA	Mono-phosphosite
@2AADLISQAR	26.839653	26.517368	RPE1 DDA	Mono-phosphosite
@SW2DPTPMK	27.012917	29.318737	RPE1 DDA	Mono-phosphosite
@G3GLLSSDYR	28.621124	28.96548	RPE1 DDA	Mono-phosphosite
@PSL3PSGEFR	28.79654	29.176899	RPE1 DDA	Mono-phosphosite
@QPG2PMYRR	-19.605827	-23.441946	RPE1 DDA	Mono-phosphosite
@EQ1MNSSISSG2GSLR	5.9802094	4.1392136	RPE1 DDA	Mono-phosphosite
@HNLMTVEQNNG2SQK	-4.521881	-7.619275	RPE1 DDA	Mono-phosphosite
@DDI2EIQSLASDHSGR	53.960083	58.03423	RPE1 DDA	Mono-phosphosite
@NL2LQNEIAK	37.293808	37.12789	RPE1 DDA	Mono-phosphosite
@EPLPPFENQDIH2ASA	52.430206	55.061592	RPE1 DDA	Mono-phosphosite
@NIGRD3PTSAGPNSFNK	-0.5834198	0.20816192	RPE1 DDA	Mono-phosphosite
@PSQSAPGPTASAG2PPRPR	-11.972977	-12.48215	RPE1 DDA	Mono-phosphosite
@SSSS2QESLNRPLSAKR	-16.960594	-18.079908	RPE1 DDA	Mono-phosphosite
@NSNFSVQHPSS3SPTEK	-7.318741	-7.5620728	RPE1 DDA	Mono-phosphosite
@SLMS2PEDLTK	46.940857	45.253456	RPE1 DDA	Mono-phosphosite
@QVFANP2PTQK	1.9749069	3.8565154	RPE1 DDA	Mono-phosphosite
@AVPMAPAPA2PGSSNDSSAR	13.717941	12.413734	RPE1 DDA	Mono-phosphosite
@PSPSDPGSGTAT1MNS2SR	-12.229103	-13.067706	RPE1 DDA	Mono-phosphosite
@ENG2CQIITIT	57.762283	60.10506	RPE1 DDA	Mono-phosphosite
@E2QEQSLVQLEATEWR	77.102234	81.98305	RPE1 DDA	Mono-phosphosite
@A2VASEVSTTSSTSKPPTGR	0.0524292	-3.2408738	RPE1 DDA	Mono-phosphosite
@RTPSSGM2ST1K	-42.832317	-44.790718	RPE1 DDA	Mono-phosphosite
@GGTTSWGTSGQP2PSYDSSR	15.8048935	14.687326	RPE1 DDA	Mono-phosphosite
@QD2WEVVEGLR	67.7997	65.166855	RPE1 DDA	Mono-phosphosite
@TENLVDS2VTFK	43.460663	43.600166	RPE1 DDA	Mono-phosphosite
@G2SETETEPPVALAPGPAPTR	43.754852	42.574287	RPE1 DDA	Mono-phosphosite
@GPGGRPPPPPDTPPL2PDGPAR	21.398186	18.347172	RPE1 DDA	Mono-phosphosite
@RSL2ESSVI1DR	7.72863	7.337682	RPE1 DDA	Mono-phosphosite
@SP2SCNDLYATVK	24.61435	25.849554	RPE1 DDA	Mono-phosphosite
@D2VSSVSDISQYR	33.91002	33.470707	RPE1 DDA	Mono-phosphosite
@DAGEGGL2LAIEGPSK	55.286377	56.88683	RPE1 DDA	Mono-phosphosite
@SDPYHAT2GALSPAK	6.2623596	2.696312	RPE1 DDA	Mono-phosphosite
@SPEFSEA2PQMSLK	40.717926	38.765892	RPE1 DDA	Mono-phosphosite
@SNEDQ21GNWQIK	18.329605	19.196041	RPE1 DDA	Mono-phosphosite
@YRTT2SANNPNLMYQDECDR	14.978645	15.2555485	RPE1 DDA	Mono-phosphosite
@EAD2VYGEWVPVEK	68.15726	66.67936	RPE1 DDA	Mono-phosphosite
@ASIDS2LENLSTASSR	37.88878	37.312996	RPE1 DDA	Mono-phosphosite
@ESCS2PSTVGSSLTTR	11.911552	12.393774	RPE1 DDA	Mono-phosphosite
@ELPTVTTNVQN2QDK	19.758682	21.016035	RPE1 DDA	Mono-phosphosite
@TCTTVAFTQVN2EDK	25.428146	27.15678	RPE1 DDA	Mono-phosphosite
@RD2QSSNEFLTISDSK	34.530975	34.05152	RPE1 DDA	Mono-phosphosite
@ANTAQEQQYG2HEENLPADLEALQR	59.43318	57.378777	RPE1 DDA	Mono-phosphosite
@LL3ASVEVPVDSAPV1EEDTNGESHVPQENEEEEEK	51.458817	58.92106	RPE1 DDA	Mono-phosphosite
@GTEPSPGGTPQPSRPV2PAGPPEGVPEEAQPPR	24.672722	27.166407	RPE1 DDA	Mono-phosphosite
@GEEVEPAPIVDSGTV2DQDSCLQSLPDCGVK	64.25697	70.774254	RPE1 DDA	Mono-phosphosite
@NSTL2DSGMIDNLPDSPDEVAK	66.816666	67.19846	RPE1 DDA	Mono-phosphosite
@2LKEILWK	11.351204	52.5702	RPE1 DDA	Mono-phosphosite
@S2LGSHQLPR	-6.5824356	-9.742323	RPE1 DDA	Mono-phosphosite
@S2FSITR	17.105957	18.147753	RPE1 DDA	Mono-phosphosite
@SP2PRPNMPVR	-5.7482758	-6.4281325	RPE1 DDA	Mono-phosphosite
@KKES2S1LATVK	-35.40306	-36.018463	RPE1 DDA	Mono-phosphosite
@S2ILLDVK	46.9364	49.046986	RPE1 DDA	Mono-phosphosite
@2PVQLEEAPFSR	51.112488	50.532898	RPE1 DDA	Mono-phosphosite
@ALLQS2ASR	-2.6869202	-4.645851	RPE1 DDA	Mono-phosphosite
@VPTSAP2LGK	2.2497864	2.783647	RPE1 DDA	Mono-phosphosite
@VGENVSDVAPIR2R	13.122055	9.973459	RPE1 DDA	Mono-phosphosite
@RAP2PVVSPTEMNK	6.9763107	5.3130784	RPE1 DDA	Mono-phosphosite
@CLST3PPGDMAHAR	5.6001816	3.5489426	RPE1 DDA	Mono-phosphosite
@NLELIQ3R	37.033813	30.808651	RPE1 DDA	Mono-phosphosite
@2GLSLEELR	59.184998	55.05552	RPE1 DDA	Mono-phosphosite
@VMATT2ASLK	0.3432846	-2.0453553	RPE1 DDA	Mono-phosphosite
@DLLSDLQDI2DSER	87.951614	92.46024	RPE1 DDA	Mono-phosphosite
@LQG2GVSLASK	2.9211044	4.194295	RPE1 DDA	Mono-phosphosite
@ERPSSAIYPSD2FR	23.380905	23.934666	RPE1 DDA	Mono-phosphosite
@2QQLSENSLDSLHR	21.816444	19.97135	RPE1 DDA	Mono-phosphosite
@TGSNLAH2TPVDMPSR	9.046089	7.5970397	RPE1 DDA	Mono-phosphosite
@D2WSYINSK	32.05626	31.204952	RPE1 DDA	Mono-phosphosite
@WDL2PEQIK	56.836533	59.278816	RPE1 DDA	Mono-phosphosite
@HADHSSLTLGSG2STTR	-14.442841	-13.504962	RPE1 DDA	Mono-phosphosite
@F2PAEIENIK	58.102737	58.482655	RPE1 DDA	Mono-phosphosite
@DGEMDRNFD3LDLPK	56.168396	58.28811	RPE1 DDA	Mono-phosphosite
@2PPLGGAQTISK	9.91748	10.053497	RPE1 DDA	Mono-phosphosite
@KG2PSAQSFEELQSQR	22.174019	21.44122	RPE1 DDA	Mono-phosphosite
@IERPGEG2PMVDNP1R	0.90397644	-0.6610626	RPE1 DDA	Mono-phosphosite
@IGEGTYGVV4K	22.73095	17.340672	RPE1 DDA	Mono-phosphosite
@TLLTGDGGGEATG2PLAQGK	32.080414	32.651066	RPE1 DDA	Mono-phosphosite
@ENGFS2PPQIK	28.688522	27.989178	RPE1 DDA	Mono-phosphosite
*EEEIAALVIDNG2G1CK	99.06511	101.29039	RPE1 DDA	Mono-phosphosite
@QDWS2CPDIF	91.75307	98.1167	RPE1 DDA	Mono-phosphosite
@V2PSDTTPLVSR	23.092506	21.97557	RPE1 DDA	Mono-phosphosite
@TS2VLGMSVESAPAVEEEK	57.151917	56.473885	RPE1 DDA	Mono-phosphosite
@NS2MDEEIENPYWSVR	74.32152	73.52507	RPE1 DDA	Mono-phosphosite
@AEF2AGAWSEPR	48.195557	50.53361	RPE1 DDA	Mono-phosphosite
@AQTPPGPSLSG2KSPCPQEK	-3.7341003	-3.369986	RPE1 DDA	Mono-phosphosite
@M2EAFNMESVNK	38.14679	40.980934	RPE1 DDA	Mono-phosphosite
@L2PTSNTSYSLEK	19.898308	18.978016	RPE1 DDA	Mono-phosphosite
@GD3DGEDQVCVSEISIVTNR	67.89621	67.69126	RPE1 DDA	Mono-phosphosite
@PGTTGSGAG2GGPGGLTSAAPAGGDKK	-3.7792358	-4.0454865	RPE1 DDA	Mono-phosphosite
@T3PSVVAFTADGER	47.240143	46.893185	RPE1 DDA	Mono-phosphosite
@LSLFSDGD2SESEDTLSSSER	68.01996	67.745995	RPE1 DDA	Mono-phosphosite
@RC2SEQMPCPHPAEVPEVR	14.472534	16.79604	RPE1 DDA	Mono-phosphosite
@DVAT2PISPTENNTTPPDALTR	41.628082	41.949837	RPE1 DDA	Mono-phosphosite
@NI2QDMTQTSGTNLTSEELRK	32.463394	34.174446	RPE1 DDA	Mono-phosphosite
@QPPGVPNGPS2PTNESAPELPQR	32.36467	32.28517	RPE1 DDA	Mono-phosphosite
*SS2SPTGQIASAADIK	38.775604	49.449165	RPE1 DDA	Mono-phosphosite
@2QAWQPLVEGSENK	48.933548	47.08877	RPE1 DDA	Mono-phosphosite
@INGTVTENM2LTDAK	30.036163	28.369104	RPE1 DDA	Mono-phosphosite
@QN2QLPAQVQNGPSQEELEIQR	43.73709	44.84172	RPE1 DDA	Mono-phosphosite
@DLGDGSSSTGSVGSPDQLPLAC2PDD	65.91794	66.75156	RPE1 DDA	Mono-phosphosite
@LSGKPGVDDSWPT2DDEDLNFDTK	55.996674	56.50518	RPE1 DDA	Mono-phosphosite
@PGPQAQGLVMEAATH2QGDGSTDLDSK	37.4908	42.001198	RPE1 DDA	Mono-phosphosite
@PS2PGGLPEEDSVLFNK	62.755478	64.86381	RPE1 DDA	Mono-phosphosite
@RT2STLDSEGTFNSYR	19.212112	19.136026	RPE1 DDA	Mono-phosphosite
@EEISSPDMCPRPE2PVFGASGQEELAK	48.45514	50.71123	RPE1 DDA	Mono-phosphosite
@SLQFVGVNGG4ESSSEDSSTAENISDNDSTENEAPEPR	58.787354	56.93998	RPE1 DDA	Mono-phosphosite
@EGTGQQERE2PRPLQLPGAEGPAISDGEEGGGEPGAGGGAAGAAGAGR	41.657547	38.91619	RPE1 DDA	Mono-phosphosite
@DSPSSTAFPFPEAGPGEEAAGAPVRGAGD3DEEGEEDAFEDAPR	78.80026	78.342995	RPE1 DDA	Mono-phosphosite
*MEDPFEEADQPTTEPG1VLDSVEAGDT3PPTK	92.827225	118.35716	RPE1 DDA	Mono-phosphosite
@2QE1VHLVNK	-10.635544	-11.857439	RPE1 DDA	Mono-phosphosite
@QSPG2TSPKPPHTLSR	-18.566963	-22.716818	RPE1 DDA	Mono-phosphosite
*2LPLNPK	54.50113	44.45943	RPE1 DDA	Mono-phosphosite
@SP3LGIAR	18.39775	17.901634	RPE1 DDA	Mono-phosphosite
@2PQLLRK	-13.027649	-15.175646	RPE1 DDA	Mono-phosphosite
@IMYHA2K	-26.20037	-28.70877	RPE1 DDA	Mono-phosphosite
@EPGPPGG2SSFLHK	18.817276	14.967135	RPE1 DDA	Mono-phosphosite
@FS2GSSIDSHVQR	-7.3917694	-5.418883	RPE1 DDA	Mono-phosphosite
@LLCG2LTR	51.063217	24.364948	RPE1 DDA	Mono-phosphosite
@GWDAEG2PFRGQR	19.518394	22.512737	RPE1 DDA	Mono-phosphosite
@QGYACPYYHN2K	-3.7909393	-4.7944794	RPE1 DDA	Mono-phosphosite
@GVEP2PSPIKPGDIK	21.936058	22.038975	RPE1 DDA	Mono-phosphosite
*1NTAP2RPSPTRR	-28.70163	-33.937504	RPE1 DDA	Mono-phosphosite
@SSFVSDN2LNRSPR	6.5737915	2.90412	RPE1 DDA	Mono-phosphosite
@G2PTGGAQLLK	18.01567	14.261348	RPE1 DDA	Mono-phosphosite
@GPLS2APEIVHEDLK	50.57135	49.490658	RPE1 DDA	Mono-phosphosite
@TYLPSQV2R	17.37873	14.268141	RPE1 DDA	Mono-phosphosite
@TNPPTQKPP2PPMSGR	-3.1882782	-3.1500657	RPE1 DDA	Mono-phosphosite
@2FQQLTMEK	32.91559	33.30137	RPE1 DDA	Mono-phosphosite
@NNTHL2ITVK	5.2951736	10.724884	RPE1 DDA	Mono-phosphosite
@EEAENTLQSFRQDVDNA2LAR	52.65233	57.034454	RPE1 DDA	Mono-phosphosite
@WKEPGSGGPQNL2GPGGR	7.771286	6.9517546	RPE1 DDA	Mono-phosphosite
@ESCS2PSTVGSSLTTRK	-1.7533951	-1.7011292	RPE1 DDA	Mono-phosphosite
@RVMATTSA2LK	-12.44532	-12.87468	RPE1 DDA	Mono-phosphosite
@M2RPEAVQEATEVTLK	38.210724	40.16259	RPE1 DDA	Mono-phosphosite
@IRAAN2NGLPR	-15.151672	-16.101025	RPE1 DDA	Mono-phosphosite
*AASAAAASAAAASAASG2PGPGEGSAGGEK	42.822906	39.421246	RPE1 DDA	Mono-phosphosite
*MNYPGRG2PR	11.383125	10.9646435	RPE1 DDA	Mono-phosphosite
@LTG2LGCSIDR	22.973175	21.8847	RPE1 DDA	Mono-phosphosite
@V2PASSVDSNIPSSQGYK	25.83683	22.385437	RPE1 DDA	Mono-phosphosite
@TL2SSS1DLSR	-1.2093048	-7.528801	RPE1 DDA	Mono-phosphosite
@TSSPR2PPSSSEIFTPAHEENVR	26.054855	22.04405	RPE1 DDA	Mono-phosphosite
@LAAAASPH2GGRATPSPNSR	-33.845	-34.811195	RPE1 DDA	Mono-phosphosite
@E2HTPVSIQEEIVGDFK	81.65759	80.55099	RPE1 DDA	Mono-phosphosite
@FLASVSTVLT2K	62.435486	62.97888	RPE1 DDA	Mono-phosphosite
@NIHGNALRT2GSSSSDVTK	-23.163704	-24.447107	RPE1 DDA	Mono-phosphosite
@TVSPS3IRDGPSSAPATPTK	2.9375458	1.1070877	RPE1 DDA	Mono-phosphosite
@PGPAEAPSPTASP2GDASPPATAPYDPR	30.910355	30.75645	RPE1 DDA	Mono-phosphosite
@YQ3QPVTLGEVEQVQSGK	50.382736	48.318176	RPE1 DDA	Mono-phosphosite
@2LSAVPDIGQCHQDELER	41.96704	43.04689	RPE1 DDA	Mono-phosphosite
@ADNP2PNLMPASAQAQNAQR	23.134804	22.809826	RPE1 DDA	Mono-phosphosite
@YESQEPLAGQE2PLPLATR	55.592026	55.088367	RPE1 DDA	Mono-phosphosite
@VTSSMS2PSMQPK	-2.441803	-4.4261427	RPE1 DDA	Mono-phosphosite
@TPAAPA2PAAVPSEGSGGSTTGWR	30.00682	30.30543	RPE1 DDA	Mono-phosphosite
@DHG2WSLSPPPER	32.84247	30.353794	RPE1 DDA	Mono-phosphosite
@2GDEMIFDPT1SK	51.312134	55.092175	RPE1 DDA	Mono-phosphosite
*ADEAALALQPGG2PSAAGADREAASSPAGEPLR	63.845886	63.980885	RPE1 DDA	Mono-phosphosite
@SSFVSDNSLNR2PR	6.7270966	4.241533	RPE1 DDA	Mono-phosphosite
@TQTGDSS2ISSFSYR	27.585587	27.74389	RPE1 DDA	Mono-phosphosite
@TQQ2PISNGSPELGIK	29.184875	31.926981	RPE1 DDA	Mono-phosphosite
@PGATAFLEEATAEEPGAAPG2PPDSPGR	75.54355	74.20559	RPE1 DDA	Mono-phosphosite
@SD3PEVHPPLPISQSPENESNDRR	36.00125	34.170315	RPE1 DDA	Mono-phosphosite
@DSEPAADGPAASEDPSATESDLPNPHVGEVSVLSSG2PR	55.421066	60.4523	RPE1 DDA	Mono-phosphosite
@TSY2SVT1SR	73.81793	-10.148664	RPE1 DDA	Mono-phosphosite
@LLSDQ3RLK	-19.65937	-2.1634629	RPE1 DDA	Mono-phosphosite
@FKG2LSEGMK	-0.9017639	-1.281691	RPE1 DDA	Mono-phosphosite
@ASVALTP3APSR	17.518974	12.682425	RPE1 DDA	Mono-phosphosite
@SR2PFSTTRR	-32.173424	-36.519905	RPE1 DDA	Mono-phosphosite
@AYSSFGGGRG2R	-18.916641	-20.568829	RPE1 DDA	Mono-phosphosite
@SA3REPPYRVPR	-9.675613	-10.086525	RPE1 DDA	Mono-phosphosite
@SPSRS2WLSTEGGR	10.211975	11.146521	RPE1 DDA	Mono-phosphosite
@AS2LNENVDHSALLK	22.565346	24.533937	RPE1 DDA	Mono-phosphosite
@WADPQISESNF2PK	49.46753	47.353355	RPE1 DDA	Mono-phosphosite
@LQGSGV2LASK	7.103508	4.0156755	RPE1 DDA	Mono-phosphosite
@TAGFPNG2LGK	19.26249	18.50172	RPE1 DDA	Mono-phosphosite
@2FSQMISEK	35.667923	36.691723	RPE1 DDA	Mono-phosphosite
@V2PSFSAELK	39.23326	40.47434	RPE1 DDA	Mono-phosphosite
@SDDYMPM2PASVSAPK	48.702576	49.866158	RPE1 DDA	Mono-phosphosite
@VGVSSKPDS2PVLSPGNK	3.5470123	2.4994385	RPE1 DDA	Mono-phosphosite
@MSLR2SVSQR	-14.082596	-10.28876	RPE1 DDA	Mono-phosphosite
@HCSTYQPTPPL2PASK	7.350769	8.190981	RPE1 DDA	Mono-phosphosite
*MDDSEVESTA2ILASVK	98.08415	106.65977	RPE1 DDA	Mono-phosphosite
@1S2PLASSHNSQTSMHK	-32.61261	-36.39639	RPE1 DDA	Mono-phosphosite
@PAT2PKPLPSPK	-10.579811	-10.273883	RPE1 DDA	Mono-phosphosite
*2NNGLDIQDKPPAPPMR	43.47464	44.60546	RPE1 DDA	Mono-phosphosite
@V2SPPNA1MSSR	-15.195679	-14.93273	RPE1 DDA	Mono-phosphosite
@EGGGTELVGTMMTSN3PER	46.225815	49.57162	RPE1 DDA	Mono-phosphosite
@S2LETLEDIEENAPLRR	71.99538	69.147606	RPE1 DDA	Mono-phosphosite
@RA2EELDGLFR	54.91304	57.787586	RPE1 DDA	Mono-phosphosite
@IS3PQTNTVPIK	18.641403	18.989197	RPE1 DDA	Mono-phosphosite
@SDTI2FTQTSQF	75.429306	77.31115	RPE1 DDA	Mono-phosphosite
@CRESCSSP2TVGSSLTTRK	-10.771927	-10.736514	RPE1 DDA	Mono-phosphosite
@QSETVDQN2DSDEMLAILK	89.062225	92.30342	RPE1 DDA	Mono-phosphosite
@SLCL2PSEASQMK	38.282593	39.892555	RPE1 DDA	Mono-phosphosite
@TAATAAAAAAEPPAPPPPPPPEEDPEQD2GPEDLPLVR	72.44214	72.39604	RPE1 DDA	Mono-phosphosite
@2VNDLLDETSTFK	74.212036	77.59603	RPE1 DDA	Mono-phosphosite
@SEWIYDTPV2PGK	54.564697	58.54242	RPE1 DDA	Mono-phosphosite
@ESNLQLTDF2PSR	46.33293	49.849144	RPE1 DDA	Mono-phosphosite
@2WSSDSTDSVISSESGNTYYR	49.197372	50.72905	RPE1 DDA	Mono-phosphosite
@TDLGESTASLD2IVR	58.288788	62.61198	RPE1 DDA	Mono-phosphosite
@SYQPWGNVPDANYT2DEEEEK	53.29167	52.43752	RPE1 DDA	Mono-phosphosite
*MLPSLQE21DGDEK	76.44432	77.30736	RPE1 DDA	Mono-phosphosite
@DTVIIVSEPSEDEE2QGLPTMAR	73.29094	72.85356	RPE1 DDA	Mono-phosphosite
@ADAAS2LTVDVTPPTAK	42.789886	41.691093	RPE1 DDA	Mono-phosphosite
@TSSLESASNIELQTTNT2YEEMK	49.68158	53.179466	RPE1 DDA	Mono-phosphosite
@IQTSLT2ASLGSADENSVAQADDSLK	53.157104	53.610485	RPE1 DDA	Mono-phosphosite
@KT2ASDVTNIYPGDAGK	17.25293	16.597977	RPE1 DDA	Mono-phosphosite
*AAAAGPGAALSPRPCDSDPA3PGAQSPK	32.51169	32.708435	RPE1 DDA	Mono-phosphosite
@ENSGPVENGV2DQEGEEQAREPELPCGLAPAVSR	53.155273	54.353493	RPE1 DDA	Mono-phosphosite
@PNPP2PENTASSAPVDWRDPSQMEK	42.033783	39.917442	RPE1 DDA	Mono-phosphosite
@SPVQEASSATDTDTN2QEDPADTASVSSLSLSTGHTK	39.709564	39.172935	RPE1 DDA	Mono-phosphosite
@2PDASSAFSPASPATPNGTK	21.655754	21.133423	RPE1 DDA	Mono-phosphosite
@TNSGIS2ASGGSTEPTTPDSERPAQALLR	34.161194	35.298454	RPE1 DDA	Mono-phosphosite
*MLEAMAEP2PEDPPPTLKPETQPPEK	83.221664	81.98015	RPE1 DDA	Mono-phosphosite
@KCEE2DSESPATFSTEEPSFYPCTK	49.54573	49.555473	RPE1 DDA	Mono-phosphosite
@EEPQTVPE1PGETPPL2PIDMESQER	62.274994	60.55315	RPE1 DDA	Mono-phosphosite
@SPG2PPGPELPIETALDDR	94.831406	94.42605	RPE1 DDA	Mono-phosphosite
@AAFTTPDHAPL2PQSSVASSGSEQTEEQGSSR	29.97615	28.860346	RPE1 DDA	Mono-phosphosite
@SLYGDVD2PLPTGEAGGPPSTR	49.212524	50.41273	RPE1 DDA	Mono-phosphosite
@A2PPLQDSASQTYESMCLEK	52.288376	50.740353	RPE1 DDA	Mono-phosphosite
@DDQGS3VGNGDQHPLGLDEDLLGPGVAEGEGAPTPN	86.38887	93.36774	RPE1 DDA	Mono-phosphosite
*ADRD2GSEQGGAALGSGGSLGHPGSGSGSGGGGGGGGGGGGSGGGGGGAPGGLQHETQELASK	25.63572	28.323278	RPE1 DDA	Mono-phosphosite
@SSWHQS2FHSTR	-20.12912	-21.114973	RPE1 DDA	Mono-phosphosite
@RKV2LVLEK	0.027648926	-0.5951859	RPE1 DDA	Mono-phosphosite
@GLLSNHTG2PR	-8.753906	-12.141153	RPE1 DDA	Mono-phosphosite
@2AEPPRSPLLK	12.220436	7.16586	RPE1 DDA	Mono-phosphosite
@HLLTHQGQ2PR	-38.32059	-40.528374	RPE1 DDA	Mono-phosphosite
@A2LPPLTK	25.549065	27.226894	RPE1 DDA	Mono-phosphosite
@ASMGVL2GK	14.329323	10.725014	RPE1 DDA	Mono-phosphosite
@DRAA3SPALFNR	17.006027	17.557564	RPE1 DDA	Mono-phosphosite
@2PISINVK	26.687782	24.264654	RPE1 DDA	Mono-phosphosite
@TPSHL2SNSQRTPIRR	-41.333103	-37.183617	RPE1 DDA	Mono-phosphosite
@VIGQDS2EIHFK	21.221802	23.696798	RPE1 DDA	Mono-phosphosite
@RLSL2TSK	-13.333054	-15.276167	RPE1 DDA	Mono-phosphosite
@TIAPALV2K	26.516068	23.705482	RPE1 DDA	Mono-phosphosite
@SELKPGELKPL2K	6.519844	10.820093	RPE1 DDA	Mono-phosphosite
@ILEL3PEPDRPR	30.322021	30.046406	RPE1 DDA	Mono-phosphosite
@LEVFT3PK	33.446777	37.03339	RPE1 DDA	Mono-phosphosite
@VPS3PVHLTNEMK	20.234268	18.816967	RPE1 DDA	Mono-phosphosite
@SFLD2GYR	39.40323	38.777794	RPE1 DDA	Mono-phosphosite
@LESGMQN12IHTK	-16.134476	-14.811516	RPE1 DDA	Mono-phosphosite
@SAPASP3HPGLMSPR	8.373917	8.81452	RPE1 DDA	Mono-phosphosite
@TPSKPPAQL2PSVPK	8.493591	6.071185	RPE1 DDA	Mono-phosphosite
@ASHA2SSDWTPRPR	-12.833313	-14.64901	RPE1 DDA	Mono-phosphosite
@LVVSSPT2PK	5.2748795	3.5715897	RPE1 DDA	Mono-phosphosite
@RV2FADTIK	19.287926	20.667624	RPE1 DDA	Mono-phosphosite
@RAAVPELSAQPAG2PR	13.154594	11.6211605	RPE1 DDA	Mono-phosphosite
@NRRQ2MLF	23.74562	23.919397	RPE1 DDA	Mono-phosphosite
@2PFRVNVGEGSHPER	6.520172	7.1906524	RPE1 DDA	Mono-phosphosite
@ETNLDSLPLVD3HSK	48.86052	51.746117	RPE1 DDA	Mono-phosphosite
@SRG2TNLFSK	-1.3148041	-1.1987991	RPE1 DDA	Mono-phosphosite
@LPLHQFY12FKDAK	35.41362	38.222214	RPE1 DDA	Mono-phosphosite
@ASSP2PLTIGTPESQRK	15.267738	16.476406	RPE1 DDA	Mono-phosphosite
@2PPAPGLQP1R	2.7576141	1.6601028	RPE1 DDA	Mono-phosphosite
@DLHAVDVF2VEGAPENR	60.370148	65.02533	RPE1 DDA	Mono-phosphosite
@YGAPS2ADLGLGK	31.791748	31.954285	RPE1 DDA	Mono-phosphosite
@Y2GSYNDYLR	33.455612	35.694153	RPE1 DDA	Mono-phosphosite
@NNCPF2ADENYRPLAK	31.410309	34.380196	RPE1 DDA	Mono-phosphosite
@SLGHPEPLSNGRPQGN2R	-13.942177	-13.355476	RPE1 DDA	Mono-phosphosite
@AIGGEF2DTNAAVEGTPLPK	55.49283	57.24402	RPE1 DDA	Mono-phosphosite
@LSP2TSGPHSHDYLPQER	4.474243	3.5538268	RPE1 DDA	Mono-phosphosite
@CLGPPT3PGPYR	24.916176	22.516918	RPE1 DDA	Mono-phosphosite
@PLTTSGFHHSEEGTS2SGSK	-18.366203	-20.290293	RPE1 DDA	Mono-phosphosite
@SRPSSDLNNSTLQ2PAHLK	2.119133	3.7699082	RPE1 DDA	Mono-phosphosite
@ASESSKPWPDATYGTG2ASR	17.987648	17.111492	RPE1 DDA	Mono-phosphosite
@SEDSGIGLSAS2PELSEHLR	43.671875	45.28603	RPE1 DDA	Mono-phosphosite
@2DFQVNLNNASR	34.26065	33.405273	RPE1 DDA	Mono-phosphosite
@YLESCNLP2TTK	14.781151	16.269444	RPE1 DDA	Mono-phosphosite
@IPET2LDCLENTLGVEEQR	84.1893	88.00203	RPE1 DDA	Mono-phosphosite
@TQSFYM2SPGPSEYCPSER	41.16986	44.96363	RPE1 DDA	Mono-phosphosite
@VPLSNENSQVPQ2PEDWRK	26.270302	26.018452	RPE1 DDA	Mono-phosphosite
@YGPR3PVSDDAESTSMFDMR	49.425964	49.787884	RPE1 DDA	Mono-phosphosite
@ERSS2PATEQSWMENDFDELREEGFR	82.981415	84.038994	RPE1 DDA	Mono-phosphosite
@A2PAPGSGHPEGPGAHLD1NSLDR	2.6337967	1.7169678	RPE1 DDA	Mono-phosphosite
@SH12GSPGPGGSNTAPSTPVIGGSDK	6.066269	4.6532335	RPE1 DDA	Mono-phosphosite
@SG2GISVISSTSVDQR	35.00876	36.38139	RPE1 DDA	Mono-phosphosite
@FTGD2GIEVCVCNR	38.564087	38.856354	RPE1 DDA	Mono-phosphosite
@RGDVHSLL2NPPDPDEPSESTLDIPEGGSSSR	53.499695	53.21217	RPE1 DDA	Mono-phosphosite
@LP2GSGAASPTGSAVDIR	28.778793	27.667511	RPE1 DDA	Mono-phosphosite
@TQDVLAQDAAGDNLEM1APSRG2AK	36.061386	38.002537	RPE1 DDA	Mono-phosphosite
@2STGPEPPAPTPLLAER	55.592026	55.900307	RPE1 DDA	Mono-phosphosite
@SEAESASPEETPDG2ASPVEMQDEGAEEPHEAGEQLPPFLLK	78.870285	84.27051	RPE1 DDA	Mono-phosphosite
@GLQVDLQ2DGAAAEDIVASEQSLGQK	87.62938	99.66695	RPE1 DDA	Mono-phosphosite
@SSSVGSSSSYPI2PAVSR	25.071396	24.17934	RPE1 DDA	Mono-phosphosite
@TTPTPSTNSVLST2TNR	14.383781	14.017901	RPE1 DDA	Mono-phosphosite
@GTP3AENPEYLGLDVPV	109.96681	104.31349	RPE1 DDA	Mono-phosphosite
@L2LEGDHSTPPSAYGSVK	26.255783	26.33073	RPE1 DDA	Mono-phosphosite
@SPDPGIVPQEAPVGNSLSEL2EENFDGK	76.932205	77.49833	RPE1 DDA	Mono-phosphosite
*ASE2DTEEFYDAPEDVHLGGGYPVGSPGK	82.451706	87.08006	RPE1 DDA	Mono-phosphosite
@YTELPHGAISEDQAVGPADIPCDSTGQT2T	54.81221	52.039146	RPE1 DDA	Mono-phosphosite
@VDDPVVNPVATEDTAGLPGTCSSELEFGGTLEDEEPAQEEPEPITASG2LK	100.0179	97.18111	RPE1 DDA	Mono-phosphosite
@ELVL2SPEDLTQDFEEMK	110.6548	115.21255	RPE1 DDA	Mono-phosphosite
@KLGGLLPPGGEGGPEATVV2DEDEAAEMEDEAVR	77.60036	82.227234	RPE1 DDA	Mono-phosphosite
@SETDSTIEVDSVAGELQDLQSEGNS2PAGFDASVSSSSSNQPEPEHPEK	78.490234	88.30217	RPE1 DDA	Mono-phosphosite
@RN2VERPAEPVAGAATPSLVEQQK	18.51815	20.303913	RPE1 DDA	Mono-phosphosite
@RQLF2SHK	-28.933456	-26.15979	RPE1 DDA	Mono-phosphosite
@HTPLR3SLR	-18.362152	-21.633041	RPE1 DDA	Mono-phosphosite
@YYRG2ALQK	-19.230186	-18.644361	RPE1 DDA	Mono-phosphosite
@VATV2LPR	27.17089	27.222187	RPE1 DDA	Mono-phosphosite
@AYH2GEGHMPFR	-3.1350098	-3.350473	RPE1 DDA	Mono-phosphosite
@SD2AEDYLLWKR	41.889374	55.433044	RPE1 DDA	Mono-phosphosite
@M2FDIIDK	74.6219	72.63385	RPE1 DDA	Mono-phosphosite
@S2LAELMAR	53.583084	52.189552	RPE1 DDA	Mono-phosphosite
@2PVQLEEAPFSRR	35.99356	34.27247	RPE1 DDA	Mono-phosphosite
@DLLNC2FK	47.213455	47.153244	RPE1 DDA	Mono-phosphosite
@FHHTIGG2R	-39.59603	-44.38106	RPE1 DDA	Mono-phosphosite
@HS2SPLSPGGPTHLTK	-8.349747	-4.441194	RPE1 DDA	Mono-phosphosite
@HQA1EAMLLYLA2R	-2.6159668	60.976357	RPE1 DDA	Mono-phosphosite
@3KTVLSLFDEEEDK	64.73003	72.088585	RPE1 DDA	Mono-phosphosite
@GRAP2RDEGSLLLGSR	15.262856	14.523523	RPE1 DDA	Mono-phosphosite
@MEVDR2PGLPMSDLK	44.29773	44.642387	RPE1 DDA	Mono-phosphosite
@GG2ISVQVNSIK	30.720016	29.247913	RPE1 DDA	Mono-phosphosite
@IPMPP2SPQPR	18.935692	18.56327	RPE1 DDA	Mono-phosphosite
*AME2TATAAVAAELVSADK	96.85072	111.65105	RPE1 DDA	Mono-phosphosite
@LKPGGVGAPSSSSP2PSPSAR	-8.614487	-8.060593	RPE1 DDA	Mono-phosphosite
@EIL2PVDIIDR	85.650055	92.49314	RPE1 DDA	Mono-phosphosite
@VPLTPTRG3SSR	-14.992294	-15.835243	RPE1 DDA	Mono-phosphosite
@SLG2VQAPSYGAR	22.775543	22.328335	RPE1 DDA	Mono-phosphosite
@CRL2PSGDSVFHEEMMK	32.50154	38.799946	RPE1 DDA	Mono-phosphosite
@2PEPDGPAPAFLR	56.80632	54.184864	RPE1 DDA	Mono-phosphosite
@YGDGGS2FQSTTGHCVHMR	-0.86621857	0.3401001	RPE1 DDA	Mono-phosphosite
@AAFDDAIAELDTL2EESYK	98.10927	102.04515	RPE1 DDA	Mono-phosphosite
@IWL2TETLANED	105.650986	96.441	RPE1 DDA	Mono-phosphosite
@PQSPVIQAAAV2PK	24.81282	22.122272	RPE1 DDA	Mono-phosphosite
@LIS2SQVDQETGFNRHEAK	15.112732	7.930429	RPE1 DDA	Mono-phosphosite
@DLNFLEDNP2LK	83.69388	78.24361	RPE1 DDA	Mono-phosphosite
@AAET2DDDLIPFGDRPTVSR	56.463837	59.216713	RPE1 DDA	Mono-phosphosite
@2PHNSGLVNLTER	22.039421	24.51072	RPE1 DDA	Mono-phosphosite
@YDCPMD2SSSRDTDWVVVK	51.11371	49.70051	RPE1 DDA	Mono-phosphosite
@EERPTAD2APSLPLEGITEGPV	88.27774	92.95952	RPE1 DDA	Mono-phosphosite
@PLPLSPEEGYV2AK	52.57657	49.62428	RPE1 DDA	Mono-phosphosite
@TD2TSDGRPAW1R	-6.925102	-4.3362975	RPE1 DDA	Mono-phosphosite
@2ADGEEAAAVPGPPPEPQVPQLR	58.774353	59.47062	RPE1 DDA	Mono-phosphosite
@P2TSGDSLQSGSIPLANESLEHK	45.182175	46.786335	RPE1 DDA	Mono-phosphosite
*1DGFAGSLDDSISAA2TSDVQDR	68.464355	70.2349	RPE1 DDA	Mono-phosphosite
@GSVVNVNPTNTRPQ2DTPEIRK	11.369957	7.8859987	RPE1 DDA	Mono-phosphosite
@GLA3SLQNDLQEVPK	76.24194	78.35417	RPE1 DDA	Mono-phosphosite
@AG2EECVFYTDETASPLAPDLAK	85.149734	84.67091	RPE1 DDA	Mono-phosphosite
@EF2GPSTPTGTLEFEGGEVSLEGGK	78.10391	81.226006	RPE1 DDA	Mono-phosphosite
*2SVAVLTQESFAEHR	74.189835	66.45854	RPE1 DDA	Mono-phosphosite
@DTAASGYGTQNIRL2R	18.258423	14.978514	RPE1 DDA	Mono-phosphosite
@IDINM2GFNETDDLK	75.65674	71.413605	RPE1 DDA	Mono-phosphosite
@KLEPI2NDDLLVVEK	60.542892	58.585888	RPE1 DDA	Mono-phosphosite
@EEDLVVWVDPLDG3K	96.373856	107.04311	RPE1 DDA	Mono-phosphosite
@LSDPLLP2PEDETGSLVHLEDPER	86.95955	92.99466	RPE1 DDA	Mono-phosphosite
@QGSGSSQPMEVQEGYGFG2GDDPYSSAEPHVSGVK	50.22763	51.833046	RPE1 DDA	Mono-phosphosite
@VQERPP2ASSSSDMSLSEPPQPLAR	36.72403	36.984398	RPE1 DDA	Mono-phosphosite
@SP2WQRPNQGVPSTGR	5.81295	5.4224596	RPE1 DDA	Mono-phosphosite
@WSAEASGKPSPSDPGSGTATMMN2SSR	16.727585	16.738462	RPE1 DDA	Mono-phosphosite
@LEGDL3GPSVDVEVPDVELECPDAK	83.60066	88.699875	RPE1 DDA	Mono-phosphosite
@ANMGV2REDVTFEDHPLNPNPDSR	35.980896	35.30416	RPE1 DDA	Mono-phosphosite
@PTLLANGGHGVEGSDTTG2PTEFLEEK	59.907593	59.26352	RPE1 DDA	Mono-phosphosite
@AP2EEDSLSSVPISPYK	56.054	54.83197	RPE1 DDA	Mono-phosphosite
@GVNFAEEP1Q2DSEDGEEEEAAPADAGAFNAPVINR	70.076706	71.83257	RPE1 DDA	Mono-phosphosite
@2ESLDPDSSMDTTLILK	80.88167	82.15479	RPE1 DDA	Mono-phosphosite
@NSGPLGTEMNTGFS2EVK	53.64653	49.72047	RPE1 DDA	Mono-phosphosite
@GDAVANHVPAGWPDQSLAE2DSEDPSGK	44.6398	44.326187	RPE1 DDA	Mono-phosphosite
@2SLLENGTVHQGDTSWGSSGSASQSSQGR	23.62526	26.440273	RPE1 DDA	Mono-phosphosite
@TSFNHHINSNHVSSNSTG2S	-25.830597	-26.699524	RPE1 DDA	Mono-phosphosite
@KVPVQEIDDDFFP2SGEEAEAASVGEGGGGGRK	64.6996	62.786278	RPE1 DDA	Mono-phosphosite
@AEPPKPEVVDSTESIPV2DEDSDA1VDDPNDEDFVPFRPR	69.30565	67.68508	RPE1 DDA	Mono-phosphosite
@ELGVGETSGPETQGEDY2SSSLEPHPADPGMETGEALSFGASPGR	73.2827	69.93114	RPE1 DDA	Mono-phosphosite
@TRPSMFPEEGDFADEDSAEQLS2PMPSATPR	65.67355	67.64374	RPE1 DDA	Mono-phosphosite
@WCNVQSTQDEFEELTM2QK	71.48314	70.88786	RPE1 DDA	Mono-phosphosite
@ATLS2TSGLDLMSESGEGEISPQR	72.86673	70.62901	RPE1 DDA	Mono-phosphosite
@WSAEASGKPSPSDPGSGTATMMNSS2R	16.143082	16.981552	RPE1 DDA	Mono-phosphosite
@GR2YENLLGR	23.306122	24.953644	RPE1 DDA	Mono-phosphosite
@2PLQVLK	35.754745	31.459967	RPE1 DDA	Mono-phosphosite
@2PPSLALR	30.785843	28.393024	RPE1 DDA	Mono-phosphosite
@AIVK2PIMCHEK	-7.8131638	-7.33134	RPE1 DDA	Mono-phosphosite
@2SME1EGIFNHK	18.946465	18.310339	RPE1 DDA	Mono-phosphosite
@NN2PPTVGAFGHTR	14.491638	14.330609	RPE1 DDA	Mono-phosphosite
@KTPS2PSLGSLQQR	7.6969223	7.676915	RPE1 DDA	Mono-phosphosite
@IQ3LPNMR	26.29271	28.968964	RPE1 DDA	Mono-phosphosite
@SPSPGGPQL2PQLPR	37.322906	37.437874	RPE1 DDA	Mono-phosphosite
@PMHPNNSHHT1A2LDELK	-11.880653	-13.551335	RPE1 DDA	Mono-phosphosite
@KPAAT2PLSPMANGGR	4.9747696	5.5109572	RPE1 DDA	Mono-phosphosite
@WIRPQT2E	8.468887	9.819468	RPE1 DDA	Mono-phosphosite
@GSLA2LDSLR	54.86699	53.45891	RPE1 DDA	Mono-phosphosite
@KA2FDHSPDSLPLR	21.420845	23.076023	RPE1 DDA	Mono-phosphosite
@HQ2WSTFK	9.177467	11.361524	RPE1 DDA	Mono-phosphosite
@MY2FDDVLEEGKR	63.96759	66.43233	RPE1 DDA	Mono-phosphosite
@2PVMTPQFK	29.964737	30.559368	RPE1 DDA	Mono-phosphosite
@FAQTVM3SR	6.306053	6.926187	RPE1 DDA	Mono-phosphosite
@STVA211HR	-47.112827	-48.64816	RPE1 DDA	Mono-phosphosite
@ILLDAQHE2GRSSSK	-11.556839	-13.209264	RPE1 DDA	Mono-phosphosite
@NRPT2ISWDGLDSGK	43.251236	40.154087	RPE1 DDA	Mono-phosphosite
@QA2VTLQPLK	33.20764	33.18438	RPE1 DDA	Mono-phosphosite
@LSI1T2ENHLNNSDK	4.0808563	2.9981277	RPE1 DDA	Mono-phosphosite
@AEELSPAAL2PSLEPIR	75.06889	77.4172	RPE1 DDA	Mono-phosphosite
@QT3FLGSPGPR	31.23227	27.627796	RPE1 DDA	Mono-phosphosite
@IPNYQL2PTK	23.24025	25.200733	RPE1 DDA	Mono-phosphosite
@VDNLTYR3SPDSLRR	6.8744507	7.3306684	RPE1 DDA	Mono-phosphosite
@SGYIPSGH2LGTPEPAPR	21.599022	25.62301	RPE1 DDA	Mono-phosphosite
@R3FSVYSSSR	3.5421524	1.6305771	RPE1 DDA	Mono-phosphosite
@2PQLSDFGLER	57.711746	57.73036	RPE1 DDA	Mono-phosphosite
@PAVQAPWS3AEK	33.67209	31.03635	RPE1 DDA	Mono-phosphosite
@YVGFGN3PPPQK	22.12281	20.032745	RPE1 DDA	Mono-phosphosite
@LEQGEPLWTLEDEIH2PAHPEIEK	77.643845	79.63143	RPE1 DDA	Mono-phosphosite
@ILQSQDFSLD2SAEEEGLR	61.59305	63.026417	RPE1 DDA	Mono-phosphosite
@DVLDIEQFS3VK	80.55383	86.12776	RPE1 DDA	Mono-phosphosite
@MKLGFKSLP2STTADGNILR	21.105995	54.979847	RPE1 DDA	Mono-phosphosite
@ALGLTANAR2PQGQLDTSESK	21.420845	19.153639	RPE1 DDA	Mono-phosphosite
@2PPEGDTTLFLSR	59.48552	59.173634	RPE1 DDA	Mono-phosphosite
@QNTSRPP2MHVDDFVAAESK	36.16713	34.49515	RPE1 DDA	Mono-phosphosite
@AFNQI2QLVEHERIHTGEK	37.711792	50.85005	RPE1 DDA	Mono-phosphosite
@VVNTDHG2PEQLQIPVTDSGR	34.667343	35.652157	RPE1 DDA	Mono-phosphosite
@PFLAPETT2PGDRVETPVGER	44.092194	44.284237	RPE1 DDA	Mono-phosphosite
@AS2LDSAVPIAPPPR	46.343475	45.492847	RPE1 DDA	Mono-phosphosite
@KTP2SPSLGSLQQR	7.6909027	8.748474	RPE1 DDA	Mono-phosphosite
@NA2ILLEELDLEK	98.29254	99.6154	RPE1 DDA	Mono-phosphosite
@HE3SDHEAEEPDCIISEAPTSPLGHLTSEYDTDR	62.150543	66.11493	RPE1 DDA	Mono-phosphosite
@LQL2DEESVFEEAL1SPDTR	112.84079	105.49233	RPE1 DDA	Mono-phosphosite
@QLMNQSQNEEL2PLVPVETR	65.17879	69.75175	RPE1 DDA	Mono-phosphosite
@SN2IMDSFCVQQAEDCLSEK	82.34888	77.07768	RPE1 DDA	Mono-phosphosite
@DE2VDYVPMLDMK	95.89171	89.62091	RPE1 DDA	Mono-phosphosite
@GAPS2PATGVLPSPQGK	26.002914	25.052841	RPE1 DDA	Mono-phosphosite
@QG2PDQVSPVSEMTSTSLYQDK	63.68651	62.618835	RPE1 DDA	Mono-phosphosite
@ATTPPNQGRPD2PVYANLQELK	43.379913	45.0236	RPE1 DDA	Mono-phosphosite
@AEVTAPDGEV2LPSMEVDVQAQK	73.23981	73.2478	RPE1 DDA	Mono-phosphosite
@TQTPPVSPAPQPTEERLPSSPVYEDAA2FK	53.169388	54.4005	RPE1 DDA	Mono-phosphosite
@EE1GHLMQAEDTSHHTAP1SVPEPHAATA2PPTDGTTR	5.056549	6.2908874	RPE1 DDA	Mono-phosphosite
@SSSQPS2CCSDPSKPGGNVEGATQSLAEQ1R	14.763496	15.354741	RPE1 DDA	Mono-phosphosite
@LEGDL3GPSVGVEVPDVELECPDAK	84.86865	88.00665	RPE1 DDA	Mono-phosphosite
@TGNAYLTAEL2TPDGSVADGEILDNK	77.09752	77.5893	RPE1 DDA	Mono-phosphosite
@SFGTRPLSSGF2PEEAQQQDEEFEK	52.58867	51.22704	RPE1 DDA	Mono-phosphosite
@AELSYRGPV2GTEPEPVYSMEAADYR	59.64998	61.181557	RPE1 DDA	Mono-phosphosite
@YDEEGGGEEDQDYDL2QLQQPDTVEPDAIKPVGIR	73.34015	71.65404	RPE1 DDA	Mono-phosphosite
@SPVFSDED2DLDFDISK	79.124985	81.23305	RPE1 DDA	Mono-phosphosite
@DSPSQHSGRP2PGCDSQTSQLDQPLFK	33.605927	36.38813	RPE1 DDA	Mono-phosphosite
@AAAAGSAPSQAGPGSAPSSAASGASSPAPASGPAPSAVS2SSPTPPVR	24.996422	25.187212	RPE1 DDA	Mono-phosphosite
@2TELTDLGLDSLDNSVTCECTPEETDSSENNLHADFAK	84.741104	85.47583	RPE1 DDA	Mono-phosphosite
@ATLSSTSGLDLMSE2GEGEISPQR	65.99226	65.87273	RPE1 DDA	Mono-phosphosite
@TGIP2GDELDSFETNTEPDFNISR	87.55464	90.448326	RPE1 DDA	Mono-phosphosite
@WR2LQQLAEER	41.263367	41.195366	RPE1 DDA	Mono-phosphosite
@SD2LLSFR	61.144196	60.381294	RPE1 DDA	Mono-phosphosite
@LG2PHRRPLSVDK	-29.2892	-27.72903	RPE1 DDA	Mono-phosphosite
@AY2WNISR	35.618546	42.69819	RPE1 DDA	Mono-phosphosite
@CR2PGMLEPLGSSR	26.196281	27.317053	RPE1 DDA	Mono-phosphosite
@R2RPTSFADELAAR	19.329895	19.512642	RPE1 DDA	Mono-phosphosite
@G2PLVVISQGK	34.43364	35.63992	RPE1 DDA	Mono-phosphosite
@2FGNPFEGSR	47.293564	49.090084	RPE1 DDA	Mono-phosphosite
@SVAAEGALLPQTPP2PR	47.127472	48.56507	RPE1 DDA	Mono-phosphosite
@PIES2ILAQR	35.007706	33.548508	RPE1 DDA	Mono-phosphosite
@2VPGTTLESFR	48.445312	50.0104	RPE1 DDA	Mono-phosphosite
@PLPTFPTSECT2DVEPDTR	56.249435	55.06082	RPE1 DDA	Mono-phosphosite
@2VIDLRPEDVVHESGSLGDR	55.89035	54.264305	RPE1 DDA	Mono-phosphosite
@AEFIPQLE2EDDTSYFDTR	89.07141	92.59183	RPE1 DDA	Mono-phosphosite
@SD2NFQVPNGGIPR	41.808975	42.8013	RPE1 DDA	Mono-phosphosite
@DSTDSPG2ENRAPSPHVVQENLHSEVVEVCTSSTLK	50.857162	45.342293	RPE1 DDA	Mono-phosphosite
@PVEPAASDLEPF3PTDQSVTPEAIAQGGQSK	76.13245	73.758514	RPE1 DDA	Mono-phosphosite
*2DQQLDCALDLMR	131.5356	96.76498	RPE1 DDA	Mono-phosphosite
@PG2IDSNNQLFAPGGR	42.00406	42.545544	RPE1 DDA	Mono-phosphosite
@2NSFSDEREFSGPSTPTGTLEFEGGEVSLEGGK	72.220245	74.2934	RPE1 DDA	Mono-phosphosite
@GPELDSVMN2ENDELNGVNQVVPK	74.80441	73.286	RPE1 DDA	Mono-phosphosite
@L2PGNSGNYSSGASSASASGSSVTIPQK	22.741058	21.909391	RPE1 DDA	Mono-phosphosite
@RLAALALASSENSSS3PEECEEMSEK	42.56006	43.63727	RPE1 DDA	Mono-phosphosite
@2DPEELREPQQSFSEAQQQLCNTR	47.866898	47.964966	RPE1 DDA	Mono-phosphosite
*SAAGLLAPAPAQAGAPPAPEYYPEEDEELE2AEDDER	109.137405	101.877304	RPE1 DDA	Mono-phosphosite
@TISIDENMEPSPTGDFYPSPS2PAAGSR	69.538574	69.82037	RPE1 DDA	Mono-phosphosite
@EDITYRLPELDPRG2DEENLDSETSASTESLLEER	81.171844	82.99973	RPE1 DDA	Mono-phosphosite
@EVL2PAVPAAAPSSSMSEEPGPEQAATPPVWER	81.55414	80.38754	RPE1 DDA	Mono-phosphosite
@EVPENETPVDTNLIELD3NDDDIVFEDFAR	103.496796	116.372574	RPE1 DDA	Mono-phosphosite
@2PLQSVVVRR	12.849106	11.708788	RPE1 DDA	Mono-phosphosite
@RR2YLTPVR	-14.007782	-15.251051	RPE1 DDA	Mono-phosphosite
@YG2FISR	26.85582	26.650599	RPE1 DDA	Mono-phosphosite
@TPQ2PAPCVLLR	46.564682	44.35101	RPE1 DDA	Mono-phosphosite
@HQLGP2LRSPPR	-3.7969666	-3.384233	RPE1 DDA	Mono-phosphosite
@PHSVPSHTLPSHPV3PSSK	-16.203926	-15.161328	RPE1 DDA	Mono-phosphosite
@PVSSAASVYAGAGG2GSR	7.5489883	3.8674195	RPE1 DDA	Mono-phosphosite
@HSTP2PTRYSLSPSK	-5.8154297	-6.71243	RPE1 DDA	Mono-phosphosite
@RN3IDSTSSFSQFR	30.915329	29.281193	RPE1 DDA	Mono-phosphosite
@LSIMTSENHLNN2DK	19.601837	21.359116	RPE1 DDA	Mono-phosphosite
@H2DPWGRQDQQQLDRPFNR	17.531166	17.372646	RPE1 DDA	Mono-phosphosite
*ASCA2IDIEDATQHLR	71.73079	70.37874	RPE1 DDA	Mono-phosphosite
@VSAPGE2IEALVDVSELK	100.793396	101.05859	RPE1 DDA	Mono-phosphosite
@D2PSVWAAVPGK	54.302902	50.01331	RPE1 DDA	Mono-phosphosite
@ISELEGNLQTLRN2NST	41.5999	42.5115	RPE1 DDA	Mono-phosphosite
@REQGGSGLGSGS2GGGGSTSGLGSGYIGR	22.196213	21.65857	RPE1 DDA	Mono-phosphosite
@VQMELCKPPQ3SPNSGK	12.142471	13.4362335	RPE1 DDA	Mono-phosphosite
@2TVSLLDTYQK	48.384995	51.624413	RPE1 DDA	Mono-phosphosite
@FGDE2PLLTMR	65.05353	63.263023	RPE1 DDA	Mono-phosphosite
@SELEFETLK3PDIDVPK	70.18332	67.768005	RPE1 DDA	Mono-phosphosite
@SSSSSGDPSSDPLG2PTLLAL	139.4157	110.145706	RPE1 DDA	Mono-phosphosite
@SSSPVTELA2RSPIRQDR	15.554642	15.28406	RPE1 DDA	Mono-phosphosite
@NM2PDLRQDFNMMEQR	63.753647	65.43456	RPE1 DDA	Mono-phosphosite
@GAILSEEELAAM2PTAAAVAK	73.883804	74.802475	RPE1 DDA	Mono-phosphosite
@2ISGPSVGVMEMR	55.7612	55.09124	RPE1 DDA	Mono-phosphosite
@K2QDLESVQEVGGSYWQR	44.589417	45.43819	RPE1 DDA	Mono-phosphosite
@G2EPLGISIVSGEK	63.080765	62.901733	RPE1 DDA	Mono-phosphosite
@TP2VMEALSQPSK	45.20015	52.125244	RPE1 DDA	Mono-phosphosite
@QVVSVVQDEEVGLPFEASPESPPPA2PDGVTEIR	98.06537	106.766136	RPE1 DDA	Mono-phosphosite
@EN2TFSINDAASHTSTMSSR	28.417725	26.790918	RPE1 DDA	Mono-phosphosite
@ESLCD2PHQNLSRPLLENK	20.937042	23.663036	RPE1 DDA	Mono-phosphosite
@IISG2SGSLLSSGSQESDSSQSAK	28.301697	24.763285	RPE1 DDA	Mono-phosphosite
@LGAENDPFSTDTL2SHPLSEAR	55.7612	54.453636	RPE1 DDA	Mono-phosphosite
@LG2V1RPTEDITAR	11.367195	10.2029705	RPE1 DDA	Mono-phosphosite
@ASYHFSPEELDENT2PLLGDAR	65.54027	69.5251	RPE1 DDA	Mono-phosphosite
@NC2SPQRGGSPPWAANSQPQPPR	19.774712	15.693132	RPE1 DDA	Mono-phosphosite
@LDWE2FKEEEGIGEELAIHNR	87.503296	69.946495	RPE1 DDA	Mono-phosphosite
@AQPQDSATFAH3PPPAQATPAPGFK	28.786774	30.049759	RPE1 DDA	Mono-phosphosite
@ETINNLDT2SSDFTILQEIEEPSLEPENEK	118.511	110.093544	RPE1 DDA	Mono-phosphosite
@NFEELVSDSELHQDQPDILGR2PASEAACSK	65.28784	66.2158	RPE1 DDA	Mono-phosphosite
@IGNEE2DLEEACILPHSPINVDK	68.5343	69.86735	RPE1 DDA	Mono-phosphosite
*MITSELPVLQDSTNETTAH2DAGSELEETEVK	104.74129	110.52771	RPE1 DDA	Mono-phosphosite
@LQLYEPEW2DDMAK	82.711685	75.97196	RPE1 DDA	Mono-phosphosite
@L2LQGHPTDLQTSNVK	22.757454	22.91296	RPE1 DDA	Mono-phosphosite
@AN1HISE2QQEFFR	25.707695	25.936092	RPE1 DDA	Mono-phosphosite
@3GTLQPWNSDSTLNSR	44.487625	45.38981	RPE1 DDA	Mono-phosphosite
@LNEHMMESVLISDSPN2EGDAGDLGR	68.71596	69.28308	RPE1 DDA	Mono-phosphosite
@LQSSSYLDDS2PTGLMK	52.72133	54.651268	RPE1 DDA	Mono-phosphosite
@APLPAAAEAQLE2DDDVLLVAAYEAER	108.27591	109.55426	RPE1 DDA	Mono-phosphosite
@SSSTLPVPQPSSAPP3PTR	33.534897	32.916126	RPE1 DDA	Mono-phosphosite
@AAPPPPALTPD2QTVDSSCKTPEVSFLPEEATEEAGVR	79.47824	77.595024	RPE1 DDA	Mono-phosphosite
@EN3PPVVISADQMVNEDSQVQITPNQK	87.877655	79.74373	RPE1 DDA	Mono-phosphosite
@V2PSSTEADGELYVFNTPSGTSSVETQMR	79.806946	80.22114	RPE1 DDA	Mono-phosphosite
@IQFVEGPVEPGKP3SPEHVVYEGETVTR	50.50319	51.719368	RPE1 DDA	Mono-phosphosite
@GAAEEEQQD2GSEPRGDEDDIPLGPQSNVSLLDQHQHLK	44.71222	46.6966	RPE1 DDA	Mono-phosphosite
@LELCSDDQGSL2PARETSIDDGLGSQYPLK	66.47208	66.84747	RPE1 DDA	Mono-phosphosite
@2MGYDDLDYGM1SDYGTAR	59.590652	61.971027	RPE1 DDA	Mono-phosphosite
@WEYCTIPSCESSPLS3ER	58.124054	56.92141	RPE1 DDA	Mono-phosphosite
@F2VSGLK	40.019745	36.404335	RPE1 DDA	Mono-phosphosite
@IAI2PLK	35.118195	34.880188	RPE1 DDA	Mono-phosphosite
@IH2MTIEAPITK	30.055267	30.263004	RPE1 DDA	Mono-phosphosite
@FSRI2MK	0.09225464	-3.788507	RPE1 DDA	Mono-phosphosite
@SR2MMFEPGLTK	36.240356	34.664074	RPE1 DDA	Mono-phosphosite
@2VLDSFLK	58.72699	75.10011	RPE1 DDA	Mono-phosphosite
@GHQQLYW2HPR	0.5169754	0.680336	RPE1 DDA	Mono-phosphosite
@IPSHHF1PG2PTK	-19.21888	-21.509197	RPE1 DDA	Mono-phosphosite
@RG2RPE1TPVSLR	-10.591087	-12.344317	RPE1 DDA	Mono-phosphosite
@RITSPLMEP2SIEK	35.967377	35.919304	RPE1 DDA	Mono-phosphosite
@TLRS2LEGPTILDIEK	62.355576	66.81349	RPE1 DDA	Mono-phosphosite
@V2APGESIEALVDVSELK	106.480896	116.95317	RPE1 DDA	Mono-phosphosite
@LRGQ2TDSLPQTICRK	3.5787277	4.08777	RPE1 DDA	Mono-phosphosite
@HQAPSMLSPGPALSSD2DK	27.846573	29.193775	RPE1 DDA	Mono-phosphosite
@2FAGNLNTYKR	12.666649	13.649121	RPE1 DDA	Mono-phosphosite
@EGPPAPPPVKPPP2PVNIR	33.06624	32.461105	RPE1 DDA	Mono-phosphosite
@EN2FGSPLEFR	70.72084	67.89272	RPE1 DDA	Mono-phosphosite
@2PTFSEELPVLGDGQQLR	88.22209	93.84329	RPE1 DDA	Mono-phosphosite
@EECPRPMSISPPDF2PK	49.86	51.497826	RPE1 DDA	Mono-phosphosite
@STW2PDPIGHNPTHLSNK	23.865013	26.266699	RPE1 DDA	Mono-phosphosite
@2PCSEPQEPLVISPINTR	68.54207	64.47533	RPE1 DDA	Mono-phosphosite
@RAEQIEDINNTGTE2ASEEGDDSLLITVVPVK	85.208694	87.256424	RPE1 DDA	Mono-phosphosite
@AP2PHVVQENLHSEVVEVCTSSTLK	50.35962	48.466747	RPE1 DDA	Mono-phosphosite
@ISEPEAEI2PGSLPVTANMK	71.88692	65.375114	RPE1 DDA	Mono-phosphosite
@QYYYSADG2RSEWELPK	48.42923	49.893703	RPE1 DDA	Mono-phosphosite
@EEQSQITSQV3GQIGWRR	38.261658	38.599834	RPE1 DDA	Mono-phosphosite
@TPSV1EAL2QPSK	56.69699	10.088089	RPE1 DDA	Mono-phosphosite
@VE2LQEEIAFLK	97.89458	92.415955	RPE1 DDA	Mono-phosphosite
@DRA2PAAAEEVVPEWASCLK	77.30354	80.33421	RPE1 DDA	Mono-phosphosite
@GR2PQPPAEEDEDDFDDTLVAIDTYNCDLHFK	90.683685	97.09862	RPE1 DDA	Mono-phosphosite
@MEVEEL2PLALGR	77.5316	81.407104	RPE1 DDA	Mono-phosphosite
@EDLRGEAPEMFT2ESAQTFPVRHPDR	43.038788	46.28823	RPE1 DDA	Mono-phosphosite
@QQEEEAVELQPPPPAPL2PPPPAPTAPQPPGDPL1SR	76.69281	77.94844	RPE1 DDA	Mono-phosphosite
@NSPAFL2TDLGDEDVGLGPPAPR	88.40582	89.61781	RPE1 DDA	Mono-phosphosite
@GEADLFDSGDIFSTGTGSQ2VER	93.30475	90.91284	RPE1 DDA	Mono-phosphosite
@TAH2PNVFLQQGQR	16.711334	16.453434	RPE1 DDA	Mono-phosphosite
@QL2ESESSLE1DDERYFNEMSAQGLRPR	71.49823	73.20297	RPE1 DDA	Mono-phosphosite
@SLEPSP2PGPQEEDGEVALVLLGR	106.5267	109.49483	RPE1 DDA	Mono-phosphosite
@RTDICLPD2SPNAFSTSGDVVSR	52.424835	54.675392	RPE1 DDA	Mono-phosphosite
@AEGSDVANAVLDGADCIML2GETAK	92.34674	97.02787	RPE1 DDA	Mono-phosphosite
@SSPVCSTAPVETEPKL2PSWNPK	44.319016	44.93508	RPE1 DDA	Mono-phosphosite
@VGEVCHITCKPEYAYGSAG2PPK	12.121819	15.979723	RPE1 DDA	Mono-phosphosite
@VSSDALDTELLTMTDMM2EDEGK	118.74979	119.60276	RPE1 DDA	Mono-phosphosite
@GSDASDFDISEIQSVC2DVETVPQTHRPTPR	65.943924	67.70326	RPE1 DDA	Mono-phosphosite
@VTPTEEHVEGPLPSPVTNGTSPAQLNGG2ACSSR	42.512024	41.665733	RPE1 DDA	Mono-phosphosite
@MSDLSVIGHPID2ESK	42.425507	42.273712	RPE1 DDA	Mono-phosphosite
@NQVPLLHEVN2EDDENISHQDGFPGSPPAPQR	48.966263	49.674408	RPE1 DDA	Mono-phosphosite
@PVD2DSDDDPLEAF1AEVEDQAAR	108.60419	112.577805	RPE1 DDA	Mono-phosphosite
@SLHTASPSH2TQVLPEFPPAEAQAPDQTDSSGQK	43.527374	42.642796	RPE1 DDA	Mono-phosphosite
@HRDLVDEDLSHFQ2GSPPAPNGFK	43.038788	43.209038	RPE1 DDA	Mono-phosphosite
@QQQQFS2LDDKPQFPGASAEFIDK	63.77539	64.95247	RPE1 DDA	Mono-phosphosite
@EEE3DENETEWLMEEIQLPPPR	108.2039	113.73202	RPE1 DDA	Mono-phosphosite
@QLAALIGESEAQAGQETCQDTQSQQLGSQPSSNPTPSPLDA2PR	71.75429	68.869995	RPE1 DDA	Mono-phosphosite
@SM2EDGGLQESNPCADDFVSASTADVSHTNLGTIR	72.280045	70.89803	RPE1 DDA	Mono-phosphosite
@2APAMQSSGSFNYARPK	14.353592	14.946371	RPE1 DDA	Mono-phosphosite
@VI2HDRDSPPPPPPPPPPPQPQPSLK	16.339203	15.592405	RPE1 DDA	Mono-phosphosite
@IS2GPGNLD1WASPHTDNSSEINTTHNLDENELK	47.688828	50.312252	RPE1 DDA	Mono-phosphosite
@APPPPISPTQLSDVS2PR	50.260437	47.660046	RPE1 DDA	Mono-phosphosite
@SSAGSAEQTAPGDSTGYMEV2LDSLDLR	90.31633	88.217125	RPE1 DDA	Mono-phosphosite
@SS2LIQLTSQNSSPNQQR	31.966324	33.35566	RPE1 DDA	Mono-phosphosite
@QVSVTNDGSQLGALV2PECGDLSEPTTLK	75.0923	78.23378	RPE1 DDA	Mono-phosphosite
@TNLTSQSSTTNLPGSPG2PGSPGSPGSPGSVPK	32.881683	31.007498	RPE1 DDA	Mono-phosphosite
@SCPETLTHAVGMSE2PIGPK	38.544174	37.000298	RPE1 DDA	Mono-phosphosite
@NCVGSSLPEASPPAPEPS2PNAAVPEAIPTPR	63.063873	63.688026	RPE1 DDA	Mono-phosphosite
@RNL2YGDNSDPALEASSLPPPDPWLETSSSSPAEPAQPGACR	80.43117	80.13384	RPE1 DDA	Mono-phosphosite
@K3SGLVSLHSR	-8.993439	-8.430962	RPE1 DDA	Mono-phosphosite
@Y2PSQNSPIHHIPSR	3.122055	0.28022462	RPE1 DDA	Mono-phosphosite
@FVSSF2R	17.839745	13.641553	RPE1 DDA	Mono-phosphosite
@RFIQELSGS2PK	17.348824	15.620947	RPE1 DDA	Mono-phosphosite
@P2TTHTFR	44.071167	-29.925623	RPE1 DDA	Mono-phosphosite
@PW2QHYHQGYY	19.31881	22.945133	RPE1 DDA	Mono-phosphosite
@2PPHCELMAGHLR	10.243195	11.393918	RPE1 DDA	Mono-phosphosite
@Y2SSSLSHMGAYSR	17.462517	15.483902	RPE1 DDA	Mono-phosphosite
@GI2PIVFDR	65.425354	63.06139	RPE1 DDA	Mono-phosphosite
@NQSLGQ2APSLTAGLK	45.193634	43.51487	RPE1 DDA	Mono-phosphosite
@RLCRPQAN2LGSLK	0.4807968	2.0317276	RPE1 DDA	Mono-phosphosite
@PVIN2TPGRTPLRDK	-2.5933456	-6.2813582	RPE1 DDA	Mono-phosphosite
@2IPNGLHDPSSTYIR	32.66417	35.322456	RPE1 DDA	Mono-phosphosite
@ALIQTCLNSPD2PPR	42.131134	39.149963	RPE1 DDA	Mono-phosphosite
@NINIGDI2IK	73.707855	62.060802	RPE1 DDA	Mono-phosphosite
@L2HSSGYAQLNTYSR	12.326302	12.077115	RPE1 DDA	Mono-phosphosite
@2ISESFLTVK	62.411148	64.00651	RPE1 DDA	Mono-phosphosite
@2LEGLNQELEEVFVK	100.429	122.34564	RPE1 DDA	Mono-phosphosite
@LV2FHDDSDEDLLHI	89.81018	89.919044	RPE1 DDA	Mono-phosphosite
@2IRPGLSPYR	14.863319	14.900945	RPE1 DDA	Mono-phosphosite
@LS1PQSAAVS3TPPHNR	-6.7229996	-9.818797	RPE1 DDA	Mono-phosphosite
@LT3LELLEVR	86.859436	92.072975	RPE1 DDA	Mono-phosphosite
@RIDISP2TFR	40.06346	35.000183	RPE1 DDA	Mono-phosphosite
@VHDFPSGNGTGGSF2LNR	30.242096	30.496418	RPE1 DDA	Mono-phosphosite
@LGG2TSDPPSSQSFSFHR	27.364677	28.834625	RPE1 DDA	Mono-phosphosite
@2LTELVQQPCPPIEASK	62.176605	61.076088	RPE1 DDA	Mono-phosphosite
@SLERP12SASMASDFRK	9.855537	9.227221	RPE1 DDA	Mono-phosphosite
@2VNDLLDETSTFKPGHAR	46.4393	50.67227	RPE1 DDA	Mono-phosphosite
@2PPGSGASTPVGPWDQAVQR	55.323395	52.171257	RPE1 DDA	Mono-phosphosite
@2LDMDSIIAEVK	103.080795	104.04602	RPE1 DDA	Mono-phosphosite
@AQS2PASATFPVSVQEPPTK	49.957993	47.351597	RPE1 DDA	Mono-phosphosite
@IIHGSES1D2GISLDNSYK	21.94709	21.409542	RPE1 DDA	Mono-phosphosite
@LKRL2NTDGLPR	-12.537994	-5.85905	RPE1 DDA	Mono-phosphosite
@2LAYLTAATHGLDEEAESLK	87.120636	94.14157	RPE1 DDA	Mono-phosphosite
@APSPREPGEPPLFSRPS3PK	24.2725	24.921864	RPE1 DDA	Mono-phosphosite
@EGIAMDQLLSQ2LPNDGDEK	80.330154	79.110214	RPE1 DDA	Mono-phosphosite
@VADVLDVLNEVDEYSG2SEK	97.5788	113.35122	RPE1 DDA	Mono-phosphosite
@LS2LNLTPDPEMEPPPKPPR	53.37477	51.727196	RPE1 DDA	Mono-phosphosite
@HLPGPGQQPGPWGPEQA2SPAR	31.23758	32.215797	RPE1 DDA	Mono-phosphosite
@EVIQEWNL3NIK	76.83276	72.45288	RPE1 DDA	Mono-phosphosite
@EPAPAEALPQQYPEPAPAALCGPPPRAP2R	54.288315	53.72056	RPE1 DDA	Mono-phosphosite
@CP2QSSSRPAAMISQPPTPPTGQPVREDAK	22.066856	21.65801	RPE1 DDA	Mono-phosphosite
@1QEAMTQEVSDVF2DTTTPIK	75.511856	76.13769	RPE1 DDA	Mono-phosphosite
@GGSSDSGIDTTLYTS2PSCMSLAK	56.35846	57.871502	RPE1 DDA	Mono-phosphosite
@R2QSSSLLDMGNMSASDLDVADR	73.224014	71.3539	RPE1 DDA	Mono-phosphosite
@Q2GTPPGMGAPGVPGAAGVGGAGGREPSTASGGGQLNR	30.392227	30.431284	RPE1 DDA	Mono-phosphosite
@RNSM3PNPGYQPSMNTSD1MGR	18.135468	17.454084	RPE1 DDA	Mono-phosphosite
@RNS13PNPGYQPSMNTSDMMGR	26.33802	27.27129	RPE1 DDA	Mono-phosphosite
@TGQIWPNDGEGAFHGDADGSFG3PPGYGCAADR	61.596634	64.38612	RPE1 DDA	Mono-phosphosite
*MESPGESGAGSPGAP2PSSFTTGHLAR	58.751053	57.601208	RPE1 DDA	Mono-phosphosite
@A3LGPTPTTPPQPPDPSQPPPGP1QH	37.633667	36.57658	RPE1 DDA	Mono-phosphosite
@TS2GLGGSTTDFLEEWK	97.69409	99.28751	RPE1 DDA	Mono-phosphosite
@SYDPPCPGHW3PEAPGSGTTCPGLPR	47.606903	47.03649	RPE1 DDA	Mono-phosphosite
@LSDALAVEDDQVAPVPLNVVETS2SVR	89.823166	93.25313	RPE1 DDA	Mono-phosphosite
@WD2YENLSADGEVLHTQGPVDGSLYAK	68.71814	72.593994	RPE1 DDA	Mono-phosphosite
@SV3IQPPTGEPLLGNDSTR	64.541275	60.50313	RPE1 DDA	Mono-phosphosite
@Q2PDHPTVGAGVLHITENGPTEVDYSPSD1QDSSLSHK	46.45294	47.750866	RPE1 DDA	Mono-phosphosite
@GEGDIHENVDTDLPG2LGQSEEKPVPAAPVPSPVAPAPVPSR	59.837646	58.779858	RPE1 DDA	Mono-phosphosite
@AEGIEGETLTA2PQAPGSPEDSEGVPLISLPR	91.4129	96.17412	RPE1 DDA	Mono-phosphosite
@GDEGAGYTDVYGDYRPLFDNPQDPDNV2LQEVEAEALSR	91.969315	98.27683	RPE1 DDA	Mono-phosphosite
@RPS2LLVDCQSSSEISDHSFGDIPASQTNK	48.13034	51.0523	RPE1 DDA	Mono-phosphosite
@2LDSDLSDGPVTVQEFMEVK	102.8764	113.995895	RPE1 DDA	Mono-phosphosite
@SSSHLDPAGTHSTLQGSGTTTPEHPSVIDPLMEQDEGP2TPPAK	42.62976	45.964172	RPE1 DDA	Mono-phosphosite
@ATGSAQDGAVVTPSRPLGDTLTV2EAETDPGDVLGR	72.97414	69.19633	RPE1 DDA	Mono-phosphosite
@H2IHWPCR	1.0044632	3.560533	RPE1 DDA	Mono-phosphosite
@VQMP2FK	41.521973	40.48479	RPE1 DDA	Mono-phosphosite
@2IFDGFR	62.657516	63.26482	RPE1 DDA	Mono-phosphosite
@TSFLEGGA2GRLPR	34.970413	36.04299	RPE1 DDA	Mono-phosphosite
@PHSVP2HTLPSHPVTPSSK	-10.041649	-11.170425	RPE1 DDA	Mono-phosphosite
@2PGPFFSTR	42.123215	46.506584	RPE1 DDA	Mono-phosphosite
@Q2SPQLHNLASYTK	20.728806	23.338861	RPE1 DDA	Mono-phosphosite
@T2IHDFLTK	37.823395	39.466774	RPE1 DDA	Mono-phosphosite
@VVDFGSATYDDEHH2TLVSTRHYR	16.865776	18.692474	RPE1 DDA	Mono-phosphosite
@YAT2PKPNNSYMFK	19.25418	19.071009	RPE1 DDA	Mono-phosphosite
@RV2SDLQHATAQLSLEHRDS	26.170395	24.961617	RPE1 DDA	Mono-phosphosite
@2EPLLIAEDSAIILGK	106.30791	109.57766	RPE1 DDA	Mono-phosphosite
@LNDPFQPFPGND2PK	71.912	68.84856	RPE1 DDA	Mono-phosphosite
@2PVQPVEDLAGNLWEK	93.9429	101.5375	RPE1 DDA	Mono-phosphosite
@AQALRDN2TMGYMMAK	28.819977	28.884838	RPE1 DDA	Mono-phosphosite
@APA2PGAGSDAQGPQFGWDHSLHK	30.34578	30.857204	RPE1 DDA	Mono-phosphosite
@VLLGFSSDE2DVEASPR	66.681046	63.732582	RPE1 DDA	Mono-phosphosite
@GLGPP2PPAPPRGPAGEAGASPPVRR	21.615417	22.945072	RPE1 DDA	Mono-phosphosite
@QNV4IPGSNATLTNAAGK	40.839417	37.946896	RPE1 DDA	Mono-phosphosite
@EAHHSNTHSPEVSHPHPP2PVDPYLLTK	20.310387	20.82198	RPE1 DDA	Mono-phosphosite
@DLASVPPEL3ASRQSFR	50.489807	54.02241	RPE1 DDA	Mono-phosphosite
@PMYDEIFYTL2PVDGK	55.28102	105.332726	RPE1 DDA	Mono-phosphosite
@VW2PLVTEEGK	60.606735	60.990173	RPE1 DDA	Mono-phosphosite
@RGS2PDVHALLEITEESDAVLVDK	97.13507	97.54175	RPE1 DDA	Mono-phosphosite
*1NPVY2PVQPGAPYGNPK	43.11171	43.574944	RPE1 DDA	Mono-phosphosite
@FE2TDLDMLIK	94.09079	95.392685	RPE1 DDA	Mono-phosphosite
@LTPSPDIIVLSDNEAS2PR	74.95613	73.63316	RPE1 DDA	Mono-phosphosite
@AFSSGVDLSMA2PK	47.92665	50.172035	RPE1 DDA	Mono-phosphosite
@LSRG2ISSTSEVHSPPNVGLR	17.270462	17.848074	RPE1 DDA	Mono-phosphosite
@AVTDPQGVG3PEMIPLDWEK	94.534515	96.141335	RPE1 DDA	Mono-phosphosite
@GGADV2GGVSAPDISLGEGHLSVK	55.980377	55.95028	RPE1 DDA	Mono-phosphosite
@RLGST2SNSSCSSTECPGEAIPHPPGLPK	35.953644	34.485016	RPE1 DDA	Mono-phosphosite
@YS2CSTIFLDDSTVSQPNLK	70.139755	69.45503	RPE1 DDA	Mono-phosphosite
@YSYQLLQCD2PR	43.274643	44.159027	RPE1 DDA	Mono-phosphosite
@PSLN2APSPFNPQGQSQITDPR	45.93875	50.171673	RPE1 DDA	Mono-phosphosite
@PAYHCSEHRH2FPALYYEEGADSLSQR	32.50862	35.18608	RPE1 DDA	Mono-phosphosite
@SYPG2QLDILIDQGK	91.482315	89.9893	RPE1 DDA	Mono-phosphosite
@GFGDGYNGYGGGPGGGNFGG2PGYGGGR	47.972473	46.85997	RPE1 DDA	Mono-phosphosite
@IRSQ2FNTDTTTSGISSMSSSPSR	23.422974	23.45395	RPE1 DDA	Mono-phosphosite
@AAGALGSAS2GSMPNLAAR	38.532104	36.951546	RPE1 DDA	Mono-phosphosite
@QLSQHEENELAEEPEALADGLCSMKL2PPCK	80.449615	85.35054	RPE1 DDA	Mono-phosphosite
@SE2PMQEIVTDDGENLRPIVIDGSNVA1SHGNK	69.83508	73.57284	RPE1 DDA	Mono-phosphosite
@RTP2LALTPPQAEQEVDVLDVNVR	83.56236	84.42161	RPE1 DDA	Mono-phosphosite
@FPPPQEL2QDSFGSQASSAPSMTSSK	50.498093	52.594322	RPE1 DDA	Mono-phosphosite
@SLAESGLSWF2ESEEK	86.50322	87.12221	RPE1 DDA	Mono-phosphosite
@SPSQPGQSGLCGVAAAATGH3PPLAEAPK	46.556915	46.787376	RPE1 DDA	Mono-phosphosite
@LVT2PQSEPPAPFPPPR	48.99391	50.55541	RPE1 DDA	Mono-phosphosite
@2TTSETAPQPGSAVQGAHISHIAQQVSSLSESEESQDSSDSIGSSQK	37.248367	45.772224	RPE1 DDA	Mono-phosphosite
@PSSTLNVPSNPAQSAQSQSSYNPFEDEDDTG2TVSEK	61.740906	60.2501	RPE1 DDA	Mono-phosphosite
@LAEAPSPAPTPSPTPVEDLGPQTSTSPGRL2PDFAEELR	79.0748	81.713	RPE1 DDA	Mono-phosphosite
@GGLQCAVGWGSEEVTRD2QGEPGGPGLPAHR	45.414185	43.96294	RPE1 DDA	Mono-phosphosite
@SGDMTLIPEQEPMEID2EPGVENVFEVSK	100.613495	108.680374	RPE1 DDA	Mono-phosphosite
@GQEPNDTNQYLKPP2RPSPDSSESDWETLDPSVLEDPNLK	77.688	76.81549	RPE1 DDA	Mono-phosphosite
@LPEDDEPPARPPPPPPA2VSPQAEPVWTPPAPAPAAPPSTPAAPK	63.00035	64.62069	RPE1 DDA	Mono-phosphosite
@NDGTFSDTS2AIIPSTHMPDANSEFSSGEIQMK	73.11838	72.64331	RPE1 DDA	Mono-phosphosite
*1EDPTLYIVERPLPGYPDAEAPEPSSAGAQAAEEP2GAGSEELIK	96.972885	99.43526	RPE1 DDA	Mono-phosphosite
@P2DPFAR	81.28752	9.833631	RPE1 DDA	Mono-phosphosite
@KH2MLFIEASAK	23.37246	22.868006	RPE1 DDA	Mono-phosphosite
@G2FSALVGR	45.099213	40.90847	RPE1 DDA	Mono-phosphosite
@H3PPTIGGSLPYR	29.440018	29.843344	RPE1 DDA	Mono-phosphosite
@RIPVL2PK	20.253067	16.608461	RPE1 DDA	Mono-phosphosite
@APG2AGHYELPWVEK	59.018784	57.58014	RPE1 DDA	Mono-phosphosite
@2REVLELGQVLDTGK	64.10211	64.552414	RPE1 DDA	Mono-phosphosite
@KY2SSSLSHMGAYSR	4.477417	4.266252	RPE1 DDA	Mono-phosphosite
@RLLQPGGGPDVG3GAPRPGCSPR	10.835716	11.492258	RPE1 DDA	Mono-phosphosite
@NLHQSGFSLSGTQVDEGVR2ASK	24.179642	24.286386	RPE1 DDA	Mono-phosphosite
@PNSPSI2PSILSNTEHK	40.874924	40.326935	RPE1 DDA	Mono-phosphosite
@DL2PPRYDSLVQSQAR	43.832657	47.808834	RPE1 DDA	Mono-phosphosite
@KPPSGIARPSTSG2FGYK	5.6063995	3.7784913	RPE1 DDA	Mono-phosphosite
@TS2IADEGTYTLDSILR	98.64708	103.64223	RPE1 DDA	Mono-phosphosite
@3PEAGLAGRPSPWTTPGR	33.977844	33.31633	RPE1 DDA	Mono-phosphosite
@RL2SSESPQRDPPPPPPPPPLLR	36.62532	34.590374	RPE1 DDA	Mono-phosphosite
@LALAGEGEACPLLG2PGAGR	64.34755	63.621227	RPE1 DDA	Mono-phosphosite
@ILSHMTHEVTEDF2PR	24.301636	25.551622	RPE1 DDA	Mono-phosphosite
@RGPGMGVHVPATPQG2PMK	13.354126	13.491907	RPE1 DDA	Mono-phosphosite
@DD2IISSLDVTDIAPSRK	71.93524	76.56578	RPE1 DDA	Mono-phosphosite
@2GDRNGLTHQLGGLSQGSR	10.439392	13.392092	RPE1 DDA	Mono-phosphosite
@EAGA2LYQGLMR	66.311966	62.630962	RPE1 DDA	Mono-phosphosite
@VMP3KSPPPPGGGNLGMNSR	10.207848	11.581027	RPE1 DDA	Mono-phosphosite
@SLP2GSHQGPVIYAQLDHSGGHHSDK	12.003159	13.390333	RPE1 DDA	Mono-phosphosite
@VLQ2IGVDPLPAK	27.897285	57.434315	RPE1 DDA	Mono-phosphosite
@RLTLTTSQ2LPK	23.1223	23.481129	RPE1 DDA	Mono-phosphosite
@MRGPGDLMGPQGL2PEE1AR	42.53003	42.604156	RPE1 DDA	Mono-phosphosite
@ENQGSHE2PTLNPETVAINLSDVDLSK	91.11131	93.036064	RPE1 DDA	Mono-phosphosite
@GGGGEPGAHGGAESGA2GRKSEPPSALVGAGHVAPVSPYK	13.80825	14.980008	RPE1 DDA	Mono-phosphosite
@3TPVDLCLLEESVGSLEGSR	134.06671	123.33738	RPE1 DDA	Mono-phosphosite
@PVSVAG2PLSPGPVR	33.02768	34.966087	RPE1 DDA	Mono-phosphosite
@GAP2PGSGPGLVGCLAGEPAGSHR	46.365723	45.01342	RPE1 DDA	Mono-phosphosite
@TL2FGSDLNYATR	66.09619	68.54758	RPE1 DDA	Mono-phosphosite
@HFHASQCPRPT2PVSTDSNMSAAV1QK	1.0079956	0.6244156	RPE1 DDA	Mono-phosphosite
@AHDSAGEGSLG2SQALGVSSGLLK	52.290924	54.27633	RPE1 DDA	Mono-phosphosite
@LHLETPQP2PQEGGSVDIWR	59.01039	60.309296	RPE1 DDA	Mono-phosphosite
@ELDELMA2LSDFK	106.80531	101.11661	RPE1 DDA	Mono-phosphosite
@ELDEL1A2LSDFK	76.045364	68.82316	RPE1 DDA	Mono-phosphosite
@SSEG2QQRSPSYTNDSTATFIIDG1HCK	34.229248	34.795925	RPE1 DDA	Mono-phosphosite
*2YIPGQPVTAVVQR	73.349075	75.47363	RPE1 DDA	Mono-phosphosite
@NNSQIASGQNQPQAAAGSHQLS1GQPHNAAGP2PHTLRR	-8.808556	-8.195978	RPE1 DDA	Mono-phosphosite
@HAHL2QTTLSGGQSDLGYNSLSK	24.35524	24.888752	RPE1 DDA	Mono-phosphosite
@AAHVLMPHESTVEHTHVDINEME2PLATR	35.95433	34.156986	RPE1 DDA	Mono-phosphosite
@LQLQEPEYVLLAA1ALF2PDR	47.12932	128.97826	RPE1 DDA	Mono-phosphosite
@LA2P1KPVPGTPPSSK	-8.268013	-8.525948	RPE1 DDA	Mono-phosphosite
@GLLSQG2PLSWEETK	75.78461	77.560776	RPE1 DDA	Mono-phosphosite
@SLLGLDSGELQSGPESS2SPGVHVR	60.461945	62.13972	RPE1 DDA	Mono-phosphosite
@QFSP2GYLSDTEESNMICQTMK	83.55182	86.98418	RPE1 DDA	Mono-phosphosite
@ASFFAASDENHRPLSAA2NSDQLEDQALAQMK	62.5251	64.18672	RPE1 DDA	Mono-phosphosite
@APSA3SPSGQLPHHSSTQPLDLAPGR	26.248299	24.70132	RPE1 DDA	Mono-phosphosite
@CVPASGELSPELQEWAPY2PGHSSR	68.877884	68.6458	RPE1 DDA	Mono-phosphosite
@NQTALDALHAQTVSQTAAS2PQDAYR	38.90674	38.49032	RPE1 DDA	Mono-phosphosite
@RTVLEGSTAS3SPADHSALPNQSLTVR	29.47255	29.743805	RPE1 DDA	Mono-phosphosite
@YYPTAEEVYGPEVETIVQEED3QPLTEPIIKPVK	94.92816	94.59837	RPE1 DDA	Mono-phosphosite
@ST2VPAPYISVTPDASPNVFEEPESN1K	85.28328	83.51155	RPE1 DDA	Mono-phosphosite
@SLSPSPESSA2PVPSTQPQLTEGSHF1CV	55.74733	58.689808	RPE1 DDA	Mono-phosphosite
@1TEEEVE1LVAGHED2NGCINYEAFVR	83.03432	86.97612	RPE1 DDA	Mono-phosphosite
@NSLVSPAQEPAPLQTAMEPQT3VVHNATDGIK	66.08989	68.453094	RPE1 DDA	Mono-phosphosite
@SH2LSRPGPTEGDAEGEAEGPVGSTLGSYATLTR	51.22043	51.346092	RPE1 DDA	Mono-phosphosite
@AL1DEEDMDDVVDADEYLIPQQGFFS2PSTSR	102.86009	114.11273	RPE1 DDA	Mono-phosphosite
@GPDPGEDLADLEVVVPG2PGDCLPEEADGTDTHLGLPAGASQPALTSSR	94.42381	104.52925	RPE1 DDA	Mono-phosphosite
@SGVDQMDLFGDMSTPPDLN2PTESK	98.88222	96.40547	RPE1 DDA	Mono-phosphosite
@HQF2PHILR	14.468925	14.555707	RPE1 DDA	Mono-phosphosite
@LIPHKG31PK	-31.46354	-40.410755	RPE1 DDA	Mono-phosphosite
@PVSVAGSPL2PGPVR	41.54335	39.540203	RPE1 DDA	Mono-phosphosite
@HS2NPPLESHVGWVMDSR	41.985825	42.068428	RPE1 DDA	Mono-phosphosite
@HS2NPPLESHVGWV1DSR	25.662819	24.549084	RPE1 DDA	Mono-phosphosite
@2QENILQGFSTSHK	45.34929	45.96009	RPE1 DDA	Mono-phosphosite
@VAAVGPYIQSS3MPR	41.717163	42.40205	RPE1 DDA	Mono-phosphosite
@TQRL2AETWDLLR	75.15976	70.09523	RPE1 DDA	Mono-phosphosite
@LQIN2PPFDQPMSR	60.87224	57.767128	RPE1 DDA	Mono-phosphosite
@RLIDSSGSASVLTHS2SGNSLK	20.342674	17.410463	RPE1 DDA	Mono-phosphosite
@APSVATVG2ICDLNLK	65.04498	65.97102	RPE1 DDA	Mono-phosphosite
@MP2FGVSAPGK	46.115997	45.108112	RPE1 DDA	Mono-phosphosite
@KLPPPPGSPLGH2PTASPPPTAR	15.303719	15.86006	RPE1 DDA	Mono-phosphosite
@SL2APGNLLTK	47.81488	50.698647	RPE1 DDA	Mono-phosphosite
@GGPG2TLSFVGK	46.4769	46.14387	RPE1 DDA	Mono-phosphosite
@V1SSFAPHN2STSPQK	-18.017952	-18.710537	RPE1 DDA	Mono-phosphosite
@GQD2PLLQRPQHLMDQGQMR	34.349655	34.74792	RPE1 DDA	Mono-phosphosite
@VVVLMG2TSDLGHCEK	39.106735	37.290024	RPE1 DDA	Mono-phosphosite
@SNSVSLVPPGS2HTLPR	37.42871	31.338146	RPE1 DDA	Mono-phosphosite
@LGTIQSG2TTQFHAGMR	20.965652	20.300484	RPE1 DDA	Mono-phosphosite
@QDEYHMVHLVC3SRTPPSSPK	16.73732	18.308123	RPE1 DDA	Mono-phosphosite
@2LPRDTSNWSNQFQR	35.984985	35.10397	RPE1 DDA	Mono-phosphosite
@CSPVPGL2SSPSGSPLHGK	31.055557	28.457111	RPE1 DDA	Mono-phosphosite
@2FLESNYFTK	64.48387	64.00688	RPE1 DDA	Mono-phosphosite
@RA2MQPIQIAEGTGITTR	48.404633	45.62452	RPE1 DDA	Mono-phosphosite
@LWQGHHATESEHSLSPADLGSPA2PK	18.84024	19.280357	RPE1 DDA	Mono-phosphosite
@LIS2VEDFTEFV	106.1322	129.84964	RPE1 DDA	Mono-phosphosite
@GPPSG2PPRQPPQFWDSQR	38.11969	37.782066	RPE1 DDA	Mono-phosphosite
@EGAAHAFAQYNMDQF3PVK	50.14366	51.558937	RPE1 DDA	Mono-phosphosite
@IDHLS2SAPGSPPDLLESVPK	63.77498	64.70532	RPE1 DDA	Mono-phosphosite
@TTPVDLCLLEESVG2LEGSR	101.281906	111.959305	RPE1 DDA	Mono-phosphosite
@PYEGSQRN2TELAPPLPVRR	27.898743	29.517939	RPE1 DDA	Mono-phosphosite
@SA1DSPVPASMFAPEPS2PGAAR	63.371048	60.50761	RPE1 DDA	Mono-phosphosite
@QVPVMQGTGMQGASIQGGSQPGGF2PGQNQVTPQDHEK	42.484222	41.770267	RPE1 DDA	Mono-phosphosite
@AVPAP2PGPTHNSPELGRPPAAGVLAPDMSDK	43.748	43.33922	RPE1 DDA	Mono-phosphosite
@MLLAAGSAASGNNHRDDDTA2VTSLNSSATGR	25.927368	25.101072	RPE1 DDA	Mono-phosphosite
@2PTNVSPNCPPAEATALPFSGPR	63.20096	64.94238	RPE1 DDA	Mono-phosphosite
@QLQAYEVEYHVLQEELIDS2PLSDNQR	93.328415	100.83093	RPE1 DDA	Mono-phosphosite
*ME2YDVIANQPVVIDNGSGVIK	96.71875	99.19806	RPE1 DDA	Mono-phosphosite
@ATDPPESTRQDAPPWGSGVELTHLG2PSAQR	55.383026	53.79315	RPE1 DDA	Mono-phosphosite
@2YDVPPPPMEPDHPFYSNISK	60.358887	59.32438	RPE1 DDA	Mono-phosphosite
@2LDGAPIGVMDQSLMK	88.890076	87.16402	RPE1 DDA	Mono-phosphosite
@SLDGAPIGVMDQ2LMK	80.7979	78.3045	RPE1 DDA	Mono-phosphosite
@GAGLGPQAPDSQA2PAPAPQIPAAAPLK	58.935165	59.259045	RPE1 DDA	Mono-phosphosite
@TPNNVVSTPAP2PDASQLASSLSSQK	53.22403	51.970715	RPE1 DDA	Mono-phosphosite
@QT2PDPCPQLPLVPR	64.44444	66.96299	RPE1 DDA	Mono-phosphosite
@1QSLQLDCVAVP2SR	45.78531	43.94816	RPE1 DDA	Mono-phosphosite
@TEDSFYNN2YNPFK	73.80612	65.95132	RPE1 DDA	Mono-phosphosite
*ME2PEEPGAS1DENYFVNYTFK	98.4698	106.980545	RPE1 DDA	Mono-phosphosite
@SIEPGGIDITLSSSL2QAGDPITEGNK	89.06879	92.1178	RPE1 DDA	Mono-phosphosite
@SDSHGLSSSLTDSSSPGVGASCRPSSQPI12QSLPK	27.864586	26.558216	RPE1 DDA	Mono-phosphosite
@LTIQEHLYPAPS2PEK	37.180145	38.794685	RPE1 DDA	Mono-phosphosite
@PNPENTGPTLEWDNYDLREDALDDSVSSSSVHASPLA2SPVRK	66.91887	69.990524	RPE1 DDA	Mono-phosphosite
@EMPEDLALESNPSDHPRA2TIFLSK	64.139465	64.9364	RPE1 DDA	Mono-phosphosite
@VEGDTC2LNEFTITGSTYAPIGEVHK	73.94273	73.71974	RPE1 DDA	Mono-phosphosite
@QVPVMQGTG1QGASIQGGSQPGGF2PGQNQVTPQDHEK	33.10521	32.163418	RPE1 DDA	Mono-phosphosite
@RLLEDGEDFNLGDALDS2NS1QTIQK	70.092896	70.10795	RPE1 DDA	Mono-phosphosite
@DRTLMTPVQNLEQSYMPPDSS2PENK	75.73515	71.59996	RPE1 DDA	Mono-phosphosite
@RM2DPESVSSVFSDTPIVV	99.42607	105.35869	RPE1 DDA	Mono-phosphosite
@RDPSSNDINGG1EPTPSTVSTP2PSADLLGLR	66.2505	67.46237	RPE1 DDA	Mono-phosphosite
@AFAAVPTSHPPEDAPAQPPTPGPAA2PEQLSFR	57.820038	58.88111	RPE1 DDA	Mono-phosphosite
@SEGFELYNNSTQNG2PESPQLPWAEYSEPK	92.35976	94.45432	RPE1 DDA	Mono-phosphosite
@NPDGGPLESSSDLAALSPLTS2GHQEQDTELGSTHTAGATSSLTPSR	68.83861	70.045135	RPE1 DDA	Mono-phosphosite
@MH2LLIK	18.422073	18.167437	RPE1 DDA	Mono-phosphosite
@LVLP2NTPNVRR	16.048904	16.571266	RPE1 DDA	Mono-phosphosite
@LLSSETRD3LRQWHK	4.4354095	7.3867464	RPE1 DDA	Mono-phosphosite
@LNGPQDHSHLLYS3IPR	30.132141	29.429142	RPE1 DDA	Mono-phosphosite
@SF2PVLGPR	44.25467	46.931923	RPE1 DDA	Mono-phosphosite
@T2SFHLLR	32.99695	32.09559	RPE1 DDA	Mono-phosphosite
@QHSAQHHPSI3SLNRNSLTNRR	-17.4384	-15.473787	RPE1 DDA	Mono-phosphosite
@GPL2PFNSR	46.22609	38.651047	RPE1 DDA	Mono-phosphosite
@LT2TSAITRQPNIK	9.43248	5.2386794	RPE1 DDA	Mono-phosphosite
@2SPASSPELPWRPR	40.889023	42.553505	RPE1 DDA	Mono-phosphosite
@MMLSGGAPL2PQTHR	28.545837	26.730627	RPE1 DDA	Mono-phosphosite
@ASPA3IEMAIETLQK	103.41661	105.10127	RPE1 DDA	Mono-phosphosite
@VLPGVDAL2NI	101.8804	104.99138	RPE1 DDA	Mono-phosphosite
@YG2DIVPFSK	56.628525	56.39491	RPE1 DDA	Mono-phosphosite
@MS2TIFSTGGK	38.78102	36.39292	RPE1 DDA	Mono-phosphosite
@RASEFPGPLSVT2HGRPEAPGTK	23.021248	21.402111	RPE1 DDA	Mono-phosphosite
@PQSIQE2TGSIIEVLSK	94.85782	87.83875	RPE1 DDA	Mono-phosphosite
@PYHPLVPADSGRPTGGS3DRIQK	0.27316284	0.3942093	RPE1 DDA	Mono-phosphosite
@SNS3SMHSSIPSIENKPPQAIVK	30.448196	31.814854	RPE1 DDA	Mono-phosphosite
@SQ2QLLNTLTK	53.77498	53.452404	RPE1 DDA	Mono-phosphosite
@2LQAFQDYIR	74.60004	71.89383	RPE1 DDA	Mono-phosphosite
@2LINMVLDHVEDMEER	112.05519	124.38481	RPE1 DDA	Mono-phosphosite
@WSPAYSFSSD2PLDSSPK	64.06767	67.78371	RPE1 DDA	Mono-phosphosite
@LQTICL2GTGMK	44.323685	42.502956	RPE1 DDA	Mono-phosphosite
@RANHVSYKPT1TTTYEGSS1SL2R	-8.381187	-10.037038	RPE1 DDA	Mono-phosphosite
@HRAVPAPSPGP3HNSPELGRPPAAGVLAPD1SDK	17.307655	18.260431	RPE1 DDA	Mono-phosphosite
@DLEGFRV2PQASVVLEHR	58.742447	59.724987	RPE1 DDA	Mono-phosphosite
@SILDADPEAQALLEI2GHSRHSEGLR	79.03749	70.8352	RPE1 DDA	Mono-phosphosite
@SP3MHQVQSP1LGSPSGNLK	21.175552	19.346195	RPE1 DDA	Mono-phosphosite
@EDE1EENLTQVG2ILGNLK	95.36009	102.53581	RPE1 DDA	Mono-phosphosite
@SAKPE3VIDSLLQ	99.586105	94.26935	RPE1 DDA	Mono-phosphosite
@QAPAPTVIRDPPSITPAVK2PLPGPSEEK	44.63173	44.45422	RPE1 DDA	Mono-phosphosite
@SETS2IADPSSPNPFGSSNPFK	72.83812	71.536415	RPE1 DDA	Mono-phosphosite
@MISDISSDIEALGCS1DQD2A	93.72066	90.97632	RPE1 DDA	Mono-phosphosite
@TS3TGSILNLNLDR	68.94478	74.32168	RPE1 DDA	Mono-phosphosite
@EAHHSN3HSPEVSHPHPPSPVDPYLLTK	21.102509	21.158854	RPE1 DDA	Mono-phosphosite
@LGELWEEMAL2PR	103.2301	98.01698	RPE1 DDA	Mono-phosphosite
@ASLLHS1PTH2SPR	-22.68657	-19.944973	RPE1 DDA	Mono-phosphosite
@YVEQYVGTEGASS2PTEGFLLK	78.91516	79.525345	RPE1 DDA	Mono-phosphosite
@TLS2PSLQTDGIAATPVPPPPPPK	62.466583	57.8654	RPE1 DDA	Mono-phosphosite
@LVLGNLSGTDQL2CNSEQKPDR	41.47673	43.58057	RPE1 DDA	Mono-phosphosite
@SQDGGEL3SPALGLASHQVPPSPLVSANGPGEEK	67.97438	68.82571	RPE1 DDA	Mono-phosphosite
@LAGA2PATVAAAAAAGSGPK	45.544327	43.339184	RPE1 DDA	Mono-phosphosite
@SPQQTVPYVVPL2PK	60.512665	63.697426	RPE1 DDA	Mono-phosphosite
@GHDL2PLASDILTNTSGSMDEGDDYLPATTPALEK	94.18109	96.3056	RPE1 DDA	Mono-phosphosite
@WPDVARPPFNPHGGAEPGAD2AEGDVGDGDGDFGAGVNK	56.50836	57.899498	RPE1 DDA	Mono-phosphosite
@DSGIQTM3ASGSSAMSPETTVSQIAVESDLGQMLEEGK	113.0128	122.25356	RPE1 DDA	Mono-phosphosite
@EANPTPL3PGASSLSQLGAYLDSDDSNGSN	108.12489	105.20481	RPE1 DDA	Mono-phosphosite
@RTS2IADEGTYTLDSILR	83.76007	85.23984	RPE1 DDA	Mono-phosphosite
@EQLSAQEL1ESGLQIQK2PEPEVLSTQEDLFDQSNK	82.10336	87.45775	RPE1 DDA	Mono-phosphosite
@REELDMDV1RPLINEQNFDG3SDEEHEQELLPVQK	62.759186	65.72626	RPE1 DDA	Mono-phosphosite
@LSPPSSSAASSYSFSDLN2TRGDADMYDLPK	67.46796	66.08125	RPE1 DDA	Mono-phosphosite
@TLRF2LCSDNLEGISEGPSNR	68.129715	72.44603	RPE1 DDA	Mono-phosphosite
@SN2ATEQPGSLHSSQGLGMGPVEESWFAPSLEHPQEENEPSLQSK	80.65306	82.074974	RPE1 DDA	Mono-phosphosite
@YDLESA2AILPSSAIEDPDLGSLGK	102.484604	103.05477	RPE1 DDA	Mono-phosphosite
@2PVPAQIAITVPK	58.67221	59.458717	RPE1 DDA	Mono-phosphosite
@MFADYLAHE2R	39.92752	41.995487	RPE1 DDA	Mono-phosphosite
@3YSLGSALRPSTSR	23.201225	29.199036	RPE1 DDA	Mono-phosphosite
@LP2VPSTHLPAGPAPK	37.855118	38.289642	RPE1 DDA	Mono-phosphosite
@VKL2NNAQNWGMQR	20.175018	19.932938	RPE1 DDA	Mono-phosphosite
@LGFITNN2SK	33.817825	30.332027	RPE1 DDA	Mono-phosphosite
@L2PTFPESIEHPLAR	60.866135	61.905556	RPE1 DDA	Mono-phosphosite
@LQAQLNELQAQL2QK	51.3192	50.15647	RPE1 DDA	Mono-phosphosite
@LQAITA2SANLRHSPR	0.7500305	-2.106392	RPE1 DDA	Mono-phosphosite
@NLHQSGFSL2GAQIDDNIPRR	43.44374	44.384853	RPE1 DDA	Mono-phosphosite
@SGSL3PTESIMSLGTHSR	56.354218	58.00885	RPE1 DDA	Mono-phosphosite
@QR2SSDPPAVHPPLPPLR	34.94815	35.13964	RPE1 DDA	Mono-phosphosite
@I21PDVDLHLK	34.746155	35.83587	RPE1 DDA	Mono-phosphosite
@TARPFGIQAPGG3SQ1ERSP1LER	23.141502	25.052868	RPE1 DDA	Mono-phosphosite
@VQCFSHPTYQ2PDLLPK	44.675293	43.2468	RPE1 DDA	Mono-phosphosite
@LLQLVEDRG2GR	28.209076	27.090633	RPE1 DDA	Mono-phosphosite
@PVRPGHYPA2SPTNPYGTR	49.76509	-4.4959655	RPE1 DDA	Mono-phosphosite
@LPNNS2RPSTPTINVLESK	41.184174	38.205986	RPE1 DDA	Mono-phosphosite
@VRV2PQDANPL1ANGTLTR	35.163223	34.293922	RPE1 DDA	Mono-phosphosite
@VFDLQF2TDSPR	70.30667	70.18526	RPE1 DDA	Mono-phosphosite
@GPGSWWTSTESLCSNA2GDSR	71.32283	66.17066	RPE1 DDA	Mono-phosphosite
@GG2TTGSQFLEQFK	68.91261	72.48021	RPE1 DDA	Mono-phosphosite
@CP2PT1SLPSSWK	41.50743	38.953285	RPE1 DDA	Mono-phosphosite
@NFGYPLGEMSQPTP2PAPAAGGR	65.65166	65.31604	RPE1 DDA	Mono-phosphosite
@FR2FSELPSCDGNESWAYR	56.201126	59.61846	RPE1 DDA	Mono-phosphosite
@MTEVMMNTQPMEEIGL2PRK	64.12541	63.340687	RPE1 DDA	Mono-phosphosite
@SRTE2ITATSPAS1VGGKPGSFR	12.561325	11.311673	RPE1 DDA	Mono-phosphosite
@TLL2PQQQQQQQVALGPGMPAK	55.569534	54.70449	RPE1 DDA	Mono-phosphosite
@EGPYSISVLYGDEEVPR2PFK	79.83507	77.82215	RPE1 DDA	Mono-phosphosite
@MPNGLDGMSL2PPGAR	64.108475	61.29027	RPE1 DDA	Mono-phosphosite
@AESSAGDGPVPYSQGSSSLI1PRPN2VAATSSTK	36.737854	37.123863	RPE1 DDA	Mono-phosphosite
@QLAAENRL3EMETLQSQLMAEK	82.10336	80.11856	RPE1 DDA	Mono-phosphosite
@2PISSDQSLSMTSNTILSADRPSR	56.59915	55.197582	RPE1 DDA	Mono-phosphosite
@SQSSSLLD1GN1SA2DLDVADRTK	36.343384	36.483616	RPE1 DDA	Mono-phosphosite
@LTQAEISEQPT1ATVVPQVPT2PK	48.952652	48.739925	RPE1 DDA	Mono-phosphosite
@YGPQF3LQHVPDYR	54.18129	54.82588	RPE1 DDA	Mono-phosphosite
@ELD2GAEGLMEQNYPTPDPLLLTK	108.060486	105.510666	RPE1 DDA	Mono-phosphosite
@TARPFGIQAPGGTSQ1ER2P1LER	21.936111	23.427887	RPE1 DDA	Mono-phosphosite
@AP2SDEECFFDLLTK	123.30551	120.93501	RPE1 DDA	Mono-phosphosite
@GHDLSPLASDILTNTSGSMDEGDDYLPA3TPALEK	90.610275	93.03279	RPE1 DDA	Mono-phosphosite
@AAGSYGGMA2PMGVYSGHPEQYSAGMGR	45.851532	46.29685	RPE1 DDA	Mono-phosphosite
@TMII2PERLDPFADGGK	91.6317	92.1474	RPE1 DDA	Mono-phosphosite
@DLL2GDDEETQSSADDLTPSVTSHETSDFFPRPLR	82.644775	83.185486	RPE1 DDA	Mono-phosphosite
@QETPPSAAAAPIITMESASGFGPT3PPQR	90.74513	85.51813	RPE1 DDA	Mono-phosphosite
@YSPIYSPDPYYASESEYWTYHG2PK	73.78786	76.70601	RPE1 DDA	Mono-phosphosite
@EGISDVVEGMELNSSITSQDVL1S2PEK	101.10251	99.54146	RPE1 DDA	Mono-phosphosite
@DS1V1HNSDPNLHLLAEGAPIDWGEEYSNSGGGGSPSP2TPESATLSEK	80.43741	80.47472	RPE1 DDA	Mono-phosphosite
@REELD1DVMRPLINEQNFDGT2DEEHEQELLPVQK	69.20131	68.30287	RPE1 DDA	Mono-phosphosite
@LESKP2NGDSSSINQSADSGGTDNFVLISQLK	74.47203	78.393234	RPE1 DDA	Mono-phosphosite
@TSPVVAPTSEP2SPLHTQLLK	47.564163	47.70687	RPE1 DDA	Mono-phosphosite
@KRHSF3SLTMANK	-9.570015	-5.7653227	RPE1 DDA	Mono-phosphosite
@VVDLMAHMA2KE	40.103027	35.651844	RPE1 DDA	Mono-phosphosite
@AF2IDIIR	89.97209	89.733116	RPE1 DDA	Mono-phosphosite
@SLLGD2APTLHLNK	48.62114	51.09744	RPE1 DDA	Mono-phosphosite
@HELLSLAS2NHLGK	27.606476	25.689753	RPE1 DDA	Mono-phosphosite
@DW2HYFK	49.24362	56.553734	RPE1 DDA	Mono-phosphosite
@LSSFSSRD2LWNR	36.61638	37.461185	RPE1 DDA	Mono-phosphosite
@2PPPFFYR	63.72737	61.788616	RPE1 DDA	Mono-phosphosite
@2PQTPELVEALAFR	99.026886	106.79382	RPE1 DDA	Mono-phosphosite
@WNTTLYEG3WRR	44.034744	41.1587	RPE1 DDA	Mono-phosphosite
@LMA2LSDFR	68.81734	64.7966	RPE1 DDA	Mono-phosphosite
@TLSSFF3PR	59.848923	67.645775	RPE1 DDA	Mono-phosphosite
@ETAVRI2QEIGNLMK	81.96542	81.72557	RPE1 DDA	Mono-phosphosite
@2PTPESSTIASYVTLR	74.6187	74.710495	RPE1 DDA	Mono-phosphosite
@2DGIYIINLK	78.76163	86.4552	RPE1 DDA	Mono-phosphosite
@ERPLQQV2PVASVPWR	52.67375	55.279438	RPE1 DDA	Mono-phosphosite
@GLIVYCVT2PK	57.249344	53.20144	RPE1 DDA	Mono-phosphosite
@SHLSI2PVSLPK	42.659836	45.056034	RPE1 DDA	Mono-phosphosite
@LQL4FWKDR	28.172974	58.412678	RPE1 DDA	Mono-phosphosite
@GGDVFGDTSFLSNHGGSSG2THRSPR	26.597748	31.031494	RPE1 DDA	Mono-phosphosite
@LETGAPRPPATV3NAVSWR	48.32173	46.424606	RPE1 DDA	Mono-phosphosite
@LSPVGWVS2SQGK	44.770813	47.091286	RPE1 DDA	Mono-phosphosite
@GGLHDFR2PPPGMGLNQNR	27.05851	23.54537	RPE1 DDA	Mono-phosphosite
@LAAQLGAP3SPIPDSAIVNTR	63.629593	63.023792	RPE1 DDA	Mono-phosphosite
@2ASSLNHTILAGVHSNDHSVV	44.373093	40.40362	RPE1 DDA	Mono-phosphosite
@LGFS2PYEGVLNK	64.948074	69.89243	RPE1 DDA	Mono-phosphosite
@3PGNQTPV1PSASPILHSQGK	21.776047	20.029629	RPE1 DDA	Mono-phosphosite
@TIGYEGIHSPSVLPSGGEE2RSPSLQLK	52.35849	51.36075	RPE1 DDA	Mono-phosphosite
@LGHVVMGNNAV2PYQQVIEK	43.83246	43.34489	RPE1 DDA	Mono-phosphosite
@GLLASDLNTDGDMRV3PEPGAGPTQGLLR	78.78726	78.149826	RPE1 DDA	Mono-phosphosite
@TQALPEQV2LSEDLLQPPVPR	101.97571	97.99259	RPE1 DDA	Mono-phosphosite
@VVSSEGGRPSVDLSFQPSQPL2K	46.26935	47.941936	RPE1 DDA	Mono-phosphosite
@NIFGVQLTA2GEESK	71.041214	66.43327	RPE1 DDA	Mono-phosphosite
@NEEGTLPPF2PRPAHFLDQPTAASVAMAEDR	78.722305	77.298416	RPE1 DDA	Mono-phosphosite
@AY3PPPPLGPHPNLGK	37.164886	35.308144	RPE1 DDA	Mono-phosphosite
@TCNVLVALEQQ2PDIAQGVHLDR	83.659195	81.65138	RPE1 DDA	Mono-phosphosite
@ELAYLSELPPTPLHV2EDSSSPER	83.777405	83.559	RPE1 DDA	Mono-phosphosite
@AL1DEED1DDVVDADEYLIPQQGFF2SPSTSR	99.410355	105.99403	RPE1 DDA	Mono-phosphosite
@ITNYPTAWVEGS2PDSDLEFVANTK	92.968445	96.504684	RPE1 DDA	Mono-phosphosite
@SFDCGSITPPQTTPLTELQPPS2PSR	80.192856	80.2928	RPE1 DDA	Mono-phosphosite
@MASPPAP2PAPPAISPIIK	66.588715	68.66329	RPE1 DDA	Mono-phosphosite
@2PLDPDSGLLSCTLPNGFGGQSGPEGER	91.44188	92.852844	RPE1 DDA	Mono-phosphosite
@DSSLPGDLHVTSGPE2PFNNIFNDVDK	94.93796	101.92422	RPE1 DDA	Mono-phosphosite
@RSSGDVLETFNFLENADD2DEDEEND1IEGIPEGK	102.3598	105.72417	RPE1 DDA	Mono-phosphosite
@WSPAYSFSSDSPLDS2PK	73.929825	73.974594	RPE1 DDA	Mono-phosphosite
@SGSSGPETFNVGSMP2PQQQVMVGQ1HR	48.4227	48.96542	RPE1 DDA	Mono-phosphosite
@EIQ2PLSSICDGSIALDAEPVTQPASLPR	100.5694	99.80806	RPE1 DDA	Mono-phosphosite
@LEGMLSQ2VSSQYNMAGVR	59.11966	60.93099	RPE1 DDA	Mono-phosphosite
@ELL2PLSEPDDRYPLIVK	86.64467	88.247444	RPE1 DDA	Mono-phosphosite
@YDEIFYNLAPADGKL2GSK	68.02217	69.648346	RPE1 DDA	Mono-phosphosite
@ISDAITHLNPENVTDVSLGISSNEQDQG2DKGENEA1ESSGK	61.60591	61.063587	RPE1 DDA	Mono-phosphosite
@SLWNYDYAPPPPPEQCL2DDEITMMAPVESK	111.0027	106.293655	RPE1 DDA	Mono-phosphosite
@SLWNYDYAPPPPPEQCL2DDEIT1MAPVESK	92.364456	97.73458	RPE1 DDA	Mono-phosphosite
@KL2TFRESFK	12.985107	14.97137	RPE1 DDA	Mono-phosphosite
@SLFF2SK	64.17233	57.010223	RPE1 DDA	Mono-phosphosite
@LVGIIS2R	38.924026	32.733868	RPE1 DDA	Mono-phosphosite
@S12VDLSHIPLK	43.27281	42.296722	RPE1 DDA	Mono-phosphosite
@RLTV2SLQESGLK	41.73143	32.4344	RPE1 DDA	Mono-phosphosite
@LLRPQLP2	35.854813	36.136654	RPE1 DDA	Mono-phosphosite
@YLPALGY2K	43.053864	42.81087	RPE1 DDA	Mono-phosphosite
@SR2STGSMNVTLFHK	22.416115	22.054462	RPE1 DDA	Mono-phosphosite
@R3PGNQTPVMPSASPILHSQGK	26.727089	28.930653	RPE1 DDA	Mono-phosphosite
@LS2TNSSRFPPSPLASK	25.643295	26.03866	RPE1 DDA	Mono-phosphosite
@RN3DLPLLDMHTVTR	51.179993	51.39735	RPE1 DDA	Mono-phosphosite
@PIPIMPA2PQK	42.982086	39.61746	RPE1 DDA	Mono-phosphosite
@WLN2PNTY1K	26.6017	24.408962	RPE1 DDA	Mono-phosphosite
@2EPDDELLFDFLNSSQK	137.92499	124.73653	RPE1 DDA	Mono-phosphosite
@MGAPESGLAEYLFDKHTLGD2DNES	89.49136	91.628456	RPE1 DDA	Mono-phosphosite
@QMGYTEAIEVIQAAS2PVK	96.24042	97.13127	RPE1 DDA	Mono-phosphosite
@PQ1PPGPC2PGPLAQLQSR	48.296463	47.84556	RPE1 DDA	Mono-phosphosite
@RGSG2ALGGPLDPQFVGPSDTSLGAAPGHR	55.56964	56.97927	RPE1 DDA	Mono-phosphosite
@EEPPEPVP2PIIPILPSTAGK	104.912796	97.25382	RPE1 DDA	Mono-phosphosite
@RITNDAREDEMEENLTQVG2ILGNLK	88.00629	89.73379	RPE1 DDA	Mono-phosphosite
@LIDSSGSASVLTHSSSGN2LKR	9.638779	10.658514	RPE1 DDA	Mono-phosphosite
@INPI4DALSYSSPSDSYQGK	76.321396	82.03762	RPE1 DDA	Mono-phosphosite
@PFFEGMSQSS2QTEIGSLNSK	66.59456	66.597145	RPE1 DDA	Mono-phosphosite
@AG2AMAIGGGGGSGTLGSGLLLEDSAR	85.90889	86.31472	RPE1 DDA	Mono-phosphosite
@LF2ADPFDLEAQAK	104.261	108.28703	RPE1 DDA	Mono-phosphosite
@TEMGTGSRVPGG2PLGVSLVYSDK	60.055115	59.030895	RPE1 DDA	Mono-phosphosite
@PSPPLSSTSQ1GSTLPSGAGYQSGTHQGQFDHGSGSL2PSK	23.62465	24.83684	RPE1 DDA	Mono-phosphosite
@YYHSPTNTVH1YPPE1APSSAPP2TPPTHK	0.14731598	3.760846	RPE1 DDA	Mono-phosphosite
@TLS3DAAPQPGLATQAYSLVGPEVR	89.2034	87.92182	RPE1 DDA	Mono-phosphosite
@NMTVEQLLTGSP3SPTVEPEKPTR	73.17183	72.25662	RPE1 DDA	Mono-phosphosite
*AAFAVEPQGPALGSEP1MLG2PTSPK	100.1315	105.95534	RPE1 DDA	Mono-phosphosite
@N1TVEQLLTGSPT2PTVEPEKPTR	54.786377	54.331066	RPE1 DDA	Mono-phosphosite
@APA2PAPAQAQTPTPAPAPASSQAPLRPEDDILYQWR	78.35231	79.55549	RPE1 DDA	Mono-phosphosite
*1DQFGDILEGEVDHSFFD2DFEEGK	111.5838	122.7288	RPE1 DDA	Mono-phosphosite
@ELPSQASGGLANPPPVNLED2LDEDLIRNPASSVEAVSK	93.41812	91.461494	RPE1 DDA	Mono-phosphosite
@PVDENHQQDGDEDSLVSHFYTNPIAKPIPQTPE2AGNK	56.933777	59.18568	RPE1 DDA	Mono-phosphosite
@PKPDPAQQTD2QNSDTEQYFREWFSK	73.87845	77.172226	RPE1 DDA	Mono-phosphosite
@SP3LSQVHSPLVTSPSANLK	44.15538	44.58833	RPE1 DDA	Mono-phosphosite
@TPS3MENDSSNLDPSQAPSLAQPLVFSNSK	81.49715	81.33568	RPE1 DDA	Mono-phosphosite
@TTITT3TTSSSGLGSP1IVGSPR	40.618942	38.91714	RPE1 DDA	Mono-phosphosite
@3SSEMSWVDLNIPDTPEAPPCYMDVIPEDHR	101.783905	108.34155	RPE1 DDA	Mono-phosphosite
@KP2PSESPEPWKPFPAVSPEPR	47.75685	51.175594	RPE1 DDA	Mono-phosphosite
@2NSAWQIYLQR	72.31828	69.322784	RPE1 DDA	Mono-phosphosite
@G2FGLHAQPEFLR	58.7787	58.245953	RPE1 DDA	Mono-phosphosite
@PVAQVRH2FIDLK	26.287071	27.61062	RPE1 DDA	Mono-phosphosite
@IILHN3MESLLER	63.987793	70.37646	RPE1 DDA	Mono-phosphosite
@MDFAFPGSTN2LHR	57.047714	55.073402	RPE1 DDA	Mono-phosphosite
@W3LGGMVNR	64.30536	68.98344	RPE1 DDA	Mono-phosphosite
@VPVLI2PTLK	64.6201	61.780617	RPE1 DDA	Mono-phosphosite
@ALSSGGSIT2PPLSPALPK	63.504715	62.426075	RPE1 DDA	Mono-phosphosite
@FSPN2SNPIIVSCGWDK	68.7906	67.55782	RPE1 DDA	Mono-phosphosite
@LSC2ELSLYQPLQNSSK	65.835846	64.765175	RPE1 DDA	Mono-phosphosite
@SK2PPKVPIVIQDDSLPAGPPPQIR	58.740585	60.40609	RPE1 DDA	Mono-phosphosite
@GGG2PSAAANYLLCTNCRK	40.280533	41.040276	RPE1 DDA	Mono-phosphosite
@AA2LNYLNQPSAAPLQVSR	60.825256	61.08211	RPE1 DDA	Mono-phosphosite
@RG2ISSGVSYEEFQVLVR	79.16641	79.44657	RPE1 DDA	Mono-phosphosite
@WHESIYCGGGS2SACVWR	45.900223	44.313957	RPE1 DDA	Mono-phosphosite
@K2EPDDELLFDFLNSSQK	110.705795	108.36143	RPE1 DDA	Mono-phosphosite
@PSSYSLTI2PQHSAVDPLLPATDPHPK	60.80049	63.879498	RPE1 DDA	Mono-phosphosite
@SDPGHYSF2MRSPELALPR	56.35695	58.274372	RPE1 DDA	Mono-phosphosite
@2VAPAAPTSCDFSPGDLVWAK	94.57564	93.371475	RPE1 DDA	Mono-phosphosite
@SKDEEEDEE2DDADDTPILKPVSLLR	70.98418	68.672226	RPE1 DDA	Mono-phosphosite
@TW3LCGTPEYLAPEVIQSK	100.2502	94.31617	RPE1 DDA	Mono-phosphosite
@QMLATTSPAL1NGSGQ2PSVLK	48.083084	47.254787	RPE1 DDA	Mono-phosphosite
@HSHTIGGLPE2DDQSELPSPPALPMSLSAK	75.52388	73.65175	RPE1 DDA	Mono-phosphosite
@2YADQSTLHAEDPLSITFMDQHNFSPR	82.38403	81.33931	RPE1 DDA	Mono-phosphosite
@AFWMAIGGDRDEIEGLS2DEEH	87.837906	93.87229	RPE1 DDA	Mono-phosphosite
@SQEPLDLVLVPDDCRPG3PPSDLIEIQVVK	108.03529	112.072815	RPE1 DDA	Mono-phosphosite
@GTG2SSSGVLMVGPNFR	63.522537	64.33138	RPE1 DDA	Mono-phosphosite
@FNSLPQYSPV3FDR	65.59064	65.5659	RPE1 DDA	Mono-phosphosite
@VLS3STDLEAAVADALK	117.50569	117.25936	RPE1 DDA	Mono-phosphosite
@IEIEAVAIQGPLTTA2L	113.85329	115.277504	RPE1 DDA	Mono-phosphosite
@SSSQYIESFWQSSQ2QNFTAHDK	67.852264	68.67598	RPE1 DDA	Mono-phosphosite
@TL2MENIQSLNAAYATSGPMYLSDHENVGSETPK	83.5385	87.41242	RPE1 DDA	Mono-phosphosite
@LTPP2PVRSEPQPAVPQELEMPVLK	80.276306	80.15722	RPE1 DDA	Mono-phosphosite
@AGDEMSSLLSPPIACQSPAHRPGAEG2PGGEASPGRPR	40.947662	43.395493	RPE1 DDA	Mono-phosphosite
@TEGNIDDSLIGGNA2AEGPEGEGTESTVITGVDIVMNHHLQETSFTK	98.40726	98.67097	RPE1 DDA	Mono-phosphosite
@YTQGTGGDEVDDSV2VNDIDLSLYIPR	105.67239	106.71588	RPE1 DDA	Mono-phosphosite
@DGE4EELLNSSSISSLLDAQGFSDLEK	115.2466	128.2766	RPE1 DDA	Mono-phosphosite
@LESP3TPLLDDMDGSQDSPIFMYAPEFK	115.0475	129.85944	RPE1 DDA	Mono-phosphosite
@2PS1PSLNQTWPELNQSSEQWETFSER	96.43672	93.664825	RPE1 DDA	Mono-phosphosite
@ELSPPLEQLIDHMANTVEADG2NDEGYEAAEEGLGDEDEK	131.37311	132.74342	RPE1 DDA	Mono-phosphosite
@TEGLCPDSA3EEEDTVELTEFGMQNVEIPHLPQDFEVAK	116.31209	116.99266	RPE1 DDA	Mono-phosphosite
@SCVVGFSSL2SCEVTPVGSPRPGTSGWDSCR	64.87129	63.294884	RPE1 DDA	Mono-phosphosite
@GISEDSHLESLQDVGQSAAPTF1I2PETVTGTGK	75.389145	76.515976	RPE1 DDA	Mono-phosphosite
@TNPQVLDTGL3AQD1HYAQCLSPVDWDKPDSSGTEQDDLFSF	102.8062	109.14933	RPE1 DDA	Mono-phosphosite
@VCEENSV2PIGCNSSDPADFEPIPSFSGFPLDSPK	108.6781	113.39172	RPE1 DDA	Mono-phosphosite
@VEVT2PNLDVSLPSMEVDIQAPGAK	97.339035	101.55543	RPE1 DDA	Mono-phosphosite
@GNKPWI2LPR	49.925583	46.045372	RPE1 DDA	Mono-phosphosite
@F2VPGFK	61.460175	60.38679	RPE1 DDA	Mono-phosphosite
@LVHSG2GCRSPSLGSDLTFATR	34.644028	34.31289	RPE1 DDA	Mono-phosphosite
@TF2WASVTSK	63.98407	61.23474	RPE1 DDA	Mono-phosphosite
@GGGFFSGLGGKP2QDAANK	41.390335	38.507458	RPE1 DDA	Mono-phosphosite
@II2NASCTTNCLAPLAK	44.670273	47.964317	RPE1 DDA	Mono-phosphosite
@ARE2YVETELIFALAK	103.77049	102.43703	RPE1 DDA	Mono-phosphosite
@2PKPGPAPHDQELGFFLETGLQR	78.837585	80.66333	RPE1 DDA	Mono-phosphosite
@IDFTPVSPAP2PTRGFGK	53.572357	51.811707	RPE1 DDA	Mono-phosphosite
@2PEHQPSAMSLLAPPSSR	52.699463	49.941746	RPE1 DDA	Mono-phosphosite
@QGNFFA2P1LK	52.082413	51.38789	RPE1 DDA	Mono-phosphosite
@RT2PQVLGSILK	48.84906	50.49412	RPE1 DDA	Mono-phosphosite
@ALGVISNFQ2SPK	51.516342	50.012722	RPE1 DDA	Mono-phosphosite
@2AVLLVDETATTPIFANRR	76.710236	78.41814	RPE1 DDA	Mono-phosphosite
@KMGAPESGLAEYLFDKHTLGD2DNES	72.5919	74.56926	RPE1 DDA	Mono-phosphosite
@SSMIT2LEGLGTDNVFSLHEDNHYR	83.42435	86.143875	RPE1 DDA	Mono-phosphosite
@AIG2DTSDIVHIWCPEGMK	84.368835	94.530396	RPE1 DDA	Mono-phosphosite
@SPQ3PSQMVPLPSANPPGPLK	68.65593	71.07616	RPE1 DDA	Mono-phosphosite
@LDAQSLNLSQEDFDRYMSGQ3SPRK	61.582	65.105484	RPE1 DDA	Mono-phosphosite
@2GSSGPETFNVGSMPSPQQQVMVGQMHR	60.779434	59.261864	RPE1 DDA	Mono-phosphosite
@TPLL2SLSATSNNSTVACIDR	68.895645	66.11461	RPE1 DDA	Mono-phosphosite
@E1NDLPDTQVFICT2PLLK	98.9081	93.29211	RPE1 DDA	Mono-phosphosite
@LTA3PTPLGG1TGFHMQTEDR	43.73091	41.999737	RPE1 DDA	Mono-phosphosite
@PGRPL2PANVPALPGETVTSPVR	58.566696	56.76107	RPE1 DDA	Mono-phosphosite
@TQ2LNPAPFSPLTAQQMKPEK	56.645935	56.33241	RPE1 DDA	Mono-phosphosite
@YGQFSGLNPGGRPITPPRN2AK	26.389366	25.313488	RPE1 DDA	Mono-phosphosite
@GPGVDLP2VNLS1PK	58.94052	56.992992	RPE1 DDA	Mono-phosphosite
@SAE2PQDAADLFTDLENAFQGK	117.18761	137.57597	RPE1 DDA	Mono-phosphosite
@SRRPSGSQH2PSLQTFAPEADGTIFFPER	62.815994	65.939354	RPE1 DDA	Mono-phosphosite
@AMEELQDQEGWEYA2LIGWK	108.090805	107.46521	RPE1 DDA	Mono-phosphosite
@SFS21SDITGSVTLK	46.44333	45.049545	RPE1 DDA	Mono-phosphosite
@ESPFSTSASPLLSG2QHFDVPPR	78.33772	72.42235	RPE1 DDA	Mono-phosphosite
@SLEF3VEPKLQSVK	57.224854	54.015404	RPE1 DDA	Mono-phosphosite
@LS2SDSIGPDVTDILSDIAEEASK	117.5961	139.71988	RPE1 DDA	Mono-phosphosite
@2GSFRDPTDDVHGSVLSLASSASSTYSSAEER	63.059082	61.43863	RPE1 DDA	Mono-phosphosite
*AAVQVVG2WPSVQPR	91.27374	92.03685	RPE1 DDA	Mono-phosphosite
@SDDRPNALL2SPATETVHHSPAYSFPAAIQR	49.22322	49.480022	RPE1 DDA	Mono-phosphosite
@GTTLQSLGLTGGSA3IR	61.034897	56.02893	RPE1 DDA	Mono-phosphosite
@2QERDNLGMLVWSPNQNLSEAK	76.302246	75.72151	RPE1 DDA	Mono-phosphosite
@2VSSMSEFESLLDCSPYLAGGDAR	131.1819	125.437965	RPE1 DDA	Mono-phosphosite
@ISLHPIEDNPIEEISVL2PEDLEAIK	113.4292	110.14313	RPE1 DDA	Mono-phosphosite
@EQVDEWTVETVEVVNSLQQQPQAA2PSVPEPHSLTPVAQADPLVR	108.29971	112.142784	RPE1 DDA	Mono-phosphosite
@LTLLQVA2R	53.71437	53.627296	RPE1 DDA	Mono-phosphosite
@ATSEIFHSQ2FLATGSNLRK	44.324738	44.86399	RPE1 DDA	Mono-phosphosite
@WFSSH2GFK	25.501213	25.630224	RPE1 DDA	Mono-phosphosite
@DVTNFTVGGFAPM2PR	90.63791	89.19221	RPE1 DDA	Mono-phosphosite
@SLLS2ASATVGHGLTAVK	62.267044	59.20572	RPE1 DDA	Mono-phosphosite
@GLGTDEE2ILTLLTSR	119.809906	120.81345	RPE1 DDA	Mono-phosphosite
@GSALSQLSFEVGAP12PK	72.90451	74.191666	RPE1 DDA	Mono-phosphosite
@2VSSGDLRP1GIALGGHR	22.059723	21.660221	RPE1 DDA	Mono-phosphosite
@M2IASSHGGHPLDVPDHIIAYHR	36.51071	35.73582	RPE1 DDA	Mono-phosphosite
@G2YGDLGGPIITTQVTIPK	84.48164	85.79967	RPE1 DDA	Mono-phosphosite
@LLSLS2NYDAQ1KSLLR	53.993973	52.857044	RPE1 DDA	Mono-phosphosite
@I2MPDIDFNLK	102.3604	101.24247	RPE1 DDA	Mono-phosphosite
@2PRPAGPQLFLPDPDPQRGGPGPGVR	54.502014	55.194588	RPE1 DDA	Mono-phosphosite
@VWQLGSS2PNFTLEGHEK	58.0717	60.70115	RPE1 DDA	Mono-phosphosite
@LLPYPTLA2PASD	82.08862	104.52336	RPE1 DDA	Mono-phosphosite
@QNLWFANPGGSN21PSQSR	59.0968	57.851135	RPE1 DDA	Mono-phosphosite
@VNNSSLIGVGYTQ3LRPGVK	45.188446	46.442974	RPE1 DDA	Mono-phosphosite
@GLSPLPSPPEMMPTSPQ2PR	75.5164	74.80531	RPE1 DDA	Mono-phosphosite
@RG2GPEIFTFDPLPEPAAAPAGRPSASR	76.27632	74.5381	RPE1 DDA	Mono-phosphosite
@INPIYDALSYS2PSDSYQGK	76.419525	77.67235	RPE1 DDA	Mono-phosphosite
@VGSPLDYSLVDLPSTNGQ2PGK	87.97589	88.41698	RPE1 DDA	Mono-phosphosite
@IPLNLDGPHPSPP3PDSVGQLHIMDYNETHHEHS	58.1951	59.71115	RPE1 DDA	Mono-phosphosite
@Q2PMPLGASSLTYQPSYGQGLR	69.9413	72.356125	RPE1 DDA	Mono-phosphosite
@RRPWLDPAAAAAAAVAGGEQQ3PEPEPGEAGR	61.126038	60.65863	RPE1 DDA	Mono-phosphosite
@ASPRPW3PEDPWSLYGPSPGGR	80.06209	81.32192	RPE1 DDA	Mono-phosphosite
@GVSASAVPFTPSSPLLSC2QEGSR	75.12915	76.36032	RPE1 DDA	Mono-phosphosite
@SSSGTGL2SPPLATQTVVPLQHCK	52.920044	51.82024	RPE1 DDA	Mono-phosphosite
@FFHVSSGVDGDTTS2DDFDWPR	74.519394	73.533035	RPE1 DDA	Mono-phosphosite
@VRVFEEAT2PGPDLAFLTSCPDK	85.90668	86.67283	RPE1 DDA	Mono-phosphosite
@SPGAFD1SGVRG2LAEAVGSPPPAATPTPTPPTRK	40.843323	40.326836	RPE1 DDA	Mono-phosphosite
@2PLTQEQLIPNLAMK	87.58548	85.69509	RPE1 DDA	Mono-phosphosite
@T1VNISDQT1HSIP3SPSHGSIAAYQGYSPQR	32.97635	34.74827	RPE1 DDA	Mono-phosphosite
@TSSDSALH3SV1NPSPQDTYPGPTPPSILPSRR	46.327866	45.763546	RPE1 DDA	Mono-phosphosite
@LLED2DSEDEAAPSPLQPALRPNPTAILDEAPKPK	77.80563	80.20503	RPE1 DDA	Mono-phosphosite
@D2SPPGPRPTAFFCPQDGSLGAGSSAMR	67.0107	66.62452	RPE1 DDA	Mono-phosphosite
@DNTTGSNSSLNTSLP2PGAWPYSASDNSFTNVHSTSAK	70.9323	69.817314	RPE1 DDA	Mono-phosphosite
@ELDLPSQDNVSLTSTE3PPPLYVGPCQLGMQK	96.428406	95.935074	RPE1 DDA	Mono-phosphosite
@INQEDSVPLISDAVENMDSTLHYIHSD2DLSNNSSFSPDEERR	104.5296	113.05211	RPE1 DDA	Mono-phosphosite
@YIEIFRS2R	38.165054	36.103207	RPE1 DDA	Mono-phosphosite
@SG2LPSLHDIIK	62.949997	59.6104	RPE1 DDA	Mono-phosphosite
@2SPPVQFSLLHSK	51.620865	49.177307	RPE1 DDA	Mono-phosphosite
@KIF2GVFVK	60.027344	52.10608	RPE1 DDA	Mono-phosphosite
@RSF2SMSDITGSVTLK	55.25276	56.15431	RPE1 DDA	Mono-phosphosite
@TV2EWLESIK	105.8288	106.67771	RPE1 DDA	Mono-phosphosite
@LGVQDLFNS2K	72.67328	71.55422	RPE1 DDA	Mono-phosphosite
@LPQFGISTPG2DLHVNAK	58.07419	61.927788	RPE1 DDA	Mono-phosphosite
@2FDAVVFDVLK	112.5477	126.75808	RPE1 DDA	Mono-phosphosite
@QADRRQ2MAFSILNTPK	42.11583	42.84984	RPE1 DDA	Mono-phosphosite
@S13LPSYRPAPLVSGDLR	52.570786	53.559486	RPE1 DDA	Mono-phosphosite
@2FIGTPYW1APEVAAVEK	95.29144	97.90903	RPE1 DDA	Mono-phosphosite
@LLEAPDVLCLRL2TEQCQAHEEK	71.12625	65.61012	RPE1 DDA	Mono-phosphosite
@LPAYLA3SPIPTEDQFFK	100.16701	100.19838	RPE1 DDA	Mono-phosphosite
@MMALQTDIVDLQR2PMGR	74.405945	71.04018	RPE1 DDA	Mono-phosphosite
@QS1AFSILN3PK	51.61151	52.302013	RPE1 DDA	Mono-phosphosite
@DFLDGVYAFEYYPS3PGR	117.0163	120.657616	RPE1 DDA	Mono-phosphosite
@GGGPLILLDLNDEN2NQSFHSEGSLQK	91.73003	92.199234	RPE1 DDA	Mono-phosphosite
@ALRPPPPRPCTPVS3SPHLLVDQNLK	38.06421	38.1362	RPE1 DDA	Mono-phosphosite
@21EELTVIQCTSQELPAQTGLLSQTGDVPLPAGR	101.878494	100.582054	RPE1 DDA	Mono-phosphosite
@LP2EPGMTLLTIR	103.230606	98.41311	RPE1 DDA	Mono-phosphosite
@CVPAPGAGA2GGTSPSATQPNPAVFIFEHK	84.29294	80.596	RPE1 DDA	Mono-phosphosite
@SLT12GHVGFESLPDQLVNR	68.42415	66.51931	RPE1 DDA	Mono-phosphosite
@SV2LMDLQDTHAAQVEHASV1LDVPIR	76.59407	76.34343	RPE1 DDA	Mono-phosphosite
@LRIQPS2PPPNHPNNHLFR	15.854874	12.983213	RPE1 DDA	Mono-phosphosite
@ESIHDGTVTH3FCGTIEY1APEILMR	73.10646	70.97494	RPE1 DDA	Mono-phosphosite
@LLSRPQDALEGVVL2PSLEAR	75.6299	76.48854	RPE1 DDA	Mono-phosphosite
@MES1NRPYTSLVPPL2PQPK	52.372955	50.962223	RPE1 DDA	Mono-phosphosite
@2LLLTDISMENVPMDTYPIHHGDPSYR	89.463165	89.01648	RPE1 DDA	Mono-phosphosite
@LCEPEVLNSLEETY2PFFR	112.19891	119.16921	RPE1 DDA	Mono-phosphosite
@2LLLTDIS1ENVP1DTYPIHHGDPSYR	65.27852	66.061195	RPE1 DDA	Mono-phosphosite
@RTGFSFPTQEPRPQTQNLGTPGPALSH2R	35.767883	35.893772	RPE1 DDA	Mono-phosphosite
@SMAHSPGPVSQA2PGTSSAVLFLSK	61.921432	59.310047	RPE1 DDA	Mono-phosphosite
@AENGLL1TPC4TANFVAPEVLK	97.40257	96.86803	RPE1 DDA	Mono-phosphosite
@ERDSASFNPELLTHILDG2PEK	92.74901	94.4713	RPE1 DDA	Mono-phosphosite
@G2SGPQPAKPCSGATPTPLLLVGDR	63.36783	61.680687	RPE1 DDA	Mono-phosphosite
@ILATLEDGWLEG2LK	100.41319	97.72725	RPE1 DDA	Mono-phosphosite
@Y2VSDPNALGVVPYLSEQNYYR	99.532074	102.150314	RPE1 DDA	Mono-phosphosite
@SPFSAVGESNLPSP2PTVSVNPLTR	84.203354	83.54769	RPE1 DDA	Mono-phosphosite
@GAMPPAPVPAGTPAPPGPAT11PDGTLGL3PPTTER	74.09654	66.73471	RPE1 DDA	Mono-phosphosite
@DEPPPL2PAPLTPATPSSLDPFFSR	120.4171	118.11354	RPE1 DDA	Mono-phosphosite
@LRPYFEGLSHSS2QTEIGSIHSAR	35.564804	34.72666	RPE1 DDA	Mono-phosphosite
@AVEYLLTGIPG2PEPEHGSVQESQVSEQPATEAAGENPLEFLR	106.31419	110.01843	RPE1 DDA	Mono-phosphosite
@3RGSSGPQPAKPCSGATPTPLLLVGDR	51.210205	50.21672	RPE1 DDA	Mono-phosphosite
@ASVAVSSFEHAGPSLPGL2PGACSLPAR	72.73604	73.2957	RPE1 DDA	Mono-phosphosite
@AAIPPPV4EEQDRPRSPTGPSNSFLAN1GGTVAHK	35.612732	32.713615	RPE1 DDA	Mono-phosphosite
@LIPTGAPGSNEQYNVG1VGTHGLETSHADSF2GSISR	45.710175	47.671143	RPE1 DDA	Mono-phosphosite
@QALYLMFDTSQE2PVK	94.68562	93.335785	RPE1 DDA	Mono-phosphosite
@AVQTRPVLQPQPG2LNSSIWDGSEVLR	79.43942	81.23894	RPE1 DDA	Mono-phosphosite
@CVPAPGAGASGGT2PSATQPNPAVFIFEHK	85.28647	80.57019	RPE1 DDA	Mono-phosphosite
@GEAYEPLAWNPEE2TGGPHSAPPTAPSPFLFSETTA1K	95.585144	97.23485	RPE1 DDA	Mono-phosphosite
@FQPQLNPDVVAPLPTHTAHEDFTFGE2RPELGSEGLGSAAHGSQPDLRR	60.51674	65.62063	RPE1 DDA	Mono-phosphosite
@PTSMY1NDGYAPPDITNSSSQPVDNHVSPSSFLGQTPA2PAR	68.04256	67.703735	RPE1 DDA	Mono-phosphosite
@SDDELLDDFFHDQS3ATSQAGTLSSIPTALTR	111.041306	115.80979	RPE1 DDA	Mono-phosphosite
@GA1PPAPVPAGTPAPPGPA3M1PDGTLGLTPPTTER	74.261566	70.342804	RPE1 DDA	Mono-phosphosite
@DNTTG2NSSLNTSLPSPGAWPYSASDNSFTNVHSTSAK	71.82759	70.954056	RPE1 DDA	Mono-phosphosite
@RA2GQAFELILSPR	69.76721	73.09133	RPE1 DDA	Mono-phosphosite
@PWI2LPR	77.39011	74.032364	RPE1 DDA	Mono-phosphosite
@ALMG2PQLVAAVVR	85.318954	90.07213	RPE1 DDA	Mono-phosphosite
@RID2VYLDPLVFR	97.687744	97.570045	RPE1 DDA	Mono-phosphosite
@IFPLRPDYQEP2R	41.070053	43.121788	RPE1 DDA	Mono-phosphosite
@RPASV2SSAAVEHEQR	-30.424469	-30.871286	RPE1 DDA	Mono-phosphosite
@VSLLGPVT3PEHQLLK	65.695755	68.43919	RPE1 DDA	Mono-phosphosite
@ILPPP2PWPK	52.94539	55.215252	RPE1 DDA	Mono-phosphosite
@AGAA2PLNSPLSSAVPSLGK	74.25107	73.676735	RPE1 DDA	Mono-phosphosite
@LTS2VSCALDEAAAALTR	117.3669	127.158226	RPE1 DDA	Mono-phosphosite
@VMTIPYQPMPAS2PVICAGGQDR	72.402374	72.1792	RPE1 DDA	Mono-phosphosite
@EQTLH3PVMMQTPQLTSTIMREPK	62.065155	58.93347	RPE1 DDA	Mono-phosphosite
@AV3PENHESMTSIFPSAAVGLK	73.47839	74.052505	RPE1 DDA	Mono-phosphosite
@PADTPPAP2PPPTPAPVPVPLPPSTPAPVPVSK	85.533066	83.718895	RPE1 DDA	Mono-phosphosite
@2SVEMDCFFPLVK	108.4539	117.26857	RPE1 DDA	Mono-phosphosite
@1SS2SPDLLSAALGSR	76.135956	73.87876	RPE1 DDA	Mono-phosphosite
@VMTIPYQP1PA2SPVICAGGQDR	60.55513	60.976204	RPE1 DDA	Mono-phosphosite
@EN2RPMGDQIQEPESEHGSEPDFLHNPQMQISWLGQPK	76.035065	74.31751	RPE1 DDA	Mono-phosphosite
@AGGAGVPAFYTPTGYGTLVQEGG2PIK	85.28287	86.58998	RPE1 DDA	Mono-phosphosite
@SSLAAS2SLSSIVGPLVEMNTGEAESR	112.32559	119.465256	RPE1 DDA	Mono-phosphosite
@KL2SIGIQVDCIQPVPK	59.162643	59.493347	RPE1 DDA	Mono-phosphosite
@APVPLLPPLPPPPPEPE2SEDPTSPPEPQDLSSSVCK	105.0493	104.24739	RPE1 DDA	Mono-phosphosite
@VEELTALGNLGDMPVDFC3TRVSPAHR	86.50214	85.17891	RPE1 DDA	Mono-phosphosite
@DSLLDGHFVLATLSDTDSH2QDLGSPER	91.632126	92.22181	RPE1 DDA	Mono-phosphosite
@APYFSGSSTFSPTILS2DK	77.98114	77.0432	RPE1 DDA	Mono-phosphosite
@M2DSADKPIDNDAEGVWSPDIEQSFQEALAIYPPCGR	125.006516	120.78884	RPE1 DDA	Mono-phosphosite
@TASIKPEVALLDTQD1EN12DDDGWEFVNLGDQQSFGIK	104.9445	107.76509	RPE1 DDA	Mono-phosphosite
@EN2RP1GDQIQEPESEHGSEPDFLHNPQ1QISWLGQPK	60.601593	62.665764	RPE1 DDA	Mono-phosphosite
*ASLGPAAAGEQASGAEAEPGPAGPPPPP2PSSLGPLLPLQR	128.4506	123.822876	RPE1 DDA	Mono-phosphosite
@D2YGMSPCNTAVVPQGWSVEALNSPHSESFVSPEAVAEPPQPTAVPLELAK	104.255295	108.60498	RPE1 DDA	Mono-phosphosite
@LNIH2IIK	46.711884	42.10916	RPE1 DDA	Mono-phosphosite
@NF2PNAPAHFSFVPAR	62.257126	61.7628	RPE1 DDA	Mono-phosphosite
@1VHFSPD2HHHDHWFSPGAR	10.266754	10.751086	RPE1 DDA	Mono-phosphosite
@LQPFH2TELEDDAIYSVHVPAGLYR	83.92789	83.325455	RPE1 DDA	Mono-phosphosite
@VAH2FNCTPIEGMLSHQLK	61.88614	67.33184	RPE1 DDA	Mono-phosphosite
@2INPDEAVAYGAAVQAAILSGDK	131.5064	126.64946	RPE1 DDA	Mono-phosphosite
@WSEPWVPVEALPP2PLELSR	112.8385	128.83621	RPE1 DDA	Mono-phosphosite
@VTPID2PPVWSPEGYMALQSK	96.80058	96.418816	RPE1 DDA	Mono-phosphosite
@SFSTG2DLGHWVTTPPDIPGSR	77.92206	79.211624	RPE1 DDA	Mono-phosphosite
@VERPP2PFSMAPQASLPPVPPR	68.898224	67.96346	RPE1 DDA	Mono-phosphosite
@2SFDWLTGSSTDPLVDHTSPSSDSLLFAHK	94.66585	95.16658	RPE1 DDA	Mono-phosphosite
@VVIKL2PQACSFTK	43.455353	42.50229	RPE1 DDA	Mono-phosphosite
@PLDISSDPLNQ2HPSG1LCV1R	48.681274	50.895092	RPE1 DDA	Mono-phosphosite
@QTAI2QPASGNTFSHHS1VSMLGK	21.835472	20.711523	RPE1 DDA	Mono-phosphosite
@ENSRPMGDQIQEPESEHG2EPDFLHNPQMQISWLGQPK	75.24211	74.82681	RPE1 DDA	Mono-phosphosite
@VDWCNPGMGNP1IHRPM2DPGVFSQHQAMER	46.998306	43.850296	RPE1 DDA	Mono-phosphosite
@LQPHNLADVLTVNPD2PASDPTVFHK	66.130264	66.71992	RPE1 DDA	Mono-phosphosite
@RDISAQEGASPASLMAMGT3SPQLSLSSSPTASVTPTTR	76.88263	76.73795	RPE1 DDA	Mono-phosphosite
@3PTFLEIWNDSVDGDSFSSLSSPETGK	115.94501	124.2911	RPE1 DDA	Mono-phosphosite
@INILSLDGLAPAVSEN2DLEQEEESAQR	105.50729	107.40289	RPE1 DDA	Mono-phosphosite
@N2PMAQTPPCHLPNIPGVTSPGTLIEDSK	84.77699	84.759094	RPE1 DDA	Mono-phosphosite
@AQPFGFID2DTDAEEERIPATPVVIPMK	98.616135	102.10052	RPE1 DDA	Mono-phosphosite
@FLSSGATSSLAAAGAGA3TRPPPAQSPTGSDTR	35.141876	32.675716	RPE1 DDA	Mono-phosphosite
@AQPFGFID2DTDAEEERIPATPVVIP1K	88.952774	90.29484	RPE1 DDA	Mono-phosphosite
@GVFPEGEGDG2LPEDHFSELPQVDTILFK	108.0132	117.951195	RPE1 DDA	Mono-phosphosite
*AEAEESPGDPG3ASPRPLFAGLSDISISQDIPVEGEITIP1R	114.371	132.49854	RPE1 DDA	Mono-phosphosite
@DQATENT2PLNTPHTSANLVMTPQGQLLTLK	79.28017	80.57131	RPE1 DDA	Mono-phosphosite
@LEESPFVPYDF1NSSTSPA2PPGSIGDGWPR	104.86029	106.649635	RPE1 DDA	Mono-phosphosite
@GAQPWGAPWTGPFCPDPEG2PPFEAAHQTDR	95.7738	95.42131	RPE1 DDA	Mono-phosphosite
@2DDELLDDFFHDQSTATSQAGTLSSIPTALTR	108.8002	116.74782	RPE1 DDA	Mono-phosphosite
@QIASQFPPPPTPPAMESQPLKPVPANVAPQ2PPAVK	67.55463	66.82506	RPE1 DDA	Mono-phosphosite
@TSIEDQDELS2LLQVPLVAGTVNR	115.32211	125.329445	RPE1 DDA	Mono-phosphosite
@LFFVDTG2K	70.26166	63.06112	RPE1 DDA	Mono-phosphosite
@SP2MPCSVIRPILK	56.974457	60.67572	RPE1 DDA	Mono-phosphosite
@MPSLK2PLLPCPATK	55.05568	51.52404	RPE1 DDA	Mono-phosphosite
@LLTCLGQNLH2PDLAR	48.57866	48.22534	RPE1 DDA	Mono-phosphosite
@LNLSCIH2PVVNEL1R	54.643784	57.0042	RPE1 DDA	Mono-phosphosite
@VSSPLSPLSPGIK2PTIPR	58.54367	59.831615	RPE1 DDA	Mono-phosphosite
@RGA2QASGPLPGPHFPLPGR	47.6631	49.135017	RPE1 DDA	Mono-phosphosite
@WDAWNALG2LPK	102.6819	103.76831	RPE1 DDA	Mono-phosphosite
@GVSASAVPFTPSSPLL2CSQEGSRHTSK	50.23065	49.01104	RPE1 DDA	Mono-phosphosite
@3SNSQHGNSAPSLLMPLPGTK	61.534317	60.994415	RPE1 DDA	Mono-phosphosite
@2IEDLQPPSALSAPFTNSLAR	101.02409	97.40886	RPE1 DDA	Mono-phosphosite
@YAGALRA2GE1ASAQYITAALR	65.51395	62.45803	RPE1 DDA	Mono-phosphosite
@LLG2SASSPGYQSSYQVGINQR	43.66783	45.149162	RPE1 DDA	Mono-phosphosite
@APIASIH2FELDLL	137.8149	125.79663	RPE1 DDA	Mono-phosphosite
@3SPAPGGPAGEGPLQSLTCLIGEK	117.74831	119.543846	RPE1 DDA	Mono-phosphosite
@VPPVLPAPL3PHGTSPVGPPTPPPAPTDPQLTK	75.89357	75.10242	RPE1 DDA	Mono-phosphosite
@PS2PSLSPLMGFGSNK	78.6857	82.65575	RPE1 DDA	Mono-phosphosite
@SQDSYPVSPRPF2SPSMSPSHG1NIHNLASGK	32.959503	32.315254	RPE1 DDA	Mono-phosphosite
@K2SVDLNQVSMLSPAALSPASSSQR	68.97856	66.42791	RPE1 DDA	Mono-phosphosite
@SRGFAFVTFE2PADAK	68.27104	65.829506	RPE1 DDA	Mono-phosphosite
@MLQDDDDTVHLPFEGG2LLQIPVK	111.504196	116.14409	RPE1 DDA	Mono-phosphosite
@VSLLFEDDVDSGGSLFG2PPTSVPPATK	116.21469	109.452965	RPE1 DDA	Mono-phosphosite
@2SPAAFINPPIGTVTPALK	89.05296	93.18502	RPE1 DDA	Mono-phosphosite
@RDISAQEGASPASL1AMGTTSPQLSLSS2PTASVTPTTR	59.656876	58.58369	RPE1 DDA	Mono-phosphosite
@NAI2LPQLNQAAYDSLVVGK	105.240204	104.310646	RPE1 DDA	Mono-phosphosite
@2FHGLDFGFR	75.15251	75.852585	RPE1 DDA	Mono-phosphosite
@WSWAGALHH2SPGHK	23.690598	24.074705	RPE1 DDA	Mono-phosphosite
@KLPFPL2PS	95.1604	83.60866	RPE1 DDA	Mono-phosphosite
@21SAAFCSLLAPER	75.41087	73.43577	RPE1 DDA	Mono-phosphosite
@LWTLVSEQ3RVNAAK	48.10846	45.71723	RPE1 DDA	Mono-phosphosite
@MRIE2LSSQLSNLQK	69.27208	67.47101	RPE1 DDA	Mono-phosphosite
@KI2LPGQ1AGTPITPLK	48.7601	48.106194	RPE1 DDA	Mono-phosphosite
@FRQDL1NIAGTTLS2K	33.488007	34.250164	RPE1 DDA	Mono-phosphosite
@VLWLAENPCCGT2PHR	53.90399	51.788826	RPE1 DDA	Mono-phosphosite
@TS2LDTLAAPYLAGHWPR	89.167206	86.92717	RPE1 DDA	Mono-phosphosite
@LLPYPTLASPA2D	102.299805	102.839134	RPE1 DDA	Mono-phosphosite
@LRDIL2PD1ISPPLGDFR	91.87634	90.67462	RPE1 DDA	Mono-phosphosite
@QLHVLVPQ2PPTDLPGLTR	73.59201	75.73103	RPE1 DDA	Mono-phosphosite
@NRESQ1TPSHGG2PVGPPQLPI1SSLR	40.619095	39.708458	RPE1 DDA	Mono-phosphosite
[truncated: 25,484 more rows]
