# Supplementary material for: DeepPhospho accelerates DIA phosphoproteome profiling through in silico library generation
Source: Nat Commun. 2021 Nov 18;12:6685. doi: 10.1038/s41467-021-26979-1 (PMC8602247; doi:10.1038/s41467-021-26979-1)
Supplement: Supplementary file 8 — Source data [file 41467_2021_26979_MOESM8_ESM.zip › Source Data_new/SFig_3b.txt]

Precursor	Fragment	Fragment Mz	Inten-Library	Inten-Synthetic	Inten-Prediction
@2SSESYTQSFQSR.2	b12+2-1,H3PO4	651.26766375685	100.0
@2SSESYTQSFQSR.2	b3+1-1,H3PO4	244.0927971137		28.462395368427938	19.225152153828514
@2SSESYTQSFQSR.2	b3+1-Noloss	342.0696922084		6.523262097025067
@2SSESYTQSFQSR.2	b4+1-1,H3PO4	373.1353901137		8.963126985833204	19.99206607561841
@2SSESYTQSFQSR.2	b5+1-1,H3PO4	460.1674185137		6.191899039683263
@2SSESYTQSFQSR.2	y10+1-Noloss	1232.5542060863		34.49524835227953	16.29856151931366
@2SSESYTQSFQSR.2	y3+1-Noloss	390.20955808630004	6.241680000000001	27.0158151277277	30.79578853201118
@2SSESYTQSFQSR.2	y4+1-Noloss	537.2779719863		28.47233077643919	23.445425202504083
@2SSESYTQSFQSR.2	y5+1-Noloss	624.3100003863001	15.24143	72.87442746564017	80.43868137165512
@2SSESYTQSFQSR.2	y6+1-Noloss	752.3685777863001	11.52884	52.314846495726854	48.14527974012735
@2SSESYTQSFQSR.2	y7+1-Noloss	853.4162561863001	15.140999999999998	100.0	100.0
@2SSESYTQSFQSR.2	y8+1-Noloss	1016.4795846863001	10.82279	60.322293391045015	36.738586419664855
@2SSESYTQSFQSR.2	y9+1-Noloss	1103.5116130863	9.645606	89.10270689192548	58.482734196345824
@NYG2PLISGSTPK.2	b10+1-1,H3PO4	958.4628720137002	53.92142
@NYG2PLISGSTPK.2	b3+1-Noloss	335.13499620000005		8.880466275036367	11.53573492753764
@NYG2PLISGSTPK.2	b4+1-1,H3PO4	404.1564599137		32.067516521869045	26.605882594373902
@NYG2PLISGSTPK.2	b5+2-Noloss	300.0966977042		6.6855059749488195
@NYG2PLISGSTPK.2	b6+1-1,H3PO4	614.2932876137		8.870911099600663	5.276111392482639
@NYG2PLISGSTPK.2	b7+1-1,H3PO4	727.3773515137001		7.088404691239273	6.966902554313054
@NYG2PLISGSTPK.2	b8+1-1,H3PO4	814.4093799137001	100.0
@NYG2PLISGSTPK.2	y10+1-1,H3PO4	968.5411223000001		12.846482244159255	9.175532605452702
@NYG2PLISGSTPK.2	y10+2-1,H3PO4	484.77419944999997			7.602012672525785
@NYG2PLISGSTPK.2	y11+1-1,H3PO4	1025.562586		89.47895090280048	100.0
@NYG2PLISGSTPK.2	y11+1-Noloss	1123.5394810947			23.913935463597948
@NYG2PLISGSTPK.2	y11+2-1,H3PO4	513.2849312999999		41.398915471843026
@NYG2PLISGSTPK.2	y3+1-Noloss	345.2132464863	7.856377		7.796325374361973
@NYG2PLISGSTPK.2	y5+1-Noloss	489.2667385863		23.102949231801684	15.604315438334979
@NYG2PLISGSTPK.2	y6+1-Noloss	576.2987669863	30.897920000000003	100.0	88.13665778089387
@NYG2PLISGSTPK.2	y7+1-Noloss	689.3828308863001	27.02161	51.58237757847347	40.081952336973735
@NYG2PLISGSTPK.2	y8+1-Noloss	802.4668947863001		17.661218633038438
@NYG2PLISGSTPK.2	y9+1-Noloss	899.5196585863001		76.72420600996576	58.39665893863303
@RV2PLNLSSVTP.2	b10+1-1,H3PO4	1035.5945549137	11.391923521677466		20.905858125363324
@RV2PLNLSSVTP.2	b10+1-Noloss	1133.5714500084	52.088304150672194		53.55713727238966
@RV2PLNLSSVTP.2	b11+1-1,H3PO4	1136.6422333137	7.301354370629848	17.229854125270382	33.75779813058153
@RV2PLNLSSVTP.2	b11+1-Noloss	1234.6191284084	14.412721557587824		86.64428671302112
@RV2PLNLSSVTP.2	b11+2-1,H3PO4	568.8247549568499	31.091273446080198
@RV2PLNLSSVTP.2	b11+2-Noloss	617.8132025041999	100.0
@RV2PLNLSSVTP.2	b3+1-1,H3PO4	325.1982652137	14.391103810961042	77.57516086862259	29.550095542385396
@RV2PLNLSSVTP.2	b3+1-Noloss	423.1751603084	6.848573455663584	12.681329150832624	9.192283793432132
@RV2PLNLSSVTP.2	b5+1-Noloss	633.3119880084	13.57945922435214	22.352159356711546	13.756932302756656
@RV2PLNLSSVTP.2	b6+1-1,H3PO4	649.3780203137001			14.058667948760469
@RV2PLNLSSVTP.2	b6+1-Noloss	747.3549154084001	64.85484791908765	100.0	84.1146842500181
@RV2PLNLSSVTP.2	b7+1-1,H3PO4	762.4620842137001			18.240667098665284
@RV2PLNLSSVTP.2	b7+1-Noloss	860.4389793084001	32.0240137243513		100.0
@RV2PLNLSSVTP.2	b7+2-Noloss	430.7231279542	55.80059126547073
@RV2PLNLSSVTP.2	b8+1-1,H3PO4	849.4941126137			6.420684200555777
@RV2PLNLSSVTP.2	b8+1-Noloss	947.4710077084001	17.4420071850802		21.405553584655042
@RV2PLNLSSVTP.2	b9+1-1,H3PO4	936.5261410137			8.21440911868394
@RV2PLNLSSVTP.2	b9+1-Noloss	1034.5030361084	32.27043269339876	14.912912171062754	17.715472008311888
@RV2PLNLSSVTP.2	y3+1-Noloss	316.1866973863			20.720001342855287
@RV2PLNLSSVTP.2	y4+1-Noloss	403.2187257863			7.665219962765201
@2VGGSGGGSFGDNLVTR.2	b10+1-1,H3PO4	775.3369434137			5.771266764388234
@2VGGSGGGSFGDNLVTR.2	b11+1-Noloss	930.3353022084001	34.93776
@2VGGSGGGSFGDNLVTR.2	b14+1-1,H3PO4	1174.5123413137003	7.288603999999999
@2VGGSGGGSFGDNLVTR.2	b3+1-1,H3PO4	226.11861791369995	90.58105	100.0	45.668860676613555
@2VGGSGGGSFGDNLVTR.2	b3+1-Noloss	324.09551300839996	100.0	9.529187232462382	7.954496366933062
@2VGGSGGGSFGDNLVTR.2	b4+1-1,H3PO4	283.1400816137	5.881423000000001	33.97633415240255	31.286909131036182
@2VGGSGGGSFGDNLVTR.2	b5+1-1,H3PO4	370.1721100137	9.750005	26.410973075108632	27.32787040807953
@2VGGSGGGSFGDNLVTR.2	b6+1-1,H3PO4	427.19357371369995		40.34226422016342	14.777245191037618
@2VGGSGGGSFGDNLVTR.2	b7+1-1,H3PO4	484.2150374137	13.0186	28.11875724846431	14.614088766716476
@2VGGSGGGSFGDNLVTR.2	b8+1-1,H3PO4	541.2365011137	17.8049	16.914311656251414	10.286958294542524
@2VGGSGGGSFGDNLVTR.2	b9+1-1,H3PO4	628.2685295137001	10.99509		11.151923836269575
@2VGGSGGGSFGDNLVTR.2	y10+1-Noloss	1065.5323484863	27.402520000000003	59.53347852217576	47.983134509174185
@2VGGSGGGSFGDNLVTR.2	y11+1-Noloss	1122.5538121862999	27.36856	70.14558321522863	53.42982897830206
@2VGGSGGGSFGDNLVTR.2	y12+1-Noloss	1179.5752758862998	24.40719	79.62373852487009	77.4121783183726
@2VGGSGGGSFGDNLVTR.2	y13+1-Noloss	1266.6073042862997	6.635833	28.54583316141662	21.15216580333545
@2VGGSGGGSFGDNLVTR.2	y14+1-Noloss	1323.6287679862996		42.07920629657597	18.339760402353217
@2VGGSGGGSFGDNLVTR.2	y14+2-Noloss	662.3180222931499			8.15917524776108
@2VGGSGGGSFGDNLVTR.2	y15+1-Noloss	1380.6502316862995		18.738329754980157	9.913232701534124
@2VGGSGGGSFGDNLVTR.2	y15+2-Noloss	690.8287541431498			25.761670555945052
@2VGGSGGGSFGDNLVTR.2	y3+1-Noloss	375.2350445863	27.50635	35.52931374659294	39.227647545903565
@2VGGSGGGSFGDNLVTR.2	y4+1-Noloss	488.31910848629997			6.492217344689997
@2VGGSGGGSFGDNLVTR.2	y5+1-Noloss	602.3620358863	20.29783	51.20398203847322	27.414957303404286
@2VGGSGGGSFGDNLVTR.2	y6+1-Noloss	717.3889787863			11.900563901903258
@2VGGSGGGSFGDNLVTR.2	y7+1-Noloss	774.4104424863	43.58607	80.71089507877431	100.0
@2VGGSGGGSFGDNLVTR.2	y8+1-Noloss	921.4788563863	36.65974	57.85166081487031	74.73659882848065
@2VGGSGGGSFGDNLVTR.2	y9+1-Noloss	1008.5108847863	17.89515	45.74283678981206	40.43996281409522
