# Supplementary material for: DeepPhospho accelerates DIA phosphoproteome profiling through in silico library generation
Source: Nat Commun. 2021 Nov 18;12:6685. doi: 10.1038/s41467-021-26979-1 (PMC8602247; doi:10.1038/s41467-021-26979-1)
Supplement: Supplementary file 8 — Source data [file 41467_2021_26979_MOESM8_ESM.zip › Source Data_new/SFig_5f.txt]

Library	Non-phosphorylated peptides-Total	Non-phosphorylated peptides-Shared	Non-phosphorylated peptides-Gain	Non-phosphorylated peptides-Gap	Non-phosphorylated peptides-Loss
Lib 1	13294	13294	0	0	0
Lib 2	12978	12665	313	175	454
Lib 3	16892	12484	4408	94	716
Lib 4	14312	10247	4065	2916	131
Lib 5	13368	9741	3627	2916	637
Lib 6	16918	12662	4256	135	497
Lib 7	14016	10159	3857	2986	149
