# Supplementary material for: DeepPhospho accelerates DIA phosphoproteome profiling through in silico library generation
Source: Nat Commun. 2021 Nov 18;12:6685. doi: 10.1038/s41467-021-26979-1 (PMC8602247; doi:10.1038/s41467-021-26979-1)
Supplement: Supplementary file 8 — Source data [file 41467_2021_26979_MOESM8_ESM.zip › Source Data_new/SFig_7c.txt]

Library	Phosphopeptides-Total-Total	Phosphopeptides-Total-Shared	Phosphopeptides-Total-Gain	Phosphopeptides-Total-Gap	Phosphopeptides-Total-Loss	Phosphosites-Total-Total	Phosphosites-Total-Shared	Phosphosites-Total-Gain	Phosphosites-Total-Gap	Phosphosites-Total-Loss	Non-phosphorylated peptides-Total-Total	Non-phosphorylated peptides-Total-Shared	Non-phosphorylated peptides-Total-Gain	Non-phosphorylated peptides-Total-Gap	Non-phosphorylated peptides-Total-Loss
Lib 1	17186	17186	0	0	0	14825	14825	0	0	0	12855	12855	0	0	0
Lib 2	18046	15243	2803	27	1916	15131	12861	2270	10	1954	14138	12167	1971	63	625
Lib 3	18586	13842	4744	19	3325	15640	11669	3971	7	3149	15729	11202	4527	34	1619
Lib 4	18971	12988	5983	1978	2220	15909	11074	4835	1002	2749	12946	9454	3492	3295	106
Lib 6	20301	15202	5099	26	1958	16869	12805	4064	9	2011	17417	12228	5189	61	566
Lib 7	19518	13253	6265	1982	1951	16341	11219	5122	1003	2603	12596	9372	3224	3328	155
Lib 1	16523	16523	0	0	0	14362	14362	0	0	0	12764	12764	0	0	0
Lib 2	17520	14801	2719	1575	147	14763	12530	2233	1396	436	14060	12092	1968	651	21
Lib 3	17666	12934	4732	2601	988	15032	11038	3994	2046	1278	15216	10778	4438	1574	412
Lib 4	17768	12258	5510	3206	1059	15146	10503	4643	2397	1462	13303	9542	3761	3219	3
Lib 6	20500	14917	5583	1266	340	17070	12527	4543	1108	727	17667	12230	5437	516	18
Lib 7	20383	13347	7036	2887	289	16989	11231	5758	2156	975	13197	9503	3694	3252	9
