# Supplementary material for: DeepPhospho accelerates DIA phosphoproteome profiling through in silico library generation
Source: Nat Commun. 2021 Nov 18;12:6685. doi: 10.1038/s41467-021-26979-1 (PMC8602247; doi:10.1038/s41467-021-26979-1)
Supplement: Supplementary file 8 — Source data [file 41467_2021_26979_MOESM8_ESM.zip › Source Data_new/SFig_7f.txt]

Library	Overlap	Phosphosite	Control-1	Control-2	Control-3	EGF-1	EGF-2	EGF-3	Cob-H-1	Cob-H-2	Cob-H-3	PD-H-1	PD-H-2	PD-H-3
Lib 1	True	Q05519-449	-0.13413593974392948	-0.1997248239613866	-0.30364741029586045	-1.8447748888751003	1.0164517403842739	0.7855429484309369	-2.4728515415819796	-0.34149943402303373	0.3200094941386038	0.5202431728203508	0.7532423564890698	0.25280521327509864
Lib 1	True	Q9H8W4-226	-0.39711245989421995	-0.34274792836795936	-0.3918783076475175	0.5795390725698073	0.6025007332075695	0.7169172717834184	-0.3106662363389443	0.09435216816331655	-0.1391069769790222	0.5134815014261879	0.4716788649152384	0.5340271543501832
Lib 1	True	H0YFN7-909	-1.9270478696508624	-1.466741388808416	-0.8866650153807201	-0.17595262548342047	0.14277854817661212	0.15809664478148494	-0.4543990680713742	-0.2782620178227112	-0.28636640360137716	-0.19936152678264057	-0.41550602456129104	-0.5135038879157171
Lib 1	True	A2A2D0-25	1.281334922739733	1.077974226235889	1.2308827527571145	2.3449439068113804	2.3270386059160066	2.184817186810342	0.49932632598828464	0.6739879188597675	0.6537607510303532	0.6786063930430709	0.6575893319286845	0.4006230754377688
Lib 1	True	P05412-63	-1.383946916654252	-1.7440071213216182	-1.5459230237444272	-0.7665965114819854	-0.4626287593671622	-0.5931743536118994	-1.5361435037800024	-2.0114089016622145	-1.9439309114899148	-1.315819935811746	-0.7868415696064863	-2.0028691096647986
Lib 1	True	P62753-235	1.3743164792532452	1.5798202373991705	1.2974568228312688	2.261425550777713	2.236408297980296	2.522349704502505	1.786335774480239	1.5062015691217743	1.5901118555631963	1.9217199290449103	2.1429069159511367	1.7984273248097604
Lib 1	True	Q9Y4H2-346	-0.011427344952046024	-0.05435670191334419	0.0116785290061589	0.7923795264303789	0.7121596351332248	1.0300698304966047	0.31358259038513053	0.09662051766209258	-0.009786246003785637	0.3475086872946625	0.4454593045975106	0.37190584818571004
Lib 1	True	Q9Y4H2-350	-0.011427344952046024	-0.05435670191334419	0.0116785290061589	0.7923795264303789	0.7121596351332248	1.0300698304966047	0.31358259038513053	0.09662051766209258	-0.009786246003785637	0.3475086872946625	0.4454593045975106	0.37190584818571004
Lib 1	True	P51149-72	-1.1928264752342161	-1.3658459442418416	-1.1689131197995117	-0.44092488711264305	-0.35875425462763244	-0.3509054189667539	-0.5939190287191458	-0.4964094796799261	-0.42312807195248103	-0.43158254673037105	-0.31975215486093583	-0.4922103956394056
Lib 1	True	P85037-428	-0.7653206150498575	-1.2988291794112254	0.3510315811027788	1.5431909250613662	1.022097820212323	1.1806434187331245	0.8916305921709476	0.7056371416344718	0.7752618103372084	0.8543430643706145	0.9044708411131607	0.838582134130363
Lib 1	True	A2A2D0-16	1.0288681956928143	0.6462915927512417	0.7487850702175757	1.8729077732827586	1.408633948683089	1.8375943685568523	0.27816406582554754	0.167679378903323	0.41334060348032436	0.44040530087970453	0.6268663098654873	0.676090042824044
Lib 1	True	O95239-801	-1.5793058837887346	-1.7368528752886598	-1.6262008424256804	-0.8343783178846699	-0.7940006318717082	-0.8786429209499337	-1.098236537732601	-1.1745219716208222	-1.2368207221028613	-1.2428134532789916	-1.295900540072305	-2.320851614404892
Lib 1	True	P04792-15	0.1027181403654509	-0.17628549288731427	0.21367026871861533	0.8580333292135446	0.730473416907963	1.082131191461486	-0.512402217878748	-0.5481303510066828	-0.5305415485059121	-0.13398163631881876	-0.22334344721932115	-0.33969680190682405
Lib 1	True	P62753-240	1.1093060127507461	1.310638395761659	1.0595187814641145	1.8033273714576656	1.9520281223849738	2.2183537197656937	1.4895581868913634	1.2248022593566572	1.3093912759211166	1.6454448507127137	1.868111291058873	1.7302473186248593
Lib 1	True	Q5VZL5-1181	-1.2491355391086494	-1.074581363504022	-1.2859494347923408	-0.3957500286111823	-0.3883178199956359	-0.4722053494952518	-1.421830699787691	-1.3685604848710171	-1.4938840081805913	-1.7821589548412444	-1.7640934724463215	-1.4722538872780986
Lib 1	True	Q09666-135	1.8309564801440152	2.031603554797231	1.8311715745160668	2.7982135250258082	2.837444290128032	2.744626707551753	0.7973947387381882	0.8591492968198364	0.7724677695232599	0.5883510946830917	0.5117505621400757	0.4486438912955574
Lib 1	True	Q09666-4100	-0.6551409407894541	-0.8620126963777786	-0.8245941790990553	0.0807615522038545	0.05767496029780415	-0.0922945621195624	-1.956391747067646	-1.5055728059209206	-1.3516334137529433	-0.7904203703927506	-2.314791801374219	-0.778437160160271
Lib 1	True	P62753-236	1.4015093639447551	1.6068803189626273	1.328147526206728	2.1956734627305976	2.2646148659857115	2.3785151998821537	1.812734035973869	1.5328032697551368	1.6226325218185849	1.9044190402574623	2.1376575059682335	2.0075817927006656
Lib 1	True	Q13542-65	1.624010074473986	1.5462928689428583	1.5488640143042647	2.375047715929064	2.2217049519340084	2.552521352210533	1.9245185343421425	1.952332673873303	2.3385966709356762	2.4951226825794874	2.4793537917702113	2.685537368270419
Lib 1	True	Q13542-70	1.624010074473986	1.5462928689428583	1.5488640143042647	2.375047715929064	2.2217049519340084	2.552521352210533	1.9245185343421425	1.952332673873303	2.3385966709356762	2.4951226825794874	2.4793537917702113	2.685537368270419
Lib 1	True	Q9NRY4-589	-0.2663912976227655	-0.1961691362233305	-0.22952334632427218	0.4990488055039235	0.5288083239375618	0.5806054251709714	-1.901570693670814	-1.413747791753567	-1.7029708635942418	-1.4170682386732314	-1.1955188291727379	-2.0013342936848955
Lib 1	True	Q09666-4766	-0.42716646372696904	-0.42035311546643317	-0.44670876156870626	0.10125783695840257	0.1456792263230061	0.5218182162414343	-1.1475394104724665	-1.0819814012948745	-1.127402717732428	-0.3384830205398288	-0.4392852225014245	-0.49447640945622967
Lib 1	True	Q9H788-315	-0.4305238400916509	-0.5824195618801739	-0.33793235825391466	0.11366925734749564	0.43526818225734276	0.3166194023747192	-0.07794504118992929	-0.023347233479425113	-0.07988063114891036	-0.24928215851517257	-0.33533259052179853	-0.4734164698829545
Lib 1	True	Q63ZY3-540	0.6213441762772365	0.7183350712676486	0.5906475092139397	1.2884303656090734	1.5310927290829157	1.4328447550205272	0.8582514855030707	1.1039703963182101	1.0978679144542094	1.216561442734283	1.0466732367490104	1.1441575535506843
Lib 1	True	Q92538-1784	-0.8301859861945685	-0.7799367852669494	-0.7082977297593024	-0.2030184191338266	-0.08763113766114618	0.056342088278854646	-0.4339232947147782	-2.7913983164849725	-0.9342885138439403	-0.9190850321213696	-1.299734657700647	-1.0738894708469888
Lib 1	True	Q01082-2187	0.35682889285653724	0.4183600318475338	0.493370691585022	0.9102658642926468	1.272339055721153	1.2639880696640342	1.2809058314406043	1.4595192330638067	1.570190509369435	1.284514506052715	1.1821152476704513	1.3104056578836647
Lib 1	True	Q53EL6-76	0.6080458924309838	0.7898141250194913	0.6602312298108791	1.3540880969696447	1.4538584947868856	1.463172622477084	1.150362908693566	1.189175908834124	1.5626283985228526	1.3120290917611095	1.1412642994699067	1.3289977450505055
Lib 1	True	Q9Y450-67	0.5030311430041597	0.7168601564937496	0.5199450948043741	1.1352601596176648	1.4062196036515044	1.350273936459772	1.1506076118599364	1.3342745343316837	1.2634538869013134	1.2631997138760982	1.104048790409794	0.9137603464348423
Lib 1	True	O43524-43	-1.0677819005702471	-1.8362302238879755	-0.9708036348898023	-0.21402841975701387	-0.389212282803353	-0.38847348028469825	-0.3192545490657203	-0.6386009685004606	-0.6592116418663362	-0.6266273181940352	-0.6322378575379978	-0.5411110496802589
Lib 1	True	O43524-32	-1.1731907022798196	-1.681370582993569	-0.9708036348898023	-0.21402841975701387	-0.389212282803353	-0.38847348028469825	-0.3192545490657203	-0.6386009685004606	-2.003415876149492	-0.6266273181940352	-0.6322378575379978	-0.5411110496802589
Lib 1	True	K7EN08-218	-0.009636602606059131	-0.04526716459917536	0.21898345338460473	0.6731222961386025	0.6564387357750646	0.8861472260579388	-0.8920017347662216	-1.2615508155388888	-0.7595743427821395	-0.86740547113023	-1.1937799589895783	-1.4861189341872492
Lib 1	True	O60825-466	-0.585140421165609	-0.49283363937991426	-0.4157661777576647	0.07896771240290375	0.2644276530597083	0.1857671410832631	-0.06866866232960792	0.1180806126349454	0.13716446339125374	0.09345886977611809	0.0699769854442644	-0.08033193226545772
Lib 1	True	Q9H7D0-1794	0.30942085494910176	0.21116254676648444	0.40694795493310565	1.0206195772863118	0.9183911486219453	1.0919428604876873	-1.5506407431086997	-0.9229079847529904	-1.2834460234243281	-0.6590145074826244	-0.5218439098230071	-1.9953354653135746
Lib 1	True	A0A0D9SG79-172	-1.077153047898418	-1.242394627287488	-1.3767338997777738	-0.7760203297847894	-0.544171100380689	-0.4872739902045344	-1.618676241815495	-1.5391580271444192	-0.202787706115924	-1.5554744039533934	-1.8285674954202558	-1.0873138839562426
Lib 1	True	P08670-39	1.866643982357651	1.9343817011704298	1.8220672342578152	2.6378301554569985	2.671177350191977	2.592712904168967	2.358288133928199	2.393245611910761	2.458485636011546	2.572594991984778	2.3477710955149145	2.272695285947549
Lib 1	True	Q01082-2328	1.0390093550905337	1.1061997382300375	1.0130037988317182	1.71762780906741	1.8202544531869633	1.7710260267510511	1.8142862635453014	2.0022148597823195	1.982003945089907	1.915944976846824	1.7822356368611278	1.8425338048940603
Lib 1	True	B1AXG1-346	1.0327794410753772	1.0366597030909588	0.48271587743060657	1.6808232736154678	1.4449447121448584	1.641619868485406	-1.9650782512621605	-1.0892970314875945	-2.092343295205776	-0.925310308316438	-1.1713661548476113	-1.6850820822568513
Lib 1	True	I1E4Y6-258	-0.24714847983868232	-0.38751330028933606	-0.21387139419870171	0.3596599677219087	0.14860470141658544	0.5195930283106558	-1.5280665102243784	-1.533567077307261	-1.4774329922839948	-1.9195620952996368	-2.0511150954535453	-1.7315108770545256
Lib 1	True	I1E4Y6-264	-0.24714847983868232	-0.38751330028933606	-0.21387139419870171	0.3596599677219087	0.14860470141658544	0.5195930283106558	-1.500692521367548	-0.7553220189627599	-0.330187596989971	-2.0058870420527444	-1.5122747118211894	-1.276487921557161
Lib 1	True	O14974-507	0.9822803482363309	1.0050124498915887	0.8348137913929086	1.6428737575530805	1.7613204778178293	1.5675311449653424	-0.19494768626745848	-0.19819921266725388	-0.09202188169373834	-0.30409518699242527	-0.42373576361866727	-0.5801595554839284
Lib 1	True	Q9UPQ0-875	-0.8346512647139466	-1.0376328079385089	-0.8808084282729818	-0.56567000667608	-0.31128917838911724	-0.12399743712342981	-1.9663945207532192	-1.6206688957265523	-0.7740351691819267	-0.6119822772122746	-0.8394797256527589	-0.976565141992112
Lib 1	True	Q9H7D0-1789	0.5491572995994736	0.4504787986900469	0.6390683044345781	1.2740611441002494	1.005996928834377	1.33104762602163	-0.8361086520210085	-1.487297395807492	-1.9689401155757258	-0.40837315683119346	-0.14290564462983357	-0.4008518306647537
Lib 1	True	Q86UU1-430	-0.7279162892617598	-1.165275119776556	-1.2637589601335182	-0.40823658332760226	-0.2996969930836784	-0.4152565524110852	0.12819555596003454	0.16953526433144206	0.05777637869608741	-0.09901796849566855	-0.1952501843061267	-0.20472688035287642
Lib 1	True	O15014-467	-0.44794365172193595	-0.33767216268649386	-0.2641003124127123	0.07544536411933504	0.3148607620470248	0.3775940591486197	0.04551552751548252	0.27657229956804946	0.3506566592708987	0.07338530963606642	-0.0027573955343350443	0.09188502422837178
Lib 1	True	Q9Y6X9-743	-0.12345777791328098	-0.12035106656918507	-0.03978465507110362	0.6122385550974708	0.3950747956183845	0.5849752038332686	-2.1422761489962636	-1.3644149076813445	-1.3992600266477835	-2.319211812870896	-2.2548308030341495	-1.283581189250003
Lib 1	True	Q9Y6X9-739	-0.12345777791328098	-0.12035106656918507	-0.03978465507110362	0.6122385550974708	0.3950747956183845	0.5849752038332686	-1.2179957324630954	-1.7628202965509698	-1.3859733374379664	-1.3463676097472046	-1.1104743899335041	-1.1124883683879148
Lib 1	True	Q9Y534-19	-1.4390498551410469	-1.4161921095645595	-1.2663459521929468	-0.762090013042581	-0.8914519010001087	-0.7445432781522248	-1.7537588008286784	-0.8367691788171533	-1.6790570377399283	-1.9175963450957416	-1.7143510327929143	-0.865117624842848
Lib 1	True	P04792-82	2.2501428634664364	2.1451620883026994	1.9031918057260164	2.758922781484653	2.927652807187914	2.779840576787484	2.2244703489508204	2.1414483446769905	1.8345040405462003	2.0783434997161083	2.0182404176504716	1.828150515216502
Lib 1	True	O14617-658	-0.9196669247345957	-1.0140600797175454	-0.9442859322055247	-0.5068825988517843	-0.37869492841306285	-0.2772477585665127	-1.7269020205260006	-1.058106424252198	-1.1925731861429996	-0.9792410259934448	-1.3065797044760368	-1.7643353294677442
Lib 1	True	Q9Y613-498	-0.9825976265592149	-0.9738750734400289	-0.828227915711821	-0.40139055616412067	-0.3621412230510887	-0.27538533352256317	-2.622660824185701	-1.6062615223851546	-1.3760611380888055	-1.9554251888193264	-1.5632846658196948	-1.3381871176954407
Lib 1	True	Q86XL3-268	-0.8965832103637653	-0.952732719221258	-0.9642494893831028	-0.38607904921907327	-0.23989843329934107	-0.40754368976599364	-1.1299689019678314	-1.1270878403882896	-1.1874749788207797	-1.3054464499088376	-1.2995571604479395	-2.3206743044115146
Lib 1	True	P50548-3	0.7874262879434886	0.6726455464507214	0.7164634215496944	1.2384309162717062	0.996983978332459	1.591791140063974	-0.9604026359437554	-0.6590391299634312	-0.3266764847367192	-2.0030184289601958	-1.2668102128090106	-1.6784357640127991
Lib 1	True	F8WD26-753	0.6663978118673187	0.7506018318318539	0.7465814740484282	1.1185304024123586	1.256389892906341	1.5323645402483208	-0.29968694149320607	-0.2196448518539999	0.2675549550449102	0.20565274138553144	0.31427093439059883	0.31684114682250597
Lib 1	True	F8VWH9-115	-1.3434661491745494	-0.9357856519643509	-0.7896112721650971	-0.5275775566078073	-0.37202380025777215	-0.13874624602507932	-0.21856627201339418	-0.16805213464336163	-0.025819557894793888	-0.5029651637244451	-0.604341320545668	-2.1585873944028973
Lib 1	True	Q13459-1346	-0.8755159934757591	-0.8558797622254255	-0.8889172233669703	-0.4852696849586137	-0.26632611621433516	-0.2055015357737989	-0.7885082517419469	-1.085815083171002	-1.0850069204594484	-0.5132361442659411	-0.7011827571248329	-1.4809363079525326
Lib 1	True	Q01970-537	-0.22464950241290058	-0.34103237465508485	-0.24371149399611378	0.48568961929780124	0.34356024171874544	0.2143149756789357	0.4307835893268385	0.3746555670896274	0.2839177245934331	0.1736809587937026	0.21858451130088946	0.07727537689274204
Lib 1	True	O60271-226	-0.6000374259826087	-0.672043736634364	-0.8479872157602766	-0.3418406870367617	-0.020503483101088626	-0.07045375868378392	-0.8200257291602578	-2.179890362751907	-1.1115761723724698	-0.40045895041905266	-2.1841225476691952	-0.8904756994125533
Lib 1	True	C9J0A7-157	-0.8314734294839837	-0.7952045011389295	-0.5731016520630716	-0.1430475448492027	-0.15817249806393016	-0.1516409968154449	-0.7031388224823412	-1.4801166327067523	-2.2006736465196552	-0.294848900978033	-0.4251701692622143	-1.2308351983619117
Lib 1	True	Q9UQ35-2272	0.28257856968385614	0.18807706858021592	0.2661549215337519	0.6960306636007275	0.8270328700061349	0.924568155390614	-0.07000317029658158	0.08335251356379098	0.14337782604377483	0.09400478426993607	0.011300662716041463	-0.10457822557590579
Lib 1	True	A0A2R8Y4T1-1109	0.26338618462881097	0.0821615476120184	0.11871952036611824	0.41430149335297467	0.7961902272064477	0.8674656782003728	-0.37206911995955677	-0.13373921836331787	0.056822220776389966	0.022034363010785655	-0.268128539147497	-0.24273942473144627
Lib 1	True	Q96RT1-1158	-0.02192154374380778	-0.09076278851771469	0.09383815552636066	0.461980849526644	0.5654695176061127	0.6475619807946611	0.1482307335672137	0.18917299369647497	0.474068369328989	0.6976757351470402	0.4299171271900572	0.483936165713289
Lib 1	True	Q9BY89-1760	-0.7279061592475294	-0.7075941966655479	-0.548138932706631	-0.21204278571990376	-0.15451489084475514	-0.027843189662877008	-0.8792299025953081	-0.9898729481660018	-0.8880015169689606	-1.047514960102145	-0.94253772025486	-1.0004411910848867
Lib 1	True	Q9BZF1-328	-1.390815457218437	-1.1232454499720763	-1.2005380054896986	-0.6403483888823259	-0.7336004996328255	-0.7530542550151489	-1.1600125778774488	-1.7676350822664222	-1.6807996403908099	-1.230526142942405	-1.231913258402103	-1.475920451484101
Lib 1	True	Q8WUM9-335	-0.38765526612101947	-0.41989474638280383	-0.6461102533498396	-0.09155373173130754	0.13725310721275033	0.12330747861243783	-0.5100492958446037	-0.34334693262257726	-0.28660574188298243	-0.18412093351849804	-0.2111070748192056	-0.35776391261868457
Lib 1	True	Q09666-3412	0.30455129876756165	0.005367364573423047	0.24035768876578756	0.818154414875164	0.7085090340318636	0.7923853266362005	-0.0005720408012086399	-0.06894206430624313	0.09325967904166041	0.2980994591265171	0.3269621034585607	-0.0483124474352914
Lib 1	True	Q8NCE2-530	-1.4554299535145745	-1.5166434646891318	-1.4840847208628245	-1.0732509185547818	-0.8580803265517154	-0.9615080650592922	-1.167537137337199	-1.067291119738338	-1.1347937509575412	-1.1845306148258672	-1.2662153455658156	-0.4826187279894232
Lib 1	True	Q7Z5H3-395	0.01714191050394168	-0.029589106941615203	0.144396294743052	0.5745260430015614	0.6972156551553351	0.5712982611504585	0.4540971283720233	0.4130610815911341	0.4509307035989226	0.5639504591781952	0.5727083434980008	0.5105423239849294
Lib 1	True	E9PFD7-1019	-0.5518033612772256	-0.5475283373353977	-0.5414149442102215	-0.05604675686663205	0.14461067229974373	-0.11216426117671592	-0.07304517283435377	-0.026663143891453623	-0.17629811731237274	-0.2486964452593326	-0.09684954258250468	-0.2541350126789369
Lib 1	True	O15085-556	-1.200199780272296	-1.2614986837135072	-0.9912207122702487	-0.6165032326208605	-0.5903013455177484	-0.6624841202564398	-1.7592009585940687	-1.5735228792182039	-1.4415511224636217	-2.1865267680209644	-1.376675522373777	-1.8203628620950996
Lib 1	True	Q13099-133	-1.8429421435478575	-1.840392310627083	-1.9507605275553437	-1.3807258491578434	-1.4891338948323274	-1.3319930964009912	-2.0613697312297554	-1.9282310188247116	-1.9956560666864804	-1.9515246843067535	-1.598116982471771	-1.9108482290537367
Lib 1	True	Q8NFC6-2973	-0.5023486320479045	-0.45033342681744126	-0.35949255860914964	-0.004448810701176071	0.10053274779291195	0.15357863417706072	-0.2560003539017813	-0.1760313839706208	-0.23425010789000508	-0.28372090040473574	-0.38693496920802734	-0.5135159383075869
Lib 1	True	Q8WUF5-187	-0.5237603872623036	-0.48750341795540186	-0.29067351633448874	-0.04377588308407957	0.034708566282236786	0.22164941506148547	-1.894334627254683	-1.8748451723514483	-0.439599354011245	-0.8440212340044362	-1.496191250840921	-1.038676826640448
Lib 1	True	A0A2R8Y5F1-1395	-0.29267905559040086	-0.24164749089427645	-0.3181523329394658	-0.1417783072824157	0.29101971522683606	0.38506972802696754	0.023136042314489763	0.2715586394717692	0.34226685263786133	0.2872316797568428	0.19768541550105465	0.2506401604261985
Lib 1	True	Q96B36-246	1.1100818068712064	0.9800670576157903	0.9265492401522575	1.4784199099844828	1.683794566089296	1.5863246648167109	1.5677351441649516	1.6213195070528732	1.6384983140091751	1.6824064081446586	1.5205328192685585	1.4202588105146683
Lib 1	True	Q8IVF2-4477	-0.7548461101689156	-0.8388724244227531	-0.9072857869864945	-0.38041547119156177	-0.25536141207969604	-0.3277401742150507	-0.7432494791752758	-0.7160149188359171	-0.6464736684277178	-0.6566283729164694	-0.7105679642297517	-0.8469549714472966
Lib 1	True	E9PGT3-358	0.3428718627528527	0.30817145295264453	-0.2657190809947144	0.8503897593971754	0.5983232927752119	0.7343335546917976	-1.5659543198899835	-1.1400081349284172	-1.5763872117727042	-1.0016201785900922	-0.47896392508652297	-2.182379115041216
Lib 1	True	E9PGT3-352	0.3428718627528527	0.30817145295264453	-0.2657190809947144	0.8503897593971754	0.5983232927752119	0.7343335546917976	-1.052222007224338	-1.4876939373760443	-1.3235916967528107	-2.0667964128192295	-1.9966806877115677	-1.0049393080604032
Lib 1	True	Q9BZL4-407	-0.16603761389669425	-0.24450291928406753	-0.07308888331933822	0.3251531220289759	0.37754303731680267	0.4073654722030266	-0.8555074859501953	-1.02258999690279	-0.9436270980096042	-1.0339791372081797	-0.8639087696414354	-1.4794588869280603
Lib 1	True	A0A1B0GTU4-137	-0.1776810326004246	-0.27978782105544797	0.05355287956945851	0.2629341269058145	0.4687977408280231	0.4648431853954821	0.11867961565045308	0.32300723924972224	0.5623387803781847	0.4086115767100326	0.3023546548007883	0.3015006255107602
Lib 1	True	Q52LW3-913	0.04088531059842447	-0.05906138579911327	-0.010098390637753097	0.4657634611666749	0.6063221768947481	0.5102315661710377	-0.5592037221156057	-0.5401898100282571	-0.5614900465632173	-0.36989092728542705	-0.3977845830033932	-0.5071399969292528
Lib 1	True	P19634-703	-0.5144151024489225	-0.45374954336724777	-0.5161867462013259	0.07997851401235664	0.08688015150243161	-0.09871975316548401	-1.1638103510954594	-1.0829971103323344	-1.1131353943753068	-0.7769298714645846	-0.7640919094222035	-1.8080605616617396
Lib 1	True	B5MBX5-46	-0.3323799920106386	-0.47456358836917467	-0.41298761567133363	-0.046891072773170325	0.19458784353223638	0.1349001565554666	-1.074719721649524	-0.9613479339553296	-0.9446815536932998	-0.7640445131239844	-0.8381620679486321	-1.02528512496712
Lib 1	True	Q14315-2233	2.4800877206200584	2.448304307545962	2.431986718655091	3.058796650283808	3.148733722161232	3.0219699591711566	3.093792183872739	2.961047365932121	3.1788320942780577	3.235313261039713	3.1048609114642742	3.232504562139696
Lib 1	True	P49840-21	0.40222340970684256	0.3798750611592638	0.46648733026444317	0.7740340454424264	1.0104016954411523	1.0080182883536102	0.8670057242187741	1.0645207880509198	1.1521862889999255	0.988835396087022	0.6989139577068574	0.8419136591668298
Lib 1	True	A0A0R4J2E8-188	1.4030645260950454	1.1438012865609877	1.2341364219494086	1.7508455981889401	1.8108446885627625	1.900895351688695	1.0124468583581336	1.3952473142653592	1.6746465771666978	1.2829704196433014	1.1749035955101725	1.0708365017360615
Lib 1	True	Q8WUF5-183	0.1430442096371116	0.030925805940282797	0.17567825918377025	0.5908009623116364	0.34731337022202974	0.7828340487787353	-2.105271497061676	-1.769566318376495	-1.7031515652225313	-2.156424837274896	-0.8908225076200981	-0.8271265784358158
Lib 1	True	Q9UJU6-283	-0.8516192174166534	-0.864796385135169	-0.9833278508048262	-0.45616062506302923	-0.4452298319403659	-0.3991679272933733	-1.0497081359721432	-0.9233302330820566	-1.0354911492495562	-0.9717380621241952	-1.0477494972033505	-1.250921278220116
Lib 1	True	O60784-462	0.5234302163622228	0.4539005717306659	0.4883586242753789	0.8772465256214189	1.0806637065547848	1.0298803554791687	0.29548522537131544	-1.8789354302125831	0.5895519869809008	0.4080680469979072	-1.9701351179786024	0.02728779371832914
Lib 1	True	C9K0J5-662	0.4383071996349212	0.3887757214461855	0.6014752890164404	0.8457731696884989	1.049932425052485	1.0473717745087252	0.017735100707961624	0.22396597093558185	0.39654093769303955	0.25278345614344744	0.16195834964312242	0.12171624865478507
Lib 1	True	O75962-2459	0.8569384618811753	0.8159776703175908	0.7044044649956239	1.2905765587573257	0.9929082016882632	1.4759508741254919	-0.9855322537025729	-1.4627067967282232	-0.8510873665132073	0.26818718560908866	0.39603124345974233	0.15654124774156508
Lib 1	True	O75962-2455	0.8569384618811753	0.8159776703175908	0.7044044649956239	1.2905765587573257	0.9929082016882632	1.4759508741254919	-1.6524818189272101	-1.949471078232768	-1.317075606041571	0.26818718560908866	0.39603124345974233	0.15654124774156508
Lib 1	True	P48960-831	-0.8935269275440149	-0.7480398573421856	-0.5582701688352768	-0.3847264136954471	-0.1533133008235208	-0.26318366702278256	-1.9728078977781456	-1.2974159832051348	-1.2643648409773813	-2.1902153761536347	-1.7386431352016147	-0.8007189539372322
Lib 1	True	O14544-311	-0.4464656638879133	-0.3832395280527151	-0.4932645873555939	-0.0067310148923548484	-0.012774238279442147	0.08064716415653708	-0.918648444066024	-0.5796783075669547	-0.8035606403394631	-0.49600524562537096	-0.43806482266567814	-0.974957155885601
Lib 1	True	A0A1B0GTU4-106	0.7350181658432104	0.8023516244137364	0.7296325081144942	1.0608110944022358	1.1944204492991934	1.399379236941254	0.5186281665076474	0.6781830238348974	0.8140930663476984	0.7244672937872813	0.4855342777449948	0.5737048208620922
Lib 1	True	O96013-104	0.23043987308233466	0.044923831848861485	-0.11841458136316468	0.4597722858663031	0.45574901502751347	0.6620207368522232	-0.874615582203892	-0.013664030767492341	-0.1238404210919717	0.2780592202908384	0.5010743695323372	0.6343513845741664
Lib 1	True	Q92545-1863	-1.7860613078663332	-1.7658557164247701	-1.7191886431092631	-1.369093905264002	-1.3310494272866298	-1.3423712550478584	-1.7346382341866888	-1.7387618487979573	-1.734941841294515	-1.802223903991961	-1.4322726684050098	-0.8464080774593713
Lib 1	True	A0A1B0GTL5-395	0.7516528418908497	0.6334172109336416	0.5357447329949501	0.9701425976078979	1.199792166728816	1.206442537037591	0.78925963444788	0.7948081200230701	0.7258128353633192	0.6887029851041849	-1.4497093956355185	0.6968494679733289
Lib 1	True	O60504-606	0.41313125593757044	0.4716997348386701	0.7109657779975608	0.931632872676434	1.1001151737522845	1.068804900001017	0.2907080671140059	0.5916540027292645	0.7595904923240798	0.5298544474594387	0.2693479509144834	0.5651950780923318
Lib 1	True	Q8N6H7-368	-0.09076054921749022	-0.20947211673141616	-0.0996450752934358	0.31672009184402644	0.21280283975318465	0.42258394772318236	0.03224193013032248	-0.021826784229500327	0.172001501242582	0.18540664330499668	0.20752263554752365	0.22894550253347337
Lib 1	True	O60271-203	-0.2984051994321792	-0.311308181420571	-0.47364971650796356	-0.14957502693651945	-0.4132963821649034	0.3870570383212673	-1.0225970393630537	-1.3670919065226128	-0.9356834785013072	-0.5641444354856298	-0.4848578426526157	-0.8277260614956186
Lib 1	True	Q8WYL5-897	0.5580773887194539	0.6583851082533656	0.6589366578533306	1.1309657976222096	1.026935565859557	1.1537643074226323	0.27715392448521786	0.07985606989106954	0.09778567396333679	0.10871681868776899	0.16794363020773878	-0.026489158412095745
Lib 1	True	H0Y2V6-1124	0.9565361445443615	0.9536432721708856	0.9668123624065855	1.3952599651736421	1.3347877220777873	1.5508494447603507	0.9913762705278005	0.7912031526709872	0.7038862819962332	0.7948122345420799	1.0778583697286017	0.7959859915324765
Lib 1	True	H0Y2V6-1129	0.9565361445443615	0.9536432721708856	0.9668123624065855	1.3952599651736421	1.3347877220777873	1.5508494447603507	0.9913762705278005	0.7912031526709872	0.7038862819962332	0.7948122345420799	1.0778583697286017	0.7959859915324765
Lib 1	True	Q15365-264	0.8653634450580584	0.8238757703495122	0.661078459873428	1.3330680322976125	1.4333063901206442	1.1063599699842965	1.3263280087190383	1.5146909395462158	1.521263128509215	1.4748535558722822	1.3805701295622175	1.0881730054271888
Lib 1	True	A0A499FJI4-3440	-1.3152307933010658	-1.399891570227846	-1.3475301974626919	-1.0807437323015685	-0.8042241605411915	-0.9939153051741938	-1.3906443900132224	-1.1988593597817039	-1.4991463428840486	-1.283107042846726	-1.081954760202195	-1.652976287549196
Lib 1	True	Q14315-2624	-0.3926031240315148	-0.41688452383636004	-0.24283849129775228	-0.010214008782171146	0.11122695039775163	0.14101451676560367	-1.30195670752172	-0.7653235649705198	-0.8555113046663579	-2.236161464233245	-1.4567084099172904	-1.2436412382638007
Lib 1	True	P23443-447	-0.5107527117186901	-0.23670563286595914	-0.6921948077774734	-0.03953298979060185	-0.1730215204361983	0.0770135824695609	-0.6533468389803728	-0.8818247740956806	-0.9552127466010649	-0.31795758405992475	-0.11287229907977475	-0.4050608109472679
Lib 1	True	P23443-444	-0.5107527117186901	-0.23670563286595914	-0.6921948077774734	-0.03953298979060185	-0.1730215204361983	0.0770135824695609	-0.6533468389803728	-0.8818247740956806	-0.9552127466010649	-0.31795758405992475	-0.11287229907977475	-0.4050608109472679
Lib 1	True	P23443-441	-0.5107527117186901	-0.23670563286595914	-0.6921948077774734	-0.03953298979060185	-0.1730215204361983	0.0770135824695609	-0.6533468389803728	-0.8818247740956806	-0.9552127466010649	-0.31795758405992475	-0.11287229907977475	-0.4050608109472679
Lib 1	True	Q12888-1056	-0.004366727240613918	-0.12138318602771397	-0.015925639100965516	0.06911832263496734	0.4252596353343502	0.5241664471040505	-0.3375685445044772	-0.09562297198562272	0.02096077750206341	-0.048079359571659604	-0.4283554604770253	-0.4545185173334502
Lib 1	True	H0YMH7-104	-0.834525449291923	-0.9150097706051533	-0.99867901733504	-0.6718905724870251	-0.52044648227591	-0.40140659986063026	-0.899554514941479	-0.8863129770352676	-0.9982384832878748	-0.9136956319587201	-1.1338979922769958	-1.2604554602182612
Lib 1	True	Q09161-22	0.8967655480573348	0.8657813736203883	0.7389189710336356	1.2101346010240404	1.3782636568579547	1.315570101649631	0.28882540095943077	0.573856499679218	0.45830455519022906	0.45068829676120276	0.355154447511121	0.026900084489538227
Lib 1	True	Q8WUF5-358	0.9289429173031625	0.9314179783001129	0.9289979375016498	1.2434145642611185	1.425604999692836	1.4685910112470995	-0.9526808126439543	-1.483595626193144	0.6747764535377639	0.5859443754874257	0.539044102279454	0.3303698476274046
Lib 1	True	Q9P2N5-1020	-0.2564422315442792	-0.23346952487144076	-0.3508662188529397	0.01482876461876914	0.17559418108265484	0.20728315527396413	-1.6934354234253233	-2.0083693243048844	-0.8073692266388848	-2.2259527647158737	-1.7779925159394836	-1.8148252134700906
Lib 1	True	C9JEZ4-89	1.3460172900408	1.1957399136174816	1.3051882884149013	1.6272063466637137	1.9286875270383512	1.73905207649463	0.8991043696217842	0.9115978028180789	0.8994991728769353	1.1053855697996853	0.9137010036923527	0.9744719859184507
Lib 1	True	Q9BV36-337	-0.35902114858016676	-0.2944571873196026	-0.08409420109209625	0.033666995478772783	0.24376376972654953	0.24158310715687287	-0.24473223493924331	-0.15013639473170426	0.021256350418781246	-0.2395893673441104	-0.3114033934605348	-0.16726813696692255
Lib 1	True	P08559-232	0.8567818939024374	0.8983986805914697	1.0074389662070649	1.2999122692324458	1.4242323720144168	1.425041682799944	1.4625745653088518	1.4891899366682497	1.65149697345031	1.6868291623473466	1.596115474260836	1.4233988616677806
Lib 1	True	E5RJU9-275	0.20377638317122765	0.05683256568198809	0.0008889775209326634	0.3537289848835754	0.5916099813858162	0.5812946501653371	-0.3077669015439757	-0.2703413464035859	-0.22520104607883812	-0.3175693362844402	-0.5205851435945391	-1.2564923370098102
Lib 1	True	Q96IZ0-231	0.6962079563966544	0.7141369384713961	0.6041496908177201	1.045503903189784	1.2272377855332683	1.1045229465741289	0.5885825240094915	0.7500216594810015	0.8048429744156125	0.8954657497304696	0.5954575732464584	0.338114589151804
Lib 1	True	Q9BYX2-915	-0.20327843298447232	-0.3377184614904104	-0.10722384225690547	-0.0023565474886131227	5.4222674068167425e-06	0.41594436650163275	-0.10769696343441536	-0.2517012863742444	-0.09358445866768376	-0.10074382514482715	-0.09613574362161327	-0.20883718426428247
Lib 1	True	Q9BYX2-920	-0.20327843298447232	-0.3377184614904104	-0.10722384225690547	-0.0023565474886131227	5.4222674068167425e-06	0.41594436650163275	-0.10769696343441536	-0.2517012863742444	-0.09358445866768376	-0.10074382514482715	-0.09613574362161327	-0.20883718426428247
Lib 1	True	Q8WX93-641	0.5644706261994167	0.15532822626672657	0.24030208778037343	0.5019374136236264	0.9293763777891602	0.8325144480781201	0.048887723434058006	0.14833028484072708	0.21933827678726142	0.45287343257624696	0.187990513179779	0.4678543186693826
Lib 1	True	A0A0G2JNZ2-1342	0.009120894175792042	-0.10423211978946395	-0.126853873078016	0.5034187891564961	0.20261864708181443	0.324695327853974	-0.7423162799148891	-1.882851097239043	-2.230866344130704	-0.6710042437008924	-0.6216794369588975	-0.6803175999238981
Lib 1	True	A0A0G2JNZ2-1348	0.009120894175792042	-0.10423211978946395	-0.126853873078016	0.5034187891564961	0.20261864708181443	0.324695327853974	-0.7423162799148891	-1.2221065179585635	-1.841719883394341	-0.6710042437008924	-0.6216794369588975	-0.6803175999238981
Lib 1	True	O75410-276	-0.44859381729040687	-0.4559609115385609	-0.4399648184884706	-0.1216042227269985	-0.05311879376304595	-0.0019064918168922008	-1.9981063201855331	-1.9487004634509153	-0.8758685565912488	-0.8627053193953038	-1.8299713525511687	-1.1319471492383977
Lib 1	True	Q6PKG0-376	-0.525591393513002	-0.5753778981345327	-0.5970087375978147	-0.145512633885324	-0.18695802371536482	-0.17208813024309172	-0.4416044892581623	-1.337565192101907	-0.7153701927320478	-1.3863270249282595	-0.7863502247837622	-0.8537423817042004
Lib 1	True	Q3V6T2-1417	-0.866921223700569	-0.9765047424890984	-0.9275688493278917	-0.6453249669234521	-0.6095375960569049	-0.43683112737289403	-0.6932370061349942	-0.6717177503583385	-0.7155825454692423	-0.7462307221200335	-1.0654968285906194	-0.6639728394073591
Lib 1	True	Q9NP61-143	0.13084357916703077	-0.08986341175896802	0.2053892526137478	0.2949550122641284	0.5053256245259855	0.6301605593800356	-0.9083969579631568	-0.24044778898042804	0.11429993192999721	-0.21185986438163573	-0.4675774888019321	-0.3699818058566529
Lib 1	True	I3L2J8-47	-0.7771616562934992	-0.7639935942631121	-0.6182859279639422	-0.3983013405052589	-0.31589207907143635	-0.30085752776739627	-1.093433044913699	-1.1665298467043936	-1.1109549450511396	-1.0931885742163707	-1.9179280337408107	-1.3669455104858803
Lib 1	True	Q9BWH2-151	-0.6523005867224102	-0.7843353059293242	-0.7901673485662656	-0.44164685926968056	-0.4215664927943849	-0.2560995740503364	-0.3921083436806316	-0.36752740797335454	-0.42406879260589797	-0.4930616929229004	-0.3871236401764401	-1.678789515984299
Lib 1	True	A0A3B3IRT3-407	0.7893447602506165	0.6873889759411504	0.7601836620226484	1.1791614933926935	1.2240653904165546	1.1717901740192722	0.7599106380063022	0.7291698689141918	0.7283082730423717	0.8680847369387322	0.7605898529722761	0.5553232641346126
Lib 1	True	O94804-952	-0.3879593951877721	-0.4523860471240858	-0.3273171504143333	-0.14668175053770743	0.009912071010505775	0.09336441555715207	-1.1756026966389417	-2.0385495347019975	-0.9035546816219372	-0.8025317509946045	-1.2311259252556104	-1.865436792975693
Lib 1	True	F8VPD4-1796	1.7207230917019762	1.7652451614733107	1.5407392892122735	2.0269868890755207	2.282401649995226	2.1144992827838514	1.9733102799153428	2.191954091087415	2.21493078909749	2.2267861664115722	1.8678465710202203	1.7594283429045465
Lib 1	True	Q9C0C2-221	-0.7587743501896954	-0.8869348585826958	-0.5986000727580851	-0.17811479954828974	-0.5495451166545162	-0.3802162452737204	-0.6268030727929527	-0.9332269400698469	-0.8390892465618243	-0.9542186619501515	-1.0089004203557825	-0.9743138741284564
Lib 1	True	Q7L804-388	-0.24575145209618474	-0.13201467347166584	-0.10149033683731525	0.20570145158984146	0.18620792102167089	0.2821555911267839	-0.30962732439012486	-1.5348207892234678	-1.1016639458176642	-0.6928752263598863	-0.860093989685989	-1.35997106998116
Lib 1	True	A0A286YFD6-20	0.5180106193384065	0.4378596856632986	0.4791071294329581	0.7196320075803259	1.0333672821835451	0.8918609876493944	0.6646015776044075	0.8763465825735229	0.887054015653881	0.927199596269882	0.8330014904476537	0.7508766233390287
Lib 1	True	Q96EQ0-297	-1.2713419101436831	-1.1589148515932564	-1.1256510676100613	-0.8697173686113915	-0.8800693585271968	-0.7818543197446588	-0.867461080955617	-1.7183741687290037	-1.572283408466868	-1.608171989147863	-0.5703268330741859	-1.0704479036072347
Lib 1	True	Q14934-213	-0.4247342313997223	-0.187788179123291	-0.20635276649996437	0.2563658927025564	-0.21918564749589983	0.19226605099274602	-0.45075247629723836	-0.5012537534818218	-0.43523040475617364	-0.05878612519168244	0.32874694959689726	0.27975998590484896
Lib 1	True	Q14934-217	-0.4247342313997223	-0.187788179123291	-0.20635276649996437	0.2563658927025564	-0.21918564749589983	0.19226605099274602	-0.45075247629723836	-0.5012537534818218	-0.43523040475617364	-0.05878612519168244	0.32874694959689726	0.27975998590484896
Lib 1	True	E7EPX0-472	0.3558645083616598	0.36437739796683716	0.4774979561257726	0.7586351434488464	0.7137457730965137	0.8912379210334003	-0.2653615238007455	-0.4324002286041908	-0.49937217499985137	-1.8214762766764452	-0.3539396728750368	-0.42616246141150993
Lib 1	True	E7EPX0-468	0.3558645083616598	0.36437739796683716	0.4774979561257726	0.7586351434488464	0.7137457730965137	0.8912379210334003	-0.2653615238007455	-0.4324002286041908	-0.49937217499985137	-1.360959476016028	-0.3539396728750368	-0.42616246141150993
Lib 1	True	Q96CV9-526	0.8626860364684866	0.909359661120208	0.5257644395981144	1.051306670775452	1.2627789085435588	1.2409762538883715	0.6773802375860384	0.9560081539605235	0.6841594535713442	0.6537443257455028	0.4022954717908277	0.3867382133541378
Lib 1	True	Q68CZ2-776	1.4046296530062337	1.439498765418384	1.4616533659464015	1.7584769871779093	1.9116768776985194	1.9173321799694905	1.048942265896345	1.2988171462985825	1.4662165671232277	1.4095511330948856	1.3115855570856845	1.2540916605128776
Lib 1	True	P17535-100	0.6092493128918767	0.35940091477153874	0.3153278771807973	0.7573043208700637	1.0014789271889692	0.7720556321922797	0.33382500645199265	0.39167111532740284	0.3881852154268063	0.42995118514190017	0.32594715828557563	0.1157694317763524
Lib 1	True	Q9Y4H2-306	1.1446143683600343	1.1188103679290926	0.9357217854336833	1.2872987212071998	1.4443485284087527	1.6033416830107818	1.151628837870066	1.2554501846066097	1.3304380244666816	1.4836644188845112	1.236922419146685	1.397507311937784
Lib 1	True	Q9P2B4-563	-0.3275768561736071	-0.6545482027840132	-0.5264092679826365	-0.10799390241354442	-0.1403540084031237	-0.11528176293829158	-1.7762703367083645	-1.3863036124394357	-1.1378157475650177	-0.531643768798724	-2.028736823900765	-2.589465760097455
Lib 1	True	Q99594-148	0.010450970143163358	-0.18456335144691485	0.16291852970218393	0.09816874986735823	0.32447551853908047	0.5615679759191532	-0.4021062017965806	-0.2168361834810959	0.06746963813505956	-0.19427461951093059	-0.3697908313705335	-0.08310725709347377
Lib 1	True	P50548-526	-0.3323387787544237	-0.4939061473241419	-0.3249957474850911	-0.01723162410939598	-0.12832490358052412	0.058318216459686524	-2.5021078577494578	-1.9262929235853234	-2.1395805535141292	-1.9107749128015663	-1.5471962532055925	-1.2271713382649863
Lib 1	True	A0A2R8Y7R9-1181	-0.758449406552298	-0.8682227594978619	-0.5137148033381114	-0.4830302911591988	-0.34340694014695106	-0.2701295401845211	-1.6961944990748183	-0.3517412661147573	-0.28102290562818294	-0.2228865062590098	-0.26254528811294664	-2.2256692490955126
Lib 1	True	H7BYT1-349	-0.8882081540996394	-0.9241566224141698	-0.7721565198533753	-0.5684581310334561	-0.6685924919790266	-0.3989838810702089	-2.1130980958915098	-2.395663774020592	-1.119407736203586	-1.0747346582382808	-1.0829704529009467	-1.1049308075412088
Lib 1	True	H7BYT1-347	-0.8882081540996394	-0.9241566224141698	-0.7721565198533753	-0.5684581310334561	-0.6685924919790266	-0.3989838810702089	-1.687573558330642	-1.6825276082731289	-1.119407736203586	-1.4604391380352324	-1.0829704529009467	-1.1049308075412088
Lib 1	True	Q15742-162	-1.1557522887525555	-0.865494305999653	-0.9537153643373928	-0.6343477163099628	-0.6562581141234867	-0.656314939120046	-0.9879624998583343	-1.0303356645499115	-1.119563476053306	-1.378526987146665	-1.2097282232585052	-1.2208099907969712
Lib 1	True	O60271-217	-1.0902510970657429	-1.1188043961662717	-1.1232365790535552	-0.8208974953992415	-0.7637284255954759	-0.7696547225207722	-1.0898391013692892	-1.2886856891455871	-1.8961433309030724	-1.5050282359345073	-1.9198162235865956	-1.1113615181160224
Lib 1	True	Q9UKA4-18	-1.7158798421588808	-1.8275001738366907	-1.6041493777889975	-1.5610327361501182	-1.4031355847507605	-1.3989764757856655	-1.9467791927625757	-1.7204974576964474	-1.6937087993499649	-1.7374304497387816	-1.610796489608039	-0.5056340407023044
Lib 1	True	C9J869-85	-0.12980871470229546	-0.2597386139142293	-0.21853433974035713	-0.003430132135682886	0.2593389789043523	0.18236902189146034	-0.5289671019552793	-0.2451763838104654	-0.4433280831366753	-0.3970185268487663	-0.566109367280528	-0.7649785308840736
Lib 1	True	Q9UPQ0-377	-0.9701287294619537	-0.9737042911476229	-0.9120840875885882	-0.7288396442889024	-0.5496176373279317	-0.6105108762666606	-1.94359047092252	-1.3059831216557372	-1.4880736725285542	-1.2193701025662078	-1.1311672152437864	-2.2819523174198832
Lib 1	True	Q07352-334	-0.6523047074522067	-1.9353985745909408	-1.0070326150706193	-0.35572922252116107	-0.92383421760844	-1.1531134236549336	-1.30235202800108	-1.1727706983896637	-0.9681229630717665	-1.7001744075067118	-1.197931629778658	-1.173150086114201
Lib 1	True	Q9C0C2-691	-0.09607918507039809	-0.24469719792091654	-0.06494735209814737	0.1840382385664756	0.22429419658813993	0.27050678096817965	-1.8481633269305413	-0.07560095437958292	0.28621251557695315	0.1593182555969195	-0.02574260650373311	-1.2032670401983805
Lib 1	True	Q9UJM3-131	0.03688074252443907	0.09021331049961526	-0.0035256274177368203	0.39457387765486907	0.3402391001853925	0.4534907789370998	-1.408037252829845	-0.9593119827709051	-1.3796062451290307	-0.2803112597457903	-1.1225187486903079	-1.604142551547498
Lib 1	True	Q9UJM3-127	0.03688074252443907	0.09021331049961526	-0.0035256274177368203	0.39457387765486907	0.3402391001853925	0.4534907789370998	-1.7551463698168144	-1.0671735385920733	-1.8997111997715483	-0.2803112597457903	-1.1225187486903079	-0.5988788851047264
Lib 1	True	Q09666-41	0.3190276640674828	0.25586451476437944	0.32180647483794494	0.5714016479805043	0.7110919938681703	0.7087289221801819	-0.10569812622896942	0.11485881307298822	0.25975841871138544	0.2184505600438227	0.14799826153956264	-0.022893613361942733
Lib 1	True	Q86TB9-194	0.008036365659115221	0.011165869391177164	-0.0012802500664524934	0.3330068700880858	0.4565478371605653	0.32491533835811537	0.35621558403960096	0.41965976393105275	0.5373073904972635	0.424458869564438	0.46664631130899387	0.22648859624560666
Lib 1	True	Q9Y5W3-173	-0.17058125301598695	-0.0570389309724184	0.02789305722008065	0.16414704249725295	0.391325991743949	0.30017213649723373	-2.025940051275837	-1.9823032121031319	-1.7111574120626354	-1.9733702054785947	-1.8189202782367921	-1.854927091073052
Lib 1	True	Q9Y5W3-177	-0.17058125301598695	-0.0570389309724184	0.02789305722008065	0.16414704249725295	0.391325991743949	0.30017213649723373	-0.25139980420649644	-1.470052658441862	-1.4476429852833579	-0.9258247096544369	-2.3320864925830866	-1.4912421933608908
Lib 1	True	I3L2J8-78	-0.9496689941750495	-0.7881399300170944	-0.9343905761068608	-0.5988341452650485	-0.9191149497383752	-0.37941235056955724	-1.8436495185783317	-1.239348125862143	-1.6382164225079185	-1.141753899630259	-1.0002693227837194	-1.2241827392777478
Lib 1	True	Q14D04-430	-0.2678623428121366	-0.12638794987156385	-0.040396906827799554	0.15882566325217687	0.1714652461691359	0.262442980004364	0.04359853341454197	0.2035432195081747	0.2840085622222962	0.09959951819534854	0.0922612428906133	-0.09407347978416117
Lib 1	True	E9PGT3-369	-1.4408267467939133	-1.4138954257559229	-1.3127214106564284	-1.0952580274383517	-1.0569453483117066	-1.1100141136922517	-2.0815161582489616	-2.051453106477685	-2.149343361081545	-1.5743830761168396	-1.4809409999102998	-1.5109349543945398
Lib 1	True	Q14693-162	-0.7236205896858733	-0.8681756799839404	-0.6732267901852441	-0.5871704947948451	-0.5947525593192456	-0.24715120247639408	-1.7957013339040553	-1.056299238269626	-0.9870330974264642	-1.1331572670962133	-1.1757150638407634	-1.0047567550995646
Lib 1	True	Q8WX93-893	1.9431511504893269	1.6476566944983517	1.497650510969626	2.0299299770795605	2.2673986095440046	2.117824900119778	1.49873787230875	1.6158602244828553	1.7191220443379889	1.74011678141186	1.4489337366491113	1.3898655074648516
Lib 1	True	Q6PKG0-766	1.7711257134482217	1.8364954599725074	1.8858189956597893	2.257650004625334	2.163116795568494	2.3035750324087974	2.1724194467645654	1.9849160690983363	2.1015218226546377	2.010412645973034	2.179606427295245	2.3405924598671035
Lib 1	True	P29536-520	0.32016552637376494	0.1450779448802861	0.0462304518958608	0.3554346718893948	0.6410658502732155	0.5715003015497109	0.2534594153599874	0.06633280050467093	0.10221465503295298	0.5527536817625074	0.35368875322624904	0.11666574492289672
Lib 1	True	Q09666-5110	2.449650430080358	2.4476147334266045	2.27048403880809	2.862473908890368	2.906169182225637	2.763644103875671	1.4882818015861787	1.5698495407545883	1.6337679452767495	1.7857755202698684	1.7324286447130288	1.5970235353043207
Lib 1	True	Q12888-366	0.9769593310728237	0.8394538136109324	0.9757930252765034	1.2838219957809232	1.346906220520263	1.32861797180049	0.3276915192303636	0.4948738163255263	0.6716160324990414	0.5383218371212126	0.46062248626981617	0.3019610354817365
Lib 1	True	E5RJY1-39	-0.7529604634211969	-0.5118731263361641	-1.8737274057203788	-0.4301316813341734	-0.16455067950334093	-0.1357407585179438	-0.11833076415082616	-0.05820189069768504	-0.09150216857062927	-0.37149953703375826	-0.36590453546782437	-0.5591927380197701
Lib 1	True	F8WBF9-234	0.1182037506128078	-0.02183802959257037	0.07755817934713949	-1.4562243793074046	0.3235651358803451	0.39097969961678813	-1.1617696338191883	-1.607083328100042	-0.06699835924990938	0.12424661938948822	0.29097288096048857	0.0038922211702156757
Lib 1	True	Q5VZ89-1325	-1.1630138456785162	-1.0260266066387445	-0.9997265630638565	-0.6671627372892952	-0.7495889773983824	-0.8345433679098976	-1.2345105122793447	-1.2494879738376006	-1.2401745637672845	-1.0358799081740457	-1.0851063113652877	-1.1978847244173856
Lib 1	True	A0A3F2YNZ0-1786	-0.14452402680914042	-0.08051772497607589	-0.0969291699570372	0.3653700836987576	0.28334068688715636	0.09227554799462555	-3.0230715273999635	-2.3307991455572816	-0.723553568381304	-1.5432276413555235	-1.2658475461552041	-1.4537761322650957
Lib 1	True	H0Y3L9-662	-1.7432835757655274	-1.587509040170908	-1.4422401462697727	-1.3113615442761006	-1.3291984264967867	-1.272772199698012	-0.9434933181883913	-0.9059847228519857	-0.9341842905792177	-1.1060360353277299	-0.8841117791322438	-0.9847052912622006
Lib 1	True	D6R938-276	0.1392158601384078	-1.5140911141693274	-0.08324885817535468	0.7271889434899651	0.15116278477610137	0.2733786781499042	0.24075990333880415	0.10728356347691957	0.10091840910720686	0.2612464395873509	-0.06334565793970838	-0.1231743478179011
Lib 1	True	Q15942-344	1.4404785236978337	1.3303715940819498	1.2230536938010657	1.602172576294022	1.8199528363791313	1.7422766353944572	1.0343637793986822	1.2463674564811928	1.2960355301051263	1.3341839906957318	1.0346212661714604	1.1200488430033517
Lib 1	True	Q9BTC0-1456	0.11732500756527157	0.1650867930163173	0.11170126051457285	0.24884448320346372	0.5739746390720832	0.5271091687015037	-0.017174567066647013	0.1216521749699165	0.1802871091102942	0.021138765449995996	-0.20610670229055933	-0.16954634017037032
Lib 1	True	Q9Y4P8-413	-0.5246123023841052	-1.43654395364819	0.8653550174692671	1.1486031780304107	1.2897058817933778	1.2815724961506891	-1.9078957709969857	0.9768411034584579	1.041338605996171	-1.0967181160518702	0.6905910218525553	-1.5184417654225335
Lib 1	True	Q9P0K7-297	-0.14061123194918573	-0.08829573460262334	-0.3059681145669264	-0.0222225783959611	0.2699200122329482	0.17079178875888298	-0.9891047072056635	-1.4502727714846442	-1.1241818030435824	-0.8354293586272233	-2.295723937729016	-1.9884476933676627
Lib 1	True	I1E4Y6-160	0.2663378835443549	0.1826260197310075	0.20969341993396298	0.7176702410290176	0.7677599183789476	0.220381958083637	-0.7334931066068037	-0.6574032732875168	-0.7413602853000457	-0.21644579248252052	-0.4005512870595299	-1.4661828849665401
Lib 1	True	Q6UUV7-391	0.5545760805538356	0.5764609209747019	0.533916836925124	0.808214535969566	0.6408897290279607	1.081980004789643	0.21174158123951584	0.6547901905536931	0.45356765706387203	0.24502036299270327	0.23274319590167747	0.511264373828969
Lib 1	True	O75420-638	-0.4567119989708041	-0.529313424201041	-0.2516852464790307	-0.08318735308153319	-0.07062252611832334	-0.10414209951893626	-2.1089692557965756	-1.929486194222171	-1.7658029540057274	-1.6578015616929291	-1.3934914162850562	-1.140165914731334
Lib 1	True	O60336-1314	-1.6330788482924172	-1.6797765807702707	-1.0987718021018025	-1.3188752165116564	-1.7986580344826812	-1.342426469201228	-1.5451910036384735	-1.5207004057789837	-1.7118569269732662	-0.8809965320207801	-0.7193602005220965	-1.8350629488636483
Lib 1	True	Q9H792-587	-0.7664348156439853	-0.5883639178210393	-0.8410163788498093	-0.4333440091938175	-0.37638578694098795	-0.47055264423426707	-0.5424115614653667	-0.5668254544003019	-0.7748580798544132	-0.6570863858933502	-0.648906816193661	-0.7448074353198615
Lib 1	True	C9JEZ4-144	0.6728020076878073	0.544395856971736	0.5543065313781604	0.774177457992493	1.032258798450526	0.9600827039994969	0.21793556711049178	0.33715984836088136	0.4242262338455943	0.4241170622666581	0.21313824039499196	0.02438937463135878
Lib 1	True	Q9Y3Q8-279	0.6000217101752742	0.7491169968102412	0.6108817296146732	1.0438752878625268	1.0853611870286615	0.9049854208448483	0.10680543668803497	0.08043863309353272	-0.015940377922585614	0.21357347736660176	0.021880752792294785	-0.023172954315551813
Lib 1	True	Q8N3D4-310	0.48173431587154225	0.5134937647124972	0.4289119108200105	0.7100158773225129	0.8368349462318657	0.848057497554732	0.8469272238062696	0.849382931384909	0.8170317956935664	0.8583757892761498	0.67009006798592	0.6333159003679948
Lib 1	True	Q6VMQ6-559	-0.7487341288635936	-0.6259643665627319	-0.5862617858124873	-0.33476886409564194	-0.3827410062652185	-0.3636041271833543	-1.5178840359301105	-1.0014410096041202	-1.1547854878084756	-0.9818716540246689	-0.7207766465633769	-0.8138029320377215
Lib 1	True	P98082-401	1.0538453527317564	0.9176681570467516	0.9892751451930278	1.14542583787311	1.4573217089971298	1.3658271528529793	1.231764870784563	1.3817932688018537	1.4233586493374666	1.328379289217984	1.137997925374925	1.1053410211218766
Lib 1	True	Q99543-49	0.4176499263004547	0.41704589311973644	0.3735054525882956	0.7220247190461042	0.6623231738886833	0.7790955949991354	0.5909579953938814	0.4018360239224471	0.44637253555730394	0.534781964724165	0.7701115172355855	0.6646610924616474
Lib 1	True	P12270-2155	0.7093709330053835	0.6896581048796055	1.0393807094370173	1.079368952662195	1.1201630698276823	1.2760736565291468	-2.6602971378953706	-1.1070980865844138	-1.3787110495803536	-0.8862381971201706	-1.3221482421380077	-1.0240616387513644
Lib 1	True	A2A2D0-38	2.186280089596948	1.9646674352547173	2.0542135159531307	2.393401953840535	2.5870218029192737	2.429424965531243	2.335069339318544	2.4188285178230826	2.4754160469512856	2.348047775922128	2.3035921881623573	2.2596163545493866
Lib 1	True	Q96CV9-177	-1.1839395341080314	-1.2329993892163436	-0.8438085293413352	-1.0234739011978062	-0.8473470823294459	-0.6401987974967537	-0.4911212818247792	-0.29626551601040113	-0.14028151720814175	-0.5373078594765015	-0.6794801027831695	-0.8419907835602803
Lib 1	True	E9PSH4-75	1.0060050257640754	1.0938079481555438	0.9689148584533611	1.3049489552032045	1.3584424237970534	1.414702270935004	1.3529184214203753	1.3570589713963193	1.3147899476038674	1.3157698062188832	1.2863509824965726	1.2577298746288543
Lib 1	True	Q09666-511	1.6384967882116146	1.6140053559500638	1.6716656330626913	2.0583579238485123	2.104313924744057	1.925685321232016	1.0961451827515851	1.197469768822245	1.2856961892971928	1.3512857041727049	1.3459357769279805	1.2309467331939519
Lib 1	True	F8WBF9-236	0.687513886550873	0.6312222574060359	0.8173674449123812	1.124308187656248	1.0057083996098493	1.0434628700961752	-1.6910044777889102	-1.7495083189970915	0.5917323934569015	0.8082115029880347	0.9614356802854589	0.8429764074967299
Lib 1	True	Q9H8N7-449	-0.6052394487826046	-0.683409247145788	-0.36440021505468123	-0.396392667655721	-0.3331585379387655	-0.12043992216509693	-0.25186296235841626	-0.1510824711745583	-0.01602891504295918	-0.287125377661672	-0.3428213892907696	-0.16954075707002053
Lib 1	True	A0A087WZG4-1124	-0.3673159497859958	-0.3330092321339347	-0.18240028270844882	-0.16093142029837046	0.006751020762969343	0.0892085152780599	-0.5376161809312544	-2.0888144812413154	-0.04253640782311904	-1.6467425274446887	-1.4905389480589026	-1.8811807683638047
Lib 1	True	Q8ND56-183	1.5928955943802277	1.6001186233045586	1.5486135136945303	1.99778435006708	1.874401518878135	1.9490842610794041	1.3067517556849164	0.6625565268509552	0.9332819117782847	1.0809914848524353	1.1803693879459771	1.2380079194850802
Lib 1	True	Q92538-1773	0.6131407735118086	0.5855400826353464	0.3481848864527609	0.7741050756593892	0.8884516222656808	0.8605625237290631	0.059383286402079564	0.36429060623115955	0.5083511207249765	0.506979709781741	-0.9481530212689249	0.2563354770602018
Lib 1	True	Q6R327-1591	-0.43389800551822694	-0.4524523437142415	-0.3703662402295648	-0.14174078030722798	-0.14158021555728326	-0.12411813256989283	-0.16734164373860022	-0.3874054283116982	-0.3628327074833419	-0.3425801188678906	-0.2888511366561172	-0.4583286806313831
Lib 1	True	Q8ND56-178	1.2558520120163463	1.259688621039204	1.2248446243867526	1.6424409865337946	1.4948796817095464	1.6129287514180959	1.0145290461806873	-0.4330658763977313	-0.492969922540766	-0.7259665993106307	-1.2013937477982874	-0.9729110455305386
Lib 1	True	O14745-280	0.6903849316666744	0.6773493789983575	0.7139349381050575	0.8343105720443001	0.9651907500955865	1.126557050067623	0.4999869681721707	0.7024543235483695	0.8512836393489533	0.6417992633764648	0.5113037111108367	0.3687047871231082
Lib 1	True	Q96D71-482	0.3392912587508258	0.33375850904670334	0.20834063880179154	0.45715463749306157	0.6988687197395592	0.6032531093056429	0.20033188546957778	0.4162019160519198	0.4472409361349108	0.2958741678338387	0.09578410202983333	0.018548118276142566
Lib 1	True	A0A0C4DGF9-259	-1.2999213958163884	-0.3481404243259232	-0.5736324607526436	-0.2646671501671123	-0.07584671717930179	-0.27208895340245326	-0.4659561371727161	-0.30928968394311007	-0.527363354196652	-0.4119928916286705	-0.5947216105451002	-0.4780886777817787
Lib 1	True	B7Z3B9-163	-0.049979066449333746	0.023962191843090726	-0.11631099388677327	0.2267847397571395	0.23474814550166206	0.25625585926092853	-1.5892945460436645	-1.164714774844545	-0.03397670345613684	-0.06244311472812619	-0.44980022594115215	-0.1574316191179862
Lib 1	True	Q6R327-1103	-1.5173913009133984	-1.5014405619493305	-1.4283702061152423	-2.052191669714225	-1.1547244837651682	-1.3993635295833176	-2.3054392017249667	-1.2298245729185913	-1.1385652908116672	-1.182652548410281	-1.4878545429311099	-0.757537200650023
Lib 1	True	P29536-516	0.8628207716733874	0.7137106462454916	0.5734747313593389	0.8743449356134497	1.11226870748743	1.0867771184478512	0.7760479700201882	0.6112827016616356	0.6486223431833802	1.1013645769452516	0.930022439762332	0.7534897439975722
Lib 1	True	P46013-1131	-0.09945890247148699	0.042545453702480515	-0.03521491475909862	0.1875792135596375	0.20506190615501593	0.3220022792524616	0.06749321919755617	-0.11834203329707564	-1.7051908968289353	-0.05244416378368625	-0.28155583694151304	-0.3722078614781805
Lib 1	True	Q13425-222	0.5801704837427977	0.643089503187538	0.8214767236035307	0.9403188391435255	1.0364675052232506	1.0093923937242435	0.5487062671968682	0.7763946333888616	0.9623043926976613	0.628893133424715	0.5329748075083137	0.42906286688362966
Lib 1	True	Q13541-65	1.8694310533925744	1.921184153159582	1.8664118630652866	2.151754510624323	2.3570199284731506	2.1986921936627075	2.248401567861655	2.343802916026327	2.4365763688881046	2.2781388996601706	2.131660606731641	2.050884061294653
Lib 1	True	P07355-24	0.3444498939268817	0.47831115370795674	0.36252071711247225	0.6120807509369424	0.7077658867170603	0.7213690131329016	0.6320214668955889	0.7865123832522569	0.7789513011100043	0.6842914780933402	0.6212540893910328	0.6320577774636463
Lib 1	True	Q9ULC8-606	-0.6436404160726418	-0.6441992654622585	-0.6034709839759211	-0.4861854251929513	-0.34882138818914243	-0.32802660623296287	-2.3009180244862684	-0.3792354326708201	-0.32528268394810383	-0.31636880915066906	-1.4082748732092119	-0.9413582671559049
Lib 1	True	A9Z1X7-583	1.717665422536922	1.3712945213284469	1.7055614416954048	2.197024345728189	1.6094733682705729	1.9806410283301783	1.0940617345217227	1.151673129281708	1.349250997205206	1.8166649159200319	1.9589347574684046	2.019227875850122
Lib 1	True	A9Z1X7-581	1.717665422536922	1.3712945213284469	1.7055614416954048	2.197024345728189	1.6094733682705729	1.9806410283301783	1.0940617345217227	1.151673129281708	1.349250997205206	1.8166649159200319	1.9589347574684046	2.019227875850122
Lib 1	True	C9J0I9-278	-0.5851384666482119	-0.6652123095993071	-0.532439623474492	-0.3862367127868065	-0.45945358127976044	-0.2361461111273239	-0.8037258214470545	-0.89274574933208	-0.794150691367096	-0.8044900248896099	-1.0017730300010725	-1.0166977844013299
Lib 1	True	O15021-1779	-0.17230053341076745	-0.06874656325353036	-0.07461784019202165	0.10025267397436104	0.0925856199300869	0.24598657239754482	-0.6621403340559864	-0.5724841755899277	-0.457027139963531	-0.5503096773493623	-0.5747275038227633	-0.5571401569990961
Lib 1	True	A0A087WTT2-24	-0.3090535212666091	-0.433369449021216	-0.32001322053626036	-0.20073392690555986	-0.18983638680253775	0.0311328590317471	-2.069901227713387	-1.5521717457473463	-1.9007484426971875	-1.755520231790055	-2.388194308173288	-0.8900552888379692
Lib 1	True	O14686-2274	-0.7766354000332392	-0.7211794868019096	-0.767911640320599	-0.5438635442273182	-0.42037450339838833	-0.5848769789241478	-1.2983677299183767	-1.2354773808327841	-0.7643390219288309	-1.5340931741927417	-2.0256951993300323	-1.8704333521020362
Lib 1	True	Q9C0C2-836	0.3360369257659975	0.33415801792090055	0.42978040312067023	0.5647978951361957	0.6535733118117965	0.691740678615058	0.16960482392951315	0.33451663794374703	0.40970843427316134	0.24690200735002651	0.23920952830721945	0.14606001724788592
Lib 1	True	P02794-179	1.6718660989616094	1.6709667913271138	1.5452745937068124	2.1072125085433986	1.9870548730330935	1.8315923967252177	0.03323399096201807	0.752969625561977	0.38028959767601983	1.4769848300294146	1.2652162662884077	1.3736324061805187
Lib 1	True	Q9BY89-1062	0.8036149014291906	0.7619925415060168	0.21567714697343018	0.9652707829713625	0.4608692209158604	1.0977711002170973	-0.2713011430851735	-0.4310339739317701	0.14556241597519698	0.42678971804872645	0.2770455635568963	0.37028793071679317
Lib 1	True	Q9BY89-1059	0.8036149014291906	0.7619925415060168	0.21567714697343018	0.9652707829713625	0.4608692209158604	1.0977711002170973	-0.2713011430851735	-0.4310339739317701	0.14556241597519698	0.42678971804872645	0.2770455635568963	0.37028793071679317
Lib 1	True	Q96CC6-183	-0.7730667796655718	-0.7996596521854443	-0.7401557780434684	-0.7319890694372811	-0.560798263821794	-0.4232990029125867	-1.280450668614616	-2.176694429073857	-1.6910127244751918	-0.9710284217891494	-1.1734888461784472	-1.1941659199995276
Lib 1	True	Q96CC6-180	-0.7730667796655718	-0.7996596521854443	-0.7401557780434684	-0.7319890694372811	-0.560798263821794	-0.4232990029125867	-1.280450668614616	-1.673980927960423	-1.5717897558581604	-0.9710284217891494	-1.1734888461784472	-1.1941659199995276
Lib 1	True	O43524-294	-0.48600565997404005	-0.4255430368091183	-0.8059082962005232	-0.3461495130493196	-0.4434752310434512	-0.21191979306096395	-0.31672213987502157	-0.27249340854109677	-0.11774235392779461	-0.5530770674186417	-0.8339219689722265	-0.6342448342752383
Lib 1	True	A0A2R8Y7R9-650	-0.768607957102667	-0.7393744184159219	-0.7254756206217865	-1.8317391431810537	-0.5435960391566123	-0.5629016661813167	-0.5213924059550692	-0.5650101770022656	-0.6241803846687133	-0.5722855862230783	-0.8950749367948475	-0.8269357326563384
Lib 1	True	O00151-90	-0.35097531175306107	-0.49004030106069923	-0.39368880061180467	-0.23344555410229514	-0.10085801598125464	-0.1685951637908568	-0.5427666234779017	-0.4348069431794744	-0.3247113692979532	-0.40198223987732623	-0.42733021225784845	-1.2718183182596072
Lib 1	True	Q86TB9-179	1.2007388473841558	1.259595042019364	1.3852439415387008	1.6304963770592076	1.4018741939364994	1.6731511079434662	1.5679927356779775	1.3232421133381613	1.4551549052737915	1.3698940639679655	1.5913987544297423	1.7797421250084575
Lib 1	True	Q86TB9-184	1.2007388473841558	1.259595042019364	1.3852439415387008	1.6304963770592076	1.4018741939364994	1.6731511079434662	1.5679927356779775	1.3232421133381613	1.4551549052737915	1.3698940639679655	1.5913987544297423	1.7797421250084575
Lib 1	True	Q96JM3-173	-1.6511513752876679	0.15952124170051674	-0.10974847214058642	0.3268873625715183	0.35273575286816433	0.16063953126559524	0.4079576535734299	0.35842738417252684	0.19220858715805206	0.1644079347191886	0.068440485059511	-1.9048132880200563
Lib 1	True	Q9Y613-523	0.9415441852682687	0.9553146133937704	0.886971060463548	1.2562880827345517	1.2354218854560157	1.18045786797387	0.5532783819443292	0.5761214504102161	0.6576622819487983	0.6894065195753196	0.6784868061135464	0.5045933055386289
Lib 1	True	A0A087WXN9-600	-0.27493818944752296	-0.274048561229747	-0.27250468805337313	-0.11944546689039788	0.01984885209518362	-0.015041257581447743	-1.7771548132856505	-0.6548626163958035	-0.931018604571338	-0.7361690999818422	-1.21599632038679	-1.86517854777898
Lib 1	True	Q9Y6G9-516	0.5958073585226603	0.5203922698719532	0.5239813602369071	0.751629932364487	0.8647599734702396	0.8357577703004938	0.15205821090051294	0.41031138587089144	0.5561357493414978	-1.3404407999568588	-1.6817188900580258	-1.5100645519387688
Lib 1	True	P98174-711	-0.5298768139486851	-0.6485577015909071	-0.6672170782839855	-0.34489588160264234	-0.5259926996273802	-0.3138996666930351	-0.9225420726682437	-0.9671287448161736	-1.6827755449930186	-1.099577236279382	-1.0557927511889085	-1.0398127317069485
Lib 1	True	P98174-715	-0.5298768139486851	-0.6485577015909071	-0.6672170782839855	-0.34489588160264234	-0.5259926996273802	-0.3138996666930351	-0.9225420726682437	-0.9671287448161736	-1.0309537295471771	-1.099577236279382	-1.0557927511889085	-1.0398127317069485
Lib 1	True	C9JEZ4-100	0.9020165185863512	-2.0903160920612063	0.9984848537499833	1.2266203244273457	1.1452337991174308	1.344232058625285	-2.2029814581339497	0.7566956939624634	-0.9847808662921976	-1.477988861912326	1.1438553278206793	1.0625161494639939
Lib 1	True	Q9C0B5-432	0.34489000622271926	0.26901228435792873	0.303221748907696	0.43714161924094413	0.44737600814523	0.7025745666045476	0.21683141054877053	0.26760796305304657	0.3166759766353458	0.39978622522900303	0.4160780824720963	0.3367207163202489
Lib 1	True	Q7Z434-222	-0.331205684461129	-0.21411768707434553	-0.09602261576781605	0.10347971451902198	0.021124849249766372	-0.011917074938204078	-1.334711621862813	-1.4742125286150556	-0.5946781642091021	-0.5634071529372516	-1.9429832410204764	-0.804733016463031
Lib 1	True	Q86UU1-578	1.2228240860317088	1.212295835040058	1.256185360144462	1.2578450205338503	1.134167336396341	1.7667460410589348	0.29723110257909063	0.622807992180133	1.0790947775560635	1.1664205172208164	1.4925837837987876	1.3766857660122098
Lib 1	True	Q15149-4386	1.8824198791079174	1.9504705709476893	2.105581395125461	2.2890467437840423	2.1112269668781836	2.4137264711208006	1.9067956423893075	1.7381365857780084	1.984810437297718	2.082822742702232	2.2783450703762127	2.1754266128036424
Lib 1	True	Q86UU1-583	1.13756050318599	1.111429759640435	1.2027123497108807	1.1397631263045533	1.0125934872234559	1.697484245446794	0.08684489856999368	0.46560383398486654	1.0191402033921484	1.0884593215636418	1.4231091760509877	1.3022065494258128
Lib 1	True	Q9P0V3-241	-0.2600482972270714	-0.4291394390259174	-0.4056179069301074	-0.25056171490903356	-0.04122800649218318	-0.14345550865618534	-0.04849035914625849	0.037079742704771976	0.020748978472799676	-0.14177039472661435	-0.2598652292204436	-0.5113146627437452
Lib 1	True	Q8IWT6-217	-0.8848546596361396	-0.3336993947286465	-0.25663745813580385	-0.19291136928776978	-0.1892251139666769	0.011190036804371088	-0.06849379835911638	-0.05682311495275887	-0.11230715088668557	-0.2981669505036029	-0.4010812038180579	-0.3164925550746293
Lib 1	True	P02545-22	2.2110787839199704	2.2105664098479028	2.0966811737414552	2.3805641910306004	2.591144620785811	2.4657784816473027	2.5304595766274396	2.7109673481449925	2.7578645358082907	2.5875082204537283	2.3650659066935935	2.283082664922739
Lib 1	True	Q09666-210	1.3087373281090005	1.2112511834114523	1.1434941591250831	1.5052771992239933	1.4771457896920206	1.513606127733961	1.2439806700434741	1.1384565897747843	1.0754477447777582	0.914151872471173	1.1332395495399772	1.163165301870814
Lib 1	True	Q8WUM9-288	-1.24692876045717	-1.1764341892469925	-1.067330418760694	-0.9090257828246149	-1.0145134800944982	-1.0082410758008553	-0.9288369404599897	-1.0333242084775165	-1.092453448275602	-0.8610504631943655	-0.7673573602843503	-0.864737986355568
Lib 1	True	Q9BUH6-148	0.0018909488010649689	-0.04506435007519344	-0.2005873774595711	0.1466803120377414	0.16730325619526684	0.140680437153968	-0.1091234242978957	-0.10063232152279057	-0.16886929848492924	-0.10510320778168263	-2.7187821795996783	-0.33965329042466547
Lib 1	True	Q16204-244	0.5691140038584647	0.574497032630148	0.4406070730008763	0.7016337095254266	0.7997678731032948	0.7908508937190484	0.43387734535152195	0.5444723445661127	0.5845061116660311	0.48444356744608646	0.42043966809518485	0.4634865466370377
Lib 1	True	Q9Y2D5-748	0.8532190007894017	0.8249972547007781	0.8256637238243993	1.0851365728099716	1.1266062179849037	1.0627452252026381	0.6522299202581715	0.738273158544493	0.4315100838880609	0.5255114353909434	0.29200645692500665	-0.9728375125479611
Lib 1	True	P27824-554	1.3408220105089226	1.8558637242474987	1.6472694300843336	1.986652594752479	1.9809517542514838	1.8479790767511393	1.8869314337470748	2.060650165301701	1.9635930220346165	1.6358897189374653	1.5231914780361995	1.5725532084296883
Lib 1	True	Q92538-317	1.255114319038519	1.1425774184482893	1.1110133230002504	1.3511019301758778	1.5528832627025069	1.4038958878683714	0.8234566381717637	1.1534504942335508	1.1538740697838439	1.0980023190061885	0.9125466037969869	0.6091450454125373
Lib 1	True	Q96JM3-427	-0.30146712034753076	-0.16736506112610508	-0.15497801163872402	-0.01500899819366948	0.005786605624843578	0.016252187448353748	-0.05189920379003652	-0.07924498821136827	-0.10084878575568573	-0.3425445390316947	-0.33615009770772064	-1.063344081964794
Lib 1	True	Q9UKA4-448	-0.6329908080155815	-0.7823661137423414	-0.5333582466343635	-0.4758996845851678	-0.47757194594905134	-0.40225541056429365	-0.9720459208460545	-0.9222279551601312	-0.9129217999781916	-0.9160075409061146	-0.9230122803757391	-1.1392706652304854
Lib 1	True	P48634-761	-0.7336103928207712	0.1784051238362155	0.0970371480603544	0.3086947491011114	0.33407939286670735	0.36288206631590264	0.21337235343292416	0.27040603942014724	0.1659758381896529	-0.7939241508506846	0.105744289112021	-0.11924692966082782
Lib 1	True	Q8N3F8-471	0.5188166768213424	0.4738164530054452	0.47093217717772146	0.5659406413459852	0.6496736372948535	0.8410530759261313	0.35217197275485396	0.4956021962944416	0.6851513312044878	0.023574375130147984	0.10224974733937002	0.4601755308361999
Lib 1	True	B7Z3B9-448	0.3231923346199998	0.3576603760028742	0.3348608079825842	0.5537309631782237	0.5742615231480839	0.5700063037673228	-2.2752146725417406	-0.4282897627317896	-1.0196533007696702	-0.5530274912386799	-0.45185946636800156	-1.9796276963202941
Lib 1	True	P52594-181	1.5231975889213585	1.4951077205793948	1.4926062585905053	1.7040400905251483	1.8272781714424031	1.7826183637196475	1.3397927855245764	1.3697707799957624	1.3890339559805127	1.422500101120121	1.3163685623956582	1.313920782664755
Lib 1	True	E9PFD7-648	0.6118834253540258	0.4326501728393226	0.5174609542569149	0.6720419928474873	0.8605480841179787	0.7444485795612229	-0.13748530060928935	-0.053438965519326906	0.09560687007864639	-0.15297621407842274	-1.8377969138150316	-0.21057015152010405
Lib 1	True	Q96D71-709	0.9838266058644124	1.2198863691511797	1.0404405242075248	1.2674939726667505	1.3995066659568718	1.3370012477828412	0.5596971452998266	0.6351868885792123	0.5994266062826131	0.6031215587173216	0.45243503703853355	0.2641465793624116
Lib 1	True	O75385-450	-0.146392652814997	-0.1244049133813485	-0.11291963575334396	-0.053727348920221726	0.0855563077501442	0.1482873799835387	0.018151461604983637	0.16186861514321804	0.14942963128582082	0.08389647160369072	-0.004365233563643108	0.057707566845566924
Lib 1	True	A0A087WV04-518	-0.2779065709769258	-0.3501712128941781	-0.39584309853002164	-0.30309558487349786	-0.20662726962501848	-0.017090108615155745	-0.3902984712147077	-0.41901534659260037	-0.2124574124814996	-0.432509270413124	-0.5227556631173373	-0.4512397220342094
Lib 1	True	Q96BY7-255	-0.872358061729619	-0.7922586588910743	-0.9046862599721173	-0.7201822139806189	-0.6308334285842496	-0.7025989222925112	-0.888388304463302	-0.8176824331747468	-0.8661664011492269	-0.8904710594181855	-0.9325887928327385	-1.1506804106461486
Lib 1	True	O43399-12	0.6203554527071915	0.391637027219017	0.4335151127323199	0.6608074585203201	0.6859774767198245	0.7618825422505091	0.6931951070971736	0.6267859869661904	0.6673885598277075	0.3609163695217379	0.17608707492710754	0.19608983646808179
Lib 1	True	Q96TA1-696	3.0875940965363444	2.977167860332443	2.9869228644394084	3.4378814407585616	3.23684910669048	3.3253010435675447	2.704742873169755	2.4974315237247335	2.6012913264365807	2.642090453966759	2.8261550060213394	2.860392082947675
Lib 1	True	Q96TA1-692	3.0875940965363444	2.977167860332443	2.9869228644394084	3.4378814407585616	3.23684910669048	3.3253010435675447	2.704742873169755	2.4974315237247335	2.6012913264365807	2.642090453966759	2.8261550060213394	2.860392082947675
Lib 1	True	P08670-430	2.261636489514026	2.457778666601341	2.082513355652909	2.6857450894393673	2.730491651161729	2.330595427323742	3.1821161614535716	3.3210912005117077	3.4954135832924087	3.1000135892608216	3.1502383171283865	3.18019409343895
Lib 1	True	Q9P0V3-44	-0.6023532114104468	-0.5789998230119819	-0.46938854577241085	-0.3186874809117941	-0.4274490223023248	-0.3785119938760152	-0.8743968247172051	-0.6104103199654621	-0.6092344849847967	-0.6223524562968805	-0.6783098862356137	-0.6567071380210384
Lib 1	True	Q16584-507	-0.727297038767448	-0.863939838466478	-0.6549594013607832	-2.1874756467090095	-1.7878939849065332	-0.6878730646046954	-0.4945423868446919	-0.511977824543218	-0.5034868475857467	-2.398727902183449	-0.9072071198760329	-0.8833872486936839
Lib 1	True	Q13459-1267	1.3634615417685032	1.207604339403351	1.2220671426261234	1.464590043402722	1.3957492837225152	1.5896037951461366	0.8919983284136751	0.7384765171584399	0.8569094404164912	1.0994830354008718	1.1773040832451551	1.0764022866092142
Lib 1	True	Q13459-1271	1.3634615417685032	1.207604339403351	1.2220671426261234	1.464590043402722	1.3957492837225152	1.5896037951461366	0.8919983284136751	0.7384765171584399	0.8569094404164912	1.0994830354008718	1.1773040832451551	1.0764022866092142
Lib 1	True	Q9P0V3-251	0.21441191566637	0.07191243758047292	0.2979250579488325	0.3170618694355396	0.14085930808736277	0.5647884596993913	-0.3162778068301787	-0.13758154332956543	-0.21362714995688328	0.07783795010801597	0.27321900458016385	0.4367338714168437
Lib 1	True	O95817-377	0.41489088397118395	0.3877154967428829	0.5830035580641302	0.4029766458771313	0.713794234542538	0.7723832591218646	-0.008662581822031338	0.14734091932346358	0.2550338694138881	0.06440619507911655	-0.1936809346100565	-0.03136774812300422
Lib 1	True	P11137-285	0.3420179829087574	0.49159514875031596	0.5173538264833654	0.7815124124077932	0.391683406597976	0.713515464245181	-1.8003287788288942	-1.7123316512164328	-0.12032244298920891	-0.9441524392729775	-0.6379155769736852	-0.9591812112606827
Lib 1	True	E9PMR6-238	-0.1883573849206062	-0.11611037366566478	-0.1852551270187534	0.022209296872925662	-0.06811600658542136	0.06087433763033063	-1.335188508936131	-1.4903603077434613	-0.5948795547645367	-0.599655927844699	-0.43575056768386944	-0.3711114213895917
Lib 1	True	E9PMR6-234	-0.1883573849206062	-0.11611037366566478	-0.1852551270187534	0.022209296872925662	-0.06811600658542136	0.06087433763033063	-1.3880782183435447	-1.5508486372774357	-0.5948795547645367	-0.599655927844699	-0.43575056768386944	-0.3711114213895917
Lib 1	True	O60784-355	-1.0666301117318506	-1.024816446346128	-0.8871565471112062	-0.8513994545707895	-0.7075169783752875	-0.9782020298757524	-0.4667013216373683	-0.34088186104042195	-0.46961804039850463	-0.6771163136960311	-0.6564626771967728	-0.8035069809433067
Lib 1	True	Q8TEV9-417	-1.1755199006486883	-1.0645237570014288	-1.1001033644366043	-0.8987068111937907	-0.9507926605508763	-1.0669269612312304	-0.9951618082123291	-0.994248928562311	-1.0595880155582624	-0.8946569916711222	-0.9719660726080129	-1.7155481687553786
Lib 1	True	J3KRN4-351	-0.38597489358737924	-0.5464635645128255	-0.2618006266174595	-0.2504412377345746	-0.22292568582525463	-0.2027466603416074	-0.5396972828612348	-0.5279055965125637	-0.35761153771396187	-0.50037197826152	-0.4890150017782505	-0.4701059088390955
Lib 1	True	O15021-1377	-0.12816808999445087	0.13229764353943121	0.1963374690274031	0.37162752505358865	-0.036896800581536916	0.3348199132591709	-1.1242997586103978	-1.309886758429232	-1.3458343770203274	-1.003450395477055	-0.5164295574132085	-0.7049541879811743
Lib 1	True	O15021-1370	-0.12816808999445087	0.13229764353943121	0.1963374690274031	0.37162752505358865	-0.036896800581536916	0.3348199132591709	-1.1242997586103978	-1.309886758429232	-1.6292863158383857	-1.003450395477055	-0.5164295574132085	-0.7049541879811743
Lib 1	True	Q5T5Y3-722	0.11740367940775362	0.12962112258354924	0.1910730029333535	0.29710495337652537	0.3206373412129909	0.3453983612314892	-0.09327380066237909	-0.018449228181091102	0.06345411541987522	0.250679253052688	-1.6708390487979403	-0.02046331735084198
Lib 1	True	H7C0W7-373	-0.7457070355700344	-0.8393769979003904	-0.7545665289830149	-2.112717759415084	-0.726607662456305	-0.6354176642975907	-0.6763405486090353	-0.6836532791508461	-0.5988601097295572	-0.9146097072603873	-0.9808369092383006	-0.8605858929396051
Lib 1	True	C9JZR2-920	-0.0023256689698796774	0.05823745063813422	0.07722293020674939	0.028976816020739416	0.17227422452957666	0.3365941916249797	-0.23288957724804576	-0.3235324844096283	-0.3461554329214899	-0.16213137844362782	-0.03673409997099753	-0.2996291535124626
Lib 1	True	C9JZR2-916	-0.0023256689698796774	0.05823745063813422	0.07722293020674939	0.028976816020739416	0.17227422452957666	0.3365941916249797	-0.23288957724804576	-0.3235324844096283	-0.3461554329214899	-0.16213137844362782	-0.03673409997099753	-0.2996291535124626
Lib 1	True	P07355-26	0.02624313526252631	0.023069731827575938	0.01418316151496326	0.23857940779369488	0.09490980845663702	0.22528601201510645	0.19236738233946307	0.00439752645414272	0.16799655998359467	-0.05223746458512569	-0.27382958110263056	-0.15434249631275612
Lib 1	True	Q9Y4B5-315	-0.08633664665077126	-0.11481082665236893	-0.016887915544099474	0.07262014213437926	-0.00866181559202371	0.1713533049126573	-0.19183655419450166	-0.5494700281592196	-0.5623329094014377	-0.600302149042737	-0.7842161212753546	-0.5768626810350749
Lib 1	True	Q9Y4B5-306	-0.08633664665077126	-0.11481082665236893	-0.016887915544099474	0.07262014213437926	-0.00866181559202371	0.1713533049126573	-0.19183655419450166	-0.5494700281592196	-0.5623329094014377	-0.600302149042737	-1.6394571375516198	-0.5768626810350749
Lib 1	True	Q7Z6Z7-3924	-1.42182551544801	-0.6834277432804636	-1.837166330328688	-0.481585196158831	-0.5225634712214233	-0.6848285658573954	-1.2047693622288358	-1.046197834614246	-0.9286916299646043	-0.7497815322089558	-0.9197533406495715	-1.1896711481152296
Lib 1	True	P29317-897	1.3242031857898697	1.3414853161950644	1.2622858106068915	1.4820619215306867	1.3709725679926168	1.6241044142109953	-1.239979692714566	-1.2973979598385559	0.5928820359627961	1.1623928983075287	0.8718240947537378	0.4710650139963354
Lib 1	True	Q9UHD8-30	1.725418350287926	1.8177525734486393	1.7991383129208753	2.040875172143014	2.030065102226484	1.989186437487219	1.8816894919854084	1.866079597008978	1.8469795786850882	1.7854258423897253	1.6132384616372073	1.710531469834252
Lib 1	True	Q14247-418	2.148637978791964	2.13860614284206	2.2737800793851815	2.392472335585971	2.4603465124869226	2.451092184829834	2.028016583173583	2.096364258001413	2.2622944551409785	2.146648873986777	2.125351523389386	2.1393011443526095
Lib 1	True	Q8ND76-25	0.07110821402734978	0.17813029407684952	0.07903867068477986	0.036542653412705295	0.36529606520400687	0.3289438798359845	-0.27582851024725796	-0.21921574298685562	-0.20357355630338672	-0.42867182126503406	-0.5365712864010669	-0.786115974457627
Lib 1	True	E9PFQ4-415	0.19886444171646364	0.2449834796701544	0.1741723871544096	0.4200708566963474	0.3810362650427295	0.3400318729551329	-1.1974399579589168	0.18129179883864407	0.13187444868356865	0.22809013348373372	0.0823835750275699	-0.10252630756728509
Lib 1	True	P78536-791	0.6045517127412231	0.7825797035897227	0.629838350957232	0.81078900946161	0.8108746523672942	0.9155295459885457	0.3088345882198127	0.4556910315365839	0.5940865545290821	0.6292478037094973	0.5442732518701778	0.6336246132230949
Lib 1	True	Q96HC4-360	2.5707823902150446	2.5516477695675954	2.3282974794234614	2.5768366792813673	2.890656249910663	2.7144547380953643	2.262631858029043	2.4114140935932906	2.534627617392894	2.5673094269535826	2.353160361492923	2.4249589432725465
Lib 1	True	Q02078-479	-0.5458207986600273	-0.47117777870919403	-0.330916881032904	-0.22000513687591	-0.37086890294127023	-0.3131462527542379	-0.7118402135829963	-0.8012131806963916	-1.789280054923883	-0.9138768965709033	-0.8315821432657379	-0.9275670335442289
Lib 1	True	Q02078-489	-0.5458207986600273	-0.47117777870919403	-0.330916881032904	-0.22000513687591	-0.37086890294127023	-0.3131462527542379	-0.7118402135829963	-0.8012131806963916	-1.789280054923883	-0.9138768965709033	-0.8315821432657379	-0.9275670335442289
Lib 1	True	A8MQ02-1141	0.1269212470893357	0.12542009262865197	0.1510616936269484	0.2893281844989301	0.38409573530948954	0.23984553143507806	0.2523488869585254	0.3140207526302699	0.2674763281343064	0.16208787123133042	0.06142287699325694	-0.11723759559500505
Lib 1	True	Q9Y2W1-253	1.0790036949727289	1.1420770635842799	1.1118467153565574	1.2832410890979067	1.338342672712342	1.3078581077075369	1.1755120034951587	1.1376536987864665	1.1545985390308946	1.0921034059701635	1.0753158434186432	0.7247222860869771
Lib 1	True	P29317-901	1.2298234220661137	1.2706449286372117	1.195238059021823	1.4195635783006915	1.2880845543762596	1.5153716796114196	-1.387195672764448	-1.2509737976585718	-1.3777782720191838	-1.2209590596906672	0.8218761807287968	0.25773209303109956
Lib 1	True	A0A075B6E4-52	0.6210775966849573	0.7030904401748196	0.6944669992481972	0.7721519994087409	0.7914856653525709	0.9320659744368414	0.35026520304708997	0.4410959667723948	0.5669382151079272	0.44459188741285827	0.2663293839925504	0.3863079835222483
Lib 1	True	Q13263-473	0.5715876369310591	0.5770241136109762	0.6250135269549848	0.8232106597570561	0.7534067829505581	0.7376976539831015	0.5499889865361104	0.5184793070983609	0.471051166280892	0.5313372591343115	0.4142501055357063	0.2706475702070271
Lib 1	True	Q9NSC5-159	-0.5757951510939603	-0.42344675324854697	-0.27694663347185194	-0.26349271301284005	-0.46215004377138313	-0.1916281886085353	-1.7321688457177458	-1.489468989328968	-1.1567659877866945	-0.716782392398712	-0.9081426798609855	-0.9397771834622829
Lib 1	True	O95674-21	0.5932803484224499	0.5832605364135407	0.38248164303258064	0.5531606804291079	0.7281126941380593	0.7442345941484817	0.8030156283659161	0.9960325729735423	1.1904691571219852	0.6295886079067943	0.5343501427132593	0.4020587164115284
Lib 1	True	Q09666-5763	1.9002252124364538	1.9432146317395704	2.0324065015050734	2.118148894923725	2.2396765963071865	2.1827199571569427	2.1569093014868663	2.204474766788754	2.2423262246461264	2.139686677320465	2.082168572314505	2.021025767998052
Lib 1	True	Q9H8Y8-225	-0.6685381602618031	-1.3218168014127991	-0.6789065579498526	-0.6432831046547458	-0.4307194524899326	-0.5614174420692117	-1.2053293344004286	-0.9524024179846998	-1.0632321273784762	-1.934431273432976	-2.422350581814023	-1.1824986932075474
Lib 1	True	Q53TN4-285	1.7166033536644019	1.60321550721012	1.3960058997620592	1.5593724984058266	1.9435912536241724	1.7882506344719549	1.922101266356259	2.0236601340760245	2.096602039558513	1.8160102927773696	1.6877676346291288	1.7404304342065016
Lib 1	True	A0A5F9UK94-46	-0.06359834198564265	-0.05787084577394368	-0.026053800238844505	0.2672413355099325	-0.02187724196570555	0.03926456791347593	0.10494450363030743	-0.3172283421805206	-0.2391887986916647	-0.21063647697350393	-0.4439177094795694	-0.41653148590714545
Lib 1	True	P21333-2158	0.46268760498333933	0.39584485134676595	0.4153516340797783	0.389500185819084	0.49258333568269613	0.7321503294706789	0.16223202229664438	-0.00220565690177899	0.07274418027337493	0.14040362576772847	0.2121808654708417	0.2175248784243589
Lib 1	True	P21333-2152	0.46268760498333933	0.39584485134676595	0.4153516340797783	0.389500185819084	0.49258333568269613	0.7321503294706789	0.16223202229664438	-0.00220565690177899	0.07274418027337493	0.14040362576772847	0.2121808654708417	0.2175248784243589
Lib 1	True	O75569-18	0.8361627789701349	0.6465946262947612	0.8267351645154251	1.0837752678231323	0.9520071320799378	0.8515467181984281	0.9782687537885022	0.994838930620095	0.7536350236989223	0.7248293713951363	0.6288528508354436	0.5963591693581433
Lib 1	True	Q9NPQ8-502	-0.013982015867326643	0.062362024027110316	0.1753671589030571	0.2071566007384306	0.20741358384458738	0.2331669760540203	0.360108786556821	0.3459672998552936	0.36592054199150814	0.27971027147211064	0.3784810800342889	0.14055351331498578
Lib 1	True	O95997-165	-0.4756827734094762	-0.8398211264664438	-0.7786188853245609	-0.7191465113775946	-0.38883594741712063	-0.6003128670741747	-0.781326154895427	-0.7454784966389859	-0.9146930807414728	-0.686200414913813	-0.9225898670316813	-1.0830788586202271
Lib 1	True	Q8N108-483	0.17427490546014468	0.09795401452782411	0.3624756957006598	0.27396032198754255	0.1497126254895669	0.5251447759941571	-0.15088030719624662	-0.2849561274854958	-0.05785366665403465	0.03311529156829363	0.057797808520903375	0.00022064313711782262
Lib 1	True	Q04637-1231	0.7467278707555894	0.6779242627384187	0.8117700105006442	0.775260684939831	0.9885011343783829	0.9306982386563131	0.43991342366406605	0.6258727785591929	0.7824175551983349	0.5759955082168986	0.46677171914824045	0.28170881852131247
Lib 1	True	Q92614-1970	0.3699777096961775	0.39761264906721405	0.474155913726226	0.49689912196005165	0.6322824441711866	0.5549400215917194	0.10187978166935725	0.38905044153361057	0.32197650226633084	0.3668012019436292	0.2334330299150158	0.09575396491209735
Lib 1	True	A0A0A0MRL6-623	0.7059409076547338	0.7617964333059049	0.6793971057127858	0.7545997460073498	0.9115230108256583	0.913357591380459	0.8716032774442126	1.025099609130437	1.0074936303577562	0.9710735369118727	0.8943552154310893	0.8626420783409051
Lib 1	True	Q86YS7-659	0.8635426955685616	0.9935111644956504	0.9393324706434104	1.0660014831474873	0.8868732046584348	1.2206659145948233	-2.388833477366853	0.31670629552602375	0.5637657058360643	0.6423048716480453	0.7947665765632759	0.6371741500171483
Lib 1	True	Q6UUV7-394	0.13503845993806426	0.1392611226158245	0.09907072689077896	0.31693217524564526	0.18489429065498733	0.27215033929714794	-0.2142363467776579	-0.3619981177518851	-0.3599008881615153	-0.2408339346705742	-0.5148001692078135	-0.3766900106331821
Lib 1	True	Q8N108-488	0.23689335110423337	0.1604627070825881	0.43398970320631913	0.33931909815876193	0.21500504090613004	0.5895657082000804	-0.08870321216108754	-0.2229124615074985	0.00519778344494862	0.11684900895298915	0.12320014786628486	0.06754884030067891
Lib 1	True	Q9BSL1-98	0.43943231412355654	0.5474319132555998	0.5724657640363912	0.6734532649537562	0.6408505841679425	0.6896762496742962	0.7520917733876672	0.5146404605592156	0.4545932503362761	0.395660727039733	0.3950942501199303	0.39253582707387263
Lib 1	True	Q15746-1779	0.9139969013750731	0.8542375854151263	0.8669729478157093	0.9178096758331482	1.053023182565911	1.0998439897709218	0.4240889101994913	0.6150839120161457	0.7584718368959755	0.6073386382313498	0.4000399351305469	0.34520165797777747
Lib 1	True	Q8NEY1-1181	0.09763403362740815	0.0805797033645541	-0.1103476250816469	0.08255249038854405	0.2487048841639458	0.13735826182586286	-0.05577116154906733	-0.06495385212568539	-0.1423105460504803	-0.1556074531480049	-0.4092173719330663	-1.0245831514981
Lib 1	True	Q92576-1133	0.472740457208458	0.5050670000340979	0.5420199728703984	0.498716856380821	0.6684995547521186	0.7199644151653396	0.5229496353574936	0.5133426493964661	0.5808246333474638	0.3618406433887441	0.35908901460793086	0.24001916515539354
Lib 1	True	O95155-105	0.3028206878486283	0.2839124740576311	0.37739585341411036	0.466057977861719	0.54322860962188	0.3926419259136954	0.40168879640460964	0.3002317861400321	0.32743487327373705	0.19856103857492766	-0.029089938017202808	-0.13425225354353254
Lib 1	True	Q9UQ35-2034	-0.8574034919721814	-1.4947499896395897	-1.3062219593811568	-1.0643748040283647	-2.515342233890747	-0.887133946227035	-1.0872162782168482	-1.058223233526982	-1.074755541823035	-1.2752056751540166	-1.7353712490913635	-1.1909833271917953
Lib 1	True	P46821-1788	0.45722035565401237	0.4762451356079599	0.4982410739045477	0.6354009644467147	0.669939553732973	0.5698958949200157	0.25317846879034706	0.2786996723412287	0.3186323643865744	0.32698474534145744	0.3612795874036323	0.1538409302185507
Lib 1	True	Q58WW2-336	-0.2832810673241867	-0.36520164120083937	-0.4175972008319888	-0.2627061980300015	-0.05890016842362862	-0.40137919624401736	-0.5410010353422174	-0.5022690323833982	-0.6395974102190142	-0.5416573363895099	-0.6167272663431352	-0.9759893146832073
Lib 1	True	A0A2R8YH03-659	1.5369136485364394	1.59778267521371	1.5698149185693342	1.7396622047050687	1.7416867296848435	1.7572964222884309	1.7551153403305488	1.6844635066595777	1.7849204529626894	1.593855094616712	1.4678143705885933	1.4687528412601378
Lib 1	True	C9JAT7-126	-0.21963704845267878	-0.10509918446514128	-0.005617662616530599	-0.14313648325150652	-0.06984727267748903	0.1344757311399182	-0.4790758809959749	-0.37129003360680224	-0.6098780005055751	-0.1501515664419544	-0.15271327299156312	-0.1358403930464334
Lib 1	True	Q8NEY1-754	-0.44365789492508717	-0.5132046411485424	-0.4287423061058585	-0.39907037726326	-0.4021852505995218	-0.30615888835055133	-0.3096286311724307	-0.3469446717191773	-0.2730490384254116	-0.34894224717777356	-0.23493598104820887	-0.4185183829234922
Lib 1	True	P49006-104	0.4159535572910623	0.33556735658481085	0.5485918124183127	0.6685684424620149	0.32781106610665195	0.6493063707385839	0.5650249275236435	0.45988823391229744	0.4858848693568837	-0.07674410099864719	0.03434917105856726	0.31333378975739884
Lib 1	True	E9PNJ4-346	0.28608285884722234	0.4133176449373352	0.4048305719131347	0.3341314657286394	0.45453267016105414	0.5979732960103442	0.6570152368359694	0.7242476068943768	1.0371637276591703	0.6986996550042595	0.5940148812161236	0.31265580620118394
Lib 1	True	Q02952-806	-0.6711413817670692	-0.557858697213144	-0.3096390607593776	-0.12538016840511654	-0.6231297590527481	-0.5153430121219738	-0.37938465219962186	-0.6901374780274329	-0.39224139676908754	-1.4102331345171295	-1.2050428719175712	-1.0813264595061483
Lib 1	True	A0A494C1F2-437	1.3299227462893266	1.403248265190641	1.5429716145795793	1.6561429245166637	1.371466227286492	1.6810847625830176	0.8926297618910713	0.66214815253383	0.7600489849508041	0.8705565868505489	1.123548151300273	1.115771411747104
Lib 1	True	A0A494C1F2-433	1.3299227462893266	1.403248265190641	1.5429716145795793	1.6561429245166637	1.371466227286492	1.6810847625830176	0.8926297618910713	0.66214815253383	0.7600489849508041	0.8705565868505489	1.123548151300273	1.115771411747104
Lib 1	True	P85037-223	0.7479223549936562	0.24990712598777584	0.34492045672666066	0.4723324469967031	-1.654506484523561	0.6596919230956241	0.32364249324086375	0.12835207960048975	0.15047236612651918	0.3126093377694455	-2.4232659908323364	-1.3506431700039956
Lib 1	True	P85037-213	0.7479223549936562	0.24990712598777584	0.34492045672666066	0.4723324469967031	-1.6488954397008642	0.6596919230956241	0.32364249324086375	0.12835207960048975	0.15047236612651918	0.3126093377694455	-1.098974130629742	-2.32402310318309
Lib 1	True	Q86YS7-662	0.4993249365958981	0.6174118382112572	0.6363323369465088	0.6970980153169463	0.5266390569475919	0.8242551850202113	-1.7663513959897772	-1.6628347344100871	0.33105250204851155	0.27747733132225627	0.43029811556627584	0.26176994463699543
Lib 1	True	Q02952-283	0.11854796082238851	0.2783434877384925	0.10036531642330608	0.2767575820894037	-2.3380019031649883	0.23556868449572166	0.43193210043519575	0.5842579366143258	0.5153168703365841	0.2011283310999015	0.13388308119024467	0.030754725204533036
Lib 1	True	O43491-58	1.0318903631853296	1.1021971982645986	1.1295113183481544	1.1851581445203396	1.1804919977909347	1.2980494841074843	1.3811058475644522	1.4872972464354004	1.7128770916848988	1.361411591873976	1.2525754487489105	1.3406472733587604
Lib 1	True	Q14247-405	3.168539884814038	3.1160516819928326	3.11291468044013	3.499335616895521	3.26499959234459	3.3282158700851445	2.9048669366856177	2.67198673637122	2.8318293121463904	2.8341632762330393	3.0033880791755796	2.8719007491062785
Lib 1	True	Q00587-367	0.05464303338275799	0.0882466449641997	-0.8368070516564848	0.07352506688811886	0.22454552279869372	0.2123667860627064	-0.9273819946741462	-1.4885201221960243	-0.18362272143273176	-0.8697155774789254	-0.2492324040070795	-0.7737041414545819
Lib 1	True	Q15424-604	-0.007240369276684897	0.12029043510621379	0.16302177526405232	0.058042142906152776	0.22744079775502005	0.26074308779749206	0.2847003613448152	0.43402011051413025	0.46851169968877865	-0.10530882754327278	0.10193704357240696	0.10733127456745618
Lib 1	True	Q14247-401	3.269681208866128	3.2089780916020336	3.217344649398379	3.5819750585697077	3.378772459981463	3.4323569451074385	3.021069061275004	2.800639419967666	3.046536492261432	2.9500018803893853	3.1132845264380755	3.0289138056135023
Lib 1	True	Q08AD1-1313	-1.4225262871515418	-0.7066725839516043	-0.7219129598980148	-0.6874161762787291	-0.6549719478862199	-0.6621457997152727	-0.9215257406072082	-0.9531009783013153	-0.8082646218877027	-0.9156714488586729	-0.9125886759429668	-1.5149280608181832
Lib 1	True	A0A3B3ITG3-641	-0.3662399376123205	-0.35343227960043416	-0.33916512168943797	-0.359503200097178	-0.33961377418821437	-0.17061709135998998	-0.5820390075400335	-1.1136525814488092	-0.5688354192342563	-0.4676490367832592	-0.42344010371470864	-0.7345338244855877
Lib 1	True	A0A0C4DH22-639	-0.16049548937650954	-0.05789334441049499	-0.03197713656577311	-0.24279613214566984	0.06046738072815869	0.10646109167584414	-0.41545397562114444	-0.4118682772489122	-0.21527724846328317	-0.2119931396096242	-0.2954911415837454	-0.5139238728117503
Lib 1	True	Q9UJU6-269	0.7806669821579689	0.8536710499437913	0.8081322871957244	0.8709900886747804	0.9233928879422967	0.9923797095572876	0.40259109364562423	0.2896775440061086	0.383967684966331	0.18719651892104577	-0.08108864400161349	0.03875999434557496
Lib 1	True	P08559-293	2.332824713023184	2.4824641173959874	2.5606227191257496	2.6345069007156074	2.4970677042678977	2.7435077182351213	2.5089418892542903	2.3169027301774174	2.497927804097749	2.6110450086829795	2.738049508295398	2.7433556379838886
Lib 1	True	Q7Z5H3-16	-0.030373393269407054	0.0064652631587015395	0.06659032545404718	-0.0056034910402093215	0.08857732014883248	0.18746731848171938	0.026543538037377017	-0.016222423100567956	-0.019380617634558624	-0.057808439427026174	-0.0845035459418595	-0.2009692324625206
Lib 1	True	P08559-300	2.3465725341047934	2.5006615458692916	2.575844849465631	2.6476097902333797	2.511313300882086	2.7574070609410293	2.521791488217166	2.329085984039639	2.510858009435196	2.625919181329716	2.7508399706229505	2.7545293663197485
Lib 1	True	A0A1W2PRA1-688	-1.0106310079471303	-1.9477332805968377	-0.3899426396987385	-0.6433286391753167	-1.044910545953704	-0.44874589452928987	-0.13517769810315136	-0.03360988902581062	0.0120338434542131	-1.5816274744165895	-1.45691157880994	-0.6058867429669849
Lib 1	True	P35612-592	-0.057670290999836414	-0.26973591238885486	0.06425682474700437	-0.04823633880966926	-0.04909517266915055	0.10118276299558841	-0.5831978486500472	-0.3282114205653872	-0.306174847203401	-0.0988669111136487	-0.16136921893500658	-0.3550709068476428
Lib 1	True	E9PNJ4-339	-0.8367753154194087	-0.7431336048840558	-0.43196548881128327	-0.7154496832130364	-0.829934150234106	-0.38866092146198855	-0.21083049662633835	-0.09098171777730953	0.07179139888466186	-0.40725415940514287	-0.552523271700232	-0.18989521471406967
Lib 1	True	G8JLH9-629	-0.4055635902088782	-0.6533997825524455	-0.5832806146592655	-0.5324199224796147	-0.25387100066937734	-0.6255133937506657	-1.451099573692162	-1.0671661094993272	-1.0067156115348432	-1.0004952430211986	-1.098686664240548	-1.4051486939600022
Lib 1	True	P20700-20	-0.11595620709492119	-0.312864746035258	-0.22409396751782243	-0.28291613555027145	-0.2121723425802157	-0.0024621393060190217	0.016143049357888215	-1.6956085260870082	-1.5581148501935747	-0.15260828599166137	-0.19145936337639577	-0.12321805060262571
Lib 1	True	P20700-23	-0.11595620709492119	-0.312864746035258	-0.22409396751782243	-0.28291613555027145	-0.2121723425802157	-0.0024621393060190217	0.016143049357888215	-1.0295411927124434	-1.9737442974534398	-0.15260828599166137	-0.19145936337639577	-0.12321805060262571
Lib 1	True	P18583-94	-0.44612790001844904	-2.315099173483022	-0.27139995654788607	-0.1504308112469014	-0.25923974711623127	-0.3655052532648261	-1.3414196868536556	-0.30562128744010064	-0.46437218533273295	-1.677975746523403	-0.6158090129366829	-1.2763939562725843
Lib 1	True	Q15149-4030	-0.19071908823833833	-0.22900706570925053	-0.3000986463067975	0.09186846757699275	-0.2976028921933378	-0.29508060949833786	-0.20063246454187483	-0.48665518427770216	-0.371810692209906	-0.5107445165271604	-0.4773242149880301	-0.5783986457377494
Lib 1	True	Q9P265-100	-0.586037574728839	-0.6411839215062443	-0.7050173831707682	-0.4913840444989982	-0.7001866530071347	-0.5706750236928224	-0.5425932103908723	-0.49421027852245014	-0.29681193002717543	-0.8302066739327238	-1.498388891778422	-1.794789961272608
Lib 1	True	Q9Y2V2-41	0.6077969732048667	0.4837499873739801	0.6809110968557867	0.673413676412259	0.551884955924428	0.8059888999525994	0.957487429468798	0.7918275265857286	0.7581295922357439	0.651118585430832	0.670450736346313	0.9191857604717294
Lib 1	True	P37802-185	-0.1573298481437373	-1.953649182191621	-0.17450360963363598	-0.04035376938468616	-0.10555973332899594	-0.07486608106961462	-0.07772900428397543	-0.26809864466581385	-0.21027782683276733	-0.18618491658331474	-0.4539304144104982	-0.6167794496997184
Lib 1	True	Q0JRZ9-387	1.6099202280570328	1.5366769714269302	1.6801942100869711	1.7963247488808078	1.609456065596491	1.8160177705158556	1.5167368437132605	1.4414907156513534	1.5875949233391624	1.5879122518415887	1.7065514537571527	1.7634764020977416
Lib 1	True	Q15942-308	1.7309579133217077	1.496757852172097	1.5475215986189408	1.5624696431629086	1.8523469786306697	1.7613462018109818	1.920353419306933	2.012793558055089	2.0107855589638275	1.967148751155973	1.8321428023175887	1.5927309296621666
Lib 1	True	Q96JM3-445	-0.20799172923767886	-0.04573512305066432	-0.17968102441333547	-0.00820748715675397	-0.08210712939046089	-0.1013350518031399	-0.08816525089700497	0.02672888044065998	0.10144671549713524	-0.24011860773119123	-0.20398708377219715	-0.2577683516930772
Lib 1	True	Q9Y4B5-1514	0.03321365722289717	0.002003684953907434	0.01803491817523564	0.010820444842018993	0.1711639886208035	0.09910286857577745	-0.07333376480677924	0.0038915268514452647	0.028827418801219532	-0.16391516982370713	-0.2550733972093695	-0.2291156451450004
Lib 1	True	O43294-137	2.3508080163884677	2.3435410827277687	2.2372954171725445	2.438001747372424	2.4065799450115435	2.530898981220145	2.1743124215148826	2.0228493200091124	2.0388939399399932	2.1206672263810975	2.171055074950198	2.1558654615057713
Lib 1	True	Q9Y2D5-152	1.687907840491785	1.6571224983242743	1.659877513176956	1.7424999041293716	1.942402566431866	1.7544777565235103	1.5226809636281675	1.6726878248028914	1.6005754836627903	1.5536930776588092	1.3250584230718547	1.2255814020580738
Lib 1	True	P60468-17	2.9314246963427744	3.0064129894370204	2.817459110518388	3.0601182012537116	3.224603719919199	3.0484869819339266	3.2432282096353737	3.367111372822507	3.4193280566742024	3.3070854233377163	3.020186282302002	3.2507310131602716
Lib 1	True	E9PGC8-1410	1.4519349939624366	1.5195653899945716	1.4712430971495936	1.591544726862266	1.6958021107636687	1.5668804278570634	0.7983599578849168	0.9762539663572876	0.9063202002340124	1.2757350563611214	1.0360731953977333	0.9014162984004065
Lib 1	True	O15013-379	0.5090220654592659	0.3760808681931496	0.44865610662621275	0.6615556659741614	0.6304764283166058	0.37150346471892226	0.181957970940853	0.2356983529598073	-0.7036146227912582	0.09388013791544711	0.04613275104229473	0.1528396705356623
Lib 1	True	Q96CC6-390	-0.20500548040970756	-0.2721034282954134	-0.1484575404091958	-0.16447334976374942	-0.08875804337469237	-0.16494087438795507	-0.5856002695633423	-0.485128881350101	-0.29532440843401453	-0.3914189352910154	-0.5129618989757947	-1.9300766924623316
Lib 1	True	P46821-1396	1.8119391609384505	1.8511598145887977	1.7389906444973293	1.9049989029012018	1.5514271235249797	2.105389211624338	1.1609644392930742	1.2063779979081672	1.5619837300208912	1.930266559568327	2.0200546356852125	1.8339322981295505
Lib 1	True	P46821-1400	1.8119391609384505	1.8511598145887977	1.7389906444973293	1.9049989029012018	1.5514271235249797	2.105389211624338	1.1609644392930742	1.2063779979081672	1.5619837300208912	1.930266559568327	2.0200546356852125	1.8339322981295505
Lib 1	True	P52948-612	0.3644349941472346	0.44192379335075316	0.5445176501053925	0.47392881396722747	0.585486020112717	0.5551583501617491	0.28681866241450665	0.36631649994782123	0.471929439430665	0.3371881036148233	0.3166259770117712	0.25541286620932563
Lib 1	True	P07814-886	1.233561211208607	1.248507868904238	1.5818299962693885	1.4416625163997343	-1.746659941681097	1.4859434492117383	0.9645927140407555	0.8493489348184953	1.0344305341324722	1.2612718002099645	1.3751740548871396	1.461157405485148
Lib 1	True	J3KMZ8-142	0.030875616209689243	0.09945933062489294	0.15251644132080314	0.08965155448862713	0.03288467788238104	0.2858516289978813	-0.5191357200839882	-0.23177876220371144	-0.15291740804107157	0.08786753908275495	0.009024439737608053	-0.10250197730153375
Lib 1	True	H0YH12-273	0.5692091490348844	0.6643958637579924	0.7845964588707939	0.7261215565656187	0.7077591167467266	0.8396574711574627	-1.6121294671258202	-1.959556722434972	0.37084795259646025	0.6444696017822849	0.6106411875062414	0.5952260490453932
Lib 1	True	P29317-892	0.44015428002010987	0.23695441025830385	0.3306206256866987	0.45287578479491264	0.4471548320442307	0.3882575272988164	0.4147622306000806	0.263202459400122	0.4650228508684316	0.21694258906456476	0.1095257322871573	0.24227712868801302
Lib 1	True	Q9H6X2-563	-0.06208863726150763	0.14380256311989653	0.20116074308684223	0.17323414318979277	0.08207902289282495	0.22021039907748932	-1.6451985504019333	-0.5213663685272886	-1.2548423179576347	-0.4336774328206971	-0.37691496753172593	-0.9314022613268423
Lib 1	True	O95400-195	1.0177819499903553	1.0121863930858357	1.0454807866800317	1.2642440925367893	1.1328434047818543	1.0309153198223282	1.2447301391439696	1.3065572126596958	1.3129259489124616	1.0636488570854186	0.9459851616900261	0.98509598901676
Lib 1	True	P17275-259	0.9560540930372422	0.8128697470026562	0.9196202646448317	0.9502686461990646	0.9362915163759844	1.0630467862122719	0.7837642542334055	0.6736589327815801	0.7736178465392832	0.7404918819587711	0.7761879743645088	0.8544948628737827
Lib 1	True	P17275-255	0.9560540930372422	0.8128697470026562	0.9196202646448317	0.9502686461990646	0.9362915163759844	1.0630467862122719	0.7837642542334055	0.6736589327815801	0.7736178465392832	0.7404918819587711	0.7761879743645088	0.8544948628737827
Lib 1	True	Q9UQ35-1492	0.9058764263191189	0.9939754433799578	0.9765330024953254	1.0445571350629925	1.0450847302737811	1.0678337419944655	0.6979385528065566	0.828364703803348	0.8311533606542318	0.9695283526861807	0.9427192347153089	0.9027204689009682
Lib 1	True	O43294-143	0.3617345026550808	0.38905813489518126	0.12420945229818577	0.23415918479540362	0.19538669271778938	0.528894375821695	-0.17087715862168595	-0.3679835376847931	-0.29807529025208124	0.18762122471709622	0.2591860468631889	0.06640465061967264
Lib 1	True	P46013-1937	-1.1082913101523235	-1.4935080491884134	-1.3464793861442577	-1.3771382095359366	-1.2623333594216728	-1.2266510440273461	-1.129527060434527	-1.0448856388711418	-1.091441501048898	-1.0169846127759183	-1.0437875488799715	-1.203697573824094
Lib 1	True	Q96A49-248	0.9389045460967607	1.1432039485731467	0.9980290922243542	1.111267897033569	0.9992747028620131	1.1978512776268297	0.845452319003314	0.8426504325488002	0.9341706577511764	0.9098704288862699	0.8938137700245682	0.9832334109699378
Lib 1	True	A0A3B3IRJ9-765	0.3455309540250983	0.33863601652854086	0.3211034515800137	0.409239274617937	0.4199408913764858	0.38651174789442533	0.39347940206877724	0.42693058749931717	0.5465709483616902	0.37304387210958206	0.2609910755993183	0.21167660566102267
Lib 1	True	A0A2R8Y4T1-1394	1.1672802268953364	1.0714580660729325	1.0959000299308517	1.0495317505867012	1.2428326099862124	1.256819132158469	0.8657499650619306	0.9246941024718461	0.9718227972483333	1.1290250747479094	0.9534448606866353	0.9582946171570756
Lib 1	True	Q86UU1-1017	-0.3151254221296528	-0.3943076950018461	-0.29251365376025473	-0.4261202436495561	-0.22489733053526284	-0.2729307583877697	-0.10882527783284446	0.024128919380029323	-0.025593196342748648	-0.0004777480529279377	-0.14240202720282624	-0.22167450834392766
Lib 1	True	Q13177-197	1.535899080506583	1.4372875310029154	1.5394672684099946	1.5221543889841234	1.6211008960733377	1.649409557735819	1.3714587772375784	1.3848986022589982	1.396656985991075	1.6475865663777267	1.4427152039304565	1.4429450260740235
Lib 1	True	Q8IWS0-145	0.12048878052642711	-2.035376310755271	0.12071131525890902	0.061975562108186236	-2.4681399029232534	0.20809692714659	0.12858242837924888	-0.05111614147931058	-0.0074864817974529835	-0.02330398912657364	0.0332151015785863	-0.11716793435589015
Lib 1	True	Q8IWS0-155	0.12048878052642711	-0.9727741365344317	0.12071131525890902	0.061975562108186236	-1.4056107016030857	0.20809692714659	0.12858242837924888	-0.05111614147931058	-0.0074864817974529835	-0.02330398912657364	0.0332151015785863	-0.11716793435589015
Lib 1	True	Q8NEY1-808	0.27569995218410115	0.1994978172891514	0.26716204366151314	0.3737530820700003	0.08847074781266034	0.36921316264828524	0.2816903016760783	0.2288016158147916	0.3798265668096888	0.0006340201853172833	-0.15052524368951145	-0.02565975558406919
Lib 1	True	Q7Z6Z7-2365	-0.07316898742154725	-0.03625317821858691	-0.014712413544746096	-0.3485980838752601	-1.7534081771493437	0.11013535016403972	-0.6047201850036568	-1.9241602614026163	-0.6268522303364478	-0.37162127781753	-0.2719942085232084	-0.3385561870458939
Lib 1	True	Q7Z6Z7-2362	-0.07316898742154725	-0.03625317821858691	-0.014712413544746096	-0.3485980838752601	-2.0944296288920143	0.11013535016403972	-0.6047201850036568	-1.066361685595786	-0.6268522303364478	-0.37162127781753	-0.2719942085232084	-0.3385561870458939
Lib 1	True	O43294-141	0.021232142527441707	0.04915258271384904	-0.12707259265926832	-0.12569503752329114	-0.169833243916456	0.18928920189493426	-0.5089795721770503	-0.7053603997128803	-0.6409322127985161	-0.18679600757281778	-0.09645438266051841	-0.2997080786491937
Lib 1	True	Q9BRK3-423	-0.2507291232843305	-0.16728196903751494	-0.28645603079362825	-0.33508976526600903	-0.12606140495552134	-0.19829847668509878	-0.08785625567499247	0.11379258932699055	0.04978302985892881	-0.08472559866418045	-0.1639592539781572	-0.39215894230520876
Lib 1	True	Q96JM3-204	0.6343909096057038	0.6765349248432007	0.7127950386341958	0.7598301148399303	0.7926347745000313	0.6633747876115847	0.8421282785632155	0.8536223503677124	0.8143698267484822	0.6095628628055709	0.5874569561317952	0.43909650631125285
Lib 1	True	Q00587-195	0.319895031696066	0.4570072799504158	0.5227607807888439	0.25514638024422925	0.02526549563537037	0.7458560222489444	-0.34949112300971374	-0.5619854217282648	-0.3462086033915507	-0.0744362872465644	0.5002349910067063	0.3330385023961965
Lib 1	True	Q00587-192	0.319895031696066	0.4570072799504158	0.5227607807888439	0.25514638024422925	0.02526549563537037	0.7458560222489444	-0.34949112300971374	-0.5619854217282648	-0.3462086033915507	-0.0744362872465644	0.5002349910067063	0.3330385023961965
Lib 1	True	H7C4C2-125	-2.3069434454224336	-2.1911287200062715	-2.123701873910787	-2.3664704397304615	-2.201062027036623	-2.2552464228533373	-2.000053197631085	-1.9101635715826304	-2.0247721423349327	-2.496030625426968	-2.319891462097371	-2.272007813139278
Lib 1	True	A0A0A0MRA8-591	1.3961535865800676	1.405265249899576	1.4630885314263262	1.4969723213045127	1.3639501175356	1.5748756110860251	1.370794872512948	1.1070970504674267	1.1247113535045132	1.1834495483804535	1.4256233190944103	1.2987962572727099
Lib 1	True	A0A0A0MRA8-593	1.3961535865800676	1.405265249899576	1.4630885314263262	1.4969723213045127	1.3639501175356	1.5748756110860251	1.370794872512948	1.1070970504674267	1.1247113535045132	1.1834495483804535	1.4256233190944103	1.2987962572727099
Lib 1	True	Q3KQU3-273	1.206167212274172	1.088490757799998	1.0874244068752696	0.9557029374442997	1.1774148294235327	1.3073964168835133	0.9563423450486422	1.0536700970301032	1.1540694245843288	1.0198989081060579	0.9263835108636055	0.8558495052673849
Lib 1	True	Q9Y385-266	0.8902460973701491	1.019675322597887	1.0394285656458622	0.9595302353612196	1.0511441293966646	1.079653008329117	0.5580441586912722	0.7495207084116495	0.8176250263008664	0.8247705114435229	0.6399062796306911	0.5230239430986622
Lib 1	True	Q8IYI6-19	-0.7667859634443891	-0.8643861704380092	-0.7840364269553091	-0.8585844741717321	-0.7802101477270011	-0.8119731969412322	-0.9611721712222676	-0.9280832195270132	-0.8319989953451495	-0.8155900284717865	-0.868108212660931	-0.781008345021616
Lib 1	True	Q9UQ35-1003	1.965707472010757	2.009222392028163	2.0008399863522643	2.0365510204294615	2.148831906038601	2.0690261614283325	2.079829581106093	2.1586731076834083	2.1860725198545055	2.0168022511915678	1.8623205281769881	1.7749986377451985
Lib 1	True	Q86UU1-520	2.492850430424956	2.4776650711303687	2.4440430079398094	2.5535639756788764	2.4726673870215827	2.6477211391402418	2.3262885015956187	2.0877770600529084	2.227196258278812	2.378056892907031	2.5228927976332254	2.515443853897845
Lib 1	True	Q86UU1-518	2.492850430424956	2.4776650711303687	2.4440430079398094	2.5535639756788764	2.4726673870215827	2.6477211391402418	2.3262885015956187	2.0877770600529084	2.227196258278812	2.378056892907031	2.5228927976332254	2.515443853897845
Lib 1	True	Q8NDT2-109	0.6867138176766864	0.70913120956021	0.5933608642725251	0.6599237928782747	0.7023301767539916	0.7322390634946717	0.22374749424100238	0.4347602292737006	0.2754988259037338	0.6209129305233749	0.5560812330111936	0.46144569019242915
Lib 1	True	Q96GP6-651	0.5152011538631313	0.40227869207774125	0.5259590030511903	0.37312848124234366	0.25602210611315507	0.7052512276553101	-0.2543901392179075	-0.23862663029181125	0.03641125265722685	0.20968242021014472	0.3946571973297558	0.24490689915165018
Lib 1	True	Q96GP6-653	0.5152011538631313	0.40227869207774125	0.5259590030511903	0.37312848124234366	0.25602210611315507	0.7052512276553101	-0.2543901392179075	-0.23862663029181125	0.03641125265722685	0.20968242021014472	0.3946571973297558	0.24490689915165018
Lib 1	True	Q9P206-971	0.3557001252739807	0.14330260806002731	0.29169039216055603	0.31424257783240006	0.1853864206043476	0.35309886974732946	0.38351821461781577	0.15658841818327568	-0.07692454384363252	-1.5241723118899098	-0.23638534770284608	0.30680425043055026
Lib 1	True	Q9P206-979	0.3557001252739807	0.14330260806002731	0.29169039216055603	0.31424257783240006	0.1853864206043476	0.35309886974732946	0.38351821461781577	0.15658841818327568	-0.07692454384363252	-1.8040506284758449	-0.23638534770284608	0.30680425043055026
Lib 1	True	Q9H6R7-690	-1.366812577552486	-1.3150044649273769	-1.2316304655053858	-1.4442462227880832	-1.3522332503097851	-1.2772045295959116	-1.4879496873324147	-1.450039383947718	-0.9677074319360741	-1.6263553360208034	-1.6843036031236212	-1.4949072406439632
Lib 1	True	A0A2R8Y4T1-1061	0.18934842291790674	0.15688332295255122	0.15423197655412907	-0.07673349519546738	0.20244915745604228	0.2930255751093868	-0.34113665991325937	-0.02008253422173207	0.035001887910364037	0.028255406144169673	-0.33963068556302517	-0.4327225273237868
Lib 1	True	A0A5F9ZHG7-823	-1.427978214419561	-0.1931356849341772	-0.28368594631877736	-0.34280354641263633	-0.20319739520375704	-0.25754415738941333	-0.07571554361627936	0.021160257073851413	-0.001047239522291862	-0.10848943325033351	-0.12837092281563414	-0.13639146292524218
Lib 1	True	Q9P2B4-557	0.38615915781287846	0.08823687346016719	0.2871262031917278	0.20340816128415726	0.2134121304149479	0.3810585419427686	-0.10069976018022168	-0.13918481732059085	0.0493864707336797	-1.298051989582013	0.13261834003775347	0.23775158339328445
Lib 1	True	Q9UPQ0-217	1.6601762053382727	1.529294113334628	1.6646431380794813	1.6095919967493673	1.5652378154521653	1.7961659956266174	1.4606844984528498	1.176266605135037	1.3106334763206877	1.5733698210519333	1.5979573860727037	1.5924191164528492
Lib 1	True	Q9UPQ0-215	1.6601762053382727	1.529294113334628	1.6646431380794813	1.6095919967493673	1.5652378154521653	1.7961659956266174	1.4606844984528498	1.176266605135037	1.3106334763206877	1.5733698210519333	1.5979573860727037	1.5924191164528492
Lib 1	True	Q9P0V3-279	1.2463572364051043	1.340222819455485	1.3831409611000998	1.2249795564641974	1.379988943905126	1.4542739541321137	0.9801041336358169	1.0452712224608505	1.1149064641190838	1.1996172037689314	1.0597149567733577	1.0967908110694375
Lib 1	True	B0YIW6-294	-1.6693861093932176	-1.4076152681167586	-1.4467120525411978	-1.7942199392944678	-1.613490856381828	-1.3976122898552887	-1.3023223258572953	-1.2176331525407564	-1.1259292731458106	-1.4833256495657174	-1.4441796852727515	-1.5166418692445025
Lib 1	True	O95425-707	0.9069893929351346	0.9484205909815558	0.9750965069552756	1.1609140034391312	0.7645118555306432	0.9798289910154326	1.1559816385388835	0.8920001238236369	0.8391281899512618	0.5883384762695126	0.5889616822419439	0.7227793156920016
Lib 1	True	P85037-101	-0.3815746655808944	-0.2841795853329916	-0.4102729698633694	-0.4368052615461615	-0.43785588283764026	-0.2893688397847829	-0.6025845609285639	-0.6461184722614842	-0.6754510389995713	-0.5214828698172468	-0.6300636139821384	-0.7156319754259122
Lib 1	True	A0A087WVF1-66	0.9520939015897473	0.9384710136230292	1.0531677420955439	0.9947542121830979	0.8158087166598721	1.1364976281083539	0.7684615348497688	0.545482500122389	0.45385183512625965	0.804113040708835	0.8214431192876934	0.6265097378841289
Lib 1	True	A0A087WVF1-69	0.9520939015897473	0.9384710136230292	1.0531677420955439	0.9947542121830979	0.8158087166598721	1.1364976281083539	0.7684615348497688	0.545482500122389	0.45385183512625965	0.804113040708835	0.8214431192876934	0.6265097378841289
Lib 1	True	A0A286YEX4-355	0.7597175603051846	0.7408901468766144	0.8617304616514605	0.8662585730363856	0.8103436220339388	0.7962372885913078	0.8453802370766004	0.7347984587468677	0.8766977112226733	0.5709911635360042	0.48805851700919134	0.6073911302670424
Lib 1	True	P11137-1782	0.49919752936756306	0.6786344752216574	0.6069961990400128	0.6890404436157319	0.5798983413087777	0.5901090197143947	0.9004177708559161	0.9012366509929894	0.8875801396195286	0.4991113005891999	0.6156947809532985	0.5750209350970878
Lib 1	True	O75396-137	-0.22288631840349601	-0.10361516190183166	-0.06850044030994262	-0.22099572373652174	-0.16633017826895904	-0.07909550749996609	-0.49112769316103166	-0.4262070009234308	-0.33406449178523123	-0.2567353723145018	-0.390285281021102	-1.8555202983955557
Lib 1	True	O00193-147	1.8106693115194856	2.0609225368349935	1.9050497121571244	1.985185174661012	2.1206601903918543	1.9133855558138362	2.2257202736127137	2.1848930224752277	2.1856809019633863	1.8992908487827196	1.8449154649564412	1.7005959878944397
Lib 1	True	B7WPG3-35	-0.20658781126699546	-0.18796020223491716	-0.14297523246979704	-0.29769672857525453	-0.1936759515430705	-0.1317007682770265	-0.08250074009891988	0.01628817365511839	0.04345185313923208	-0.2693650313386099	-0.3392298399279724	-0.4802898034356914
Lib 1	True	C9J0A7-169	0.9872042486987909	0.9556874272461285	0.8847666135101733	0.911774484407222	1.064633157479808	0.9334570775741766	0.984721021410162	1.0580784320985972	1.1371965370165362	0.8878306466188962	0.7958258094026512	0.5846473551474846
Lib 1	True	Q15417-259	-0.722568552308759	-1.110641920909496	-1.0993504084493413	-1.143335613530714	-0.9978248695429645	-0.8863430832997408	-1.0816239684946116	-1.2600857206297307	-1.2483165370713658	-1.158402890311026	-1.5510408435879741	-1.3603456248651289
Lib 1	True	A0A0G2JNZ2-1508	0.45399956686103554	0.41742230757134274	0.43513019489780275	0.5176577691143105	0.31080975759071866	0.46991876339925953	0.5914640149272339	0.377596487204078	0.40135670285360625	0.1971460046092525	0.19425360467778544	0.09003031102321689
Lib 1	True	A0A494C1J1-851	0.64130241558827	0.6747875163376151	0.699388912172761	0.6406261423755125	0.8714435415061541	0.5484038471331178	0.04176011577017862	0.31275391770177546	0.3351363223301339	0.4384665931905863	0.13298935199427586	0.255920451547223
Lib 1	True	Q12792-349	-0.06670965206174159	-0.13338503438132146	-0.30664543471324207	-1.4912604204874715	-0.2877024248431854	-0.18000987086014422	-0.0303667083038756	0.03695736584042237	0.0548963257390585	-0.12249271932500629	-0.14399198270660177	-0.12006753710951742
Lib 1	True	A0A087WZG4-1101	-0.572806806079017	-0.5143452550590409	-0.4837870753610716	-0.5357114897553904	-0.6675116686502615	-0.5128223179009527	-0.7876968513724886	-0.944420752308224	-0.8423066581758857	-0.819900224645174	-0.5064848114085131	-0.4607486746578131
Lib 1	True	Q9P2R6-1113	1.0271723904145955	1.0952651220034146	1.2308627054009735	0.9019914414450588	-1.6954766875938005	1.211416965511238	0.47540752326708624	0.5253086766465956	0.823174196296499	0.7538123482645153	0.9980796068332364	0.8722528674401097
Lib 1	True	Q9P2R6-1106	1.0271723904145955	1.0952651220034146	1.2308627054009735	0.9019914414450588	-1.82620429119351	1.211416965511238	0.47540752326708624	0.5253086766465956	0.823174196296499	0.7538123482645153	0.9980796068332364	0.8722528674401097
Lib 1	True	Q9P2R6-1115	1.0271723904145955	1.0952651220034146	1.2308627054009735	0.9019914414450588	-1.2531291113254057	1.211416965511238	0.47540752326708624	0.5253086766465956	0.823174196296499	0.7538123482645153	0.9980796068332364	0.8722528674401097
Lib 1	True	Q9H7P9-445	0.8440992465690342	0.8726026673018271	0.9130961055770629	0.9753956009994673	0.8042149534398579	0.8935799454869936	0.9099165693309791	0.7219039088871104	0.8074177275014585	0.8881584735301877	1.0556216653265058	1.0973174375591364
Lib 1	True	Q9H7P9-450	0.8440992465690342	0.8726026673018271	0.9130961055770629	0.9753956009994673	0.8042149534398579	0.8935799454869936	0.9099165693309791	0.7219039088871104	0.8074177275014585	0.8881584735301877	1.0556216653265058	1.0973174375591364
Lib 1	True	Q96T58-1268	-0.3521312344637835	-0.3066614046576796	-0.4018647258891425	-0.3097415448543002	-0.42479360158496293	-0.41488973179148125	-0.44547876313305507	-0.7022094087934189	-0.6467883715903502	-0.702376904867043	-0.5724132372204483	-0.5608921886672946
Lib 1	True	Q96T58-1278	-0.3521312344637835	-0.3066614046576796	-0.4018647258891425	-0.3097415448543002	-0.42479360158496293	-0.41488973179148125	-0.44547876313305507	-0.7022094087934189	-0.6467883715903502	-0.702376904867043	-0.5724132372204483	-0.5608921886672946
Lib 1	True	Q96B36-92	3.092317208229467	3.122208385072207	3.1399278031241633	3.2501972589735306	3.1591408688125635	3.2320071157615766	2.694758199719637	2.7615168980131273	2.869891808890064	3.0051490128283307	3.1171269087371543	3.0187411060914338
Lib 1	True	Q15642-299	1.951143126448161	2.1035739293948894	2.114461228957832	2.208786098014332	1.9939128852850168	2.136288648721751	1.9101584196954648	1.6412622684666245	1.760494851673161	1.890981920662233	2.1721630811379815	2.115605838074627
Lib 1	True	Q15642-296	1.951143126448161	2.1035739293948894	2.114461228957832	2.208786098014332	1.9939128852850168	2.136288648721751	1.9101584196954648	1.6412622684666245	1.760494851673161	1.890981920662233	2.1721630811379815	2.115605838074627
Lib 1	True	Q9UKK3-101	0.18848268112086788	0.2737106695634205	0.2191122896579158	0.27945099018231473	0.22425047950211913	0.16264153302497725	0.36124095551729546	0.3271470443210116	0.23100513248507867	0.14088274996408043	0.159542418645541	0.06638557038990299
Lib 1	True	J3KP30-512	0.05708699308761089	0.1660122900239637	0.16558790074817362	0.07820912141667445	0.14120941201812123	0.11750936188762931	0.2689640147411535	0.2793513259588629	0.2279738798541052	-0.0480150786205607	-0.1680682004590792	-0.2646095146460325
Lib 1	True	E7ERS3-558	1.345522000165479	1.3545907322482118	1.366843357876022	1.2998040087458131	1.454374357831191	1.3887136103632682	1.441770801540729	1.4847515469724086	1.458235303688184	1.2961880977787685	1.2983173857595227	1.1197747559012339
Lib 1	True	Q9UKA4-433	0.5806367682233994	0.608286883688541	0.8490649253660918	0.6382275256711761	0.5167505445105931	0.8224301672939197	0.34761160902512955	0.17939504879488677	0.30991640557637185	0.23508364978769436	0.33530780554039796	0.32937232252733056
Lib 1	True	Q9UKA4-422	0.5806367682233994	0.608286883688541	0.8490649253660918	0.6382275256711761	0.5167505445105931	0.8224301672939197	0.34761160902512955	0.17939504879488677	0.30991640557637185	0.23508364978769436	0.33530780554039796	0.32937232252733056
Lib 1	True	Q96TA1-665	2.1358450348471223	2.0506545814235153	2.0957287952999115	2.1561840417878506	1.9408024664151324	2.2482001162559726	1.721209489220336	1.625762697647519	1.8600841291827293	1.8423159873856854	2.0671320232772907	2.1248352452268486
Lib 1	True	Q96TA1-681	2.1358450348471223	2.0506545814235153	2.0957287952999115	2.1561840417878506	1.9408024664151324	2.2482001162559726	1.721209489220336	1.625762697647519	1.8600841291827293	1.8423159873856854	2.0671320232772907	2.1248352452268486
Lib 1	True	Q68EM7-484	-0.4697987950785176	-0.553789661106103	-0.3885245622585364	-0.4633237562124233	-0.5561355295988057	-0.5071249900643388	-0.5387814553396496	-0.5496980568980137	-0.45713127575423146	-0.38453185580701205	-0.4367774493096759	-0.3800148590926212
Lib 1	True	A6ND36-760	-0.8129172306916972	-0.7765123402742035	-0.7874402973010589	-0.8732053374136375	-0.7622636047109226	-0.9042817770059569	-0.42828848573223194	-0.5582252319813378	-0.6033719087108614	-0.6344139223537464	-0.5661902122511215	-0.6939269189810915
Lib 1	True	Q9UQ35-2046	-0.9088076778610694	-1.2193034241962335	-1.2803041493677316	-0.9517217282566109	-0.4677535693203403	-1.2507227967106316	-1.1575330358478417	-1.1709872444192286	-1.2293688215427534	-1.0045454131575773	-1.363601805234868	-1.27235360367359
Lib 1	True	Q96B36-88	3.345052488688529	3.2647261613428786	3.397686718366919	3.553006120665601	3.0608177569566957	3.5292774088735834	2.7637668452157795	2.9136248325751173	2.97929718257057	3.2898607769192307	3.2662421051274344	3.223845838021707
Lib 1	True	A0A0A0MSA7-231	0.20247836597572239	-0.045882857232493114	0.022934372348055534	-0.23029774747037446	-0.031534621705719	0.2160455500143816	-0.39010304801297513	-0.33648061261900314	-0.3004852165802287	-0.17497422665013507	-0.02950716237871982	-0.012421567868557533
Lib 1	True	A0A0A0MSA7-229	0.20247836597572239	-0.045882857232493114	0.022934372348055534	-0.23029774747037446	-0.031534621705719	0.2160455500143816	-0.39010304801297513	-0.33648061261900314	-0.3004852165802287	-0.17497422665013507	-0.02950716237871982	-0.012421567868557533
Lib 1	True	Q9C0C2-494	1.749463324939495	1.6635478397842152	1.8448799594162386	1.7962546874728222	1.657486315199694	1.8739213402549664	1.3613316541805098	1.1245225276579391	1.1223056144505648	1.1375162809515051	1.5094169178030323	1.318423826107508
Lib 1	True	Q9C0C2-498	1.749463324939495	1.6635478397842152	1.8448799594162386	1.7962546874728222	1.657486315199694	1.8739213402549664	1.3613316541805098	1.1245225276579391	1.1223056144505648	1.1375162809515051	1.5094169178030323	1.318423826107508
Lib 1	True	A0A087WSV0-37	-0.17834679236142467	-0.2646140861089031	-0.19154787126240477	-0.3244894785649898	-0.40165037138918463	-0.11812487604581004	-0.9354777544941122	-0.4734106340193442	-0.4788753679838081	-0.27192107312953023	-0.3100158397823411	-0.5864221211621817
Lib 1	True	A0A087WSV0-29	-0.17834679236142467	-0.2646140861089031	-0.19154787126240477	-0.3244894785649898	-0.40165037138918463	-0.11812487604581004	-0.9354777544941122	-0.4734106340193442	-0.4788753679838081	-0.27192107312953023	-0.3100158397823411	-0.5864221211621817
Lib 1	True	A0A087WSV0-33	-0.17834679236142467	-0.2646140861089031	-0.19154787126240477	-0.3244894785649898	-0.40165037138918463	-0.11812487604581004	-0.9354777544941122	-0.4734106340193442	-0.4788753679838081	-0.27192107312953023	-0.3100158397823411	-0.5864221211621817
Lib 1	True	B8ZZS4-188	-0.6998006741023688	-0.6762143055729953	-0.4970607481150456	-0.7999623696418081	-0.7074766829091956	-0.5839274242313068	-1.972184245412147	-0.9975639928866146	-1.9087465488081132	-0.8469703163550879	-0.9004413181181744	-0.9812137295754634
Lib 1	True	Q9Y4B5-1814	0.8865915313584952	0.8992556221256732	1.0837060728071624	0.8617103164444081	0.7884431006645295	1.1106693051004608	0.715557333857931	0.45446091343908007	0.6716190845145197	0.5715679623399884	0.7605937214203544	0.793361968513113
Lib 1	True	Q9Y4B5-1812	0.8865915313584952	0.8992556221256732	1.0837060728071624	0.8617103164444081	0.7884431006645295	1.1106693051004608	0.715557333857931	0.45446091343908007	0.6716190845145197	0.5715679623399884	0.7605937214203544	0.793361968513113
Lib 1	True	Q9BST9-529	-0.08245069823677968	-0.046754241355526756	-0.005483458861195996	0.11756838497550677	-0.0835162818341567	-0.25652649859330856	-0.004853471581336577	-0.11557776705243879	-0.26918722416340857	0.1407958461090444	0.2625077677675987	0.36636093811367043
Lib 1	True	Q9BST9-520	-0.08245069823677968	-0.046754241355526756	-0.005483458861195996	0.11756838497550677	-0.0835162818341567	-0.25652649859330856	-0.004853471581336577	-0.11557776705243879	-0.26918722416340857	0.1407958461090444	0.2625077677675987	0.36636093811367043
Lib 1	True	M0R0Q7-66	0.22691073835110612	0.13332231646850423	0.3050877893027675	0.207869587746601	0.0765566159601019	0.2710755456173517	-0.035580997180079656	-0.004706714500685293	-0.0243421587836023	-0.001475932146071505	0.13734018286963506	0.013842637805004446
Lib 1	True	M0R0Q7-76	0.22691073835110612	0.13332231646850423	0.3050877893027675	0.207869587746601	0.0765566159601019	0.2710755456173517	-0.035580997180079656	-0.004706714500685293	-0.0243421587836023	-0.001475932146071505	0.13734018286963506	0.013842637805004446
Lib 1	True	E9PLZ8-31	-0.058052616228988115	0.02302921433000675	-0.09424374016282602	-0.00034508296607662405	-0.07998044479435545	-0.14103945528623732	0.04961395963074915	-0.0951127239680276	-0.2950319674073844	-0.3360070339376056	-0.38050643225295416	-0.3977251498745039
Lib 1	True	Q3B726-316	-0.5664124707605548	-0.5134046514695095	-0.40033597367894125	-0.46984739936365355	-0.6231233017321618	-0.5503319456848125	-0.630584452491488	-1.3365187022977714	-0.7804534847212258	-0.8571470034112882	-0.7350901576997315	-0.9594665456852198
Lib 1	True	Q3B726-322	-0.5664124707605548	-0.5134046514695095	-0.40033597367894125	-0.46984739936365355	-0.6231233017321618	-0.5503319456848125	-0.630584452491488	-1.3349824427448442	-0.7804534847212258	-0.8571470034112882	-0.7350901576997315	-0.9594665456852198
Lib 1	True	A0A087WTL4-281	0.07816818026097556	0.049339114603969225	0.024115733904632723	-0.11188536072080989	-0.9501702020564434	0.041625828255392384	-0.2328815367010312	-0.13917394051050538	-0.18003424449401983	-0.10128199248069845	-0.26799037162861394	-0.17262896796589242
Lib 1	True	Q8IWE2-2	-0.27032744762810595	-0.29667203345322307	-0.18795949135791382	-0.44428553442245494	-0.31416050729051204	-0.21441359259945866	-0.5179966134859961	-0.32944163316512537	-0.5616353641078601	-0.4059644392753919	-0.525954838731004	-0.5530362614404996
Lib 1	True	H7BXR3-377	1.1666558148584945	1.3882183598689835	1.1441754581278363	1.2406952122171586	1.2098227233178407	1.2618946584062514	1.0032794559186564	1.0064481616737715	0.9856152259411866	0.9316848671085012	1.0226012586892799	0.9515390008563334
Lib 1	True	Q96Q42-492	0.8444132881520691	0.750667274741971	0.562233727386053	0.7351198733648653	0.21195382118811895	0.8977255491047699	0.16751668234761036	0.029453573694667372	0.39680624292946076	0.5412844146634517	0.8346058121272683	0.8985877983425143
Lib 1	True	Q9GZT9-125	0.29478306814577027	0.3390455198749878	0.2502776525904136	0.07274107542670505	0.24552193248850668	0.3596648907504686	0.4725077033152276	0.6138170047379801	0.5885783826988659	0.6414363028658876	0.48305581882265075	0.38372001114297954
Lib 1	True	P17987-551	0.05081618973010904	0.0504936514758122	0.056469052824377385	-0.0745188437488582	0.03264327010662369	0.034705869037013316	-0.055420204641190206	0.06635131154061619	0.03533389393613927	-0.06361163541503982	-0.18168960271482604	-0.16730101828952312
Lib 1	True	E9PIU0-28	-0.801385515532535	-0.7037564139705894	-0.7621687084469432	-0.9145330420591019	-0.7398046424711292	-0.8612396111028882	-1.27477627737268	-1.0196190917454624	-1.108066286978477	-1.1992921743020823	-0.8580878087319377	-1.1585919288563713
Lib 1	True	Q9BY89-1224	0.15476358226615083	0.22728401692412697	0.17003939484438238	0.03935507063317813	0.20062953659723706	0.15384878008752048	-0.06957596358506908	-0.0218607186596536	0.022258907942647604	0.13892408202430787	-0.017948495258664814	0.1191699881796095
Lib 1	True	Q9NYV4-423	0.2449014039413801	0.2355412030594476	0.2740906094578496	0.29592432262792584	0.20524667679176475	0.1510142713695535	0.27726180571879117	0.22045016090795097	0.3295119316963438	0.401831156799576	0.3308871180414162	0.4792311530466531
Lib 1	True	Q13523-277	1.7027949111395695	1.5801635999679104	1.6979452031101687	1.5867170811701337	1.7414267101357628	1.6822034733801103	1.6841867346356287	1.7382731513902885	1.7222834957690487	1.4225424397946824	1.4329055314614618	1.5599293123578006
Lib 1	True	Q5JSH3-50	0.3009844135957941	0.3353027175005852	0.3649339493113736	0.19016259562440754	0.32321974231616546	0.3305410063949389	0.33886556309817784	0.48152432435045345	0.4399377785439472	0.24340720996172655	0.22945450496549516	0.01376413077754469
Lib 1	True	P21796-104	1.5204204119296836	1.5999154624565197	1.653572234436432	1.602867145573246	1.6717960545485397	1.552873170203678	1.7376430748960132	1.7280136291703545	1.7580946692696249	1.4431517624031656	1.4170307327756668	1.5291578692438752
Lib 1	True	Q9H694-633	0.3602663003119715	0.2671020018054284	0.3167913397709548	0.19952177980981756	0.22903075209257115	0.3446949188857321	0.059940809421371075	0.14203520598616542	0.18442537304448692	0.2779312247767569	0.44057999760199773	0.3048393118681433
Lib 1	True	Q9C0C2-1533	-0.30307255082330153	-0.19693395445107076	-0.22962971381853292	-0.393430878660129	-0.3195255351555336	-0.2524572270183757	-0.4854584141262359	-0.39767655625426085	-0.5036818727063457	-0.4260478880827907	-0.4956781252598026	-0.49749509964166455
Lib 1	True	F8WD26-699	-0.2467367375968646	-0.2096003525906162	-0.15121187711429138	-0.4120869185759512	-0.2896017961409318	-0.17900260776573337	-0.7629347643973032	-0.7495932320034377	-0.8077349914878877	-0.6851574054544941	-1.135326826859787	-0.770514551950756
Lib 1	True	P26358-1105	-0.3901400091310344	-0.053033579308129984	-0.1160299346315919	-0.14910870824413916	-1.1094009491450034	-1.1668084589840428	0.081243456064402	0.22904643809655215	0.32238881799264163	-0.155488313945702	-0.06021183651138736	-0.6425841956619786
Lib 1	True	P46821-1260	2.0285154600840665	2.1076537269055495	2.240883270212802	2.069308685711629	1.5953968384303532	2.3703523218699796	0.943160016858812	1.3507522592517538	1.563907046091649	1.777220469015436	2.0940054112539044	2.302151250454328
Lib 1	True	Q14676-505	-0.20824182011650788	-0.19868319847074165	-1.7175767758608187	-0.27233825616767093	-0.27837299381192426	-0.26893463524762573	-0.1881754242757874	-0.14138992225262262	-0.2035293251101056	-0.32012903315005403	-0.3365906306759947	-0.3394652394248304
Lib 1	True	Q6VY07-355	0.0571226232116973	-0.10385498049284363	-0.027960100171074406	-0.0952894805365026	-0.02387493328645022	-0.12986471380559905	-0.263934620755413	-0.26570296005177474	-0.18803147530644257	0.11126534810255669	0.11595717658065371	-0.07648321991521392
Lib 1	True	P41212-18	1.7515719214126155	1.7207914322506321	1.891404613190551	1.734827442191364	1.5406405229672333	1.9361942507611647	1.30330571674679	1.2676756774972269	1.5119940370159584	1.5127855412584224	1.7158969895010538	1.7889654587744963
Lib 1	True	P41212-22	1.7410103164347357	1.7102483388912157	1.8821439835449503	1.7181907059513306	1.5279281091298875	1.9256604744486774	1.2947474323581243	1.2559276091372173	1.5013593988933034	1.5017435199230214	1.701757070701296	1.7776094786794912
Lib 1	True	A0A2R8Y5N2-505	-0.005184037450529624	-3.273956042082389e-05	0.10971299078516747	0.03237520483396561	-0.009190572533738405	-0.10777098223498177	0.15150209528469324	0.15014515245994153	0.15707783776914716	0.038266749696689424	0.15188723713522048	-0.02937020952495491
Lib 1	True	Q8TEA8-197	1.3615470814069885	1.4401610270137146	1.5497625555689918	-1.5196414091137478	1.519775460354559	-1.945457541497764	1.6155737193544835	1.721047641445885	1.9001383058547727	1.6195627326243505	1.4779817256671908	-2.031847795512774
Lib 1	True	Q8TB72-182	0.5200240750300902	0.5224214201433153	0.5621931044439517	0.4239650689290613	0.45339842418351456	0.5272059049804465	0.4860623121430149	0.5188588817107107	0.5307768406580414	0.36304992467381625	0.33132814625893475	0.18228360267183663
Lib 1	True	P07355-2	0.5424405251984186	0.35861419054655513	0.392462807837343	0.4072353646643041	0.41792835840081605	0.33254436641717344	0.33170493438667326	0.21938975548365033	0.26718477882431807	-1.984041058832289	-1.4290966804232728	-0.010375358399965404
Lib 1	True	Q9BR39-486	0.7833152882906886	0.5487242660365387	0.7003505757540744	0.47904954759478324	0.5035333313354952	0.780989533853807	0.5829559654467057	0.3098417245155904	0.3908147820532641	0.6274032019234385	0.4929936253790868	0.4249051267234722
Lib 1	True	Q9BR39-490	0.7833152882906886	0.5487242660365387	0.7003505757540744	0.47904954759478324	0.5035333313354952	0.780989533853807	0.5829559654467057	0.3098417245155904	0.3908147820532641	0.6274032019234385	0.4929936253790868	0.4249051267234722
Lib 1	True	G3V599-1182	-0.2719188382948731	-0.3502601999116331	-0.06890531832539692	-0.27024680818565616	-0.41854315671564685	-0.26463671025609253	-0.008363343560919468	-0.3800863228480759	-0.17315826870302645	-0.6988606588714837	-0.9881149965738593	-0.6312630115535044
Lib 1	True	Q63ZY3-19	2.203204807499416	2.1943346270112447	2.117373302767774	2.1388869608348178	1.7357175178179411	2.341563055072324	1.4729310392784662	1.5127203090778016	1.7352335016721814	1.8534929531843825	2.16046387555294	2.1343855838677457
Lib 1	True	Q63ZY3-14	2.203204807499416	2.1943346270112447	2.117373302767774	2.1388869608348178	1.7357175178179411	2.341563055072324	1.4729310392784662	1.5127203090778016	1.7352335016721814	1.8534929531843825	2.16046387555294	2.1343855838677457
Lib 1	True	E9PHV5-92	0.034580971027484475	-0.05476802083796823	0.13941896893354128	0.026166312865017066	-0.059725704905217884	-0.06099455257725976	-0.08287419149869237	-0.15243846929682606	-0.050902820851154995	-1.5225566518466673	-0.5547334172953623	-0.4387464215512457
Lib 1	True	P29590-527	2.288223356227138	2.344318306763197	2.222833644412827	2.2550800512155322	1.9405839513910224	2.4331351446373004	1.4181761812215519	1.5149442897880951	1.8556660109850398	1.9777464239450886	2.5230866137569317	2.2991702398167364
Lib 1	True	P29590-518	2.288223356227138	2.344318306763197	2.222833644412827	2.2550800512155322	1.9405839513910224	2.4331351446373004	1.4181761812215519	1.5149442897880951	1.8556660109850398	1.9777464239450886	2.5230866137569317	2.2991702398167364
Lib 1	True	P29590-530	2.288223356227138	2.344318306763197	2.222833644412827	2.2550800512155322	1.9405839513910224	2.4331351446373004	1.4181761812215519	1.5149442897880951	1.8556660109850398	1.9777464239450886	2.5230866137569317	2.2991702398167364
Lib 1	True	F8W726-620	1.2680223842706242	1.363082689490945	1.359781442127343	1.3054761078285302	1.1035731566340945	1.387444945038841	1.2607559666025292	1.0540541902505742	1.0961701428769717	1.1329278963035112	1.2140762832589436	1.1710966059752868
Lib 1	True	F8W726-616	1.2680223842706242	1.363082689490945	1.359781442127343	1.3054761078285302	1.1035731566340945	1.387444945038841	1.2607559666025292	1.0540541902505742	1.0961701428769717	1.1329278963035112	1.2140762832589436	1.1710966059752868
Lib 1	True	Q9Y6D6-1569	0.35127576257757825	0.3840066508385401	0.2939061953433394	0.22297681451284704	0.26314525582373427	0.2997906676409336	0.14210948024890457	0.15849311471183894	0.27360397931506736	0.12619673855994717	0.1256327553341219	0.027205253651703516
Lib 1	True	A0A1W2PR85-887	0.4119510602813045	0.4662451001708603	0.3964528212281182	-1.7307923024073544	0.41304632868391794	0.21727999498975617	0.36584478288924954	0.4811507335417951	0.5062378511959459	0.2909377730519531	0.2924930034192224	0.1779243702133094
Lib 1	True	P02545-3	-0.4713492250672455	-0.5380328404746314	-0.5331992475967815	-0.6426322190963997	-0.7228104035911849	-0.5429209998461081	-1.3075506936981622	-1.1655861762657318	-0.9964112173655041	-0.5482612101753366	-1.7004930789482005	-0.5620011136224854
Lib 1	True	Q6R327-1388	-0.6606346114602478	-0.5480670194104404	-0.49267454281378037	-0.665681598321467	-0.9094734967208491	-0.5660821689801981	-0.9298568373111571	-1.2640605097061477	-1.0356405470013579	-0.4483202867865204	-0.5162433762320081	-0.7014850513233134
Lib 1	True	Q6R327-1385	-0.6606346114602478	-0.5480670194104404	-0.49267454281378037	-0.665681598321467	-0.9094734967208491	-0.5660821689801981	-0.9298568373111571	-1.2640605097061477	-1.0356405470013579	-0.4483202867865204	-0.5162433762320081	-0.7014850513233134
Lib 1	True	Q12789-1865	0.354962860274885	0.4403766032919056	0.38229082727574454	0.3723261800865847	0.21469323891814052	0.3355140166736919	0.1641608059454054	0.04718483433753785	0.11347836217497792	0.11274514692855346	0.27888963344579226	0.2622303416975937
Lib 1	True	Q12789-1868	0.354962860274885	0.4403766032919056	0.38229082727574454	0.3723261800865847	0.21469323891814052	0.3355140166736919	0.1641608059454054	0.04718483433753785	0.11347836217497792	0.11274514692855346	0.27888963344579226	0.2622303416975937
Lib 1	True	P48634-380	-0.05711113579032981	0.05140842574324245	-0.07761255692094446	-0.18212790279819888	-0.13735151757075512	-0.08234370391681897	-1.6853520016102268	-1.766244959604534	-0.3102082873846447	-0.3288987483007802	-0.3637239160803124	-0.17862143315204734
Lib 1	True	Q99959-151	1.6602526472764865	1.6090201907137573	1.6477225835129405	1.5632818258204348	1.5040530962862373	1.680682594530788	1.3934467001906952	1.1388123327804889	1.1963678976500625	1.3712099653082492	1.4782896811527444	1.3523285959043967
Lib 1	True	Q99959-155	1.6602526472764865	1.6090201907137573	1.6477225835129405	1.5632818258204348	1.5040530962862373	1.680682594530788	1.3934467001906952	1.1388123327804889	1.1963678976500625	1.3712099653082492	1.4782896811527444	1.3523285959043967
Lib 1	True	Q92538-1780	-0.06664351499435965	-0.09471354578634561	-0.11110730217001615	-0.408426430775942	-0.16999264985113485	-0.09735628916865821	-0.5069761818413903	-0.39431385379896705	-0.3736696901455318	-0.29187762267745193	-0.6065689454624762	-0.541158139791384
Lib 1	True	Q68E01-537	-0.4389736663091546	-0.328617430694943	-0.239284797567789	-0.5371376114578875	-0.40902787375887983	-0.4132380691517057	-2.9172772526373514	-1.7549216210692395	-0.2817869885992851	-0.5514904430576497	-0.5616920033817124	-0.5740689989918395
Lib 1	True	A0A0A0MRE6-284	0.12431453805510455	-0.02643114738035172	-0.01041445171628709	-0.25522374190185826	-0.09276024022711707	0.053160077135116036	-0.49255952580798845	-0.27201819598441457	-0.21589442315962298	-0.0654944800381775	-0.1750549912321669	-0.1916986726835848
Lib 1	True	A0A1B0GUI1-754	-0.7477759194929355	-0.745936271873345	-0.7417318370687923	-0.9002380076815075	-0.9762243393553315	-0.7938215751603601	-1.1642192496245853	-1.065762871896896	-0.9652805855646118	-1.3074978229737286	-1.5133960163139268	-1.0630485821278985
Lib 1	True	Q9HAU0-382	-0.7478422374721102	-0.6603091784801242	-0.5009212417639736	-0.6720557858627949	-1.3049533386560368	-0.8695049021035541	-1.0825390526219576	-1.028513598699891	-0.909498229327303	-0.7742163512542842	-0.6001855838071117	-0.7699312813047661
Lib 1	True	A0A2R8Y4T1-1422	2.147138348794289	1.7989206326280622	1.7736438853688206	1.7538667379421784	1.9773498587283518	1.9272826175478455	1.657850708155782	1.8199114081935768	1.769513632424565	1.9693452578633979	1.9119535186871772	1.946935751891058
Lib 1	True	A0A2R8Y4T1-1410	2.147138348794289	1.7989206326280622	1.7736438853688206	1.7538667379421784	1.9773498587283518	1.9272826175478455	1.657850708155782	1.8199114081935768	1.769513632424565	1.9693452578633979	1.9119535186871772	1.946935751891058
Lib 1	True	A0A0A0MQW1-197	1.187410304284704	1.1893109065784053	1.1573157926802997	1.256237304646605	1.0732361997691906	1.0476445922433972	1.2279806932999502	1.0913448267088015	1.097391770079445	1.2043680064052784	1.3424780331377422	1.2805772676375111
Lib 1	True	E9PGC8-2260	1.6342389340499284	1.7144230200669643	1.684033474099938	1.6891301918049162	1.4454514192927863	1.697893541194291	1.34326595624166	1.1607239605065174	1.147658394387547	1.3154054213468769	1.5756751970400928	1.4462968042887994
Lib 1	True	E9PGC8-2257	1.6342389340499284	1.7144230200669643	1.684033474099938	1.6891301918049162	1.4454514192927863	1.697893541194291	1.34326595624166	1.1607239605065174	1.147658394387547	1.3154054213468769	1.5756751970400928	1.4462968042887994
Lib 1	True	O43719-714	0.30484621940036405	0.44894364979949664	0.4157497399158815	0.17546107186034018	0.29290822102303493	0.36487371186218975	0.37249585966144816	0.4814045370136228	0.46947301362739985	0.1620639145583683	0.16541957686470482	0.0016853301279578469
Lib 1	True	E7EX82-575	0.7539312388262581	0.7848033997220598	0.8919919564899679	0.7701505520889018	0.7029500321025653	0.7391699001093247	0.5743266843600883	0.4811414802151467	0.463066251121606	0.4847423905470774	0.5547035266492427	0.41252129030731327
Lib 1	True	E7EX82-568	0.7539312388262581	0.7848033997220598	0.8919919564899679	0.7701505520889018	0.7029500321025653	0.7391699001093247	0.5743266843600883	0.4811414802151467	0.463066251121606	0.4847423905470774	0.5547035266492427	0.41252129030731327
Lib 1	True	Q8N556-664	0.9688759650135934	0.837498035783924	0.990551817581252	0.7047850123356223	0.7131112079610746	1.0192984900210327	0.7815515194495893	0.4280192647506416	0.5392680613737033	0.8489559170945624	0.8617077050083728	0.7420866926029408
Lib 1	True	Q8N556-668	0.9688759650135934	0.837498035783924	0.990551817581252	0.7047850123356223	0.7131112079610746	1.0192984900210327	0.7815515194495893	0.4280192647506416	0.5392680613737033	0.8489559170945624	0.8617077050083728	0.7420866926029408
Lib 1	True	Q9UQ35-2044	0.9655861745427214	1.2857403242003933	1.2693627507914693	1.3057160022724204	0.9058547087778109	1.1188035639777687	0.8038017264631147	0.5574834802878167	0.6609013236076421	1.0083777277001673	1.2339047683978652	0.9575861305919132
Lib 1	True	O94885-507	-0.815515011886839	-0.6712637162382162	-0.4984217990766637	-0.8650549170980454	-1.0833986865823428	-0.5973979043577043	-1.1582322413513861	-1.4017556710091466	-1.1512525961848776	-0.9191302968084634	-0.6295801230875391	-0.8285765000404843
Lib 1	True	O94885-510	-0.815515011886839	-0.6712637162382162	-0.4984217990766637	-0.8650549170980454	-1.0833986865823428	-0.5973979043577043	-1.1582322413513861	-1.4017556710091466	-1.1512525961848776	-0.9191302968084634	-0.6295801230875391	-0.8285765000404843
Lib 1	True	Q9Y6D6-1566	-0.05275539877944319	-0.08654970881799517	-0.03911563058195204	-0.2154249334203604	-0.2285816259926767	-0.10880228131102827	-0.3297394865147357	-0.38255008478768726	-0.24316839737729914	-0.337048152099656	-0.2991652258722923	-1.6668954801767821
Lib 1	True	P22626-259	0.6031783800822098	0.7510294127913176	0.6627986117246434	0.5323483906943574	0.6660563420704115	0.5623419416913071	0.5347506805683164	0.8196889460010703	0.8870199018043928	0.35164976973425605	0.1665260087599832	0.41708572268275174
Lib 1	True	Q63ZY6-260	-1.0770548660969794	-1.0053865502219699	-0.8692800547654636	-1.1536600475362153	-2.291469198667541	-1.154145146961959	-1.1401759572031087	-1.207012379211444	-1.1959768563491406	-1.3389822946047505	-1.2595090805253752	-1.2781783754519123
Lib 1	True	Q63ZY6-258	-1.0770548660969794	-1.0053865502219699	-0.8692800547654636	-1.1536600475362153	-2.191681977697528	-1.154145146961959	-1.1401759572031087	-1.207012379211444	-1.1959768563491406	-1.3389822946047505	-1.2595090805253752	-1.2781783754519123
Lib 1	True	Q96B97-587	1.2760534356255246	1.451655664879484	1.4821514354149172	1.3620636762458296	1.3714612125452428	1.3240667677438087	1.5397382184232964	1.5901338357550086	1.5893096465583951	1.4385911184159303	1.412423144840469	1.365596509709674
Lib 1	True	Q9NVD7-14	1.5426836366474825	1.1081091031623231	1.3114041158563334	1.0493041141562294	1.359838581712162	1.3500860884741335	-0.1739153669996105	0.23228447445632663	0.7253029983941532	1.3502284003100309	1.313030866577368	1.348861007577017
Lib 1	True	Q9NVD7-19	1.5426836366474825	1.1081091031623231	1.3114041158563334	1.0493041141562294	1.359838581712162	1.3500860884741335	-0.1739153669996105	0.23228447445632663	0.7253029983941532	1.3502284003100309	1.313030866577368	1.348861007577017
Lib 1	True	P50443-12	1.6924759756284407	1.5621731340410308	1.5733645432021048	1.532895973734656	1.388116313765597	1.6525593794146378	1.0385778508580055	1.1154275730169914	1.3184767269459285	1.492389941397229	1.600773365694951	1.4952092375167558
Lib 1	True	P50443-16	1.6924759756284407	1.5621731340410308	1.5733645432021048	1.532895973734656	1.388116313765597	1.6525593794146378	1.0385778508580055	1.1154275730169914	1.3184767269459285	1.492389941397229	1.600773365694951	1.4952092375167558
Lib 1	True	Q8NE71-109	1.7527801502394345	1.7701773383229304	1.7366082416920483	1.7127007752443888	1.7834655424561312	1.6326999780428548	1.6009987068235592	1.660109185264792	1.6965069103212627	1.6161486426937288	1.4795376716128892	1.4242744967159051
Lib 1	True	Q12888-1216	2.55655615206969	2.7014037296888924	2.4883567582836212	2.6204738877008054	2.320344363047502	2.6330917567454732	1.8227874618916016	2.026284007867339	2.273993927643696	2.303478441446232	2.6812850284628316	2.645671250763337
Lib 1	True	Q12888-1219	2.55655615206969	2.7014037296888924	2.4883567582836212	2.6204738877008054	2.320344363047502	2.6330917567454732	1.8227874618916016	2.026284007867339	2.273993927643696	2.303478441446232	2.6812850284628316	2.645671250763337
Lib 1	True	A0A5F9ZI21-1099	0.213993288671904	0.2786341144719804	0.4386782638005954	0.33549944941393717	0.0713061013236119	0.20519497253988195	-1.324109944659321	-0.21981682455918627	-0.33188549105849774	-0.18447319188943367	-0.04578667012168945	0.0893546084009453
Lib 1	True	A0A5F9ZI21-1103	0.213993288671904	0.2786341144719804	0.4386782638005954	0.33549944941393717	0.0713061013236119	0.20519497253988195	-1.3103822332322066	-0.21981682455918627	-0.33188549105849774	-0.18447319188943367	-0.04578667012168945	0.0893546084009453
Lib 1	True	E7ER68-332	-1.9356036517678572	-2.0015119900305143	-1.8226165536520793	-2.1079058059899953	-2.1330622165489013	-2.1067999121057848	-2.151621377056158	-2.1838792544254657	-1.964790431283985	-1.965306706573575	-1.1867178746273197	-1.9195647014211068
Lib 1	True	Q96N67-1438	0.4970494119316217	0.5798413338714	0.6473423756814403	0.30789487485961886	0.43346841190193985	0.5863091866945602	0.7664246752261384	0.795242720031723	0.8745169269111985	0.729303357410204	0.6278670497287094	0.6381707784612409
Lib 1	True	Q14D04-425	-0.8980726336640041	-0.728889215432154	-1.0199728608151826	-1.07829886924617	-1.2394675617736208	-1.0316209771223472	-0.9955864402425212	-0.8148293779965646	-1.0104848639791248	-1.1491132976867249	-1.2983897614260966	-1.1620784495085807
Lib 1	True	Q8NHQ8-387	-0.17207242442003018	-0.21973013665979838	-0.11858298017475172	-0.3492569930990434	-0.24682162247240383	-0.304026136549882	-0.407453824600317	-0.4550913537743762	-0.38753111172113397	-0.4859675892768999	-0.5255318649618692	-0.5053295834229155
Lib 1	True	Q13017-1176	0.664208386062465	0.6707208192422593	0.7502085036974006	0.6201865250583258	0.4293976510914522	0.679425326182584	0.39328223041788873	0.24362509505245253	0.2937122458755976	0.2941471505976519	0.4926557664397749	0.3389714352113525
Lib 1	True	Q13017-1173	0.664208386062465	0.6707208192422593	0.7502085036974006	0.6201865250583258	0.4293976510914522	0.679425326182584	0.39328223041788873	0.24362509505245253	0.2937122458755976	0.2941471505976519	0.4926557664397749	0.3389714352113525
Lib 1	True	Q9UQ35-508	-0.9601851879647054	-0.5653631553850796	-0.5620062895441171	-0.7118236034668083	-1.094678258852417	-0.7671291928867792	-1.23300794029305	-1.3976714394028849	-1.222362619617879	-1.0957989954537224	-0.8211991441184479	-1.104077317447629
Lib 1	True	Q9UQ35-510	-0.9601851879647054	-0.5653631553850796	-0.5620062895441171	-0.7118236034668083	-1.094678258852417	-0.7671291928867792	-1.23300794029305	-1.3976714394028849	-1.222362619617879	-1.0957989954537224	-0.8211991441184479	-1.104077317447629
Lib 1	True	Q9UQ35-2694	-0.004768269889955732	0.06552605149981605	0.056133956101715475	-0.15646682296375342	-0.01881630710141852	-0.09686325097352348	-0.061971617975325445	0.07688804412356091	0.12265763602977993	-0.1352614328530437	-0.18514466782568428	-0.2166509127859872
Lib 1	True	O75533-436	0.31489859456969443	0.3276299019274185	0.36325588431936934	-1.0395705881095905	0.040265511304066665	0.2517904457406026	-0.1472588077697106	-0.3260110195594608	-0.16782589729066172	-1.0546641592843027	-1.2696028361493723	0.04150533953254992
Lib 1	True	O75533-434	0.31489859456969443	0.3276299019274185	0.36325588431936934	-1.3415286940375752	0.040265511304066665	0.2517904457406026	-0.1472588077697106	-0.3260110195594608	-0.16782589729066172	-1.1882731952878087	-1.6281584468448214	0.04150533953254992
Lib 1	True	P49792-2251	-0.04364218036723093	0.14638074918452637	0.35505078917204885	-0.10671463732812345	-1.6986359071643988	0.0918277856662271	-1.511711552510726	-1.8338563602852795	-1.9023768703189345	-1.5749457958665696	-0.33518557100320895	-0.6012303064370477
Lib 1	True	P49792-2242	-0.04364218036723093	0.14638074918452637	0.35505078917204885	-0.10671463732812345	-1.1615459824848773	0.0918277856662271	-1.724082681340354	-1.2658073828614742	-1.376926105657578	-1.7679572808330808	-0.33518557100320895	-1.1087105595790112
Lib 1	True	P49792-2246	-0.04364218036723093	0.14638074918452637	0.35505078917204885	-0.10671463732812345	-1.8187185127761145	0.0918277856662271	-1.824668963865194	-0.6320605011571434	-1.0682401708093427	-1.2846144325271793	-0.33518557100320895	-2.3616141253581615
Lib 1	True	P19532-556	1.1235414192418594	1.2930465315003663	1.432553933910499	1.230700955541194	1.004436046928597	1.3151274193548839	1.0745241844549787	0.7948470469901896	0.9146559835837607	1.0013366723775028	1.1680812209821374	1.0971305133136722
Lib 1	True	P19532-560	1.1235414192418594	1.2930465315003663	1.432553933910499	1.230700955541194	1.004436046928597	1.3151274193548839	1.0745241844549787	0.7948470469901896	0.9146559835837607	1.0013366723775028	1.1680812209821374	1.0971305133136722
Lib 1	True	Q9UQ35-534	0.8317212491933083	0.9777987765331835	1.1239760648658537	0.985768267100128	0.6232900161298219	0.9812364318440203	0.6388003594402195	0.4696250979579826	0.6197613342980498	0.8599307411388949	0.9058044457295622	0.8905470750761518
Lib 1	True	Q9UQ35-536	0.8317212491933083	0.9777987765331835	1.1239760648658537	0.985768267100128	0.6232900161298219	0.9812364318440203	0.6388003594402195	0.4696250979579826	0.6197613342980498	0.8599307411388949	0.9058044457295622	0.8905470750761518
Lib 1	True	P24534-90	0.22202949819179688	0.3149962852811547	0.3974945503250751	-1.8255127966500735	-0.10313670275033499	0.2778011545263733	-0.2532304310654198	-0.3829688833114034	-0.21178199379173845	-0.22988418962041424	0.19621758996057723	-0.063310652225107
Lib 1	True	P24534-93	0.22202949819179688	0.3149962852811547	0.3974945503250751	-2.0171214208922326	-0.10313670275033499	0.2778011545263733	-0.2532304310654198	-0.3829688833114034	-0.21178199379173845	-1.0367208495164517	0.19621758996057723	-0.063310652225107
Lib 1	True	O15021-1395	-1.1547086175338117	-1.034506932061671	-1.6340016854756902	-1.2127461774481763	-1.1879883730029543	-1.3486082309520677	-1.031916471658808	-0.8764971898934779	-2.1890417335320387	-1.0740387285215351	-0.9811469542117278	-1.086544833303405
Lib 1	True	Q9Y2V2-32	1.9178889708633486	2.199118848308671	2.236200736303006	2.1495222765498063	1.6980026882413537	2.202484293186895	1.3829132890833735	1.3189930567568529	1.6144371304216125	1.8361067325797602	2.21891580287397	2.168427598414027
Lib 1	True	Q9Y2V2-30	1.9178889708633486	2.199118848308671	2.236200736303006	2.1495222765498063	1.6980026882413537	2.202484293186895	1.3829132890833735	1.3189930567568529	1.6144371304216125	1.8361067325797602	2.21891580287397	2.168427598414027
Lib 1	True	Q13247-316	3.1243966531512712	3.2110668242333493	3.233828223311299	3.2887250327247965	3.191381219454719	3.114241993924884	2.769864416785489	2.508356702388597	2.5713380342029657	3.1110644049811937	3.3319323674241152	3.3415931630261064
Lib 1	True	Q13247-314	3.1243966531512712	3.2110668242333493	3.233828223311299	3.2887250327247965	3.191381219454719	3.114241993924884	2.769864416785489	2.508356702388597	2.5713380342029657	3.1110644049811937	3.3319323674241152	3.3415931630261064
Lib 1	True	Q969E4-65	1.2412145771714065	1.3643050995273214	1.416714722416237	1.1775867865156284	1.3687326781816245	1.235399519990669	1.434065697875066	1.5237598128971492	1.4701889641395598	1.2180961124170768	1.160036547211943	0.9661550952459277
Lib 1	True	Q9NQT8-1644	0.8204178233387908	0.9662659666256588	0.9462970234859671	0.8300300696542215	0.862283148216639	0.7674899690020148	0.9258567304436399	1.0039073582619662	1.105549503107706	0.966986513399413	1.0198301481936607	0.9258175042595523
Lib 1	True	O75533-227	1.755528149266859	1.7845233983799822	1.8877495767868844	1.7945848861409999	1.6151474283764997	1.7929614467435437	1.5541152830088545	1.3893718721711668	1.459911142385195	1.4281517139610251	1.6581616244945518	1.6099137342036125
Lib 1	True	O75533-223	1.755528149266859	1.7845233983799822	1.8877495767868844	1.7945848861409999	1.6151474283764997	1.7929614467435437	1.5541152830088545	1.3893718721711668	1.459911142385195	1.4281517139610251	1.6581616244945518	1.6099137342036125
Lib 1	True	D6REX3-532	1.3649431389443798	1.3161111335452154	1.2921952322552623	1.1342268796309363	0.8283361438190789	1.441791915038345	0.2521378151953715	0.43313977406426185	0.7648175132159366	0.9377747159875656	1.2537765778098102	1.1944808604052832
Lib 1	True	D6REX3-527	1.3649431389443798	1.3161111335452154	1.2921952322552623	1.1342268796309363	0.8283361438190789	1.441791915038345	0.2521378151953715	0.43313977406426185	0.7648175132159366	0.9377747159875656	1.2537765778098102	1.1944808604052832
Lib 1	True	E9PNJ4-402	0.5879949472518823	0.6581849870710763	0.6221555658524667	0.3925992945155376	0.5202151884376294	0.5576191546564414	0.7284979465213306	0.804765509796409	0.766573113450246	0.6023151813631962	0.6830144991453131	0.5845204029833214
Lib 1	True	Q96N67-929	-0.18768521253426054	-0.12983811328031747	-0.27010059616316723	-0.3353199109788398	-0.21436775004259165	-2.078677629595427	-0.13413437822905913	-0.11515213862113496	-0.14259285036682326	-0.22331845546016865	-1.7920467733974597	-0.9001319117924811
Lib 1	True	Q09666-570	0.828630800335377	0.8150897483637363	0.9662877238940208	0.7041871251268018	0.8224832141025725	0.7654663715437988	0.4189369040943887	0.5826500134894059	0.6342593118150446	0.7008224299213816	0.6372222916569146	0.6804014664632084
Lib 1	True	A0A087WXN9-672	-0.08364876336653107	-0.07538362455016534	0.07417290001627493	-0.18988400078569	-0.3575207774845374	-0.054126579004527116	-0.5646487094425476	-0.6444904016610814	-0.32620107344548965	-0.5063412838459681	-1.9107672585097637	-0.3199549045501904
Lib 1	True	A0A087WXN9-638	-0.08364876336653107	-0.07538362455016534	0.07417290001627493	-0.18988400078569	-0.3575207774845374	-0.054126579004527116	-0.5646487094425476	-0.6444904016610814	-0.32620107344548965	-0.5063412838459681	-1.4586944839218996	-0.3199549045501904
Lib 1	True	O15173-211	1.018743110614926	0.8181576352481811	0.8466240946861424	0.5927161807818028	0.6610507988103039	0.9520549065078945	0.1343336009875881	0.3257070049896276	0.45823425682971386	0.684261765990132	0.9521233943498316	0.8923549650932073
Lib 1	True	O15173-208	1.018743110614926	0.8181576352481811	0.8466240946861424	0.5927161807818028	0.6610507988103039	0.9520549065078945	0.1343336009875881	0.3257070049896276	0.45823425682971386	0.684261765990132	0.9521233943498316	0.8923549650932073
Lib 1	True	P46100-819	0.22858283500446377	0.3317293892064324	0.21260438722549302	-0.019557673221876036	0.15336618848307668	0.17420340391805028	0.2406316741612281	0.4648812575659278	0.4303302140707581	0.19624302017043171	0.02608836839806315	0.0023735874079986946
Lib 1	True	Q96QB1-526	0.5945014651882615	0.49512487132110394	0.4622657601469513	0.30348902627592467	0.17965255161439023	0.546935084645642	-0.16280781589876148	-0.2945962070708961	-0.16258896850216692	0.2043474544465462	0.07903870643596683	-0.3614622571972229
Lib 1	True	Q96QB1-523	0.5945014651882615	0.49512487132110394	0.4622657601469513	0.30348902627592467	0.17965255161439023	0.546935084645642	-0.16280781589876148	-0.2945962070708961	-0.16258896850216692	0.2043474544465462	0.07903870643596683	-0.3614622571972229
Lib 1	True	A0A0C4DH22-546	0.2065673221250228	-0.13562974907623512	0.1440138364910285	-1.9564111127220793	-0.2894510978690561	0.01703313063327012	-0.3343411408456283	-0.27236969858420756	-0.2863318097931525	-0.060949069342322575	-0.15362467197758817	-0.10667647316845548
Lib 1	True	A0A0C4DH22-550	0.2065673221250228	-0.13562974907623512	0.1440138364910285	-0.9414918559520735	-0.2894510978690561	0.01703313063327012	-0.3343411408456283	-0.27236969858420756	-0.2863318097931525	-0.060949069342322575	-0.15362467197758817	-0.10667647316845548
Lib 1	True	Q8WUF5-526	-0.11120503130677374	-0.09573071705367686	-0.3403377638506585	-0.37297490100449865	-0.2945579634028979	-0.32186442777756824	-0.4048787174605335	-0.4436526442598987	-0.4001867197234374	-0.5039930086978462	-1.0565676567086195	-1.213624316571392
Lib 1	True	Q9H0D6-448	0.31641488892818487	0.5250287546695829	0.61287259432432	0.3305611754163677	0.3531141077845488	0.3961799434252524	-0.2420193176129664	-0.12257426878545076	0.14985044084457813	0.06918697275715358	0.023609029074171558	-0.011938402240165756
Lib 1	True	H0Y2V6-802	1.3767617838251227	1.2542150820744946	1.2391942345369469	1.0423787113376926	1.2000809451626337	1.262960867347327	1.210786627794933	1.1372056608929209	1.1352020265510914	1.0290349095919018	0.9811041585947878	0.921997733593726
Lib 1	True	Q02952-612	0.6860196642013604	0.6830225427027469	0.6535820152207824	0.7484966069086857	0.6032060413294429	0.32565992096354723	0.6548921467303862	0.721486700389996	0.7999110502910168	0.28641854273536377	0.4464192399709986	0.4219334443910931
Lib 1	True	Q9H7N4-738	1.0612161372904878	1.064592822168551	1.2268200934869105	1.091327063790329	0.8567059926066956	1.0538622187640525	0.7004012521348386	0.6250495764342971	0.686287030505453	0.8051663850824663	1.0538270715608933	0.8205136781424349
Lib 1	True	Q9H7N4-734	1.0612161372904878	1.064592822168551	1.2268200934869105	1.091327063790329	0.8567059926066956	1.0538622187640525	0.7004012521348386	0.6250495764342971	0.686287030505453	0.8051663850824663	1.0538270715608933	0.8205136781424349
Lib 1	True	H3BRG5-299	0.0699842164342105	-0.14078024780983442	-0.17988589608876582	-0.3550642058294002	-0.2025914215848475	-0.18051138769278696	-0.060030909788819815	0.1505032938375652	0.14691510231157104	-0.39096311669530487	-0.3300354484836543	-0.5238891575948647
Lib 1	True	Q7Z460-559	0.016972727207332207	0.3191324160210552	0.0874155136273573	-0.1700584750358789	0.019342395332282183	0.06480572994592211	0.2640728260678323	0.1971675273831101	0.33693269263851455	0.005561445837278193	-0.03401760556467373	0.0023062015275058033
Lib 1	True	Q86YV5-696	-1.6384921660104967	-1.6817413603575522	-1.3334096299751155	-1.4739174603695129	-1.790626013601082	-1.7741064161171662	-1.7978233539011514	-1.8104263981582254	-1.6689380836816188	-1.909824482526574	-1.8494009746087727	-1.8712999600888938
Lib 1	True	Q8IVF2-842	0.5628718939985652	0.6311141275946416	0.6929024759801602	0.6644873848334789	0.43459917626533545	0.4031823759506522	0.4650200693953931	0.27343307962788965	0.32582196771666666	0.1667474897502026	-0.07293813901646157	0.12833566670233573
Lib 1	True	Q9UGU0-1522	-0.6655009306463838	-0.6775518727426306	-0.6836133770664474	-0.9252903793291991	-0.8265346010600466	-0.8543899768255151	-0.7410561910113804	-0.6753425520046598	-0.7475998527391421	-0.8510276172226201	-0.9745602953757166	-0.9943718190415743
Lib 1	True	Q8N6H7-432	-0.8782112760218221	-1.087714450583846	-0.8267948796307084	-1.0153087259915223	-1.2363612801110293	-1.116843573320612	-1.327129341561394	-1.5452464951545568	-1.3236401361572496	-1.7416644985168601	-0.9993344913266352	-1.6693410927226988
Lib 1	True	Q15746-911	-0.3788654168879526	-0.45217334045019153	-0.4510684026605501	-0.6831980951284569	-0.4969330170256363	-0.6455418934541964	-0.3823343339063756	-0.35308367837935395	-0.22746523345382336	-0.37455835380002817	-0.5695314700311375	-0.7720960240815783
Lib 1	True	P46821-2211	2.367358651182934	2.4987699008880107	2.4625769730208904	2.471535082816933	2.066950743589858	2.45110035972264	2.0783607100859087	1.8297471773889518	2.0646144416022802	2.07772976377915	2.3492129103491846	2.3526155509027453
Lib 1	True	P46821-2209	2.367358651182934	2.4987699008880107	2.4625769730208904	2.471535082816933	2.066950743589858	2.45110035972264	2.0783607100859087	1.8297471773889518	2.0646144416022802	2.07772976377915	2.3492129103491846	2.3526155509027453
Lib 1	True	P46821-1793	2.2968116226697637	2.4054430137890397	2.3329010068282656	2.476284927124112	2.249751643320269	2.13726056635458	2.0308209562053343	1.8415459917583628	1.9497845066940476	1.93409823601999	2.208741724654518	2.000013716816438
Lib 1	True	P46821-1797	2.3475810724246955	2.454339540098166	2.3847743071123877	2.528065087096448	2.302689080041557	2.190406726184261	2.081232570064886	1.8527257662304661	2.0009050254940557	2.025867782857287	2.261768284913185	2.0546017138167803
Lib 1	True	H0Y2V6-258	1.0361237745693024	1.1055107834036466	1.0788584188994148	0.8196997460127058	0.6885923813137733	1.1231772133512934	0.4510774286458135	0.39923027459271876	0.414078956515709	0.7640370813682534	1.2498795980683641	1.0782908725368134
Lib 1	True	H0Y2V6-261	1.0361237745693024	1.1055107834036466	1.0788584188994148	0.8196997460127058	0.6885923813137733	1.1231772133512934	0.4510774286458135	0.39923027459271876	0.414078956515709	0.7640370813682534	1.2498795980683641	1.0782908725368134
Lib 1	True	Q6NUK4-201	1.5018227182812347	1.567463524776948	1.58418895622003	1.4868812259465056	1.2763431658941067	1.506434811882361	0.6278662200276109	0.9238118832483521	1.2121082686069151	1.2283148644903186	1.4659610504946199	1.4063194496893747
Lib 1	True	Q6NUK4-210	1.5018227182812347	1.567463524776948	1.58418895622003	1.4868812259465056	1.2763431658941067	1.506434811882361	0.6278662200276109	0.9238118832483521	1.2121082686069151	1.2283148644903186	1.4659610504946199	1.4063194496893747
Lib 1	True	A0A590UJT9-185	1.529401837523966	1.4778441208770587	1.6453760788238765	1.533952917282695	1.2731898779018658	1.4875090467910879	1.2559358170843373	1.0673483194711726	1.0660051821720682	1.2269782610498705	1.4839886532243463	1.5578944205699536
Lib 1	True	A0A590UJT9-189	1.529401837523966	1.4778441208770587	1.6453760788238765	1.533952917282695	1.2731898779018658	1.4875090467910879	1.2559358170843373	1.0673483194711726	1.0660051821720682	1.2269782610498705	1.4839886532243463	1.5578944205699536
Lib 1	True	A0A2R8Y4W2-317	-0.8973078637100261	-1.0394037111759518	-0.7631588892087307	-1.2794446268983821	-1.0627031294081128	-1.0143698011877762	-0.9277281676725225	-0.8083046827820417	-0.7516127131069453	-0.9763188911498535	-1.017670146633337	-1.0284248593109364
Lib 1	True	O75533-303	0.8791063861886733	0.9636396349362624	1.0073424073159405	0.8354177870748208	0.6175814840804649	0.9077862501627226	0.8026430337581196	0.6749762409743786	0.7059887625420462	0.5955617100787058	-1.2003153137388516	0.7535271916252263
Lib 1	True	P11137-1605	0.6932984976698581	0.712758760261617	0.7194797619778868	0.6369934037251886	0.5825064696571264	0.4959281758685361	0.7699836152393941	0.9887042590594332	1.0504926141895505	0.774540141440101	0.5635619722346783	0.4202918045422674
Lib 1	True	Q12888-525	0.823725632955235	0.8033381969286503	0.928391955596768	0.6925912397054993	0.7454841878909583	0.7007048628248972	0.7072671044129548	0.7529470355625836	0.6996830979391702	0.6139961912529556	0.6947247610073134	0.5749145630223763
Lib 1	True	J3KP75-510	0.19187308051292212	0.1342449858683948	0.08872078602468424	-0.15395119764030832	0.00467257025595408	0.010154524008062408	-0.13711001525384348	0.09543594639391799	0.08951369546520763	-0.1407668185239452	-0.1872590115467598	-0.2978582507900209
Lib 1	True	Q9H7N4-498	1.8226283124517293	1.8521733084359118	1.9143251456359918	1.7652720761462328	1.5360433398435533	1.859616151800408	1.5782042253429192	1.453310114375933	1.5297204863653322	1.5650876641854106	1.8051838009681667	1.8660445795184233
Lib 1	True	Q9H7N4-500	1.8226283124517293	1.8521733084359118	1.9143251456359918	1.7652720761462328	1.5360433398435533	1.859616151800408	1.5782042253429192	1.453310114375933	1.5297204863653322	1.5650876641854106	1.8051838009681667	1.8660445795184233
Lib 1	True	Q9UEE9-250	-0.9074298849723005	-0.9190679516085355	-0.709669245152815	-0.8284691078530784	-1.2738125810209877	-1.1064398043363777	-0.6722965084865227	-1.2255305940204837	-1.2175222687794844	-1.7533957453798783	-1.6962024635447455	-1.6743410712445004
Lib 1	True	Q14847-104	0.6516007973468974	0.6004741122269808	0.7627558437361713	0.45745319073252183	0.4678329195231089	0.5924928895153012	0.8238371531292299	1.059682834849212	1.2555895989145438	0.9372427062919821	1.0174071807623788	0.853498840422882
Lib 1	True	A0A0A0MQW1-193	-1.355273972949512	-1.4352760731624346	-1.3630556334186101	-1.375550758811335	-1.5121630621994677	-1.9525400599485823	-1.7353188290773958	-1.4442283276242016	-1.5942760213933305	-1.3874699908383241	-1.2056287965962467	-2.2234701673779043
Lib 1	True	Q9BTC0-805	0.8658206150991115	0.8548463932312209	0.8549124029328463	0.8383060277116932	0.487513497384631	0.7456912625189484	-0.03508832344770842	0.13292577885780033	0.2349181024100753	0.44280373090458774	0.7924739016281094	0.5692230140471441
Lib 1	True	Q9BTC0-809	0.8658206150991115	0.8548463932312209	0.8549124029328463	0.8383060277116932	0.487513497384631	0.7456912625189484	-0.03508832344770842	0.13292577885780033	0.2349181024100753	0.44280373090458774	0.7924739016281094	0.5692230140471441
Lib 1	True	E3W994-370	0.6284475251649042	0.6844575923283236	0.6623581110149803	0.4776209969971113	0.5102685403101942	0.5082410594033	0.6180448793055445	0.6139180235753865	0.6300855990198895	0.6408823722581224	0.4311843856325627	0.5004039028099018
Lib 1	True	P46821-1312	1.8301784514588573	1.7577439278925433	2.0504200612634227	1.7851935791664961	1.6244283144301457	1.8770131709251807	1.4391874046012276	1.3963434394628973	1.556580328078547	1.3649770204689244	1.5695555666699308	1.4696290084326118
Lib 1	True	Q09666-216	2.420884029920331	2.3984556646113453	2.479654732023393	2.3604871023038183	2.2398497143208087	2.393336554361754	2.1947343557479924	2.0263029518573576	2.20184798318358	2.2213545801374748	2.3834918673609713	2.3526172839355697
Lib 1	True	Q96ST2-235	-0.16896712719891666	0.3162174253350356	0.28560768724552926	0.13497885413009686	-0.3474453184215616	0.07380256309292203	-0.6489708467082005	-0.867251416946751	-0.39102556013034195	-0.3197418021902425	0.04793638078955527	-0.2199635771662074
Lib 1	True	Q96ST2-237	-0.16896712719891666	0.3162174253350356	0.28560768724552926	0.13497885413009686	-0.3474453184215616	0.07380256309292203	-0.6489708467082005	-0.867251416946751	-0.39102556013034195	-0.3197418021902425	0.04793638078955527	-0.2199635771662074
Lib 1	True	O00151-118	-1.1821966241836603	0.12325962823987939	-0.5449675234504832	-0.2670656591216093	-0.33492312874307667	-0.735151947210684	-1.2068790903229873	-1.07024016072771	-0.8487505351601363	-0.8870206749247553	-0.7591724798798046	-0.9573905957459016
Lib 1	True	Q7L2J0-60	0.4658933955195417	0.4889291062025358	0.6139193919784782	0.4475112374226666	0.14428857196190994	0.41413677616849565	0.34250968284662425	0.16947402317794816	0.3142420522340182	0.2576614206313725	0.4075061878220236	0.3124830299100709
Lib 1	True	Q9H2G2-779	0.7083292956619855	0.758610285041786	0.8250951910071997	0.47037075347172935	0.6434732474822634	0.6384741988003757	0.9682966227683849	1.1175702945872745	1.1586494544530133	0.8726360594837673	0.7640489676070388	0.9066822068465812
Lib 1	True	Q8NHM5-975	-0.12762815237408992	-0.1448333326555666	-0.015633031668086435	-0.3238315207683216	-0.37309696874391496	-0.2276953467969199	-0.20962396124475408	-0.35993723813889805	-0.33854607256707325	-0.43787680048505195	-0.28914230825289317	-0.28750974038061045
Lib 1	True	Q8NHM5-979	-0.12762815237408992	-0.1448333326555666	-0.015633031668086435	-0.3238315207683216	-0.37309696874391496	-0.2276953467969199	-0.20962396124475408	-0.35993723813889805	-0.33854607256707325	-0.43787680048505195	-0.28914230825289317	-0.28750974038061045
Lib 1	True	H0YAP0-116	-0.8832749796136784	-0.7356098024657628	-0.8215275071143394	-1.1275807848928476	-1.0794568832788376	-0.9751589455538351	-0.7349051517012878	-0.6023486856894538	-0.5643244906575415	-0.9081217476197156	-0.951574419892361	-0.8664639497079221
Lib 1	True	Q96N67-30	0.2091988993133521	0.2070247736699039	0.07576054193459926	-0.07224643372833037	0.06806642688314925	-0.08183403319569826	0.3016287679177624	0.38148490084070374	0.3840872740819022	0.22627430615467228	0.1281803683094059	-0.053182622977013455
Lib 1	True	Q8IY63-269	-1.288502974863693	-1.303045233560304	-1.1530634260792931	-1.4448466540868146	-1.546099832353127	-1.5124227228388758	-1.5272797068358308	-1.5738327484326813	-1.686010083841047	-1.4946184366091722	-1.4380317574640704	-1.150441042016358
Lib 1	True	Q9HB21-332	-0.5201792347528317	-0.6017392434482853	-0.4482687119031029	-0.8912106498777658	-0.7351869426409361	-0.6712443353067777	-0.5660734534916192	-0.4321470681084028	-0.4461995543516504	-0.7685304882018986	-0.7940959675531938	-0.7775508659045399
Lib 1	True	F5H6I7-517	-1.0080783235189699	-0.9635552074036035	-0.8526786851170032	-1.183496308088689	-1.0883861501820358	-1.4511375161425721	-2.253499199107136	-1.047881198531588	-0.9953097100861257	-1.147393676279093	-1.2589864938231756	-1.2977921539485076
Lib 1	True	A0A5F9ZI21-294	0.35419754201117304	0.3231973115449552	0.4876512492848645	0.16179939576261657	0.08603130886632576	0.27636140652900265	0.32645994184696375	0.2925047086902816	0.3806540096667941	0.12081097624669934	0.2097105905546315	0.4316576969164099
Lib 1	True	A0A5F9ZI21-306	0.35419754201117304	0.3231973115449552	0.4876512492848645	0.16179939576261657	0.08603130886632576	0.27636140652900265	0.32645994184696375	0.2925047086902816	0.3806540096667941	0.12081097624669934	0.2097105905546315	0.4316576969164099
Lib 1	True	A0A087WXU3-705	1.1821176184259425	1.203467528606756	1.2964704146981167	1.0204678048854192	0.9142448405108429	1.1614845557145823	1.2151803522159876	1.002267654704245	1.1713670570036359	1.0876058425230224	1.1427502139090338	1.0449170317901746
Lib 1	True	A0A087WXU3-701	1.1821176184259425	1.203467528606756	1.2964704146981167	1.0204678048854192	0.9142448405108429	1.1614845557145823	1.2151803522159876	1.002267654704245	1.1713670570036359	1.0876058425230224	1.1427502139090338	1.0449170317901746
Lib 1	True	Q8WUF5-280	-1.0143949526792335	-0.8887774648087863	-0.7227432339868757	-1.0296092347774062	-1.1150805528741548	-1.129544640068621	-1.185545896902761	-0.9251644568359046	-0.7424940167087872	-0.5939962997345777	-0.5607263011076683	-0.6325682499810612
Lib 1	True	P49006-148	-0.46395890828806463	-0.37458353975025666	-0.4042765583038979	-0.696465263760852	-0.6026559710029957	-0.655014229881542	-1.9663704553971888	-1.1774723632700614	-0.8087628740321882	-0.4337674671152264	-0.827190240724374	-1.6989560492954208
Lib 1	True	E3W994-525	0.8202937630069795	0.9115252887636827	0.907678306602107	0.7061093852457193	0.53637123536124	0.775700488483143	0.6075049587296095	0.4109545311346865	0.34499999887914334	0.4950344829311703	0.6569513147927379	0.42195827642718486
Lib 1	True	P22059-193	1.8991020125130227	2.0174907220683305	2.0979893293259653	1.8269305920137544	1.651433619042456	1.9853997649900128	1.3729044374520036	1.3074881423920293	1.4948744619166312	1.6475563641553732	1.9882192734605377	1.8348491088386392
Lib 1	True	P22059-190	1.8991020125130227	2.0174907220683305	2.0979893293259653	1.8269305920137544	1.651433619042456	1.9853997649900128	1.3729044374520036	1.3074881423920293	1.4948744619166312	1.6475563641553732	1.9882192734605377	1.8348491088386392
Lib 1	True	Q9BXB4-181	1.0228606003828788	1.0671841657223518	1.1160031869435445	0.8245760656046521	0.9744390945543732	0.8633486966377251	1.0362586487458205	1.1579085320754847	1.1565806823376603	1.020459036774286	0.8221425147702176	1.0203830324082925
Lib 1	True	E3W994-529	0.903546641140781	1.002407391786145	0.9857199720444006	0.8041972852768939	0.6231792269653831	0.8453292311520099	0.7057300692947012	0.4934432245142563	0.4288285678775744	0.5896698360678674	0.7503781258518502	0.4967985479410105
Lib 1	True	Q13085-80	-0.857746705753072	-0.8981300517951462	-0.9527692526689251	-1.1762660140427226	-1.1489795930134474	-1.1595381805440055	-1.524535804437746	-1.795591551882215	-1.1336297870495124	-1.3194385992792035	-1.3269053666256299	-2.113818210205204
Lib 1	True	P27816-928	0.7110694909383022	0.5807744730011442	0.6320356659965091	0.3427798249588282	0.5209422833886578	0.4474575609335738	0.5230959188114153	0.5686081851726534	0.5623739155428628	0.499454397124456	0.365100291188049	0.30896122220624744
Lib 1	True	Q9UJU6-275	0.8598488290570403	0.9931644258560082	0.9018447841530357	0.6525999560833404	0.6139565435027524	0.8233311357821912	1.203291374042289	1.359570768949743	1.499431627223371	1.232095752697576	1.1812325754639073	1.1217844432576531
Lib 1	True	A8MQ02-1191	-0.7870202578491374	-0.9081196839169889	-0.6438904495567191	-1.0313091574480802	-1.0710290938049503	-1.0130492741827228	-1.2407477207516602	-1.1254329360075432	-1.0105233195646994	-1.0553650890676716	-0.8636298632225288	-1.719237229017303
Lib 1	True	Q09666-5824	0.7528549510690878	0.6064499983785588	0.7397468994616941	0.4764226736112752	0.5914532258519777	0.43664322569366937	1.1102180335819838	1.0588297774489064	1.1873479250912191	0.9292196586834294	0.8815252449303176	0.926569547695943
Lib 1	True	Q09666-212	2.353001523209788	2.3421276134995788	2.4454696478410307	2.2394142723182813	2.101141098323323	2.3065691426378754	2.0980125305420043	1.9470149530212326	2.134863130484355	2.1790095800180285	2.325445867926925	2.2925553142024047
Lib 1	True	F8WD26-908	2.73776405825378	2.581243060159002	2.8542000225091337	2.4865615683577946	2.5201288483873094	2.7069170808216105	2.4370289114231114	2.32932237702209	2.452468403481755	2.723357954399648	2.6783869202963992	2.7084658408217908
Lib 1	True	F8WD26-904	2.743658403628363	2.590390084486256	2.85958240800677	2.4891068639450524	2.526277264021318	2.7127981587998207	2.442883965501791	2.3375959313821735	2.457953979336733	2.7283119411773002	2.6857894048135504	2.7125973120906495
Lib 1	True	Q8TDM6-972	-1.43525894884436	-1.3847978989611855	-1.1448784717901246	-1.3664745653254085	-1.718027987812531	-1.5690576322206604	-1.4010163550275163	-1.641985434593961	-1.5560415016461044	-1.7234181268313107	-1.3923797661801942	-1.5362374161529866
Lib 1	True	Q8N3F8-644	0.5390115823379954	0.3096587587881418	0.19784597696893647	-0.15878288751013686	0.0010614070174154201	0.34158012613093797	0.647710905939238	0.5031439743932701	0.5107028723633941	0.23900470167336352	0.36648131891538666	0.37418127806110346
Lib 1	True	Q8N3F8-640	0.5390115823379954	0.3096587587881418	0.19784597696893647	-0.15878288751013686	0.0010614070174154201	0.34158012613093797	0.647710905939238	0.5031439743932701	0.5107028723633941	0.23900470167336352	0.36648131891538666	0.37418127806110346
Lib 1	True	O60832-494	0.07688619659925085	0.1835697123751634	-0.06511679286258928	-0.02006704708580781	-0.283338639432063	-0.21223143007262057	-0.982795056759241	-0.3673357265572994	-0.5443417832713556	-0.2448707109452401	0.026292516679897997	-0.019885812585543824
Lib 1	True	O60832-485	0.07688619659925085	0.1835697123751634	-0.06511679286258928	-0.02006704708580781	-0.283338639432063	-0.21223143007262057	-0.8162013800966432	-0.3673357265572994	-0.5443417832713556	-0.2448707109452401	0.026292516679897997	-0.019885812585543824
Lib 1	True	A0MZ66-506	0.120575241769806	0.15973952645255715	0.2343974735583025	-0.09436502681838425	-0.08900122233951806	-0.0324750197702074	-0.24561681240780875	-0.2531390307826894	-0.13066941490590533	-0.23622711389670123	-0.15296361772367015	0.004196194730006781
Lib 1	True	Q09666-5857	0.38943530832633305	0.4793339048015945	0.3535187019822051	0.2216297573389402	0.18528889851685637	0.13720116367326166	0.3440604838251227	0.2789278318372401	0.2087855142905039	0.013577654056006541	-0.012888287983076542	-0.06187609241710794
Lib 1	True	A0A087WYW3-163	0.1498169379391916	0.11046669777372553	0.21468760969473524	-0.15864376037306283	0.07240458796446474	-0.1729199841776757	-0.026894274353933465	0.04478865576976309	0.08446923663014193	-0.09570207907910407	-0.1455004542058833	-0.21835766114308214
Lib 1	True	A0A0A0MRT2-8	-0.002670124240594583	0.07946004656714117	0.07634337052012562	-0.23874826760104817	-0.15547777753626413	-0.22554842017205895	0.13454498223709954	0.18811268460065647	0.04424670917622935	0.01157130263062848	-0.13407167162317027	-0.2034731810982722
Lib 1	True	Q9Y450-231	-0.5616706122149316	-0.4979709653702653	-0.596550686155849	-0.8942300521365828	-0.681723604754005	-1.126405832897684	-0.40160636030076	-0.2337022089126064	-0.29210906367263106	-0.5401142259258478	-0.7672857887152065	-0.6875887149512948
Lib 1	True	Q99543-47	0.6369915798601063	0.6120455366260874	0.8933212700250712	0.44442309516987955	0.5181150133341681	0.5069608346298078	0.6225998935206769	0.7022016133959963	0.6290713360126154	0.4108834884750273	0.2564818344342201	0.37692071020261764
Lib 1	True	P35611-436	0.06272357457634675	0.22173774150091563	0.2730578630736667	-0.16347356040822314	-0.17882634339240117	0.04297079833007009	-0.2783068438102746	-0.3266868082469013	-0.22097762586076064	-1.059434451450184	-0.17703738258417115	-0.26481946663759875
Lib 1	True	P35611-431	0.06272357457634675	0.22173774150091563	0.2730578630736667	-0.16347356040822314	-0.17882634339240117	0.04297079833007009	-0.2783068438102746	-0.3266868082469013	-0.22097762586076064	-0.9361081849360988	-0.17703738258417115	-0.26481946663759875
Lib 1	True	Q96N67-1432	1.0746980970754365	0.9949899903837418	1.04268926840442	0.7780152010130991	0.7602177873908775	0.8565676324790326	0.9073367095909333	0.816561085965253	0.8311199739833611	0.667189675880855	0.5804787408698597	0.6552271620318932
Lib 1	True	Q9Y5S2-1686	0.19658867281817127	0.2618154497050302	0.1245969997608271	-1.6845909189712218	-0.17118766220790027	-0.0750352413721498	0.3013757617758714	-0.06760705061707596	-1.222018660145101	-0.06831639498483584	0.05683927343846	-0.11550637852790997
Lib 1	True	Q9Y5S2-1690	0.19658867281817127	0.2618154497050302	0.1245969997608271	-1.6196895887879632	-0.17118766220790027	-0.0750352413721498	0.3013757617758714	-0.06760705061707596	-1.0537630563342348	-0.06831639498483584	0.05683927343846	-0.11550637852790997
Lib 1	True	Q14738-573	0.12531593434910374	0.16405041678999138	0.12164174003718461	-0.21831004012980498	0.0010246629595859291	-0.1856738378114091	-0.21187630341197777	-0.1520319320400941	-0.39465493043447225	-0.2792405626628387	-0.30142568207982257	-0.5620980648333054
Lib 1	True	Q15746-1776	0.5281401481706816	0.5684580504946276	0.5357126208701726	0.2049081180988931	0.27247145604856876	0.35033524916222347	0.6529719885268079	0.737898316633011	0.8237245401494437	0.6745452255961881	0.5583057725107635	0.49675960493305926
Lib 1	True	Q15424-601	-0.8203497600818298	-0.8621710839803679	-0.8984869329681909	-1.2630401136777631	-1.186009663307687	-1.092660279763463	-1.2798591406713817	-1.166126655961886	-1.050417928984786	-1.2940022610056767	-1.3332986656498902	-0.8711278912519809
Lib 1	True	B1AKL4-78	1.4682394101948102	1.4900164758117524	1.51829972841506	1.253386137121326	1.2062564345634585	1.326589104767557	0.9783652121521179	0.9659573865423439	1.3697541237789328	1.3035121086082946	1.2920884934543968	1.408485012027051
Lib 1	True	A0A2R8Y5P9-358	-0.11481506770402601	-0.5880863596541438	-0.2937923026571595	-1.066516843576549	-0.7352657342927802	-0.31991957091013573	-1.1760510420649277	-0.9744310727671305	-0.9631256104486275	-0.5202035931138164	-0.4708047639080399	-0.3865517999296737
Lib 1	True	A0A2R8Y5P9-362	-0.11481506770402601	-0.5880863596541438	-0.2937923026571595	-1.066516843576549	-0.7352657342927802	-0.31991957091013573	-1.1760510420649277	-0.9744310727671305	-0.9631256104486275	-0.5202035931138164	-0.4708047639080399	-0.3865517999296737
Lib 1	True	B1AKL4-77	1.1048446923921398	1.1137353815788154	1.139743960715964	0.8161685676961484	0.8184778405731502	0.9607456889141117	0.5368548130263882	0.6106074892517293	0.9010669546025362	0.9146979767344361	0.8816150818596399	1.0289255882708612
Lib 1	True	Q02078-98	-0.08842493383981483	0.008286532423528278	-0.0386788896200594	-0.4818027575509868	-0.27234403744377106	-0.26879430867398174	0.004032721836865561	0.18829250279254445	0.30483036912676265	-0.03485352878794552	-0.1655934611478053	-0.1982483940970292
Lib 1	True	Q9NTI5-1166	0.5787997004642284	0.7795319662507092	0.8748522768413869	0.595649545593236	0.206240618302809	0.5950494196110974	0.34521009274949843	0.08624842329494324	0.28903755012776594	0.23008671281245635	0.47018412589064273	0.4258388682146421
Lib 1	True	A6NEL0-105	0.26464307575635565	0.3403098495421257	0.08779350472858535	-0.0976238300735462	0.09479047157803608	-0.11096256752518675	-1.5592586901579752	-1.1106660733064302	-1.0701795514186898	0.26410972854891535	-0.2231566413005992	0.05285913232734009
Lib 1	True	Q12923-1033	-0.5257532530470732	-0.6122006148775803	-0.544804827956114	-0.7234668950034316	-0.8886195015744989	-1.5668507798342195	-0.5271733532728216	-1.9188390209539725	-0.7479259567847041	-0.9248440721659765	-0.8490150809890994	-0.9248157232372067
Lib 1	True	Q12923-1029	-0.5257532530470732	-0.6122006148775803	-0.544804827956114	-0.7234668950034316	-0.8886195015744989	-1.5797867190731334	-0.5271733532728216	-1.4942505500649688	-0.7479259567847041	-0.9248440721659765	-0.8490150809890994	-0.9248157232372067
Lib 1	True	C9JZR2-349	1.7778899483183144	1.7713870190595393	1.8991682975226645	1.614876205408697	1.2268633234823123	1.7527522588488667	1.285920208224659	1.107899411780886	1.2606570686318355	1.3667411409183166	1.691009325795905	1.7023750390617403
Lib 1	True	Q9UBT7-538	-0.46630537061091054	-0.5269316376231632	-0.4110135669885039	-0.8135242069615597	-0.6978041074945889	-0.8071942669316727	-0.851128186776466	-0.8465118555477983	-0.7965259747448837	-0.7335170171658977	-0.713847784854745	-0.842897941371962
Lib 1	True	E7ENJ6-154	0.7011156099585374	0.7831103526392268	0.5372745733685208	0.42456976638377997	0.42664330536740336	0.3949484862084452	0.40377732286690093	0.39482091735262415	0.43399626731148583	0.2901328077543953	0.5728655428288183	0.5184850809349993
Lib 1	True	E7ENJ6-152	0.7011156099585374	0.7831103526392268	0.5372745733685208	0.42456976638377997	0.42664330536740336	0.3949484862084452	0.40377732286690093	0.39482091735262415	0.43399626731148583	0.2901328077543953	0.5728655428288183	0.5184850809349993
Lib 1	True	Q9NTI5-1162	0.5344678758552385	0.7298772067262633	0.8049255187955346	0.519299724651543	0.13093546612794504	0.523018591107641	0.20302491464107036	0.014690223492544778	0.1939181611554942	0.15458046305481649	0.3947521927086049	0.3552570171950905
Lib 1	True	P34910-271	0.3275250646885208	0.2641407172715968	0.24813774010688122	-0.20417052071362266	-0.11434512035323166	0.14889447308521445	-0.5231962756472026	-0.42001596145641273	-0.27590531729284257	-0.04836316200917096	0.2065192394681809	0.2005348813711477
Lib 1	True	P34910-268	0.3275250646885208	0.2641407172715968	0.24813774010688122	-0.20417052071362266	-0.11434512035323166	0.14889447308521445	-0.5231962756472026	-0.42001596145641273	-0.27590531729284257	-0.04836316200917096	0.2065192394681809	0.2005348813711477
Lib 1	True	A0A2R8Y4W2-693	0.28818182076380455	0.32074821372065454	0.25772383201550597	-0.005564249947941406	0.05064837542139397	-0.038053157626076875	-0.09756174882410544	0.02227455950551151	-0.10239679599823047	-0.08096081339110406	-0.01785472953238199	-0.19353338460183395
Lib 1	True	A9Z1X7-458	1.4724411377428595	1.573643797242411	1.794885877855784	1.3128100097825233	1.0073154446941217	1.5849491938079971	0.6798899139853892	0.7301131016141549	1.0764747377608368	1.2635815582869172	1.4817030724680147	1.4558707246431077
Lib 1	True	A9Z1X7-460	1.4724411377428595	1.573643797242411	1.794885877855784	1.3128100097825233	1.0073154446941217	1.5849491938079971	0.6798899139853892	0.7301131016141549	1.0764747377608368	1.2635815582869172	1.4817030724680147	1.4558707246431077
Lib 1	True	Q9Y4H2-520	0.2327331607239537	0.16332233520550538	0.03849875702699385	-0.831736025281804	-0.18178424552155406	-0.19765606511654304	-0.45928708880802016	-0.18369186131351622	-0.2533195711219049	-0.2684018493192613	-0.508464699605016	-0.4728996538587848
Lib 1	True	P67809-174	2.334769412487952	2.3142544783884595	2.2147425153520035	2.1576545736770774	2.2151199428307207	1.8868781374812682	0.9054152995116308	1.1056623608991818	1.3829385904522338	2.357774350958224	1.9804503944014515	2.149809252624066
Lib 1	True	Q9NYL2-633	0.5866765982462692	0.6181378376272206	0.47368254420838685	0.2105676511061445	0.3210893587871363	0.2564829710076888	0.5089802303636871	0.5244493557147503	0.35560902446927223	0.37645222045570936	0.38210310942051273	0.3358345630730974
Lib 1	True	Q5SQI0-315	-0.16950378418764248	-0.1978118648112786	-0.2736686753395533	-0.5294740837539946	-0.418097749766798	-0.6548302606344564	-0.13991142230873085	-0.0696850073797682	-0.20219887774719353	-0.23687194201539682	-0.2267714129448918	-0.35268817677529946
Lib 1	True	Q86UU1-678	-1.2234374521786056	-1.0879847353554863	-1.06709189145354	-1.4152958080658373	-1.7327082616321186	-1.4063854029842733	-1.357662093525596	-1.6768918647382318	-1.510567537174708	-1.469541704165675	-1.9890980065529313	-1.790358543626177
Lib 1	True	A0A2R8Y4T1-1302	0.1397514218009336	-0.13965144282167427	-0.17277009273445895	-1.9132192693295071	-1.106836018945512	-0.47874041291994623	-0.5099483819456173	-0.5710244195460937	-0.6677191649046418	-0.5633552708775201	-0.47331687205744327	-0.8566404324520465
Lib 1	True	A0A2R8Y4T1-1298	0.1397514218009336	-0.13965144282167427	-0.17277009273445895	-1.87237741102422	-1.341390892404349	-0.47874041291994623	-0.5099483819456173	-0.5710244195460937	-0.6677191649046418	-0.5633552708775201	-0.47331687205744327	-0.8566404324520465
Lib 1	True	J3KMZ8-258	0.9661537322115241	1.022390236438633	1.1676196223172957	0.7555183142129843	0.5205677631148297	0.908455753046148	0.4467569162750319	0.24408954334205316	0.40301379939624393	0.5495958441318861	0.5456075296902353	0.6095621734335919
Lib 1	True	J3KMZ8-262	0.9661537322115241	1.022390236438633	1.1676196223172957	0.7555183142129843	0.5205677631148297	0.908455753046148	0.4467569162750319	0.24408954334205316	0.40301379939624393	0.5495958441318861	0.5456075296902353	0.6095621734335919
Lib 1	True	Q9Y281-3	2.726531589777935	2.5416628356463518	2.7410079527893023	2.3949708657415383	2.5130327847765814	2.459390594835289	2.6278823522614565	2.603393765916761	2.557917886329817	2.4967678684605796	2.51909344548103	2.4911958187512946
Lib 1	True	A0A2R8Y661-1151	-0.5662210049250163	0.08913118374060075	0.09059676396459279	-0.222796098514381	-0.1448340918400551	-1.1550909177326059	0.1035454898049793	-0.07242818091128071	0.03810509105020944	-0.15532015471043345	-1.3738342843077394	0.0826357457337817
Lib 1	True	A0A2R8Y661-1155	-1.9886389399382054	0.21010669812344018	0.20793471512318606	-0.09468016963420958	-0.018471129866469392	-0.8490768852175008	0.22387925055543417	0.047647349372916314	0.16013102530927992	-0.028619748545162152	-1.6953989980405069	0.21293863564297055
Lib 1	True	Q8IY63-720	-0.018663536850405605	0.12954824897977502	0.17209908665182233	-0.2586881062650327	-0.2596543737067003	-0.18990000355599668	-0.1511888155904636	-0.236383045174341	-0.33962140762139875	-0.28551810807783107	-0.26000713336022013	-0.49459063155439603
Lib 1	True	Q9UPX8-96	-2.0242764825335464	0.024687038259611195	-0.02026618421838893	-0.35601884664824157	-0.21313410758774262	-1.8523501379281169	-0.8783403077724226	-0.2139251013078286	-0.23805811791161124	-0.18222484968769947	-0.11868079457989247	-0.255347918370056
Lib 1	True	Q9UPX8-98	-2.2100089685894875	0.024687038259611195	-0.02026618421838893	-0.35601884664824157	-0.21313410758774262	-1.0283696375152527	-1.0936629789454788	-0.2139251013078286	-0.23805811791161124	-0.18222484968769947	-0.11868079457989247	-0.255347918370056
Lib 1	True	Q9UHD8-85	0.14828455204377028	-0.05385750469764077	0.005798853484202263	-0.3604728143331914	-0.3790847214957375	-0.19698427885911346	-0.3759608177211076	-0.6064171094276427	-0.7512115434254437	-0.694933583862862	-0.510208761150342	-2.120108168203885
Lib 1	True	G5E953-497	-0.6993318937554204	-0.7006011522620067	-0.7949915215764185	-1.143656554197556	-0.9530237660459971	-1.3149720560762406	-1.2004617781942533	-1.4893243880782256	-1.1148962527868316	-0.7491831261677785	-1.150431923140653	-1.1374344840695134
Lib 1	True	A0A0G2JNZ2-1309	-0.1919848857833665	-0.18182619414369455	0.06402538447930049	-0.59753071668117	-0.40279583602884367	-0.367061050021283	-0.11302079509528426	0.14262785767966588	0.23082866789207257	-0.11702827791910937	-0.573468324420354	-0.30356499377425467
Lib 1	True	O43491-87	0.2991371908652143	0.17766777447307994	0.1259194162312561	-0.13786486645301113	-0.3428052695537413	-0.007480731396803032	-0.18497610585697674	-0.3694413755198321	-0.416750797018178	-0.6160265019542078	-0.7211823738720603	-0.5563543689431754
Lib 1	True	Q6P4R8-347	-0.798120278585978	-0.8020147789104952	-0.7289288871110027	-1.0727239151374266	-1.5998937611971176	-0.9937209571478164	-1.8370896917603026	-1.5888757089412906	-1.4819314873285954	-1.4245398313439674	-0.9447119620453146	-1.1946205785305322
Lib 1	True	Q6P4R8-351	-0.798120278585978	-0.8020147789104952	-0.7289288871110027	-1.0727239151374266	-1.5998937611971176	-0.9937209571478164	-1.8370896917603026	-1.5888757089412906	-1.4819314873285954	-1.4245398313439674	-0.9447119620453146	-1.1946205785305322
Lib 1	True	Q9Y618-2420	-1.7190371508055933	0.05931224324835725	-0.11557219964754974	-0.6938890694804672	-0.4788958177527202	-0.2163961518735429	-0.9884964208261261	-1.0318007282237702	-0.22165973903064234	-1.3320776392973435	-0.8557923313270451	-0.34650805172544646
Lib 1	True	Q9Y618-2413	-1.7548260908758269	0.05931224324835725	-0.11557219964754974	-0.6938890694804672	-0.4788958177527202	-0.2163961518735429	-0.9884964208261261	-1.9438900683179676	-0.22165973903064234	-0.7985776299498784	-0.8557923313270451	-0.34650805172544646
Lib 1	True	Q8WVC0-658	-0.04687965958187468	-1.3958625109615699	0.056148321539651755	-0.5861162645767058	-1.4512999168656082	-0.24277593424754965	-1.382589237025634	-0.27907005842171895	-0.0687440160841821	-0.25530313936458426	-0.3336882291947828	-0.26628385649202846
Lib 1	True	Q9C0I1-564	-0.38888004006947047	-0.4526886901674378	-0.3697642126717127	-0.9384130203257044	-0.8289040024077936	-0.6620589476618323	-0.6156759272466749	-0.5166171076946054	-0.3585320435847215	-1.0079623203253623	-1.493125756332233	-0.8516520913512021
Lib 1	True	Q6PKG0-774	1.6770879818617817	1.624918811915625	1.7352519443095389	1.29982313789742	1.4369873615724964	1.3975519746500147	1.2689248495484338	1.3895981286190442	1.471541921917647	1.2966631777016036	1.2074110715947812	0.9708205588957197
Lib 1	True	Q02952-557	0.5819479246003411	-1.8424050454701566	0.7713232401508294	0.3361861396259918	0.3997132224726638	0.361116605183964	0.652922128952352	0.9326480462762429	0.8211100871916789	-1.550196751700683	0.22009724584718682	0.45225889416898246
Lib 1	True	B4DXZ6-400	-0.5921742354137166	-0.514144786227953	-0.36756800941380013	-0.7419095185025497	-0.857411189778232	-1.0153244405762514	-0.6494522790161557	-0.8301002553351686	-0.6809088114386368	-0.7651956900531226	-0.6370077202255351	-0.7069303242849035
Lib 1	True	O75781-145	-0.10960641917117114	-0.1458694768093351	0.11224107542994272	-0.6810413095696258	-0.718920954564642	-0.1616980698162175	-0.1799945634726939	-0.39596643691927913	-0.09163378848040375	-0.27573698164445415	-0.1721441517598554	-0.16555844670099157
Lib 1	True	O75781-141	-0.10960641917117114	-0.1458694768093351	0.11224107542994272	-0.6810413095696258	-0.718920954564642	-0.1616980698162175	-0.1799945634726939	-0.39596643691927913	-0.09163378848040375	-0.27573698164445415	-0.1721441517598554	-0.16555844670099157
Lib 1	True	Q9C0C2-429	0.27715693416722886	0.43289183242489226	0.4103462101396038	-0.09892235488371089	0.044896949505032514	0.04209313154064207	0.1725786855734008	0.32225170568130596	0.2695705144956001	0.2787356596093856	0.28565734729814096	0.03680073540066892
Lib 1	True	Q5T1M5-311	0.8746344878281165	0.8037372939752634	0.8731614012685933	0.5157776078307045	-1.1542306244649068	0.44135239800726633	0.31775788437454267	0.33582478133224175	0.4017200940056866	-1.839796521272072	0.7761675862117314	0.4887708946302709
Lib 1	True	Q5T1M5-307	0.8746344878281165	0.8037372939752634	0.8731614012685933	0.5157776078307045	-1.6596642085725475	0.44135239800726633	0.31775788437454267	0.33582478133224175	0.4017200940056866	-2.0317164690773035	0.7761675862117314	0.4887708946302709
Lib 1	True	Q92614-164	-0.4219610267649631	-0.3201901142942158	-0.4013809593769834	-0.8470799379482579	-2.8862963782133253	-0.7991281982696194	-0.5342013885685185	-0.7426540815436509	-0.8775516187599882	-0.7041335632554521	-0.6118621099124798	-0.8549654198044843
Lib 1	True	Q92614-160	-0.4219610267649631	-0.3201901142942158	-0.4013809593769834	-0.8470799379482579	-1.300476827179935	-0.7991281982696194	-0.5342013885685185	-0.7426540815436509	-0.8775516187599882	-0.7041335632554521	-0.6118621099124798	-0.8549654198044843
Lib 1	True	Q9H1E3-214	2.1342832760586368	1.8035333136301024	2.293108503290865	1.734295219540895	1.6184455046654325	1.904590801851611	1.1934958868554528	1.4040576277317083	1.607314753839175	1.896080399712946	1.8958739922457823	2.0084078507816656
Lib 1	True	Q9H1E3-204	2.1342832760586368	1.8035333136301024	2.293108503290865	1.734295219540895	1.6184455046654325	1.904590801851611	1.1934958868554528	1.4040576277317083	1.607314753839175	1.896080399712946	1.8958739922457823	2.0084078507816656
Lib 1	True	Q9H1E3-202	2.1342832760586368	1.8035333136301024	2.293108503290865	1.734295219540895	1.6184455046654325	1.904590801851611	1.1934958868554528	1.4040576277317083	1.607314753839175	1.896080399712946	1.8958739922457823	2.0084078507816656
Lib 1	True	Q8N3F8-484	0.6474427702652921	0.8225451944936083	0.7829923049275833	-0.010978395879793247	0.3204367912704576	0.5266543574301396	0.220071656543518	0.0042510023896385795	0.1548796645263223	0.38862944590658827	0.031270986750505256	0.4134472627755223
Lib 1	True	Q8N3F8-486	0.6474427702652921	0.8225451944936083	0.7829923049275833	-0.010978395879793247	0.3204367912704576	0.5266543574301396	0.220071656543518	0.0042510023896385795	0.1548796645263223	0.38862944590658827	0.031270986750505256	0.4134472627755223
Lib 1	True	C9J4K0-147	0.2663715342558539	0.34021594345546063	0.4863022051569166	-0.23430073696770295	-0.11125745448504727	0.09023304315017269	0.331022859985191	0.3793711733116952	0.4606495156254076	0.23158964326701192	0.16192527421675937	0.1323648543291977
Lib 1	True	Q96PE2-914	-0.5070430661419126	-0.6018451370885325	-0.591197411072172	-1.2515917611163594	-0.9548918528265408	-0.9324786260597905	-0.49965747486489187	-0.5351142526414107	-0.5611735746350167	-0.3342396599748828	-0.6546876019345536	-0.6203171470536609
Lib 1	True	P85037-420	2.164764449022366	2.2442388243862026	2.203216880882215	1.914721274327112	1.6840425912345178	1.908765111426489	1.8702106826001748	1.641732785137439	1.68317567168973	1.7649541862618168	1.9344860754380588	1.962769271889449
Lib 1	True	Q8IY63-906	-0.029171560512267537	-0.034644771512157876	0.0581592150253489	-0.3532341805778559	-0.4043545033591183	-1.5308132010478237	0.07298335969951564	-0.0816800527047028	-0.1150200025435393	-0.24122968742333967	-0.19081085107422757	-0.13310057394483263
Lib 1	True	Q8IY63-902	-0.029171560512267537	-0.034644771512157876	0.0581592150253489	-0.3532341805778559	-0.4043545033591183	-1.6434435961949538	0.07298335969951564	-0.0816800527047028	-0.1150200025435393	-0.24122968742333967	-0.19081085107422757	-0.13310057394483263
Lib 1	True	Q09666-5830	-0.4425270137329302	-0.47587703661086483	-0.22790431827144708	-0.8702461776954603	-0.9473370056545799	-0.7634280909767559	-1.3902452221034773	-0.9710456987537772	-0.8463779480666707	-1.1918457274711503	-1.4007189548967864	-1.1454934889074664
Lib 1	True	Q15149-4626	1.8022164587215566	1.9388667642004023	2.069415122045114	1.4911691298188992	1.4340204808185673	1.6640998458762106	1.4780965948445541	1.3181432210141113	1.4391004010599853	1.3824808583699681	1.633446540377026	1.7774629075569062
Lib 1	True	P18084-770	-0.059704924904585614	-0.05381042581238724	0.03149279679148635	-0.5612139224257026	-2.0780912159109564	-0.4933990054405987	-0.8925389965997739	-0.686038400634864	-0.441361866938714	-0.517791119901664	-0.5926837726759386	-0.5040451386467225
Lib 1	True	P46100-594	0.6097420432768329	0.4890414984962757	0.6092268035424666	0.153792342077064	0.09055322007732314	0.12535175265699072	0.44812057664078747	0.12331254597022984	0.05070099669438554	-0.9835054027400272	0.27010290272912857	0.27769668672892156
Lib 1	True	P46100-598	0.6097420432768329	0.4890414984962757	0.6092268035424666	0.153792342077064	0.09055322007732314	0.12535175265699072	0.44812057664078747	0.12331254597022984	0.05070099669438554	-1.961956007905001	0.27010290272912857	0.27769668672892156
Lib 1	True	Q15149-4622	1.7017579618485987	1.8402984775240077	2.003555775680773	1.3872167977946281	1.331430534717178	1.5681314220307707	1.366931626707937	1.2206578345721049	1.3548271793757323	1.2796169523922307	1.5171716405794848	1.6716742631324955
Lib 1	True	Q8TDM6-841	-0.5058231281058396	-0.4833377222551231	-0.3552643389365361	-0.8631367356677412	-1.655443085849236	-1.3627418211380302	-0.6629707595659362	-0.5077966081064497	-0.5352542745825186	-0.6485544533110603	-0.7336561801464309	-0.8508841296703994
Lib 1	True	Q86UU0-21	-0.0598287934528018	0.040112261167114825	0.013837899988468995	-0.6861293616494868	-0.6374485106009626	-0.3003856408863527	-0.2259485942216505	-0.14520015069866232	0.010190198196146347	-0.3221240500081521	-0.35168325740324957	-0.365526564897143
Lib 1	True	P02751-2475	0.9108663359323594	0.7151193969057733	0.9992531808007877	0.2020421088836093	0.3472809896445755	0.6081212295016548	-0.07021613103009869	0.10214155338190406	0.536126049410708	0.1487912304797734	0.2162813458242238	0.3334480598535255
Lib 1	True	A0A2R8Y4T1-1053	-0.413533238368954	-0.5761042171464837	-0.5330278855742034	-1.5099900199216738	-1.139304361942138	-0.7382704749492023	-0.610775820792118	-0.43841853082626664	-0.341340519510471	-0.04047946047058459	-0.5914480053345411	-0.38708879494119414
Lib 1	True	C9JZR2-352	0.38180040977462804	0.1373611230281538	0.1311633291749686	-0.26816498528671373	-0.12557351308919887	-0.3261680584719838	-0.059618518210752314	0.21166014255233448	0.12436918711988575	-0.11846791261872014	-0.15365154901240077	-0.03685599338401255
Lib 1	True	Q9C0D5-63	1.3525244259870708	1.3827655957124898	1.4787314762717194	0.9732117522744015	0.7935003165376407	1.0728777398860416	0.9005128456966289	0.7572691292920523	0.9997458156278698	1.0700098973042909	1.4181046787201261	1.5292326813411705
Lib 1	True	Q9C0D5-67	1.3525244259870708	1.3827655957124898	1.4787314762717194	0.9732117522744015	0.7935003165376407	1.0728777398860416	0.9005128456966289	0.7572691292920523	0.9997458156278698	1.0700098973042909	1.4181046787201261	1.5292326813411705
Lib 1	True	Q15746-343	0.296911359043263	0.21854584204467137	0.37840342275251726	-0.41836951180471754	-0.37252557144242354	0.029688036292196723	-0.23519537432431561	-0.33401153987472054	-1.5374024913401705	-0.5675763620628469	-0.8155014845394475	-1.6638774586482084
Lib 1	True	P85037-416	2.0585051782233066	2.143544058158001	2.1667263505149736	1.7951075480451886	1.548438600126801	1.7489925936909665	1.7679303289969455	1.5353014631402417	1.5662824724042272	1.6388187232343474	1.826963081051112	1.8622885892738432
Lib 1	True	G5E9C8-1082	-0.32588900781254715	-0.2535765532734949	-0.0055058728925683744	-0.7744962945930685	-1.3274929763656562	-0.41403028411617193	-0.5068057863470965	-0.7232387726324824	-0.8540306626630197	-0.5168125025377346	-0.3065807346327221	-0.2050271071821096
Lib 1	True	G5E9C8-1078	-0.32588900781254715	-0.2535765532734949	-0.0055058728925683744	-0.7744962945930685	-1.3274929763656562	-0.41403028411617193	-0.5068057863470965	-0.7232387726324824	-0.8540306626630197	-0.5168125025377346	-0.3065807346327221	-0.2050271071821096
Lib 1	True	Q15746-1760	1.3760406477757752	1.1784375037284052	1.2174642177105983	0.3291762171578184	0.880958335081671	0.9317449012595457	0.2695634342377833	0.5007386661529415	0.4901802795422547	0.3795525416653157	0.32574615499975923	0.33016506119935446
Lib 1	True	B7WPE2-177	0.8482415488527268	0.6383837152420775	0.7982694244120567	-0.1170040277873363	0.171283523943173	0.502420963573422	0.21374999517797616	0.12506324093432855	0.19498140282181675	-0.028669216954438703	-0.08593501263314711	-0.09681963653910176
Lib 1	True	P85037-441	1.066293415376142	1.1412272216644834	1.2698549277353544	0.6790831197209645	0.5086314123256925	0.709426825762399	0.8611786929615443	0.6035030487369936	0.6034492844715673	0.6139144841726889	0.80433127622128	0.7049145829838228
Lib 1	True	O14745-302	-0.6240926592147753	-0.3304082660557856	-0.2499988615184897	-1.1577115202164547	-1.038692364467319	-0.8289132787336416	-0.9004755469998549	-0.8008661094497151	-0.5821806948542546	-0.7750732452244102	-0.939332279702851	-1.8041455750407476
Lib 1	True	A0A0D9SG04-326	0.2926211546004863	0.20123076147457322	0.2617388876685868	-0.32086673012277883	-0.25669661640166797	-0.33488061774529854	0.16973038502285673	-0.05648089565184238	-0.15496334869100317	-0.10309904492799736	0.011135661584525133	0.14613088811533165
Lib 1	True	A0A0D9SG04-322	0.2926211546004863	0.20123076147457322	0.2617388876685868	-0.32086673012277883	-0.25669661640166797	-0.33488061774529854	0.16973038502285673	-0.05648089565184238	-0.15496334869100317	-0.10309904492799736	0.011135661584525133	0.14613088811533165
Lib 1	True	P85037-436	1.0430680667103722	1.1180425807125551	1.2648112473574733	0.6545300370044957	0.4844142811324482	0.6862626733312915	0.8363372669344521	0.5804908873839021	0.5739862695208606	0.5896326826826045	0.780073373949366	0.6742661545479453
Lib 1	True	Q15149-4396	-0.14311886231297416	-0.1873672056852617	-0.01708646830810852	-0.8661294685463282	-0.7849271977196117	-0.608788747659122	-0.7547014541891299	-0.6339397713132189	-0.4683998672197543	-1.043399037873911	-1.0329101257501376	-1.7448625111865135
Lib 1	True	Q09666-5739	1.014336210885698	1.1516174385483244	1.4820486497653436	0.6273394190474725	0.2769480174771881	0.8527109090284417	1.09207368870776	0.7660233070118305	1.1673430577730066	1.0569532691797383	1.3849000692035338	1.212544026139561
Lib 1	True	Q09666-5731	1.014336210885698	1.1516174385483244	1.4820486497653436	0.6273394190474725	0.2769480174771881	0.8527109090284417	1.09207368870776	0.7660233070118305	1.1673430577730066	1.0569532691797383	1.3849000692035338	1.212544026139561
Lib 1	True	H7C2K7-176	-1.1030973243646383	-1.0423882441380374	-1.0945824912486737	-1.5942860556021416	-2.0023376214866	-2.1532634258676584	-1.4083304003711994	-1.5292932755669304	-0.8374929735565924	-1.607095200449519	-1.5057332241187773	-1.3785645209049806
Lib 1	True	H7C2K7-177	-1.1030973243646383	-1.0423882441380374	-1.0945824912486737	-1.5942860556021416	-2.0023376214866	-0.670934660190906	-0.6645284836055714	-1.6587715469650997	-1.3973337181110201	-1.607095200449519	-1.5057332241187773	-1.3785645209049806
Lib 1	True	O00401-256	-0.6857462801436234	-0.6849350954462138	-0.5026064332801345	-1.1833384041253148	-1.3254659883395599	-1.6574500528214908	-1.1505230304364849	-1.1965337353328944	-1.190345655521948	-1.5009431238507371	-1.5146978484053837	-1.5397406957085653
Lib 1	True	B1AXG1-340	1.4303889601446325	1.4751943373617111	1.3110497820651712	0.9435609723416737	0.35481716613385506	0.524941911107103	1.479279702979718	1.5982813519708459	1.5990982114922503	1.5954272964073892	1.5523118149865842	1.5351711933518357
Lib 1	True	Q8NC56-138	0.14853947872026205	0.32371182878121174	0.038207682426557366	-1.8697814981956566	-1.2380544880828972	-1.8598021942758964	0.15454938871991858	0.021251505836307732	0.052113796042899695	0.3191944404127535	0.37999299413364007	0.16579011261651497
Lib 1	True	Q8NC56-139	0.14853947872026205	0.32371182878121174	0.038207682426557366	-0.7284927022966321	-1.4557889564776694	-1.9064964942770386	0.15454938871991858	0.021251505836307732	0.052113796042899695	0.3191944404127535	0.37999299413364007	0.16579011261651497
Lib 1	True	P05787-475	-1.593591925012917	-1.4112869288731236	-1.026374016113126	-0.6184635462220178	-0.17855582492285701	-0.30564140363676373	-0.9143339941760251	-0.8604194748630012	-0.7603254178471421	-0.6823473048454787	-0.6520152334929153	-1.5078896085604976
Lib 1	True	B7Z3B9-556	-0.7728632465185125	-1.7554025687844366	-0.5281894071753537	0.39069036685206204	0.5598338523103961	0.657568931728803	0.31714833893250605	0.3756846266250882	0.29253988718342405	0.2709698947494022	0.15324748913696937	0.2638612101300704
Lib 1	True	Q09666-1042	-1.3109187401989133	-1.7894248323822077	-1.8472839298656827	-1.7277662517586716	-0.9601907039815895	-1.1236414830687096	-0.7576661483239978	-0.5966132051310329	-0.596453022911187	-0.8787265571702432	-0.9194983180413492	-0.9551177039000791
Lib 1	True	Q8TD19-333	-1.6936634087039761	-1.7015884734865898	-1.8179230391894405	0.18128818988810189	0.39807025458487566	0.008242336505142233	-0.6601337409198849	-0.47225560986541043	-0.8692722178719804	-0.36247002591801575	-0.5993930045957325	-0.6190417648926143
Lib 1	True	A0A1W2PRA1-669	-1.4765949989737948	-1.8504327709063837	-1.8099352236286175	-1.5341208026623157	-1.549075194821479	-0.8944273551586496	-1.0989820141711115	-1.0780873168048033	-1.088079389196613	-1.3402134537316588	-1.2304193629429017	-1.961411657498414
Lib 1	True	A0A590UJ53-515	-0.6520961316659825	-0.6326350737712926	-0.5727695075442435	-0.5352339730915071	-1.5085102069307204	-1.740513559230394	-1.6097705141656067	-1.5074288516773513	-1.1640916748959644	-0.9981854891007357	-0.9547668530671739	-0.8837482886736714
Lib 1	True	A0A590UJ53-511	-0.6520961316659825	-0.6326350737712926	-0.5727695075442435	-1.7490162253461525	-1.7050248466012743	-1.8140437798207896	-1.2804785211639786	-0.6519092135859197	-1.1640916748959644	-0.9981854891007357	-0.9547668530671739	-0.8837482886736714
Lib 1	True	F5H1U9-1297	-1.6025791318829004	-1.2858340647347912	-1.0469776708623073	-0.48346058104526135	-0.38615732474858383	-0.47413972423518846	-0.8570079964598535	-0.5752043766601818	-0.8619623269969062	-0.7528727313322987	-0.8321530163611713	-0.8385327548371941
Lib 1	True	A0A0C4DFX9-288	-0.617973827016168	-2.3069489237789758	-0.5584246514718728	-0.615193769069348	-0.7631013258126463	-0.716364989097459	-1.6084747849683245	-1.566494211154796	-2.2707936998358935	-1.7015941534247667	-1.130783163520363	-1.90192520201576
Lib 1	False	A0A5F9ZHU6-421	-1.385330253518207	-0.6191983561000243	-1.0824123111631465	0.30972410624006586	-0.07912809382141134	-1.5659827330612424	-2.0420183103359673	-1.5423080119466845	-0.8501520697273156	0.11235578188858984	0.4239747890429185	1.0840930874627248
Lib 1	False	A0A1B0GUJ1-42	-0.6384430201297117	-0.07079910137583115	-0.4372184919715557	0.9620079158403398	0.4256663072940036	-0.790790156392193	-0.6230525613776056	-0.5921052834796288	-0.47191856329838183	0.3975651537296373	0.8757058277132462	1.0828080428987739
Lib 1	False	A0A1B0GUJ1-43	-0.6384430201297117	-0.07079910137583115	-0.4372184919715557	0.9620079158403398	0.4256663072940036	-0.790790156392193	-0.6230525613776056	-0.5921052834796288	-0.47191856329838183	0.3975651537296373	0.8757058277132462	1.0828080428987739
Lib 1	False	A0A3B3IRT3-160	-0.7605788586072123	-0.14725182648577823	-0.5444854957197466	0.24590868962151877	0.6927157169186552	-0.0677851100189736	0.8426490968418565	-1.1399831203291737	0.217868433061629	0.21394305034389174	0.08631573309000447	0.1514536332351739
Lib 1	False	A0A494BZT7-87	-1.0249557912372054	-1.387636061402289	-1.4003931455184564	-0.7073135117475149	-0.9534307731514403	-0.5910007560330269	-1.4251277371771114	-1.5386677254203385	-1.3717889221996311	-1.4035558416496985	-0.9614769104933906	-1.4132818379152317
Lib 1	False	A0A494BZT7-89	-1.5756786041488489	-1.387636061402289	-1.4003931455184564	-0.7073135117475149	-0.9534307731514403	-0.5910007560330269	-1.4251277371771114	-1.5386677254203385	-1.3717889221996311	-1.4035558416496985	-0.9614769104933906	-1.4132818379152317
Lib 1	False	P12270-2137	-0.0968886171886274	-0.26024141661801303	-0.07218103261622087	0.6557162049672178	0.7150983212901143	0.5175837260038957	-1.3565477559983268	-0.7944139680551942	-1.370641779885127	-1.2614659538215673	-0.5832823190921608	-1.227927623820996
Lib 1	False	Q9C0A1-1527	-0.6549570564446554	-0.5376109460727373	-0.592141461757142	0.3272672512213803	0.09763261977851237	-1.578833508081908	-1.1111526040852207	-0.9325136222719582	-0.38148927381314757	-0.13105453902090228	0.3985092286930602	0.5874263983547428
Lib 1	False	Q92934-97	-0.3787132952127565	-0.2831316060897537	-0.36072683336252503	-1.238361669734123	0.4254718505548004	0.2905909973861756	0.044218797974837916	0.2894123282394392	-1.9320224955511849	-0.7925629320387888	0.1979661791470581	-1.7337205048129531
Lib 1	False	P36507-226	-0.3180848526455316	-0.721692881649551	-0.10262901486446148	0.25329921658503723	0.533847536807696	0.356740018611616	-0.13316272756972888	0.6606702971876396	0.9569423825448392	-0.04742490092194612	0.16111529616767517	-0.0660466676701446
Lib 1	False	C9JD73-8	0.10776804015360388	-0.0285582725102427	0.06060922941757561	0.08320243358607184	0.322319279973049	1.0971317980006603	-0.1394073674631731	-0.6460502202256144	-0.5785047968941283	1.0344666120912105	0.9921535757655616	0.27308794202738806
Lib 1	False	C9JD73-11	0.10776804015360388	-0.0285582725102427	0.06060922941757561	0.08320243358607184	0.322319279973049	1.0971317980006603	-0.1394073674631731	-0.6460502202256144	-0.5785047968941283	1.0344666120912105	0.9921535757655616	0.27308794202738806
Lib 1	False	B7Z8L1-150	-0.3367440907842002	-0.018743202862812846	0.4664205754384269	0.646984555587025	0.8601398241465419	0.8960067496892646	-1.2913405894840824	-1.8537528487552883	-0.8354685767301588	1.0513422414813396	0.9293425604135025	0.43200162999489117
Lib 1	False	C9JYJ6-809	-0.6545203647819368	-0.7650362023402337	-1.7068094903798736	-1.0252895965371196	-0.21499753594453797	-0.05937494261388218	-1.2823446066724855	-1.3305591491236992	-1.4785611798429175	-1.3937064767812317	-1.4143782274238939	-1.1444387923600972
Lib 1	False	P23443-427	-1.3153139419066324	-1.4054794348757331	-1.106734274831296	-0.6772402353969508	-0.7364403408683727	-0.6400129360143015	-0.9220856149394919	-0.8713740632707757	-0.7887736040045562	-0.8691729301984921	-0.8014843092849343	-1.2668549782249052
Lib 1	False	Q9UH03-10	-0.4856363268333571	-0.47311372630448845	-0.34252268178818845	0.21833317241703298	-0.06473703771715922	0.2903187519068797	-1.076964110145452	-1.557387662385399	-1.6515491267120364	-0.9593657795788731	-1.0226376498313334	-1.8266423509639445
Lib 1	False	Q9UH03-15	-0.4856363268333571	-0.47311372630448845	-0.34252268178818845	0.21833317241703298	-0.06473703771715922	0.2903187519068797	-1.076964110145452	-1.3456243790816935	-1.2794835463634242	-0.9593657795788731	-1.0226376498313334	-1.4607429874129119
Lib 1	False	Q9UH03-8	-0.4856363268333571	-0.47311372630448845	-0.34252268178818845	0.21833317241703298	-0.06473703771715922	0.2903187519068797	-1.076964110145452	-2.1853799912715304	-1.41060356713341	-0.9593657795788731	-1.0226376498313334	-1.2910997083969593
Lib 1	False	A0A4W8VX11-93	-0.46878209454544745	-0.5345410996812616	-0.6089060416089962	-0.014331490971942099	0.0619930441725276	0.06334324613970013	-1.2283440543062403	-1.2759023577883437	-0.5886381999360203	-0.9232325379424939	-1.4436310293821313	-1.1312737196523368
Lib 1	False	Q9BZL4-239	-0.45093095765309904	-0.2997845835130316	-0.2553140789700233	0.26193031635187064	0.17276504279425983	0.2826221536752122	-0.8819315015783566	-0.5661524548788063	-0.9239752307935051	-0.8459359735050064	-0.8428061427858987	-0.9855633231103218
Lib 1	False	Q9BZL4-229	-0.45093095765309904	-0.2997845835130316	-0.2553140789700233	0.26193031635187064	0.17276504279425983	0.2826221536752122	-0.8819315015783566	-0.5661524548788063	-0.9239752307935051	-0.8459359735050064	-0.8428061427858987	-0.9855633231103218
Lib 1	False	Q9BZL4-226	-0.45093095765309904	-0.2997845835130316	-0.2553140789700233	0.26193031635187064	0.17276504279425983	0.2826221536752122	-0.8819315015783566	-0.5661524548788063	-0.9239752307935051	-0.8459359735050064	-0.8428061427858987	-0.9855633231103218
Lib 1	False	P35611-12	-0.2832848141967159	-0.1889438704567267	-0.1930937811857036	0.2355313332281559	0.25993281490825015	0.4779795847038624	-0.34659811758007003	-0.18856762895186063	-0.7993275843540202	-1.3793980178905239	-0.4441550586845674	-1.916093017075031
Lib 1	False	A0A087WU73-7	-0.6191496891571582	-0.5617643181943713	-0.49605723872292895	-0.08753994653014553	-0.19099214083549315	0.16324907680355288	-1.10752123937975	-1.9940009712468671	-1.8235907159238804	-0.6296852770523346	-1.3922234731056575	-1.6386956958715548
Lib 1	False	Q8IY33-712	-0.29313334320086465	-0.2976589269499644	-0.508436438924938	0.3863953279158949	0.18310892127417575	0.10574501317820068	-1.673124723823655	-1.6849005831519017	-1.3872091682155983	-2.059814116840227	-1.4033932233831519	-1.7478977472726047
Lib 1	False	Q8IY33-726	-0.29313334320086465	-0.2976589269499644	-0.508436438924938	0.3863953279158949	0.18310892127417575	0.10574501317820068	-1.8973181605357494	-1.0137321054287316	-0.8054273421610363	-1.8983876531531505	-0.8513289554535547	-0.8917111431285298
Lib 1	False	Q9HAU5-32	0.16088609489873595	0.09291678876309771	0.46401815124899615	0.9078497762709272	0.6287874440085708	0.883408112998055	0.8256176517456703	0.5260466302084048	0.45871548650745064	0.49320942425011194	0.5933927286896769	0.6947570496852556
Lib 1	False	A0A2R8Y4T1-591	-2.94584752258814	-3.287285107116104	-1.0153016459209945	-1.5492262622127162	-2.451430917152536	-2.849950899253966	-2.433245290742151	-2.567790963879348	-2.531884777733149	-2.3033934062728627	-1.0081819021054104	-2.865452327525074
Lib 1	False	F8WBA3-918	-2.234070971118412	-2.7471792681544818	-2.283186540866952	-1.726292940571267	-2.130271856063956	-2.0144336112500723	-1.3694840310972305	-1.7361529726101697	-1.6427448696521822	-1.914503477697631	-1.8106897677809581	-1.2704940653527312
Lib 1	False	C9JA69-159	-0.5801583808129956	-0.38064532194133494	-0.3903525549470536	0.10878689804148217	-0.000798776892122295	0.06771829245894073	-1.3809484260838438	-0.7619182845356554	-0.6961524965792681	-1.351242823022527	-1.8235267631913796	-1.253177956237568
Lib 1	False	A0A2R8Y4T1-767	0.5838522068883683	-1.306548751070369	-0.3520570302882394	0.8713666144967661	0.937933001074512	0.7626159454296876	0.6013257543804335	0.640785985425201	0.45244430408758096	0.7787151031978432	-1.5428074771152485	0.4337449182310845
Lib 1	False	P52948-670	-0.4632924501377848	-0.11510439968185461	0.10431328476674613	0.211780176998823	0.3038189038262615	0.5368552310975103	-0.19483376897708873	0.044852344938796404	0.23683792541494225	-0.16052466252666478	-0.4621210562339321	-0.1293712362569728
Lib 1	False	Q9Y4H2-391	-2.3531350953125063	-0.06163639274424034	-0.3623584963402727	0.3792394188033766	0.024696757445778008	0.28452112370895966	-0.5403012341253989	-2.3971146357448605	-2.0738054724215678	-0.16075013653597145	-0.09554083999440739	-0.07181389120313153
Lib 1	False	Q8IWE2-196	2.7305401206848834	-1.5899624179061755	2.0375197694018072	3.0579665919996812	-1.5262836481347732	2.919166779408149	2.742513280489638	-1.3442764642229221	2.867277209821078	2.828332583722409	-1.9011265858654054	2.383598027152304
Lib 1	False	I3L2S3-66	-0.6546764773689304	-0.7405696830236096	-0.7939599832037642	-0.4475743667240399	-0.42456842998403965	-0.20503098900985822	-1.5587372732090556	-1.194036403634421	-1.6297884909170197	-1.457515931481146	-1.971046794436558	-1.4471400022664225
Lib 1	False	Q96S55-75	-0.4449720178424051	-0.29240757112233473	-0.23600091351993388	-0.1127355352484871	0.014717722210254011	0.22694384310870513	-0.6762878311373876	-0.5697580818709138	-0.6002142946019748	-0.39754488094272655	-1.3324471899020005	-0.4374896675086101
Lib 1	False	Q7L2J0-152	-1.2336804495670215	-1.3140240345790577	-0.8879633983719856	-0.9589380664069524	-0.5054927782879728	-1.5210857256452894	-0.5067197075720885	-1.4846990878307411	-0.4123298292269611	-0.506306144204895	-0.7932786818918452	-1.270207547582972
Lib 1	False	A0A096LPC5-284	-0.2133994447991348	-0.13901388345932944	-0.19338884905571574	0.26825589130627764	0.1133322184242049	0.23693054594706034	-0.3198952065715156	-0.5175296766884584	-1.2638764249560757	-0.4600278980495733	-1.978579049137705	-0.38077373436975104
Lib 1	False	A0A096LPC5-288	-0.2133994447991348	-0.13901388345932944	-0.19338884905571574	0.26825589130627764	0.1133322184242049	0.23693054594706034	-0.3198952065715156	-0.5175296766884584	-1.0347957519444417	-0.4600278980495733	-0.9930139229439193	-0.38077373436975104
Lib 1	False	M0QZ22-626	-0.5316722778490447	-0.4565599778032139	-0.5299120370069164	-1.0778185117992265	-0.24570201355731883	-0.12274342577319529	-0.8870173810028904	-1.425775209309961	-0.12400328572897495	-0.21668312821920846	-0.17380500872855772	-0.11595835491835785
Lib 1	False	Q13131-356	-0.29292280943489496	-0.4231475784329786	-0.28182817090487167	-0.0018354712148786363	-1.9066821296021015	0.04084223441636031	-0.9914895042933777	-0.2809472425019556	0.27330510211001363	0.15004381981224763	0.0656528361552016	-0.17737931990607805
Lib 1	False	Q6ZV89-197	-1.6739560746630764	-2.182469217850427	-2.2852303068322324	-1.9504892245237302	-1.9098185527207483	-1.452824205341463	-1.8959313144444112	-1.8109868455229894	-1.9151091792996722	-1.8604863057042584	-2.1545494706736306	-2.5619450090227796
Lib 1	False	Q3V6T2-1717	-0.8580552907885249	-0.8720774822605853	-0.7244100846075049	-0.5241190556049462	-0.5180328416205384	-0.4283841512797281	-0.6809723617815413	-0.6639788018826505	-0.6580754985547411	-0.4254363729969842	-0.3741407034307269	-0.588536001158969
Lib 1	False	F5GZK9-149	-0.12374346407236855	-0.20685765084814456	-0.2088211203361566	0.09373706818989479	0.24399977736698114	0.17963156425959548	-0.3988357518083621	-0.4047975986339047	-0.4544394110180847	-0.483710263110849	-0.6396692853986921	-0.732470726258602
Lib 1	False	P16144-1454	-0.006507070522173238	-1.700890468104131	-1.0388966642167365	0.42953638504847697	-1.771430738008359	0.32062169777390487	-0.9858472572676232	-0.5338012960305739	-0.4687250758355349	0.032349218741461565	0.5842513478884938	0.3263424891580887
Lib 1	False	H0Y612-880	-0.4541273829201594	-0.22643789383084859	-0.42256365169159227	-0.08321493604176199	-0.16189270092916033	0.09944852136730131	-0.4807248545551747	-0.3221261870967242	-0.028190304790748775	-0.4101385613379061	-0.6493821610299362	-0.6487149238791043
Lib 1	False	I1E4Y6-26	0.9009307168654225	0.8925074303116151	0.9587204895356196	1.3627790527196977	1.1733603035080424	1.3574838949386623	-0.09521947306738539	-0.21658123006504656	-0.043253351707579095	-0.04090190110733296	0.13311948288565212	0.19675472939265
Lib 1	False	I1E4Y6-30	0.9009307168654225	0.8925074303116151	0.9587204895356196	1.3627790527196977	1.1733603035080424	1.3574838949386623	-0.09521947306738539	-0.21658123006504656	-0.043253351707579095	-0.04090190110733296	0.13311948288565212	0.19675472939265
Lib 1	False	C9J869-37	-1.1194811374265032	-1.234266423266456	-1.400986910493715	-1.0002487190937301	-1.0013889568382024	-1.109132844453143	-0.787572274015025	-0.7519782217840018	-0.8822530024477109	-1.1772027517493142	-0.8320362374058116	-1.6001767400024938
Lib 1	False	C9J869-44	-1.439162491753586	-1.234266423266456	-1.400986910493715	-1.0002487190937301	-1.0013889568382024	-1.109132844453143	-0.787572274015025	-0.7519782217840018	-0.8822530024477109	-1.1772027517493142	-0.8320362374058116	-2.357023058024498
Lib 1	False	A0A087WWN2-10	-1.16965149828205	-0.8899085294040512	-0.9005226800592101	-1.4166632523137355	-1.1723681346387012	-0.7815074774337082	-0.46562182288372267	-0.5800542354048682	-0.6369449369933764	-0.40049501995871556	-0.5526862581759346	-0.24886169095289726
Lib 1	False	H3BPE1-1371	-0.3645820693227782	-0.6036682251700128	-0.43530807570882474	-0.22497494456552267	-0.22743034605194987	-0.01970899865681054	-1.651124865227535	-1.403623075467392	-0.4093087710242156	-0.6542426574979735	-1.649379800284968	-1.0538911348734488
Lib 1	False	Q96QB1-840	-0.5950544236594477	-0.7875655012891073	-0.8506580849879828	-0.4163563859397985	-0.2892003289270323	-1.6561461255628467	-1.8524606762537226	-1.703035898129916	-0.5369479337653689	-0.3575900601894798	-0.4587322802573135	-0.15083297159550046
Lib 1	False	A0A075B6G3-3623	-0.18894175986824427	-0.5291827025508246	-0.5107683038269992	-0.1819588795048071	-0.018576139586741598	-0.019739209234946972	-0.33063282801578264	-0.3666340197133617	-0.4088390589387623	-0.4081146454125684	-0.7641203942013659	-0.6681981036139522
Lib 1	False	Q8TEH3-523	-0.018348661273992328	0.011308527654628586	-0.2933048807814224	0.2893134951896975	0.16894710000434468	0.2499858040943051	-2.222470099536686	-1.1221298555527288	-0.7090726632613129	-1.0876908901807663	-1.5914524904284755	-0.4568201348093949
Lib 1	False	Q8TEH3-520	-0.018348661273992328	0.011308527654628586	-0.2933048807814224	0.2893134951896975	0.16894710000434468	0.2499858040943051	-0.9590323907613674	-1.59658835077492	-0.7090726632613129	-1.591877865124996	-2.003182760839275	-0.4568201348093949
Lib 1	False	Q09666-1298	-1.0938567857985166	-1.1460484290377988	-1.0732464225572733	-0.6198943778967065	-1.0680953564739961	-0.84496462450823	-0.77605032771877	-0.7626815740526632	-0.5320653705528862	-0.7765897844610147	-0.6977535550543817	-0.8612413755999019
Lib 1	False	Q8TEW0-695	-0.3649241586934439	-0.3482545142721027	-0.20945182535730764	-0.018341337527235033	-0.08759403060662146	0.03813227152786692	-0.5321529136342373	-0.14140907837711825	-1.6533828880135022	-0.1757143751014838	-1.0518757873219204	-0.16972162631059237
Lib 1	False	O00151-130	-0.15770340496336788	-0.2736878775917132	-0.07318642496224669	0.04783146067720467	0.1733548226598801	0.15305989686018492	0.1949792878581684	0.3365576873443454	0.46773212393750324	0.2208927880732992	-1.5516063757308538	0.12197992028031437
Lib 1	False	B1AUU8-662	-0.019930793244291357	-0.13810378516631613	0.020948388737004876	0.15278653384356658	0.3220709714983951	0.24688753676280065	-0.5572767232946948	-0.604662133967538	-0.5022356166613149	-0.5521624752583935	-0.5179081496498339	-0.9002704954709867
Lib 1	False	P48634-1004	0.3018108439780196	-0.17527287183190499	0.43953988442661934	0.22113326864879887	0.4640402455806928	0.7145253911471113	-0.25252528189799045	0.2933333180761852	0.3090513851951573	-0.7489763736383542	-0.5206791828472914	-0.1218545724483569
Lib 1	False	Q96GV9-167	-1.570555161778938	-1.6654040216337542	-1.5387827013024977	-1.3067948136482193	-1.4684123230339183	-1.3529985858773963	-1.6426771709663766	-1.5704810384300067	-1.6663602264111248	-1.2785769431266305	-2.313160968913415	-1.8478439872121786
Lib 1	False	E9PFQ4-157	-0.005591694070465802	-0.04352019773413574	-0.07659648574339115	0.22828146905614108	0.3155189291946806	0.18133533649654784	0.044644780985958435	0.18662616889368908	0.07007904301732283	0.15680248964750082	-0.07372263901686107	-0.12538080851759484
Lib 1	False	B0QY64-12	-0.25350251713464483	-0.33569871874977414	-2.0865617025570797	-0.1601414166275089	0.06528028945714491	-0.004300520261116186	-1.6083657352877694	0.0874492644405173	-1.7607898389966865	-0.21175255931729506	-0.4185184999051176	-0.27248892333134545
Lib 1	False	P27816-941	0.23418649627185123	0.42071157350144933	0.2869367492619213	0.26858418436112935	0.33290764945131346	0.8283839368242084	-1.1380104248235094	-0.6179051308828745	-0.6938703742408165	0.5783782326311583	0.34013286944163057	0.5139058832020295
Lib 1	False	O75385-623	0.3284572403472823	0.2346599647599532	0.22853707852096644	0.4926545107620969	0.5722529042614756	0.5462960764303236	0.10124813253165205	-1.525042047142411	0.20550732470020744	-2.0202996150425725	0.34697849044187495	-1.5301812471961693
Lib 1	False	P05787-330	-1.1879418742630654	-2.3631413011658386	-1.476124873629022	-1.3406361735284893	-0.7953390600807814	-1.5718455456896736	-1.30963531960868	-1.1504907364134005	-1.2150888726070108	-0.5851168019494136	-0.25577919283443595	-1.073414531320005
Lib 1	False	H7C1V4-192	0.23978345447746519	0.1735708424371533	0.07524693811896459	0.27982845856156374	0.5068204776972045	0.46027691480026367	0.30050771910858715	0.5543674103515013	0.4798410795864675	0.5241351071029711	0.39234230256279556	0.3085146906575722
Lib 1	False	A0A2R8Y4W2-667	0.5279303225429222	0.46195490024645647	0.4847781045007825	0.8678908329513377	0.6097980748860965	0.7587956143142958	-1.2773033745526012	-0.43810803498143885	-0.5349989269484362	0.24165626510102198	-0.07047711713822129	-0.025875477356982386
Lib 1	False	C9J6P4-378	0.21613651686966398	0.1426957364105056	0.18833166464479392	0.351730702423948	0.49872360338784316	0.42460599959180817	0.32159073199579713	0.3570517438302587	0.44781134462996214	0.27336443490507417	0.29556398027500697	-1.5712227087546846
Lib 1	False	Q9P2E7-897	-0.47755800004239807	-0.6761785865206397	-0.6694089286595161	-0.5532594538893972	-0.3003936494837647	-0.3579041303695551	-0.8300797467800829	-0.6742534223896162	-0.7869575125331598	-0.529347547168541	-0.8806516984575212	-0.728428620977675
Lib 1	False	A0A0A0MRJ0-1686	-0.9723714097803874	-0.927377748516293	-0.9957320403307208	-0.6974631739694989	-0.7589913593850922	-0.8435334348514156	-0.8099423073450677	-0.9317526843418223	-1.58765820116351	-0.8229243320854553	-0.7667162663547697	-0.8124208005616496
Lib 1	False	A0A2R8YFI4-66	-0.1665158123784623	-0.06087846877992695	-0.06849816688830998	0.0024982139660376305	0.12543431670555727	0.19319960960062288	-0.0816153930757504	-1.4948253427168503	0.06711589856169842	-0.025178006036082657	-0.10576762827530191	-0.07686429735127545
Lib 1	False	A0A0U1RRM1-120	-1.6625174301716594	-1.6063701401069843	-1.2180148939306652	-2.1579537052557605	-1.3671809471111613	-1.1914845349787961	-1.508719692433977	-1.4758929649167658	-1.418634119065143	-1.3489216049531527	-1.2181637410173436	-1.0667964821718425
Lib 1	False	Q9Y2I7-307	0.1025625089279667	0.12409522501685655	0.32611457365238455	0.44975533927831457	0.473707327978088	0.37042176966920587	0.4315537462366836	0.5743461908427083	0.35370455800140554	0.5115748021470514	0.33350149825399433	0.3584696578734727
Lib 1	False	P02545-652	-1.0485895394088736	-0.9496272190588558	-0.8083434047412802	-0.741847338042845	-0.6876971727114479	-0.8175524003592666	-1.1660278309087067	-1.0969520028304747	-1.2594424368055823	-0.9966327802923783	-1.9855853324121955	-1.3621667253296128
Lib 1	False	P05787-24	0.9010454024528056	0.5742550818004858	0.8104597037328509	0.7433834221292359	1.2161174732013327	1.0070329426203126	-0.5726365281363903	-0.39732052118195266	-0.5641081117113702	1.0359488172406572	0.5446249772977655	0.33900305201410974
Lib 1	False	E9PHV5-1153	-0.044938137151043354	0.19483927709940138	0.21550933200225997	0.508092616486718	0.10145434376462455	0.35849519052967965	-0.46234484022145006	-0.247180769184206	0.006294389183996338	-0.21546886372563068	-1.789459069971604	0.2337127949312099
Lib 1	False	P35611-614	-0.03672585916413228	0.05207832110485578	-0.024537934176065205	0.1512062042374507	0.24948151048016262	0.1814263715555355	-1.533637804461491	-1.5130961186721252	-0.1626636587790637	-0.3285874403609865	-0.4904837396721685	-1.4138304303854057
Lib 1	False	P29966-81	1.3501433327898407	1.374260738573477	1.254150565430928	1.4483892088733774	1.6011051379118368	1.6168773554643983	-1.2751439498840038	1.4806306349357057	1.513799132097043	1.401282083983031	1.422701327561977	1.2960409596926645
Lib 1	False	Q14C86-902	-0.686464489479334	-1.26716878013477	-0.6444150287233754	-0.6920374992402677	-0.6251123878780521	-0.30317732791626273	-0.6861235080348843	-0.6092895683166628	-0.5953084017210538	-0.8946314545946487	-0.9820539427071476	-1.1818190831572741
Lib 1	False	Q15742-171	-0.6665699878255116	-0.5397839237402604	-0.7352867399520532	-0.4447714249432087	-0.39509343760351284	-0.5679738030817678	-0.4398994231894398	-0.6028678138633767	-0.7266997287409006	-0.793692584386206	-0.8235714343421091	-1.4799642717261123
Lib 1	False	O43237-383	-0.07525453925014544	-0.2650317981537097	-0.4801702214745074	-2.0001076736947825	-1.383909481899862	-0.190726811544027	-1.9590023849095228	-0.0793421581281303	-1.6559880539581064	-0.5666584258341865	-0.04492782790584146	-2.0671557968611136
Lib 1	False	O60264-116	-0.5144658632894633	-0.4208069756146577	-0.550472612314816	-0.4897137080998593	-0.3532840960127288	-0.22205848919732502	-1.1325205191123309	-0.8986047642807946	-0.6495964953268218	-0.39286708199428333	-0.6467357614515228	-0.40196913305427406
Lib 1	False	P78346-251	-0.44134393305485986	-0.5233512908005953	-0.5233427411300418	-0.47608222861349725	-0.3229223868084188	-0.24419268562952084	-0.6240941852910046	-0.4015855030826866	-0.34386128244293696	-0.6456387295877365	-0.7928708074280015	-0.9558550502518579
Lib 1	False	P11137-290	0.3420179829087574	0.49159514875031596	0.5173538264833654	0.7815124124077932	0.391683406597976	0.713515464245181	-0.7238784099757196	-1.9149822987689809	-1.5373339891255748	-0.9441524392729775	-0.6379155769736852	-0.9591812112606827
Lib 1	False	P46013-2466	-0.6542054730413931	-0.5973474413310172	-0.519385279916254	-0.4630854908978554	-0.4927698413929397	-0.3679873433942903	-0.5015181773525396	-0.5936380135215065	-0.5678819878434198	-0.6673867327145022	-0.6378302441156767	-0.8231197786953417
Lib 1	False	Q92545-1559	-1.0438040437056033	-0.7190034437685726	-0.8258631850475984	-0.6457378043031304	-0.8334250326534703	-0.6926016966336612	-0.5529856164228336	-0.709974841057877	-0.7464180531038366	-1.0281794495019638	-1.928851311523447	-1.1612214832061414
Lib 1	False	Q96CP6-267	-0.5313223468969661	-0.5687398100931512	-0.39010814152929224	-0.462706637495384	-0.38947258105562	-0.24760093512067025	-1.5175475884348353	-2.016321550946065	-1.3202478002144948	-1.4217618715268505	-1.4774170720305846	-0.7099337098144706
Lib 1	False	Q4KMP7-658	-0.46284617782133913	-0.4456443706665537	-0.35309724279688703	-0.17758194163655627	-1.4290234183396102	-1.8653388764324124	-1.8282318374857658	-0.0792981035207994	-0.25139522077539683	-0.0679267623556882	-0.1488557540567728	-0.2969038262117538
Lib 1	False	A6NGP5-85	0.6631670583927676	0.608925638612289	0.7130274265308266	0.8486432256526758	0.9273736820298822	0.8016889216739982	1.0894510062270382	1.2078533917165288	1.1801647536532964	1.1446988396365658	1.106618277869603	0.9797647153076678
Lib 1	False	I3L1Q2-122	1.0671407667600157	1.1606506337369067	1.2509689939021515	1.4511683814211196	1.2639119659675224	1.3776323580791978	1.3003638043573427	1.151775493773086	1.2129562735403816	1.177725703093714	1.3572250846043412	1.2115790542286498
Lib 1	False	Q9UK58-335	0.3611171459690349	0.1633819644097094	0.3168073256865396	-1.1141047243931663	0.33488218746295795	0.45511897978327776	-1.6927448801878042	-1.8156879942246944	-1.355439747360594	-1.3088986061073533	0.5303955100319673	-0.7128143812622142
Lib 1	False	A0A3B3IS71-249	-1.1003679673478044	-1.460789088507133	-1.3292658435082922	-0.9366820389467465	-1.2574195273803226	-1.155034388176563	-1.0817415829500943	-2.412128327968915	-1.40484422120303	-1.2963785253477578	-2.3023692649304937	-1.4890713208900643
Lib 1	False	A0A3B3IS71-252	-1.1003679673478044	-1.460789088507133	-1.3292658435082922	-2.0399657541817118	-1.2574195273803226	-1.155034388176563	-1.0817415829500943	-1.3481980477689992	-1.925864598626795	-1.2963785253477578	-0.7706426251620032	-1.4787304629851046
Lib 1	False	Q12923-502	-0.926571384317671	-0.8561410432173541	-0.8820463225918135	-0.9001747591938415	-0.7529547169436384	-0.7094959489631287	-1.9694907863388926	-0.9414489961396342	-1.0043932251739829	-0.9533836454604243	-0.5166180140326301	-1.5713438560367325
Lib 1	False	Q12923-499	-0.926571384317671	-0.8561410432173541	-0.8820463225918135	-0.9001747591938415	-0.7529547169436384	-0.7094959489631287	-1.3034685330099542	-0.9414489961396342	-1.0043932251739829	-0.9533836454604243	-2.4194233018792493	-1.559085392183296
Lib 1	False	Q32MZ4-714	-0.907854615208865	-2.268121843138612	-0.5753681357603291	-1.8218092014164453	-0.7988290542204859	-0.7598380923208705	-1.066296294322541	-0.8074931953359742	-0.7814886957079038	-1.0873700198620602	-0.9709148775708345	-1.2023062279410648
Lib 1	False	Q9UPZ3-534	-0.3959970814141222	-1.146713415904026	0.012000051616950025	-1.0882479230181343	-1.5580519695171833	-0.1357980758299648	-0.16277799477031937	-0.06543044418929948	-0.0326201586200718	-0.4895057406904967	-0.4028863341356904	-0.21320045749789845
Lib 1	False	P29966-135	1.3182064013892836	1.3183099973406807	0.8876075410969486	1.2093426248431858	1.507126229343446	1.3991987097809613	1.4333106460528322	1.5393942240372678	1.5843440336687404	1.3455552569627713	0.8003104368645753	0.8455716087937433
Lib 1	False	A0A0C4DG98-1371	-1.0375253625479113	-1.1394363898607487	-1.0600339626124253	-1.0277602565047932	-1.3600377004783808	-1.0769130556427182	-0.7375997976221802	-0.922052367182062	-0.9098208978637591	-1.0252972381033907	-2.0026559361744294	-1.8871475402434021
Lib 1	False	A0A087WXE2-35	-0.8006271881289277	-0.8484930943970584	-0.8284262580100427	-0.5750496800316323	-1.179934236951204	-0.8879989781567117	-0.8695934661215821	-0.8254167227097657	-0.8431751077611686	-0.7470830676986815	-0.5757359384693218	-0.6889847128567002
Lib 1	False	E7EPN9-2015	-0.2636493933248608	-0.3292420271337153	-0.35440499643535467	-0.2767000831530511	-0.21250570538303246	-0.12300215302780816	-0.3275823089763066	-0.22392728303727208	-0.08056934974622326	-0.43123568692505265	-0.42871235460579843	-0.7791572475549094
Lib 1	False	O75533-278	-0.21463663468487995	-0.12769766959978282	-0.08172335099625226	-0.017758608137147074	-1.6189608648680034	-0.06485542424429269	-0.2627353204227484	-0.533790305653031	-0.32362455199960755	-0.46861133121826287	-0.34902626056468233	-0.49876141693471077
Lib 1	False	A0A0A0MQR4-173	-0.5451823682183067	-0.3980901131993221	-0.2654320172829998	-0.21806043844376144	-0.2548944315527034	-0.35252602552531476	-1.0940371365889634	-1.0032192646983533	-1.050337036079855	-0.6085046335826978	-2.365138030775043	-1.1173053693381771
Lib 1	False	E9PHV5-270	-0.6143788796740649	-0.6928556756905428	-0.7451306040114578	-0.5307949966490565	-2.2703985072223123	-0.6581095286732636	-1.2976190939797512	-0.7311941304519275	-0.7551132486783304	-1.451997897515115	-2.3461852187370544	-1.635603669945082
Lib 1	False	Q1KMD3-228	2.0710790316447514	1.9657268080799708	2.119876494450991	2.3341712646572748	2.2876213627497624	2.198172372490248	2.4347021376987836	2.413770124086796	2.4556154247798836	2.212407984217893	2.1633926715501586	2.0917150344458464
Lib 1	False	Q9UHR4-257	0.5719741663076995	0.5159641363234012	0.6304660217248788	0.5618677694980471	0.5137695074066366	0.8803980760359019	0.32998711237349926	0.16487012067441978	0.38004680377072736	0.42717417053234147	0.5120147164113367	0.46945705623513384
Lib 1	False	Q9UHR4-261	0.6299587071428374	0.5736216612237864	0.6882156514072437	0.6229122705579963	0.573414783812932	0.9372196274642676	0.3855222370512431	0.2219178094344353	0.43862920282218426	0.4871954598092926	0.5718800652421285	0.5350465948093063
Lib 1	False	P41279-141	-1.5548845096617785	-1.572109526156272	-1.4785030163063042	-1.5197888595726863	-1.553512275995014	-1.414602993993288	-1.6920776254323255	-1.6456795458229223	-1.6514300007560996	-1.5774184047789759	-1.4883148995893685	-2.324608487208566
Lib 1	False	G3V1S3-868	-0.7075084373339007	-0.5177637579401784	-0.5830512290514622	-0.47702121451405893	-0.5790483320329688	-0.5032464650109869	-0.7428549348547504	-0.7567232523928311	-0.8153948529739259	-0.82821222749594	-0.7017081095065322	-0.8118269168865467
Lib 1	False	Q8IVF2-5199	-1.7694906023978916	-1.5848121871531482	-1.640993116932529	-1.4175723560802131	-1.7097015754108613	-1.7629804653857777	-1.6892897164104148	-1.8970813844836008	-1.827443543333926	-1.236201308612842	-2.3985823076978092	-1.5524019332420216
Lib 1	False	A0A3B3ISJ2-196	-0.4053495940784401	-0.2125890454428433	-0.2863727188340838	-0.12469140219717534	-0.30299097147993154	-0.2078039818250476	0.19071142557986445	-0.003753291600792775	-0.15167792382177187	-0.4875634914003865	-0.45602975528741235	-0.5100350455012672
Lib 1	False	Q9Y4H2-527	0.7233525427231051	0.6873130440574188	0.6559381772311664	0.7524069934107969	0.7097201774788017	0.8948924817686408	0.7387328199346137	0.5744566057504923	0.5828954266362156	0.6710045893270135	0.6343256607033968	0.6334822928192756
Lib 1	False	B7ZB74-157	0.3550145952238776	0.3376004540186151	0.46617647811890767	0.22983094157591116	0.16530069778209502	0.7385553017056413	-0.010174479641598585	-0.237935488787507	0.08610247602887329	-0.1688221764346647	-0.8568434725918743	-0.5679079242518607
Lib 1	False	B7ZB74-153	0.3550145952238776	0.3376004540186151	0.46617647811890767	0.22983094157591116	0.16530069778209502	0.7385553017056413	-0.010174479641598585	-0.237935488787507	0.08610247602887329	-0.1688221764346647	-0.8568434725918743	-0.5679079242518607
Lib 1	False	Q6R327-1175	-0.21971683938372558	-0.2891570970095527	-1.2303754043540913	-0.1362630287820921	-0.27393759412387975	-0.11953360799711267	-0.2831325461715448	-0.35524967064358953	-0.39650075557300885	-0.2370929361586916	-0.152344752815444	-0.3078793996257588
Lib 1	False	O43395-619	0.8539647800749539	0.9224195130245212	0.6497065286353372	1.0085593247702809	1.0552315234350453	0.7850232567953296	-0.6001288668749442	-0.22532679086912807	-0.050059796933908225	0.8369788219273385	0.9509145656857688	0.7582880939717177
Lib 1	False	P55884-81	2.3287531883820045	-0.9302996577283497	2.070518112013472	-1.9017048320869205	-1.5664402887934779	2.20980804571706	2.302992677606793	2.534543774343219	2.5858323306151303	-1.2340126804964044	2.1567153729336788	-0.6571038486703482
Lib 1	False	A0A2R8Y4T1-484	0.24967874100108262	0.0607154142124584	-0.017899854190132774	0.0761901469376472	0.29233571397200353	0.20195471264744763	-0.28417313236285774	-0.1501140944790845	-0.004882062344862926	0.13424171350930844	0.12190277825868565	0.008639501499004954
Lib 1	False	P08670-29	-0.4663453905158798	-0.26899318992631666	-0.2541206239221249	-0.2359656767471465	-0.2799558406756248	-0.26598023536593346	-1.06331121406568	-0.8511903901163411	-0.7036142502735752	-0.42835851568980143	-0.5253387866469786	-0.3601825855452163
Lib 1	False	G3XAJ6-184	0.8380254632961007	0.7672171151443075	0.39761537766890676	0.6565105878407564	1.0714964707409762	0.6261810336221633	-0.9652092487437388	-0.5371502781148968	-0.535811956559013	0.8842109119709095	0.6760686473419143	0.6185946749121575
Lib 1	False	O75420-24	-0.43018610450351363	-0.44882791723678644	-0.20722703860244335	-0.3688619409441226	-0.35436786739518317	-0.2034110651106374	-0.43313998796244596	-0.8437648164295019	-0.20100014373575514	-0.651616511912692	-0.666919447858122	-0.6228518810803656
Lib 1	False	P07814-882	1.233561211208607	1.248507868904238	1.5818299962693885	1.4416625163997343	-2.212030454491266	1.4859434492117383	0.9645927140407555	0.8493489348184953	1.0344305341324722	1.2612718002099645	1.3751740548871396	1.461157405485148
Lib 1	False	Q32MZ4-555	0.31318309025237784	0.26531234870803444	0.3123294839765776	0.5757426536408216	0.32682390528734284	0.25420819692142455	-0.6027148660061232	-0.8200922404410447	-0.7870148675207242	0.07946727222890913	0.3374266333138943	0.38519817238822496
Lib 1	False	Q9UBC2-229	0.7388110002435241	0.6528578843674889	0.7264197743927144	0.6735008961930677	0.8590749430150479	0.8301987126063021	0.618160816865769	0.6774843782983061	0.8195550030843993	0.5800384676585745	0.5537226228195854	0.5887728841253318
Lib 1	False	Q8WWM7-409	-0.1645552455362825	-0.13692976975092003	-0.2510185147624894	-2.0840467488705987	-0.22589257958407527	-0.13508778918425846	-0.09785684253433824	0.038419088068700036	0.005716752267227009	-0.17484168858698526	-0.28943643061909663	-0.2430812557615923
Lib 1	False	Q96PK6-572	0.5144284126928238	0.5166731022844065	0.6553897704901791	-1.585773165611124	0.6709492537041868	0.547112192527824	0.6623367232306487	0.8000172587462938	0.8556100443102734	-1.6720982282336907	0.48432805687175723	0.3282172446941002
Lib 1	False	A0A087WZF1-129	0.10044296231041562	0.4231158263724935	0.3437520001674584	0.3011984521209257	0.26794315286652576	0.46584637272977447	0.38028951960792867	0.4106279995125343	0.6803128749040372	0.37323998569351735	0.053984576560150384	0.05231250735335924
Lib 1	False	Q4KMP7-132	0.20449141962627856	0.19332006753356973	0.25619769224808975	0.23490954704258082	0.26490116192703833	0.3320403642614974	-0.5301254175752886	-0.44372497586752996	-0.08880260684600794	0.2599231472611378	0.11308589761501335	0.10609262358749083
Lib 1	False	H0Y8K3-61	0.5492331351142029	0.5480659043127072	-1.9306128425273512	0.4772005226648338	0.6306357161859056	0.6997479805478531	0.665108304202165	0.6861146660928077	0.7150286893182553	0.5418754452481613	0.4055602675959318	0.5182629571127298
Lib 1	False	C9J6P4-275	0.5917724336239335	0.6138821566087096	0.7254386496274999	0.7096663722373961	0.5353059703706805	0.8432955017320232	0.4933604023277597	0.29958000553577013	0.33837850196770974	0.32152224592976447	0.5811344374387162	0.5790689238224128
Lib 1	False	C9J6P4-273	0.5917724336239335	0.6138821566087096	0.7254386496274999	0.7096663722373961	0.5353059703706805	0.8432955017320232	0.4933604023277597	0.29958000553577013	0.33837850196770974	0.32152224592976447	0.5811344374387162	0.5790689238224128
Lib 1	False	M0QZR4-919	-0.9425126000069496	-1.8171610468404817	-0.5587671077742052	-0.7291445420464315	-0.7984310099368208	-0.5916644927631806	-1.6851212203521715	-0.8414738131984574	-0.900636642590035	-0.9718782013216619	-0.8679939323390724	-0.7890122203537676
Lib 1	False	A0A3Q5ADB5-44	-0.43525929868766017	-0.1824532164313485	-0.30493315511618774	-0.35966726455835174	-0.3182262215564701	-0.17977092835886307	-0.5710420255766702	-0.5179588824612352	-0.3803587607959628	-0.671850757727672	-0.5671446575061261	-0.5715030007051027
Lib 1	False	O96013-291	-1.477120741349277	0.2786422193865037	0.6413829482559448	0.44616192130160737	0.45654481602096414	0.6450084741730606	0.49549583931946256	0.47205035120965666	0.572186613785901	-2.7706194038441123	0.5286133408660212	0.3789330599322898
Lib 1	False	Q8WUF5-395	0.05812136127272462	-0.20204530206065927	-0.030183358696171253	-0.03465096137809346	-0.029201683593884024	0.0325456187656955	-0.05985450198691462	-0.048309965961840784	0.07266444895819377	0.042979427624286214	0.14778378698514427	0.0016181384585827031
Lib 1	False	Q6R327-1177	0.011407622669191412	-0.02423610256592936	0.1100613707547971	0.07785737975670542	-0.02989176887604796	0.13628896956209727	-0.04560083317803911	-0.12334681380487147	-0.161770479649929	0.007604597825214718	0.06774970063164922	-0.05621904622335145
Lib 1	False	P46926-187	0.009503508077073059	-1.4740273021019306	-0.0007768019909214899	0.06383549090192435	0.12289381842398082	0.0032198287876626878	-0.5073217016759649	-2.344115013885716	-0.23302482892654025	-0.4679750919063722	-0.2612083343578527	-0.27277993271437023
Lib 1	False	O43379-33	-0.07291659383639361	-0.12941838604270017	0.0017014033525784293	-2.272385548388806	0.06155223652155913	-0.19253060454543908	-1.3737516864615638	0.04470617156601906	-1.9201451977396533	-1.121265834969298	-1.1960037452968013	-0.3328113314907655
Lib 1	False	Q8IV50-5	-1.1643398282569317	-1.0863541889453587	-0.9795640396105969	-1.290558993697236	-1.798157019225254	-1.0006713629803035	-0.9578252033409163	-1.264783427576759	-0.6889556796858497	-0.9957013565699482	-1.1095434730470175	-1.0652895436606085
Lib 1	False	F5H7T0-384	-1.4727505803434424	-1.558295553050901	-1.3929569101967372	-1.4862247822715318	-1.4938640566686512	-1.5064247125465042	-1.7415463468714647	-1.739899980302731	-1.6399119131718571	-1.5614520748380953	-1.484031396004008	-1.6588016680291156
Lib 1	False	D6R938-329	-0.04283720011118052	0.05454766937277952	0.0905525183046909	0.01744475936061176	0.02728130553172527	0.1231086694337082	-2.3303499059346318	0.01735763802283914	0.1288534819441532	-0.2228181402821967	-0.49531896387371993	-0.30388997379757143
Lib 1	False	O75822-109	-1.1675865543961674	-1.201528715148054	-1.1733478804182194	-1.3079497366156922	-1.0684021675871231	-1.231761402639647	-1.0579539758681125	-0.951935342950252	-0.9906261104642315	-1.0815043487273417	-1.1090712438590706	-1.6242096533525192
Lib 1	False	Q13443-758	1.5167508901593512	1.5807530405382575	1.5432878452069445	1.679136680090229	1.5744539366617187	1.6387851323663545	1.7553994275374316	1.5911194974808605	1.5462967492671016	1.4905364058454513	1.6538842623804786	1.5614495590114912
Lib 1	False	Q13443-761	1.5167508901593512	1.5807530405382575	1.5432878452069445	1.679136680090229	1.5744539366617187	1.6387851323663545	1.7553994275374316	1.5911194974808605	1.5462967492671016	1.4905364058454513	1.6538842623804786	1.5614495590114912
Lib 1	False	Q5T1R4-2329	1.0038004401680756	0.9800797255408067	0.9656805038427319	-2.611701576112213	-1.152625428171997	0.8863777450401362	0.9451236788928647	-0.3870278341308706	0.9894618308771762	0.8371443509967108	0.8770412618901033	0.7786758360401257
Lib 1	False	Q5T1R4-2334	1.0038004401680756	0.9800797255408067	0.9656805038427319	-1.1873842744864063	-1.8627986892317923	0.8863777450401362	0.9451236788928647	-0.8145054968544393	0.9894618308771762	0.8371443509967108	0.8770412618901033	0.7786758360401257
Lib 1	False	Q14966-510	0.2704357752408872	0.6488598696667397	0.4610516199680386	0.5387110829433991	0.1116840381338507	0.6705715531809074	0.05617937725299657	-0.023570227472275072	-0.014524377807295288	0.30218673389174633	0.5876490691413517	0.35983647259549867
Lib 1	False	Q14966-508	0.2704357752408872	0.6488598696667397	0.4610516199680386	0.5387110829433991	0.1116840381338507	0.6705715531809074	0.05617937725299657	-0.023570227472275072	-0.014524377807295288	0.30218673389174633	0.5876490691413517	0.35983647259549867
Lib 1	False	Q5TGY3-596	-0.6948954727065817	-0.7958103521245802	-0.7848505182498787	-0.8513738641266719	-0.8060110494587297	-0.6868522041543282	-0.6675431129016244	-0.5884703199233158	-0.6611618198128681	-0.8002131347633077	-1.1012722263298185	-0.9500265533504866
Lib 1	False	A0A3F2YNY6-925	1.1003781857377435	1.020815728863861	1.2977494614051686	1.0688570202633598	-1.9722231279591251	1.2420897573960152	0.17343522239475886	0.34831543397645043	0.515969993673765	0.8451889289505801	1.2047827518447274	1.0861933719398356
Lib 1	False	P17029-208	-0.795717252680906	-0.6240944750252763	-0.5983997260397185	-0.8316800356298601	-1.2919749768692872	-0.6303169975332832	-0.835805123024542	-1.5287347592326974	-0.5617871491710196	-0.8337575512813223	-0.878256030673179	-0.9675923296899095
Lib 1	False	Q9UQ35-778	-0.7567944067906818	-0.7859362267513071	-0.8524521374650447	-0.8379315268277178	-0.8511487906995626	-0.76843889870923	-1.0569302908039997	-0.9165427994017028	-1.1296166935627807	-1.5933545559048896	-0.7677332739292485	-1.4906863146693223
Lib 1	False	A0A0S2Z4G6-174	-0.3912086696444305	-0.6284426682390568	-0.5337059981736225	-0.7061571117336152	-0.3649478366084492	-0.5134118943613089	-0.8179537936806841	-0.7576229335451574	-0.7494943509895042	-0.5093083871352042	-0.5128309480395223	-0.7782626258499621
Lib 1	False	P35579-1943	3.4685945903459148	3.5084124054430847	3.2382495851562165	3.6378576730459398	3.621795965929663	3.454868837235075	1.818526876566686	2.189881040567032	1.4289833250193955	3.665547851150729	3.4267789554458807	3.4415026423208332
Lib 1	False	A0A3F2YNY6-922	1.090239820908525	0.9967282690579913	1.2759341160557223	1.0433965894235528	-1.7332095483679715	1.2196179963202454	0.151062899356489	0.32599112086800613	0.49328306356150664	0.8216329260621823	1.175821692052064	1.0619675991584618
Lib 1	False	C9JGN4-107	-1.2780683836272873	-0.4614175413411799	-0.2595610063175814	-0.4470049405597449	-0.6193121421437736	-0.2075621107152894	-0.3149279181714825	-0.39303002060390335	-0.37859259097198605	-0.49605463847524156	-0.3958420096899057	-0.3060228061821175
Lib 1	False	A6NHB5-214	0.8629875828714898	0.9960313003760137	0.8699901169511282	0.9383392343819938	1.0370435733161163	0.908478712320459	1.0305153844351438	1.1271463935510238	1.0630371676089234	0.9340459619807627	0.7979005356057092	0.7113481308032417
Lib 1	False	Q15648-1207	-0.1744995634283461	-0.23295914760442762	-0.380864595654331	-0.28945896083254496	-0.31606138542733936	-0.19420851126387972	-0.27795063698956524	-0.43293585253161393	-0.5338340716548089	-0.4887285782010025	-0.4657368003790319	-0.5970569480020902
Lib 1	False	Q15648-1215	-0.1744995634283461	-0.23295914760442762	-0.380864595654331	-0.28945896083254496	-0.31606138542733936	-0.19420851126387972	-0.27795063698956524	-0.43293585253161393	-0.5338340716548089	-0.4887285782010025	-0.4657368003790319	-0.5970569480020902
Lib 1	False	Q9Y613-367	-0.19831837474938685	-0.014121571192366148	0.11359256114552765	0.030207466929155415	-0.09107633109579957	0.005002714679589707	-0.5997287289671706	-0.6015716915718146	-0.6743714759271371	-0.2208601468786881	-0.1429477966041533	-0.5218935427097007
Lib 1	False	Q86W92-601	1.721176247753166	1.7511953459101801	1.8492545991716327	1.9105712530260124	1.842591708520494	1.8253708762872574	1.8262717543639744	1.7606753740198127	1.9416357281408034	1.5970542825746938	1.584996145252493	1.670077781898822
Lib 1	False	Q96KM6-409	-0.3057413235251218	-0.2301136077577268	-0.18656852113277717	-0.5395193922255973	-0.5220438458746529	-0.143515665010281	-1.394251493634061	-0.3553743969456712	-0.09675559873732081	-0.3934532948952394	-0.5981148499582525	-0.4805265406005724
Lib 1	False	Q0JRZ9-391	1.1823911619913068	-1.6557762660636863	-1.5748172701638354	1.279613142752795	1.0786246813809048	1.3369549005534265	0.8412788202043281	0.9385324699553999	1.032481206096445	1.097911040995288	-2.560588222451218	1.2723478559412533
Lib 1	False	Q13523-368	-0.2997262823584791	-0.011507859581382077	0.052360867400929954	0.011456886980888103	-0.30029847700344187	-0.005965213874052115	-0.3439204068244284	-0.6710906292348395	-0.487275276657525	-0.25641336654889096	-0.2144587516931854	-0.4068513040558267
Lib 1	False	Q13523-366	-0.2997262823584791	-0.011507859581382077	0.052360867400929954	0.011456886980888103	-0.30029847700344187	-0.005965213874052115	-0.3439204068244284	-0.6710906292348395	-0.487275276657525	-0.25641336654889096	-0.2144587516931854	-0.4068513040558267
Lib 1	False	Q9Y4B5-622	0.43430973958445124	0.36823418001331726	0.1699688708937324	0.15253897898792912	0.13986371118853397	0.5378213356241305	-1.752679158632205	-1.9294599539038357	-0.10221717111863508	-0.2390340335614406	-0.07432229981609738	-0.1952625089062665
Lib 1	False	Q9Y4B5-618	0.43430973958445124	0.36823418001331726	0.1699688708937324	0.15253897898792912	0.13986371118853397	0.5378213356241305	-1.2063703103000871	-1.6112385051214602	-0.10221717111863508	-0.2390340335614406	-0.07432229981609738	-0.1952625089062665
Lib 1	False	O95835-246	0.2718307015797647	0.3114552819873303	0.42706545010619174	0.42848745984844444	0.09498709757183008	0.4393386766651909	0.19110300986868603	-0.13783005024125866	-0.0888897625584196	0.06026831505754343	0.07234466135175609	0.03349596851110787
Lib 1	False	O95835-255	0.2718307015797647	0.3114552819873303	0.42706545010619174	0.42848745984844444	0.09498709757183008	0.4393386766651909	0.19110300986868603	-0.13783005024125866	-0.0888897625584196	0.06026831505754343	0.07234466135175609	0.03349596851110787
Lib 1	False	J3KN59-235	0.9656722882872155	1.0086128652816502	1.012895965917049	0.8929494871386426	1.1028647072504207	1.0490493082359178	1.0683360501768326	1.1242696681933098	1.1018294309633054	0.910718455635477	0.798520366797895	0.7877596589633342
Lib 1	False	Q9Y618-2054	1.1175734367407495	1.0341784015598348	0.9658878106248172	0.9756493121639622	-0.9899136441421001	1.07921545863733	0.5486928285327796	-1.881057255961249	0.6060452203490755	0.9322175022445506	0.8641971916032868	0.8720013154229096
Lib 1	False	Q3KQU3-460	0.2555464765889206	-0.7558739031022002	0.11144380529487613	0.19757122552741882	0.29094753735212026	0.15300800342604373	0.14453920880767734	0.1912315723265284	0.2157940341712951	0.08319451780819519	0.03990431033452946	-0.050397565082777464
Lib 1	False	P53004-230	-1.523319406867975	-1.521146014185513	-1.6410271288107392	-1.1592027408591865	-1.3743705967086832	-2.029782794231874	-1.6789493317066297	-1.5698416797871337	-1.5727633405268775	-1.407998362684224	-1.9915590918728538	-1.424590896833703
Lib 1	False	P21333-2284	-1.0536755318381321	-1.268608872237113	-0.8897565420955931	-0.9971918213461523	-1.1103919893450673	-0.9498728830897559	-1.0154937901991947	-0.8688897175705761	-1.0131388331417739	-1.106512937711726	-1.046807781839194	-0.8362605155393674
Lib 1	False	P52948-623	1.0879955486809796	1.1664587695850581	1.2422836194416336	1.1651909130625175	1.2434753824380371	1.1927066588792392	0.8930715461755687	1.0465169422995906	1.1351980239483954	1.0455889921668922	0.9373227882546243	0.8454297695099067
Lib 1	False	Q15208-264	-1.1464207946726377	-1.1197148850564322	-1.0863383119606287	-1.676996955626742	-1.1324026809224863	-2.0634129043783718	-1.0279761453138403	-0.9639466533537403	-1.0148311946083581	-0.3943478333802535	-2.1957526347021097	-1.6396483346391861
Lib 1	False	A0A494C108-645	0.2811109732641932	0.11222921973354925	0.35705004793642103	0.15310442385774142	0.09076290634452279	0.3996043564910567	-0.09399022621571228	-0.18185006663915607	0.010717497977552889	-0.08263806268705502	-0.055757090215170356	0.03594644702707032
Lib 1	False	A0A494C108-634	0.2811109732641932	0.11222921973354925	0.35705004793642103	0.15310442385774142	0.09076290634452279	0.3996043564910567	-0.09399022621571228	-0.18185006663915607	0.010717497977552889	-0.08263806268705502	-0.055757090215170356	0.03594644702707032
Lib 1	False	A0A087X142-10	-1.3330155076709818	-1.2228674604441472	-1.156963286464188	-1.5949410901270162	-2.308478022155417	-1.1781847246197554	-1.5860034092809383	-1.3332153100576827	-1.5675067994280767	-1.2320731357392956	-1.541017076572742	-1.767418180683135
Lib 1	False	E7EMZ9-2181	-0.1507816736125641	0.051228513177205094	0.02773053740448516	0.08840176421215207	-0.061857769893720826	-0.12022975496451861	-0.5018203726785447	-0.43656896130669925	-0.5828738209970746	-0.05701717832398195	-0.178772140316374	0.3875125414920368
Lib 1	False	G3V2Q1-298	2.2597215340421637	2.481691354879822	1.839544145289286	2.196865279586474	2.6409818786486126	2.0064616481576287	0.015618358266881807	0.7159281555815814	0.1073022199568486	2.4228403062771027	2.302191337448384	2.0282029906988
Lib 1	False	Q8NHQ8-131	-0.9161645045794314	-0.9240012929104313	-0.9348411496536789	-2.1464284548617245	-1.0613974820401226	-0.9881954452580556	-0.9355969660457527	-0.8978184140302509	-0.8218687447177182	-0.9824656227060058	-1.9076378305682293	-1.220350509304558
Lib 1	False	A0A0C4DH22-510	-0.3876104790483167	-0.6392369535714885	-0.6974000637632138	-0.4373328609961477	-0.572789168798425	-0.7641409780609724	-0.3537541734440397	-0.5175437109654668	-0.6389393929363587	-0.6432193802481102	-0.414417525340917	-0.8963223846699533
Lib 1	False	B5MBZ0-146	1.103475634538329	1.1448714738868555	0.9695132271478281	0.9836747261322504	1.1793674637482081	1.084234224318753	0.9021834508909765	0.9885506649513001	1.0055164398172953	1.0984937914005322	0.9036904565756253	0.8264982908617906
Lib 1	False	E5RJ37-13	-1.3331628363128667	-0.10466863260109423	-0.13918849298755706	-0.276406260353826	-1.6729908878496933	-0.1572628192883224	-0.24526392551645892	-0.13467672274003664	-0.08971111458029563	-0.34296179041221725	-0.2604424782770806	-0.3389962582328033
Lib 1	False	P46013-357	0.5257331374153583	0.2587881047998947	0.21067802300333177	0.24201755293093044	0.30830007214185207	0.4146985044717507	0.19678614233369066	0.16855551508844982	-0.13526701373139324	0.2841087831342121	-0.0040310105601293516	-0.04315647946540246
Lib 1	False	Q9Y4H2-1162	1.0659723926217428	1.0619859547293031	0.949613818731877	1.0440454337366947	1.0022804859858154	1.0435702127813054	0.8165128315262461	-1.4745228614943553	0.4980451712236733	-2.3422586277124413	-0.7688929146097903	0.6434936436870945
Lib 1	False	Q07617-347	-0.7896986320493046	-0.5998784016785437	-0.6647846990989845	-0.692952980762129	-0.7765945113066247	-0.7621735424301641	-0.6018341291033293	-0.4560375619841048	-0.4303688720788764	-0.6440990714564145	-0.6945235523233843	-0.7756952849828413
Lib 1	False	Q9H1B7-657	1.4187190522804418	1.4135968663978677	1.50359930196842	1.5456214803998982	1.239967028128976	1.537331248960788	1.3174200228328805	1.073935294155033	1.1340261537383993	1.1730600052962465	1.343093057715	1.3555772064777765
Lib 1	False	Q969P5-10	0.28052685245256215	0.1410795741217594	0.10693545480442976	-0.25877409202537754	0.3002358759423555	0.2256453473224736	0.3695635779657479	0.5626700499161243	0.6683866010359841	0.22352098866401635	0.007523423757156634	0.007804615253106917
Lib 1	False	P05023-16	-0.47990807046898526	-0.21252127296902348	-0.42704831567860063	-0.389334850937608	-0.43512671336827297	-0.4337328077827168	-0.2123063709432457	-0.15167147213720691	-0.13505364924359908	-0.3636001600790614	-0.5074384720056003	-0.8258194753409438
Lib 1	False	A0A087WV97-235	-0.5803280922332166	-0.7019058374366804	-1.299005318277649	-0.7363602361516793	-0.7679838003605098	-0.6196054850139381	-0.5337348963702577	-0.5425690240560738	-0.22506876279569626	-0.49349329996170177	-0.6034305766296099	-1.0156278034444273
Lib 1	False	A0A087X0M4-658	-1.0074552162261807	-0.8988578216951942	-0.9850552830714691	-1.2718183169134192	-1.107537916888609	-0.8949956377859138	-0.8185830656987065	-0.7570456145250396	-0.8116786337948759	-1.1217759340702702	-1.1980850037052198	-1.0776869286971549
Lib 1	False	A0A1W2PS85-566	0.31730809046021896	0.39058515645106756	0.419106561142419	0.3024820049352301	0.35141826637689144	0.36348231478793747	0.29242007120506025	0.38348588438115494	0.33741642095664126	0.2593808167243544	0.1913201785373563	0.07313012369035186
Lib 1	False	Q9BTE3-154	-0.014675230090510668	0.11604005793311441	0.0741504555958288	0.002734562351392374	0.01324891206507835	0.020444785157341907	-0.0745545376087582	0.037064299780687	0.010657686475000322	-0.14119773842093822	-0.14548055517550335	-0.17969681447717747
Lib 1	False	O60832-451	1.204059713879939	1.5069677758275042	1.3093953070389217	1.4808112698844424	1.051975200770243	1.396388820772495	0.7966374288047727	0.7555574467522055	0.965668494299918	1.1162393314697996	1.5171162808217467	1.174316654949499
Lib 1	False	O60832-453	1.204059713879939	1.5069677758275042	1.3093953070389217	1.4808112698844424	1.051975200770243	1.396388820772495	0.7966374288047727	0.7555574467522055	0.965668494299918	1.1162393314697996	1.5171162808217467	1.174316654949499
Lib 1	False	P38159-208	0.6799041166959947	0.5802875519727639	0.5954824399022165	0.6730132063225819	0.5672535801733217	0.5433370924951945	0.6893485703120721	0.7027163998711837	0.876586505395886	0.5661093813895712	0.3599532264749012	0.5486544054771042
Lib 1	False	A0A5F9ZI21-317	1.3859725807276468	1.252191775597509	1.388098177787825	1.3073750660016403	1.4020007626781439	1.3218296957326288	1.2474928698553658	1.370670578348619	1.360903102631762	1.230056864348544	1.1871935590058138	1.014997627314777
Lib 1	False	P05787-274	0.02112376591288436	-0.06583895356165165	-0.1827330849959318	-0.3501020806484691	-0.09414469389464356	-0.04367649071820307	-0.4074049943267405	-0.26930814497710787	-0.2275489644545618	-0.0012103762849178044	-0.2656847787935653	-1.8541925261690535
Lib 1	False	Q14980-2000	-0.9067377332837342	-1.0495867565229064	-1.2517973127028736	-1.1659177023810774	-1.2763806947846412	-1.031291038649161	-0.8616158149851053	-1.0094952947021394	-1.2000808071549738	-1.0258624617701158	-1.1514850544833328	-1.6361380505725402
Lib 1	False	Q14980-1991	-0.9067377332837342	-2.082574920391678	-1.2517973127028736	-1.1659177023810774	-1.2763806947846412	-1.031291038649161	-0.8616158149851053	-1.0094952947021394	-1.2000808071549738	-1.0258624617701158	-1.1514850544833328	-1.4657003862596698
Lib 1	False	Q5JSH3-561	-0.1891111603881322	-0.21538189540178043	-1.2962690818794447	-0.4358241999989821	-0.16508866840206596	-0.24917866578669767	0.1194391642699014	0.3043745993433754	0.2831273327582636	-0.15641381553366795	-1.4079093676482268	-0.45328461318295254
Lib 1	False	O00567-570	0.9217109310952794	1.0765541181488039	1.077342004896971	0.9261274602836685	0.5934793190091933	1.2013407281234523	-0.21756007536798305	0.18806057017581423	0.551728808263438	0.8190673144888162	1.114496731173654	0.9740385256931835
Lib 1	False	O00567-569	0.9217109310952794	1.0765541181488039	1.077342004896971	0.9261274602836685	0.5934793190091933	1.2013407281234523	-0.21756007536798305	0.18806057017581423	0.551728808263438	0.8190673144888162	1.114496731173654	0.9740385256931835
Lib 1	False	J3KMX1-456	-1.3866133315349076	-1.2400905452191855	-1.1120499047983243	-1.3486506686340467	-1.2825354048311282	-1.4224635601018314	-1.2669167869829847	-2.1707483627915214	-1.5660107388734394	-2.303219844724916	-1.5273705050914343	-1.4838328229045976
Lib 1	False	E7EMZ9-2276	1.9496549212605303	1.8619428592131555	1.9342121358990034	2.0553540071005627	1.8642158237890623	1.884010010344555	1.7825085892235442	1.555536197296083	1.5905415872330546	1.43765011732143	1.6560432214168321	1.5491500269757876
Lib 1	False	E7EMZ9-2272	1.9496549212605303	1.8619428592131555	1.9342121358990034	2.0553540071005627	1.8642158237890623	1.884010010344555	1.7825085892235442	1.555536197296083	1.5905415872330546	1.43765011732143	1.6560432214168321	1.5491500269757876
Lib 1	False	Q9Y490-70	-1.355586603348393	-1.5609590755425238	-1.472972135425884	-1.6097066651417773	-1.6314269512473754	-1.5151171155526502	-1.678147548280735	-1.5678850975407703	-1.5569176137108178	-1.5554447041185853	-1.0910111963725972	-1.4847267094796917
Lib 1	False	Q9UBI6-7	0.2131206611156651	0.1036765563125988	0.11986049606615246	-0.0030858909600524477	0.123021158046016	0.11717387386234393	-0.3866254560299322	-0.18931754756325922	0.0610757148681962	-0.004093638082719676	-0.11607873919329319	-0.2593318589195335
Lib 1	False	Q53HC0-211	-0.7998562070300425	-0.5520554119847084	-1.1638526214937823	-1.1071265334082177	-0.7488583737435387	-0.7854194031977101	-0.502354209509997	-0.5802261500314224	-0.4735520540443094	-0.7550693400079701	-0.8565757840744843	-0.7372383315299044
Lib 1	False	Q8IXT5-638	-0.8988100756077944	-0.43470155732059906	-0.3001779886789746	-0.41377477690295966	-0.5322966004520618	-0.4628624117471456	-0.95462513278275	-1.3802086200718042	-0.5805255816140251	-1.861964352029301	-0.6337774453876805	-1.4669698691067536
Lib 1	False	E7EPG1-579	1.3915631545705531	1.347011457075529	1.3706977168643557	1.3020057909789688	1.3030263376188544	1.407622028955495	0.7047760417556993	1.0780870633405162	-0.2169010627497002	1.3668879309661022	1.2275131859598436	1.0396772641807164
Lib 1	False	Q15637-80	3.043308999366112	3.063425651151601	3.1765942623471144	3.0880126565609163	2.891104299681325	3.271881543437779	2.4878942639160053	2.5988011443581387	2.9101973783404462	3.007465331924789	3.1628370597546676	3.341023946951597
Lib 1	False	Q15637-82	3.043308999366112	3.063425651151601	3.1765942623471144	3.0880126565609163	2.891104299681325	3.271881543437779	2.4878942639160053	2.5988011443581387	2.9101973783404462	3.007465331924789	3.1628370597546676	3.341023946951597
Lib 1	False	E7EQT4-325	0.07322065936912307	0.21915583039851172	0.14546136552107175	0.0693912056790966	0.1306035156710534	0.03311044438979477	-0.012742478960719842	0.18621168749815206	0.2239732012067696	-0.02924522822478175	-0.03416883561845057	-0.06307287787877386
Lib 1	False	P08670-34	0.670180347140612	0.644571288677087	0.6743166725855322	-1.0715846940486544	0.5406477435377887	0.5702986175508661	0.16069521316486346	0.4558030424017012	0.456271328913093	0.6653243690577858	0.2805676455812534	-1.7458650540067637
Lib 1	False	Q9Y3L3-544	0.7563915342880523	0.8622183668254245	0.8091242374017754	0.7132927117198142	0.8887923001118572	0.6698345016867332	1.039398828976601	1.2008054376935067	1.0490678615767122	0.9246594200221975	0.6955024202967259	0.7366924525377104
Lib 1	False	Q8TAD8-35	0.5066289252539837	0.5324595685622845	0.4521705753891918	0.4050179076908056	0.5113449007410233	0.37817108637203783	0.598857611362823	0.5645711518842043	0.5134329763211717	0.38497044281415915	0.3391756668277776	0.19794789385334072
Lib 1	False	P50502-79	2.0084306504014444	2.053968912961849	2.1354229796265307	2.022305124212116	1.792989428273812	2.1939137186913706	1.40854847055269	1.4284068618782493	1.7077536890344502	1.755464700201356	2.0630625065115527	1.896959956019076
Lib 1	False	P50502-76	2.0139788841729236	2.053272321144325	2.1341324824251755	2.0215674170140296	1.7922618148737122	2.1909984306901613	1.4078555740311214	1.427715452279312	1.707051048770722	1.7547351437563021	2.062333668128075	1.9121070693161106
Lib 1	False	C9JSK5-77	0.3740283874007435	0.3700472029771587	0.4843832385075509	0.24968612949513241	-1.310424132222459	0.33749808008925436	0.21620387111655237	-2.2834973554308013	-2.523661806528981	-1.1784727273303537	0.3332725220879769	0.08139157128023033
Lib 1	False	C9JSK5-83	0.3740283874007435	0.3700472029771587	0.4843832385075509	0.24968612949513241	-0.37034552465457393	0.33749808008925436	0.21620387111655237	-1.725651518551263	-2.1133108296983076	-1.2058875354410317	0.3332725220879769	0.08139157128023033
Lib 1	False	Q13541-68	1.6004802037965933	-1.4719173288851273	1.5765925534456084	0.8983695615559149	-2.233212163901257	1.7289666224458602	0.7505733186395234	1.2100235849824708	1.5801315413743575	1.7750280621983456	1.7854985307546312	1.9871103405154162
Lib 1	False	O95817-289	2.7742779404356894	2.886352561700745	2.8265401520112787	2.96673464009562	2.747706330787157	2.8150526110284284	2.7797228949903654	2.5527815946691255	2.591922716647004	2.696569455149602	2.8328171144709704	2.7955643729488875
Lib 1	False	O95817-285	2.7742779404356894	2.886352561700745	2.8265401520112787	2.96673464009562	2.747706330787157	2.8150526110284284	2.7797228949903654	2.5527815946691255	2.591922716647004	2.696569455149602	2.8328171144709704	2.7955643729488875
Lib 1	False	Q9UKA4-1580	-1.2399735860907546	-1.2926886008116245	-1.2020969184200596	-1.3280411890831507	-1.3309561622818389	-1.5085143778622843	-1.539161308456778	-1.420375952421552	-1.4889778522477446	-1.397456687384073	-1.4866308086626816	-1.4005052527974062
Lib 1	False	Q9BQS8-196	-0.16381775556070666	-0.08920013901017411	-0.04843675776565195	-0.27936528853337284	-0.18158463795722604	-0.18254494096183588	-0.3209581185341013	-0.19783260480834505	-0.13543168934568323	-0.130138829620301	-0.2629238734992175	-1.2719234820864722
Lib 1	False	Q494U1-35	-0.3879768332538541	-0.35177788393140713	-0.29275343899867945	-0.5510697620663804	-0.4673392705064175	-0.4036697818065291	-0.3924939675203087	-0.2568050719315711	-0.2507428921765331	-0.4774156113732625	-0.5021331680609767	-0.469438684453334
Lib 1	False	A0A096LPC5-333	0.9622247327766519	0.9741973545186668	1.045914906622685	0.9142831949535778	0.6884441726238267	1.0526980637267773	0.44047960070096326	0.4594413183743124	0.6824786899047202	0.6719495905963778	0.9001343138198038	0.9473928832956786
Lib 1	False	A0A096LPC5-331	0.9622247327766519	0.9741973545186668	1.045914906622685	0.9142831949535778	0.6884441726238267	1.0526980637267773	0.44047960070096326	0.4594413183743124	0.6824786899047202	0.6719495905963778	0.9001343138198038	0.9473928832956786
Lib 1	False	Q8N3E9-496	-0.5892877471524332	-0.5148334884462094	-0.6257065329486103	-0.6716252164912279	-0.6171855033700977	-1.5536526381455873	-0.339874135198838	-0.23030966977287307	-0.37429202907274095	-0.38743252537583134	-0.6451735971153826	-0.6997655346436271
Lib 1	False	A0A0A0MTP7-742	0.4778589056574615	0.5388195209747298	0.48378142642735084	0.2696264111807024	0.3467392547327567	0.5046938860601665	0.46171984820709927	-0.6225069231289707	0.23210956395004073	-2.4134556891522587	0.22550532918993585	0.3389991569727732
Lib 1	False	Q8IVF2-1172	-0.6501135083040915	-0.5985960273492207	-0.8038885000366184	-0.7725786428694432	-0.9240207707719653	-0.7861898391891513	-0.7681342864744698	-0.8351335062989238	-0.7561856812640848	-1.218653906629971	-1.504828618266454	-1.577517904059163
Lib 1	False	A0A2R8Y661-1057	0.2153496962175191	0.31943246003317655	0.6350338641583251	0.2966152066895913	0.4178903431638568	0.25326510206892366	-0.4212726728500612	-0.241589093866171	-0.6027964949354288	0.06569283205191496	0.13985588361929802	0.16430263227365532
Lib 1	False	O96013-258	-2.2271828372993823	-1.906573141022227	0.4200510376525048	0.2014335688005608	0.2151848023542357	0.43483173233091005	0.2656330636590082	0.20792078903930575	0.3361341946566154	-1.2435415765861118	0.28684698228476124	0.13004757325091568
Lib 1	False	O95835-464	0.15858031933100109	0.13112357940071961	0.1028925968503253	-0.11404099688524585	0.10359487155019147	0.014165971020148807	0.18189436381827867	0.1617401837468304	0.10936421548235475	0.038920297049029065	-0.025291985033379823	-0.1081506379616803
Lib 1	False	Q9ULE0-927	0.5349688983146041	0.49759562497844245	0.27395614392509476	0.3285856033153569	0.3532848332573719	0.31838347313616994	-0.587861756453623	-0.3160484692490906	-0.4268949971954251	0.3734903264808663	0.20304410743306572	0.36863040837776956
Lib 1	False	Q9UQ35-2121	1.7058775761662044	1.6537485560142506	1.6424658889490136	1.4486771740628988	1.4294151535115194	1.744783293118218	1.2603050126500315	1.3715865040138882	1.1372416486090329	1.5489594880372322	1.7933841955415735	1.6451347959016
Lib 1	False	Q9UQ35-2123	1.7058775761662044	1.6537485560142506	1.6424658889490136	1.4486771740628988	1.4294151535115194	1.744783293118218	1.2603050126500315	1.3715865040138882	1.1372416486090329	1.5489594880372322	1.7933841955415735	1.6451347959016
Lib 1	False	O75533-194	-0.40973330011395986	-0.2848484905138777	-0.17655303831879465	-0.9059851038238491	-0.45154544030921623	-0.4857249596020582	-0.9002777723459405	-0.5876179801985925	-0.7177205700843101	-0.503335210349483	-0.4092391414159735	-0.4414664483373383
Lib 1	False	A0A1B0GVL4-1435	-0.33841220648195686	-0.3600626474198586	-0.3515660394527409	-0.5001327956017195	-0.3691142833642795	-2.0226266830734776	-0.34701624747093124	-0.23241086486305446	-0.405573915016903	-0.4853774133756961	-0.4229999777968776	-0.6303940214040821
Lib 1	False	A0A0A0MRT6-182	0.7302783509915581	0.7317993255208347	0.7356751455263378	0.501288871028797	0.4901156977961996	0.7556638605380791	0.731632553309554	-2.070098150467481	-2.2109599358202185	0.4321238231699545	-0.9951440725941428	0.7676237522896097
Lib 1	False	Q96K76-932	-0.387160035303582	-0.30276354791913695	-0.30279353297305295	-0.5322938247932757	-0.44154671911965354	-0.4811506547347945	-0.17031823207627275	-2.3214826467653045	-0.18669769484368676	-1.3908014634350314	-1.567411225547177	-0.5145335335894021
Lib 1	False	Q8N3X1-432	0.17543611604077405	0.2157871298660215	0.10083276715239638	-0.0145642180033361	0.06553740329184629	0.033101124473052225	0.050903495073666094	0.17905509928235117	0.28974783311126495	-0.00693779175590137	-0.0794345600001215	-0.16280666965105828
Lib 1	False	E9PMC9-169	0.017132807481224425	0.0470392588264522	0.2078297194792638	-0.03879763262926879	-0.2096906381950673	0.05506764120918786	-0.1738071052155222	-0.27170341680009846	-0.3026500016801816	-0.19385402833390447	0.009199593122647901	-0.11295441238305735
Lib 1	False	E9PMC9-174	0.017132807481224425	0.0470392588264522	0.2078297194792638	-0.03879763262926879	-0.2096906381950673	0.05506764120918786	-0.1738071052155222	-0.27170341680009846	-0.3026500016801816	-0.19385402833390447	0.009199593122647901	-0.11295441238305735
Lib 1	False	Q15678-593	0.5188542337990841	0.6520710108811859	0.729876092399215	0.5302620502278296	0.24955737032317804	0.6457676273458405	-0.011575320474990183	-0.05012801045969493	0.2605781251067025	0.36932327618766003	0.62779226963309	0.32478839846012164
Lib 1	False	Q15678-594	0.5188542337990841	0.6520710108811859	0.729876092399215	0.5302620502278296	0.24955737032317804	0.6457676273458405	-0.011575320474990183	-0.05012801045969493	0.2605781251067025	0.36932327618766003	0.62779226963309	0.32478839846012164
Lib 1	False	A9Z1X7-637	2.762797834173773	2.8090099833333326	2.8628534474765193	2.8642657735381962	2.7855228157984593	2.724736662466743	2.3971188213209476	2.120140009431253	2.1862140200300586	2.69403635729119	2.936847775509154	2.9783888319753706
Lib 1	False	A9Z1X7-635	2.762797834173773	2.8090099833333326	2.8628534474765193	2.8642657735381962	2.7855228157984593	2.724736662466743	2.3971188213209476	2.120140009431253	2.1862140200300586	2.69403635729119	2.936847775509154	2.9783888319753706
Lib 1	False	P29536-512	0.3926935958226605	0.2541825396065549	0.09363945378239107	-0.389948239903907	0.22824852972561835	0.2517922306235563	-0.14078328878904273	-0.41408815289458206	-0.4180394757546923	-1.5176483698014578	0.05253950738512239	-0.14315872585010198
Lib 1	False	P29536-508	0.3926935958226605	0.2541825396065549	0.09363945378239107	-0.389948239903907	0.22824852972561835	0.2517922306235563	-0.14078328878904273	-0.41408815289458206	-0.4180394757546923	-2.0584747768733616	0.05253950738512239	-0.14315872585010198
Lib 1	False	Q15464-211	-0.10104869349539891	-0.18432641557724042	-0.19948648805065605	-0.47621461461479936	-0.2497029377818827	-0.2676456185738923	-0.22296145654071073	-0.008557750128901006	-1.7480511669912813	-0.10927315302216954	-0.3332950428959443	-2.5433174897102715
Lib 1	False	Q15417-323	-0.231821796959373	-0.41474453108775755	-0.24640547177269054	-0.5969260288270617	-0.4645844539779576	-0.3639660313373155	-1.1223021521683307	-1.8338601431796997	-0.5997410070090868	-0.9771786920038331	-0.5408994133090285	-0.7341589396712661
Lib 1	False	Q6WCQ1-289	1.7935526769154253	1.500286786407455	1.659946359341394	1.5864799710164461	1.6013821282266711	1.5582683429299364	1.6185989397274887	1.1902174688378118	1.3491495098820228	1.6270938848467897	1.5723088679653636	1.527979958732298
Lib 1	False	Q6WCQ1-292	1.7935526769154253	1.500286786407455	1.659946359341394	1.5864799710164461	1.6013821282266711	1.5582683429299364	1.6185989397274887	1.1902174688378118	1.3491495098820228	1.6270938848467897	1.5723088679653636	1.527979958732298
Lib 1	False	Q14764-876	0.7796956829546846	0.7380642038148989	0.8834704358040457	0.6602245120690096	0.8682227560711102	-0.9611280970118686	-0.9377904077448159	0.8690697343130415	0.8370323305546554	0.8816289051557938	-0.7903724770445244	0.6535987723764469
Lib 1	False	A0A494C0I2-37	-1.551609425896779	1.6223628237319103	1.8275186816881546	-2.0737343262055514	1.3179483073225686	1.700417625682476	1.3127182674030309	1.1082560605369316	1.3160635228716595	1.356375620005574	1.6094970520090375	-1.5495041556420386
Lib 1	False	A0A494C0I2-42	-1.2947007490308138	1.6223628237319103	1.8275186816881546	-1.7189100223722171	1.3179483073225686	1.700417625682476	1.3127182674030309	1.1082560605369316	1.3160635228716595	1.356375620005574	1.6094970520090375	-2.025326918293745
Lib 1	False	E7EQT4-374	-0.8878128088746161	-0.9076884416950524	-0.8123321345357463	-1.0536634948078893	-0.9966674218304319	-1.1222267801996468	-2.371178098904615	-0.8881365115970574	-0.8327898573493788	-0.9436686008532614	-1.4805456470718925	-1.3162198846315134
Lib 1	False	P16070-718	-0.02275951565422931	-0.1445920961254668	-1.1929603148269599	-0.2852899449353753	-0.06545828597044409	-1.8400891019984251	-0.15281305396973746	0.013937224550034964	-1.3621996630079718	-0.1541410790749082	-0.1743279601597571	-0.15667189725602565
Lib 1	False	P17096-44	0.9193312597804477	1.1647578665024185	0.9997218418766427	1.0252429367177922	0.8935026017007542	0.8378387818309163	1.016062848387466	1.1058028587023443	1.1124913160728669	0.9883506976587197	0.9542489332640295	0.872145142061619
Lib 1	False	Q9P0K7-667	0.399707511702363	0.40539845108755634	0.3850075670899445	0.14669854697906723	0.2104970673590881	0.3184301886143758	-0.16689679885715006	-0.005923198739546868	0.23329062019899782	0.16763068989149205	0.1646720421878259	0.26071931191860154
Lib 1	False	P46821-1298	1.8762291017754995	1.8111318319657805	2.0765678173067172	1.8356321171346	1.6737947014206318	1.9192164700908123	1.4940132230559162	1.4548598624730722	1.5983757298735486	1.455672348956452	1.7179786709604914	1.5144819186598562
Lib 1	False	P0DP91-158	-0.6192997811382912	-0.7304990494507367	-1.577505046545417	-0.9742820964518274	-0.6730021683451176	-1.559082022564285	-0.8836260265657756	-0.6417007607937519	-0.9183938113984916	-0.7650528633019196	-0.9037852517806653	-1.0229052095506175
Lib 1	False	Q9BW71-196	0.9296843353634334	1.2325276817322128	1.3515337556883922	1.0745041073681956	0.6358856725119725	1.22489687165283	0.3539368114329161	0.29731332562948776	0.4463217866922642	0.704440829682289	1.0706282996465641	1.0865344843450555
Lib 1	False	Q9BW71-199	0.9296843353634334	1.2325276817322128	1.3515337556883922	1.0745041073681956	0.6358856725119725	1.22489687165283	0.3539368114329161	0.29731332562948776	0.4463217866922642	0.704440829682289	1.0706282996465641	1.0865344843450555
Lib 1	False	A0A0G2JNZ2-1276	-1.1489549330972912	-1.053637508653444	-1.0110726216347352	-1.3339414246979044	-1.3596965878930403	-1.2440752930923253	-1.2092606245161657	-1.2632191908603787	-1.7020161469254687	-1.3661717931717343	-1.1689628555001468	-1.6491615844979168
Lib 1	False	M0R0C3-31	0.3341479687055333	0.26621313731307483	0.26287754013248715	-0.01468335675765829	-0.00974049241376022	0.24310536250194248	0.1795079674597392	-0.19303851499379776	0.04035985511338418	-0.008106432344642376	0.09885630796877705	0.13860179435307482
Lib 1	False	M0R0C3-22	0.3341479687055333	0.26621313731307483	0.26287754013248715	-0.01468335675765829	-0.00974049241376022	0.24310536250194248	0.1795079674597392	-0.19303851499379776	0.04035985511338418	-0.008106432344642376	0.09885630796877705	0.13860179435307482
Lib 1	False	Q7L2J0-69	0.4658933955195417	0.4889291062025358	0.6139193919784782	0.4475112374226666	0.14428857196190994	0.41413677616849565	0.34250968284662425	0.16947402317794816	0.3142420522340182	0.2576614206313725	0.4075061878220236	0.3124830299100709
Lib 1	False	P53355-696	0.2753514103854432	0.29597148611782015	0.3215362619721063	-0.010976372157388142	0.10222233676190648	0.19559618643271198	-1.3115617395745536	0.2296793349197107	0.23083727279124308	-2.2741271614245213	-1.949160985716008	-1.6277353930938847
Lib 1	False	O60292-1702	0.7547183951304622	0.6338069270280603	0.6987941588172638	0.4403375680286477	0.28895026018718317	0.6932360296720952	0.7178189944327024	0.579885996287381	0.656012076020943	0.5460829125879904	0.5686782969464158	-1.222936210836615
Lib 1	False	O60292-1699	0.7547183951304622	0.6338069270280603	0.6987941588172638	0.4403375680286477	0.28895026018718317	0.6932360296720952	0.7178189944327024	0.579885996287381	0.656012076020943	0.5460829125879904	0.5686782969464158	-1.6455207316365128
Lib 1	False	Q9NQP4-125	-0.5442277806259385	-0.5545741204198058	-0.4776845655467412	-0.7522690630950233	-0.580634640453978	-0.9152983514679267	-1.0500192568882336	-0.6635465474512904	-0.8101666007081045	-0.9046461459903935	-0.7893306765213336	-1.0128783685396687
Lib 1	False	P42166-74	1.2676186158315912	1.2641024639969927	1.407500831515579	1.1364104765018082	1.2537624789945403	1.1120139117633145	1.0580475834242307	1.2096395433977158	1.36947547765258	1.1024580161979287	1.1061734069918614	1.059720861417671
Lib 1	False	A0A087X0X0-96	0.42657295539657886	0.5070300397208131	0.5588235211144031	0.34406895092350553	0.192910337466749	0.3559430809053318	-0.05699556956680879	0.03626464860746199	-0.36901457155749384	0.1697311947649884	0.38332561218939826	-0.05054027426935444
Lib 1	False	A0A0C4DGG1-319	-0.8467637103420491	-0.8065823083439362	-2.1738795305712233	-1.0939106619318504	-0.8252767431610208	-1.3133538157597744	-0.7417457101004694	-0.6193311518271615	-0.6114361672479763	-0.9147915856677318	-1.4492964266658945	-1.6346948892256201
Lib 1	False	E9PFQ4-200	0.5368985901678995	0.38855317325013217	0.37640177254488644	0.34858361814846817	-1.7317979873230471	-1.5679748503391604	-0.4473241745424679	-0.5579275203160567	-0.49292230225950917	0.26176761911223106	0.10125320993697022	-0.03377396885270934
Lib 1	False	E9PFQ4-204	0.5368985901678995	0.38855317325013217	0.37640177254488644	0.34858361814846817	-1.2592592631132689	-0.9315543186986524	-0.4473241745424679	-0.5579275203160567	-0.49292230225950917	0.26176761911223106	0.10125320993697022	-0.03377396885270934
Lib 1	False	Q9UQ35-351	2.282090738295112	2.372168857779408	2.3691749120941465	2.3274881802444676	2.1508617794878373	2.1785092415578524	2.076400291449413	1.655967718920902	1.0773739235921835	1.736422778978982	2.204832886158835	1.7385637443736452
Lib 1	False	Q9UQ35-353	2.282090738295112	2.372168857779408	2.3691749120941465	2.3274881802444676	2.1508617794878373	2.1785092415578524	2.076400291449413	1.655967718920902	1.0773739235921835	1.736422778978982	2.204832886158835	1.7385637443736452
Lib 1	False	Q9HBR0-685	-1.0067507875151676	-0.9773028408246233	-1.2117045916925295	-1.2146045656381046	-1.1908721392907395	-1.3220012953270837	-0.9279734399682323	-0.9584677123272126	-1.1018674399150807	-1.9781292112161415	-1.680556567369933	-0.9170551710953367
Lib 1	False	Q4KMP7-152	-1.9438928738150563	0.6971272070628824	0.8643546609292385	0.45639009764083766	0.2833464356353689	0.7620605114160995	0.9149540891437604	0.7302770730800486	0.8760913058462262	0.5599152842647522	0.7767140934078846	0.8059090891460627
Lib 1	False	Q86UP2-79	0.03383131006759189	-0.052752978378514795	0.08578663574922016	-0.17961337188388288	-0.20670460652146216	-0.2170827912816182	-2.2511982846908563	-0.17497956776406642	-1.0155586807184747	-0.20863645609735662	-0.03503455513515503	-0.28483664898323613
Lib 1	False	Q1KMD3-161	1.6545411762256677	1.6900300618567994	1.7546206089245957	1.596746971956121	1.3947296319620273	1.5718843246154222	1.5715862847289017	1.3867515154200254	1.3403949302857727	1.3409122534485984	1.5383869935742485	1.3639141459317308
Lib 1	False	Q9NYL2-727	-0.3413622222988433	-0.2792894017980012	-0.5690101446060688	-0.7429964281881029	-0.4425323212806877	-0.37163825135089534	-0.24489135344174956	-0.13405943677249632	-0.12777762052041924	-0.35169735208622077	-0.5290782879986297	-0.6070009380262744
Lib 1	False	O14647-1369	-0.5059966530792102	-0.5979019846100304	-0.457409929395372	-0.7517662081441229	-0.8371987539968173	-0.7603039405039399	-0.6282068673810356	-0.6548497332092407	-1.3177593753797472	-0.86109146317317	-0.7853084803784843	-1.554001918390479
Lib 1	False	P16383-174	0.5617951930426697	0.6101206309650788	0.4830965320744836	0.297644308456648	0.29282371754062453	0.3692414274485416	0.13360906886401258	0.17719135453657706	-0.7824753066054227	0.20997732941416372	0.4114023401116402	0.330761065533944
Lib 1	False	P16383-180	0.5617951930426697	0.6101206309650788	0.4830965320744836	0.297644308456648	0.29282371754062453	0.3692414274485416	0.13360906886401258	0.17719135453657706	-1.2463805244451924	0.20997732941416372	0.4114023401116402	0.330761065533944
Lib 1	False	A0A286YEX4-327	0.780922504795595	0.7547869762883229	0.9460172731727661	0.527118700752363	0.40080873396548305	0.776162553667384	0.6047111861387691	0.5093213046198491	0.6345012688397886	0.38953614083204013	0.5758692050251768	0.532948935937903
Lib 1	False	A0A286YEX4-321	0.780922504795595	0.7547869762883229	0.9460172731727661	0.527118700752363	0.40080873396548305	0.776162553667384	0.6047111861387691	0.5093213046198491	0.6345012688397886	0.38953614083204013	0.5758692050251768	0.532948935937903
Lib 1	False	Q96JM3-169	0.1029798276372052	0.3378070409212507	0.3288995231508428	0.18474086765804423	-0.14099262339525645	0.006958237016634575	-0.08351378883070366	-0.09525384826568933	-0.10077917527499085	0.11407494930520959	-0.12634953574222393	-0.17418445298698831
Lib 1	False	Q9Y4B5-1385	-0.819646222601879	-0.6070647530470824	-1.0474119705321352	-1.479088999967594	-1.5552703286162364	-1.0691881915697286	-1.2288547795638325	-1.1581763871678588	-1.0716580148363093	-1.2122353175174985	-1.53946531363773	-1.5164896020543575
Lib 1	False	H9KV50-376	-0.39548166902814885	-0.5806032245092027	-0.5258445040643362	-1.0731912252258322	-0.5848638065526888	-0.7516879981080706	-0.5950390064628374	-2.3162116510339916	-0.776805596582474	-1.0425827447984923	-0.756394680654168	-1.1212578635057746
Lib 1	False	Q86UP2-75	-0.1460983048441426	-0.23236722565545298	-0.08842686424610531	-0.4537709996048401	-0.39431768189756533	-0.3965383114835035	-1.0253767632208821	-0.3532575945069277	-1.8289630462683977	-0.3967505401676283	-0.31693943555479304	-0.32489522535807525
Lib 1	False	Q05519-483	0.22160818088328968	0.11493963929406316	0.2203692651857368	-0.09755729964573168	0.08896827282942708	-0.18740141071277558	0.3041711359850614	0.35935990800956735	0.303666795236466	-0.0020450493585103323	0.04986689368986396	-0.2548427539848564
Lib 1	False	F5H7V1-94	-0.7746900239309055	-0.7730477499224251	-0.7111989565270046	-0.9800306158582539	-1.4683690028998342	-1.2085231601233533	-0.8314229172552906	-0.9115272048574686	-1.0019833583091566	-1.0658630842541061	-0.8274291622173394	-1.053977351307445
Lib 1	False	F5H7V1-96	-0.7746900239309055	-0.7730477499224251	-0.7111989565270046	-0.9800306158582539	-1.4217467310173122	-1.6997245146314377	-0.8314229172552906	-0.9115272048574686	-1.0019833583091566	-1.0658630842541061	-0.8274291622173394	-1.053977351307445
Lib 1	False	P48436-236	0.873443775168742	0.8775168723735933	0.7746187231363546	0.23114923620461658	-0.7527577277543156	0.7038299548833058	-2.159197934822367	-1.5562329912797763	-1.2355281907917088	0.4299305163773595	0.5129940065970798	0.35818170160908847
Lib 1	False	P38159-352	1.3095414520946802	1.0265270857803386	1.077679846138222	1.27381257279952	0.8111842740224277	0.6467163797084348	1.677868848951282	1.6968913305703737	1.4920045409841645	1.5442353122259567	1.1671008008495922	1.1565978130862142
Lib 1	False	Q9UQ35-1542	1.0543337575191525	1.0237545615461219	1.2046670590204434	0.8770977459170586	0.7396336333421262	0.9257708170876148	0.8900299220452509	0.7920401510869255	0.5979955273082129	0.7632283965786514	1.0366424602777555	0.5665994766217095
Lib 1	False	O95425-1230	-1.871082510203221	-0.9565739247335081	-0.8912227720671719	-1.3260513195358008	-1.3939060071973366	-1.156725219777604	-0.8943272084582461	-0.9741468438995148	-0.9610284898556857	-1.0445022991987607	-0.9518245252317743	-1.120840116987882
Lib 1	False	O95425-1234	-0.3651226880061962	-0.9565739247335081	-0.8912227720671719	-1.3260513195358008	-1.3939060071973366	-1.156725219777604	-0.8943272084582461	-0.9741468438995148	-0.9610284898556857	-1.0445022991987607	-0.9518245252317743	-1.120840116987882
Lib 1	False	A0A286YEZ9-504	-0.3795534003992711	-1.4241052562532948	-2.135242499242867	-1.8715081959037898	-1.8482913555466127	-1.6994268243197663	-1.6381652414295877	-1.5439361811061785	-1.5125699631682854	-1.6558269995841113	-0.40455099338007994	-1.7135777418051692
Lib 1	False	Q8NEY1-490	-0.20354463100803646	-0.19647278472670346	-0.1358352325898964	-0.4883581013220414	-0.4009156924402282	-0.5314165736352494	-0.19303244191239236	-1.296792253161897	-0.21063391448124447	-1.5308716507289506	-0.3501498058089577	-0.4416452692906481
Lib 1	False	E9PC84-1015	-0.6317591128227759	-1.2562547282298548	-0.5385289867598076	-1.2434927505464197	-1.288389034700416	-1.0432780594879276	-0.641296314116211	-0.5222281112958621	-1.0162769249748824	-1.4249423864969355	-2.278999264091698	-0.789081726591404
Lib 1	False	E9PC84-1020	-0.6317591128227759	-1.2562547282298548	-0.5662205197867151	-1.2434927505464197	-1.288389034700416	-1.0432780594879276	-0.641296314116211	-0.5222281112958621	-1.631968674296344	-1.8216288008943695	-1.0775021984995814	-0.789081726591404
Lib 1	False	E9PC84-1019	-0.6317591128227759	-1.2562547282298548	-0.7597426042827878	-1.2434927505464197	-1.288389034700416	-1.0432780594879276	-0.641296314116211	-0.5222281112958621	-1.5276762740111949	-0.7061192381273163	-1.7535173848826688	-0.789081726591404
Lib 1	False	Q02952-780	0.6057035031160394	0.7055665120126419	0.7296219125567143	0.3805812293813409	0.16001178491579976	0.5353322285134993	-0.0862539159812552	0.011465755313089916	0.09228448429366728	0.22829486371021232	0.6189456880336323	0.48187250971743684
Lib 1	False	Q04721-2115	-0.4324429100709024	-0.4298186017142749	-0.40779977916897914	-0.9316157766201677	-0.663712073942438	-0.7305635791740699	-0.666234600511441	-0.5822884921681153	-0.517934795497488	-0.6258338631386172	-0.7137938355204999	-1.169064487127186
Lib 1	False	Q02952-783	0.6578071256085096	0.747419594970926	0.850682985093431	0.43349435963680283	0.21442574001287187	0.6035297210411068	-0.03137470152043339	0.06622720161766565	0.14764223251841724	0.28550745393630933	0.6779146507841476	0.5196638811705038
Lib 1	False	Q9UQ35-1014	2.16604383147591	1.765944449213979	2.0444197877493715	1.445107818008321	1.7154910896247413	1.9313160738783857	1.3963255426988221	1.5420353964498048	1.6832888985067413	1.7632485277362013	1.9264159304288737	2.1379423722378115
Lib 1	False	Q9Y3Q8-62	0.2931886592965756	0.3085951947915623	0.053210084124671174	-0.07859859741436058	0.0038300834978405307	-0.1656424308234529	-0.9890715509380256	-0.47609739127746953	-0.6350051608367898	0.13886595007838246	-0.08887589445721351	-0.18701907270563956
Lib 1	False	P49756-677	-0.7824037103102105	-1.1354547189112316	-1.3117872344221853	-1.0585519859797026	-2.5349925125067663	-1.154622461635046	-2.131534174551138	-0.9940787835029055	-1.2593598873038927	-1.0756073110869464	-1.1228803372206895	-0.986467349810322
Lib 1	False	P49756-683	-0.7824037103102105	-1.4355085446212947	-2.0497003952920974	-1.0585519859797026	-1.2868706346109495	-1.154622461635046	-1.2737554536801767	-1.8289755223805844	-1.2593598873038927	-1.0756073110869464	-1.1228803372206895	-0.986467349810322
Lib 1	False	Q8NEY1-142	0.6217007607987737	0.7219632694683776	0.4605127606155671	0.25035335804600556	0.4775563160224016	0.18307557486003373	0.32050565196650166	0.5010306263949066	0.28544665442743966	0.3508573136603512	0.34627560415183295	0.26595069794330856
Lib 1	False	A0A0A0MRP9-193	-0.047180112093192283	-2.1263976800249633	0.28268130257555	-1.182484281553947	-0.11415132808323901	-1.8460249238921955	-0.18868369652931818	-0.38205110758595456	-0.17690621020719596	-1.5285214338310942	-0.047011663376456334	-1.8737365890326898
Lib 1	False	A0A0A0MRP9-197	-0.047180112093192283	-1.111254822084045	0.28268130257555	-0.308427612568029	-0.11415132808323901	-0.7318114728771011	-0.18868369652931818	-0.38205110758595456	-0.17690621020719596	-1.0616366131547739	-0.047011663376456334	-2.1501734161091695
Lib 1	False	A0A494C0P1-651	0.40917582878032804	0.5657757170413249	0.8405382359176926	0.5045844250553783	0.1984283820898333	0.26819400554461453	-0.33667161584554767	-0.2053714258057974	-0.876090359704313	0.2580620340356726	0.35965217795177307	-0.2910948097817187
Lib 1	False	A0A494C0P1-662	0.40917582878032804	0.5657757170413249	0.8405382359176926	0.5045844250553783	0.1984283820898333	0.26819400554461453	-0.33667161584554767	-0.2053714258057974	-0.876090359704313	0.2580620340356726	0.35965217795177307	-0.2910948097817187
Lib 1	False	A0A494C0P1-661	0.40917582878032804	0.5657757170413249	0.8405382359176926	0.5045844250553783	0.1984283820898333	0.26819400554461453	-0.33667161584554767	-0.2053714258057974	-0.876090359704313	0.2580620340356726	0.35965217795177307	-0.2910948097817187
Lib 1	False	Q9UHD8-89	-0.055303174748831486	-0.23708369674062799	-0.19132117291073225	-0.5627238111655447	-0.5913661713900621	-0.3953065255306321	-0.5781136068325439	-0.8651446939322467	-0.9562070725318215	-0.9280446825284011	-0.7439023779065654	-1.0499728786179638
Lib 1	False	O95251-57	0.3367570668203623	0.48189754220303455	0.5039318102342293	0.19100759771936593	-0.03333699751082349	0.1689182006560792	-0.22885533604942837	-0.06874335475925049	0.10208351650901795	0.2971611466353479	0.33010141915756586	0.4355105095202213
Lib 1	False	A0A0C4DGG9-1574	0.6604391026355713	0.5690061701577389	0.7861055070476468	0.4535487521681789	0.3108037941877619	0.32919245893542887	0.3946866403846994	0.3104526592600436	0.39555366578245954	0.18461269719913814	0.40379498978432055	0.2291821451651008
Lib 1	False	A0A0C4DGG9-1578	0.6604391026355713	0.5690061701577389	0.7861055070476468	0.4535487521681789	0.3108037941877619	0.32919245893542887	0.3946866403846994	0.3104526592600436	0.39555366578245954	0.18461269719913814	0.40379498978432055	0.2291821451651008
Lib 1	False	Q8IU81-384	0.9348152359977793	1.0211218383779972	0.9081314035493654	0.558156341450558	0.7683198385805806	0.5796336178084363	-0.5478480597046641	-0.23351934612233624	-0.4296244013408344	0.7851505975852798	0.5969756926173315	0.49047277108809945
Lib 1	False	A0A0C4DGG9-1556	1.416054368724289	1.630464589627534	1.6069522638903493	1.3872532468897125	1.1492729249897833	1.2343178651376314	0.9823906725952111	0.7710536804258376	0.7503850147679638	1.1290481147616849	1.291621735708176	1.2440888551026394
Lib 1	False	A0A0C4DGG9-1560	1.416054368724289	1.630464589627534	1.6069522638903493	1.3872532468897125	1.1492729249897833	1.2343178651376314	0.9823906725952111	0.7710536804258376	0.7503850147679638	1.1290481147616849	1.291621735708176	1.2440888551026394
Lib 1	False	E3W994-459	0.11913258205954191	0.29709050376919777	0.3370975520838963	0.004620451845685093	-1.9779725002463886	-2.030007911360774	-1.6895737814399614	-1.1384497531311009	-0.2030732904876682	-1.5301437668195594	-0.06972916321942199	-0.23194348336940904
Lib 1	False	E3W994-455	0.11913258205954191	0.29709050376919777	0.3370975520838963	0.004620451845685093	-1.5211285758303212	-0.3480416511580291	-1.442426063429954	-1.367156012516882	-0.2030732904876682	-0.7264842515045777	-0.06972916321942199	-0.23194348336940904
Lib 1	False	A0A0A0MTP7-711	0.4526787600377174	0.38618123670060406	0.5595060247042113	0.2962467480457142	0.11424571927913982	-1.3568281555538602	-0.10312935524628587	-0.13335114778921506	-0.5010219601249977	0.26178764580827607	0.2422819911733447	0.2529823294819748
Lib 1	False	A0A0A0MTP7-716	0.4526787600377174	0.38618123670060406	0.5595060247042113	0.2962467480457142	0.11424571927913982	-1.1955780827622746	-0.10312935524628587	-0.13335114778921506	-1.9282746541171047	0.26178764580827607	0.2422819911733447	0.2529823294819748
Lib 1	False	Q96B36-203	1.131262250731871	-1.0116804817581437	-1.1617833525267502	0.6982945119068007	0.6929572728653886	0.9612165200090346	-1.031777137084442	-2.076975181826005	0.15628557210038374	0.761512307800585	0.7187309631522851	0.46055352192122967
Lib 1	False	Q04637-1092	0.15904872373220946	0.3348790506467743	0.4390318494286502	-0.0759396721255041	-0.03617333406198311	-0.03199030841554511	-0.1811994737047556	0.10556071701189608	0.025130600220224657	-0.09703649845168272	-0.1848636050269552	-0.2243552465720204
Lib 1	False	A0A5F9ZI21-265	-0.16784187729396097	-0.28158114937406464	-0.08563597391922001	-0.6700465375414775	-0.3667838238581748	-0.6519218845139245	-1.7350164413504374	-0.3535101138299643	-0.36026247432810515	-1.7152309559428964	-0.7189106193409093	-0.9068786012510136
Lib 1	False	A0A0A0MRC8-78	-0.7382780066197144	-0.8379715011914434	-0.7874945838549479	-1.1439706101427076	-1.8690154546028444	-1.2856997686357083	-1.0523171833800091	-1.0033286299994837	-1.0527769978753918	-1.041389228942072	-1.3078382973943774	-0.18971307699088036
Lib 1	False	Q9UQ35-1923	-0.5092354590887094	-0.17144688033725528	-1.3019966436691774	-0.6693739327678454	-0.7951739067550719	-0.7054648570115104	-0.8960486662298467	-1.9390951714050366	-1.2935645897769126	-0.22778849797016298	-0.0847537021410246	-0.2530671702839169
Lib 1	False	Q9UQ35-1927	-0.5092354590887094	-0.17144688033725528	-2.2456287963528028	-0.6693739327678454	-0.7951739067550719	-0.7054648570115104	-0.8960486662298467	-2.030611143722955	-1.4529038498449267	-0.22778849797016298	-0.0847537021410246	-0.2530671702839169
Lib 1	False	Q9UQ35-1925	-0.5092354590887094	-0.17144688033725528	-2.0465307543652527	-0.6693739327678454	-0.7951739067550719	-0.7054648570115104	-0.8960486662298467	-1.1503097582060915	-1.599199448410023	-0.22778849797016298	-0.0847537021410246	-0.2530671702839169
Lib 1	False	C9K0J5-5	-0.4899021262399478	-0.5813445764666157	-0.2567346558905777	-0.8868526044381516	-0.9908668146394293	-0.7038773175473225	-1.5552447025329639	-1.0930436430463357	-0.8430936305689744	-0.9388940122660411	-0.6943120825415612	-0.9383439911641668
Lib 1	False	C9K0J5-17	-0.4899021262399478	-0.5813445764666157	-0.2567346558905777	-0.8868526044381516	-0.9908668146394293	-0.7038773175473225	-1.79502882293477	-1.0930436430463357	-0.8430936305689744	-0.9388940122660411	-0.6943120825415612	-0.9383439911641668
Lib 1	False	Q14195-522	2.613892430126086	2.6083950699435547	2.6038684217956054	2.2676904445579886	2.1359752102078997	2.3955536072238326	2.72605813138739	2.4400326469531386	2.5967352507062933	2.470529211179619	2.597283728527347	2.791286431009992
Lib 1	False	Q9UQ35-1552	0.8193696642045116	0.7714555032828592	0.8426029553127466	-0.4183820253596551	0.5143956565419568	0.2848123801119229	0.6567219149619834	0.561925056708248	0.37860826327068614	-0.9192330982204414	0.7912323226277714	0.3196794487122389
Lib 1	False	Q9HAU0-855	0.670148439650713	0.8175520021568462	0.9087449574423737	0.3931626735342701	0.4216690966926378	0.4382719508447161	0.5292162298757188	0.5236967420327734	0.428923501786349	-1.1718046245703488	0.6537207612952022	0.6006407614192405
Lib 1	False	Q9HAU0-868	0.670148439650713	0.8175520021568462	0.9087449574423737	0.3931626735342701	0.4216690966926378	0.4382719508447161	0.5292162298757188	0.5236967420327734	0.428923501786349	-1.765996904705581	0.6537207612952022	0.6006407614192405
Lib 1	False	Q14195-514	2.5993742744929054	2.592172125844881	2.5912692449881765	2.243539217023553	2.1127115498779556	2.352882994205418	2.725800504621552	2.4394877283842913	2.591444739329193	2.4603859678155775	2.585764988261297	2.785909237949778
Lib 1	False	P85037-422	-0.3827344870983841	-2.117412910176826	-1.350880912896972	-1.062505071681083	-0.5212200832337478	-1.7303598936942766	-0.9617688245458214	-1.0829546690150458	-1.1265601145641009	-0.6591485565283913	-0.5020752379980158	-1.044677163885015
Lib 1	False	A0A2R8Y8E0-151	0.5105459138212078	0.6068079916792569	0.3487249118806084	-0.36678472932911727	0.04909990161193849	0.254781654161617	-0.5398574321397486	-0.376392155799737	-1.3162275519888655	0.011190884207423049	-2.2030523856955053	-0.12939506173741208
Lib 1	False	Q04637-1147	0.6195528573976101	0.5018418386495812	0.5532182493534429	0.13098406497321002	0.10786817636666612	-2.1733587528987774	-2.442292922489724	0.4969018751360098	0.2586878068715207	0.41007309519477153	0.5309511580963188	0.2890908802006028
Lib 1	False	Q04637-1145	0.6195528573976101	0.5018418386495812	0.5532182493534429	0.13098406497321002	0.10786817636666612	-2.1671292357013767	-1.7728559870088911	0.4969018751360098	0.2586878068715207	0.41007309519477153	0.5309511580963188	0.2890908802006028
Lib 1	False	M0QXD6-349	0.3520272140462068	0.40625232216613016	0.5489210811018854	-0.28882817894141155	-0.4306226862672074	-0.13726592450960587	0.19580306733973935	0.23609537797101288	0.31383144584917855	-0.14159398415960786	-0.13909733754952167	-0.12664858213729166
Lib 1	False	K7ENY2-15	-2.7764949079170393	-1.3487640511301093	0.18118273936665888	-0.42989702380484596	-0.8758214688607752	-0.7895206653240809	0.10592866917895868	-0.4587593830184145	0.2833257853047498	-0.35315566464086745	-0.13240387990783378	-1.712771106385724
Lib 1	False	P49790-203	-0.32588936318799705	-0.197945187542355	-0.6999918201121024	-1.4362818554180072	-1.4836617652022204	-1.2526376962147654	-1.4510519272936864	-0.47300286761215965	-0.4075694797833327	-0.723114174963505	-0.19079215518011297	-0.5550003890664402
Lib 1	False	Q6GPG7-340	-2.4903982341119635	-0.9106102144201746	-1.8849580372226582	-2.301028827803374	-1.1948103104463974	-1.6924399045906378	-0.4032598557420526	-0.18941745039730704	-0.1711709745264855	-0.6709883626246131	-0.6854761639424756	-0.6620506916883103
Lib 6	True	P05412-63	-1.1125629255803937	-1.4730445766904594	-1.3486278659297546	-1.2262870008357543	-0.18503642474062632	-0.35341875667168604	-1.9460192654576332	-1.82734394025951	-1.720481964287392	-0.9576177636209333	-1.1105813617391902	-1.4997115508272076
Lib 6	True	Q9H8W4-226	-0.2719274304972784	-0.227987778232068	-0.3029273993228652	0.7203154662187766	0.7473794441814529	0.8565009166762473	-0.19188229119083305	0.23469843499366413	-0.05210128812525759	0.682489467333154	0.6300084782160797	0.6974964964746594
Lib 6	True	A2A2D0-25	1.4584474822578752	1.2592257475841155	1.3989681462262653	2.533162141570216	2.532287392091545	2.365385003987303	0.6800401773827041	0.8724784369739812	0.7903789742666173	0.847285736597901	0.8362196654802938	0.4864886141869431
Lib 6	True	H0YFN7-909	-1.1407721237147628	-2.08930831479993	-0.8075923421557974	-0.0572784185066891	0.2507815421124073	0.24206909567503623	-0.3076877396168605	-0.16887491705987462	-0.23274351464676102	-0.11364516552956141	-0.3091938457118787	-0.422269468527108
Lib 6	True	A0A0C4DFX9-288	-1.5466188503705076	-1.188418383076858	-1.7055252229161961	-0.228241159395734	-0.3882427503437082	-0.3298412342329259	-1.001303469263949	-0.5888037443523989	-1.8126322739725347	-0.19987865747036415	-1.0292933284013532	-1.3863714678881796
Lib 6	True	P62753-235	1.5598962064732482	1.7859874555367763	1.4939018745118453	2.469519957272079	2.454936526435882	2.7357824049757213	2.0063446400380456	1.727594523871037	1.7589679592709813	2.153288403747494	2.373128334111433	2.002995914864063
Lib 6	True	P51149-72	-1.1511466461731084	-1.337409456957338	-1.1710605884673235	-0.39918264742642806	-0.3192175501991252	-0.3243109511761469	-0.5706492228046972	-0.43659407685440466	-0.4120966451872928	-0.36693832378813157	-0.27280387594407096	-0.4567548214622723
Lib 6	True	Q05519-449	0.03522786233504971	0.03288776963796648	-0.0037054333745086027	0.19623165741198204	1.2650919398787759	0.8946567952763318	-0.4135020401105223	-0.0219959057107353	0.5153212161454928	0.7895362646830818	0.9135667228831384	0.5589097970015211
Lib 6	True	A2A2D0-16	1.1764347279117209	0.791053905161706	0.9037388793286674	2.0298907712059915	1.5684082562878447	2.0037453568724723	0.38824542488661534	0.28332796122513804	0.5212464668004703	0.5843252125352612	0.7417003282677251	0.814964688605555
Lib 6	True	P62753-240	1.2984911290592458	1.5186377572061533	1.2575772884403598	2.0327790624390705	2.1729033938499622	2.438016222703037	1.7092590771585612	1.445445982986805	1.4818897651098024	1.8807257175281327	2.0954336658829	1.965387350274267
Lib 6	True	O95239-801	-1.7764302324610761	-1.9136835621713222	-1.8920148221935091	-1.0014927685137907	-0.9868976096933741	-1.117187644063945	-1.3366616566021177	-1.3971466060608149	-1.5056371901031478	-1.4696999307936622	-1.585455693656233	-0.9170664563461526
Lib 6	True	P04792-15	0.11664546855630423	-0.15601482958758636	0.2501588539478104	0.867159214671296	0.746793373430435	1.127781910599584	-0.49393538067762177	-0.5099532555287439	-0.3358443462969473	-0.06970465667263268	-0.21988233349912822	-0.2923319459321431
Lib 6	True	Q5VZL5-1181	-1.157131630009894	-0.9635667965053081	-1.2399053859621834	-0.2690937672820084	-0.27469540317462393	-0.3837790920792164	-1.3525940659029794	-1.268669699572672	-1.1914135989478636	-1.2503777207472753	-1.610814201150448	-3.0346034138324365
Lib 6	True	Q13542-65	1.6950961200934733	1.624991166108849	1.6099713312770985	2.457883212137761	2.3165021153888565	2.6485055665253197	2.01440325595252	2.0669526251461794	2.409038564155481	2.615794071148861	2.595481477010536	2.789750725480453
Lib 6	True	Q13542-70	1.6950961200934733	1.624991166108849	1.6099713312770985	2.457883212137761	2.3165021153888565	2.6485055665253197	2.01440325595252	2.0669526251461794	2.409038564155481	2.615794071148861	2.595481477010536	2.789750725480453
Lib 6	True	Q9Y4H2-346	0.3583725817523509	0.22391624391105736	0.28827341179655036	1.0511906073607806	1.0177379958481776	1.2311136094652915	0.6050587998969849	0.4606295208577653	0.16367492371789083	0.6779978107551023	0.7070876638078104	0.5845361405620342
Lib 6	True	Q9Y4H2-350	0.3583725817523509	0.22391624391105736	0.28827341179655036	1.0511906073607806	1.0177379958481776	1.2311136094652915	0.6050587998969849	0.4606295208577653	0.16367492371789083	0.6779978107551023	0.7070876638078104	0.5845361405620342
Lib 6	True	P62753-236	1.5814300201669416	1.8073901448105527	1.519620214777768	2.404256271733511	2.4773587445418754	2.5939478101031623	2.0274906247963056	1.7487821662437304	1.785926112403504	2.1365454240054818	2.3493432764308326	2.229849413385239
Lib 6	True	Q09666-135	2.011464081248849	2.2087555390735236	2.020550936181374	2.9655953012224936	3.047668951770307	2.9274183046078175	0.9323974499958875	1.0180574258356676	0.8651753989788106	0.7930879117140794	0.6559630916146841	0.5844164829895356
Lib 6	True	Q9NRY4-589	-0.1502351816392444	-0.07504768572999725	-0.13822060386160612	0.624903690687927	0.6706001461605491	0.6886244634324462	-1.041698563951865	-1.414421551595918	-1.4637825179888713	-1.9133485987448988	-2.0093830571956492	-1.5002860174581873
Lib 6	True	Q9H788-315	-0.36428857374239554	-0.5141433633604399	-0.3160928163000511	0.18508486631489823	0.5257456606290795	0.38524299919106963	0.003046861704775029	0.0674908001093784	-0.037127736376477954	-0.15767385913310702	-0.277903643361775	-0.3884177650574608
Lib 6	True	I1E4Y6-258	0.14824274275972082	0.030568947508642988	0.06064666688844351	0.9109660561877144	0.598916527536472	0.9737523526174617	-1.544019910995983	-1.080570529609191	-1.0185201787268416	-1.8104423966179557	-1.2815589855805973	-1.4417222545349824
Lib 6	True	I1E4Y6-264	0.14824274275972082	0.030568947508642988	0.06064666688844351	0.9109660561877144	0.598916527536472	0.9737523526174617	-2.124236736944003	-2.0380939247089813	-1.5398634501545494	-1.8611522006417638	-1.635864261855011	-2.068491695081341
Lib 6	True	Q01082-2187	0.4567262505609309	0.5266486167445192	0.5752469063131096	1.0138742629505288	1.4009848497601913	1.3925613093576772	1.4184359848666983	1.6125273513397533	1.671288380975754	1.4246645288124402	1.312389139099555	1.4332533085644121
Lib 6	True	Q9Y450-67	0.6052923974782394	0.7492492157940422	0.61416441685019	1.2719699465753982	1.5622300221795447	1.4755912491247554	1.3019959962935577	1.5095627630951407	1.3714132459418809	1.4361288916777826	1.257024988588445	1.045069569680844
Lib 6	True	Q09666-4100	-0.38709298049458235	-0.6512539821469153	-0.6762844213298591	0.38239613784765647	0.2490943257575576	-0.007018032715321029	-1.6156596500725102	-1.4210518559995393	-0.6682894261810396	-0.5312330827857592	-0.5885556445316791	-1.5228971206526742
Lib 6	True	Q63ZY3-540	0.7897147752793818	0.9366123400816392	0.7901467017390063	1.4615061775998786	1.7251619526649884	1.6254877387044673	1.035210677206812	1.3079803350829577	1.2660322888219515	1.4198317669027731	1.2207159047267861	1.3419419530270869
Lib 6	True	O43524-43	-0.8008184045300962	-1.894977030071095	-0.9384279143659305	-0.07397549618306441	-0.28300759446347407	-0.3007574718818443	-0.2482352063192217	-0.5141480207753907	-0.6144646589691921	-0.5678084624411648	-0.8055154678891693	-0.48011109476493474
Lib 6	True	O43524-32	-1.2729854130708087	-1.214386684495722	-0.9384279143659305	-0.07397549618306441	-0.28300759446347407	-0.3007574718818443	-0.2482352063192217	-0.5141480207753907	-0.6144646589691921	-0.5678084624411648	-0.8055154678891693	-0.48011109476493474
Lib 6	True	Q92538-1784	-0.6557121465458606	-0.6468053017790966	-0.5162716891363376	-0.03661790384126859	0.09553336872768765	0.18713273649319498	-0.9471744117958696	-1.2686535618169135	-1.306368262036292	-0.7911560469359791	-0.9529854590857327	-1.0003922851311915
Lib 6	True	Q53EL6-76	0.6755515507404736	0.8961539255776609	0.7349630733629904	1.44715817092151	1.553707238596067	1.5502996163006255	1.2207705999709217	1.293843903611716	1.623531863889139	1.4286278230161529	1.2164871546080505	1.4143410892752535
Lib 6	True	Q9H7D0-1789	0.5922788901479291	0.5170764094778895	0.6156256824355291	1.3148762226245296	1.226566562899586	1.3833540584100597	-0.46806419889713413	-1.8033677840212117	-0.7432800649607982	-1.943670933970608	-0.44670100070442914	-0.6394029840037587
Lib 6	True	O60825-466	-0.5793528025303738	-0.5397864054266344	-0.3928641285290611	0.08859479289679777	0.2687163189322318	0.21389235107504218	-0.042758533327846994	0.12850111338376943	0.12298794966003139	0.142558495477423	0.0865596665727557	0.014520249056135474
Lib 6	True	Q9H7D0-1794	0.4344000766382179	0.3595188748485706	0.5179558765889217	1.1486405924778194	1.0613391660757763	1.2250757781084802	-1.4410523077508366	-0.7317205558867713	-0.8539644566232035	-1.9701523948559123	-0.61272228962163	-1.520182262937571
Lib 6	True	B1AXG1-340	1.2998525978325526	1.2822564264846552	1.4194932348246	1.9391247075167508	1.7265047804757083	2.2799131882317583	-1.6700422645917172	-1.216041749166546	-0.5370896034223128	-0.9362316847409438	-1.202222965743423	-0.5662361336377695
Lib 6	True	B1AXG1-346	1.2998525978325526	1.2822564264846552	1.4194932348246	1.9391247075167508	1.7265047804757083	2.2799131882317583	-2.231602832030986	-2.4193364628214367	-0.5370896034223128	-0.9362316847409438	-1.202222965743423	-0.5662361336377695
Lib 6	True	P08670-39	1.9986471686905238	2.0827229620318573	1.9695369136953726	2.778925744106794	2.83285908345476	2.7348821544546196	2.5272207712886052	2.5721296519684125	2.5797749365853515	2.751378964862811	2.51032850233703	2.414156607688115
Lib 6	True	P05787-475	-1.042677629855232	-1.6302799220235622	-1.3222232486432834	-0.7458101129795834	-0.381827524504131	-0.44261148266542893	-1.0083559145009888	-0.9990561673789389	-0.9116668183929317	-0.7780242815041342	-0.6167171962453029	-1.7666921738035837
Lib 6	True	Q9Y534-19	-0.9551338319156496	-1.0281976898636978	-0.9406884713850914	-0.2807688606024157	-0.46110225531693283	-0.2567156310931699	-1.5809456714632208	-1.3325637503903591	-0.956881741302276	-0.514854553624448	-1.0540183416742317	-1.1799497628639428
Lib 6	True	Q01082-2328	1.3027651769598076	1.3928673383929993	1.2344073032696508	1.9793006331631724	2.1038218074554558	2.028927076219295	2.090977419198609	2.3117883286747585	2.230953068390593	2.215483159839673	2.0695107986723555	2.129595592485618
Lib 6	True	O14974-507	1.1026920673976326	1.1364020637307737	0.9416526128961232	1.7726778820275548	1.9132918638538614	1.678460127926141	-0.1311311238500762	-0.10319077288445076	-0.03597594243271777	-0.22498364193238354	-0.3771595512838601	-1.6044011251954526
Lib 6	True	K7EN08-218	0.14445715403360923	0.10394406746273487	0.37083417041827516	0.8087117672012857	0.7581979096783188	1.0213022235177724	-0.755948256764198	-1.2544530953396487	-0.6246048189610385	-0.6724334205201148	-0.8235024256014515	-1.3413909774920887
Lib 6	True	F8VWH9-115	-0.7479730777603849	-0.8573129311607088	-0.7321232920816203	-0.42058838684160943	-1.3713823408319121	-0.04342172718280182	-0.12653712562216318	-0.037717773199770585	0.06087592220129154	-0.436435452815413	-0.5070889933046161	-0.7765271822184561
Lib 6	True	Q9UPQ0-875	-0.6956514062103851	-0.8973499184511317	-0.8101211249555762	-0.43237700439615423	-0.15824173969085556	-0.021373239828623873	-0.8613303778459989	-0.8970801996413773	-0.6532827982103412	-0.4620614236306122	-0.7223076997528886	-0.8344758081717513
Lib 6	True	F8WD26-753	0.8192583050837672	0.9478890867246782	0.9766133361120539	1.3190415019531312	1.4634946489704534	1.7833955768194185	-0.14757498511924688	-0.07185866816240312	0.40242615653934233	0.44144979902444414	0.500032425180357	0.5046121460712915
Lib 6	True	O15014-467	-0.22863058159379662	-0.10265261011666825	-0.10497742671528404	0.2920240481676208	0.5429143881478435	0.5893123118536552	0.2509244397249781	0.5147163262149544	0.5393859719401956	0.31297597247375575	0.21168497254625676	0.32428346518585455
Lib 6	True	Q86UU1-430	-0.6710421182591463	-1.1083194808481358	-1.2696333761820342	-0.3624246807795293	-0.24209438161214944	-0.38193719045829744	0.2028916141318943	0.26690934697667157	0.09763273183831563	-0.007829931540558464	-0.1343771447896519	-0.1439103270812989
Lib 6	True	P50548-3	0.6607505179809081	0.5674749572268375	0.5575642418880836	1.0959593342063232	0.8770966996389984	1.4863528869121945	-2.6261234292290156	-1.224483004241764	-1.867316315975504	-1.4000702518598829	-1.2725880378258807	-1.7248466549333152
Lib 6	True	P04792-82	2.395564197106193	2.300486349171708	2.057700408811434	2.9057376033706563	3.1011899458008165	2.9327071989551285	2.3894505882185477	2.31329000583183	1.9442943080108708	2.2468283360312675	2.1742464563213004	1.9673947597867667
Lib 6	True	Q13099-133	-1.7199636585854272	-1.6930901050483227	-1.931386635885848	-1.0799810913893408	-1.2618533163870032	-1.2414974506866037	-1.8741492805389983	-1.6630765839765993	-1.9115202063555468	-1.8892929237726364	-1.194695363782873	-2.21079194438307
Lib 6	True	Q01970-537	0.01791997990656908	-0.09431754027398905	-0.054254133921958686	0.7732661264912196	0.5804722911528074	0.4702112537848502	0.6340275840823224	0.6476526531209789	0.5560085642660474	0.47222738599654535	0.5469434377624884	0.38245641037223627
Lib 6	True	A0A0D9SG79-172	-0.9708139490792944	-1.0997053711755302	-1.178451667915582	-0.6682375469890914	-0.4372265034048221	-0.4003038934714878	-1.5144533305529237	-1.4496228144593464	-1.2801847408332798	-1.7534256215005337	-0.8326606021656601	-2.064583149794834
Lib 6	True	O75962-2459	0.8403697244952901	0.7507849971679099	0.814214046489169	1.3970174599063814	1.2199633613163738	1.6026864414978697	-0.8147999288849439	-1.5061274876641706	-0.358560898585128	0.372590271784352	0.4738981339364524	0.4136419914976842
Lib 6	True	O75962-2455	0.8403697244952901	0.7507849971679099	0.814214046489169	1.3970174599063814	1.2199633613163738	1.6026864414978697	-0.9223668076423455	-1.927542381442939	-0.358560898585128	0.372590271784352	0.4738981339364524	0.4136419914976842
Lib 6	True	O60271-226	-0.526768920107182	-0.5705274237979724	-0.7672365264208265	-0.21852889760953287	0.10838658395012414	0.027691690191955495	-1.5920361197071147	-0.984170472089346	-1.052714924737521	-0.2590941802976526	-0.40103984927312714	-0.7926260903173764
Lib 6	True	Q8NFC6-2973	-0.21602884741801517	-0.13030835502978397	-0.17114230081761603	0.34639979963019235	0.43464719592171724	0.49854583985077616	0.03025402863965513	0.13120615932403443	-0.0403328330213417	0.03481005063855132	-0.03384826843874081	-0.21817808709525
Lib 6	True	Q8NCE2-530	-1.381750420548334	-1.4201853345264337	-1.5612704423314798	-0.9922771608222982	-0.7644698613211504	-0.9010640003282437	-1.0860863163809218	-0.9694722398904799	-1.069912715669145	-1.0734925182456572	-1.1759894352338052	-1.5136917734275106
Lib 6	True	Q86XL3-268	-0.8423774862108034	-0.8955529340723783	-0.9130638388427865	-0.31874098610080265	-0.18334168420460983	-0.3680698930491794	-1.140806733013131	-1.0634053043995264	-1.1116870180126321	-1.3275048640989577	-1.2309608835111108	-1.6210024604905713
Lib 6	True	Q9UQ35-2272	0.4938068030587556	0.38013103858542496	0.49214310678365747	0.9464761848744283	1.0810467180467036	1.1683217579243421	0.14045978939581263	0.3083733467597291	0.3445662520300961	0.30462356453676165	0.1827074633082268	0.15189935134470803
Lib 6	True	C9J0A7-157	-0.7364030727437149	-0.6948351906272512	-0.49706676098610886	-0.02760109623131569	-0.02297910634701949	-0.06554326295177855	-0.6253111128112971	-0.5760040028153897	-1.4183215903565092	-0.1714132197153082	-0.31213058718481984	-0.335967398719736
Lib 6	True	Q96RT1-1158	0.08272287141043344	0.025686672867365243	0.1814495297411508	0.5730359917502161	0.6941213376225641	0.7500240753808717	0.26055890629678213	0.3308204819255099	0.558462318189502	0.8426999756710862	0.549157490684102	0.6015000715090311
Lib 6	True	O15085-556	-0.9506371028126438	-0.9672008829677058	-0.941846865058424	-0.4405004978581914	-0.30288225862603013	-0.4518280675204061	-1.4881322651361795	-1.5858017715438308	-1.2464667504092166	-1.6700916797079788	-2.0125950668171284	-1.479193835818422
Lib 6	True	A0A2R8Y4T1-1109	0.419074901476249	0.20790251477667843	0.25121117179865465	0.5714933748657489	0.9511284837731755	1.0019936976377846	-0.11380904772949883	0.05821349811735431	0.10591499334538777	0.18139282956865121	-0.23532553115278892	-0.3149752110108978
Lib 6	True	A0A1B0GTU4-137	0.018759480060741244	-0.04329078611990232	0.1964533043045611	0.4899042487268013	0.7158773873836026	0.6802376724910274	0.3409471825597859	0.5770682431446078	0.7807782747193921	0.6721292123573628	0.5306387427417869	0.5217820346721337
Lib 6	True	Q8WUM9-335	-0.32673413393890316	-0.3489189720769222	-0.6239225411705328	-0.005063638034190664	0.21096276602962544	0.16840399589570848	-0.4498882768289674	-0.26735980734608333	-0.2587924288317066	-0.09351062603337004	-0.8778314499409983	-0.25579149018855074
Lib 6	True	Q9Y6X9-743	-0.21209006917502712	-0.16936197493873245	-0.03287332358418472	0.4941867520853469	0.2804158136611519	0.48536936208695464	-1.5967694161289703	-1.6977761501100908	-2.3736250082052774	-1.3597945526174657	-1.3081729011570418	-0.7826078319993197
Lib 6	True	Q9Y6X9-739	-0.21209006917502712	-0.16936197493873245	-0.03287332358418472	0.4941867520853469	0.2804158136611519	0.48536936208695464	-1.1102264106353292	-0.9852742477068817	-0.07911632768628829	-0.7556148702258499	-1.2809259216732367	-1.165280023377964
Lib 6	True	A0A2R8Y5F1-1395	-0.20035964389432748	-0.14875982797877277	-0.25603500694963066	-0.04315526387958713	0.423276784155469	0.4890116098041872	0.1227759136810374	0.38199413807721794	0.4189684581705143	0.42300219555071883	0.3097762643938292	0.36509718135268726
Lib 6	True	Q09666-3412	0.34828832815925886	0.057152536975507685	0.26075198688702317	0.8690387227483193	0.7589581785076789	0.826512623215157	0.04602877408642949	-0.0225913514734223	0.10019845355428496	0.3969282006705735	0.37391147261548796	0.2375504108234063
Lib 6	True	Q13459-1346	-0.7748409823765069	-0.7890736913900157	-0.7165880573858809	-0.42523719344368743	-0.17836058736174742	-0.14063121123638875	-2.098165917435645	-1.0703921511106669	-1.1900546393104943	-0.4655443304670415	-0.6571829287706672	-1.8974313087587982
Lib 6	True	Q7Z5H3-395	0.07784073076636114	0.03561073623092887	0.18338240911651094	0.6359556360222344	0.7667832834986212	0.6287783261489304	0.519319799917215	0.48588814797370217	0.4833900215638086	0.6328488141504213	0.6441434133856142	0.5723089702937596
Lib 6	True	E9PFD7-1019	-0.4707893689586383	-0.4465600297216368	-0.4886666642152361	0.02885512985649753	0.2506724043483095	-0.03756807525006787	0.019486051664770375	0.09108949734455937	-0.09548106091826723	-0.140869976820444	0.009721828181824103	-0.11188639586504022
Lib 6	True	Q9P2N5-1020	-0.5329872336760317	-0.19208433315462667	-0.39380155609846723	-0.0002045220742243027	0.17514166597105482	0.28330595491420085	-1.435072805163604	-0.36520972680155356	-1.4115642590168873	-1.3625309218607538	-1.2008934962883298	-1.551666504556629
Lib 6	True	Q96B36-246	1.1091627177260852	0.9828559091658157	0.912981181035023	1.4636857921117274	1.6908103275490054	1.597614398907468	1.5758897723110414	1.654437891653911	1.6172419364584678	1.7119828310765384	1.5290423913309568	1.4151222214438388
Lib 6	True	B5MBX5-46	-0.32129367938146086	-0.4777515459630054	-0.43808478031580517	-0.02245900480647787	0.22219941594999768	0.14710013346163114	-1.1210001981631734	-1.0517083249725738	-1.00540535293418	-0.8060728084892567	-0.9208157170944703	-1.112249985148293
Lib 6	True	Q52LW3-913	0.16259797468099713	0.07180797293067054	0.08984672423741334	0.6009771966838682	0.7473619632998982	0.6263520500616822	-0.4592180416574587	-0.42447140923585275	-0.48476590114269924	-0.22773785611557879	-0.29893647713227556	-0.4044891169833348
Lib 6	True	Q9BZL4-407	0.29262424027127437	0.24708891206673853	0.3722528385058548	0.8209217872014293	0.8591544765071668	0.8810884665489981	-0.40021515932307544	-0.4814736036195376	-0.4955832160297488	-0.45844732479966815	-0.6321456720212765	-0.23722993481293056
Lib 6	True	C9K0J5-662	0.41018935025802217	0.3602434507480765	0.5046111841782542	0.8544952071488732	1.0345735957586562	1.0145235305010765	-0.04103064077257315	0.25837449149621167	0.29807895375139926	0.24052766269933043	0.07820944075643829	0.0098236953726851
Lib 6	True	Q8IVF2-4477	-1.048051942915813	-1.0866599835155644	-1.253992684885421	-0.6749345191823565	-0.5426764610623614	-0.6570108702720648	-1.0372109895060069	-1.0183275411104409	-1.0192960857486653	-0.9634387428525748	-1.0470387481203136	-1.1637672123495297
Lib 6	True	Q14315-2233	2.696528664666628	2.674275107861941	2.6714350752679885	3.279048953012866	3.394348767888975	3.245079335252241	3.3548254063880023	3.222671185482549	3.3867984710401897	3.5026267714986212	3.3637240958311745	3.4693741627748556
Lib 6	True	Q09666-4766	0.03792924688912483	0.09925556583967841	-0.053111439657747346	0.7376130507822636	0.32498258890938886	0.5548247902583758	-0.8546114858460887	-0.5992777656277484	-2.441822800060001	0.1754823999215579	0.11733560784152704	0.04381053635690911
Lib 6	True	Q92545-1863	-1.7076194741276605	-1.7122494500027807	-1.6940813595105237	-1.2305012312574284	-1.2337180697870953	-1.2581100645302923	-1.6772961544281741	-1.6549259617127687	-1.6915133996931697	-1.7069602373114476	-1.1257590790707985	-1.5526656740881242
Lib 6	True	Q8WUF5-187	0.3179740690278875	0.19012586636554038	0.3408493588651552	0.8221037040472868	0.5173137068452892	0.9533139391336709	-1.4943448688189154	-1.5685765431251335	-1.4934249830937838	-1.0178072767506634	-0.748244002394308	-0.6540267907566061
Lib 6	True	Q8WUF5-183	0.3179740690278875	0.19012586636554038	0.3408493588651552	0.8221037040472868	0.5173137068452892	0.9533139391336709	-1.5867104312122815	-1.6374510796397515	-1.8224593191599177	-1.0178072767506634	-0.748244002394308	-0.6540267907566061
Lib 6	True	O60336-1314	-1.5508168287187372	-1.5555070003254374	-1.7173966221765946	-1.3119965808079725	-0.8875531414324701	-1.279086462775847	-1.5910305554805413	-1.4297477332339537	-1.6674495115446415	-0.7969165900940369	-1.5819452107475318	-1.6823962885929542
Lib 6	True	A0A0R4J2E8-188	1.532357098874122	1.2853624353535162	1.3917936837937501	1.8607145479536915	1.9621764069828538	2.040516869053647	1.1463242150870416	1.5566449790061874	1.7772131755642349	1.4416418874895525	1.3186748237177617	1.213253728665242
Lib 6	True	P19634-703	-0.30941236364780067	-0.2148030894155372	-0.3403463783904566	0.3030386790130969	0.305373146268035	0.08089716711802225	-0.9276711749284664	-0.8273875511865144	-0.8978280458318569	-0.5321161646908523	-2.6045318839422067	-1.1558470870353483
Lib 6	True	Q9BZF1-328	-1.161545052536597	-0.8182192251542546	-1.0110888180804118	-0.4245654319751609	-0.5253831698420421	-0.560277852900584	-2.2793188145398684	-0.428297244326425	-2.0150859201575546	-1.032799942224738	-0.988773949643855	-0.6580820935688073
Lib 6	True	Q9UJU6-283	-0.7599441146496952	-0.7526927830829356	-0.9260697320085908	-0.35727169650312535	-0.3145855542421575	-0.3095340025360736	-0.9745908716802131	-0.8303873827193295	-0.9622245237438537	-0.8301048203292484	-0.8868922211568838	-1.1243917085207327
Lib 6	True	P48960-831	-0.6952425910440211	-0.5179415324932507	-0.400202991984344	-0.17000239011150253	0.07785340111231741	-0.05689325761681423	-1.4005620337353866	-1.091286298652433	-0.8162582703365464	-1.552729564067466	-1.6704840454096272	-1.6225683780753477
Lib 6	True	Q9Y613-498	-0.2821844166108896	-0.279530307658427	-0.27482479147714406	0.1680036910003764	0.19287161272817024	0.25651443488678516	-1.9384302039298729	-2.3356052937774976	-0.7177841729571488	-1.9941459225013238	-1.8741011760576725	-1.7012429989235098
Lib 6	True	P49840-21	0.43672379761226277	0.438236391916112	0.5596697730273815	0.8062781943456062	1.0714239675522246	1.0496650353014232	0.9261502179929624	1.1507910190862571	1.1906423792651317	1.067498386060807	0.7481997826400228	0.8953770862593706
Lib 6	True	O14544-311	-0.08025765443986578	-0.06148236161011844	-0.566359636849813	0.1729098702742285	0.401116786738379	0.2966870057979956	-0.4732953157048637	-0.12136061219956394	-0.021959084961047374	-0.28296857395379355	-0.236141405063921	0.11505799685840522
Lib 6	True	O60504-606	0.26051603780661015	0.31076058159574776	0.43994941215030076	0.764120055899266	0.9449120994076159	0.8388658582314471	0.13461766339166087	0.4404321114007261	0.5931663808913702	0.35720118118555994	0.08132774344907931	0.4196603601542198
Lib 6	True	P50548-526	-0.8246149796974896	-0.8561926806234144	-0.7289904696737869	-0.2634324908735972	-0.3311074073905204	-0.3972719324661601	-1.8801377524038392	-1.199853306960918	-1.37655825008622	-1.1714105826952756	-0.9447448120870625	-1.2967479071621002
Lib 6	True	A0A1B0GTU4-106	0.8583047540852485	0.91624833390659	0.8349583336064214	1.1772910637316594	1.3247011992114535	1.5098294438149713	0.6334301680374438	0.8182033662328708	0.910109226616859	0.8647104315663567	0.5999333435023665	0.6934641390768912
Lib 6	True	F5H1U9-1297	-1.0071087353989105	-0.6421873829114765	-1.71850385641843	-0.35535777906595784	-0.28235886557339746	-0.40625445882665484	-1.5558306884706883	-1.1154095479639798	-1.9180357625126088	-0.635342550797992	-0.7071907725295188	-0.7476522282499676
Lib 6	True	O60271-217	-0.4049028455442021	-0.4056543960771222	-0.6403762156830359	-0.27497601649670245	-0.5472709668422426	0.2851147429912412	-1.1654549033715038	-1.5360592649330167	-1.1735602455817744	-0.7211113772122193	-0.608096817730087	-0.9646552908046817
Lib 6	True	O60271-203	-0.4049028455442021	-0.4056543960771222	-0.6403762156830359	-0.27497601649670245	-0.5472709668422426	0.2851147429912412	-1.1654549033715038	-1.5360592649330167	-1.1735602455817744	-0.7211113772122193	-0.608096817730087	-0.9646552908046817
Lib 6	True	Q8N6H7-368	0.0025333193500632002	-0.1095020041643299	-0.024240437232775046	0.4157614585874374	0.31167428441216005	0.5103780106987609	0.12496819323720884	0.08006602373648163	0.23648226017540602	0.2928673889081421	0.3095599840824792	0.3330087346412258
Lib 6	True	O60784-462	0.5682129678837459	-1.8836660913955585	0.5219862890702556	0.9214503096252035	1.1364512729242633	1.0724245692383718	0.32247584487448616	0.5829387113950856	0.5944094827748324	0.47052226677978637	-0.8744772363725606	-2.1913311251083853
Lib 6	True	O14617-658	-0.7805271367252743	-0.8895273980734777	-0.8110262044340444	-0.5007477298768342	-0.3507837180970738	-0.3342572587425655	-1.2956274905482779	-0.993402853038052	-1.582855272338256	-0.9521324500772829	-1.2421505469567031	-1.1621753353282425
Lib 6	True	H0Y2V6-1124	1.0068633064405115	1.0067255216366435	1.0133940222642386	1.4454800442369427	1.397060531471325	1.6047531501007544	1.0418204260988728	0.8427507451939157	0.7641733398401397	0.8487525445920876	1.13502615008347	0.8369900683713731
Lib 6	True	H0Y2V6-1129	1.0068633064405115	1.0067255216366435	1.0133940222642386	1.4454800442369427	1.397060531471325	1.6047531501007544	1.0418204260988728	0.8427507451939157	0.7641733398401397	0.8487525445920876	1.13502615008347	0.8369900683713731
Lib 6	True	Q9BY89-1760	-0.5535988846616929	-0.549629271825955	-0.42380771059959615	-0.07748737774076916	-0.39074108957878684	0.10737969829384306	-1.6546679503092545	-2.083050108721374	-0.7760579177623645	-0.9027816695279134	-0.888469426297348	-0.9616447999637585
Lib 6	True	Q9Y5W3-173	-0.22816357062152853	-0.11293312581560944	-0.045646891314911696	0.36017432024369916	0.13784226947525166	0.4098284815399885	-2.1133801483931434	-1.3779574344131735	-0.8726975453367546	-1.9625462635176454	-0.8842496610554189	-2.076640197306474
Lib 6	True	Q9Y5W3-177	-0.22816357062152853	-0.11293312581560944	-0.045646891314911696	0.36017432024369916	0.13784226947525166	0.4098284815399885	-1.6553190566541232	-2.0407372710087737	-1.49379145160776	-1.5030357074946397	-1.5117070661392225	-1.8603076236167952
Lib 6	True	H0YMH7-104	-0.7615439747720054	-0.8003410196934626	-0.8855112034140559	-0.48873867079088	-0.3847930383535667	-0.328172050997712	-0.8194105433239844	-0.632682413911359	-0.8163387560134147	-0.7388832183410261	-0.9272302027067596	-0.937835651614747
Lib 6	True	Q9P2B4-563	0.33943977141760007	-0.06640906030735064	-0.011107234078996914	0.640945765516285	0.5177145934922021	0.5870186298993819	-1.2688293426610302	-1.58495313121811	-1.3716352801510685	-1.0297723205764742	-1.4631230738656351	-2.1529052420721935
Lib 6	True	Q14315-2624	-0.2755381531822168	-0.29192860672768267	-0.1515292214436741	0.1116797159579055	0.23781255195903994	0.2470080653741679	-2.155465103392335	-1.187695394119673	-0.7754787700615492	-1.39384549684186	-1.4982949874210842	-0.6542470235218235
Lib 6	True	Q8WYL5-897	0.9409689023447588	1.054756213562777	1.0361246737434218	1.5165216866989761	1.4207832596445054	1.5286065778294065	0.6642271993731148	0.49171468845079647	0.4691679797117771	0.5042118469871268	0.5194448639912409	0.3966457633398226
Lib 6	True	A0A0G2JNZ2-1342	0.22664747142836233	0.11761979769768151	0.04840780837398218	0.7708436468347294	0.4364452161845174	0.5583473690194066	-0.47531061809129166	-0.40289332335844524	-0.42066334233743413	-0.368340832972822	-0.4194402530451326	-0.4302980113594245
Lib 6	True	A0A0G2JNZ2-1348	0.22664747142836233	0.11761979769768151	0.04840780837398218	0.7708436468347294	0.4364452161845174	0.5583473690194066	-0.47531061809129166	-0.40289332335844524	-0.42066334233743413	-0.368340832972822	-0.4194402530451326	-0.4302980113594245
Lib 6	True	Q9BWH2-151	-0.45423806898021335	-0.5469895374829087	-0.5875388115579369	-0.1926456697376924	-0.1659788748318865	-0.0010497672533788137	-0.11876821702391537	-0.1079021971613511	-0.1860285995539896	-0.21759069446154922	-0.0956420176262189	-1.0808253828591137
Lib 6	True	A0A499FJI4-3440	-1.2221203910384688	-1.2748821294778099	-1.3045529558396747	-0.9831424996782026	-0.7018509523303726	-0.920065263767975	-1.3191773526288848	-1.085970134786032	-1.4639716372569107	-2.048274638583135	-1.1119842721905446	-1.0344949189928347
Lib 6	True	Q09161-22	0.9607459195489757	0.952472847963895	0.7940078869051569	1.2786926834671974	1.4604030886622001	1.383578804081403	0.3313892153429082	0.6464023267481382	0.466207091643527	0.5212539335348451	0.4122929470627503	0.06856589607579734
Lib 6	True	O75410-276	-0.265088318788978	-0.29757319200490706	-0.25113629951606314	0.08963642797018852	0.1692337389995895	0.20412800351838248	-1.7244902646991622	-0.7852947726291531	-0.6246555349837674	-0.8486880689405654	-0.8718713464156691	-0.9237764432082575
Lib 6	True	P23443-447	-0.21223001990515983	-0.24506243073188108	-0.037375207964674084	0.2474888850985006	0.06991519832528474	0.26324185525965654	-1.0283036319224212	-1.2290864786367544	-0.9598785385907497	-0.15999007809306742	-0.00926857564892516	-0.3271067611249186
Lib 6	True	P23443-444	-0.21223001990515983	-0.24506243073188108	-2.1894184859403363	0.2474888850985006	0.06991519832528474	0.26324185525965654	-2.154887203530146	-1.4532496538534025	-0.9598785385907497	-0.15999007809306742	-0.00926857564892516	-0.3271067611249186
Lib 6	True	P23443-441	-0.21223001990515983	-0.24506243073188108	-1.8514172981166321	0.2474888850985006	0.06991519832528474	0.26324185525965654	-1.3846059066678365	-1.9758227506669568	-0.9598785385907497	-0.15999007809306742	-0.00926857564892516	-0.3271067611249186
Lib 6	True	A0A087WZG4-1124	-0.4033868174673163	-0.5027691806524176	-0.20045241778818568	-0.16628229910569403	0.1102299796176287	0.16709684934597926	-1.0272619082299115	-1.026076622812447	-0.06727635238659926	-0.46769823610113603	-1.6232703181473425	-0.5110052219635337
Lib 6	True	Q96IZ0-231	0.824785374779574	0.8563506602915993	0.7123238245617504	1.1755020063231623	1.3894189142665638	1.2257999156385584	0.7152023926346783	0.8969964067769828	0.903046504561192	1.052165015241614	0.7304049515364135	0.4542967992342313
Lib 6	True	Q9UJM3-131	-0.17387566196746496	-0.04033424120296257	-0.1315730740405342	0.3409360439500271	0.21086632353872117	0.3680013554380378	-1.6616903033121029	-1.1023619669937956	-1.1986684856376018	-0.44650166208616016	-0.1399573952159323	-0.021800616651498794
Lib 6	True	Q9UJM3-127	-0.17387566196746496	-0.04033424120296257	-0.1315730740405342	0.3409360439500271	0.21086632353872117	0.3680013554380378	-2.3840389902411667	-0.6406044326483529	-1.9083796533891637	-2.136761031674392	-1.425169850126547	-1.0479773423245133
Lib 6	True	Q9BV36-337	-0.17825605201179734	-0.10814071405850796	0.07265131872022748	0.2193835396632938	0.43901636477522277	0.40935524611181356	-0.0736183422353903	0.04467016214944839	0.17801405756277996	-0.03991240901988832	-0.11405498969279941	0.017937260458311267
Lib 6	True	E9PGT3-358	-1.1558421919255584	-1.2115847044250736	-1.2101191048542728	-0.7279949709303165	-0.9609343102486735	-0.7403721296396523	-0.47385328750641587	-2.130168109862525	-1.762274090975846	-1.807029613615669	-1.9913841616379948	-1.5965311703756808
Lib 6	True	E9PGT3-352	-1.1558421919255584	-1.2115847044250736	-1.2101191048542728	-0.7279949709303165	-0.9609343102486735	-0.7403721296396523	-2.0263888080495054	-1.3419198998017614	-1.5404869695886638	-1.9697371292188945	-1.121932080522435	-0.9571271562607306
Lib 6	True	Q8WUF5-358	1.0978958357087927	1.113287247318469	1.0969675278640028	1.4222973257040874	1.6075282017134664	1.6268776673617746	0.6698799505250581	-1.8931421861563928	0.7908436223218324	0.7701669913720817	0.718814317887965	0.4432893048464398
Lib 6	True	P08559-232	1.017586711385448	1.0815953400921372	1.1728185278028707	1.467222818433439	1.6060154267293312	1.5900778454782862	1.6413989779749247	1.6877657140892275	1.795741652284896	1.894218281601131	1.7922013279720268	1.6148526878044744
Lib 6	True	A0A2R8Y7R9-1181	-0.8380159943494743	-0.8957892866604905	-0.5929573755107781	-0.5282407810406053	-0.36565641689852674	-0.25662268162501445	-0.633267855295691	-0.431746844991834	-0.34478642637414897	-0.28225977757139303	-0.3606963102224119	-0.4032733382059869
Lib 6	True	E5RJU9-275	0.3196014345872438	0.17575810010801374	0.08617017089564842	0.4647070660391387	0.7108242924677894	0.6806918522689168	-0.22554073534710128	-0.1548167427793653	-0.14087987829890666	-0.2008282825278805	-0.4378455994536975	-1.5809708118039596
Lib 6	True	Q9BYX2-915	-0.06620625379746048	-0.1844677063543775	0.012645419720740705	0.15102631691781676	0.14935346038466912	0.5416314659568878	0.0201288572784182	-0.08986014084885499	0.007473663385534137	0.06580482314987933	0.045780927728547194	-0.08606291459475589
Lib 6	True	Q9BYX2-920	-0.06620625379746048	-0.1844677063543775	0.012645419720740705	0.15102631691781676	0.14935346038466912	0.5416314659568878	0.0201288572784182	-0.08986014084885499	0.007473663385534137	0.06580482314987933	0.045780927728547194	-0.08606291459475589
Lib 6	True	Q8WX93-641	0.6459950838293834	0.24185087506350958	0.28082652262537433	0.5783091724972682	1.0184262801310378	0.893373274750113	0.10827591388939607	0.23191710945206032	0.2523519195486641	0.5460294019358449	0.26391360674881426	0.43063957857861485
Lib 6	True	I3L2J8-78	-0.6346829141759722	-0.4357022647484772	-0.5823400416431983	-0.19263863968474304	-0.4871031596235461	0.034474216444639084	-1.5931516678313942	-1.4121435432743823	-1.2976640745829866	-0.7248999311279978	-0.6540684115192034	-0.6865196583099569
Lib 6	True	Q3V6T2-1417	-0.762565017571288	-0.8572751885143898	-0.8791305637794918	-0.526645464001766	-0.49151259266296105	-0.3515055646969968	-0.595745714962038	-0.5547942487529682	-0.6430630278165907	-0.7968996324429858	-1.6855367333681943	-0.6218840593003132
Lib 6	True	Q12888-1056	0.2616535317250674	0.17382081806974517	0.4135796378387185	0.6463939184016639	0.755669762095126	0.7456226286836338	-0.06109929495471862	0.22824364349371237	0.17013171870408483	-0.04047539718723426	-0.16328427659774916	-0.19729502287206716
Lib 6	True	A0A3B3IRT3-407	0.9214804465392272	0.848330600803315	0.8949721658299952	1.332793020702607	1.3867031761701896	1.3142125628528722	0.9054961961217363	0.8963224004645267	0.8449838409328679	1.0221014161504451	0.9191214931251489	0.6940312382154202
Lib 6	True	E9PFQ4-415	-0.34004790804803764	-2.15619706800541	-0.5182047994691784	-0.12467366742772047	-0.058240932431463735	0.10801734315996228	-2.0536442110140465	-0.4931413268158831	-1.4318886101267831	-0.33532333562823974	-0.3710223833277737	-0.4091639893420272
Lib 6	True	Q96EQ0-297	-1.4737449097699704	-1.3288594905304567	-1.466310207689529	-1.1135586875946455	-1.0921544135481962	-0.9921711499618626	-1.564670434725958	-1.8926607093768382	-1.2055068083818767	-2.59719322022377	-1.8957767676229529	-1.1664708235999413
Lib 6	True	Q99594-148	-1.0524021301081512	-1.2854815709890905	-1.0275006439612926	-0.8281467917389617	-0.6698344307983983	-0.7087456548949214	-1.6221205484334777	-1.201498305904483	-1.1032267071889563	-1.2388415182020223	-1.1187078791204688	-1.049469919575793
Lib 6	True	O94804-952	-0.27614850818122066	-0.31763528782716827	-0.24178467126501346	-0.023878528488396427	0.13328881568267717	0.19687599646039047	-0.9545513815125888	-1.6168111160130925	-0.8394648785734504	-0.6501537189147067	-1.1155447849020297	-1.320576172200368
Lib 6	True	C9JEZ4-89	1.4641731412194814	1.3279240934376992	1.4315279413221162	1.748868096455437	-2.0428517682989247	1.8676453999731848	0.9465903748832951	1.0510309904141455	0.9900366066015309	1.2362360405952593	1.0379616981149409	1.0987724272229902
Lib 6	True	F8VPD4-1796	1.7359524148772671	1.7946812210275152	1.5765641221125226	2.033361662273984	2.311298696162078	2.149276597175817	2.010223115322633	2.2393449355870207	2.2179188357569597	2.2681537230945583	1.8956553886325462	1.7870259591887276
Lib 6	True	Q6PKG0-376	-0.4260955290794321	-0.4399861766813562	-0.5240261014454396	-0.07112230891381922	-0.06623902546095264	-0.07092698993655071	-0.7204194721892616	-0.5509841622724834	-0.8957650813702552	-0.7367063760899015	-0.40316372258561073	-0.7437659720787407
Lib 6	True	I3L2J8-47	-0.614831568373091	-0.6157587681013797	-0.4925402874381615	-0.28642394621603884	-0.1695900543565123	-0.13601582790240832	-1.0010120407555947	-0.9711459725868166	-1.1775786019620171	-0.9641322502676805	-2.0931843639945176	-1.1517776433882583
Lib 6	True	Q15365-264	0.7764036160429654	0.7547641457525537	0.5406155725100018	1.1582023411047124	1.3007725446565739	0.9611557950675194	1.2075986011371767	1.4239638288453849	1.3522716693154373	1.3318689178959215	1.229270475991632	0.9742842078830761
Lib 6	True	A0A286YFD6-20	0.49515060722215093	0.4239022465012642	0.42282233365720323	0.6882826924820105	1.0180436377568824	0.8482879099802747	0.642830989996437	0.8932155578931066	0.8255696940732071	0.9256654252611625	0.8185152824715509	0.7030794301195576
Lib 6	True	Q7L804-388	0.11790988963843035	0.2099371194385673	0.14742359937053517	0.5423298704295005	0.5413264765080261	0.5929706084071271	-0.9449139835743665	-1.1160142500228383	-1.3830465165731125	-1.8623598532107095	-1.0945169211490602	-0.7782400446478065
Lib 6	True	Q14934-213	-0.3088442210183836	-0.05930585386967241	-0.11909355691945414	0.39192663680164624	-0.10342889741566459	0.3004074335048698	-0.33753642204038203	-0.3737344043287508	-0.34615711752198347	0.07881897944206918	0.46258545795976824	0.4185025010071534
Lib 6	True	Q14934-217	-0.3088442210183836	-0.05930585386967241	-0.11909355691945414	0.39192663680164624	-0.10342889741566459	0.3004074335048698	-0.33753642204038203	-0.3737344043287508	-0.34615711752198347	0.07881897944206918	0.46258545795976824	0.4185025010071534
Lib 6	True	D6R938-276	0.3168816922061101	0.05089308299196036	0.09769622503715582	0.9137518411545522	0.33477203210235584	0.4307496146832521	0.4119206229136256	0.3071424153580482	0.2590502071438826	0.47799447428952285	0.11386820003512428	0.06585067316325716
Lib 6	True	A0A1B0GTL5-395	0.7581197318051621	0.6428503066759654	0.7611042758857244	0.9357138333635522	1.19901544660077	1.2106065105347692	0.7623006271033024	0.8085838615307085	0.6854291516331071	0.6822513499040042	0.5550869552502127	0.6416540281933221
Lib 6	True	Q9NP61-143	0.04168439285833579	-0.17021235652276404	0.10621377228436048	0.17097477888356766	0.4047682659098316	0.5112389377193388	-1.0620049493648231	-0.3230868664676926	0.023257776897313637	-0.31465975946174557	-0.6360545282749627	-0.5543861577636313
Lib 6	True	Q68CZ2-776	1.6016279743346387	1.6491281636594168	1.66908852962661	1.9632142627401723	2.1290789943145	2.1116855577498685	1.2616063696250848	1.524326965450942	1.6376348350891934	1.638269499366731	1.5345617351674306	1.5072554451854576
Lib 6	True	C9J869-85	-0.008484685977883896	-0.1760875584279375	-0.12422367239850476	0.1312733398326625	0.39300468927199556	0.2921620703078119	-0.45293022403813077	-0.11865974580738539	-0.3611267733898172	-0.24656509784861105	-0.6109598646717552	-0.6010265528503437
Lib 6	True	Q9Y4H2-306	1.2410943554902676	1.2301245414385265	1.0214885466208508	1.386007206951215	1.557107141392128	1.7035668731253553	1.2706068685500167	1.3820472574966456	1.403285174913637	1.6181553411405445	1.3520248905376622	1.50473539042166
Lib 6	True	E7EPX0-472	0.4823582446272636	0.4864471751744086	0.5989786082934203	0.8974054403442141	0.8560090603653686	0.9710736929349106	-0.14241389808641067	-0.3090670112973112	-0.41114799561470794	-0.27445815579538063	-0.22860967306946606	-0.30050511802711205
Lib 6	True	P17535-100	0.6688947042372076	0.4234986254530902	0.3717827173479822	0.8079050998275825	1.072821585914285	0.8203940210407167	0.39354601932080124	0.4608211762043272	0.4218949148594358	0.5014109172059971	0.36408808048798036	0.16571581254817494
Lib 6	True	O75420-638	-0.4007908923049751	-0.45927635821068713	-0.2971915359536075	-0.010738527086900556	0.005085779606622645	-0.038079195256761136	-0.8060008131302722	-0.9413096885198574	-0.7407411538046778	-1.717480946640603	-1.6586271398250734	-2.36502245118998
Lib 6	True	Q9UPQ0-377	-0.8704889694522827	-0.8627968711920999	-0.8667831681498845	-0.6247456402082326	-0.43678821274335167	-0.5293885450641299	-1.6781229752426734	-0.8698461987841235	-1.137688087762929	-1.107917522302309	-1.0358242349621836	-0.9203328939553117
Lib 6	True	Q14D04-430	0.3845745434715132	0.5325282455530633	0.5380916210458889	0.8101598758830115	0.8796755663369904	0.9076455394180863	0.7092405543832123	0.8796598185856167	0.8999527406657892	0.7877633331994388	0.7745532591496876	0.5226514061777859
Lib 6	True	H7BYT1-349	-0.7908555278473252	-0.7807380159238837	-0.6705961662241238	-0.47289238584945464	-0.5561269310115273	-0.2712020254990788	-0.8841472840267466	-1.1515218019827576	-1.0468886627350138	-1.401057201400426	-1.1496573077537746	-1.0524144850683665
Lib 6	True	H7BYT1-347	-0.7908555278473252	-0.7807380159238837	-0.6705961662241238	-0.47289238584945464	-0.5561269310115273	-0.2712020254990788	-0.8841472840267466	-1.1515218019827576	-1.0468886627350138	-1.401057201400426	-1.1496573077537746	-1.0524144850683665
Lib 6	True	Q9P0V3-44	-0.44549460474373836	-0.40060120003198124	-0.33165028623751924	-0.14111574368232319	0.1608893843575294	-0.14455627397302204	-0.8333426845578895	-0.6501015235302967	-0.4574874879487248	-1.0635185215524128	-0.5353206110025811	-0.44694489277251614
Lib 6	True	Q9BTC0-1456	-0.23634201927902013	-0.2342511744142336	-0.28968614776376417	-0.10594355754910245	0.15899252695734933	0.17386897971139129	-0.4940042263873991	-0.3077197625260869	-0.21129453295345502	-0.37756334723426743	-0.5371466877066762	-0.5302890362728399
Lib 6	True	Q09666-41	0.4877689811105426	0.44896776708229086	0.4854859075618794	0.7479927330058852	0.8947614727381212	0.8913549679194948	0.045586239387901135	0.27746014419352616	0.3818909813826665	0.3913404704223838	0.29484315939103567	0.14958921855482504
Lib 6	True	E7EPX0-468	0.5958007898231682	0.5673888425135506	0.6789999894523646	0.9828052855937837	0.9408909482451784	1.0523856272789098	-0.06104009626472023	-0.22818709878156063	-0.32932276839625313	-0.18943003604250122	-0.14331994084328317	-0.21343428390136215
Lib 6	True	P12270-2155	0.7672031009150198	0.7468700790075531	0.8915570269467509	1.1488058477127847	1.208251052154436	1.22217795962746	-2.099952231636919	-1.4456267854991889	-1.7865822138503864	-1.0941695115426129	-1.5938792225017224	-0.5266487098676221
Lib 6	True	H0Y3L9-662	-1.2458496464643825	-1.0749905127798658	-1.0380676417112225	-0.7371157360771534	-0.805531925856617	-0.8171436039373993	-0.4377382208500195	-0.38010694962127445	-0.3612269647448204	-0.5532998855565454	-0.34456840113173454	-0.43612508943481426
Lib 6	True	Q14693-162	-0.5659557715567747	-0.7084133330302244	-0.500869865047571	-0.4149605416105503	-0.4308238077552819	-0.056355148058782736	-1.3080806688781725	-0.9034528854790231	-0.813763006668362	-0.9481117210116419	-1.0391238577338713	-0.8130501561911645
Lib 6	True	Q86TB9-194	0.13093451796601935	0.13454277036772583	0.09961107438725018	0.4642086952868462	0.5926880206891312	0.4293583803572322	0.4884131190239309	0.5709427145595477	0.6218094937564328	0.5737630943729293	0.6092393482612829	0.3617659846534816
Lib 6	True	P29536-516	0.9611899568004039	0.8222001281415574	0.702130347573703	1.06865747850553	1.3986195664130945	1.190282749978934	1.0518387907545603	0.8405117367640171	0.7370309652920929	1.3279822841382647	1.0158989914764842	0.957811110815124
Lib 6	True	I1E4Y6-160	0.0468848073031026	-0.06514292945489775	-0.04134450814358622	0.48178098288418636	0.5378830757608911	0.036657650351485764	-1.025346450547707	-0.9027526719032027	-1.1659978053904994	-0.4373448995727165	-0.6110002950828596	-1.687925876723178
Lib 6	True	Q96CV9-177	-1.3318053620394608	-1.383632766840315	-1.1049987622524629	-1.059749321120323	-0.970030205723717	-0.863372757440183	-0.4990884817729598	-0.286114446076289	-0.21866826799912517	-0.5359572479886702	-0.666667302687906	-0.8952132110399149
Lib 6	True	P29536-520	0.6428682051408449	0.4963436273101732	0.36662992291738494	0.697378812680731	0.9946304655014548	0.9076802409229102	0.5836147119254548	0.39702330435740574	0.4158892576855302	0.9205676289915525	0.7104996605675844	0.47433003083168007
Lib 6	True	Q9UKA4-18	-1.622576583154325	-1.717802275236937	-1.5000341762858584	-1.4235398274190565	-1.3466694314231584	-1.3338417348547948	-1.8962508112717966	-1.626829155188582	-1.6474959941333582	-1.6562307624240142	-1.5575750300209694	-2.2923795196257712
Lib 6	True	Q9H792-587	-0.4106562996976205	-0.2763229179772782	-0.36389469867712015	-0.1272916970270136	-0.008550159823358274	0.05464913619234642	-0.21312721553756392	-0.2182809617418843	-0.30895379813131885	-0.21203667372451715	-0.2178939646946447	-0.28514383964286416
Lib 6	True	Q12888-366	1.014912420259923	0.8869389756566106	1.0144197422583692	1.3236726581266147	1.4001702497497293	1.3640467293289462	0.34122333529897	0.5409700667158267	0.6727722079449743	0.5671446939610434	0.47489844115658136	0.30938535527590666
Lib 6	True	Q96CV9-526	0.9890273207931684	0.8792430198587641	0.4586126001491247	1.1739250109334887	1.222704309467666	1.1901775895215194	-1.1349530895523168	-1.7094337225625384	0.7610472890544474	-1.548151835579598	-2.5606947188692892	0.31523268356741696
Lib 6	True	F8WBF9-234	0.22199580457261026	0.06478201500512858	0.16092091092897137	-2.2044454809842176	0.41967663398601407	0.48139529194247566	0.3066968727529841	0.16661647510427607	0.0075612599054371244	0.22910050438686955	0.39514055651168384	0.11277033914046125
Lib 6	True	Q09666-5110	2.5064821162813598	2.5174771621071717	2.349837670251406	2.912761182018726	2.9791193637824427	2.8284198832621943	1.5324182099642465	1.6313495045460447	1.6421033281853545	1.8449502394309203	1.7808850053973215	1.6345258933841327
Lib 6	True	Q6PKG0-766	1.901780313455855	1.9803286947667653	2.0408248853646955	2.3872437474340935	2.3066713140368855	2.438132212689818	2.332802507657156	2.139056464570092	2.2125092846967513	2.1672667633079947	2.3359778090397962	2.4798439108240165
Lib 6	True	Q5VZ89-1325	-1.0691950971424709	-0.9232048588260708	-0.9425788685668149	-0.5554896283490688	-0.6474364376462688	-0.7580880171218993	-1.1587682298174649	-1.1479308170407385	-1.1817398423518795	-0.9144246253714734	-0.990237483755833	-1.0785352659210892
Lib 6	True	Q8WX93-893	2.0740840909541514	1.8007544092896677	1.622208454539017	2.152064251943651	2.412977162034907	2.241557736736912	1.6319000905073218	1.763359910769817	1.8124346262602828	1.8885220634293969	1.578475375903715	1.5007296172316948
Lib 6	True	Q8N3D4-310	0.5163758409847907	0.5245528760476289	0.45235172240336974	0.7558455726636714	0.8976016560554368	0.8951969173600267	0.8583630087099859	0.9021012445343749	0.8072992598645711	0.9467353492096546	0.7399984114864759	0.6369502239084525
Lib 6	True	E9PGT3-369	-1.0330382563422578	-1.0718833419938651	-0.956334222149679	-0.680748765400016	-0.6597240447270348	-0.7580913322723273	-1.6897520788903493	-1.1764663721667628	-1.1090877296870112	-1.0848310331534878	-1.0445755371063212	-1.2434820717372888
Lib 6	True	Q9P0K7-297	-0.29463702656434665	-0.3419332685136653	-0.3378704388997299	-0.15645359852529406	0.12496834379317452	0.020436203421677696	-1.104726433198595	-1.4381074488139076	-1.264977810003511	-1.0389879404455726	-1.6304884878792258	-0.9147697494057911
Lib 6	True	Q15742-162	-0.788184816182391	-0.48525490117346076	-0.6114241350265716	-0.27524944011106883	-0.2975826111069002	-0.3203606088138537	-0.627437726555744	-0.672111605594776	-0.7542123151641765	-0.9690328024034546	-0.8183721907141981	-0.8163496419523382
Lib 6	True	E9PMR6-238	-1.638373407353286	-0.19428735456108767	-0.13353839439363296	0.23237082830185782	0.22239557467293397	0.043260308579958544	-1.6864200589672815	-0.014503933088851164	-0.26041969603072185	-0.2379571081583882	-1.1697932346526287	-0.3374316887282859
Lib 6	True	Q6VMQ6-559	-0.8034553357454752	-0.7258689811877201	-0.7400850038866619	-0.42223895507928744	-0.466846502616815	-0.44546391037902955	-2.2589013955889796	-0.45805334281608023	-1.243729257678843	-1.1410411639700695	-0.8861535103628023	-1.1486559454741894
Lib 6	True	Q07352-334	-0.4515659123884065	-1.592475708530518	-0.8502265919309222	-0.15173817867665113	-0.22466585169763909	-1.275415504109836	-0.9801481802286995	-0.9662816671095031	-0.8170200577972536	-1.8137476743424021	-1.8698191819778014	-0.9408272721481438
Lib 6	True	Q9H8N7-449	-0.5741356730431962	-0.5960029183127344	-0.3094617371378249	-0.31902369522366375	-0.2312362004953634	-0.03394577141306695	-0.15222379219795362	-0.027313414125225477	0.0713678910789727	-0.1971226623899799	-0.2638461861052577	-0.09735704090116688
Lib 6	True	C9JEZ4-144	0.6667350949641208	0.5668963532432808	0.5626857661139079	0.8071818405417733	1.052751385101892	0.9721813070897312	0.22018146681913314	0.3807963886250363	0.39562025885081353	0.4393558167499947	0.2298241458431973	0.08302173116779701
Lib 6	True	Q15942-344	1.591778242864936	1.4945086249233916	1.401230640465068	1.796301288400708	1.980558541651831	1.8729883137585035	1.1875183880077749	1.371436356285101	1.3734607776020784	1.4715321908045234	1.1527878520804937	1.2354470209346695
Lib 6	True	Q9C0C2-691	-0.046884406408056814	-0.21587936937252833	-0.023211749505574267	0.2039893137681733	0.2217883905394068	0.28712533457293127	-1.40350886453315	0.01178479575301476	0.2975443988237166	0.14532705824932365	-0.056221837625844616	0.1160922310686571
Lib 6	True	Q9C0C2-221	-0.5943967381667448	-0.8053641557956115	-0.4599584701632873	-0.14459482485079933	-0.31627803369024227	-0.3684099751432323	-0.4620818211285486	-0.7201874103880196	-0.7082386874765912	-0.7738640559071125	-0.8909206810391229	-0.885186457342943
Lib 6	True	Q9P206-971	0.06443904998401302	0.020329737861302096	-0.33788800282149123	0.20594983190725574	0.043519471922301475	0.4095764411999037	0.133148417613242	-0.09178071807315392	-1.6271631056308427	-0.9393331579121682	-0.5071358157050512	-0.4212025492281187
Lib 6	True	Q9P206-979	0.06443904998401302	0.020329737861302096	-0.33788800282149123	0.20594983190725574	0.043519471922301475	0.4095764411999037	0.133148417613242	-0.09178071807315392	-2.0821106718517357	-0.9393331579121682	-0.5071358157050512	-0.4212025492281187
Lib 6	True	E5RJY1-39	-0.6461431210622925	-0.3819578265994793	-0.39208438698311926	-0.31507334037547297	-0.047202929097183766	-0.024274335204037666	-0.013009334010101306	0.06546367694313406	0.012918012680937504	-0.23015990871339162	-0.2229452664484315	-0.4180829720493706
Lib 6	True	C9J0I9-278	-0.3853703083008238	-0.6751682400128675	-0.20712897645442005	-0.06567203254655758	-0.16942662744668194	-0.026765410468718602	-0.6417313736336526	-0.6403883283870129	-0.51002746352456	-0.5014045876542624	-0.5473079586418993	-0.80856526044775
Lib 6	True	P07355-24	0.36245508608471494	0.431926043519946	0.38683055703266894	0.6555923381079852	0.7574057083690884	0.740077235355216	0.6722063128138799	0.8613611794892837	0.7988061621055612	0.7095548977121205	0.6521312155132694	0.6846029749530356
Lib 6	True	Q09666-511	1.733775554420863	1.720027517497162	1.7619223535750241	2.15594039852199	2.2167704314343593	2.016120062080268	1.1794222762174809	1.3020515803903048	1.3370387654225921	1.4644261507820884	1.4423304845858131	1.3087509698235622
Lib 6	True	A2A2D0-38	2.3251643686302645	2.105767188186394	2.2107975634539594	2.5238911969907587	2.7485171012138543	2.565036163180681	2.508348923706743	2.6065370441553077	2.605775599797498	2.521934644738173	2.4714540133154808	2.4087947580910143
Lib 6	True	A0A087WXN9-600	-0.34652577676215107	-0.31899343343740155	-0.14656036911087583	-0.11624828137447799	0.09562045420683568	0.08167932030590971	-1.1091594235115554	-0.8939634969677905	-0.9332086667964689	-1.055916046582585	-2.2711206180283874	-1.863291756452425
Lib 6	True	Q9Y3Q8-279	0.7256065935516963	0.9090025828888635	0.7554381777390526	1.1850350239778709	1.2272117574609567	1.034348659890232	0.22730756936333057	0.23135120814954938	0.07842849583921728	0.35337493452277335	0.1357472394282241	0.0812685827292314
Lib 6	True	P98082-401	1.0873933457298497	0.9605339242474112	1.0302046534625973	1.1649643418541045	1.4981919326175142	1.3901546962598534	1.2795374310359529	1.4466882156173417	1.430828861892017	1.3851218843365296	1.1837124065181828	1.1303014938530762
Lib 6	True	E9PMR6-234	-0.5124831280681224	-0.5149524730063952	-0.37096532444772273	-0.26475538830823653	-0.396913843755432	-0.012804997869462379	-1.0073455402869975	-1.2606935447198313	-0.5808670758230687	-2.968731872129696	-0.750793654849497	-0.6973662600482415
Lib 6	True	E9PSH4-75	1.3008830945097607	1.4002393022357054	1.216993503777739	1.6048839437252997	1.6544119922324616	1.6801581579263685	1.655358731345519	1.6750901023363591	1.5590392447260324	1.6456198269149684	1.5960261511883245	1.5440649766933108
Lib 6	True	O14745-280	0.5959524448864775	0.6042620201699629	0.6184671438801997	0.7212786677216254	0.8721536521289805	1.04755081129574	0.4015224415112227	0.6289672857625848	0.7514085487870601	0.5511353816383243	0.3919619156280363	0.24523016916875573
Lib 6	True	P18583-94	-0.2573876258993672	-0.29715434010407377	-0.34250998877023	0.002562761711739037	-0.021981387128183903	-0.007023837427457991	-2.1275194876484465	0.008513831268649219	-0.17375214003783737	-0.23676120974182213	-0.49898145620665835	-0.5510457943462436
Lib 6	True	O75385-450	-0.11188316147672103	-0.08097870238914101	-0.1739687631172681	0.18231928070521514	0.2564358835762912	0.1001404093444578	-0.020862649771532127	0.14214531937198854	0.07867447611048005	0.045758586299675524	-0.044154245596632516	0.0003319488171531274
Lib 6	True	Q8ND56-183	1.4612706286511532	1.4816369865852195	1.4231756988655615	1.8561049795649267	1.7222668794684426	1.8147719108765576	1.2059115214805858	0.24637004742941002	0.7471155853030572	0.9552326363278764	1.0715105611356965	1.13323318728149
Lib 6	True	Q8ND56-178	1.3931009409677355	1.4136060222710056	1.3559182293203824	1.784804788804312	1.643609862966684	1.7464057277301983	1.1466028226248313	-1.8283576516237325	-1.4305317647779854	-1.5164006646608092	-1.611181499025369	-1.117574915300999
Lib 6	True	Q96JM3-173	-0.3315390402724298	-0.048698194768842566	-0.3594222910020808	0.1283474057288877	0.18854158304298393	-0.13611543674525242	0.22060311600238675	0.19155166368475932	-0.034120137637378735	-0.0663629413472169	-0.1558092444307227	-1.4871307057738596
Lib 6	True	Q6R327-1591	-0.33045915225871875	-0.3353183057799572	-0.29268044036177837	-0.03165096206671612	-0.03930151889724242	-0.040605613775745196	-0.06612001288363867	-0.27064643980429615	-0.28706251300595836	-0.22018197845709733	-0.17884853268383016	-0.34674785497029603
Lib 6	True	Q92538-1773	0.6371645115156668	0.6454704451757776	0.39462703007100475	0.8094121979435388	0.933406205822184	0.8805100997294096	0.07449080877649462	0.4218012039499795	0.49835858109102876	0.5608556286235246	-1.2787588992936976	0.2894587642374798
Lib 6	True	Q6R327-1103	-1.4332257348343564	-1.4127722620587473	-1.390339416118026	-0.49705427981241246	-1.0658520873835013	-1.3452919448350074	-1.8458612682619195	-1.1545488085341309	-1.0898991221184762	-1.3152745059231963	-0.9979942107131397	-2.3262466630877316
Lib 6	True	A0A0C4DGF9-259	-1.5697689677430695	-0.21868447583424222	-0.506834587893166	-0.14131664642215824	0.045377123833627846	-0.17763123414919593	-0.3650811987943855	-0.17870155064778748	-0.4396587603648497	-0.3244097453408979	-0.49679114398637103	-0.36988702633119735
Lib 6	True	P48634-761	-1.570241732217171	0.26654494392884515	0.34919444490881313	0.5014447731933307	0.604151912525832	0.6319563961732193	0.3249949656917587	0.4143316122802802	0.39401142362293434	-1.7462140489159934	0.22251123975383819	-1.3465439485274808
Lib 6	True	Q96TA1-696	3.2205155695927306	3.124373757573706	2.784014487126794	3.5671385549591847	3.3864922994477378	3.4349639860203873	2.8327655250660992	2.6376268791401967	2.5976454226309005	2.7946231874534524	2.976258876213639	2.741638633924026
Lib 6	True	Q96TA1-692	3.2205155695927306	3.124373757573706	2.784014487126794	3.5671385549591847	3.3864922994477378	3.4349639860203873	2.8327655250660992	2.6376268791401967	2.5976454226309005	2.7946231874534524	2.976258876213639	2.741638633924026
Lib 6	True	Q9Y4P8-413	0.879058507415692	0.8198573377155448	0.7600037724624052	1.0258969584399251	1.1872731691489247	1.1642226795884534	0.7456980148481298	0.9098894505807832	0.9088152278478904	0.6855447396833473	0.5785587532227794	-1.7480225915114973
Lib 6	True	Q13425-222	0.515056119860259	0.5997713658803653	0.7651432374535232	0.8798504403499539	0.9949634818662737	0.9424825387707795	0.49449583430541605	0.7419788885415692	0.8811830849611902	0.583848657530041	0.46699848263263966	0.35384214185271273
Lib 6	True	A0A3F2YNZ0-1786	0.16362495210691014	0.12128746108512305	0.07829515490199929	0.5435199971660771	0.4780085394260285	0.26144470956541827	-1.3538586314788106	-0.19881875595397422	-0.5610949747202637	-0.21739228505354258	-0.9578193596926035	-1.1096991650009136
Lib 6	True	Q13541-65	2.0044932193484244	2.07061944871627	2.018813501397722	2.2865469991059624	2.5118333899179315	2.3420848668987033	2.420282281983086	2.526561414884949	2.567706319745067	2.454906475969925	2.3115166960182947	2.1893686035567166
Lib 6	True	Q96D71-482	0.11260864102593394	0.11763300374564632	-0.019900378525273075	0.22842867598491104	0.47537346556284904	0.34343673509807077	-0.04406428008145933	0.20824597639890893	0.18511142225214672	0.02413753718760187	-0.20423637953144755	-0.2689857365180066
Lib 6	True	Q9C0C2-836	0.4813021021699233	0.49951700526644494	0.5462918795427881	0.6657674797359755	0.8389635602318068	0.8560907453625823	0.2748880354246725	0.44562541906596975	0.459548160012032	0.4235371074847948	0.29571014674306023	0.22045794971441818
Lib 6	True	Q9ULC8-606	-0.743335775287202	-0.7433835469011582	-0.7395786382169006	-0.6178546477606172	-0.4466600918315022	-0.45478160162472636	-1.5264572663232276	-0.45993001324200794	-0.45376266959262695	-0.423392371257518	-2.3068919489722575	-0.8671681791092063
Lib 6	True	Q86UU1-583	1.2426412072237538	1.2624056324129054	1.3545221129418707	1.2777515243290212	1.1430965422825639	1.8740244382810944	0.2882425415546318	0.57080763850818	1.085540023600743	1.1964331263575763	1.6270016132135006	1.4734326910023468
Lib 6	True	A9Z1X7-583	1.8400796638836314	1.5076365078987708	1.8379760331841932	2.3197562045947153	1.737910607271086	2.0943098853051385	1.2167376526447804	1.285510576329352	1.436422517933098	1.9705711168568631	2.098405918324343	2.151132520292278
Lib 6	True	A9Z1X7-581	1.8400796638836314	1.5076365078987708	1.8379760331841932	2.3197562045947153	1.737910607271086	2.0943098853051385	1.2167376526447804	1.285510576329352	1.436422517933098	1.9705711168568631	2.098405918324343	2.151132520292278
Lib 6	True	P98174-711	-0.4446709119177576	-0.5516203075033488	-0.5781825036955273	-0.2194594056740594	-0.41267495897286677	-0.21541337364258098	-1.17306840701027	-1.007566493250635	-0.8336770677176714	-0.9841276693481673	-0.9846904129365809	-0.9188101794587358
Lib 6	True	P98174-715	-0.4446709119177576	-0.5516203075033488	-0.5781825036955273	-0.2194594056740594	-0.41267495897286677	-0.21541337364258098	-1.528034249008478	-1.007566493250635	-0.8336770677176714	-0.9841276693481673	-0.9846904129365809	-0.9188101794587358
Lib 6	True	A0A087WTT2-24	-0.2531313207099111	-0.315645362380163	-0.29190929205507726	-0.0894705278526099	-0.12483842536595642	0.06356805786798735	-1.4106899005870317	-1.521179765439193	-1.8823909857756014	-1.7289613985365861	-1.6744554315773776	-0.8360646005900774
Lib 6	True	Q86UU1-578	1.3168764398809487	1.357004076004248	1.4064490447733433	1.3556411883161021	1.224683805381064	1.9373148397836877	0.3736332096689222	0.6777905841193169	1.1503006350647764	1.2720887352565668	1.6889562066272015	1.539423882240391
Lib 6	True	Q86TB9-184	1.296847286422846	1.3770878085423237	1.496070247558955	1.7254353850519848	1.5128972719588547	1.7943871465873014	1.6970181605774135	1.4304713656006465	1.5375408268175217	1.4995731941226786	1.7199135046895497	1.8867406182240578
Lib 6	True	O15021-1779	-0.5612392064102506	-0.4625974809520385	-0.4809277171680976	-0.3592009001650821	-0.3187518772830907	-0.16028176416824136	-1.2394850765418917	-1.0204776375341138	-0.9595302044408873	-1.1533811598075019	-1.1233433765848366	-1.1401498764520943
Lib 6	True	Q86TB9-179	1.3401026282979245	1.415152020999378	1.5323021183844336	1.7634201149101174	1.54814744485409	1.8266941068789857	1.7011837660192823	1.4657759723660204	1.5662918340823704	1.5392405794068758	1.7596403661459687	1.9249409533952924
Lib 6	True	P02794-179	1.8096009734445473	1.8250832911410761	1.6893660988219756	2.2457002614113986	2.1418904425892147	1.9565456285771226	0.10548409384847296	0.8946540197298036	0.4440847199519497	1.6327506691795206	1.403538051835089	1.5141101697431576
Lib 6	True	Q9BY89-1062	0.9686320570917343	0.9159615053682123	0.35155167316467867	1.0937950168275392	0.5802688241702944	1.2623181772939387	0.19046604854595647	-0.2698200511650555	0.24531640880328331	0.5973878393709864	0.3964599652906527	0.5444775808115284
Lib 6	True	O00151-90	-0.3263108427641575	-0.4495134921130997	-0.40564643744687917	-0.20542637747567621	-0.08709889733851697	-0.1602751907579323	-0.523020001317589	-0.39756540434984117	-0.3498554925699521	-0.41241835519240916	-0.4030211780229725	-0.5608130191284356
Lib 6	True	F8WBF9-236	0.7712180594938385	0.6950748220450378	0.9094654317660764	1.027286833961606	1.080651940492213	1.1081215835346983	0.9484641022387766	0.7964283973012836	0.6447343482000859	0.891214518567222	1.0586283280850546	0.9306065679545987
Lib 6	True	P46013-1131	0.4020314117458471	0.5174750805488567	0.5279652136666328	0.7261683819145249	0.7301326035209855	0.777060820344989	0.6358988456544625	0.6329895481287859	0.5317579594274571	0.46748308278588413	0.25874034857577916	0.14295981484679104
Lib 6	True	Q9Y613-523	1.0898650702533799	1.1135847171680382	1.0258307806668467	1.4049565555715586	1.3943421592157048	1.318511105329162	0.6895669963574224	0.7289631569389846	0.7696744294651459	0.843176097799178	0.8321115750756131	0.6395102282487246
Lib 6	True	C9JEZ4-100	1.0899583483193713	-1.2178564353535488	1.1057788063501517	1.4149309145581224	1.338810162290786	1.4398000292102544	0.5341220052234226	0.42560697094768135	0.4161783870332662	0.6039537620345626	1.0825459181069392	0.9630926653391763
Lib 6	True	Q8WUM9-288	-1.6061987995440228	-1.4593321501372039	-1.396215568265423	-1.2143594350008198	-1.3188245536482894	-1.324195569884992	-1.2550053347782968	-1.2862511982882474	-1.410246891157789	-1.3346930176936953	-1.2030304817447008	-1.2533682145549603
Lib 6	True	Q9C0B5-432	0.5202945726116319	0.4615917761191044	0.4602142587451298	0.6132370803515388	0.6329670494115609	0.867428444538364	0.38964425636571987	0.4610450505370951	0.4591344368783402	0.6103862479965831	0.6147362191596206	0.5239317960560321
Lib 6	True	Q7Z434-222	-0.19033992694899202	-0.0704541009005045	0.05432955472829277	0.24584690234184475	0.16590355755148858	0.14569581848031207	-1.6272868871235178	-0.616819730725128	-0.5037538060296511	-0.4077911841946536	-1.101814478856616	-1.2771863613437306
Lib 6	True	A0A2R8Y7R9-650	-0.5983342524793068	-0.5637225185447096	-0.608442393969215	-2.296114743826321	-0.3991435856338158	-0.42785295655468464	-0.3510890948075157	-0.40162671425741014	-0.48550667133042297	-0.393121752309066	-1.7214174771174915	-0.6594843680467033
Lib 6	True	Q9Y6G9-516	0.6303297667087372	0.5632956081665494	0.5525882144710326	0.7849565166148027	0.8969289782578442	0.8469369614140785	0.1824163643076698	0.4654685702960074	0.5460431404493029	0.34294043727709345	-1.4256023661307355	-1.128670498751282
Lib 6	True	B7Z3B9-163	0.05763530077633846	0.12282994571301144	-0.02850191639225153	0.2755668468476333	0.2651319606711847	0.3251384628054015	-0.030139986184775952	0.20905051361728408	0.0361464173755115	0.023584153401216394	-0.25018820041300005	-0.1063966997889181
Lib 6	True	Q15149-4386	2.049537838768272	2.128208091204948	2.292581479944598	2.4476249925220803	2.281093275656971	2.582734431798586	2.083861254011495	1.929705821086227	2.1194673617273887	2.285960658858624	2.4835995685949332	2.347767279972679
Lib 6	True	P27824-554	1.6580549966215736	1.99864335420397	1.4751966806895744	2.099423743692112	2.0902948587446772	1.9608633595228477	2.088628208329388	2.1594839713329157	2.0670555477158747	1.9246487545204662	1.6964726636964456	1.6518266208402383
Lib 6	True	P07355-26	0.09170149398511836	0.03263943497891286	0.1764530753392766	0.40349925496308087	0.1957772095264698	0.39684617535971944	0.3235285553062492	0.06547771455000143	0.3108048318690246	0.019146916722058767	-0.3338101621178263	0.013606654139752353
Lib 6	True	Q9UKA4-448	-0.6447985911765731	-0.8089475217859858	-0.586663486880499	-0.45651419455211173	-0.47894426883980895	-0.43793522880182	-0.9872296478293148	-0.8762013639739162	-0.923066276840872	-0.870348950813351	-0.893644677285736	-1.1780489993897105
Lib 6	True	Q9H6X2-563	0.2072230388711614	0.3710625526828606	-0.2153378492957377	0.3581738220698371	0.16615746598675465	0.5406475267501393	-1.3443909463430106	-0.5387676705580973	-1.6033999716236815	-0.18266862698309572	-0.6117944193739651	-0.7993959493218478
Lib 6	True	Q9BY89-1059	1.233609815692614	1.1505945618903821	0.5719859067710337	1.4421571637478476	0.9024166828801163	1.410147493322184	0.25273960947387053	0.05812814997341283	0.5972534037069521	0.9097704161564614	0.6806160246667441	0.8347946616775859
Lib 6	True	P02545-22	2.388179315371611	2.397881353141739	2.287408156114954	2.5517920252883712	2.785769875404748	2.6376429579359653	2.7376749821579196	2.9298918317075238	2.918970864696466	2.801085690724343	2.5631936569296423	2.460632631847842
Lib 6	True	Q96CC6-183	-1.0584390860598236	-1.062096854151426	-0.9767407812588916	-1.0545719260922737	-0.9059033411477232	-0.696738557486865	-1.6830735076260364	-2.104492911356127	-1.7846428343420269	-1.6201223068089963	-1.7386860230840464	-1.2445392740816006
Lib 6	True	Q96CC6-180	-1.0584390860598236	-1.062096854151426	-0.9767407812588916	-1.0545719260922737	-0.9059033411477232	-0.696738557486865	-1.046098694686851	-0.3091567970019975	-0.42114928515501315	-1.5489836199769695	-1.7600579894181638	-1.2445392740816006
Lib 6	True	Q09666-210	1.459386536238364	1.3375862798591325	1.2780162585540698	1.6361618787833885	1.6217331634086982	1.6418581072902814	1.389132842517081	1.2085289608629421	1.1623278176747411	1.2075818025670482	1.2656185926866077	1.2861296173884402
Lib 6	True	B7Z3B9-448	0.1496802059295229	0.1901692389202784	0.17226679825268745	0.38233705424218856	0.3974081407060761	0.41009816531901194	-0.995773487954282	-0.6195709334280103	-0.8983589452603251	-0.7909571833636398	-0.7385137919472777	-1.078282415606131
Lib 6	True	Q96D71-709	1.0597844690433709	1.342091995986083	1.1323215820938175	1.358220868046194	1.5107377653548242	1.449587528734853	0.5589473245916231	0.6855500005317787	0.6633686216536002	0.6725261689953286	0.45717112154822287	0.2694421132105361
Lib 6	True	A0A494C1F2-437	1.4961426270996465	1.5839553674639884	1.7249381524818796	1.828924969759467	-2.368524777223438	1.8431839239530585	1.056229048117162	0.8310349437671997	0.8824913621807016	1.052258455692498	1.2990629344983742	1.2868388613277262
Lib 6	True	Q9Y2D5-748	0.9348411186885329	0.8975091788843559	0.9016293765922262	1.1598343217987566	1.2131967872828882	1.1269911280461342	0.7327823560669564	0.8364633060685834	0.4716304272132033	0.6139043895355402	0.34294906185066115	-0.6178991115376994
Lib 6	True	P52594-181	1.6003394945792206	1.579817522244019	1.5609379297144599	1.7699000043738184	1.9110606639556325	1.8551542398371934	1.4202970556336483	1.4674069601830082	1.4316000579013357	1.5125470423546277	1.383090267663677	1.38314423110977
Lib 6	True	Q9P0V3-241	-0.2975054012477495	-0.4935160523032521	-0.47399503225213657	-0.29865112645248965	-0.09251337519451129	-0.24176457887378883	-0.10112072770798831	0.0132236756374295	-0.04009153936501093	-0.1760436463685361	-0.27895526062599085	-0.5621056172618099
Lib 6	True	A0A494C1F2-433	1.4724617853114361	1.5603227155130803	1.7015741977756282	1.8009857872505495	-1.7156516188478397	1.8194431646262765	1.0324702252562883	0.8074203224585483	0.857117536742538	1.027432676508329	1.2771760033097284	1.2614166679678172
Lib 6	True	Q02078-479	-0.933398235213651	-0.8429494561706588	-0.714486399732847	-0.5931704196535347	-0.7954275530995737	-0.5760312124056445	-1.0991551682720981	-1.1664146950926648	-1.708386046051479	-1.1080865416005274	-1.2928664813475004	-1.3527483829814113
Lib 6	True	Q02078-489	-0.933398235213651	-0.8429494561706588	-0.714486399732847	-0.5931704196535347	-0.7954275530995737	-0.5760312124056445	-1.0991551682720981	-1.1664146950926648	-1.4085988895972885	-1.0784460249791654	-1.2928664813475004	-1.3527483829814113
Lib 6	True	Q92538-317	1.3101459178620087	1.1987901164244084	1.165234707646044	1.3930366083082142	1.6192429941432358	1.4390933759517202	0.87773030543603	1.2298168387911648	1.1723682791893038	1.1593006943478021	0.9532872324493573	0.6288949321632652
Lib 6	True	E9PNJ4-339	-0.5247645709630975	-0.38456616233722757	-1.6375543618951123	-0.3687409036679194	-0.43340433194744404	-0.10710685511870928	0.018136455982068526	0.23479808357982818	0.3782937073503649	0.009325370348329708	-0.22558524289519238	0.05993486822608647
Lib 6	True	E9PFD7-648	0.7425948521786301	0.5539673802552216	0.6235039841143015	0.7833672394203106	0.9974964383504454	0.8552613873948448	-0.03978907352972893	0.07929177211247981	0.17259948506877754	-0.0704548297485802	-2.878631916798081	-0.09255203298761924
Lib 6	True	A0A087WV04-518	-0.2842689079642335	-0.3530597261868618	-0.46742395010871723	-0.3309440656616474	-0.22909754966726062	-0.04876081812677473	-0.415602538910676	-0.4403694885532127	-0.29361427498864984	-0.45041490433887893	-0.5818817460796184	-0.477346342348206
Lib 6	True	Q9UQ35-2034	-0.7557724030484111	-1.1812251454226343	-1.2627636609502868	-0.9507289885128093	-1.4267193910902138	-0.8133695548250535	-1.0060519760089497	-0.9462330563993226	-1.0145215595961143	-1.1293250799237642	-1.041644545173856	-1.0825377445026094
Lib 6	True	Q9H8Y8-225	-0.6975691068862703	-0.8299678303876665	-0.718379868483289	-0.6670713627380409	-0.44369637782549887	-0.596834942182439	-1.2385666040531802	-0.9837435706451316	-1.0820609430241388	-0.5389406375756988	-1.6732092856150673	-1.1372506761156902
Lib 6	True	Q8N3F8-471	0.4623724013501732	0.3922621481821533	0.37956725322840795	0.46610382714032605	0.5635332729996589	0.7370384557466212	0.27602508624538263	0.42316950721589697	0.5692485475200392	0.11480575287755328	0.11254779360986057	0.36284217115309475
Lib 6	True	Q16204-244	0.5097767587097574	0.5181371118261875	0.445563609448865	0.6421417581610839	0.7517411228114762	0.7085063665293635	0.38188640288891684	0.5231935869061165	0.48982743461902883	0.4387752370030317	0.3721497559997278	0.4084854262003917
Lib 6	True	O43399-12	0.3832737022457333	0.16262242420987252	0.19252023066546478	0.423774402925681	0.43093690208385904	0.5076860208727665	0.4959282679824148	0.4274211894887248	0.40414809357325393	0.09612565114160605	-0.07170667352004204	-0.0715567156168189
Lib 6	True	O95817-377	0.5603685878191277	0.5203962219042056	0.6993844154994955	0.4923014235107272	0.8559787946268623	0.926680281079815	-0.02589002019065062	0.18613545773398396	0.3411341924035625	0.11614585730323726	-0.1860246578050294	0.03249167463106375
Lib 6	True	Q8TEA8-197	1.5059075892388434	1.5985361223789825	1.705944095977963	-0.9734139650718568	1.670031364690749	1.8526641425401507	1.7800246645706665	1.8993611567176885	2.028712661461357	1.7910268184815747	-1.4059992690163206	-1.2808165082484235
Lib 6	True	P08670-430	2.264431610056545	2.484922088312549	2.1278556657188608	2.6817470389077784	2.751364206483842	2.346434145868191	3.2406829675330746	3.393851589494393	3.51950333334572	3.1537355332126435	3.201891281247238	3.2127523508461895
Lib 6	True	Q96BY7-255	-0.798670636573707	-0.7156227149067376	-0.8712444673303499	-0.623122020640696	-0.5915653556881402	-0.6761160980038281	-0.8508169228622713	-0.7550026807597067	-0.8644018001148633	-0.7799791268578563	-0.7842442297077621	-0.7644946068433764
Lib 6	True	Q13459-1267	1.481888598649963	1.3341956721048893	1.3372131723969571	1.576109825987448	1.5160902718387252	1.6995323656041148	1.003736412838549	0.8587591603905922	0.9245264929841295	1.2290526584596548	1.2983789519947753	1.1998406648880298
Lib 6	True	Q13459-1271	1.481888598649963	1.3341956721048893	1.3372131723969571	1.576109825987448	1.5160902718387252	1.6995323656041148	1.003736412838549	0.8587591603905922	0.9245264929841295	1.2290526584596548	1.2983789519947753	1.1998406648880298
Lib 6	True	C9JZR2-920	-0.029345400141854546	0.03763823362592818	0.055778361562334136	-0.011388470307210678	0.1363365673648109	0.33818651945043154	-0.28061334955923156	-0.36639778516991744	-0.3757206145726371	-0.19103149705715888	-0.0804221554707241	-0.24228519261423884
Lib 6	True	C9JZR2-916	-0.029345400141854546	0.03763823362592818	0.055778361562334136	-0.011388470307210678	0.1363365673648109	0.33818651945043154	-0.28061334955923156	-0.36639778516991744	-0.3757206145726371	-0.19103149705715888	-0.0804221554707241	-0.24228519261423884
Lib 6	True	O15021-1377	-0.008209749073603247	0.2767205287299265	0.30609762804902324	0.5013984816221368	0.11787681926105713	0.4477580757527211	-1.048284422816118	-1.1953987974557048	-1.0866879976492443	-0.8859089218761276	-0.402446261481313	-0.5889858226474493
Lib 6	True	O15021-1370	-0.008209749073603247	0.2767205287299265	0.30609762804902324	0.5013984816221368	0.11787681926105713	0.4477580757527211	-1.048284422816118	-1.1953987974557048	-1.0866879976492443	-0.8859089218761276	-0.402446261481313	-0.5889858226474493
Lib 6	True	Q9Y4B5-315	0.1576300872581753	0.14800178559766128	0.21722521557720428	0.3427785489378706	0.23408391908998966	0.42860864707668356	0.026891351931489536	-0.2869284342255989	-0.30449169220532324	-0.3675633773210802	-0.16961060482060236	-0.24712665582250556
Lib 6	True	Q9Y4B5-306	0.1576300872581753	0.14800178559766128	0.21722521557720428	0.3427785489378706	0.23408391908998966	0.42860864707668356	0.026891351931489536	-0.2869284342255989	-0.30449169220532324	-0.3675633773210802	-0.16961060482060236	-0.24712665582250556
Lib 6	True	Q8TEV9-417	-1.0818325897690393	-0.9550345656005119	-1.0474863047642122	-0.7948360945087485	-0.8547218651056886	-0.9975078285165745	-0.910715876500358	-0.887508652617728	-0.9962865130072374	-0.7741853175188408	-0.8754410791433987	-1.1875767973447098
Lib 6	True	Q9UQ35-508	-0.7685261438267827	-0.278186185674669	-0.4189652360335894	-0.0021978204496823197	-0.28262167911612623	-0.6677542772204383	-1.0410054189116067	-1.0761693615924617	-1.2154089162031587	-0.25248371613856685	-0.2894725834789926	-0.819152118600425
Lib 6	True	Q9UQ35-510	-0.7685261438267827	-0.278186185674669	-0.4189652360335894	-0.0021978204496823197	-0.28262167911612623	-0.6677542772204383	-1.0410054189116067	-1.0761693615924617	-1.2154089162031587	-0.25248371613856685	-0.2894725834789926	-0.819152118600425
Lib 6	True	Q00587-367	0.13210960276833542	0.14071717859512356	0.16781823425329903	0.22039831657572176	0.381826147251427	0.33971072068503916	-0.8575325751174814	-0.93993568487133	-0.16694666188717386	-0.11406439885958296	-2.7027559381098154	-1.486159936134479
Lib 6	True	J3KRN4-351	-0.12675668610866658	-0.28842144073810155	-0.03794219389393845	0.00821507186543596	0.037220001191705	0.02673317589098072	-0.29162361040597984	-0.2614214357561548	-0.14312612042555345	-0.22724170501850205	-0.22830308262190602	-1.7788823688220283
Lib 6	True	Q9UHD8-30	1.7814632661893508	1.8863358058096718	1.8792803037613175	2.0990220845434484	2.0989343645269876	2.0535844018930964	1.9648027538884403	1.9795969794291008	1.9194724056915498	1.8656540076130572	1.6407923861944704	1.7847237781748007
Lib 6	True	O14686-2274	-0.7617409668721078	-0.6425631701000655	-0.6546155251816868	-0.4287404879609514	-0.6598481551620599	-0.557386362450788	-1.438309025255051	-1.6826963532828942	-1.131493295973562	-0.9487868229007157	-0.7112883987212268	-1.0213971496361292
Lib 6	True	P29317-897	1.7032718104043616	1.7264999565582122	1.6361942315527473	1.8397261914111438	1.741971598191871	2.0181635655163723	-1.8217970299959434	0.7641304240375957	0.4899287298604217	1.5120702211031039	1.2752593829596768	0.8522537157632422
Lib 6	True	Q5T5Y3-722	0.27572738598897684	0.30691190253836087	0.2976629302123774	0.42080122754560145	0.4572178404887983	0.4942776658566437	0.029396257960591782	0.11713645121931207	0.15011113946759969	0.35119239880321	-0.8904464667764913	0.16207942639626916
Lib 6	True	Q9Y2W1-253	1.4492085687105767	1.5321183124394961	1.4904308035850917	1.6857422743008992	1.7378877421121943	1.6852462025949069	1.5609996666569566	1.5354346505805794	1.4945779192773028	1.513172789935086	1.490246131754147	1.1209852913316234
Lib 6	True	Q96HC4-360	2.736538654325603	2.724393806229952	2.516304616183243	2.7310826184761035	3.0771702101048386	2.8849526162783548	2.4448734290029286	2.6055169191546916	2.6726575038273244	2.762686761204626	2.530108294515725	2.584523171656667
Lib 6	True	P78536-791	0.7149148793847929	0.9126083448601312	0.734735665293146	0.9239260426976603	0.9275925265465403	1.0250716210644175	0.4105130165136124	0.5836145591350005	0.6875418701885169	0.761566194407705	0.663776257029744	0.7572483729640985
Lib 6	True	Q8IWT6-217	-0.08553741293335072	-0.24429073751800515	-0.18852358754763496	-0.1038399338714569	-0.10378594578618425	0.08276615995195613	0.00477859684327364	0.03755166937953512	-0.047685119124360874	-0.23158723313651286	-0.34609496985262506	-0.21875855077158743
Lib 6	True	Q8N108-483	0.15463979262067246	0.09152602004339559	0.2834317693159473	0.2686343505317114	0.11930464513861118	0.49188799239620984	-0.1716875129309076	-0.30293488666201196	-1.2876320919945714	-0.0700922919155683	0.05380360521655093	-0.025993011002685067
Lib 6	True	O75569-18	0.9942355672564589	0.842843919304447	0.9502853084060253	1.2679403010242942	1.132001383505164	1.0103053759431093	1.1286399337681716	1.1512479048393405	0.8933519125232335	0.9197528488878027	0.8242220890491576	0.7842329917067882
Lib 6	True	Q6UUV7-394	0.37675482290516954	0.2081690106423431	0.27612172510419797	0.3758647842384461	0.30665606697266384	0.577971821355615	0.18532318477780202	-0.0684218659229707	0.09624334968241537	-0.10400082762465625	0.2207767837889606	0.10089328778222038
Lib 6	True	O95997-165	-0.5318544787425301	-0.8559967883980638	-0.8564449302521988	-0.7462841510678487	-0.4232809058485039	-0.6499039487593673	-0.8253955029167277	-0.8178147895511494	-0.9199419023578818	-0.6591365355399852	-0.9461837722485182	-1.0176859787102217
Lib 6	True	Q14247-418	2.345172425194011	2.3367087874091115	2.4876692350449154	2.577172007276015	2.6616502310960852	2.6279344514264236	2.2325456726227335	2.311519734125677	2.4246831429682048	2.365266613340278	2.3343091068659767	2.3293739663576107
Lib 6	True	Q9NSC5-159	-0.3999104418133431	-0.2504466871424805	-0.14942437259180497	-0.09799503438312579	-0.27252083737084526	-0.04821048997468344	-1.7799671466851792	-1.4932183907111156	-1.0526034764185972	-0.5295467305484771	-0.7441219077825768	-0.7510646819658983
Lib 6	True	Q9BST9-529	0.42614660367285273	0.43764585173778836	0.45954386910859646	0.6521420875756553	0.4493296392572405	0.6596734793684068	0.568477619716113	0.24493660210584856	0.37648750870466374	0.6208502188339284	0.7415621264843248	0.6376735136402137
Lib 6	True	Q9NPQ8-502	0.19743432426271396	0.27052814260717317	0.375581854165273	0.4000549972403191	0.4116249408233779	0.47730585315942653	0.5637686857583549	0.5492641335465808	0.5410206818087868	0.4922140174095382	0.5939040879163976	0.35721270770897334
Lib 6	True	Q9BSL1-98	0.49891978627251854	0.6328733168705347	0.6409433508718752	0.7767665355509008	0.7354424336095202	0.7564988054041228	0.8436643454741716	0.6298180029137068	0.506578811564022	0.48989699911135665	0.48826111899162394	0.4654078166333223
Lib 6	True	O95674-21	0.6822719815672876	0.6911737692827028	0.47160702635748003	0.6418027176350294	0.8322776412910936	0.8272195610097343	0.8937071292545485	1.1198952511316687	1.263741149536082	0.769037452765861	0.6452342578370945	0.5157056827564085
Lib 6	True	Q09666-5763	2.0155864172007205	2.0689988447969196	2.1696209238895867	2.2286387698115653	2.3709394806965842	2.29301662765064	2.300421365834237	2.354020589203652	2.3376744091594057	2.2861044211453634	2.212808905220753	2.130670207434969
Lib 6	True	Q8ND76-25	0.15408002333497714	0.20710643529479575	0.1593965359755191	0.13391613226772403	0.4184056395775669	0.34720977964303457	-0.30502038719254615	-0.18625251648712937	-0.12388006259781377	-0.48652666402952865	-0.6950187498118429	-0.7862596011626043
Lib 6	True	Q9BUH6-148	0.23924367858257695	0.14591667508979556	0.04019688601584503	0.14805208065852007	0.3926758376278744	0.30464828463117494	0.1915121754192479	0.22091033702783625	0.04073838656713857	0.14214133261765471	-2.1743906603502383	-0.17713526125625748
Lib 6	True	Q9BST9-520	0.08826451145159413	0.09070572557342403	0.0803047206447278	0.2909900133956214	0.09513878255102519	0.271296352487321	0.22928784658662113	0.02323009871465379	0.04050301284536264	0.2621641810770769	0.38460776877677166	0.4750115308944422
Lib 6	True	A0A075B6E4-52	0.6970146431785209	0.8008053168360166	0.7871015235301635	0.850211370194496	0.8748158906539405	0.9983333638376303	0.43049418011363816	0.5395977389232509	0.622182450636143	0.5439202538258419	0.3646582427200058	0.3941401031888298
Lib 6	True	A0A5F9UK94-46	-0.058092911755377875	-0.041988240816870706	-0.04076776358097219	0.2692455648907836	-0.0190142816697701	0.030032030882365203	0.11207012401398321	-0.31222386075215897	-0.267913172373738	-0.18755447173476697	-0.48496938116244287	-0.3901087659688233
Lib 6	True	Q8N108-488	0.24185121381975513	0.17834500892662644	0.41254372283560425	0.3751924515980906	0.2105753848768654	0.5803369348113694	-0.057644652655458456	-0.2159673411742117	-1.3313785267136322	0.008824914991007179	0.14551288674647328	0.06763143160557668
Lib 6	True	Q53TN4-285	1.8456516643984286	1.7451435190438092	1.5542894304398118	1.6779163930697436	2.0764515742393006	1.926929691740286	2.0630115165281837	2.181825105899562	2.20593650745869	1.9705762863543697	1.8294784506147226	1.869067317601319
Lib 6	True	Q15746-1779	0.8083396224767815	0.745813977857821	0.7660458058445571	0.7948524817238972	0.9573792094292206	0.998151894874988	0.2788482767674785	0.4863924531776945	0.6109514130518126	0.48224263265703404	0.24965048065346634	0.2465735715019891
Lib 6	True	P29317-901	1.3359446856015171	1.4020335320457054	1.3143795042248354	1.5388608350720496	1.3302721344624897	1.6251461017900026	-1.4068130890247539	-1.377190534420012	-1.9007847476213728	-1.58913164958013	0.8559100172157972	0.10282825011789844
Lib 6	True	Q58WW2-336	-0.027930180612246062	-0.07096508054908351	-0.12515899057129337	0.030711444614748038	0.2795893685622508	-0.12383517194677429	-0.3147892471804962	-0.21382847906085115	-0.3650146971832528	-0.22292888339013858	-0.3317179656569943	-0.6719298481712546
Lib 6	True	O60784-355	-0.9720612960416549	-0.8127036002440634	-0.8020556763010184	-0.7455952815309483	-0.5974104810413406	-0.9071356891164677	-0.35783893176142767	-0.21405712500898197	-0.41656166896197094	-0.5397694882504576	-0.558868817445034	-0.6985313409652003
Lib 6	True	Q92614-1970	0.6391664993686564	0.6598560425638489	0.6889278544578886	0.7521845759113889	0.9194095939830824	0.7867052021162684	0.3351526426382609	0.6345798945559844	0.45430992068975884	0.6355774136272084	0.4701181217640243	0.2376720801960745
Lib 6	True	P21333-2158	0.6010675848667199	0.5306726417241132	0.5337829382189869	0.49572372552369587	0.618637576993314	0.8539168293985752	0.29565527783226403	0.1336733367128882	0.1839992471569538	0.2890904790826629	0.3483398255091817	0.3431657744170327
Lib 6	True	P21333-2152	0.6010675848667199	0.5306726417241132	0.5337829382189869	0.49572372552369587	0.618637576993314	0.8539168293985752	0.29565527783226403	0.1336733367128882	0.1839992471569538	0.2890904790826629	0.3483398255091817	0.3431657744170327
Lib 6	True	Q86YS7-662	0.6859563276841644	0.8106581803477294	0.823054207907531	0.9054608237778746	0.7126346162319478	1.0517174411614634	0.379792449306784	-1.389831957679584	0.3850724808889168	0.46295551945876867	0.62025865539237	0.5179465966576037
Lib 6	True	A0A0A0MRL6-623	1.0234193401131282	1.0936286948422804	0.9797800251243816	1.0872135876140951	1.2450330646035126	1.219971279382723	1.1913218543605557	1.361849017290889	1.2995867948781294	1.3307702871019937	1.23308594849185	1.2017161886955092
Lib 6	True	Q13263-473	0.7902085925027538	0.8551852500830531	0.883884349233051	1.0302108057863937	1.0300095562788039	0.9639375619813841	0.8002080293887812	0.6883566541856518	0.6871027209468602	0.7651205578642143	0.6658543247721108	0.4777976446628847
Lib 6	True	Q6UUV7-391	0.7497893647822192	0.6476934335268442	0.670780335905937	0.7526771338920598	0.7409936519620708	0.9474530026942904	0.4956531323988588	0.3035695320288721	0.4723096291548786	0.271808806268297	0.5558478468947144	0.44522712675530013
Lib 6	True	Q92576-1133	0.386408084387817	0.4402095865130634	0.4643336428043239	0.4142921673482959	0.563592147726038	0.6355938109169177	0.4401784318533506	0.4554810476489706	0.4733446062449399	0.28523303410655737	0.28552349883467676	0.3063432502702712
Lib 6	True	A0A1W2PRA1-688	-1.620468373257905	-0.984852186203154	-0.5031673885249849	-1.6488366261454899	-1.929265472576472	-0.5423175391788925	-0.23189603732286937	-0.10677731745210887	-0.08504221367939778	-1.826576204833386	-0.6265786576648039	-0.6991733456883492
Lib 6	True	Q04637-1231	0.7551131998741716	0.6553444550249936	0.7978031743524984	0.7472856425349387	0.9621241359158642	0.8991651504483835	0.4141299583257653	0.5937814874141469	0.7539227431615053	0.5538314861367893	0.416542202886567	0.6060632491064468
Lib 6	True	A0A2R8YH03-659	1.930505014333752	2.013319208125728	1.9381565388069275	2.1466772754480474	2.1565001249592513	2.1266446014102667	2.183384427808584	2.100188509273541	2.134228086377128	2.0318470011996927	1.9134296557213255	1.8701759540942249
Lib 6	True	Q14247-405	3.184916155755444	3.150797361880889	3.182015776949756	3.5366382739910613	3.3045747944559793	3.3580107469534854	2.93690845235513	2.6979292288989827	2.8036068084902857	2.8630907203914173	3.034433460409755	2.8527246579344854
Lib 6	True	P46821-1788	0.5232482819817732	0.5506453365374596	0.545049298373128	0.691768357320498	0.7340223280047937	0.613033142016456	0.3126417278493076	0.359170949772221	0.3550436632603674	0.4043904681916285	0.43634233182046406	0.26439544747985516
Lib 6	True	O95155-105	0.428971753203539	0.4247161035089681	0.5052759880590743	0.5798361210064099	0.6728669374112736	0.5140079612388805	0.5158095947969605	0.44401219473909964	0.4291605452597546	0.32540157495262284	0.08277683295472756	-0.0009136894711378522
Lib 6	True	Q9P0V3-251	0.25497178683736876	0.0851120723596095	0.2803686805213121	0.26062771757955977	0.1603575524634739	0.4635629776053616	-0.30227097992342516	-0.06021663408730128	-0.2878502902564192	0.12247761909075061	0.31398913916249477	0.29732542289939384
Lib 6	True	Q86YS7-659	1.0213961188281733	1.1684883942032267	1.0997496328323468	1.2335674474701621	1.0466731322036953	1.3431432197000595	0.6373097878472784	0.47984204422348814	0.6006950002695546	0.7614898356004909	0.9361053585176051	0.7934928900174295
Lib 6	True	P29317-892	0.15955973992820385	0.12421375931952668	0.08305674504673864	0.40612748844418295	0.2083702019371807	0.12616821589705302	-0.36497060377259904	-0.8369993384755067	-1.3367621583586957	-1.5295523099880857	-0.9484976067933583	-0.47777095900878747
Lib 6	True	Q8NEY1-1181	-0.054223702410055724	-0.037898155228877746	-0.2372897050034058	-0.07527388657388046	0.10599460896864318	-0.035903912907090496	-0.19695292160020644	-0.17622280323678646	-0.30117283282943724	-0.3106592340762389	-1.1289853555488443	-2.2054285944817753
Lib 6	True	Q8NEY1-754	-0.1553056715225605	-0.21831302758496324	-0.17597903826690667	-0.1013819308012732	-0.09274010975301994	-0.05968633472693918	-0.02917518096244952	-0.0492242501446852	-0.03580029437071437	-0.035072903434607096	0.029217685821968938	-0.04285553238988273
Lib 6	True	C9JAT7-126	-0.12593960101855478	0.004962118218719445	0.05673597004612811	-0.04981651763635627	0.0106409762951448	0.18530653449136486	-0.42456674144656303	-0.2608454330377108	-0.4923565077004746	-0.03592230340920306	-0.059781334419726946	-0.07419829849781437
Lib 6	True	Q14247-401	3.279606839875186	3.2365857615402067	3.291492485112025	3.5803294865942146	3.392897865498359	3.467399968995871	3.0447612259057837	2.8199869832797626	2.951089609701865	2.9697771952736813	3.1398697804097986	3.0278130180759435
Lib 6	True	Q02952-806	-0.6150756934496728	-0.4821738840273187	-0.2633751319713262	-0.058556838624414534	-0.5729041877663402	-0.47763214033432516	-0.3223986896682014	-0.6224825584759076	-0.3595706174111111	-1.3739927785810544	-1.165170335374042	-1.0549153523379562
Lib 6	True	Q15424-604	0.05684593032838725	0.20828992781728436	0.21976814096537672	0.13523787965207124	0.3153316190070435	0.301138265997173	0.3589480938898041	0.50037697408839	0.5207609457450697	-0.02464653872937909	0.18161170468160334	0.17259766655927128
Lib 6	True	G8JLH9-629	-0.10035257306554543	-0.38649925758715203	-0.35246285650215325	-0.23341480966941627	0.04183929440770259	-0.33079425326167994	-1.0972178252962583	-0.7717773585650478	-0.749013122513986	-0.6871247746585383	-0.8455997710516893	-1.6230590386580128
Lib 6	True	O43524-294	-0.11718908651051725	-0.0595810321525	0.07353862947237437	0.010840882694868053	-0.012808278174321739	0.14005322926719457	0.18181454912216247	0.2593461974784317	0.2045075091215645	-0.14554788772260877	-0.1659985457875513	-0.21926454524715652
Lib 6	True	P08559-293	2.3625567392379256	2.5322842799153507	2.6340018894854977	2.65280455324463	2.528043605917596	2.7920055118706775	2.5552703487234174	2.361701421757686	2.4959841485809426	2.668383320194989	2.79235404953696	2.804873218023457
Lib 6	True	Q9UJU6-269	0.9238375498432518	1.01068912379266	0.9449925850655483	1.010884801672615	1.0739555834164585	1.124214340256999	0.533137541792656	0.43964361622131803	0.48615604432161785	0.3260949484500137	0.020222155097432533	0.17149019984201472
Lib 6	True	P08559-300	2.3802305159473622	2.554297841275693	2.653698523336392	2.6696479989521196	2.5466574367574215	2.8097116374425797	2.5718637102077486	2.378402848687219	2.5129146029680505	2.6875824886838044	2.808852805057331	2.8188067836905297
Lib 6	True	O43491-58	1.0344929717641618	0.9783618383115769	1.0568714947980042	1.093960512278327	1.131606641223916	1.1886769907978016	1.417394914308827	1.4477358902438568	1.660141898705435	1.1644540094927858	1.1329340383928865	1.2244760405947377
Lib 6	True	A0A0C4DH22-639	-0.02843928341953264	0.06027236996043433	0.046276854386006046	-0.1285486608558303	0.1639709024451346	0.19005906758459093	-0.37043417538543544	-0.2907916328811461	-1.1569568462831612	-0.12487869333683198	-0.14260911475013305	-0.3463407943870293
Lib 6	True	Q08AD1-1313	-1.3885446153890548	-2.59962702266386	-0.5581828092161453	-0.5570431882312251	-0.46381681958162935	-0.482501733298368	-0.6817416356298437	-0.7840871233853381	-0.6025861830203956	-0.6736360836297016	-0.6447783115676683	-0.6222423184918854
Lib 6	True	A0A3B3ITG3-641	-0.1878396601874932	-0.16773452596387678	-0.19089805118419922	-0.18041294191191348	-0.15141099110506728	-0.03575871662112634	-0.37556980305730103	-0.31204045399455194	-0.4164723586253191	-0.2585593199040804	-0.832032089809624	-1.1607144130175877
Lib 6	True	H7C0W7-373	-0.6116602081647343	-0.7009345949784783	-0.6599492603772495	-0.6811959734814529	-0.6077730576335494	-0.534620905197541	-0.559190267078347	-0.5379235898343687	-0.495109598043065	-0.8095172233427732	-1.6785665257789089	-0.7699686291610843
Lib 6	True	Q9P265-100	-0.43337961624168975	-0.4961570921045081	-0.6076814868991349	-0.33176842609466123	-0.5606498157689677	-0.44596910350698077	-0.4105221439653077	-0.3295843774619773	-0.17456408945832783	-0.649979133110929	-0.8536269063946205	-2.5275281887935837
Lib 6	True	Q7Z5H3-16	0.24470086728786286	0.28886008216557457	0.29178717862408804	0.28703902606655285	0.3728535560938252	0.39848321119923724	0.29653713447992924	0.28227416200631084	0.24578349260982602	0.24826812166631196	0.20160523273090725	0.2007432874039723
Lib 6	True	O15013-379	0.5701339824977718	0.4428065927416599	0.4826433663199511	0.7294058933928664	0.6951404082555159	0.42459756338114363	0.22182086409531096	0.2904583340201122	-0.2834885567565014	0.1708348316379876	0.03687328017533195	0.20529453217340884
Lib 6	True	P60468-17	3.308338274281516	3.428013369515102	3.240440203580925	3.457555518682271	3.677666762665349	3.4352832809552014	3.660911155726451	3.797180794699797	3.8152498577897265	3.7668588095477764	3.428125894274789	3.724826105520789
Lib 6	True	E9PNJ4-346	0.22849415428707348	0.3383710016611159	0.2946974918730684	0.22823318918156826	0.36203004719571436	0.4561749137209389	0.5317811619896198	0.6553151985141887	0.889970281826939	0.5880117048244178	0.5338381772824148	0.21357826562507048
Lib 6	True	E9PGC8-1410	1.5039323040960424	1.595254640588615	1.5596793636082111	1.6464416297789446	1.7658198442527604	1.638479212351861	0.7863487574250966	0.9841947403156969	0.9399466912244374	1.3352538806814438	1.0850069092518644	0.9804499440519601
Lib 6	True	Q15642-299	2.082062628914206	2.1706634688335433	2.0283366491636388	2.297429507100326	2.1341678150641985	2.2576646521682164	2.0431887594559504	1.796651097724691	1.9250311894742886	2.0149060610800897	2.289882570441368	2.2447810363721885
Lib 6	True	O43294-141	2.301757874341363	2.291810165700933	2.2341180155988605	2.4241853413816328	2.3860214947260294	2.446261123523419	2.1485456759138684	2.008872267719038	1.9982223891981263	2.0543824619629336	2.1743971554476365	2.235910294154589
Lib 6	True	O95400-195	1.1838377464046064	1.2307745318920036	1.2392565344097632	1.4925377973000469	1.3273135478887355	1.2232239410135497	1.442723158038004	1.529248620526245	1.4772940365815532	1.3079136534839646	1.154186049256718	1.2506306001027625
Lib 6	True	Q9Y2D5-152	1.795901624211724	1.7760926800628687	1.7834580077624747	1.8441252783936057	2.0631044728744827	1.855211408524691	1.6440702119194777	1.8106826410355101	1.682192338539932	1.6824262332970978	1.4403214815156462	1.3179284007428669
Lib 6	True	Q0JRZ9-387	1.710206183773516	1.6642517763839815	1.6859469666804492	1.8851161390861728	1.6691411634954285	1.8560373597799698	1.6995923297597715	1.550064218772172	1.6261950416223774	1.6514766595463406	1.791722040383841	1.8291073225334624
Lib 6	True	J3KMZ8-142	0.16842361989124882	0.19801394613263082	0.2521498416360732	0.21234032461826477	0.1579463304586404	0.3947496151416697	-0.3689453071770499	-0.08167192143779121	-0.05118429150621872	0.23173422055739168	0.13410188716323457	0.023452467102755958
Lib 6	True	Q15942-308	1.6231629654365092	1.3989664781453275	1.4189987439194216	1.417992917823879	1.7428470870855965	1.6194583394656963	1.8350068905922552	1.9468806018389802	1.883198979676787	1.885256136246486	1.7291336632562038	1.442581484884091
Lib 6	True	P35612-592	-0.1181636512329456	-0.2969107465740206	-0.007012526527363614	-0.11904297231787152	-0.10108979023884386	0.002099031516737358	-0.6940921019819806	-0.44018475670026874	-0.4710909655295303	-0.12430846643063544	-0.22686858677026503	-0.4340433721688686
Lib 6	True	Q9Y4B5-1514	0.20320223491693368	0.18356842440239762	0.2440354433298821	0.1808797400181496	0.3476426550204466	0.3028135731138878	0.09954578458625654	0.19645788228688404	0.11339854162838509	0.01547083053177939	-0.08515775489152737	-0.04076318528655213
Lib 6	True	Q7Z6Z7-3924	-0.48389403856172164	-0.5743564675758839	-0.6380414865017033	-0.38504659279071746	-0.5016601316295808	-0.6182618233181638	-1.150558842885256	-0.8472226074723157	-0.8234223323328947	-0.6073928730728665	-0.9047229684464526	-1.0270224484657926
Lib 6	True	P46821-1396	2.0146949019192326	2.0585295598175657	1.9443037511465309	2.103186792711457	1.7546406753926136	2.3012594050221558	1.360059374303238	1.4198419759410101	1.7264711895524618	2.1570932661736477	2.2444055417752984	2.038765797529487
Lib 6	True	P46821-1400	2.0146949019192326	2.0585295598175657	1.9443037511465309	2.103186792711457	1.7546406753926136	2.3012594050221558	1.360059374303238	1.4198419759410101	1.7264711895524618	2.1570932661736477	2.2444055417752984	2.038765797529487
Lib 6	True	H0YH12-273	0.5663417577819865	0.6753705986194801	0.778022889944178	0.7175788985911533	0.6987918882022299	0.8322539610824968	-0.07093607067855562	0.13847793074867826	0.33283300056734477	0.6676504527594924	0.616254813714405	0.5914128659459454
Lib 6	True	P52948-612	0.5644052687742547	0.6497200776816824	0.7254947756803886	0.6763378931204453	0.792489669095855	0.7324312003377863	0.48169964110529284	0.5796053653903901	0.6400132782087229	0.5296483262866329	0.5297126067365714	0.48518971854677706
[truncated: 1,010 more rows]
