# Supplementary material for: DeepPhospho accelerates DIA phosphoproteome profiling through in silico library generation
Source: Nat Commun. 2021 Nov 18;12:6685. doi: 10.1038/s41467-021-26979-1 (PMC8602247; doi:10.1038/s41467-021-26979-1)
Supplement: Supplementary file 8 — Source data [file 41467_2021_26979_MOESM8_ESM.zip › Source Data_new/SFig_8a.txt]

Peptide	Initial RT (min)	Iterative RT (min)	Run
@EALQDVEDENQ	8.7499418258667	8.7499418258667	Ctrl-1
@RD2FDDRGPSLNPVLDYDHGSR	11.8695812225342	11.8695812225342	Ctrl-1
@EVSSLEG2PPPCLGQEEAVCTK	11.8884201049805	11.8884201049805	Ctrl-1
@L2GF2FK	16.0360584259033	16.0447444915771	Ctrl-1
@FSFR2QEDLNEPIK	12.3456363677979	12.3608312606812	Ctrl-1
@2PR2PLEATRK	5.07333612442017	5.07333612442017	Ctrl-1
@DYSVTANSK	5.21678638458252	5.21678638458252	Ctrl-1
@IHIDPEIQDG2PTTSR	9.75472831726074	9.75472831726074	Ctrl-1
@AQTLPTSVVTITSES2PGKR	11.8865537643433	11.8865537643433	Ctrl-1
@3PPRDLPTIPGVTSPSSDEPPMEASQSHLR	14.1811094284058	14.1838941574097	Ctrl-1
@CT2HSETPTVDDEEK	5.07642221450806	5.07793140411377	Ctrl-1
@TGSG2PFAGNSPAR	7.29075288772583	7.29075288772583	Ctrl-1
@AILVDLEPGTMDSVR	15.7870922088623	15.7870922088623	Ctrl-1
@MAESPCSPSGQQPP2PP2PDELPANVK	12.4643630981445	12.4476881027222	Ctrl-1
@SDAEEDGGTV2QEEEDRKPK	4.87604570388794	4.87604570388794	Ctrl-1
@E2PVEFTGHK	7.19667100906372	7.1908860206604	Ctrl-1
@QVQSLTCEVDALK	12.541072845459	12.5394153594971	Ctrl-1
@ARGGDHVPV2HEQPRGGEDAAVQEPR	4.97184085845947	4.97184085845947	Ctrl-1
@YR2PYSGPK	5.02928018569946	5.02928018569946	Ctrl-1
@DPVSIEER	7.23472738265991	7.23472738265991	Ctrl-1
@AGETRF3DTR	5.13625431060791	5.15606498718262	Ctrl-1
@PR2PNPAAPALAAPAVVPGPVSTTDASPQSPPTPQTTLTPLQESPVISK	16.4028186798096	16.4139614105225	Ctrl-1
@SRQNPQ2PPQDSSVTSK	4.72327899932861	4.72848701477051	Ctrl-1
@SHMSGSPGPGGSN3APS3PVIGGSDKPGMEEK	8.70114040374756	8.70114040374756	Ctrl-1
@EAPAEGEAAEPGSPTAAEGEAASAASSTS2PK	9.59829616546631	9.59829616546631	Ctrl-1
@LTASEQAHPQEPAESAHEPRL2AEYEK	8.0617790222168	8.0617790222168	Ctrl-1
@2VEPQDAGPLER	9.22756385803223	9.22756385803223	Ctrl-1
@SQ2ES2DEVTELDLSHGK	10.9177093505859	10.9177093505859	Ctrl-1
@IGELGAPEVWGL2PK	17.5892238616943	17.5892238616943	Ctrl-1
@RPSLPSSP2PGLPK	9.3654088973999	9.37120056152344	Ctrl-1
@SM2VDETDK	5.56220817565918	5.56220817565918	Ctrl-1
@SN2FSDEREFSGPSTPTGTLEFEGGEVSLEGGK	16.0603828430176	16.0603828430176	Ctrl-1
@MQEAMTQEVSDVFSDTT3PIK	17.0640354156494	17.0654296875	Ctrl-1
@IQQFDDGG2DEEDIWEEK	15.0611982345581	15.0611982345581	Ctrl-1
@DQGTYEDYVEGLR	13.8276624679565	13.8276624679565	Ctrl-1
@2RESMIQLF	17.5020809173584	17.4994010925293	Ctrl-1
@SFKL2GF2FK	17.4781761169434	17.4813423156738	Ctrl-1
@WRPH2PDGPR	4.90013122558594	4.90013122558594	Ctrl-1
@N1APSQQ2PVR	4.32921981811523	4.32921981811523	Ctrl-1
@EQGVLSFWR	16.8100547790527	16.8100547790527	Ctrl-1
@SL2TSGESLYHVLGLDK	17.8020801544189	17.8020801544189	Ctrl-1
@LLEGEEERLRL2P2PTSQR	10.4614944458008	11.6529474258423	Ctrl-1
@HIMSR2PMVER	5.54884052276611	5.54884052276611	Ctrl-1
@GIVDQSQQAYQEAFEISK	15.6346635818481	15.6346635818481	Ctrl-1
@AGSNEDPILAPSG3PPPTIPPDETFGGR	15.2493343353271	15.2493343353271	Ctrl-1
@GLLAQGLRPE2PPPAGPLLNGAPAGE2PQPK	15.7792806625366	15.7792806625366	Ctrl-1
@SGLTVPT2PK	8.95276165008545	8.95276165008545	Ctrl-1
@AGGPTTPL2PTR	7.88169145584106	7.88169145584106	Ctrl-1
@ILAIGLINEALDEGDAQK	18.350866317749	18.35280418396	Ctrl-1
@LVIIE2DLER	14.4719543457031	14.4719543457031	Ctrl-1
@FADLSEAANRNNDALR	9.4066162109375	9.4066162109375	Ctrl-1
@ED2LSEESADAR	6.63395500183105	6.63395500183105	Ctrl-1
@GSGEKPVSAPGDDTE2LH2QGEEEFDMPQPPHGHVLHR	9.88516902923584	9.88516902923584	Ctrl-1
@GCD2PDPDTSYVLTPHTEEK	10.2501554489136	10.2516603469849	Ctrl-1
*2DQEAKPSTEDLGDK	7.26972627639771	7.26972627639771	Ctrl-1
@AY3PVVVTQWYR	17.399772644043	17.399772644043	Ctrl-1
@ETDLLLDDSLVSIFGNR	18.9440116882324	18.9501628875732	Ctrl-1
@GDPNWFMK	13.3634719848633	13.3634719848633	Ctrl-1
@LDADAV2PTVSQLSAVFEK	17.9797668457031	17.9797668457031	Ctrl-1
@GTVTDFPGFDER	13.3016796112061	13.3016796112061	Ctrl-1
@V2IRLPSTSG2EGVPFR	16.2986431121826	16.2986431121826	Ctrl-1
@SRDESASETSTPSEH2AAP2PQVEVR	7.19482707977295	7.19482707977295	Ctrl-1
@RN2SEASSGDFLDLK	12.7056245803833	12.7056245803833	Ctrl-1
@SI2SPNVNR	5.9028377532959	5.89337110519409	Ctrl-1
@ISNSATYSGSVAPANSALGQTQPSDQDTLVQR	11.1963205337524	11.1982498168945	Ctrl-1
@GEYQESLR2LEEEGQELPQSADVQR	14.5204677581787	14.5465831756592	Ctrl-1
@DSTLI1QLLR	17.786693572998	17.8911037445068	Ctrl-1
@ALASQLQDSLK	10.8648958206177	10.8648958206177	Ctrl-1
@LTRY2QGDDDGSSSSGGSSVAGSQSTLFK	10.5079040527344	10.5079040527344	Ctrl-1
@GTDTQTPAVL2PSK	8.48980331420898	8.491455078125	Ctrl-1
@GFVPAGES2SEAGGENYK	9.79381656646729	9.79381656646729	Ctrl-1
@LGDV2PTQIDVSQFGSFK	17.2473678588867	17.2473678588867	Ctrl-1
@EALQQQH2VQVDQLR	8.99666023254395	8.9924898147583	Ctrl-1
@GR2P2PIGVGSEMCREEGGEGTPVK	10.1473789215088	10.1487579345703	Ctrl-1
@RREAPG2PPL2PR	5.76785469055176	5.76785469055176	Ctrl-1
@TAVNVPRQP3VTSVCSETSQELAEGQR	11.8914012908936	11.8914012908936	Ctrl-1
@3PPRDLPTIPGVTSPSSDEPPMEASQSHLRN2PEDK	13.7094507217407	13.6997079849243	Ctrl-1
@QEEIDE2DDDLDDKPSPIK	9.59682178497314	9.59682178497314	Ctrl-1
@LLLLGAGESGK	12.5260581970215	12.5260581970215	Ctrl-1
@RNSS2PV2PASVPGQR	6.87513828277588	6.87127828598022	Ctrl-1
@QQDLHLE2PQRQPEY2PESPR	9.39847755432129	9.39847755432129	Ctrl-1
@YQDEVFGGFVTEPQEE2EEEVEEPEER	17.1473331451416	17.1473331451416	Ctrl-1
@MERED22EEEEEEIDDEEIER	10.6021270751953	10.6021270751953	Ctrl-1
@MFGGPGTASRPSSSR	5.92020654678345	5.92020654678345	Ctrl-1
@TS2LDTLAAPYLAGHWPR	17.534273147583	17.534273147583	Ctrl-1
@VHSEAI2PAPEEK	5.20232963562012	5.23435497283936	Ctrl-1
@YVTKPN2DDEDDGDEK	4.67007875442505	4.67007875442505	Ctrl-1
@SN2LRL2LIGDR	15.025857925415	15.0181188583374	Ctrl-1
@EVFEMATR	9.84848785400391	9.84848785400391	Ctrl-1
@ASVSP1DEPVPDSE2PIEK	9.57039737701416	9.57039737701416	Ctrl-1
@LQPSS2PENSLDPFPPR	14.6051483154297	14.6051483154297	Ctrl-1
@AK2PTPESSTIASYVTLRK	11.8994026184082	11.9007911682129	Ctrl-1
@TAVIPING2PR3PR	9.98392677307129	9.99478244781494	Ctrl-1
@PLPEWEELQAPVR2PITR	15.6933937072754	15.6933937072754	Ctrl-1
@GNTESK3DGDDTETVPSEQSHASGK	4.52366781234741	4.52366781234741	Ctrl-1
@EDAANNYAR	4.44726276397705	4.44726276397705	Ctrl-1
@VDPEDTNLNQD2AK	7.15860319137573	7.15860319137573	Ctrl-1
@MEVDR2PGLPMSDLK	12.316029548645	12.3176851272583	Ctrl-1
@IDI2PSTFRK	10.8946647644043	10.8946647644043	Ctrl-1
@EGEDGDQP3TPPKPLK	6.91976165771484	6.91976165771484	Ctrl-1
@RH2ASNLHALAHPAPSPGSCSPK	5.17408847808838	5.17251300811768	Ctrl-1
@WTFQRD2K	8.91148471832275	8.91148471832275	Ctrl-1
@EPFPPS2PLQK	12.2418193817139	12.2515640258789	Ctrl-1
@SD2LLSFR	14.7558307647705	14.7558307647705	Ctrl-1
@TI2PMVMDAK	11.2469434738159	11.2436370849609	Ctrl-1
@TSSAFVGK3PEA2PEPK	8.01697635650635	8.04219436645508	Ctrl-1
@L2PLTGQACR	8.58283042907715	8.58283042907715	Ctrl-1
@VGG22VDLHR	6.50798368453979	6.50798368453979	Ctrl-1
@TAFYNEDD2EEEQR	9.16894912719727	9.17259979248047	Ctrl-1
@G2FGAMDDPFK	15.7218618392944	15.7250242233276	Ctrl-1
@LAPVP2PEPQK	8.20439624786377	8.20439624786377	Ctrl-1
@QGAIYHGLATLLNQP2P11QR	16.004207611084	16.0069923400879	Ctrl-1
@VS2PPNAMMSSR	8.4822826385498	8.47360229492188	Ctrl-1
@GSQPPPAAESQS2LRR	4.89714908599854	4.89714908599854	Ctrl-1
@EVDPSTGELQSLQ1PESEGPS2LDPSQEGPTGLK	15.9192667007446	15.9192667007446	Ctrl-1
@RR2PGLCSDSLEK	5.64539527893066	5.64539527893066	Ctrl-1
@EGAL3PPPFPSSFELAQENGPG1QPPVS2PPLGALK	18.7332897186279	18.7277126312256	Ctrl-1
@RRVNDAEPG2PEAPQGK	4.24567365646362	4.24567365646362	Ctrl-1
@QLSST2PLAPYPTSQMVSSDR	13.481785774231	13.4797382354736	Ctrl-1
@DAYS2FGSR	8.82413005828857	8.82413005828857	Ctrl-1
@AN2PSLFGTEGKPK	9.31431198120117	9.31431198120117	Ctrl-1
@A2LGSLEGEAEAEASSPK	14.6618452072144	14.6618452072144	Ctrl-1
@YNLDA2EEEDSNK	7.99359560012817	7.99359560012817	Ctrl-1
@RS2QPSPTAVPASDSPPTK	6.45305585861206	6.45305585861206	Ctrl-1
@DFEQPLAISR	12.2825784683228	12.2964868545532	Ctrl-1
@EMLA2DDEEDVSSK	8.89640235900879	8.89640235900879	Ctrl-1
@TIGGGDDSFNTFFSETGAGK	16.6299076080322	16.62624168396	Ctrl-1
@TAS3P3PPQTGGGLEPQANGETPQVAVIVRPDDR	14.0121517181396	14.0121517181396	Ctrl-1
@LAEMYGGGE2DK	8.61936950683594	8.61705684661865	Ctrl-1
@SE2QMDITDINTPK	11.649585723877	11.649585723877	Ctrl-1
@EEDGADA2EEDLTR	7.44072818756104	7.43783807754517	Ctrl-1
@SSLNPILFR	14.3734827041626	14.3734827041626	Ctrl-1
@SL2LWEQR	14.4031534194946	14.3936681747437	Ctrl-1
@RPSDLTISINQMG2PGMGHLK	13.2057104110718	13.2196254730225	Ctrl-1
@ANIVDQSHLHD2SQK	5.62789964675903	5.63205003738403	Ctrl-1
@AGLQ2LEASGR	10.4798831939697	10.4798831939697	Ctrl-1
@SS2LDALGPTRK	7.78305292129517	7.78305292129517	Ctrl-1
@SED1PF2PK	8.71173095703125	8.71173095703125	Ctrl-1
@TAAELLQSQGSQAGGSQ3LK	10.3182964324951	10.3182964324951	Ctrl-1
@LSASTASEL2PK	8.22508907318115	8.22508907318115	Ctrl-1
@DNAMLEYLK	14.7228212356567	14.7228212356567	Ctrl-1
@APVQPQQ2PAAAPGGTDEKPSGK	5.01129579544067	5.01129579544067	Ctrl-1
@RN3FVGTPFWMAPEVIK	18.1357078552246	18.1357078552246	Ctrl-1
*MELEAMSR	15.1502637863159	15.1580009460449	Ctrl-1
@VEDLFLTFAK	17.615837097168	17.6080951690674	Ctrl-1
@LFDQAFGLPR	15.8327980041504	15.8327980041504	Ctrl-1
@DHYQDPVPGI3P2SSSR	11.0029563903809	11.0376882553101	Ctrl-1
@WEWPG2PK	14.5237350463867	14.5202493667603	Ctrl-1
@M2PGPPIPLDIASR	16.5601768493652	16.5601768493652	Ctrl-1
@EEPV22GPEEAVGK	9.01407814025879	9.01407814025879	Ctrl-1
@TAVCDIPPR	6.67371225357056	6.67371225357056	Ctrl-1
@RY2LGQVSK	7.879310131073	7.879310131073	Ctrl-1
@AWDDFFPGSDR	16.91090965271	16.918643951416	Ctrl-1
@TKPTQAAGPS2PQKPPTPEETK	4.90799903869629	4.90799903869629	Ctrl-1
@LDPPP2PHANRK	4.24310493469238	4.23538875579834	Ctrl-1
@LGLG3LSSSLSR	17.3351173400879	17.3351173400879	Ctrl-1
@HGVVPLATYMR	11.1593627929688	11.1593627929688	Ctrl-1
@SLDDLESATV2DGELTGADLK	16.1020355224609	16.1034278869629	Ctrl-1
*SK2E2PKEPEQLR	7.2909631729126	7.2909631729126	Ctrl-1
@FRNQVEEDAED2GEADDEEKPEIHK	7.26896953582764	7.26341772079468	Ctrl-1
@SS2ESYTQSFQSR	9.06770896911621	9.06770896911621	Ctrl-1
@DIEDVFYK	14.112606048584	14.118408203125	Ctrl-1
@SRT2VQTEDDQLIAGQSAR	8.89162826538086	8.89162826538086	Ctrl-1
@HG2PEFCGILGER	13.1783475875854	13.1783475875854	Ctrl-1
@KIDAAQNWLADPNGGPEGEEQIR	12.5375566482544	12.5431280136108	Ctrl-1
@RADDFPVRDDP2DV3DEDEGPAEPPPPPK	10.4585399627686	10.4585399627686	Ctrl-1
@QVQ2LTCEVDALK	14.4196949005127	14.4196949005127	Ctrl-1
@DLDEEG2EK	5.03445339202881	5.03445339202881	Ctrl-1
@ALTSELANAR	8.71004867553711	8.71004867553711	Ctrl-1
@ER2PSPLR	4.79942655563354	4.79942655563354	Ctrl-1
@TLPSG2PRPGQLERPTSLALDSR	10.8379402160645	10.8360061645508	Ctrl-1
@SK2PDPDPNLSHDR	4.90845203399658	4.90845203399658	Ctrl-1
@2DSYTLDPDTLRK	10.5514726638794	10.5514726638794	Ctrl-1
@MGQAPSQSLLPPAQDQPR2PVPSAFSDQSR	13.1755399703979	13.1783237457275	Ctrl-1
@2SSEAKPTSLGLAGGHK	6.56800365447998	6.57131433486938	Ctrl-1
@PAT23PDLASHR	5.97958087921143	5.97958087921143	Ctrl-1
@AFSSRSY3SGPGSR	6.73260831832886	6.73260831832886	Ctrl-1
@DSLSVSSNDASPPASVA2LQPHMIGAQSSPGPK	14.0291013717651	14.0249252319336	Ctrl-1
@VSCHD2DDDIMR	7.10963773727417	7.10490036010742	Ctrl-1
@2TVA2MMHR	10.0312919616699	10.0243444442749	Ctrl-1
@DIIACGFDINK	14.2193479537964	14.2193479537964	Ctrl-1
@HD2PDLAPNVTYSLPR	12.9495868682861	12.9495868682861	Ctrl-1
@TVEDVGSPLK	8.22451019287109	8.22451019287109	Ctrl-1
@SG2YSYLEER	10.5537147521973	10.5537147521973	Ctrl-1
@ERPI2LGIFPLPAGDGLL3PDAQK	18.6953964233398	18.6953964233398	Ctrl-1
@GGQGDPAVPAQQPADPS3PER	7.41768503189087	7.41768503189087	Ctrl-1
@DNEESEQPPVPG3PTLR	10.2895679473877	10.2895679473877	Ctrl-1
*SDAAVDTS2EITTK	9.55304336547852	9.55304336547852	Ctrl-1
@VTEQEWR	6.83567428588867	6.83567428588867	Ctrl-1
@DLST2PKPSPIP2PVLGR	13.7741527557373	13.7741527557373	Ctrl-1
@DMFQETMEAMR	17.0021228790283	17.0021228790283	Ctrl-1
@VIWLQSVR	13.0659017562866	13.0460243225098	Ctrl-1
@GLPHWNSQS2MPS3PDLR	13.7083349227905	13.7236490249634	Ctrl-1
@PA2PTPVIVASHTANK	8.12224197387695	8.12224197387695	Ctrl-1
@VSSPLSPLSPGIK2PTIPR	13.9655132293701	13.9582653045654	Ctrl-1
@EVAATEEDVTRLP2PTSPFSSLSQDQAATSK	15.2352590560913	15.2352590560913	Ctrl-1
@GLTSVINQK	8.71863746643066	8.71863746643066	Ctrl-1
@EELRGGGGDMAEP2EAGDAPPDDGPPGELGPDGPDGPEEK	11.0236082077026	11.044451713562	Ctrl-1
@RA2LSEIGFGK	11.3089399337769	11.3089399337769	Ctrl-1
*2DDAGDTLATGDK	8.69165420532227	8.68009281158447	Ctrl-1
@2V2PCSNVESR	6.68831205368042	6.68831205368042	Ctrl-1
@GKPP2PTPWSGSNMK2PPVER	10.0142107009888	10.001184463501	Ctrl-1
@TLSSSSMDL2R	9.50480556488037	9.50480556488037	Ctrl-1
*2ETAPAAPAAPAPAEK3PVK	8.73231410980225	8.73231410980225	Ctrl-1
@SLHPWYGITPTS2PK	13.3110046386719	13.3110046386719	Ctrl-1
@VSIRLP23SGSEGVPFR	15.5610990524292	15.5610990524292	Ctrl-1
@KVQIPVSRPDPEPV2DNEED2YDEEIHDPR	10.4998836517334	10.4998836517334	Ctrl-1
@2GSEEAVTDPGER	5.97691059112549	5.97691059112549	Ctrl-1
@QS2LTFQSSDPEQMR	11.1285285949707	11.131422996521	Ctrl-1
*AEAPA2PAPL2PLEVELDPEFEPQSRPR	18.4741020202637	18.4741020202637	Ctrl-1
*AAGVEAAAEVAATEIK	18.3549633026123	18.3549633026123	Ctrl-1
@LADFGVAGQLTD3QIK	15.2365217208862	15.2379207611084	Ctrl-1
@LSLPGLLSQV2PR	17.9514560699463	17.9649963378906	Ctrl-1
@EGQGGAGRT2PGGRT2PEAR	4.07217597961426	4.07217597961426	Ctrl-1
@LLQD2VDFSLADAINTEFK	18.8808975219727	18.8753185272217	Ctrl-1
@IDI2PSTFR	13.7983675003052	13.7983675003052	Ctrl-1
@YQED2DPER2DYEEQQLQK	8.6927318572998	8.6927318572998	Ctrl-1
@EE22DDEDKE2EEEPPKK	4.35080051422119	4.35080051422119	Ctrl-1
@RTN2DSALHQSTMTPTQPESFSSGSQDVHQK	8.22645282745361	8.22645282745361	Ctrl-1
@GNPGLHSPMLDLDNDTRPSVLGHLSQTA2LK	14.9742870330811	14.9742870330811	Ctrl-1
@R2P2PSPTPEAK	4.33565759658813	4.33565759658813	Ctrl-1
@YGSDIVPFSK	11.8364372253418	11.8441648483276	Ctrl-1
@STD2PVPGSEDDLVAGATLHSPEWSEER	14.9523935317993	14.9523935317993	Ctrl-1
@TQLSQGRS2PQLDPLRK	8.60990238189697	8.61182975769043	Ctrl-1
@SPQTLAPVGEDA1K3P2PAAEDAREPEAK	10.092435836792	10.092435836792	Ctrl-1
@EHYPVSSPS2P2PPAQPGGVSR	8.89841651916504	8.89070987701416	Ctrl-1
@ECSEAMEVETSVISID2PQK	15.2989721298218	15.3100919723511	Ctrl-1
@VEPGLGADNSVVR	8.95052242279053	8.95052242279053	Ctrl-1
@AEDEALL2EEDDPIDR	13.198055267334	13.198055267334	Ctrl-1
@KAENAEGQTPAIGPDGEPLDE3SQMSDLPVK	13.5642566680908	13.5642566680908	Ctrl-1
@AISAPT2PTR	6.05460548400879	6.0565357208252	Ctrl-1
@TY2APAINAIQGGSFESPK	14.6963243484497	14.6963243484497	Ctrl-1
@2NSAPLIHGLSDTSPVFQAEAPSAR	15.803318977356	15.8005352020264	Ctrl-1
@RIPSIVS2PLNSPLDR	14.6625337600708	14.6416530609131	Ctrl-1
@AEQG2EEEGEGEEEEEEGGESK	5.31964206695557	5.31964206695557	Ctrl-1
@KG2DALRPPVPQGEDEVPK	9.35717582702637	9.35022640228271	Ctrl-1
@3FDWAEFRPIQQALAQER	18.2459831237793	18.2509574890137	Ctrl-1
*AEELVLER	14.9297580718994	14.9297580718994	Ctrl-1
@VNPHKV2PASSVDSNIPSSQGYK	8.35203456878662	8.35203456878662	Ctrl-1
@2SSERRPATPAEVR	4.70895433425903	4.70895433425903	Ctrl-1
*MQ3PVNIPVPVLR	18.607084274292	18.6099891662598	Ctrl-1
@EQILEEFSK	12.5980710983276	12.5917434692383	Ctrl-1
@2PNAFSENR	6.83426427841187	6.83426427841187	Ctrl-1
@GPPDF22DEEREPTPVLGSGAAAAGR	12.8522958755493	12.8522958755493	Ctrl-1
@GRND2GEENVPLDLTR	10.9957838058472	10.9772472381592	Ctrl-1
@TAPPA2PEAR	4.37858486175537	4.37858486175537	Ctrl-1
@SQ2LPTTLLSPVR	15.9826011657715	15.9826011657715	Ctrl-1
@DRFSN2MESLSSR	9.25987529754639	9.26522254943848	Ctrl-1
@AMEAVAAQGK	4.96293497085571	4.96293497085571	Ctrl-1
@GPP3PR3TPT1SEEPPLDLTGK	13.8599424362183	13.8599424362183	Ctrl-1
@PSPQP2PKP2PK	4.26127529144287	4.26127529144287	Ctrl-1
@RD2WSYINSK	9.58846569061279	9.58846950531006	Ctrl-1
@SLGEISALTSK	11.6619739532471	11.6619739532471	Ctrl-1
@DLYLENPEIK	12.6558361053467	12.6558361053467	Ctrl-1
@LEPV2PP2PPHTDPELELVPPR	16.1995735168457	16.1995735168457	Ctrl-1
@KA2PEPPDSAEGALK	7.13181638717651	7.13181638717651	Ctrl-1
@ILSSMGNDDKS2IAG2EDAEPLAPPIK	14.2581167221069	14.2546377182007	Ctrl-1
@KD2SSEVFSDAAK	7.65645313262939	7.65934562683105	Ctrl-1
@2PFLPS1K	9.62844657897949	9.60531616210938	Ctrl-1
@AGMSSNQSISSPVLDAVPR3P2RER	11.7214155197144	11.7214155197144	Ctrl-1
@GDAVANHVPAGWPDQSLAE2DSEDPSGKPR	11.2646312713623	11.2646312713623	Ctrl-1
@G2ITEYTAAEEK	9.00707054138184	9.00707054138184	Ctrl-1
@TL2DESIYNSQR	9.8254337310791	9.8254337310791	Ctrl-1
@QEYDESGPSIVHRK	5.51563262939453	5.51563262939453	Ctrl-1
@RSL2ESSVIMDR	9.75471305847168	9.75471305847168	Ctrl-1
@1LAE2DE2GDEESVSQTDK	7.72500896453857	7.72500896453857	Ctrl-1
@RR2QFFEQGSSDSVVPDLPVPTISAPSR	16.366979598999	16.366979598999	Ctrl-1
@TVIRLPSGSGAA2P3GSAVDIR	13.2524089813232	13.2524089813232	Ctrl-1
@GFDRL23EGSDQEK	8.23616027832031	8.23477363586426	Ctrl-1
@RGM3VEGLK	8.26625156402588	8.26625156402588	Ctrl-1
@ALQADSPHSSSGMSEVHSPGEHSGQ2QGPP3PPTTPK	8.07985305786133	7.78919315338135	Ctrl-1
@REDEEESLNEVGYDDIGGCRK	9.58960342407227	9.58543682098389	Ctrl-1
@GGLLTSEEDSGFST2PK	12.8850841522217	12.8850841522217	Ctrl-1
@SASSDTSEELNSQD2PPK	6.96986961364746	6.97179985046387	Ctrl-1
@2NEDQS1GNWQIK	10.0514678955078	10.0361862182617	Ctrl-1
@APVPSTCSSTFPEEL2PPSHQAK	11.0822048187256	11.0849847793579	Ctrl-1
@ARG2PPTSSNIVQGQIK	8.42799282073975	8.42799282073975	Ctrl-1
@ISYIPDEEVS2PSPPQR	12.1349954605103	12.1687746047974	Ctrl-1
@ETQSTPQ2APQVR	5.49401617050171	5.49401617050171	Ctrl-1
@HPASLTSSGSSG2PSSSIK	5.99434661865234	6.00129175186157	Ctrl-1
@SVAPLPPQR2PR	6.42509126663208	6.42776536941528	Ctrl-1
@LGLGIDEDDPTADDTSAAVTEEMPPLEGDDDTSR	16.8184719085693	16.8184719085693	Ctrl-1
@MGVPYCIIK	13.3026638031006	13.3026638031006	Ctrl-1
@GG2PPAPLPAHLSR	9.37442970275879	9.37442970275879	Ctrl-1
@SGAQASSTPL2PTR	6.63744878768921	6.63744878768921	Ctrl-1
@TPLYLQPDAYG2LDR	15.5106372833252	15.5106372833252	Ctrl-1
@RYR2PEPDPYLSYR	9.48353576660156	9.48353576660156	Ctrl-1
@FND2EGDD3EETEDYRQFRK	9.38260364532471	9.38260364532471	Ctrl-1
@MS2PPSSPQK	4.86723709106445	4.86723709106445	Ctrl-1
@LCDFGSASHVADNDITP4LVSR	14.4577827453613	14.4577827453613	Ctrl-1
@AI2PTSATSSGR	5.63244819641113	5.63244819641113	Ctrl-1
@PFPAV2PEPR	10.7171115875244	10.7171115875244	Ctrl-1
@VQAGPG2PR	4.26825904846191	4.26825904846191	Ctrl-1
@I2MPDFDLHLK	17.178092956543	17.178092956543	Ctrl-1
@LWYTLDR	13.7524261474609	13.7454710006714	Ctrl-1
@HQA2D2ENEELPK	6.48546552658081	6.48546552658081	Ctrl-1
@2IQEIQELDK	11.7086248397827	11.7086248397827	Ctrl-1
@AT2GSSLPVGINR	10.3623352050781	10.3468828201294	Ctrl-1
@TLAEINANR	7.26195049285889	7.26195049285889	Ctrl-1
@SFLD2GYR	12.6336498260498	12.63365650177	Ctrl-1
@2PGT2PLLSR	10.4070129394531	10.4070129394531	Ctrl-1
@GLAGAV2ELLR	17.8179969787598	17.8156757354736	Ctrl-1
@DGDSVMVLPTIPEEEAK	15.8524188995361	15.8306770324707	Ctrl-1
@QGSITSPQANEQSV3PQRR	6.82160949707031	6.82765054702759	Ctrl-1
@HDSSAPDPAPD2ADEV1PEAVPEVASEPGLESASHPNVDR	13.6013612747192	13.6027536392212	Ctrl-1
@LFDEEEDS2EK	8.96683883666992	8.96683883666992	Ctrl-1
@TTR3PEEGGYSYDISEK	8.99206066131592	8.99206066131592	Ctrl-1
@AGLRV2APEVSVGHK	9.15410232543945	9.15410232543945	Ctrl-1
@REYEIP2NLTPADVFFR	18.1155738830566	18.1155738830566	Ctrl-1
@GIDPFSLDALSK	17.2275829315186	17.2275829315186	Ctrl-1
@FHDTS2PL1VTPPSAEAHWAVR	13.5500497817993	13.5500497817993	Ctrl-1
@YR2DVHTEAVQAALAK	8.83487606048584	8.83487606048584	Ctrl-1
@SLS2SPQAQPPRPAELSDEEVAELFQR	17.3499031066895	17.3499031066895	Ctrl-1
@SLSV2SDFLGK	14.5511178970337	14.5511178970337	Ctrl-1
*A2GVTVNDEVIK	12.9190521240234	12.9190521240234	Ctrl-1
@LDELYGTWR	13.2433919906616	13.2433919906616	Ctrl-1
@GDSSGSTRR2WELR	7.35560178756714	7.35560178756714	Ctrl-1
@TDPPAVNGASLGPSI2EPDLTSVK	14.7364921569824	14.7364921569824	Ctrl-1
@SSFLS2PER	10.0902872085571	10.0902872085571	Ctrl-1
@STGVSFWTQDSDENEQEQQ2DTEEGSNKK	11.9005327224731	11.9005327224731	Ctrl-1
@EEQTDT2DGESVTHHIR	5.56401491165161	5.56401491165161	Ctrl-1
@AQIFANTVDNAR	9.63154602050781	9.63154602050781	Ctrl-1
@DPLTHT2NSLPR	8.33633232116699	8.3349437713623	Ctrl-1
@SEDGYH2DGDYGEHDYR	6.31792497634888	6.3109769821167	Ctrl-1
@FVAFSGEGQ2LRK	10.2656097412109	10.2624664306641	Ctrl-1
@LYNSEESRPY3NK	5.79418849945068	5.79734325408936	Ctrl-1
@EGEEPTVY2DEEEPK	8.62352085113525	8.62352085113525	Ctrl-1
@AYS2PSTTPEAR	5.33340787887573	5.32975816726685	Ctrl-1
@EGVHGGLINK	5.14805030822754	5.14805030822754	Ctrl-1
@FCGVNETENEDNTNRD2PIFDYSPR	13.2980823516846	13.2905225753784	Ctrl-1
@T2PPLLDR	9.79563140869141	9.79563140869141	Ctrl-1
@SFLSEPS2PGR	10.7752828598022	10.7752828598022	Ctrl-1
@TVAISDAAQLPHD4CTTPGGTLFST3PGGTRIIYDRK	13.4921646118164	13.4921646118164	Ctrl-1
@AA2SDQLRDN2PPPAFKPEPPK	9.83111572265625	9.83111572265625	Ctrl-1
@NAVTSM2IR	9.54287433624268	9.54287433624268	Ctrl-1
@AY3HQVVTR	5.02330255508423	5.02330255508423	Ctrl-1
@TNQELQEINR	7.29477310180664	7.29477310180664	Ctrl-1
@SHSESASPSALSS2PNNL2PTGWSQPK	12.1217193603516	12.1245069503784	Ctrl-1
@QAEMEGAVQSIQGELSK	14.4153451919556	14.4153451919556	Ctrl-1
@AQDIEAGDGTTSVVIIAGSLLDSCTK	18.3854808807373	18.3854808807373	Ctrl-1
@NSPV3K3PPRDLPTIPGVTSPSSDEPPMEASQSHLR	13.9426488876343	13.9179534912109	Ctrl-1
@VD2LVSLSEEDLESDQR	16.0857830047607	16.0826225280762	Ctrl-1
@RD2TEITSILLK	15.1937065124512	15.1937065124512	Ctrl-1
@R2PPPETIK	4.77895593643188	4.77751159667969	Ctrl-1
@RY2P2PPPK	5.00173902511597	5.00173902511597	Ctrl-1
@EDLHDMLASLGK	16.7237033843994	16.7292747497559	Ctrl-1
@VLSIGDGIAR	10.9308071136475	10.9308071136475	Ctrl-1
@VIVPNMEFR	13.4631690979004	13.4631690979004	Ctrl-1
@RIDI2PSTFR	11.9152202606201	11.9152202606201	Ctrl-1
@VADDTAEGLSAPH3PV3PGAASLCSFSSSR	13.8115348815918	13.8115348815918	Ctrl-1
@PG2DTALTVDR	8.27926063537598	8.28091239929199	Ctrl-1
@QTIDNSQGAYQEAFDISK	12.7939939498901	12.7939939498901	Ctrl-1
@VGSLDNVGHLPAGGAVK	9.49530506134033	9.49528884887695	Ctrl-1
@QPMNAASGAAM2LAGAEK	11.115177154541	11.1193494796753	Ctrl-1
@TP2SQNLLALLAR	18.4087047576904	18.4128017425537	Ctrl-1
@Q2PDHPTVGAGVLHITENGPTEVDYSPSDMQDSSLSHK	13.5388832092285	13.5388832092285	Ctrl-1
@TNS2D2ERSPDLGHSTQIPR	8.08876705169678	8.09015464782715	Ctrl-1
@ILGGVISAISEAAAQYNPEPPPPR	18.3793277740479	18.3862934112549	Ctrl-1
@SF2LEGLTGGAGVGNK	16.039758682251	16.039758682251	Ctrl-1
@AVRPEVNTVA2SDEVCDGDREK	7.30043935775757	7.30043935775757	Ctrl-1
@LQEEMLQREEAENTLQSFR	13.4531278610229	13.4531278610229	Ctrl-1
@TLNDELEIIEGMK	17.5533809661865	17.5533809661865	Ctrl-1
@EKD2PHMQDPNQADEEAMTQIIR	12.54261302948	12.5453987121582	Ctrl-1
@SH2SPASLQLGTGAGAAG2PAQQHAHLR	8.79712295532227	8.79712295532227	Ctrl-1
@KPYRIE2DEEEDFENVGK	10.3769216537476	10.3769216537476	Ctrl-1
@SELSGNFEK	7.57211542129517	7.57211542129517	Ctrl-1
@ASEAA2PLPD2PGDK	7.63456010818481	7.62902164459229	Ctrl-1
@2VYTR2VIEPLPVTPTR	13.9632158279419	13.9632158279419	Ctrl-1
@LKL2PSPSSR	6.91454744338989	6.91454744338989	Ctrl-1
@MSQPG2PSPK	4.55817747116089	4.55817747116089	Ctrl-1
@RAL2PLP3RTTPDPK	8.09318923950195	8.09318923950195	Ctrl-1
@SP2FGAGEGLLR	14.5737419128418	14.5737419128418	Ctrl-1
@ALQEGEGDLSI2ADR	10.6612024307251	10.6612024307251	Ctrl-1
@DLDRPESQ2PK	4.90539598464966	4.90539598464966	Ctrl-1
@QVATALQNLQTK	9.66058349609375	9.66058349609375	Ctrl-1
@SLP2FSEIK	14.7128753662109	14.7128753662109	Ctrl-1
@EVHDELEDLP2PPPPL2PPPTT2PHK	14.2132711410522	14.2230091094971	Ctrl-1
@LPVGSQCSVDLESA2GEK	10.5329618453979	10.5329618453979	Ctrl-1
@DLST2PKP2PIP2PVLGRK	11.5369892120361	11.5443077087402	Ctrl-1
@KRP2LPS2P2PGLPK	9.20681667327881	9.20681667327881	Ctrl-1
@2INEENGEV2EDQSQNK	6.47861099243164	6.47861099243164	Ctrl-1
@N2ITEI2DNEDDLLEYHR	14.8826732635498	14.8784980773926	Ctrl-1
@MAPTPIPTRSPSDSSTA2TPVAEQIER	11.245210647583	11.245210647583	Ctrl-1
@ENLQPQSSGVQGQVPI2PEPLQRPEMLK	13.6250352859497	13.6292104721069	Ctrl-1
@GY3ISDSAPSR	8.52322578430176	8.52322578430176	Ctrl-1
@PYQYPALTPEQK	10.4785041809082	10.4622716903687	Ctrl-1
@SH2G3SPDNTAPPPPPPRPQP2HSR	5.26379823684692	5.26379823684692	Ctrl-1
@RPQRA3SNVFA1FDQSQIQEFK	14.9383535385132	14.9383535385132	Ctrl-1
@VVDY2QFQESDDADEDYGR	14.4352779388428	14.5369539260864	Ctrl-1
@MINLSVPDTIDER	14.5440692901611	14.5614833831787	Ctrl-1
@KTEMDK2PFNSP2PQDSPR	7.96322107315063	7.96322107315063	Ctrl-1
*AASAAAASAAAASAASG2PGPGEGSAGGEK	12.162073135376	12.162073135376	Ctrl-1
@EPDATPP2PR	5.25964593887329	5.25964593887329	Ctrl-1
@NTDEMVELR	9.47421073913574	9.48115062713623	Ctrl-1
@F2PFPVQDRPESSLVFK	16.6134548187256	16.5960388183594	Ctrl-1
@DSH22EEDEASSQTDLSQTISK	9.86925983428955	9.86925983428955	Ctrl-1
@LDID2PPITAR	12.5720901489258	12.5720901489258	Ctrl-1
@DAGYGGLSLSIEGPSK	14.3815441131592	14.3829326629639	Ctrl-1
@GADNDG2G2ESGYTTPK	6.57113838195801	6.57113838195801	Ctrl-1
@2SPVYVGR	7.63336658477783	7.63336658477783	Ctrl-1
@IGFPWSEIR	17.4011421203613	17.4011421203613	Ctrl-1
@TPAQFDADELR	10.3005065917969	10.3054466247559	Ctrl-1
@GYT2DSEVYTDHGRPGK	7.22449111938477	7.22449111938477	Ctrl-1
@AESSAGDGPVPYSQGSSSLIMPRPN2VAATSSTK	12.8287992477417	12.8287992477417	Ctrl-1
@RSRL3PV2PESSSTEEK	5.86935710906982	5.86380386352539	Ctrl-1
@EEPVS2GPEEAVGK	7.91722869873047	7.9157190322876	Ctrl-1
@SLDSESI2PGDFHR	11.0755996704102	11.0756044387817	Ctrl-1
@SRT2PITR	4.17642021179199	4.17642021179199	Ctrl-1
@3PPSAPSQSR	4.09805870056152	4.09805870056152	Ctrl-1
@TQ3PPV2PAPQPTEERLPS2PVYEDAASFK	15.2553987503052	15.2553987503052	Ctrl-1
@I2DAELEAELEK	14.4131994247437	14.4131994247437	Ctrl-1
@REEDEPEER2GDE3PGSEVPGDK	6.54193210601807	6.54193210601807	Ctrl-1
@VVDLLAPYAK	14.4045038223267	14.4045038223267	Ctrl-1
@II2NASCTTNCLAPLAK	12.9321584701538	12.9321584701538	Ctrl-1
@AAAAAATAPP2PGPAQPGPR	6.98031330108643	6.98031330108643	Ctrl-1
@TAVSVTQGGH2R	4.44823837280273	4.44823837280273	Ctrl-1
@LD2PPP2PITEASEAAEAAEAGNLAVSSR	18.3268928527832	18.3268928527832	Ctrl-1
@DPV2PASQK	4.68318843841553	4.68318843841553	Ctrl-1
@GRL3P2PDIIVLSDNEASSPR	15.0454187393188	15.0454187393188	Ctrl-1
@METEADAP2PAP2LGER	9.68124294281006	9.68124294281006	Ctrl-1
@KP2PAQAAETPALELPLPSVPAPAPL	18.5675830841064	18.5675830841064	Ctrl-1
@INAGSN3PG2IR	7.19364261627197	7.20699691772461	Ctrl-1
@SDI2PLTPR	9.75308227539063	9.74921894073486	Ctrl-1
@QAHDL2PAAESSSTFSFSGR	11.8318958282471	11.8318958282471	Ctrl-1
@VDIEGPDVNIEGPEGK	11.9251499176025	11.9251499176025	Ctrl-1
@RD2IVAELDR	10.5189371109009	10.5189371109009	Ctrl-1
@SGGLQ3PECL2R	9.16936779022217	9.16936779022217	Ctrl-1
@GK2EEELEASK	4.92867279052734	4.92867279052734	Ctrl-1
@VEEEG2PGDPDHEASTQGR	4.86821126937866	4.86821126937866	Ctrl-1
@ALGVISNFQS2PK	13.2944059371948	13.2944059371948	Ctrl-1
@SL2FEMQQDELIEK	15.8663501739502	15.870475769043	Ctrl-1
*AAAAAAGPSPGSGPGD2PEGPEGEAPER	9.92049217224121	9.91076755523682	Ctrl-1
@LMA2LSDFR	15.7619543075562	15.7520112991333	Ctrl-1
@IADLQ2PLFR	15.6583890914917	15.6605644226074	Ctrl-1
@SLS2PTDNLELSLR	15.6066360473633	15.6066360473633	Ctrl-1
@GYYSPYSVSGSGSTAG2R	10.3933916091919	10.3933916091919	Ctrl-1
@GPFRQDVPP2PPQHQR	6.98154067993164	6.96592998504639	Ctrl-1
@GF2LEELR	15.452094078064	15.452094078064	Ctrl-1
@KPENEVAQNGGAETSHTEPV2PIPK	7.45543241500854	7.45265817642212	Ctrl-1
@IYASS2PPDTGQR	6.73289632797241	6.73289632797241	Ctrl-1
@SSQP2PTAVPASDSPPTK	7.21077251434326	7.21077251434326	Ctrl-1
@AQQELVPPQQQA2PPQLPK	11.6136417388916	11.6136417388916	Ctrl-1
@NKPL2PIK	5.78446531295776	5.78446531295776	Ctrl-1
@FAELPEFRPEEVLP2PTLQSLAT2PR	18.1539764404297	18.1539764404297	Ctrl-1
@VSNG2PSLER	5.44713115692139	5.44713115692139	Ctrl-1
@AEVYG2ENESER	5.76765155792236	5.77416086196899	Ctrl-1
@QTPMAS2PRPK	4.41586828231812	4.41817760467529	Ctrl-1
@YFQINQDEEEEEDED	12.0659942626953	12.0820360183716	Ctrl-1
@SASVVSSDSISTSADNF2PDLR	13.9070281982422	13.9028511047363	Ctrl-1
@IPMTPTSSFVSPPPP3ASPHSNR	12.2185277938843	12.2185277938843	Ctrl-1
@2R3PLISR	7.6808705329895	7.6808705329895	Ctrl-1
@VTTEIQLP2QSPVEEQSPASLSSLR	15.8419075012207	15.8474531173706	Ctrl-1
@LESLSETPGPS2PR	8.98349094390869	8.98033142089844	Ctrl-1
@VAPDEHPILLTEAPLNPK	12.0593862533569	12.0593862533569	Ctrl-1
@RY2DFEWLK	15.8680686950684	15.8755130767822	Ctrl-1
*ADS2PALSLR	12.6550235748291	12.6613512039185	Ctrl-1
@AV2DSFGPGEWDDRK	11.7285108566284	11.7215566635132	Ctrl-1
@HG2GADSDYENTQSGDPLLGLEGK	13.8816967010498	13.8816967010498	Ctrl-1
@TAVDGFQSE2PEK	8.75494194030762	8.76048946380615	Ctrl-1
*1EL2AVGERVFAAE2IIK	18.3305969238281	18.3305969238281	Ctrl-1
@A2LEDAPVDDLTR	12.9191637039185	12.9191637039185	Ctrl-1
@TPR3PR3PQLK	5.03148889541626	5.03148889541626	Ctrl-1
@FAAHISPAQG2PKPPPAA2PGVR	8.96279811859131	8.96279811859131	Ctrl-1
@DEDEDEDVA2PDGLGR	9.49833583831787	9.49833583831787	Ctrl-1
@REPAEQPGDGERTDCEPVGLEPAVEQSSAASELAEASSEELAEAPTEAP2PEAR	16.4918117523193	16.4918117523193	Ctrl-1
@IP2PNILK	11.8936891555786	11.9023761749268	Ctrl-1
@AI2TGSLASSTLNK	11.0773334503174	11.0773334503174	Ctrl-1
@SPQLSL2PRPA2PK	9.74247169494629	9.75428485870361	Ctrl-1
@E3PPPLVPPAAR	11.5591983795166	11.5591983795166	Ctrl-1
@SP2PPDGSPAATPEIR	9.31345653533936	9.31345653533936	Ctrl-1
@NIYSEELR	9.31270503997803	9.31270503997803	Ctrl-1
@SPSL2PSPP2PLEK	11.1164302825928	11.1289348602295	Ctrl-1
@RKL2SS2EPYEEDEFNDDQSIK	10.2199602127075	10.2199602127075	Ctrl-1
@SHVSSEPYEPI2PPQVPVVHEK	11.9479780197144	11.9493684768677	Ctrl-1
@2DEEDFVK	8.90336990356445	8.9091100692749	Ctrl-1
@RPP2PDVIVL2DNEQPS2PR	12.7089319229126	12.7089319229126	Ctrl-1
@RAGGGGGLGAG2PALSGGQGR	6.90028810501099	6.90028810501099	Ctrl-1
@KL2PTEPK	4.72351360321045	4.72351360321045	Ctrl-1
@HEVSA2TQS3PASSR	4.14441633224487	4.14441633224487	Ctrl-1
@DVDDGSG2PH2PHQLSSK	4.98867082595825	4.98867082595825	Ctrl-1
@HSTPSNSSNP2GPP2PNSPHR	4.24330902099609	4.24330902099609	Ctrl-1
@EEA2DDD1EGDEAVVR	7.51258707046509	7.51258707046509	Ctrl-1
@PVE2PGDPNQLTRK	6.63136005401611	6.63136005401611	Ctrl-1
@SS3PPRQ2PSR	4.06865882873535	4.06865882873535	Ctrl-1
@MELQEIQLK	12.4272155761719	12.4272155761719	Ctrl-1
@2PPLSPVGTTPVK	10.2007751464844	10.2007751464844	Ctrl-1
@EN2PNSFPR	7.63420391082764	7.61286497116089	Ctrl-1
@LSLFPA2PR	15.4140853881836	15.4140853881836	Ctrl-1
@GAAAAATGQPGTAPAG3PGAPPLAGMAIVK	15.2935848236084	15.2921848297119	Ctrl-1
@ALDVSA2DDEIAR	10.4556608200073	10.4556608200073	Ctrl-1
@EEVVGGDD2DGLR	8.66049671173096	8.66049671173096	Ctrl-1
@C2PTVAFVEFPSSPQLK	17.3711357116699	17.3711357116699	Ctrl-1
@2SPPLPPPAEER	8.50390338897705	8.50390338897705	Ctrl-1
@H2PLGFAR	8.25738716125488	8.25738716125488	Ctrl-1
@STT2VSEEDVSSR	6.28646945953369	6.28646945953369	Ctrl-1
@DYDDM2PR	7.6010308265686	7.6010308265686	Ctrl-1
@LPELDPRG2DEENLDSETSASTESLLEER	16.0582065582275	16.0582065582275	Ctrl-1
@LCYVALDFENE1ATAASSSSLEK	16.2705974578857	16.2705955505371	Ctrl-1
@LADALQELR	11.6607818603516	11.6607818603516	Ctrl-1
@AAPSTAPAEA3PPKPGEAEAPPK	7.4235987663269	7.42359972000122	Ctrl-1
@EGAL3PPPFPSSFELAQENGPGMQPPVS2PPLGALK	18.7207450866699	18.7235336303711	Ctrl-1
@RG32PRPPEGGLGYSQLGDDDLK	11.8596458435059	11.8554763793945	Ctrl-1
@APVSSTESVIQSN3P3PPPSQPLNETAEEESR	11.8636484146118	11.8636484146118	Ctrl-1
@ARGEIGGLSL2P2PER	12.7748355865479	12.7748355865479	Ctrl-1
@DRLP2IVVEPTEGEVESGELR	15.0426416397095	15.0426416397095	Ctrl-1
@DHNVG2PPK2PTHASPQHTQTEK	4.14779233932495	4.14295959472656	Ctrl-1
@RGHTA2ESDEQQWPEEK	6.32407569885254	6.32407569885254	Ctrl-1
@TDSCS2AQAQYDTPK	5.90580272674561	5.90996885299683	Ctrl-1
@AFAAVPTSHPPEDAPAQPP3PGPAA2PEQLSFR	14.5550975799561	14.5606708526611	Ctrl-1
@DDTSRYDERPGP2PLPHR	7.13351488113403	7.13930559158325	Ctrl-1
@2PGEYINIDFGEPGAR	16.7586669921875	16.7586669921875	Ctrl-1
@SQ2IEQESQEK	4.83086252212524	4.83086252212524	Ctrl-1
@RA2AGPAPGPVVTAEGLHPSLPSPTGNSTPLGSSK	13.5225877761841	13.5225877761841	Ctrl-1
@AALSALESFLK	17.956018447876	17.9420986175537	Ctrl-1
@DPG1SQ2HNDLVFLEQPEGSR	14.2646217346191	14.2618379592896	Ctrl-1
@VAMANIQPQMLVAGAT2IAR	17.3381195068359	17.3381195068359	Ctrl-1
@GRTFDEIA2GFR	12.9377355575562	12.9570550918579	Ctrl-1
@GGLMSPHLYHQVYLTTD2RR2DPLLK	13.4998216629028	13.4998216629028	Ctrl-1
@MPSFGML2PGK	15.9113283157349	15.905327796936	Ctrl-1
@FEDENFILK	13.7496471405029	13.7496471405029	Ctrl-1
@WRH2TIVLDTNDK	8.92167091369629	8.92167091369629	Ctrl-1
@PGMYPDPH2PFAV2PIPGR	15.3717765808105	15.3792314529419	Ctrl-1
@2QGGEEEGPLSDK	7.67202854156494	7.67202854156494	Ctrl-1
@SP2PPDG2PAATPEIR	9.75065422058105	9.75065422058105	Ctrl-1
@TVPS3PTLVVPHR	10.0054168701172	10.0054168701172	Ctrl-1
@FR2DVHTEAVQAALAK	9.40719890594482	9.3947057723999	Ctrl-1
@IISNASCT3NCLAPLAK	12.3376951217651	12.3345403671265	Ctrl-1
@R2IQFVDWCPTGFK	16.77907371521	16.777027130127	Ctrl-1
@GPSPPLNGNILSCSPDRR2P2PK	11.1834192276001	11.1750793457031	Ctrl-1
@GGSYSQAASSDSAQG2DV2LTACK	8.85430335998535	8.85569190979004	Ctrl-1
@EGGLGPLNIPLLADVTR	18.7780818939209	18.7742195129395	Ctrl-1
@2NFSNSADDIK	8.19725036621094	8.19725036621094	Ctrl-1
@QICLV1LETL2QSPQGR	16.6930198669434	16.6902332305908	Ctrl-1
@EALAEAALE2PRPALVR	12.7497406005859	12.7497406005859	Ctrl-1
@HNQLPLVIEFTEQTAPK	16.5948371887207	16.5948371887207	Ctrl-1
@SFHFDPLSSG2R	14.068172454834	14.068172454834	Ctrl-1
@SM2VDLSHIPLK	14.5478591918945	14.5478553771973	Ctrl-1
@TSFSVG2DDELGPIR	14.9096231460571	14.9096231460571	Ctrl-1
@GEQV2QNGLPAEQGSPR	7.87478065490723	7.81362199783325	Ctrl-1
@AGAA2PLNSPLSSAVPSLGK	15.8269882202148	15.8269882202148	Ctrl-1
@RKG2DSSIPDEEK	4.24469375610352	4.24469375610352	Ctrl-1
@GPQITGP2LEGDLGLK	16.2776374816895	16.2676868438721	Ctrl-1
@WAHDKF2GEEGEIEDDESGTENR	9.73431301116943	9.73431301116943	Ctrl-1
@EQSEVSV2PR	6.07684803009033	6.07684803009033	Ctrl-1
@ICTLP2PP2PLASLAPVADSSTR	18.0284652709961	18.0483589172363	Ctrl-1
@KYDEELEER	5.5785608291626	5.5785608291626	Ctrl-1
@ALHSFI3PPTTPQLR	13.9257650375366	13.9257650375366	Ctrl-1
@GEAAAERPGEAAVASSPSK	4.92277717590332	4.91892671585083	Ctrl-1
@VETV2QPSE2PK	5.87333822250366	5.87333822250366	Ctrl-1
@ERVP2VAEAPQLRPAGTAAAK	9.26006317138672	9.26006317138672	Ctrl-1
@YPESNR3PVKPSSVEEEDSFFR	11.9087285995483	11.9156761169434	Ctrl-1
@KL2LPTDLKPDLDVK	14.2327995300293	14.2327995300293	Ctrl-1
@AGGPT3PL2PTR	7.63611078262329	7.64354515075684	Ctrl-1
*12QKQEEENPAEE3GEEK	8.30026245117188	8.27426147460938	Ctrl-1
@TSSVSNPQDSVG2PCSR	6.43059158325195	6.43059158325195	Ctrl-1
@YEKPDGSPVFIAFR	14.1207647323608	14.124249458313	Ctrl-1
@APEGDDFLSLHAE2DGEGALQVDLGEPAPAPPAADSR	17.259256362915	17.259256362915	Ctrl-1
@TTWGDGGEN2PCNVVSK	9.84851264953613	9.84573364257813	Ctrl-1
@EGTQASEGYFSQ2QEEEFAQSEELCAK	15.3772888183594	15.3772888183594	Ctrl-1
@AVSPPHLDGPP2PR	8.98819923400879	8.99001502990723	Ctrl-1
@LEGDSDDLLED2DSEEHSR	9.69074726104736	9.69074726104736	Ctrl-1
@SN2REHLGGGSESDNWR	6.67126607894897	6.67126607894897	Ctrl-1
@VLNNMEIGTSLFDEEGAK	16.6284866333008	16.5992279052734	Ctrl-1
@TSRPENAIIYNNNEDFQVGQAK	10.6172723770142	10.6143779754639	Ctrl-1
@TD2TSDGRPAWMR	10.3707227706909	10.3707227706909	Ctrl-1
@RQL2HDHESVGPPSLDAQPNSK	7.22191190719604	7.19552755355835	Ctrl-1
@QSFDDND2EELEDK	9.28048706054688	9.28048706054688	Ctrl-1
@DISTNYYASQK	8.31658840179443	8.31658840179443	Ctrl-1
@HLSVNDLPVGR	9.67897510528564	9.68766307830811	Ctrl-1
@SGSMEEDVDTSPGGDYYTSPS2PTSSSR	10.6184644699097	10.6184644699097	Ctrl-1
@EPGSGGPQNL2GPGGR	6.66761064529419	6.67316818237305	Ctrl-1
@EDDDVIVNKPHV2DEEEEEPPFYHHPFK	11.3567810058594	11.3567810058594	Ctrl-1
@QRG2E3GSETHESDLAPSDK	5.19251108169556	5.19251108169556	Ctrl-1
@YAVLYQPLFDK	16.3347911834717	16.3372783660889	Ctrl-1
@A2P2PPAHAEHGGVLAR	6.83012771606445	6.83012771606445	Ctrl-1
@SC3P2PDQISHR	6.65039920806885	6.65039920806885	Ctrl-1
@DVQGWGENDR	8.18414115905762	8.18414115905762	Ctrl-1
@RMAPTPIP3RSPSDSSTASTPVAEQIER	10.1772317886353	10.1744527816772	Ctrl-1
@RL2PPSSSAASSYSFSDLNSTR	12.6602077484131	12.6602077484131	Ctrl-1
@SY2LSEL2VLQAK	17.5454921722412	17.5454921722412	Ctrl-1
@2REAAGELGR	4.91042757034302	4.89656162261963	Ctrl-1
@2PCGLTEQYLHK	10.7447080612183	10.7329816818237	Ctrl-1
@LPDL2PVENK	11.4929418563843	11.4929418563843	Ctrl-1
@VFSGLVSTGLK	12.7485027313232	12.7398109436035	Ctrl-1
@SWSLATFR	15.0504083633423	15.0504083633423	Ctrl-1
@ERPLQQV2PVASVPWR	13.5656223297119	13.5656223297119	Ctrl-1
@DNLTLWTSDSAGEECDAAEGAEN	15.8528699874878	15.8528699874878	Ctrl-1
@DSLLQDGEFS1DLR	15.0744113922119	15.0744113922119	Ctrl-1
@R2E3PPHWR	7.25285863876343	7.25285863876343	Ctrl-1
@VSDQN2PVLPK	7.73828077316284	7.73828077316284	Ctrl-1
@GISQEQMQEFR	9.82405853271484	9.83644866943359	Ctrl-1
@TQPDGTSVPGEPA2PISQRLPPK	9.76677799224854	9.75705814361572	Ctrl-1
@AEGSDVANAVLDGADCIMLSGETAK	18.0775718688965	18.0775718688965	Ctrl-1
@VMLI22KVPK	7.97947216033936	7.97947216033936	Ctrl-1
@ASAPER3P2PAPK	4.31372165679932	4.31372165679932	Ctrl-1
@WGQPPSP3PVPRPPDADPNTPSPK	10.809642791748	10.809642791748	Ctrl-1
@3PTPEPAEVETR	7.5417628288269	7.5417628288269	Ctrl-1
@A2PPA2PPIAFPPAFEAAQVEAKPDELK	17.79958152771	17.79958152771	Ctrl-1
@THTTALAGRSP2PA2GRR	4.22063827514648	4.22063827514648	Ctrl-1
@NEGSESAPEGQAQQR	4.1081690788269	4.1081690788269	Ctrl-1
@GARPPAAGPGGDEDEDEEDTAPESALDT2LDK	10.5496244430542	10.5496244430542	Ctrl-1
@WVEENVPSSVTDVALPALLD2DEER	18.2902126312256	18.2902126312256	Ctrl-1
@DDQVTVIGAGVTLHEALAAAELLK	18.8694019317627	18.8721904754639	Ctrl-1
@4MEDSTYYK	8.4323616027832	8.4323616027832	Ctrl-1
@SEPI2PPRDR	6.29880523681641	6.31182289123535	Ctrl-1
@VLQDMGLPTGAEGRD2SKGED2AEETEAK	10.7119016647339	10.7119016647339	Ctrl-1
@EQFVEFR	11.172721862793	11.172721862793	Ctrl-1
@KIPEP2PVTR	7.04907417297363	7.04907417297363	Ctrl-1
@DGTILCTLMNK	16.055025100708	16.0577049255371	Ctrl-1
@EAFEEMEGTSPS2PPPSGVR	11.107626914978	11.1273279190063	Ctrl-1
@EGDPVSLSTPLETEFGSPSEL2PR	17.6625328063965	17.6625328063965	Ctrl-1
@HSN2N2VDDTIVALNMR	14.9130067825317	14.9108324050903	Ctrl-1
@VEENPDAD2DFDAK	8.22057151794434	8.22057151794434	Ctrl-1
@PSVFGND2DDDDETSVSESLQR	13.9428186416626	13.9428186416626	Ctrl-1
@2LIAQDHR	5.40624046325684	5.40624046325684	Ctrl-1
@IGEEQ2AEDAEDGPPELLFIHGGHTAK	14.8502283096313	14.8502283096313	Ctrl-1
@LIALLEVLSQK	18.5186347961426	18.5249652862549	Ctrl-1
@RSVV2FDK	8.84818363189697	8.84818363189697	Ctrl-1
@SA3FPNAGPR	8.07539844512939	8.07539844512939	Ctrl-1
@PLPEVTDEYK	10.2017297744751	10.2017297744751	Ctrl-1
@DHFY2DDDAIEAD2EGDAEPCDK	11.7215881347656	11.7215881347656	Ctrl-1
@DATNVGDEGGFAPNILENK	14.3942852020264	14.3942852020264	Ctrl-1
@TVSSPPTSPRPG2AA3VSASTSNIIPPR	11.6263942718506	11.6263942718506	Ctrl-1
@AK2PISSGSGGSHMSGTSSSSGMK	4.74539947509766	4.74817562103271	Ctrl-1
@LP2TSG2EGVPFR	13.2351083755493	13.2351083755493	Ctrl-1
@AEGAATEEEG3PK	4.30915403366089	4.30915403366089	Ctrl-1
@A2PEPPDSAEGALK	8.52993011474609	8.52993011474609	Ctrl-1
@ENSFG2PLEFR	15.1806707382202	15.1806707382202	Ctrl-1
*AENDVDNELLDYEDDEVETAAGGDGAEAPAK	17.5372123718262	17.5325679779053	Ctrl-1
@LS2MAMISGLSGR	15.4592761993408	15.4592761993408	Ctrl-1
@2LSGSSPCPK	5.20761108398438	5.20761108398438	Ctrl-1
@EFEPLLNWMK	18.2664947509766	18.2854976654053	Ctrl-1
@AS2ESQIFELNK	13.4077739715576	13.4077739715576	Ctrl-1
@DLATVNSNPFDDPDAAELNPFGDPDSEEPITETA2PRK	17.7910709381104	17.7896785736084	Ctrl-1
@GAEILADTFK	10.9884414672852	10.9884414672852	Ctrl-1
@DEDFSTS2VWR	13.8217611312866	13.8217611312866	Ctrl-1
@ANSTSDSVFTETP2PVLK	13.87526512146	13.8724784851074	Ctrl-1
@RQTQSESSNYD2ELEK	6.87811136245728	6.87811136245728	Ctrl-1
@EFVISDRK	7.16394186019897	7.16394186019897	Ctrl-1
@3PEVSFLPEEATEEAGVR	16.7473526000977	16.7473526000977	Ctrl-1
@1ALDIEIATYR	13.9873180389404	13.9968042373657	Ctrl-1
@FGQAAT1EGIGAIGG3PPAFNR	14.6677742004395	14.6677742004395	Ctrl-1
@TGEAIVDAALSALR	18.1413974761963	18.1413974761963	Ctrl-1
@DLGTESQIFISR	14.1488075256348	14.1511287689209	Ctrl-1
@TPLSFTNPLH2DD2DSDER	14.6677742004395	14.6677742004395	Ctrl-1
@LGIAVIHGEAQDAESDLVDGRH2PPMVR	13.7922487258911	13.7922487258911	Ctrl-1
@STR2VENLPECGITHEQR	8.1668643951416	8.1668643951416	Ctrl-1
@QQFYH2VQDLSGGSR	9.77729606628418	9.78094482421875	Ctrl-1
@NEVNGTSEDIK2EGDTQ2N	6.69858503341675	6.69310188293457	Ctrl-1
@YGLQD2DEEEEEHPSK	7.32919931411743	7.32919931411743	Ctrl-1
@SDGIYIINLK	15.0844783782959	15.0844783782959	Ctrl-1
@IEFSLPDLEGR	17.2307453155518	17.2220458984375	Ctrl-1
@GPGEPDSP3PLHPP3PPILSTDR	15.4725694656372	15.4725694656372	Ctrl-1
@RL2FAVPFR	15.609034538269	15.609034538269	Ctrl-1
*SETAPAAPAAAPPAEK	7.99179077148438	7.99179077148438	Ctrl-1
@RL2NV2LTGVSTIR	13.1994256973267	13.2019071578979	Ctrl-1
@QQ2FCAKPPPSPLSPVPSVVK	13.1758995056152	13.1704082489014	Ctrl-1
@SR2RD2GDENEPIQER	5.00531148910522	5.00531148910522	Ctrl-1
@VPVLI2PTLK	14.4541625976563	14.4541625976563	Ctrl-1
@DFDHHD2PALEVFTEQPP2PLPK	16.3223876953125	16.3349227905273	Ctrl-1
@MVSQ2QPG2R	4.69516754150391	4.69516754150391	Ctrl-1
@MAP3PIP3RSPSDSSTASTPVAEQIER	11.3330860137939	11.3330860137939	Ctrl-1
@GG2LGLGGGGGMGPR	10.6284112930298	10.6284112930298	Ctrl-1
@EEPAAAGSGAA2PSAAEK	5.13782501220703	5.13782501220703	Ctrl-1
@LLLPWLEAR	18.3414745330811	18.3414745330811	Ctrl-1
@THAVSVSETDD4AEIIDEEDT4TMPSTR	13.8251428604126	13.8251428604126	Ctrl-1
@LK2EDGVEGDLGETQSR	8.26390266418457	8.26390266418457	Ctrl-1
@PMVSLLG2GRPTGSPLSAEFSGTRK	14.5007753372192	14.5007753372192	Ctrl-1
@SLGSASPGPGQPPL2SPTR	9.49186706542969	9.49186706542969	Ctrl-1
*ADKPDMGEIASFDK	12.9621143341064	12.9621143341064	Ctrl-1
@STFREE2PLRIK	8.84877967834473	8.84877967834473	Ctrl-1
@KEE2EE2DDD1GFGLFD	18.3553104400635	18.3553104400635	Ctrl-1
@LNDPFQPFPGND2PK	16.0302486419678	16.0316410064697	Ctrl-1
@VNVTVDYIRPA2PATETVPAFSER	14.8750839233398	14.8750839233398	Ctrl-1
@LGSVL2PESPKPTPLTPLEPQKPGSVVSPELQTPLPSPEPSK	16.0490818023682	16.0504760742188	Ctrl-1
@AAVL2DSEDEEK	7.28770732879639	7.28770732879639	Ctrl-1
@DAGTIAGLNVMR	13.2986917495728	13.2986917495728	Ctrl-1
@LAVN1VPFPR	12.7496814727783	12.7496814727783	Ctrl-1
@ERPAEPL3PPPSYGHQPQTGSGESSGASGDK	7.69284248352051	7.69284248352051	Ctrl-1
@ALGDLISATK	11.9377002716064	11.9377002716064	Ctrl-1
@RSD2LLSFR	11.9363059997559	11.9396152496338	Ctrl-1
@FG2ADNIAHLK	10.0678062438965	10.0678062438965	Ctrl-1
@ATAVVDGAFK	8.68106746673584	8.68106746673584	Ctrl-1
@MYLQQDELEEEEDERGP3PPVR	12.3074445724487	12.2979593276978	Ctrl-1
@SVNESLNNLFITEEDYQALR	17.6886520385742	17.6789035797119	Ctrl-1
@SS2PCR3PEPDNDAHLR	5.524817943573	5.524817943573	Ctrl-1
@PQVEAS2PR	4.4621958732605	4.4621958732605	Ctrl-1
@LEDPCPP2FC2K	6.07006072998047	6.07657432556152	Ctrl-1
@EVDGLLTSEP1G2PVSSK	11.7518577575684	11.72682762146	Ctrl-1
@2NHLNHVSPGQLTK	6.83474493026733	6.83474493026733	Ctrl-1
@TIAPALV2K	9.72244262695313	9.72244262695313	Ctrl-1
@RMFGGPGTASRPSSSR	4.96526432037354	4.97219896316528	Ctrl-1
@EAENQGLDIS2PGMSGHR	9.09563159942627	9.09563159942627	Ctrl-1
@NSPFQIPPP2PDSK	12.3084583282471	12.2022380828857	Ctrl-1
@GDF2YIGNLMTK	18.0735054016113	18.0735054016113	Ctrl-1
@2PSRPILDGK	6.6641321182251	6.65392732620239	Ctrl-1
@TVAR3PLGQR2R	4.75550937652588	4.75550937652588	Ctrl-1
@ARGD2EALDEES	6.49666929244995	6.49666929244995	Ctrl-1
@PFETLLSQNQGGK	11.8844137191772	11.8887567520142	Ctrl-1
@YGVSGYPTLK	10.4353637695313	10.4214563369751	Ctrl-1
@RSY2LSELSVLQAK	14.830979347229	14.830979347229	Ctrl-1
@2PTS2PTPQR	4.38017559051514	4.37522125244141	Ctrl-1
@QSCLRPFTEDDAADPND2DIDPESR	11.9027910232544	11.9027910232544	Ctrl-1
@VTLYNTDQDGSD2PR	9.07913589477539	9.07913589477539	Ctrl-1
@ETAEAYLGK	8.0306224822998	8.0306224822998	Ctrl-1
@ISPEERR2PPAPGLQPMR	8.44502830505371	8.44502830505371	Ctrl-1
@ST2YGYSR	5.82970237731934	5.82970237731934	Ctrl-1
@KLP2DSGDLEALEGK	12.1024894714355	12.1080513000488	Ctrl-1
@DGSG3PSRH2LSG2SPGMK	5.64594221115112	5.64594221115112	Ctrl-1
@ES2PIPSPTSDR	7.74561405181885	7.74561405181885	Ctrl-1
@L2PLPGGPGAGDPR	9.99207019805908	9.99207019805908	Ctrl-1
@NLNIINTHAYNQPEDLVY2QPEMR	15.2672643661499	15.2672643661499	Ctrl-1
@SKLEEK2ED2IAGSGVEHSTPDTEPGK	7.36080360412598	7.36080360412598	Ctrl-1
@SDI2PL3PR	10.1492033004761	10.1492033004761	Ctrl-1
@AEFT2PPSLFK	16.9041328430176	16.9041328430176	Ctrl-1
@LG2EIRDSVV	13.8192653656006	13.8222923278809	Ctrl-1
@2RGEMQYMYFK	12.9340143203735	12.9213724136353	Ctrl-1
@LP2PAPAR	6.01334524154663	6.01334524154663	Ctrl-1
@PN2PSI2PSILSNTEHK	12.1561717987061	12.1561717987061	Ctrl-1
@AEGDVAALNR	6.77229738235474	6.77229738235474	Ctrl-1
@AAGALGSASSG21PNLAAR	8.91854286193848	8.91854286193848	Ctrl-1
@ICTEQSN2PPPIRR	6.06409311294556	6.06409311294556	Ctrl-1
@RESVA2GDDRAEEDMDEAIEK	9.89722728729248	9.89722728729248	Ctrl-1
@GAILT3MLATR	15.5605802536011	15.5605802536011	Ctrl-1
@WISI1TER	11.1455516815186	11.1455516815186	Ctrl-1
@IQEVADELQK	8.36094284057617	8.3742618560791	Ctrl-1
@NKLEGD2DVD2ELEDRVDGVK	12.5383443832397	12.5411310195923	Ctrl-1
@RE2EDDPE2EPDDHEK	4.2929835319519	4.2929835319519	Ctrl-1
@TF2PTYGLLR	16.4610118865967	16.4610118865967	Ctrl-1
*SETAPAETA3PAPVEK	8.34384632110596	8.34384632110596	Ctrl-1
@KLEYDSG2LK	7.49740409851074	7.50538063049316	Ctrl-1
@QE3VECLR	7.70193004608154	7.70193004608154	Ctrl-1
@FLP2PVVIK	14.3393325805664	14.3263034820557	Ctrl-1
@LIDFLESGK	14.7309598922729	14.7458753585815	Ctrl-1
@GR2PPERPVPGTPK	4.85181188583374	4.85181188583374	Ctrl-1
@FR3P2FLK	14.8317832946777	14.8317832946777	Ctrl-1
@ASEPLL2PPPFGESR	15.2598743438721	15.2598743438721	Ctrl-1
@VDDFLANEAK	10.3150644302368	10.3112049102783	Ctrl-1
@KPSLVSDLPWEGAAPQ2PSFSGSEDSGSPK	16.0613079071045	16.0613079071045	Ctrl-1
@AAQQQQPSA2PR	4.10743522644043	4.10947704315186	Ctrl-1
@RL2LPGLLSQV2PR	17.6804447174072	17.6804447174072	Ctrl-1
@GVVFNV33VDLKRK	8.21532440185547	8.21532440185547	Ctrl-1
@AL2PGLEESGLGLLAR	17.8597087860107	17.853910446167	Ctrl-1
@LGHPEALSAGTG2PQPPSFTYAQQR	11.728084564209	11.728084564209	Ctrl-1
@RHSSDINHLV3QGRESPEGSYTDDANQEVR	8.37081432342529	8.37082386016846	Ctrl-1
@RS2DGSLSHEEDLAK	6.3020339012146	6.3020339012146	Ctrl-1
@ENAEQGEVDME2HR	5.6681489944458	5.67091035842896	Ctrl-1
@DTHEDHDTSTENTDESNHDPQFEPIVSLPEQEIK	13.6183090209961	13.6183090209961	Ctrl-1
*SCINLPTVLPG2PSK	17.6237106323242	17.6237106323242	Ctrl-1
@AQNLPQSPENTDLQVIPG2QTR	12.5230226516724	12.5207004547119	Ctrl-1
@ELTPA2PTCTNSVSK	7.48936748504639	7.4863600730896	Ctrl-1
@TAPTALGITLSS2PTSTPELR	16.2358703613281	16.2358703613281	Ctrl-1
@PGPTPSGTNVG2SGR	5.27698230743408	5.28276109695435	Ctrl-1
@LG2FGSITR	12.3554191589355	12.3554191589355	Ctrl-1
@VHM3WTK	8.69392967224121	8.68896484375	Ctrl-1
@EELMS2DLEETAGSTSIPK	14.2931270599365	14.2931270599365	Ctrl-1
@VLFDN3GR	10.3875093460083	10.3875093460083	Ctrl-1
@K3PPAPSPFDLPELK	16.0732879638672	16.0691890716553	Ctrl-1
@2E3PPHWR	8.84301471710205	8.84301471710205	Ctrl-1
@RLAAQES2ETEDMSVPR	8.88314914703369	8.88015079498291	Ctrl-1
@GAGD3DEEGEEDAFEDAPR	11.0851993560791	11.0838108062744	Ctrl-1
@KPPAPP2PVQSQ2PSTNWSPAVPVK	12.4084205627441	12.4084205627441	Ctrl-1
@HVSPV3PPREVPIYANR	10.2429828643799	10.2429828643799	Ctrl-1
@EG2FRVTTATEQAER	8.89865303039551	8.89865398406982	Ctrl-1
@GFPTIYFSPANK	15.6198644638062	15.6198644638062	Ctrl-1
@RGNDPL3SSPGR	5.87154388427734	5.87154388427734	Ctrl-1
@N2PGSQVASNPR	4.79078531265259	4.79078531265259	Ctrl-1
@HEAMITDLEER	9.55199813842773	9.5551586151123	Ctrl-1
@NFINNPLAQADWAAK	16.5663471221924	16.5663471221924	Ctrl-1
@RSHVLPEGR2PGPPALK	7.24947690963745	7.24947690963745	Ctrl-1
@SGTSTPTTPGSTAITPG3PPSYSSR	10.0091924667358	10.0091924667358	Ctrl-1
@KC2LPAEEDSVLEK	9.91190052032471	9.91190052032471	Ctrl-1
@LSLNIDPDAK	11.8010454177856	11.8010454177856	Ctrl-1
@AAIDWFDGK	14.8845024108887	14.8984251022339	Ctrl-1
@ILNSL3LPNK	12.8806848526001	12.8833627700806	Ctrl-1
@2LQLMDNR	11.0362071990967	11.0362071990967	Ctrl-1
@ETAPEEPG2PAK	4.97914361953735	4.97914361953735	Ctrl-1
@GGNFGFGD2R	10.828330039978	10.8251695632935	Ctrl-1
@TGSVQTPPDLE22EEVDAAEGAPEVVGPK	14.4065790176392	14.4065790176392	Ctrl-1
@GLF2DEEDSEDLFSSQSASK	17.5843524932861	17.6039371490479	Ctrl-1
@RQTSGGPVDA2SEYQQELER	9.80961322784424	9.80961322784424	Ctrl-1
@EVSSRPSTPGL2VVSGISATSEDIPNK	14.385350227356	14.385350227356	Ctrl-1
@NIQACKELAQ33R	13.8962135314941	13.8912410736084	Ctrl-1
@VEVTEFEDIK	12.4094905853271	12.4094905853271	Ctrl-1
@M2GGSTMSSGGGNTNNSNSK	4.49760246276855	4.49760246276855	Ctrl-1
@KR2WGHE2PEER	4.61015367507935	4.61015367507935	Ctrl-1
@GPS2VEDIK	7.24631977081299	7.24631977081299	Ctrl-1
@SL2PGGAALGYRDYR	10.7664947509766	10.7664947509766	Ctrl-1
@2VPNTPLRPNQQSVVNSSFSELFVK	17.5240669250488	17.5240669250488	Ctrl-1
@ASRVP22DEEVVEEPQSRR	7.89796543121338	7.90491056442261	Ctrl-1
@RD2PTYDPYK	7.27138519287109	7.27138519287109	Ctrl-1
@SSSVGSSSSYPI2PAVSR	9.76823139190674	9.76823139190674	Ctrl-1
@NSTPSEPGSGRGPPQEEEEEEDEEEEATK	7.37899208068848	7.37899208068848	Ctrl-1
@SEISGDLAR	7.25206804275513	7.25206804275513	Ctrl-1
@2PSSDSWTCADTSTERR	8.02986621856689	8.03125476837158	Ctrl-1
@RR2MSIDD3PR	5.56322288513184	5.56461048126221	Ctrl-1
@YLAEVAAGDDK	7.99033689498901	7.99033689498901	Ctrl-1
@2TFREE2PLRIK	9.87476253509521	9.89212799072266	Ctrl-1
@3FVGTPCW1APEVMEQVR	18.2845726013184	18.280216217041	Ctrl-1
@GDVEEDETIPDSEQDIRPR	9.43760681152344	9.41835498809814	Ctrl-1
@DL2LEEIQK	11.9796752929688	11.9778461456299	Ctrl-1
*2YGRPPPDVEGMTSLK	13.6363954544067	13.6388807296753	Ctrl-1
@SFLDSGYR	10.7210283279419	10.7210283279419	Ctrl-1
@N3PSQHSH2IQH2PER	4.11780309677124	4.11780309677124	Ctrl-1
@VLQLTSWDEDAWASK	17.0353527069092	17.0283870697021	Ctrl-1
@IALESEGRPEEQMESDNC2GGDDDWTHLSSK	12.1264152526855	12.1264152526855	Ctrl-1
@ER2R2PIER	4.10422277450562	4.10014200210571	Ctrl-1
@TW2PTACGGK	8.001389503479	8.001389503479	Ctrl-1
@NGNGGPGPYVGQAGTA3LPR	11.8832178115845	11.1276922225952	Ctrl-1
@QD2LDIYNER	11.0088415145874	11.0088415145874	Ctrl-1
@SCFE22PDPELK	11.0420579910278	11.0420579910278	Ctrl-1
@QNPEQ2ADEDAEK	4.90548467636108	4.90548467636108	Ctrl-1
@NRR2L2PILPGR	9.40302181243896	9.40302181243896	Ctrl-1
@SH2SSEAYEPR	4.86110019683838	4.86110019683838	Ctrl-1
@ESGGSGFR2PHLWK	10.0191802978516	10.0302953720093	Ctrl-1
@VEL2ESEEDK	6.54391860961914	6.54391860961914	Ctrl-1
@LAMQEFMILPVGAANFR	18.6585426330566	18.6585426330566	Ctrl-1
@QVLQSTQ2PR	5.39066457748413	5.39066457748413	Ctrl-1
@R2PVPAQIAITVPK	11.928035736084	11.9302072525024	Ctrl-1
@LTEGC2FR	7.83654069900513	7.83654069900513	Ctrl-1
@LL3ASVEVPVDSAPVMEEDTNGESHVPQENEEEEEK	14.6865682601929	14.6893510818481	Ctrl-1
@RQLAELETEDGMQE2P	11.5873260498047	11.5887184143066	Ctrl-1
@DSQDGSSYRRPLEQQQPHHIPTSAPVYQQPQQQPVAQSYGGYK	9.33405685424805	9.33822822570801	Ctrl-1
@HAHSSSLQQAASRSP2FGDPQL2PEARPSTGK	8.61223983764648	8.60946178436279	Ctrl-1
@LSGINEIPRPF2PPV3SNTSPPPAAPLAR	17.0661354064941	17.0577774047852	Ctrl-1
@EMAIPVLEAR	14.7292184829712	14.7292184829712	Ctrl-1
@2LQQLAEER	10.0338411331177	10.0338411331177	Ctrl-1
@FICVTPTTCSNTIDLPM2PR	16.5382022857666	16.5382022857666	Ctrl-1
@ER2P2PSFR	6.00740432739258	6.00740432739258	Ctrl-1
@AASSSSPG2PVASSPSR	4.9558048248291	4.95147132873535	Ctrl-1
@SRSGS2QELDVKPSA2PQER	6.78603029251099	6.80430507659912	Ctrl-1
@YFDEEFTAQTITI3PPEK	17.0381336212158	17.0381336212158	Ctrl-1
@TA2ELLLDRR	10.9083461761475	10.9097347259521	Ctrl-1
@GPPPEADLPR2PGNLTER	10.1597003936768	10.169319152832	Ctrl-1
@GVMAVTAVTATAA2DR	11.5789947509766	11.5876760482788	Ctrl-1
@TLHPDLGTDK	5.94095659255981	5.94095659255981	Ctrl-1
@2LDYLNLDK	15.0505704879761	15.0478925704956	Ctrl-1
@YG2FEEAEASYPILNR	16.3441123962402	16.3361988067627	Ctrl-1
@DENLHEPPSSDDMK2DDESSQK	5.82051515579224	5.82051515579224	Ctrl-1
@IGDTCDNNQDIDEDGHQNNLDNCPYVPNANQADHDK	9.06024932861328	9.06024932861328	Ctrl-1
@SFYPEEVSSMVLTK	16.5431518554688	16.5356864929199	Ctrl-1
@NA2A2FQELEDK	11.4305715560913	11.4305715560913	Ctrl-1
@ASIANSDGPTAGSQ3PPFK	10.2289934158325	10.2289934158325	Ctrl-1
@LG2QPIRASNPDLR	8.28056907653809	8.28056907653809	Ctrl-1
@TA2FSESRADEVAPAK	7.80668497085571	7.80668497085571	Ctrl-1
@EAPG2PPL2PR	8.20682334899902	8.20682334899902	Ctrl-1
@AVAGNISDPGLQK	7.94673585891724	7.94673585891724	Ctrl-1
@YFGTDAVPDG2DEEEVAYTG	16.2275314331055	16.2362384796143	Ctrl-1
@GPGAPGLAHLQESQAG2DTDVEEGK	9.73877429962158	9.73877429962158	Ctrl-1
@KPSG2PDLWKL2PDQR	11.9073247909546	11.9073247909546	Ctrl-1
*AALGHLAGEAAAAPGPG3PCASR	13.8306474685669	13.8306474685669	Ctrl-1
@SR32VQTEDDQLIAGQSAR	9.89358329772949	9.89358329772949	Ctrl-1
@DKPEIEDVG2DEEEEK	8.17385292053223	8.17385292053223	Ctrl-1
@AP2PTSSAGEEGTK	4.51608324050903	4.51608324050903	Ctrl-1
@L2LGQYDNDAGGQLPFSK	16.6207427978516	16.6207427978516	Ctrl-1
@2LGHPEPLSNGRPQGNSR	6.3570442199707	6.3570442199707	Ctrl-1
@SA2FAFEFPK	17.3362350463867	17.3362350463867	Ctrl-1
@GN2RPG3PSAEGGSTSSTLR	6.32347345352173	6.32347345352173	Ctrl-1
@EL2PAGSISK	7.9053955078125	7.9053955078125	Ctrl-1
@RQLQEDQENNLQDNQTSNS2PCR	5.70897817611694	5.70897817611694	Ctrl-1
@EPAESAAVAHERPPGGTGSADPERPPGATCPE2PGPGPPHPLGVVESGK	9.38905143737793	9.38905143737793	Ctrl-1
@SVSTTG2LQR	5.28249597549438	5.28249597549438	Ctrl-1
@A2PATQPPPLLPPSATGPDATVGGPAPTPLLPPSATASVK	17.3150997161865	17.3150997161865	Ctrl-1
@SETSWE2PK	7.83694458007813	7.83694458007813	Ctrl-1
@SS2PLPTVQLHPQ2PTAGKK	9.68101596832275	9.68379688262939	Ctrl-1
@EAESSPFVER	8.27101421356201	8.27101421356201	Ctrl-1
@HHESI3PPSR2PTK	4.74596071243286	4.74596071243286	Ctrl-1
@SHHAPM2PGSSGGGGQPLAR	5.66039752960205	5.6659369468689	Ctrl-1
@SM2DVSAEDVQNLR	11.9060153961182	11.9060153961182	Ctrl-1
@REGVTPWA2FKK	10.0595302581787	10.0595302581787	Ctrl-1
@LPQT2DDEK	4.88789510726929	4.88789510726929	Ctrl-1
@HRH2PTGPPGFPR	5.69123411178589	5.67604827880859	Ctrl-1
@QVV2VVQDEEVGLPFEASPESPPPASPDGVTEIR	18.7551517486572	18.7565460205078	Ctrl-1
@LTPVSLSN2PIK	11.8002710342407	11.7988805770874	Ctrl-1
*2EGESQTVLSSGSDPK	9.93993091583252	9.93993091583252	Ctrl-1
@SL2PILPGR	12.8043804168701	12.8075428009033	Ctrl-1
@SDK2PDLAPTPAPQSTPR	7.53633499145508	7.53633499145508	Ctrl-1
@VERKP2VSEEVQATPNK	5.24704265594482	5.24565649032593	Ctrl-1
@TPTHQPPKPG2PGRPACPLSNLLLQSYEER	15.0166759490967	15.0166759490967	Ctrl-1
@EYAENIGDGR2PEFRENEQK	8.20599746704102	8.20599746704102	Ctrl-1
@KDI2A1EEEK	5.41932678222656	5.41932678222656	Ctrl-1
@RQQPPLGPSS2LL2LPGLK	17.6947746276855	17.7044467926025	Ctrl-1
@DEAAGGAAAAAAEAGAASGEQAAAPGEEAAAGEEGAAGGDPQEAK	11.8673095703125	11.8673095703125	Ctrl-1
@LVINSGNGAVEDRKP2GLNGEASK	8.39935684204102	8.39798545837402	Ctrl-1
@D1AIATGGAVFGEEGLTLNLEDVQPHDLGK	17.5402030944824	17.5426921844482	Ctrl-1
@PAPLLE2PFK	15.0004720687866	15.0004720687866	Ctrl-1
@RQAF3PSSTMMEVFLQEK	17.931303024292	17.9351711273193	Ctrl-1
@GAE2PFEEK	7.87812042236328	7.87812042236328	Ctrl-1
@TK2PPQPPRPDYR	5.80501461029053	5.80501461029053	Ctrl-1
@RSRPTSEG2DIESTEPQK	4.83120727539063	4.83398246765137	Ctrl-1
@2WGEQCPETSGTDSGRK	6.83645915985107	6.83785009384155	Ctrl-1
@AQLEPVA2PAK	7.53613233566284	7.53613233566284	Ctrl-1
@SESGGLGVSMVEYVLSS2PGDSCLRK	18.0493278503418	18.0493278503418	Ctrl-1
@LIE2PFER	11.3893566131592	11.3893566131592	Ctrl-1
@RFSTYSQ2PPD3PSLR	10.2797527313232	10.2755823135376	Ctrl-1
@LLKPGEEP2EY3DEEDTK	9.34509468078613	9.34509468078613	Ctrl-1
@GGPGKL2PR	4.52206134796143	4.51771593093872	Ctrl-1
@AAGAGG2G2ESDHTAPSGVGSSWR	9.51325607299805	9.50746917724609	Ctrl-1
@QFCQEGQPHVLEAL2PPQ3SGLSPSR	14.8070011138916	14.8195285797119	Ctrl-1
@MLEEK2PEK	4.79590845108032	4.79590845108032	Ctrl-1
@2DDGTQDLLHFPTK	14.2036199569702	14.2036199569702	Ctrl-1
@RKH2EEAEF3PPLK	8.84923648834229	8.84471702575684	Ctrl-1
@ILDSVGIEADDDRLNK	10.5171251296997	10.5150804519653	Ctrl-1
*2DQQLDCALDLMR	18.7729892730713	18.7706680297852	Ctrl-1
@TENSLANENQQPIK2EPE2EGEEPK	8.07316875457764	8.05651950836182	Ctrl-1
@SLSDNGQPG3PDPADSGGTSAK	6.7493314743042	6.7493314743042	Ctrl-1
@PVAPQVP2PGGAPGQGPYPYSLSEPAPLTLDTSGK	17.312032699585	17.312032699585	Ctrl-1
@DYDD12PR	4.99997425079346	4.99997425079346	Ctrl-1
@LVDV2PDRG2PPSRVPQALNFSPEESDSTFSK	14.9669704437256	14.9530487060547	Ctrl-1
@TPPEPRPSPEGDPSPPPPPMSALVPD3PPDTPPAMK	15.0843658447266	15.0843658447266	Ctrl-1
@ASV2PMDEPVPDSE2PIEK	11.9292221069336	11.9292221069336	Ctrl-1
@KPIETG2PK	4.09687185287476	4.10337114334106	Ctrl-1
@SLSGS2PCPK	4.93596458435059	4.93596458435059	Ctrl-1
@LGTQSTGPGR	4.65076589584351	4.65076589584351	Ctrl-1
@SPG2PVGEGTGSPPK	5.48355913162231	5.49917602539063	Ctrl-1
@KGDGGGAGGGGGGGGSGGGGSGGGGGGGSSRPPAPQENTTSEAGLPQGEAR	6.32982683181763	6.32982683181763	Ctrl-1
@SA2ASPLTPCSVTR	9.78387928009033	9.78387928009033	Ctrl-1
@VQ2LPSVPLSCAAYR	14.5789365768433	14.5789365768433	Ctrl-1
@RSN2APLIHGLSDTSPVFQAEAPSAR	14.0091953277588	14.0091953277588	Ctrl-1
@SK3PTGPELDTSYK	8.21955871582031	8.22215557098389	Ctrl-1
@HEAFESDLAAHQDR	6.94821405410767	6.94821405410767	Ctrl-1
@TVSL3P2PTTQVETPDLVDHDNTSPLFR	17.07568359375	17.07568359375	Ctrl-1
@CNEIINWLDK	16.6743450164795	16.6768321990967	Ctrl-1
@AY3PVVVTLWYR	18.9085674285889	18.9085674285889	Ctrl-1
@TD2CS2AQAQYDTPK	7.01688432693481	7.01688432693481	Ctrl-1
@ELPPL2PSLSRR	10.8474597930908	10.8474597930908	Ctrl-1
@VSIYDNVPGSHLYAS3GDLLDLEK	17.5592441558838	17.5578517913818	Ctrl-1
@RGGGDEESGEHTQVPADSPDSQEEQK	4.7021918296814	4.70219087600708	Ctrl-1
@VEET2PLGNAR	7.29332208633423	7.29332208633423	Ctrl-1
@2PFQPGVLGSR	11.8893756866455	11.8893756866455	Ctrl-1
@GTEPSPGG3PQP2RPV2PAGPPEGVPEEAQPPR	10.7544794082642	10.7544794082642	Ctrl-1
@HS2I2PSTLTLK	11.3855056762695	11.3729381561279	Ctrl-1
@2SPVPVSDTQK	5.32613849639893	5.32613849639893	Ctrl-1
@QL2PESLGTLQFGELNLGK	18.1969776153564	18.1969776153564	Ctrl-1
@LQLERPV2PETQADLQR	10.4691753387451	10.4691753387451	Ctrl-1
*ATEIG2PPR	9.95884990692139	9.95884990692139	Ctrl-1
@DNLSYIEHIFEISR	18.3225040435791	18.3060054779053	Ctrl-1
@ILDPI4FFALVDTKAVWFK	15.9240875244141	15.919753074646	Ctrl-1
@PWIPSSPAPSSENGGPA2PGLPAEASG2GPG2PHLHPPDK	14.4412250518799	14.4412250518799	Ctrl-1
@LQELSAEER	6.94522523880005	6.94522523880005	Ctrl-1
@DYEIESQNPLA2PTNTLLGSAK	17.2726345062256	17.2726345062256	Ctrl-1
@TEAACLSAPHLA2PPA3PK	11.0497283935547	11.0483379364014	Ctrl-1
@GVSMSLPS2PLLPR	16.4208679199219	16.4150676727295	Ctrl-1
@VN2NGKE2PGSSEFFQEAVSHGK	12.4045906066895	12.4045906066895	Ctrl-1
@FLVYVANFDEK	16.041862487793	16.041862487793	Ctrl-1
@RL2MEIEK	8.77736282348633	8.77736282348633	Ctrl-1
@MPCES2PPESADTPTSTR	7.65151453018188	7.65151453018188	Ctrl-1
@GPTTGEGALDLSDVH2PPK2PEGK	10.2176828384399	10.2163038253784	Ctrl-1
*ADMQNLVER	13.2494697570801	13.2463102340698	Ctrl-1
@EQTL2PTITSGLHNIAR	13.4236402511597	13.4264211654663	Ctrl-1
@ERAMSTTSI2SPQPGK	6.15489149093628	6.15489149093628	Ctrl-1
@SGSIVELIAGGGSSC2PVLSR	17.7644348144531	17.7644348144531	Ctrl-1
@AGAGMITQHSSNA2PINR	7.22529220581055	7.22529220581055	Ctrl-1
@2RSS2PGKPQAVSSLNSSHSR	4.98313856124878	4.98313856124878	Ctrl-1
@PLLCSQYETL2DSE	15.0682249069214	15.0710096359253	Ctrl-1
@QFLI2PPA2PPVGWK	18.4221019744873	18.4239349365234	Ctrl-1
@YGYL2LPK	14.99937915802	14.99937915802	Ctrl-1
@ALAMPGRPE2PPVFR	12.7490882873535	12.7490882873535	Ctrl-1
@SVSPTTEMV2NE2VDYR	11.1943111419678	11.1943111419678	Ctrl-1
@GRL3PSPDIIVL2DNEASSPR	14.5066165924072	14.5066165924072	Ctrl-1
@LIPG2NLDSEPR	10.9305458068848	10.9305458068848	Ctrl-1
@2PTPTVNPR	5.35142374038696	5.35142374038696	Ctrl-1
@LLDHMAPPPVADQA2PR	10.8362426757813	10.8449325561523	Ctrl-1
@EIVLADVIDNDSWR	17.8111362457275	17.8134536743164	Ctrl-1
@EL3DEEAER	6.03807306289673	6.03807306289673	Ctrl-1
@RD2PPPPAR	4.08006715774536	4.08006715774536	Ctrl-1
@NEG2E2APEGQAQQR	4.80660438537598	4.80660438537598	Ctrl-1
@QGQSQAASSSSVT2PIK	6.81717538833618	6.81578588485718	Ctrl-1
@INPYMS2PCHIEMILTEK	17.2063388824463	17.2063388824463	Ctrl-1
@SD2SQPMLLR	11.7686491012573	11.7686491012573	Ctrl-1
@2PLFQFAEISSSTSHSDASTK	15.7300033569336	15.7244348526001	Ctrl-1
@A2WESLDEEWRAPQAGSR	14.9387397766113	14.9457025527954	Ctrl-1
@KL2SAMSAAK	5.5613374710083	5.5613374710083	Ctrl-1
@STAQQELDGKPA2PTPVIVASHTANK	9.03933048248291	9.03933048248291	Ctrl-1
@TF2FLMNR	17.8260841369629	17.8260841369629	Ctrl-1
@PGPAEAP2PTASP2GDASPPATAPYDPR	10.9919366836548	10.9947195053101	Ctrl-1
@2IQGVGHMMSTMVLSR	16.8582496643066	16.8582496643066	Ctrl-1
*ASLEVSR2PR	8.81763648986816	8.81763648986816	Ctrl-1
@2RD2GDENEPIQER	5.98137187957764	5.98201179504395	Ctrl-1
@THAVSVSETDD4AEIIDEEDTYT1PSTR	13.3973121643066	13.4042654037476	Ctrl-1
@YPIEHGIITNWDD1EK	12.0347814559937	12.0368251800537	Ctrl-1
@SK2NPDFLK	7.98610496520996	7.9887752532959	Ctrl-1
@LQQLFNHTMFILEQEEYQR	17.3012771606445	17.2998790740967	Ctrl-1
@GIEYSRV2PQPMISR	10.2708539962769	10.2708539962769	Ctrl-1
@RLNECI2PVANEMNHLPAHSHDLQR	10.5149526596069	10.5163421630859	Ctrl-1
@2PREPGYK	4.21993589401245	4.21993589401245	Ctrl-1
@TFW2PELK	16.4611797332764	16.4611797332764	Ctrl-1
@LVPRPGSGSSSGSSNSGSQPGSHPGSQ2GSGER	4.70079374313354	4.70079374313354	Ctrl-1
@RR2P2LSSK	4.0752739906311	4.0752739906311	Ctrl-1
@RT2II2LTPWKPSK	15.12135887146	15.1196174621582	Ctrl-1
@G2PTPGFSTR	7.64325666427612	7.64325666427612	Ctrl-1
@DFSALESQLQDTQELLQEENR	18.2847118377686	18.2847118377686	Ctrl-1
@G2LA2LDSLRK	11.819730758667	11.819730758667	Ctrl-1
@2PLHVGETR	5.79299783706665	5.79299783706665	Ctrl-1
@2DERPVHIK	4.64043760299683	4.63580703735352	Ctrl-1
@TTLVI1ER	8.72260284423828	8.72260284423828	Ctrl-1
@SCNCLLLK	9.61879253387451	9.61879253387451	Ctrl-1
@N2PPQAPSTR	4.86190557479858	4.86190557479858	Ctrl-1
@VSLLFEDDVDSGGSLFG2PPTSVPPATK	18.4606380462646	18.4606380462646	Ctrl-1
@S2FSQHAR	4.12687730789185	4.12687730789185	Ctrl-1
@SV2PLVWCR	14.179425239563	14.179425239563	Ctrl-1
@ILDPNTGEPAPVLSSPPPADVSTFLAFP2PEK	18.4497337341309	18.4497337341309	Ctrl-1
@TITSSYYR	7.59925413131714	7.59925413131714	Ctrl-1
@GPRI2APNVDFNLEGPK	14.0651798248291	14.0651798248291	Ctrl-1
@KL2VP3SDEEDEVPAPK	10.366153717041	10.366153717041	Ctrl-1
@RPH3PTPGIY1GRPTYGSSR	7.14389085769653	7.14389085769653	Ctrl-1
@SSS2LLASPGHISVK	10.4988822937012	10.50062084198	Ctrl-1
@ILEDSGFDEQQEFR2R	11.1917514801025	11.1890811920166	Ctrl-1
@DICNDVLSLLEK	18.7355995178223	18.7312450408936	Ctrl-1
@AAAYDI2EDEED	10.6263437271118	10.6263437271118	Ctrl-1
@LSSWDQAE3PGH3PSLR	11.393027305603	11.393027305603	Ctrl-1
@VIEPPAA2CP2SPR	8.72534275054932	8.72534275054932	Ctrl-1
@2FAGNLNTYK	10.8326053619385	10.8326053619385	Ctrl-1
@LTPV2PESSSTEEK	7.2825756072998	7.2825756072998	Ctrl-1
@VSEEQTQPP2PAGAGMSTAMGR	10.1079292297363	10.1079292297363	Ctrl-1
@ETNLD2LPLVDTHSK	13.5892009735107	13.5892009735107	Ctrl-1
@GEL2PSFLNPPLPPSIDDRDLSTEEVR	17.5554466247559	17.5554466247559	Ctrl-1
*AAAAAAAGDSD2WDADAFSVEDPVRK	17.1996192932129	17.2126712799072	Ctrl-1
@SL2DPIPQR	10.0005655288696	10.0005655288696	Ctrl-1
@SIY3R2VIDPVPAPVGDSHVDGAAK	12.5107879638672	12.5107879638672	Ctrl-1
@TNPPTQKPP2PPMSGR	6.96245908737183	6.97356367111206	Ctrl-1
@AWTVEQLR	11.9643630981445	11.9643630981445	Ctrl-1
@2LDQPFLSK	13.0603265762329	13.0638074874878	Ctrl-1
@YPIEHGIITNWDDMEK	13.8515596389771	13.8515596389771	Ctrl-1
@GDDDEE2DEEAVK	5.25119304656982	5.25119304656982	Ctrl-1
@RRE2YSTTV	5.33421039581299	5.34114646911621	Ctrl-1
@TPEGRA2PAPGSGHPEGPGAHLDMNSLDR	9.09780406951904	9.09780406951904	Ctrl-1
@PSSTTPTPLVSE3GGNSPSDK	9.36612415313721	9.36612415313721	Ctrl-1
@2PVGNPQLIQFSR	13.9612684249878	13.9562969207764	Ctrl-1
@REEG2DIEDEDMEELLNDTR	16.8195781707764	16.8195781707764	Ctrl-1
@C2PTVAFVEFPS2PQLK	17.9129390716553	17.9157238006592	Ctrl-1
@AASDGQYENQSPEATSPR2PGVR	6.76392841339111	6.7611517906189	Ctrl-1
@TRRL2PSA2PPR	5.13128614425659	5.13128614425659	Ctrl-1
@QV2DDLTER	7.33722448348999	7.33722448348999	Ctrl-1
@WPG2PTSR	8.48552799224854	8.48552799224854	Ctrl-1
@GNIETTSEDGQVF2PK	10.3616313934326	10.3616313934326	Ctrl-1
@TS2SITLQAAR	8.71362781524658	8.71362781524658	Ctrl-1
@SA2ITNLSLDR	11.804633140564	11.804633140564	Ctrl-1
@AD3LTPEECQQFK	10.1717319488525	10.1717319488525	Ctrl-1
@EEPNVDGQEVAPS2PPLAAQ2PEGNHGHQEPASTSFHPPR	10.1102876663208	10.1102876663208	Ctrl-1
@F2PGAPGGSGSQPNQK	6.50205707550049	6.50205707550049	Ctrl-1
@ASEAA2PLPDSPGDK	7.39702320098877	7.39702320098877	Ctrl-1
@KM2QPG2PSPK	4.31706619262695	4.31706619262695	Ctrl-1
@KPATPAEDDEDDDIDLFG2DNEEEDK	13.3513107299805	13.3513107299805	Ctrl-1
@DELHIVEAEAMNYEGSPIK	16.8182392120361	16.8182392120361	Ctrl-1
@ISMPDVDLHLK	13.6033601760864	13.6033601760864	Ctrl-1
@VI2DGEQGGQQGHR	10.2471809387207	10.2471809387207	Ctrl-1
@2DISPLTPR	10.009072303772	10.009072303772	Ctrl-1
@STIGVMVTA2HNPEEDNGVK	10.2792615890503	10.2792615890503	Ctrl-1
@LAR2CHDLDLLGQSPGWGQTQAVETNIVCK	15.6064424514771	15.6064424514771	Ctrl-1
@LP2PTSPFSSLSQDQAATSK	14.892219543457	14.892219543457	Ctrl-1
@LRL2P2PTSQR	8.11245918273926	8.11245918273926	Ctrl-1
@SSPVNNHH2PGQTPTLGQPEAR	6.59804487228394	6.59804487228394	Ctrl-1
@SN2LPHSAVSNAGSK	5.43492841720581	5.43492841720581	Ctrl-1
@LREQGTESRS23PLPTISSSAENTR	8.79469203948975	8.79607200622559	Ctrl-1
@KI3PPS2PHSLTSTLVSLGHEEALEMAGSK	17.9316082000732	17.9288272857666	Ctrl-1
@EENLPDENEEQKQ2NQK	5.23496913909912	5.23496913909912	Ctrl-1
@DEQQISAAVEK	7.33839988708496	7.33839988708496	Ctrl-1
@VLSANHGDPSIQTSGSEQT2PK	6.95913457870483	6.95913457870483	Ctrl-1
@DESCYDNAEAAF2DDEEDLNSK	13.5610570907593	13.5610570907593	Ctrl-1
@EGVTPWA2FKK	12.1765375137329	12.1794319152832	Ctrl-1
@TTPPESAPQNGPSPMAAL1SVADTLGTAH2PK	18.2060775756836	18.2274875640869	Ctrl-1
@LEMEMEAAR	9.39119052886963	9.39119052886963	Ctrl-1
@DGP2PGGTLMDLSER	15.109486579895	15.109486579895	Ctrl-1
@QA2EQNWANYSAEQNR	10.2339172363281	10.2324800491333	Ctrl-1
*EEEIAALVIDNGSGMCK	18.6413803100586	18.6413803100586	Ctrl-1
@EGGKPP3PPPK	4.13713407516479	4.13713407516479	Ctrl-1
@VVPSFLPVDQGG2LVGR	17.4967155456543	17.4967155456543	Ctrl-1
@TCF2PNR	6.19652652740479	6.19652652740479	Ctrl-1
@YISDGVEC2PPA2PARPNHR	7.61320543289185	7.60742282867432	Ctrl-1
@DIVTNV2PR	8.55786609649658	8.55786609649658	Ctrl-1
@MTPSYEIR	8.64519691467285	8.62783241271973	Ctrl-1
@GVSM2LPS2PLLPR	17.4119834899902	17.4119834899902	Ctrl-1
@RNFILDQTNVSAAAQR	10.5834646224976	10.5815362930298	Ctrl-1
@IHGVNSGSSEGAQPNTENGVPEITDAATDQGPAESPPTSPSSASR	10.2529172897339	10.2529172897339	Ctrl-1
@TLEVV2PSQSVTGSAGHTPYYQSPTDEK	11.6581544876099	11.6581544876099	Ctrl-1
@CP2P3MSLPSSWK	16.3303718566895	16.0325698852539	Ctrl-1
@HIMGQNVADYMR	10.2726154327393	10.2691211700439	Ctrl-1
@EDVLDSQALQTGELDSAHSLL3K	16.2664184570313	16.2692031860352	Ctrl-1
@LTVNGVCAS3PPL3PIK	14.2832889556885	14.2832889556885	Ctrl-1
@1QN3DDEERPQL2DDER	7.63633012771606	7.64049291610718	Ctrl-1
@HLREYQDLLNVK	10.4390344619751	10.4365501403809	Ctrl-1
@SPFSVAVSPSLDLSK	15.4907073974609	15.4962730407715	Ctrl-1
@IDPWSFVSAGPRP2PLP2PQPAPR	17.9561519622803	17.9561519622803	Ctrl-1
@PIPQ3PESAGNK	5.67641925811768	5.67641925811768	Ctrl-1
@2PTPK2PPSR	4.23892784118652	4.23892784118652	Ctrl-1
@EGMNPSYDEYAD2DEDQHDAYLER	11.3953561782837	11.3953561782837	Ctrl-1
@RSHSDASVGSHSSTESEHGSS2PRFPR	4.56310701370239	4.55814552307129	Ctrl-1
@GGVTG2PEASISG2K	8.26869583129883	8.26869583129883	Ctrl-1
@LSSWDQAETPGH3PSLR	10.4756240844727	10.4700603485107	Ctrl-1
*2GGGVIRGPAGNNDCR	8.04893016815186	8.04893016815186	Ctrl-1
@PV2VVLLANK	18.2236328125	18.2236328125	Ctrl-1
@PDFSLF2PTMPCEGK	17.7695255279541	17.7674789428711	Ctrl-1
@SSSPN2PLPMFR	14.7371435165405	14.7352142333984	Ctrl-1
@RSQ2FTHSPSGDPK	4.27537250518799	4.27537250518799	Ctrl-1
@SG2PSDNSGAEEMEVSLAK	11.9596395492554	11.9596395492554	Ctrl-1
@F2WGQQR	11.1791009902954	11.1791009902954	Ctrl-1
@ITPSYVAFTPEGER	12.7816123962402	12.7816123962402	Ctrl-1
@LGSSGLGSAS2IQAAVR	12.32643699646	12.3278274536133	Ctrl-1
@LQLETEIEALK	15.6034755706787	15.6034755706787	Ctrl-1
@TVALWDLR	15.6856393814087	15.6856393814087	Ctrl-1
@RQ2SPSCGPVAETSSIGNGDGISK	9.07314491271973	9.07314491271973	Ctrl-1
@RNVPQEESLED2DVDADFK	10.9067916870117	10.9067916870117	Ctrl-1
@RGSSGSVDE3LFALPAASEPVIR	17.3985347747803	17.3985347747803	Ctrl-1
@SRG2PRY2PR	4.16703844070435	4.16703844070435	Ctrl-1
@SDEGQL2PATR	5.67372465133667	5.67372465133667	Ctrl-1
@ITTSLLPINNG2K	14.1302118301392	14.1302118301392	Ctrl-1
@GPVGTV2EAQLAR	9.93124580383301	9.93124580383301	Ctrl-1
@VATTPG2PSLGR	7.31382465362549	7.31382465362549	Ctrl-1
@AA2PPRPLLSNASATPVGR	10.3326835632324	10.3196640014648	Ctrl-1
@ASYVAPLTAQPATYR	11.026177406311	11.026177406311	Ctrl-1
@LRLCDDGPQLPT2PR	11.3517875671387	11.3517875671387	Ctrl-1
@LAD1YGGVD2DK	7.70946502685547	7.70946502685547	Ctrl-1
@VLLGFSSDE2DVEASPR	15.2431192398071	15.2431192398071	Ctrl-1
@VGRQE2VDDLDRDK	5.47794914245605	5.47794914245605	Ctrl-1
@ERSTSEPAVPPEEAEPHTEPEEQVPVEAEPQNIEDEAK	10.4698810577393	10.4698810577393	Ctrl-1
@GHSGTTA2GGENEREDLEQEWKPPDEELIK	12.9232387542725	12.9232387542725	Ctrl-1
@GTAMPGEEVLES2QEALHVTER	12.921778678894	12.921778678894	Ctrl-1
@GF2FVATGLMEDDGK	18.2890663146973	18.2876148223877	Ctrl-1
@IG2DPLAYEPK	12.4562845230103	12.4562845230103	Ctrl-1
@LQQLPADFGR	10.9415063858032	10.9376430511475	Ctrl-1
@EL2EESEDEELQLEEFPMLK	18.3160629272461	18.3143215179443	Ctrl-1
@2DSELNSEVAARK	6.84836339950562	6.84836339950562	Ctrl-1
@DVNQQEFVR	8.28619766235352	8.28619766235352	Ctrl-1
@GV2R2PPK	4.20819616317749	4.20819616317749	Ctrl-1
@IHGVNSGSSEGAQPNTENGVPEITDAATDQGPAE2PP3SPSSASR	11.6146020889282	11.6062717437744	Ctrl-1
@YSISL2PPEQQK	12.2361679077148	12.2361679077148	Ctrl-1
@LSSLRA2TSK	4.85901641845703	4.85901641845703	Ctrl-1
@HVIGLQMG2NR	9.47836208343506	9.47836208343506	Ctrl-1
@SI2NEGLTLNNSHVSK	9.31727409362793	9.31727409362793	Ctrl-1
@TASE2ISNLSEAGSIK	11.0826683044434	11.0826683044434	Ctrl-1
@VGLSPDSPAGDRN2VG2EGSVGSIR	10.9549808502197	10.952202796936	Ctrl-1
@RFTEHNSSPNVSG2LSSGLQK	8.17143058776855	8.17143058776855	Ctrl-1
@RPTPNDDTLDEGVGLVHSNIATEHIP2PAK	13.1332473754883	13.1332473754883	Ctrl-1
@QNPHDGVV3PAA2PSLPQPGLQMPGQWGPVQGGPQPSGQHR	15.3708057403564	15.3721971511841	Ctrl-1
@LGFGSFVEK	13.6417102813721	13.6417102813721	Ctrl-1
@SAADLISQAR	9.37207508087158	9.37207508087158	Ctrl-1
@C2PSE2PLMEK	9.12777042388916	9.12777042388916	Ctrl-1
@SH2DSDLSDHHEPICK	4.86589241027832	4.86311960220337	Ctrl-1
@RLSLPGLLSQV2PR	16.7152652740479	16.7152652740479	Ctrl-1
@2PVGMLDLSSWSSPEVLR	18.6875286102295	18.6716899871826	Ctrl-1
@RPASPS2PEHLPATPAESPAQR	7.62719202041626	7.6310338973999	Ctrl-1
@ENPPVED2SDEDDK	5.17085027694702	5.17085027694702	Ctrl-1
*2GDE1IFDPT1SK	14.0376453399658	14.0376453399658	Ctrl-1
@KAEENA2QEEEEAAEDEGGEEDLASELR	12.5481615066528	12.5481615066528	Ctrl-1
@HQA2ISELK	6.90471601486206	6.90471601486206	Ctrl-1
@SL3ELVQQPCPPIEASK	14.2371530532837	14.2371530532837	Ctrl-1
@G2ESPNSFLDQESR	11.7437715530396	11.7421922683716	Ctrl-1
@TQDGVALEIQPLN2QEGIDNEEK	14.8780403137207	14.8780403137207	Ctrl-1
@RF2PPRR	4.85896396636963	4.85896396636963	Ctrl-1
@RPQ3PPKIDYLLPGPGPAH2PQPSK	12.2860355377197	12.2902069091797	Ctrl-1
@IWDPTPSHTPAGAA3PGRGD3PGHATPGHGGATSSAR	7.8777642250061	7.87915420532227	Ctrl-1
@PSG2PDLWK	11.1449890136719	11.1426753997803	Ctrl-1
@GPLMMYISK	13.6578159332275	13.6578159332275	Ctrl-1
@LEDVLPLAFTR	17.4802150726318	16.6969585418701	Ctrl-1
@SV2EAALAQPQGPLGTDSLK	13.8351926803589	13.819878578186	Ctrl-1
@QR2P2PAPAPAPAAAAGPPTR	7.25467872619629	7.25467872619629	Ctrl-1
@IFAQDGEGQR	5.98133516311646	5.98133516311646	Ctrl-1
@KN2ITEI2DNEDDLLEYHRR	11.6766786575317	11.7008953094482	Ctrl-1
@IS2PTETER	4.81597423553467	4.81597423553467	Ctrl-1
@DITT2ADQIAEVK	11.072377204895	11.0709848403931	Ctrl-1
@VDVIPVNLPGEHGQR	12.1833353042603	12.1896638870239	Ctrl-1
@MLPHAPGVQ1QAIPEDAVHED2GDEDGEDPDK	10.32386302948	10.32386302948	Ctrl-1
@K324LTELIDR4K	5.91287088394165	5.80875253677368	Ctrl-1
@EGPLGWSSDGSLGSVLLDSPS2PR	18.2498836517334	18.2498836517334	Ctrl-1
@HSLSG2SPGMK	4.65184354782104	4.64936399459839	Ctrl-1
@ISSS2FSR	7.42555999755859	7.42555999755859	Ctrl-1
@2DSEATISR	5.1640477180481	5.1640477180481	Ctrl-1
@DSLLQDGEFSMDLR	17.3417816162109	17.3417816162109	Ctrl-1
@CD2VEHLR	5.5197958946228	5.5197958946228	Ctrl-1
@QG2PDQV2PVSEMTSTSLYQDK	15.5418872833252	15.5418872833252	Ctrl-1
@DLLLTSSYLSDSGSTGEHTK	13.6158676147461	13.6158676147461	Ctrl-1
@GSEGYLAATYPTVGQT2PR	12.8245964050293	12.8245964050293	Ctrl-1
@EEPQTVPEMPGETPPL2PIDMESQER	15.8879156112671	15.8893070220947	Ctrl-1
@GE2LDNLDSPR	9.55261707305908	9.55261707305908	Ctrl-1
@RPDHSGG2PSPPTSEPAR	4.20748805999756	4.20748805999756	Ctrl-1
*SGDHLHND2QIEADFR	11.0415821075439	11.0415821075439	Ctrl-1
@ELVPEVPEEQG2K	11.3844680786133	11.3786811828613	Ctrl-1
@SHLIFPQPNYGDTLISQE2CEK	15.4463491439819	15.4491195678711	Ctrl-1
@MAP3PIPTR	7.72813558578491	7.72813558578491	Ctrl-1
@IPDWFLNR	16.6173076629639	16.6173076629639	Ctrl-1
@QP2EEEIIK	9.0837574005127	9.0837574005127	Ctrl-1
@GADNDG2GSESGYTTPK	5.67229127883911	5.67229127883911	Ctrl-1
@GDYDAFFEAR	14.3031034469604	14.2915153503418	Ctrl-1
@RS2FLNAK	6.62536573410034	6.62536573410034	Ctrl-1
@LESGGGGEGGEG3EEEDGAER	5.26349067687988	5.27042579650879	Ctrl-1
@EYF3FPASK	14.933349609375	14.933349609375	Ctrl-1
@AE2PTPGMAQGMEPGAGQEGAMFVHAR	13.1422996520996	13.1450843811035	Ctrl-1
@RPAEAT2SP3SPERPR	4.28263998031616	4.28124952316284	Ctrl-1
@GQDVVQEWQET2PTREEPAGEQK	10.5631837844849	10.5631837844849	Ctrl-1
@YGPADVEDTTGSGATDSK	8.0296459197998	8.03911399841309	Ctrl-1
@GAEEMETVIPVDVMR	16.3064308166504	16.3035278320313	Ctrl-1
@QQQLEEEAAKPPEPEKPV2PPPVEQK	8.84365844726563	8.84365844726563	Ctrl-1
@ST2QGSINSPVYSR	8.54970836639404	8.54970836639404	Ctrl-1
@LLEDGEDFNLGDALDSSNS1QTIQK	16.1918964385986	16.1717414855957	Ctrl-1
@EE2DEEEEDDEESGRLR	6.44221591949463	6.44221591949463	Ctrl-1
@SSSSWIE2LR	14.5551996231079	14.5551996231079	Ctrl-1
@NTGIICTIGPASR	10.6251535415649	10.6251535415649	Ctrl-1
@DRAG2IVLK	7.8081521987915	7.81249475479126	Ctrl-1
@HVFGESDELIGQK	9.68192863464355	9.68385982513428	Ctrl-1
@GWG2PGRPK	5.79844045639038	5.79844045639038	Ctrl-1
@2RSPNRFDAHDPR	4.57934379577637	4.57934379577637	Ctrl-1
@PGPNIE2GNEDDDASFK	9.80275726318359	9.80275726318359	Ctrl-1
@ETE2EAEDNLDDLEK	12.3390207290649	12.3390207290649	Ctrl-1
@L2PGESAYQK	6.59904527664185	6.59904527664185	Ctrl-1
@SPQISM2DIDLNLK	17.3384742736816	17.3384742736816	Ctrl-1
@LQG2GV2LASK	8.24292659759521	8.24292659759521	Ctrl-1
@DDSNEEENKD2LVDDEEEK	7.5127215385437	7.5127215385437	Ctrl-1
@EYIPGQPPLSQSSDS2PTR	11.0962142944336	11.0962142944336	Ctrl-1
@RA2LSDLTDLEDIEGLTVR	17.9340877532959	17.9340877532959	Ctrl-1
@GLL2PPMGQSGLR	15.5554790496826	15.5511350631714	Ctrl-1
@KN2LRVEGDNIYVR	9.4567232131958	9.45137882232666	Ctrl-1
@PVRDEYEYV2DDGELK	10.1712036132813	10.1712036132813	Ctrl-1
@FMEQSRSP2VSPSK	6.55348205566406	6.55348205566406	Ctrl-1
@GPVG3V2EAQLAR	10.6064491271973	10.6064491271973	Ctrl-1
@RQ2QLIDTLQHQVK	10.6882410049438	10.6924123764038	Ctrl-1
@NIEDVIAQGIGK	15.706841468811	15.706841468811	Ctrl-1
@LGPI2PPQPPSVSAWNK	15.9102878570557	15.9102878570557	Ctrl-1
@PFSAPKPQT2P2PK	7.73811817169189	7.73811817169189	Ctrl-1
*AGL2DLELRR	15.0315103530884	15.0339937210083	Ctrl-1
@ILLLGLDNAGK	15.5755634307861	15.5842552185059	Ctrl-1
@GGGPLILLDLNDEN2NQSFHSEGSLQK	17.594970703125	17.5893974304199	Ctrl-1
@LYTSAPNT2QGK	6.23261833190918	6.24187421798706	Ctrl-1
@HTGPN2PDTANDGFVR	7.67124366760254	7.67274951934814	Ctrl-1
@LDSQPQET2PELPR	9.24973583221436	9.24973583221436	Ctrl-1
@EE2DGEYDEFGRK	8.4443359375	8.4443359375	Ctrl-1
@RF2LDER	8.49536323547363	8.49536323547363	Ctrl-1
@RAHLTVGQAAAGG2GNLLTER	9.72430324554443	9.72430324554443	Ctrl-1
*SSILPF3PPVVK	18.90553855896	18.90553855896	Ctrl-1
@ST2TPT2PGPR	4.96537494659424	4.96537494659424	Ctrl-1
@RRA2P2PPPK	4.0668568611145	4.0668568611145	Ctrl-1
@YM2FTDK	10.8948383331299	10.8948383331299	Ctrl-1
@SPLEHS2PEK	4.31051826477051	4.30912923812866	Ctrl-1
@QVVSVVQDEEVGLPFEASPE2PPPA2PDGVTEIR	18.2193012237549	18.2193012237549	Ctrl-1
@RAGDLLED2PK	8.05342483520508	8.05342483520508	Ctrl-1
@EDLSPAFDH2PNK	8.8992166519165	8.89921379089355	Ctrl-1
@VTDALPEPEPPGA1AA2EDEEEEEEALEAMQSR	17.5258979797363	17.5258979797363	Ctrl-1
@TPL2PSPMK	8.95876216888428	8.95876216888428	Ctrl-1
@WSPALQIR	12.3542346954346	12.3542346954346	Ctrl-1
@LITEDVQGK	6.90624475479126	6.91490936279297	Ctrl-1
@GALG2PVAAAGAAMQESFGCVVANR	18.2777442932129	18.2791385650635	Ctrl-1
*AEAPA2PAPLSPLEVELDPEFEPQSRPR	18.3293590545654	18.3307514190674	Ctrl-1
@LLE2PGVEAGEGEAEK	9.5568323135376	9.5568323135376	Ctrl-1
@V2IRLP2TSGSEGVPFR	16.0262718200684	16.0262718200684	Ctrl-1
@GAGDDTEPPAAPARPR2PR	4.98099136352539	4.97916698455811	Ctrl-1
@SRTD2LAA3PPAAK	6.63289070129395	6.59843349456787	Ctrl-1
@GGPGSAVSPYPTFNPSSDVAALHK	13.4455785751343	13.4525375366211	Ctrl-1
*SDAAVDTSSEITTK	9.35178852081299	9.35178852081299	Ctrl-1
@TT2I2PALAR	9.66486358642578	9.66486358642578	Ctrl-1
@2VEHVSPDTADAESGK	5.69733810424805	5.69733810424805	Ctrl-1
@RKG2DS2IPDEEK	4.51355314254761	4.51355314254761	Ctrl-1
@TAFDEAIAELDTLSEESYK	18.922290802002	18.922290802002	Ctrl-1
@AGGNQAA2QLEEAGR	8.21541595458984	8.21541595458984	Ctrl-1
@VEGSP3EEANLPTELQDNSLSPAASEAGEK	14.5017900466919	14.5017900466919	Ctrl-1
@2QLDSLK	7.69024229049683	7.69024229049683	Ctrl-1
@AAA3PESQEPQAK	4.42233324050903	4.42233324050903	Ctrl-1
@2VDFDSLTVR	14.96875	14.96875	Ctrl-1
@RPGHPAQPLPLPQTAS2PQPQQK	8.71483039855957	8.72176074981689	Ctrl-1
@2SLSASHPMVGK	6.71081352233887	6.71081352233887	Ctrl-1
@DKPR2PFSK	4.34789657592773	4.34789657592773	Ctrl-1
@NRVP2AGDVEK	5.65340995788574	5.65340995788574	Ctrl-1
@TEMDK2PFNSPSPQDSPR	8.64683151245117	8.6574010848999	Ctrl-1
@ASGDPGASGM2PRA2PLPPPPPPPGAEPACPGSSAAAPEYK	11.6355257034302	11.6396980285645	Ctrl-1
@DFQDYMEPEEGCQG2PQRR	11.707498550415	11.707498550415	Ctrl-1
@AEDGATPSP2NETPK	5.24831008911133	5.24831008911133	Ctrl-1
@AT2NVFA1FDQSQIQEFK	17.6775035858154	17.6775035858154	Ctrl-1
@LSSERPS2DGEGVVENGITTCNGK	8.66415691375732	8.66277599334717	Ctrl-1
@SSATSGDIWPGLSAYDN2PR	16.9837074279785	16.980920791626	Ctrl-1
@AEQDASIPPGTHEALLQTALSPPPPPTRPV2PPQK	13.6431589126587	13.6473331451416	Ctrl-1
@TVQPVA1GPDGLPVDASSVSNNYIQ3LGR	16.9005165100098	16.9005165100098	Ctrl-1
@ALSYA2LDK	10.6046543121338	10.6046543121338	Ctrl-1
@PRI2D2ESEDPPR	6.14810609817505	6.14810609817505	Ctrl-1
*2DVEENNFEGR	10.2015409469604	10.2015409469604	Ctrl-1
@IGNCPFSQR	7.64959144592285	7.64265537261963	Ctrl-1
@LLGWIQNK	13.3396978378296	13.3474225997925	Ctrl-1
@AWPLPSSSRPQR2PK	8.99265480041504	8.99265480041504	Ctrl-1
@2PQKPIVR	4.57495450973511	4.57495450973511	Ctrl-1
@DGDEK3DEEAEGPYSDNEMLTHK	9.25668907165527	9.25668907165527	Ctrl-1
@RSY2SPDITQAIQEEEK	12.1545972824097	12.1545972824097	Ctrl-1
@SS2PAPADIAQTVQEDLR	17.2467517852783	17.2467517852783	Ctrl-1
@GIAPA2P1LGNASNPNK	8.9753532409668	8.9753532409668	Ctrl-1
@SLADELALVDVLEDK	18.66725730896	18.66725730896	Ctrl-1
@GGPA2PGGLQGLETR	11.2911739349365	11.2839326858521	Ctrl-1
@RT2II2LTPWK	17.2905864715576	17.2905864715576	Ctrl-1
@HGE2AWNLENR	9.68894958496094	9.68894958496094	Ctrl-1
@TVFDEAIR	10.7210283279419	10.7210283279419	Ctrl-1
@RRPGASPTGETPTIEEGEEDEDEA2EAEGAR	8.61911106109619	8.61911106109619	Ctrl-1
@RRQPPV2PL3LSPGPEAHQGFSR	10.3150482177734	10.3136577606201	Ctrl-1
@SLYAS2PGGVYATR	10.7293214797974	10.7293214797974	Ctrl-1
@AKPVV2DFD2DEEQDER	9.79005146026611	9.79004955291748	Ctrl-1
@LAL2PEDK	8.52692699432373	8.52692699432373	Ctrl-1
@SEHQNS2PTCQEDEEDVR	4.93065452575684	4.91689443588257	Ctrl-1
@PS2PSPDLPFTTPAPK	14.0033578872681	14.0075311660767	Ctrl-1
@VPEPEGQT2PK	5.11122608184814	5.11353874206543	Ctrl-1
@QLHLEGASLEL2DDDTESK	13.3034839630127	13.3034839630127	Ctrl-1
@ASTA2PCNNNINAATAVALQEPR	12.962890625	12.962890625	Ctrl-1
@HPA2D2EIEELQK	9.55504512786865	9.55504512786865	Ctrl-1
@VLH2PPAVR	6.42352342605591	6.42352342605591	Ctrl-1
@PL2PGPCLDIPSILSNK	18.0412425994873	18.0296211242676	Ctrl-1
@YQQPFEDFRI2QEHLADHFDSR	14.6868658065796	14.6882562637329	Ctrl-1
@NL2PGAVESDVR	11.2120161056519	11.2120161056519	Ctrl-1
@EKPELSEPSHLNGP22DPEAAFLSR	13.9408340454102	13.9386596679688	Ctrl-1
@ASLVALPEQTA2EEETPPPLLTK	17.0375366210938	17.0375366210938	Ctrl-1
@2QEMVHLVNK	8.81881332397461	8.81881332397461	Ctrl-1
@FGESEEVEMEVE2DEEDDK	18.8064632415771	18.7865447998047	Ctrl-1
*SETAPAAPAAPAPAEK3PVK	8.21175193786621	8.21175193786621	Ctrl-1
@TE2PGIPVR	8.46706485748291	8.46706485748291	Ctrl-1
@ACPGPPPP2PEPLAR	9.13047981262207	9.13047981262207	Ctrl-1
@VDFNVPMK	11.323260307312	11.323260307312	Ctrl-1
@LLRPL2PV3PPPPNSGSK	11.432954788208	11.4286184310913	Ctrl-1
@G2LASLD2LRK	10.8846282958984	10.8846282958984	Ctrl-1
@DG2PEAPA2PEREEVALSEYK	12.9578552246094	12.9578552246094	Ctrl-1
@GEVFNELVGK	12.3968734741211	12.3968734741211	Ctrl-1
@VAVEEVDEEGK	6.67538118362427	6.67538118362427	Ctrl-1
@SLGSVQAPSYGAR	8.86639213562012	8.87625694274902	Ctrl-1
@LNREVAE2PRPR	4.37702465057373	4.37528944015503	Ctrl-1
@FQEQECPP2PEPTRK	6.24691104888916	6.24691104888916	Ctrl-1
@DRPVGG2PGGPR	4.28910636901855	4.28910636901855	Ctrl-1
@DL2GHVL3DISSNR	8.64239120483398	9.17378997802734	Ctrl-1
@NEG2ESAPEGQAQQR	4.38618040084839	4.38618040084839	Ctrl-1
@EV2PSDVR	5.85691547393799	5.85691547393799	Ctrl-1
@FNAHGDANTIVCNSK	6.8413143157959	6.8413143157959	Ctrl-1
@RTGAIVDVPVGEELLGR	14.8665981292725	14.8665981292725	Ctrl-1
@SIHSFMTHPEFAIEEELPR3PLLDEEEEENPDK	17.0664043426514	17.0622272491455	Ctrl-1
@RDFTNEAPPAPLPDASASPL2PHRR	10.3505849838257	10.3505849838257	Ctrl-1
@DSSFTEVPR2PK	8.09412288665771	8.09412288665771	Ctrl-1
@EREHCD3EGEADDFDPGK	6.87611532211304	6.87611532211304	Ctrl-1
@GI2PIVFDR	15.0005712509155	15.0005712509155	Ctrl-1
@LRCD2ADLR	5.30844926834106	5.30844926834106	Ctrl-1
@LVSFHDD2DEDLLHI	17.201099395752	17.1963577270508	Ctrl-1
@G2PQAGVDLSFATR	13.6524810791016	13.6524810791016	Ctrl-1
@DWEDD2DEDMSNFDR	14.8968572616577	14.8968572616577	Ctrl-1
@QAA2PLEPK	6.0214467048645	6.02475118637085	Ctrl-1
@RL2TSPDVIQGHQPR	7.43031597137451	7.43031597137451	Ctrl-1
@AHLESLVASRPSPQPLAE3PIPSLPEFPR	17.1888732910156	17.1888732910156	Ctrl-1
@ASSLIEEAK	7.53966379165649	7.53966379165649	Ctrl-1
@LFDEEED2SEK	9.09384250640869	9.09384250640869	Ctrl-1
@TSPSGGTWSSVVSGVPRL2PK	14.972149848938	14.9735441207886	Ctrl-1
@2HEAEVLK	5.06676006317139	5.06676006317139	Ctrl-1
@AF2IDIIR	17.3688983917236	17.3776054382324	Ctrl-1
@YQQITPVNQ2R	7.85054349899292	7.85054349899292	Ctrl-1
@DNLTLWTSENQGDEGDAGEGEN	15.0113840103149	15.0144109725952	Ctrl-1
@2APASPTHPGLMSPR	8.37431526184082	8.29599761962891	Ctrl-1
@EWSLESSPAQNW3PPQPR	16.2320957183838	16.2320957183838	Ctrl-1
@KDEWGLVAPI2PGPL3P1REK	15.5816116333008	15.5802221298218	Ctrl-1
@2IFDPNTFK	14.5924835205078	14.5808744430542	Ctrl-1
@QNVYIPGSNA3LTNAAGK	12.1003751754761	12.1003751754761	Ctrl-1
*AASAAAASAAAASAASGSPGPGEGSAGGEK	12.1984338760376	12.2109546661377	Ctrl-1
@KLT2DEEGEPSGK	4.7904691696167	4.7904691696167	Ctrl-1
@RI2DPQVFSK	8.77977848052979	8.77977848052979	Ctrl-1
@2GTFDLLEMDR	17.7996425628662	17.7896995544434	Ctrl-1
@PTLLANGGHGVEGSDTTG2PTEFLEEK	14.3563137054443	14.3563137054443	Ctrl-1
@KLEFG2PK	7.85157346725464	7.85157346725464	Ctrl-1
@QSSVTQVTEQ2PK	6.02034616470337	6.01895618438721	Ctrl-1
@YE2SEIR	5.89790010452271	5.89790010452271	Ctrl-1
@DHL4STVCK	5.39823055267334	5.39492607116699	Ctrl-1
@DQDMY2DK	5.66769313812256	5.65782928466797	Ctrl-1
@EQFLDGDGWTSR	13.2145805358887	13.2145805358887	Ctrl-1
@RD2LEEGELR	7.60576629638672	7.57105159759521	Ctrl-1
@KPEDWDEEMDGEWEPPVIQNPEYK	16.1923294067383	16.1923294067383	Ctrl-1
@GI2QTNLITTVTPEK	14.7035636901855	14.7035636901855	Ctrl-1
@TPCEEILVK	9.49447154998779	9.49448299407959	Ctrl-1
@QQPPEPEWIGDGEST2PSDK	12.4919834136963	12.4919834136963	Ctrl-1
*AADVFMC2PR	16.5373420715332	16.5228328704834	Ctrl-1
@NVALLSQLYH2PAR	14.7144660949707	14.7102899551392	Ctrl-1
@AYRPP2GEK	4.40767526626587	4.40767526626587	Ctrl-1
@II2IFSGTEK	17.1272602081299	17.1272602081299	Ctrl-1
@RPILQL2PPGPR	12.0509157180786	12.0856971740723	Ctrl-1
@IA2DEEIQGTK	7.11970520019531	7.11970520019531	Ctrl-1
@SSSTGSSSSTGGGGQESQP2PLALLAATCSR	16.7321872711182	16.7294044494629	Ctrl-1
*SETAPAAPAAPAPAEK	7.98863840103149	7.98863840103149	Ctrl-1
@AQ2TDSLGTSGSLQSK	7.74739408493042	7.74739408493042	Ctrl-1
@RSGRD2GYGDIWCPER	10.7816381454468	10.7760744094849	Ctrl-1
@SLEDQVEMLR	13.3991317749023	13.3991317749023	Ctrl-1
@2LQEEHVAVAQLR	10.2292041778564	10.2306413650513	Ctrl-1
@AMLDSGIYPPG2PGK	12.7288455963135	12.7288455963135	Ctrl-1
@LCAGI1ITA2HNPK	10.365086555481	9.19272994995117	Ctrl-1
@TST2PPPEK	4.09361600875854	4.09361600875854	Ctrl-1
@KE2DGEESRLPQPK	5.36356019973755	5.36078405380249	Ctrl-1
@ALSSGGSIT2PPLSPALPK	14.3348417282104	14.3348417282104	Ctrl-1
@STTSV2EEDVSSR	5.75629138946533	5.75629138946533	Ctrl-1
@LA2PQPSYAADANDSK	7.58527898788452	7.59178304672241	Ctrl-1
@KQSFDDND2EELEDK	7.66506195068359	7.65951490402222	Ctrl-1
@KPSVGVPPPA2PSYPR	8.64475727081299	8.63562965393066	Ctrl-1
@RQLEEAEEEAQR	5.06676006317139	5.06676006317139	Ctrl-1
@NMGGPYGGGNYGPGG2GGSGGYGGR	10.1037712097168	10.0878229141235	Ctrl-1
@VEGPAFTDAIR	11.5336103439331	11.5292644500732	Ctrl-1
@AGAPGAL2PSYDGGLHGLQSK	11.2872581481934	11.2914295196533	Ctrl-1
@LAEAPSPAPTPSPTPVEDLGPQTSTSPGRL2PDFAEELR	16.3448009490967	16.3448009490967	Ctrl-1
@QDLPNAMAISEMTDK	14.2070970535278	14.2087488174438	Ctrl-1
@LDEG3PPEPK	6.48960638046265	6.48960638046265	Ctrl-1
@HTLGD2DNES	4.72607040405273	4.72607040405273	Ctrl-1
@SRFHSPST3W2PNK	7.9238133430481	7.92746591567993	Ctrl-1
@NVDAAV2PR	5.58235549926758	5.58235549926758	Ctrl-1
@DRPFFAGLVK	14.2397346496582	14.2339420318604	Ctrl-1
@TTQSMQDFPVVD2EEEAEEEFQK	15.2954406738281	15.2954406738281	Ctrl-1
@SVPLCILYEK	14.6207685470581	14.6207685470581	Ctrl-1
*STGPTAATG2NRR	4.68886089324951	4.68747186660767	Ctrl-1
@CPFTGNV2IR	11.5631837844849	11.5631837844849	Ctrl-1
@I1GIPEEEQMGLLR	14.6190614700317	14.6190614700317	Ctrl-1
@TQLEELEDELQATEDAK	17.2416038513184	16.5182323455811	Ctrl-1
@TPAVSI2CLELSNNLEK	16.6284866333008	16.6215209960938	Ctrl-1
@HV2FQDEDEIVR	10.4740209579468	10.4740209579468	Ctrl-1
@ERPISMINEASNYNVTSDYAVHPM2PVGR	14.4819917678833	14.4583187103271	Ctrl-1
@TALRHPPFSPPEPPL2SPASQHK	9.93518543243408	9.93796443939209	Ctrl-1
@SD2PAIQLR	9.65858554840088	9.65858554840088	Ctrl-1
@LGIHEDSTNR	4.86683416366577	4.86683416366577	Ctrl-1
@REDEGEPGDEGQLEDEGSQEK	6.29968595504761	6.30334091186523	Ctrl-1
@APVPEPGLDL2L2PRPDSPQPR	15.2260999679565	15.2260999679565	Ctrl-1
@ATNE2EDEIPQLVPIGK	16.1662654876709	16.1662654876709	Ctrl-1
@RIANLQTDLSDGLR	11.6481647491455	11.6481647491455	Ctrl-1
@RI2MEDLNK	8.7130298614502	8.7130298614502	Ctrl-1
@SQSSHSYDDS3LPLIDR	11.8710479736328	11.8710479736328	Ctrl-1
@AIVAIENPADVSVISSR	14.5186901092529	14.5137166976929	Ctrl-1
@FAFQAEVNR	10.8688163757324	10.8688163757324	Ctrl-1
@SPPREG2QGELTPANSQSR	5.34265375137329	5.34265375137329	Ctrl-1
@SM2APVIFDR	14.8410968780518	14.8410968780518	Ctrl-1
@KTEFLDLDNSPLSPP2PR	15.9144983291626	15.9158744812012	Ctrl-1
@IVEFLQSFDEITAMTGDGVNDAPALK	18.8862266540527	18.8845672607422	Ctrl-1
@L2DSLGQR	7.25206804275513	7.25206804275513	Ctrl-1
@SVISHSVTSDMQTIEQE2PIMAK	14.0067529678345	14.0067529678345	Ctrl-1
@TSTTGVATTQ2PTPR	5.28341197967529	5.28341197967529	Ctrl-1
@FVMQEEFSR	11.6984968185425	11.6984968185425	Ctrl-1
@QPDISCILGTGGK2PR	12.6455945968628	12.6455945968628	Ctrl-1
*2TVHEILCK	12.6878604888916	12.6878604888916	Ctrl-1
@TSFSQEQSCD2AGEGSER	6.37233638763428	6.37233638763428	Ctrl-1
@R2PVSTRPLPSASQK	5.04542446136475	5.04370069503784	Ctrl-1
@EAGEGGEAEAPAAEGGK	4.70508527755737	4.70673751831055	Ctrl-1
@AGMSSNQSIS2PVLDAVPR3P2RER	12.3088493347168	12.3088493347168	Ctrl-1
@ASDPQ2PPQVSR	5.58360242843628	5.58908224105835	Ctrl-1
@SPT2PLNMK	9.31203651428223	9.31203651428223	Ctrl-1
@RED2FESLDSLGSR	12.1009397506714	12.1009397506714	Ctrl-1
*ASAV2PANLPAVLLQPR	18.8971557617188	18.895320892334	Ctrl-1
@SENNSSN2DIVHVEK	6.88962078094482	6.88962078094482	Ctrl-1
@DE2VDYVPMLDMK	17.7617835998535	17.7617835998535	Ctrl-1
@VL2PLIIK	16.0025882720947	16.0025882720947	Ctrl-1
@HLNSSQPSGFGPAN2LEDVVR	13.1410875320435	13.1410875320435	Ctrl-1
@TPNNVVS3PAP2PDASQLASSLSSQK	13.5367736816406	13.5284252166748	Ctrl-1
@RF2PPSSSLQPGK	9.01663684844971	9.01663684844971	Ctrl-1
@RHNSA2VENVSLRK	4.78282403945923	4.78282403945923	Ctrl-1
@GSF2DTGLGDGK	9.47492599487305	9.47492599487305	Ctrl-1
@ALLVEPVINSYLLAER	18.2529258728027	18.2529258728027	Ctrl-1
@TC2FGGFDLTNR	15.2526569366455	15.2526569366455	Ctrl-1
@LIIMDNLGPEQERD3GQSPQK	13.1736125946045	13.1736125946045	Ctrl-1
@DQSLAL2PK	9.29401969909668	9.29401969909668	Ctrl-1
@AFMG3PVQK	8.9355411529541	8.9355411529541	Ctrl-1
@SM2AAFCSLLAPER	18.2144317626953	18.2144317626953	Ctrl-1
@QR2DDESPSTSSGSSDADQRDPAAPEPEEQEER	5.95208978652954	5.95208978652954	Ctrl-1
@NM2PDEIK	7.99625539779663	7.99408483505249	Ctrl-1
@AIAELGIYPAVDPLDSTSR	17.3517627716064	17.3517627716064	Ctrl-1
@VVELRPP2R	8.37005615234375	8.37005615234375	Ctrl-1
@DSLI3PHV2R	10.2072296142578	10.2072296142578	Ctrl-1
@GLLPGGTQVLDGTSGF2PAPK	16.6574230194092	16.6574230194092	Ctrl-1
@EV2PAPAVAGQSK	5.73210191726685	5.73210191726685	Ctrl-1
@NIVLSGGSTMFR	13.590259552002	13.590259552002	Ctrl-1
@EGHSLEMENENLVENGAD2DEDDNSFLK	14.3270902633667	14.3270902633667	Ctrl-1
@TQ3PPVSPAPQPTEERLPS2PVYEDAASFK	14.5703620910645	14.5703620910645	Ctrl-1
@QVAEQGGDL2PAANR	6.65010023117065	6.65010023117065	Ctrl-1
@F2GEEGEIEDDE2GTENREEK	8.72450065612793	8.72450065612793	Ctrl-1
@DGNGYISAAELR	11.2139863967896	11.2139863967896	Ctrl-1
@SALSPSK2PAK	4.24191617965698	4.23775482177734	Ctrl-1
@EAILDIITSR	16.94921875	16.94921875	Ctrl-1
@2IDRGLER	5.73188877105713	5.73504257202148	Ctrl-1
@2VPN3PLRPNQQSVVNSSFSELFVK	17.9918479919434	17.9918479919434	Ctrl-1
@HGETFTFRDPHLLDPTVE4VK	14.1738786697388	14.1738786697388	Ctrl-1
@2IEVENDFLPVEK	16.6809825897217	16.6809825897217	Ctrl-1
@DAGGPRPE2PVPAGR	5.37979555130005	5.37979555130005	Ctrl-1
@RADNC2PVAEEETTGSAESTLPK	8.98906517028809	9.01403999328613	Ctrl-1
@GG2PQMDDIK	7.73798513412476	7.73798513412476	Ctrl-1
@SILFVPTSAPR	14.0286159515381	14.0286159515381	Ctrl-1
@EGPGRDHAP2IPT2PFGDSLESSTELRR	13.5527086257935	13.5527086257935	Ctrl-1
*SGALDVLQMK	17.2967052459717	17.2932281494141	Ctrl-1
@AG1SSNQSISSPVLDAVPR3P2RER	10.8543939590454	10.8530025482178	Ctrl-1
@LYSSEESRPY3NK	6.02133226394653	6.02133226394653	Ctrl-1
@1GPSGGEGMEPERRD2QDGSSYR	5.50468635559082	5.50468635559082	Ctrl-1
@ERISENY2DK2DIENADESSSSILK	11.0944919586182	11.0944919586182	Ctrl-1
@TTNS2LEEIMDK	12.4065217971802	12.4065217971802	Ctrl-1
@TT2FAESCK	5.79673957824707	5.79673957824707	Ctrl-1
@TT2PLEEEER	6.94626331329346	6.94626331329346	Ctrl-1
@MALLQEFASRPLGAAPQAEHQGLPVPG2PGGQK	16.6480617523193	16.6592025756836	Ctrl-1
@AA2PYSQRPA2PTAIRR	7.0956597328186	7.09092378616333	Ctrl-1
@EEASLLSHSPGTSNQ2QPC2PKPIR	9.15634632110596	9.1591215133667	Ctrl-1
@AIPPERH2PHHLK	4.2359790802002	4.23331451416016	Ctrl-1
@GHYTEGAELVDSVLDVVRK	17.4367542266846	17.602237701416	Ctrl-1
@VFVGGLSPDTSEEQIK	12.2365913391113	12.2235469818115	Ctrl-1
@MESLSSHRIDEDGENTQIEDTEPM2PVLNSK	11.8920745849609	11.8906860351563	Ctrl-1
@EMDTAR3PLSEAEFEEIMNR	16.5055389404297	16.5069332122803	Ctrl-1
@SQ2LQDQPTR	5.01589012145996	5.01589012145996	Ctrl-1
*ASE2DTEEFYDAPEDVHLGGGYPVGSPGK	17.0390071868896	17.0390071868896	Ctrl-1
@SS3PLH2PSPIR	7.92259502410889	7.92259502410889	Ctrl-1
@MPFQT2PGGK	9.70805358886719	9.71190643310547	Ctrl-1
@LPQLPITNFSR	15.8183917999268	15.8183917999268	Ctrl-1
@EM2MDESK	5.77243185043335	5.77243185043335	Ctrl-1
@SLGLSL2GGDQEDAGR	12.7551212310791	12.7551212310791	Ctrl-1
@VTSTQQQTRI2AS2ATR	5.39422655105591	5.39283800125122	Ctrl-1
@LGAPENSGIS3LER	10.3157329559326	10.3157329559326	Ctrl-1
@DDEVQVVR	6.82175827026367	6.82523727416992	Ctrl-1
@SS2FSLPSR	10.4445943832397	10.4445943832397	Ctrl-1
@E4PSPPP2PLRR	9.21650886535645	9.20849418640137	Ctrl-1
@SEDMPF2PK	11.4426574707031	11.4426574707031	Ctrl-1
@TLQPPE2PR	7.04667615890503	7.04667615890503	Ctrl-1
@LSSESHHGG2PIHWVLPAGMSAK	12.8053798675537	12.8053798675537	Ctrl-1
*M2GDEMIFDPTMSK	18.6644325256348	18.6667575836182	Ctrl-1
@HPEPVPEEG2EDELPPQVHK	8.7418851852417	8.7418851852417	Ctrl-1
@KEDGVIK	13.0281858444214	13.0281858444214	Ctrl-1
@VEVAAPAHRG3PDTDLEVQR	8.2062873840332	8.2062873840332	Ctrl-1
@2R2R3PLLPR	8.87284088134766	8.87284088134766	Ctrl-1
@EAIEMHENG2TK	5.31212139129639	5.31212139129639	Ctrl-1
@AVIFCLSADK	13.4185838699341	13.4272689819336	Ctrl-1
@GINGGPSRM2PK	5.09810161590576	5.09948825836182	Ctrl-1
@AIGGIILTA2HNPGGPNGDFGIK	15.5290470123291	15.5332193374634	Ctrl-1
@LSPEDYTLK	10.5495309829712	10.5495309829712	Ctrl-1
*2GDE1IFDPTMSK	15.8442583084106	15.8417711257935	Ctrl-1
@RN2IEVAGLSHGLEGLR	13.2456130981445	13.2456130981445	Ctrl-1
@TTTAAGSSHSRPGVPVEG2PGRNPGV	7.37322616577148	7.37322616577148	Ctrl-1
@VKPE3PPRQSHSGSI2PYPK	6.40695333480835	6.41906309127808	Ctrl-1
@PSQVNGAPG2PTEPAGQK	5.37049007415771	5.36910057067871	Ctrl-1
@SQ2E2SDEVTELDLSHGK	10.9043817520142	10.9043817520142	Ctrl-1
*SLVIPEK	12.5439167022705	12.5439167022705	Ctrl-1
@GLSGQR3P2PPRR	5.0217490196228	5.0217490196228	Ctrl-1
@VERPP2PFS1APQASLPPVPPR	14.9061450958252	14.9061450958252	Ctrl-1
@TL2FDTSK	9.84848785400391	9.84848785400391	Ctrl-1
@LFPEFDDSD4DEVPEEGPGAPAR	17.4768600463867	17.4565563201904	Ctrl-1
@NYSEVIEVDE2DVEEDIFPTTSK	18.1035079956055	18.1035079956055	Ctrl-1
@LG2FG2ITR	14.088360786438	14.088360786438	Ctrl-1
@VPS2DEEVVEEPQSR	8.40175247192383	8.40175247192383	Ctrl-1
@ER2P2PLRGNVVPSPLPTR	11.3809642791748	11.3809642791748	Ctrl-1
@EPSEVP3PK	6.48804998397827	6.48804998397827	Ctrl-1
*2QERPTFYR	9.9685525894165	9.96421527862549	Ctrl-1
@VNQIGSVTESLQACK	10.8869581222534	10.8869581222534	Ctrl-1
@SS2TGNLLDK	8.64176750183105	8.64176750183105	Ctrl-1
@SAKD2DDEEEVVHVDR	7.04748344421387	7.04748344421387	Ctrl-1
@TVIRLPSG2GAA2PTGSAVDIR	13.7574491500854	13.7574491500854	Ctrl-1
@SNEDQ2MGNWQIK	12.0547771453857	12.0547771453857	Ctrl-1
@TFDQLTPEE2K	10.2943458557129	10.2597389221191	Ctrl-1
@LVSESSDVLPK	9.12873649597168	9.12873649597168	Ctrl-1
@1ALPPQEDATA2PPR	7.97196435928345	7.97196435928345	Ctrl-1
@AAMEPIVISAK	11.112624168396	11.1039447784424	Ctrl-1
@STSFRGGMGSGGLA3GIAGGLAG1GGIQNEK	14.6870594024658	14.6838970184326	Ctrl-1
@2MDLVPDESK	11.3836421966553	11.3836421966553	Ctrl-1
@GSE3PGATPGSK	4.18638849258423	4.18638849258423	Ctrl-1
@HRSNSFSDEREF2GPSTPTGTLEFEGGEVSLEGGK	13.7445650100708	13.7431726455688	Ctrl-1
@LYSG2PTR	5.30865001678467	5.30865001678467	Ctrl-1
@NSN2PP2PSSMNQR	6.97530603408813	6.97530603408813	Ctrl-1
@PRAGAA2PLN2PLSSAVPSLGK	14.1491107940674	14.1538591384888	Ctrl-1
@HS2PTEERDEPAYPR	5.22212171554565	5.22212171554565	Ctrl-1
@GG3PAGSARG2PTRPNPPVR	5.31816005706787	5.31816005706787	Ctrl-1
@LQDSSDPDTGSEEEGSSRL2PPH2PR	7.8948712348938	7.8948712348938	Ctrl-1
@IDEPLEGSEDR	7.92645931243896	7.92645931243896	Ctrl-1
@2FHGLDFGFR	16.8183975219727	16.8210754394531	Ctrl-1
@LGGSAVISLEGK	10.9378175735474	10.9401330947876	Ctrl-1
@3PPRDLPTIPGVTSPSSDEPPMEASQ2HLRNSPEDK	13.7050046920776	13.7050046920776	Ctrl-1
@RLLGD2D2EEEQK	7.93180418014526	7.93180418014526	Ctrl-1
@HGG2PQPLATTPLSQEPVNPPSEA2PTR	12.27379322052	12.27379322052	Ctrl-1
*AGLNSLEAVK	13.7472610473633	13.7472610473633	Ctrl-1
@SQ2FSEAEPQLPPAPVRGGSSR	10.6075773239136	10.6075773239136	Ctrl-1
@ADGYEPPVQE2V	11.2719697952271	11.2719697952271	Ctrl-1
@RLAST2DIEEK	6.87811136245728	6.87811136245728	Ctrl-1
@ANMHISE2QQEFFR	12.3582134246826	12.3540506362915	Ctrl-1
@SAGGRPGSGPQLGTGRG3LR	6.22091388702393	6.2236909866333	Ctrl-1
@RE2CGSSVLTDFEGK	12.5457391738892	12.5401678085327	Ctrl-1
@DVRN2DMHLLDLESMGK	14.82972240448	14.82972240448	Ctrl-1
@RRPV2AIFTESIQPQK	12.2344532012939	12.242015838623	Ctrl-1
@AIMTYVSSF4HAFSGAQK	17.8730392456055	17.8493747711182	Ctrl-1
@SS2VT2IDK	6.62970924377441	6.62970924377441	Ctrl-1
@HS2ETFSSTTTVTPV2PSFAHNPK	10.8456230163574	10.8456230163574	Ctrl-1
@TA2FSESR	5.48211860656738	5.48211860656738	Ctrl-1
@TSSEEEDSRREEP2LLLVLK	15.4756879806519	15.4756879806519	Ctrl-1
@SGSPRPTEP3DFLMLFEG2PSGK	18.8788013458252	18.8788013458252	Ctrl-1
@VQGEAVSNIQENTQ3P3VQEESEEEEVDETGVEVK	12.8788547515869	12.8788547515869	Ctrl-1
@EGQEENETCSGGNENQELQDGCSEAFEK	9.36432361602783	9.3674783706665	Ctrl-1
@GLAGAVSELLR	17.0139484405518	17.0139484405518	Ctrl-1
@T1FAQVE2DDEEAK	8.55521678924561	8.55521678924561	Ctrl-1
@DFLAGGVAAAISK	15.4382724761963	15.4382724761963	Ctrl-1
@EECLSTPQPP1SVVK	7.60279750823975	7.60279750823975	Ctrl-1
@DLSLGLDDSR3N3PQGVLPSSQLK	16.4799194335938	16.4799194335938	Ctrl-1
@YVIYIER	11.5549058914185	11.5549058914185	Ctrl-1
@LAAQES2ETEDMSVPR	9.64189529418945	9.64606666564941	Ctrl-1
@IYDDDFFQNLDGVANALDNVDAR	18.8718299865723	18.8676452636719	Ctrl-1
@ERD4AEIQDFHR	8.24232006072998	8.24509239196777	Ctrl-1
@DK2PVREPIDNLTPEER	9.54943656921387	9.54943656921387	Ctrl-1
@TP2EADRWLEEVSK	15.4312887191772	15.4312887191772	Ctrl-1
@MDR3PPPPTL2PAAITVGR	13.2659072875977	13.2659072875977	Ctrl-1
@LNEDMACSVAGITSDANVLTNELR	17.9089107513428	17.9125747680664	Ctrl-1
@RGR2YDSSMESR	4.23636722564697	4.23794317245483	Ctrl-1
@IQLINNMLDK	14.1945266723633	14.2003297805786	Ctrl-1
@VLAVNQENEHLMEDYEK	10.889181137085	10.8873510360718	Ctrl-1
@DQ2PSRAPGLR	5.2839732170105	5.2839732170105	Ctrl-1
@GACS3PDMPQFEPVK	12.8913049697876	12.8913049697876	Ctrl-1
@LDPFADGGK3PDPK	9.84320735931396	9.84459400177002	Ctrl-1
@SFGTRPL2SGFSPEEAQQQDEEFEK	13.5587148666382	13.5587148666382	Ctrl-1
@A2EVAIEEEK	7.39563274383545	7.39563274383545	Ctrl-1
@2LPITIEMLK	17.9960975646973	17.9960975646973	Ctrl-1
@IPDPEAVKPDDWDEDAPAK	11.4213056564331	11.4254732131958	Ctrl-1
@DVDLEFLAK	15.9328460693359	15.9328460693359	Ctrl-1
@ISMPDLDLNLK	16.4676818847656	16.4560737609863	Ctrl-1
*MLQQD2NDDTEDVSLFDAEEETTNRPR	17.2934169769287	17.2906322479248	Ctrl-1
@SEEDNEIE2EEEVQPK	8.45720672607422	8.4530611038208	Ctrl-1
@VGDTEKPEPER2PPNR	4.26925754547119	4.26925754547119	Ctrl-1
@AFAAVPTSHPPEDAPAQPPTPGPAA2PEQLSFR	13.8667612075806	13.8667612075806	Ctrl-1
@2LVMGEQSR	8.12165260314941	8.12165260314941	Ctrl-1
@LSVS2NDTQESGNSSGPSPGAK	6.89779901504517	6.89779901504517	Ctrl-1
@IHRA2DPGLPAEEPK	6.43234443664551	6.43234443664551	Ctrl-1
@FNVWDTAGQEK	12.1401662826538	12.1275339126587	Ctrl-1
@3FCGTPDYIAPEIIAYQPYGK	18.0091781616211	18.0091781616211	Ctrl-1
@DDEHIVLEPGDLFPPF2PPP2PR	18.7891139984131	18.7891139984131	Ctrl-1
@RPP3PC2DPERK	4.14340448379517	4.14340448379517	Ctrl-1
@FDSSLL22DDETK	12.8618974685669	12.8660697937012	Ctrl-1
@STRPGS2DINVAPGEQGPDQEETNTLVANTSNSNGLK	11.5768384933472	11.5768384933472	Ctrl-1
@LESLY2DEEDESAVGADK	12.1022062301636	12.1022062301636	Ctrl-1
@IVEPEVVGE2DSEVEGDAWR	14.7709283828735	14.7738246917725	Ctrl-1
@MEITIRN2PYRR	8.67342472076416	8.67342472076416	Ctrl-1
@SR2WED2PER	6.49237489700317	6.49237489700317	Ctrl-1
@L2PTSLVHPVMSTLPELSCK	17.5732021331787	17.5759906768799	Ctrl-1
@LQQGAGLESPQGQPEPGAA2PQR	8.59830284118652	8.60047340393066	Ctrl-1
*METMA2PGK	10.6915302276611	10.6915302276611	Ctrl-1
*ADEAALALQPGG2PSAAGADR	14.5607872009277	14.5607872009277	Ctrl-1
@VYY2PPVAR	9.74800682067871	9.74800682067871	Ctrl-1
@DQIYDIFQK	15.455078125	15.451210975647	Ctrl-1
@SHIAQW2PHTPPR	7.94580984115601	7.94580984115601	Ctrl-1
@TYSLGSALRP2TSR	10.4098234176636	10.4098234176636	Ctrl-1
@QGEVPE2PEAR	5.71374416351318	5.71374416351318	Ctrl-1
@GSSDGRG2DSESDLPHR	4.84809732437134	4.85272073745728	Ctrl-1
@RF3PPSTAL2PGK	10.2051486968994	10.2121076583862	Ctrl-1
@DLST2PKP2PIP2PVLGR	13.6013631820679	13.6013631820679	Ctrl-1
@EDLTDLEQPGSPG4STATEPGSSELGVPEQPDLQEGTHVEK	14.5733003616333	14.5733003616333	Ctrl-1
@GLNVIGA2DQSPLQSPSNLR	14.0282115936279	14.0267610549927	Ctrl-1
@DNYVPEVSALDQEIIEVDPDTK	17.8984260559082	17.8984260559082	Ctrl-1
@RHQDGLPYIDD2PS2SPHLSSK	10.9257717132568	10.9257717132568	Ctrl-1
@VDEDSAEDTQ2NDGK	4.24995470046997	4.24995470046997	Ctrl-1
@ISGLIYEETR	11.0037860870361	11.0037860870361	Ctrl-1
@VVFENEQDNS2LTK	9.77077674865723	9.76661491394043	Ctrl-1
@EQADFALEALAK	14.638635635376	14.6332778930664	Ctrl-1
@LHFFMPGFAPLTSR	17.6349143981934	17.6380805969238	Ctrl-1
@DRQR2PIALPVK	8.85146236419678	8.84333992004395	Ctrl-1
@1ETEADAP2PAPSLGER	9.3788423538208	9.3788423538208	Ctrl-1
@PLSAAPVEG2PDRK	6.45200347900391	6.45200347900391	Ctrl-1
@SS3DFSELEQPR	11.2529134750366	11.2529134750366	Ctrl-1
@2PIINESR	6.83626365661621	6.83626365661621	Ctrl-1
@SLTNDWEDHLAVK	12.4482622146606	12.4482622146606	Ctrl-1
@LGDA2DTEAADGER	6.22032928466797	6.22032928466797	Ctrl-1
@SQEP2PVGSR	4.86190176010132	4.86190176010132	Ctrl-1
@DLG2ELVR	13.0845918655396	13.0845918655396	Ctrl-1
@RREPGGYDSSSTLMSSELETTSFFD2DEDDSTSR	16.0026454925537	16.0109977722168	Ctrl-1
@PRPEAEPP2PPSGDLR	8.48732852935791	8.48732852935791	Ctrl-1
@2SPGGQDEGGFMAQGK	9.17243957519531	9.17243957519531	Ctrl-1
@HYEDGYPGGSDNYG2LSR	9.16757392883301	9.16757392883301	Ctrl-1
@RVTQGAA2PGHGIQEK	4.25716876983643	4.25855779647827	Ctrl-1
@QRE1LMEDVG2EEEQEEEDEAPFQEK	13.0767021179199	13.0767021179199	Ctrl-1
@KYE2DED2LGSSGR	5.9143214225769	5.9143214225769	Ctrl-1
@AS2LPG2LQR	8.93371772766113	8.93371772766113	Ctrl-1
@RY2GNMEYVISR	10.8619031906128	10.8619031906128	Ctrl-1
@EA2PSTLNDK	5.09558582305908	5.09558582305908	Ctrl-1
@MGS2PLEVPK	10.1199970245361	10.1118259429932	Ctrl-1
@TLD2DEERPRPAPPDWSHMR	9.89206886291504	9.89206886291504	Ctrl-1
@CSPG2PTDPNATLSK	7.22498416900635	7.22498416900635	Ctrl-1
@CIIVEEGK	7.48608446121216	7.49470329284668	Ctrl-1
@TTGIVMDSGDGVTHTVPIYEGYALPHAILR	16.541675567627	15.718409538269	Ctrl-1
@VAESAAAAPQGGPELPP2PA2PPEQPPAPEER	10.8890762329102	10.8890762329102	Ctrl-1
@SASSYSDIEEIATPDSSAPS2PK	13.1456995010376	13.1456995010376	Ctrl-1
@VCTLAIIDPGDSDIIR	16.6823291778564	16.6918277740479	Ctrl-1
*ADHSFSDGVP2DSVEAAK	10.7527122497559	10.7457599639893	Ctrl-1
@TEAVSP3VSQLSAVFENTDSPSAIISEK	18.1555290222168	18.1555290222168	Ctrl-1
@DLLAVVFYGTEK	18.5242042541504	18.5178756713867	Ctrl-1
@TV2FEALPIMR	17.8593082427979	17.8593082427979	Ctrl-1
@VRV2PQDANPLMANGTLTR	12.5821704864502	12.5821704864502	Ctrl-1
@CSGPGL2PGMVR	10.5891227722168	10.5891227722168	Ctrl-1
@TV2LSQMLR	15.9403533935547	15.9403533935547	Ctrl-1
@TVEDEDQD2EEEK	4.5291919708252	4.5291919708252	Ctrl-1
@CNGVLEGIR	9.72915840148926	9.68406677246094	Ctrl-1
@RLLHQHDGSGSLHDIQL2LPS2PEPEDGDK	11.8554849624634	11.8554849624634	Ctrl-1
@2PTMEQAVQTASAHLPAPAAVGRR	14.3881912231445	14.3881912231445	Ctrl-1
@LVIN2GNGAVEDRKPSGLNGEASK	8.3690013885498	8.36900234222412	Ctrl-1
@RREV2PAPAVAGQSK	4.36620903015137	4.36438465118408	Ctrl-1
@EDSCHRL2PVK	4.7263445854187	4.72912168502808	Ctrl-1
@EE2AEELQAAEHPDEVEDPK	9.43103408813477	9.43103408813477	Ctrl-1
@VWNLANCK	10.0056161880493	10.0056190490723	Ctrl-1
@D2PGIPP2AGAHQLFR	12.8572130203247	12.8572130203247	Ctrl-1
@IILDLISE2PIK	17.9634609222412	17.9634609222412	Ctrl-1
@LP2FRW2PK	16.089282989502	16.089282989502	Ctrl-1
@IQEQE22GEEDSDLSPEEREK	7.82199382781982	7.81644630432129	Ctrl-1
@DLVLPTQALPA2PALK	16.8931789398193	16.8931789398193	Ctrl-1
@SPEEEGAVS2	5.24168682098389	5.24168682098389	Ctrl-1
@AVPGRRPILQL2PPGPR	10.8087253570557	10.8029308319092	Ctrl-1
@KE3ESEAEDNLDDLEK	10.2790460586548	10.2790460586548	Ctrl-1
@HGART2DSDQQAYLVQR	6.77448606491089	6.77448606491089	Ctrl-1
@VS2PAPMEGGEEEEELLGPK	14.1955375671387	14.2011070251465	Ctrl-1
@GALQNIIPASTGAAK	12.1141633987427	12.1141633987427	Ctrl-1
@VQIPVSRPDPEPV2DNEED2YDEEIHDPR	11.642523765564	11.642523765564	Ctrl-1
@IG2PL2PKK	6.68744659423828	6.68948745727539	Ctrl-1
@IQPS2PPPNHPNNHLFR	7.84076690673828	7.84512090682983	Ctrl-1
@EGNTTEDDFPS2PGNGNK	7.85327529907227	7.85327529907227	Ctrl-1
@LMIEMDGTENK	10.7977237701416	10.7977237701416	Ctrl-1
@TFDEIA2GFR	14.4495630264282	14.4553623199463	Ctrl-1
@THTTALAGR2P2PASGR	4.86367845535278	4.86367845535278	Ctrl-1
@ERTESEVPPRPA2PK	4.80529928207397	4.80529928207397	Ctrl-1
@DTNGSQFFITTVK	14.3332452774048	14.9683437347412	Ctrl-1
@2FLDSGYR	11.6688756942749	11.6732158660889	Ctrl-1
@N2SEASSGDFLDLK	14.9759521484375	14.9759521484375	Ctrl-1
@NKEE22DDEDKE2EEEPPK	4.77750539779663	4.78818082809448	Ctrl-1
@TP2SEEISPTK	6.09458255767822	6.08466243743896	Ctrl-1
@MPSARPP2PPLSSWER	12.7845077514648	12.787989616394	Ctrl-1
@VLNWD2R	11.0048112869263	11.0048112869263	Ctrl-1
@AAIPPPV4EEQDRPRSPTGPSNSFLANMGGTVAHK	13.4888706207275	13.4833059310913	Ctrl-1
@SGPL2PAAVPGNQMPPRPP2GQSDSIMHPSMNQSSIAQDR	13.6200752258301	13.6270332336426	Ctrl-1
@ESSN2VSNHQLSGFDQAR	9.010910987854	9.010910987854	Ctrl-1
@RAG2FTGTSDPEAAPAR	6.90152835845947	6.911452293396	Ctrl-1
@EEP2PLNLSHHTPDHQGEGR	7.57226037979126	7.57226037979126	Ctrl-1
@VAPEEHPVLLTEAPLNPK	12.0609407424927	12.0609407424927	Ctrl-1
@ERNLLQQ2WEDMK	14.0848035812378	14.1008625030518	Ctrl-1
@AGSSAAGASGWTSAGSLNSVPTNSAQQGHNSPD2PVTSAAK	10.8222503662109	10.8222503662109	Ctrl-1
@LGIHEDSQNR	4.75038194656372	4.75905227661133	Ctrl-1
@GG2PIIQEPEEPSEHREESSPRK	6.66975688934326	6.66975688934326	Ctrl-1
@AAFDDAIAELDTLSEESYK	18.4680652618408	18.4648971557617	Ctrl-1
@PRMV2EEEK	7.39563322067261	7.39563322067261	Ctrl-1
@ISE2PEPGQR	4.96013832092285	4.96013832092285	Ctrl-1
@DLDLLASVP2PSSSGSRK	14.5082006454468	14.5082006454468	Ctrl-1
@GGPEGVAAQAVASAASAGPADAE1EEIFDDA2PGK	17.1583194732666	17.1583194732666	Ctrl-1
@HN2TTSSTSSGGYR	4.08504962921143	4.08504962921143	Ctrl-1
@EWNGVVSESD2PVK	10.8196506500244	10.8196506500244	Ctrl-1
@GAEAANVTGPGGVPVQGSK	7.70415782928467	7.69921827316284	Ctrl-1
@DSPSVWAAVPGK	12.2205266952515	12.2205266952515	Ctrl-1
*2AADEVDGLGVARPHYGSVLDNER	13.9489307403564	13.9489307403564	Ctrl-1
@CCSGAIIVLTK	11.2162647247314	11.221474647522	Ctrl-1
@2IVEEEEDDDYVELK	13.5032043457031	13.4990282058716	Ctrl-1
@GGMGSGGLATGIAGGLAGMGGIQNEK	16.3128509521484	16.3170280456543	Ctrl-1
@RQ2P2PSTRPIR	4.68666362762451	4.68666362762451	Ctrl-1
@VATLN2EEESDPPTYK	9.21340751647949	9.21340751647949	Ctrl-1
*AQVLHVPAPFPG3PGPA2PPAFPAK	18.2160778045654	18.2160778045654	Ctrl-1
@EDLQELNDR	7.98343515396118	7.98343515396118	Ctrl-1
@PLTNPRPP2VGGPPEDSGASAAK	8.86572551727295	8.86710357666016	Ctrl-1
@GISEDSHLESLQDVGQSAAPTFMI2PETVTGTGK	17.050968170166	17.0537548065186	Ctrl-1
@FSGEEGEIEDDE2GTENREEK	7.78739356994629	7.78739356994629	Ctrl-1
@ELV2DDEER	6.04588317871094	6.03720283508301	Ctrl-1
@QICLV1LETLSQ2PQGR	16.6677875518799	16.6677875518799	Ctrl-1
@FAELPEFRPEEVLPSP3LQSLAT2PR	18.1769409179688	18.1769409179688	Ctrl-1
@TLEEDEEELFK	14.8584213256836	14.8584213256836	Ctrl-1
@EEMGHLMQAEDTSHHTAPMSVPEPHAATA2PPTDGTTR	9.86529731750488	9.86668586730957	Ctrl-1
@SHSGTSPDN3APPPPPPRPQPSHSR	4.77926349639893	4.77926349639893	Ctrl-1
@PVICATQMLESMIK	18.1883239746094	18.1912250518799	Ctrl-1
@ETTDTDTADQVIASFK	15.0222520828247	15.0158967971802	Ctrl-1
@GVG2PEPGPTAPYLGR	11.9175910949707	11.9175910949707	Ctrl-1
@RV2VCAETYNPDEEEEDTDPR	9.31329536437988	9.31329536437988	Ctrl-1
@SEEVPAFGVA2PPPLTDTPDTTANAEGDLPTT1GGPLPPHLALK	17.58567237854	17.270336151123	Ctrl-1
@AELEEMEEVHP2DEEEEDATK	10.4940462112427	10.4940462112427	Ctrl-1
@RD2PLQGSGQQNSQAGQR	4.32861328125	4.32861852645874	Ctrl-1
@SL2EGLYPYPPEMGK	16.0268058776855	16.0268058776855	Ctrl-1
@VFVGGL2PDTSEEQIK	13.5862617492676	13.5876541137695	Ctrl-1
@TPSHSGHLQGEHP4LTPSPESPDQWSSSSPHSASDWSDVTTSPTPGGAGGGQR	11.6176643371582	11.6081924438477	Ctrl-1
@GLGPP2PPAPPR	10.0070781707764	10.0070781707764	Ctrl-1
@DEL2DW2LAGEDDRDSR	14.2513217926025	14.2482948303223	Ctrl-1
@GAVDGGLSIPHSTK	8.48937702178955	8.47995567321777	Ctrl-1
@LLADQAEAR	5.97372913360596	5.97372913360596	Ctrl-1
@ILEL3PEPDRPR	10.5483417510986	10.5483417510986	Ctrl-1
@E2TLHLVLR	12.4427194595337	12.447681427002	Ctrl-1
@IDFDSVSSIMAS2Q	18.1178283691406	18.1178283691406	Ctrl-1
@DTLYEAVR	9.47813987731934	9.47813987731934	Ctrl-1
@DEALSDGDDLRDFP2DLK	15.2443552017212	15.2443552017212	Ctrl-1
@VMLGETNPADSKPGTIR	8.82282638549805	8.82571792602539	Ctrl-1
@DWILPSDYDHAEAEAR	14.0279235839844	14.0304098129272	Ctrl-1
@APRPSAP2PPPR2R	4.84398174285889	4.84398174285889	Ctrl-1
@DSGSHSQSRSPGRP3QGALGEQQDLSNTTSK	6.57921552658081	6.58338499069214	Ctrl-1
@DSDQVAQ2DGEE2PAAEEQLLGEHIK	14.1800785064697	14.1800785064697	Ctrl-1
@PGMVVTFAPVNVTTEVK	16.2957324981689	16.3012313842773	Ctrl-1
@DTLR3PPR	5.21138143539429	5.21138143539429	Ctrl-1
@ED2QPPTPVSQR	6.22052526473999	6.22052526473999	Ctrl-1
@GISEDSHLESLQDVGQSAAPTF1I2PETVTGTGK	17.0523624420166	17.0816211700439	Ctrl-1
@NSSYFVEWIPNNVK	17.240665435791	17.240665435791	Ctrl-1
@DDSFFGETSHNYHK	8.77416324615479	9.03039264678955	Ctrl-1
@ATPMPSRPSTTPFIDK	9.79458808898926	9.79458808898926	Ctrl-1
@DAPT2PASVASSSSTPSSK	7.27040529251099	7.26867055892944	Ctrl-1
@2LFINHHPPGQIAR	9.6502857208252	9.6502857208252	Ctrl-1
@ALHSFI3PPT3PQLRR	12.4703674316406	12.4703674316406	Ctrl-1
*1EDSMDMDM2PLRPQNYLFGCELK	18.5712642669678	18.5712642669678	Ctrl-1
@SS2LVDIREEETEGGSR	9.40060520172119	9.40060520172119	Ctrl-1
@RPH3PTPGIYMGRPTYGSSR	8.50407123565674	8.50224304199219	Ctrl-1
@GAILTTMLA3R	15.2942600250244	15.2942600250244	Ctrl-1
@SD2DTEGLLFSR	14.9729356765747	14.9729356765747	Ctrl-1
@GGSRPSSNLSSLSNASERDQHHLG2PSR	7.11618757247925	7.11618757247925	Ctrl-1
@GG2WIQEINVAEK	16.0465965270996	16.0465965270996	Ctrl-1
@TRTDSYSAGQ2VEILDGVELGEPAHK	14.5169153213501	14.5169153213501	Ctrl-1
@QIIVDPLSFSEER	16.7747573852539	16.7652606964111	Ctrl-1
@DG2FGEGLTMK	12.6349391937256	12.6436386108398	Ctrl-1
@SGYM2DSDLMGK	12.258936882019	12.258936882019	Ctrl-1
@YPPGIVGVAPGGLPAAMEGIIPGGIPVTHNLPTVAHP2QAPSPNQPTK	17.939094543457	17.9446659088135	Ctrl-1
@GPTSTSIDNIDG3PVRDER	9.06549072265625	9.06549072265625	Ctrl-1
@LTRIP2AK	5.54934072494507	5.55368089675903	Ctrl-1
@TIGISVDPR	9.78346633911133	9.78346633911133	Ctrl-1
@PLE2PGGTMAPQQPEGAK	8.80935001373291	8.80935001373291	Ctrl-1
@LEDTAGDTGHSSLEAPR2PDTLAPVASER	10.0814809799194	10.0787010192871	Ctrl-1
@TDRVGVEASEETPQTSSSSARPG3PSDHQSQEASQFER	7.86463499069214	7.86463499069214	Ctrl-1
@GDFCIQVGR	10.892765045166	10.892765045166	Ctrl-1
@QN2QLPAQVQNGPSQEELEIQR	12.1627006530762	12.1613073348999	Ctrl-1
@SLDGAEF2RPA2VSENHDAGPDGDK	9.28648567199707	9.28648567199707	Ctrl-1
@VSAGEPGSHP2PAPR	4.77176189422607	4.76338720321655	Ctrl-1
@RG2RPEMTPVSLR	8.35771083831787	8.34247016906738	Ctrl-1
@SY2PDGKE2PSDK	4.80012559890747	4.80012559890747	Ctrl-1
@2GDEMIFDPT1SK	14.0109081268311	14.0155487060547	Ctrl-1
@SGSPRPTEP3DFL1LFEG2PSGK	18.8788013458252	18.8801975250244	Ctrl-1
@TVTA1DVVYALK	14.2636337280273	14.2636337280273	Ctrl-1
@2RVAFFEEL	18.0297622680664	18.0297622680664	Ctrl-1
@TE2LVIPSTR	11.0006504058838	11.0006504058838	Ctrl-1
@IANPVEGSSGR	6.00503206253052	6.00502872467041	Ctrl-1
@ILDLGITGPEGHVLSRPEEVEAEAVNR	14.6985988616943	14.6888542175293	Ctrl-1
@SIQEIQELDK	10.2704992294312	10.2704992294312	Ctrl-1
@EWFLQAAK	14.2730236053467	14.2730236053467	Ctrl-1
@YLAPSGPSGTLK	8.62621593475342	8.62621593475342	Ctrl-1
@FHALSSPQ2PFP2TPTSR	11.9216384887695	11.9216384887695	Ctrl-1
@SR2PAPPADK	4.07347822189331	4.07143115997314	Ctrl-1
@E3I1NQEK	12.2594680786133	12.2246627807617	Ctrl-1
@LA2TSDIEEK	7.26923036575317	7.26923036575317	Ctrl-1
@TEESEPLPSCPG2PPLPDDLLPLDCK	17.8867778778076	17.8867778778076	Ctrl-1
@TTPPTQKPP2PPMSGK	6.90466022491455	6.90466022491455	Ctrl-1
@YISPDQLADLYK	15.7887487411499	15.79310131073	Ctrl-1
@IESDVQEP3EPEDDLDIMLGNK	17.7622108459473	17.7622108459473	Ctrl-1
@DSSGSV2PNTLSQEEGDQICLYHIR	14.9053783416748	14.9053783416748	Ctrl-1
@G2DALRPPVPQGEDEVPK	10.3490743637085	10.3490743637085	Ctrl-1
@LMHNA2D2EVDQDDVVEWK	13.6013965606689	13.6000051498413	Ctrl-1
@AV2PPHLDGPP2PR2PVIGSEVFLPNSNHVASGAGEAEER	15.4883394241333	15.4883394241333	Ctrl-1
@GGFFS2FMK	18.0976696014404	18.0976696014404	Ctrl-1
@TDSREDEI2PPPPNPVVK	9.13105297088623	9.13105297088623	Ctrl-1
@1SATFIGNSTAIQELFK	17.8995132446289	17.8995132446289	Ctrl-1
@EDLVGPEVGA2PQSGRK	8.63999271392822	8.64000225067139	Ctrl-1
@KK2PNELVDDLFK	14.5132789611816	14.5132789611816	Ctrl-1
@ST2PIIGSPPVR	10.185601234436	10.185601234436	Ctrl-1
@VGG2SVDLHR	5.97032499313354	5.97032499313354	Ctrl-1
@ST2PVTDPSIPIRK	9.17610263824463	9.1647834777832	Ctrl-1
@TDDEVVQREEEAIQLDGLNASQIR	15.5657930374146	15.5755290985107	Ctrl-1
@LLPDPG2PR	9.08672523498535	9.08672523498535	Ctrl-1
@GSLPQLV2PIVSR	15.7606945037842	15.766188621521	Ctrl-1
@IQLVEEELDRAQER	11.9002246856689	11.8970651626587	Ctrl-1
@IG2TIFGER	14.6073303222656	14.6073303222656	Ctrl-1
@DEDEEDEEDKEEDEEEDVPGQAK	7.23620939254761	7.23620939254761	Ctrl-1
@DAGTIAGLNVLR	14.6555919647217	14.6555919647217	Ctrl-1
@GSYG2DAEEEEYRQQLSEHSK	9.1403694152832	9.1403694152832	Ctrl-1
@VVFVFGPDK	14.3450956344604	14.3520431518555	Ctrl-1
@ELLQE2QEEEEEEEEEMPSK	11.2738380432129	11.2738380432129	Ctrl-1
@VQPQW2PPAGTQPCR	10.4195365905762	10.3525438308716	Ctrl-1
@VVDYSQFQE2DDADEDYGR	11.7103834152222	11.7103834152222	Ctrl-1
@NPLPPILG2PTK	14.6181898117065	14.6181898117065	Ctrl-1
@NHSDSSTSESEVSSV2PLK	7.86733436584473	7.86733436584473	Ctrl-1
@NLPIYSEEIVEMYK	17.4202518463135	17.4202518463135	Ctrl-1
@ALPRR2T2PIIGSPPVR	9.53101825714111	9.53101825714111	Ctrl-1
@IQPAGNT2PR	4.59199571609497	4.59199571609497	Ctrl-1
@LLHEDLDE2DDD1DEK	8.28251552581787	8.28251552581787	Ctrl-1
@IPRPL2LIGSTLR	17.817325592041	17.8086223602295	Ctrl-1
@WD2DNDEENEDVPISMK	13.2494192123413	13.2494192123413	Ctrl-1
@RNQ2FCPTVNLDK	9.78682136535645	9.77433300018311	Ctrl-1
@MFGGPGTA2RPS2SR	8.20521545410156	8.20521545410156	Ctrl-1
@SGAA2MPS2PK	5.7084789276123	5.7084789276123	Ctrl-1
@PLLESGTLGTK	10.1090450286865	10.0900936126709	Ctrl-1
@SLSN2NPDISGTPTSPDDEVR	9.70877456665039	9.70877456665039	Ctrl-1
@LR2PRG2PDGSLQTGK	5.15191888809204	5.13370132446289	Ctrl-1
@PLPPPQPPPVPAPQPQQ2PAPRPQ2PAR	10.8782444000244	10.8782444000244	Ctrl-1
@SSSLEMTPYNTPQL2PATTPANK	13.2082223892212	13.2082223892212	Ctrl-1
@NSNSYGIPEPAHA4AQPQTTTPLPAVSGSPGAAITPLPSTQNGPVFAK	16.5142593383789	16.5142593383789	Ctrl-1
@KAEGEPQEE2PLK	5.14993572235107	5.14993572235107	Ctrl-1
@ALRPGDLPP2PDDVK	9.19638824462891	9.19638824462891	Ctrl-1
@GYYSPYSVSGSG2TAGSR	10.414008140564	10.414008140564	Ctrl-1
@RL2LPADIRIPDGYLEK	16.4992370605469	16.4992370605469	Ctrl-1
@FQSQADQDQQASGLQ2PPSR	7.84743595123291	7.85372543334961	Ctrl-1
@QK2DAEEDGGTVSQEEEDRK	4.67103290557861	4.67103290557861	Ctrl-1
@ELAAVPPEL3G2RQSFQK	13.2959241867065	13.2959241867065	Ctrl-1
@LEPTAPAL2PR	9.81545639038086	9.81545639038086	Ctrl-1
@1SVQPTVSLGGFEITPPVVLR	18.1147766113281	18.1147766113281	Ctrl-1
@VVNGGVPWP2PCP2PSSRPPSR	13.1964635848999	13.1936807632446	Ctrl-1
@2LPEEDVAEIQHAEEFLIKPESK	17.6351108551025	17.6351108551025	Ctrl-1
@GYAFIEFASFEDAK	17.9423484802246	17.9503803253174	Ctrl-1
@KG22GNASEVSVACLTER	12.0456972122192	12.0484790802002	Ctrl-1
@SEGTYCCGPVPVR	8.78022003173828	8.78022003173828	Ctrl-1
@PQSPVIQAAAV2PK	9.69014263153076	9.69014263153076	Ctrl-1
@YWSQQIEESTTVVTTQSAEVGAAETTLTELR	18.0795059204102	18.0795059204102	Ctrl-1
@HGGSPQPLATTPLSQEPVNPPSEA2PTR	11.2327299118042	11.2327299118042	Ctrl-1
@TPLSQ2MSVLPTSKPEK	11.0365104675293	11.0384407043457	Ctrl-1
@GSSEQAE2DNMDVPPEDDSK	7.66139078140259	7.66139078140259	Ctrl-1
@ANNSQEPSPQLASSVASTR	9.01200771331787	9.01943969726563	Ctrl-1
@FYEQFSK	8.96971797943115	8.96971797943115	Ctrl-1
@GF2VVADTPELQR	15.0015316009521	15.0176029205322	Ctrl-1
@IALPAPRG2GTA2DDEFENLR	14.6982307434082	14.6962957382202	Ctrl-1
@AGGTSSPSPVVF3VGSPPSGSTPPQGPR	13.824254989624	13.8270378112793	Ctrl-1
@RV2P2PPRAR	4.40028190612793	4.41414642333984	Ctrl-1
@ALHSFI3PPT3PQLR	14.7589569091797	14.7589569091797	Ctrl-1
@2DVPVYLK	11.6254644393921	11.6254644393921	Ctrl-1
@GAILSEEELAAM2PTAAAVAK	15.8341817855835	15.8043489456177	Ctrl-1
@HEVTGWVLVSPL2K	16.4234371185303	16.4321441650391	Ctrl-1
@SK2PNNEGDVHFSR	5.26411390304565	5.26260662078857	Ctrl-1
@RLGRG2VSDCSDG3SELEEPLGEDPR	11.3362131118774	11.3362131118774	Ctrl-1
@TGTCRISM2EVDLNVAAPK	13.4183149337769	13.4210948944092	Ctrl-1
*VSVINTVDTSHEDMIHDAQMDYYGTR	17.0696411132813	17.0696411132813	Ctrl-1
@VQSLEGEKL2PK2DISPL3PR	12.2608919143677	12.2594985961914	Ctrl-1
@SQ2PHYFR	7.15087413787842	7.15087413787842	Ctrl-1
@TR2LPITIEMLK	16.0658111572266	16.0380744934082	Ctrl-1
@TFSHELSDFGLESTAGEIPVVAIR	17.5492572784424	17.5492572784424	Ctrl-1
@2PGNTSQPPAFFSK	12.5406055450439	12.5406055450439	Ctrl-1
@MLVSGAGDIK	8.9683952331543	8.97277545928955	Ctrl-1
@PFLPSSQ2R	10.1088886260986	10.1088886260986	Ctrl-1
@D2PPPEWDSVPVHK	11.0299377441406	11.0299377441406	Ctrl-1
@2PQAMASHGSRPGSR	4.09527492523193	4.09527492523193	Ctrl-1
@MEI3IRNSPYR	10.0242176055908	10.0357961654663	Ctrl-1
@LVINGNPITIFQERDPSK	16.0545692443848	16.0487899780273	Ctrl-1
@NF2DNQLQEGK	8.67348670959473	8.65685749053955	Ctrl-1
@DGLNQTTIPV2PPSTTK	11.621657371521	11.6121883392334	Ctrl-1
@VPEWVDTVK	11.7726211547852	11.7726211547852	Ctrl-1
*SE3APAAPAAAPPAEK	8.53768348693848	8.53768348693848	Ctrl-1
@R2P2PYYSR	5.90444803237915	5.90444803237915	Ctrl-1
@PLGAI2PVLNR	13.2237644195557	13.2237644195557	Ctrl-1
@SQIDVAL2QDSTYQGER	11.1688451766968	11.1688451766968	Ctrl-1
@PKPDPVLK2P2PVLR	9.51212787628174	9.51212787628174	Ctrl-1
@QQGHEPV2PR	4.17457914352417	4.17457914352417	Ctrl-1
@TN2DSALHQSTMTPTQPESFSSGSQDVHQK	9.04796504974365	9.04796504974365	Ctrl-1
@RSD2PEIPFQAAAGPSDGLDASSPGNSFVGLR	16.9564781188965	16.9564781188965	Ctrl-1
@GSLSYLNVTR	11.1791505813599	11.1756782531738	Ctrl-1
@TL2DYNIQK	9.96596717834473	9.97070121765137	Ctrl-1
@SGYIPSGHSLG3PEPAPR	9.66401100158691	9.66218185424805	Ctrl-1
@GAGAGHPGAGGAQPPD2PAGVR	5.4926176071167	5.4926176071167	Ctrl-1
@DKDDQEWESP2PPKPTVFISGVIAR	17.0366954803467	17.0366954803467	Ctrl-1
@QRIDEFE2M	12.6434078216553	12.6434078216553	Ctrl-1
@PLAGQEAVVDLHADD2RISEDETER	11.210090637207	11.2123594284058	Ctrl-1
@LCPSCPAS2PK	5.3677978515625	5.3677978515625	Ctrl-1
@GGL2PANDTGAK	5.59039354324341	5.59039354324341	Ctrl-1
@SN2GRELTDEEILASVMIK	17.8992900848389	17.8992900848389	Ctrl-1
@EEAENTLQSFR	9.93005561828613	9.93005561828613	Ctrl-1
@LGIAVIHGEAQDAE2DLVDGRHSPP1VR	13.282958984375	13.282958984375	Ctrl-1
@ELIPQE2PR	9.41180229187012	9.41180229187012	Ctrl-1
@VETVNREPLTMHSDREDDTA2VSTATR	7.96183443069458	7.96183443069458	Ctrl-1
@SLYASSPGGVYATR	9.62004280090332	9.62004280090332	Ctrl-1
@SPSLSPSPP2PLEK	10.640284538269	10.640284538269	Ctrl-1
@PCSGATPTPLLLVGDRSPVPSPGSS2PQLQVK	16.3696537017822	16.3710460662842	Ctrl-1
@IPSFFPSPEEPP2PSAPSIAK	17.5767765045166	17.5767765045166	Ctrl-1
@VQAYEEPSVAS2PNGK	8.20703506469727	8.20703506469727	Ctrl-1
@MLWGSDPYPHAEPQQAT3PK	12.9427270889282	12.9385557174683	Ctrl-1
@3PPVVIK	8.82809638977051	8.82809638977051	Ctrl-1
@LL2PHPH2VVLR	14.3875522613525	14.3875522613525	Ctrl-1
@2FLNYYADLETSAR	17.6622371673584	17.6622371673584	Ctrl-1
@ASR2SWHQS2FHSTR	5.28943014144897	5.28943014144897	Ctrl-1
@1ETVSNASSSSNPS2PGR	4.85125637054443	4.85402917861938	Ctrl-1
@RM2DEFVDSFK	13.3980493545532	13.3952693939209	Ctrl-1
@LTLN2PIFDK	15.4874067306519	15.4874067306519	Ctrl-1
@TQTPPVSPAPQPTEERLP2SPVYEDAASFK	13.5790252685547	13.580415725708	Ctrl-1
@TVL2LFDEEEDK	18.2416172027588	18.2416172027588	Ctrl-1
@21GFLSIK	13.8156776428223	13.8156776428223	Ctrl-1
@2WGQQAQEYQEQK	9.44878959655762	9.45434093475342	Ctrl-1
@AQ3PPGPSLSGSK2PCPQEK	7.57466411590576	7.57466411590576	Ctrl-1
@AASSS2PGSPVASSPSR	5.18147563934326	5.17497682571411	Ctrl-1
@QQPPLGPSS2LL2LPGLK	18.4839496612549	18.4839496612549	Ctrl-1
@2PRPAGPQLFLPDPDPQRGGPGPGVR	13.8172092437744	13.8172092437744	Ctrl-1
@2LTAAFYGDK	12.8309946060181	12.8371324539185	Ctrl-1
@SL2LDPGQSLEPHPEGPQR	12.1178007125854	12.1097774505615	Ctrl-1
@A2PPPQGPLPGPPGALHR	10.276442527771	10.276442527771	Ctrl-1
@RLGGLRPE2PESLTSVSR	10.0696096420288	10.0696096420288	Ctrl-1
@RTSSTC2NE2LSVGGTSVTPR	9.2713623046875	9.2713623046875	Ctrl-1
@IWHH3FYNELR	11.1659498214722	11.1750907897949	Ctrl-1
@2PEHSAEPIR	4.83644533157349	4.83644533157349	Ctrl-1
@VGEEEHV4SFPNK	8.16428565979004	8.18094348907471	Ctrl-1
@VQVQDNEGCPVEALVK	11.8990049362183	11.8990049362183	Ctrl-1
@PGRPL2PANVPALPGETVTSPVR	13.9694452285767	13.9694452285767	Ctrl-1
@2FQGDDSDLLLK	14.6423816680908	14.6394786834717	Ctrl-1
@RTSSPR2PPSSSEIFTPAHEENVR	8.77397155761719	8.78090953826904	Ctrl-1
@2DSPE2DAEREK	4.98086738586426	4.98520088195801	Ctrl-1
@F2MRDWGIEQK	13.0959548950195	13.0959548950195	Ctrl-1
@LS2TDDGYIDLQFK	16.449146270752	16.449146270752	Ctrl-1
@GPR3PPGPPPPDDDEDDPVPLPVSGDK	12.1177215576172	12.101037979126	Ctrl-1
@NIIHGSD2VK	5.75049448013306	5.75049448013306	Ctrl-1
@TL3PPLRR	8.36713314056396	8.36713314056396	Ctrl-1
@VESLQEEIAFLK	17.1989650726318	17.1989650726318	Ctrl-1
@2LPVSICR	11.2607231140137	11.2607231140137	Ctrl-1
@AEDGATPSPSNETPK	4.9112434387207	4.91586542129517	Ctrl-1
@W2IPADGR	12.0593395233154	12.0593395233154	Ctrl-1
*MEEIPAQEAAG2PR	13.1061019897461	13.1061019897461	Ctrl-1
@NII2PPWDFR	18.381103515625	18.381103515625	Ctrl-1
*2DQEAKPSTEDLGDKK	5.55552625656128	5.55552625656128	Ctrl-1
@HGSYEDAVH2GALND	8.06506633758545	8.06645488739014	Ctrl-1
@RELQELVQYPVEHPDK	10.2163982391357	10.2163906097412	Ctrl-1
@3PEGRA2PAPGSGHPEGPGAHLDMNSLDR	9.79743099212646	9.79743099212646	Ctrl-1
@TRTDS3SDGRPAWMR	8.91498851776123	8.91498851776123	Ctrl-1
@VLPAQATEYAFAFIQVPQDDDAR	18.4043731689453	18.4113388061523	Ctrl-1
@TGTTVPE2IH2FIGDGLVKPEALNK	17.1810684204102	17.1747417449951	Ctrl-1
@IKDPDASKPEDWDER	7.38135671615601	7.37392330169678	Ctrl-1
@QG2PDQV2PVSE1TSTSLYQDK	11.127251625061	11.127251625061	Ctrl-1
@V2VRVCL2HLRCFELR	5.30945539474487	5.30945539474487	Ctrl-1
@A2PVAVGSSGAGADPSFQPVLSAR	14.1633567810059	14.1572113037109	Ctrl-1
@PWIPSSPAPSSENGGPA2PGLPAEASG2GPGSPHLHPPDK	13.5599298477173	13.5599298477173	Ctrl-1
@AASDPLLSSV2PAV2K	14.0291957855225	14.0291957855225	Ctrl-1
@VRHF2QSEETGNEVFGALNEEQPLPR	14.0330429077148	14.0330429077148	Ctrl-1
@FG2NINLEADES	15.2049236297607	15.2091007232666	Ctrl-1
@DGDEK3DEEAEGPY2DNEMLTHK	9.54892158508301	9.54892158508301	Ctrl-1
@2VA2SQPAKPTK	4.22888660430908	4.2267165184021	Ctrl-1
@QELG2PEER	5.65160751342773	5.65160751342773	Ctrl-1
@GD12DEDDENEFFDAPEIITMPENLGHK	18.1222457885742	18.1222457885742	Ctrl-1
@TG2PGSEVVTLQQFLEESNK	18.4363250732422	18.4363250732422	Ctrl-1
@2WSTATSPLGGERPFR	13.5826597213745	13.5845937728882	Ctrl-1
*SESLVVCDVAEDLVEK	18.6780529022217	18.6780529022217	Ctrl-1
@GVVDSEDLPLNISR	13.9314641952515	13.9314641952515	Ctrl-1
@W2DQGPAQTSR	6.84341907501221	6.84341907501221	Ctrl-1
@REV2PAPAVAGQSK	4.97284269332886	4.97284269332886	Ctrl-1
@DLSLGLDD2R	13.7977066040039	13.7977066040039	Ctrl-1
@2DFQVNLNNASR	11.1794023513794	11.1794023513794	Ctrl-1
@AVFVDLEPTVIDEVR	17.5275230407715	17.5275230407715	Ctrl-1
@2IEASADVSALK	10.8203096389771	10.8203096389771	Ctrl-1
[truncated: 199,805 more rows]
