# Supplementary material for: DeepPhospho accelerates DIA phosphoproteome profiling through in silico library generation
Source: Nat Commun. 2021 Nov 18;12:6685. doi: 10.1038/s41467-021-26979-1 (PMC8602247; doi:10.1038/s41467-021-26979-1)
Supplement: Supplementary file 8 — Source data [file 41467_2021_26979_MOESM8_ESM.zip › Source Data_new/SFig_8b.txt]

Peptide	Initial RT (min)	Iterative RT (min)	Run
@EALQDVEDENQ	8.7468204498291	8.7468204498291	Ctrl-1
@RD2FDDRGPSLNPVLDYDHGSR	11.8684749603271	11.8684749603271	Ctrl-1
@SGTPPRQGSI3SPQANEQSV3PQRR	6.83317232131958	6.83317232131958	Ctrl-1
@EVSSLEG2PPPCLGQEEAVCTK	11.8810348510742	11.879204750061	Ctrl-1
@L2GF2FK	16.0317001342773	16.0491008758545	Ctrl-1
@FSFR2QEDLNEPIK	12.3628644943237	12.3628644943237	Ctrl-1
@2PR2PLEATRK	5.07564735412598	5.07564735412598	Ctrl-1
@DYSVTANSK	5.23000240325928	5.22834300994873	Ctrl-1
@IHIDPEIQDG2PTTSR	9.75472831726074	9.75472831726074	Ctrl-1
@AQTLPTSVVTITSES2PGKR	11.8889074325562	11.8889074325562	Ctrl-1
@EAGLSQ2HDDLSNATATPSVR	9.16225910186768	9.16225910186768	Ctrl-1
@3PPRDLPTIPGVTSPSSDEPPMEASQSHLR	14.1988868713379	14.1988868713379	Ctrl-1
@CT2HSETPTVDDEEK	5.06658124923706	5.06973218917847	Ctrl-1
@TGSG2PFAGNSPAR	7.29137086868286	7.29137086868286	Ctrl-1
@SVSTPSEAG2QDSGDGAVGSR	6.19172763824463	6.2053918838501	Ctrl-1
@AILVDLEPGTMDSVR	15.794548034668	15.794548034668	Ctrl-1
@MAESPCSPSGQQPP2PP2PDELPANVK	12.4517831802368	12.4517831802368	Ctrl-1
@SDAEEDGGTV2QEEEDRKPK	4.87026977539063	4.87026977539063	Ctrl-1
@VH3PHLDR	4.73129940032959	4.73129940032959	Ctrl-1
@E2PVEFTGHK	7.19667720794678	7.20969533920288	Ctrl-1
@QVQSLTCEVDALK	12.5394153594971	12.5394153594971	Ctrl-1
@TNSSD2ER2PDLGHSTQIPRK	6.28577899932861	6.28577899932861	Ctrl-1
@ARGGDHVPV2HEQPRGGEDAAVQEPR	4.97814416885376	4.97814416885376	Ctrl-1
@YR2PYSGPK	5.03504276275635	5.03504276275635	Ctrl-1
@SRQNPQ2PPQDSSVTSK	4.72675752639771	4.72675752639771	Ctrl-1
@DPLS2PGGPGSR	7.52210807800293	7.52210807800293	Ctrl-1
@SHMSGSPGPGGSN3APS3PVIGGSDKPGMEEK	8.69975852966309	8.69975852966309	Ctrl-1
@TLYRQ2LPPLAK	10.8884916305542	10.8884916305542	Ctrl-1
@EAPAEGEAAEPGSPTAAEGEAASAASSTS2PK	9.57748985290527	9.57748985290527	Ctrl-1
@LTASEQAHPQEPAESAHEPRL2AEYEK	8.0617790222168	8.0617790222168	Ctrl-1
@2VEPQDAGPLER	9.24860095977783	9.24860095977783	Ctrl-1
@SQ2ES2DEVTELDLSHGK	10.9204902648926	10.9204902648926	Ctrl-1
@ANEAGGQVGPEAPRPPE3SPEMR	8.84807395935059	8.84807395935059	Ctrl-1
@IGELGAPEVWGL2PK	17.5876407623291	17.5876407623291	Ctrl-1
@RPSLPSSP2PGLPK	9.3683032989502	9.37525367736816	Ctrl-1
@SM2VDETDK	5.55883169174194	5.55449533462524	Ctrl-1
@SN2FSDEREFSGPSTPTGTLEFEGGEVSLEGGK	16.058723449707	16.058723449707	Ctrl-1
*AGITTIEAVK	13.7472686767578	13.7472686767578	Ctrl-1
@GPSYGLSAEVK	9.13274383544922	9.12695407867432	Ctrl-1
@IQQFDDGG2DEEDIWEEK	15.0792331695557	15.0611982345581	Ctrl-1
@DQGTYEDYVEGLR	13.8276624679565	13.8276624679565	Ctrl-1
@MQEAMTQEVSDVFSDTT3PIK	17.0606803894043	17.0606803894043	Ctrl-1
@2RESMIQLF	17.507438659668	17.507438659668	Ctrl-1
@SFKL2GF2FK	17.4940090179443	17.4845085144043	Ctrl-1
@WRPH2PDGPR	4.89518022537231	4.89518022537231	Ctrl-1
@N1APSQQ2PVR	4.31072998046875	4.31072998046875	Ctrl-1
@SQDSYPGSP2L2PR	9.54080677032471	9.55568695068359	Ctrl-1
@EQGVLSFWR	16.8100547790527	16.8100547790527	Ctrl-1
@ARGPDGPWGVG3PR	9.77204704284668	9.77204704284668	Ctrl-1
@SL2TSGESLYHVLGLDK	17.8020801544189	17.8020801544189	Ctrl-1
@HIMSR2PMVER	5.54655408859253	5.54655408859253	Ctrl-1
@GIVDQSQQAYQEAFEISK	15.6416187286377	15.6450996398926	Ctrl-1
@GLLAQGLRPE2PPPAGPLLNGAPAGE2PQPK	15.7695369720459	15.7695369720459	Ctrl-1
@AASDGQYENQ2PEATSPR2PGVR	7.024001121521	7.024001121521	Ctrl-1
@AE2PDLRR	4.68607616424561	4.68607616424561	Ctrl-1
@SGLTVPT2PK	8.95276165008545	8.95276165008545	Ctrl-1
@AGGPTTPL2PTR	7.87853765487671	7.87853765487671	Ctrl-1
@ILAIGLINEALDEGDAQK	18.3767261505127	18.3703918457031	Ctrl-1
@LVIIE2DLER	14.4763355255127	14.4763355255127	Ctrl-1
@VLVQNAAGSQEK	5.12392520904541	5.12392520904541	Ctrl-1
@LSVGAVSSKPT3P3IATPQTVSVPNK	12.358850479126	12.358850479126	Ctrl-1
@FADLSEAANRNNDALR	9.4066162109375	9.4066162109375	Ctrl-1
@ED2LSEESADAR	6.63627147674561	6.63627147674561	Ctrl-1
@GSGEKPVSAPGDDTE2LH2QGEEEFDMPQPPHGHVLHR	9.85064220428467	9.85064220428467	Ctrl-1
@GCD2PDPDTSYVLTPHTEEK	10.2644100189209	10.2644100189209	Ctrl-1
*2DQEAKPSTEDLGDK	7.26972627639771	7.26972627639771	Ctrl-1
*ATAEVLNIGK	14.3586406707764	14.3586406707764	Ctrl-1
@2PVISRPK	4.92768907546997	4.92768907546997	Ctrl-1
@AY3PVVVTQWYR	17.4050464630127	17.4050464630127	Ctrl-1
@GDPNWFMK	13.3634824752808	13.3634824752808	Ctrl-1
@LDADAV2PTVSQLSAVFEK	17.9769821166992	17.9783744812012	Ctrl-1
@GTVTDFPGFDER	13.3016796112061	13.3016796112061	Ctrl-1
@V2IRLPSTSG2EGVPFR	16.2826118469238	16.2826118469238	Ctrl-1
@SRDESASETSTPSEH2AAP2PQVEVR	7.19433879852295	7.19433879852295	Ctrl-1
@RN2SEASSGDFLDLK	12.7176933288574	12.7176933288574	Ctrl-1
@SI2SPNVNR	5.89967918395996	5.89967918395996	Ctrl-1
@DRESR2PFLKPDER	6.50857019424438	6.50857019424438	Ctrl-1
@AQ2YPDNHQEFSDYDNPIFEK	14.2830858230591	14.2789936065674	Ctrl-1
@ISNSATYSGSVAPANSALGQTQPSDQDTLVQR	11.2150630950928	11.2150630950928	Ctrl-1
@DSTLI1QLLR	17.786693572998	17.8911037445068	Ctrl-1
@ALASQLQDSLK	10.8648958206177	10.8648958206177	Ctrl-1
@LTRY2QGDDDGSSSSGGSSVAGSQSTLFK	10.5021057128906	10.5021057128906	Ctrl-1
@GTDTQTPAVL2PSK	8.47391128540039	8.47391128540039	Ctrl-1
@RAASDGQYENQ2PEATSPR2PGVR	5.86528444290161	5.86528444290161	Ctrl-1
@GFVPAGES2SEAGGENYK	9.80006790161133	9.80006790161133	Ctrl-1
@LFVLLPEQ2PVSYSK	17.9394340515137	17.9394340515137	Ctrl-1
@LGDV2PTQIDVSQFGSFK	17.2473678588867	17.2473678588867	Ctrl-1
@GR2P2PIGVGSEMCREEGGEGTPVK	10.1588325500488	10.1544961929321	Ctrl-1
@RREAPG2PPL2PR	5.7435154914856	5.7435154914856	Ctrl-1
@LIGTAVPQRTSP3GPK	7.879310131073	7.879310131073	Ctrl-1
@VEEDDYP2EELLEDENAINAK	14.761794090271	14.7617979049683	Ctrl-1
@TAVNVPRQP3VTSVCSETSQELAEGQR	11.8914031982422	11.8934459686279	Ctrl-1
@EHQEMDEGSQ2LEK	5.30343723297119	5.30759906768799	Ctrl-1
@EAAENSLVAYK	8.79098415374756	8.79098415374756	Ctrl-1
@3PPRDLPTIPGVTSPSSDEPPMEASQSHLRN2PEDK	13.7171068191528	13.7171068191528	Ctrl-1
@DVMSDETNNEE3ESPSQEFVNITK	16.1586856842041	16.1586856842041	Ctrl-1
@QEEIDE2DDDLDDKPSPIK	9.59623718261719	9.59623718261719	Ctrl-1
@QI2QDVK	5.14974880218506	5.14974880218506	Ctrl-1
@RNSS2PV2PASVPGQR	6.86710453033447	6.86710453033447	Ctrl-1
@QQDLHLE2PQRQPEY2PESPR	9.39754962921143	9.39754962921143	Ctrl-1
@YQDEVFGGFVTEPQEE2EEEVEEPEER	17.1473331451416	17.1473331451416	Ctrl-1
@MERED22EEEEEEIDDEEIER	10.6137094497681	10.6137094497681	Ctrl-1
@SYRSVGG2GGGSFGDNLVTR	10.8753995895386	10.8753995895386	Ctrl-1
@MFGGPGTASRPSSSR	5.92454528808594	5.92454528808594	Ctrl-1
@TS2LDTLAAPYLAGHWPR	17.5328216552734	17.5328216552734	Ctrl-1
@VHSEAI2PAPEEK	5.23989963531494	5.21533155441284	Ctrl-1
@YVTKPN2DDEDDGDEK	4.66981410980225	4.66981410980225	Ctrl-1
@D1N2PTDRHPDGYLAR	7.7475643157959	7.74126482009888	Ctrl-1
@SN2LRL2LIGDR	15.023642539978	15.023642539978	Ctrl-1
@ASVSP1DEPVPDSE2PIEK	9.5640115737915	9.56604099273682	Ctrl-1
@EVFEMATR	9.85344123840332	9.85344123840332	Ctrl-1
@KQ2L4LKFDPLLR	17.4842262268066	17.4493865966797	Ctrl-1
@NNASTDYDLSDK	7.09064722061157	7.09064722061157	Ctrl-1
@SSQEEVRSY2DPPLK	7.66372108459473	7.66372108459473	Ctrl-1
@AK2PTPESSTIASYVTLRK	11.9075660705566	11.9075660705566	Ctrl-1
@TAVIPING2PR3PR	9.97161960601807	9.97161960601807	Ctrl-1
@TEVTGDHIPTPQDLPQRKP2LVASK	10.1785154342651	10.1785154342651	Ctrl-1
@PLPEWEELQAPVR2PITR	15.6945877075195	15.6945877075195	Ctrl-1
@EDAANNYAR	4.44292593002319	4.44292593002319	Ctrl-1
@AP2PARPFLK	9.38615894317627	9.32659244537354	Ctrl-1
@CLIEILASR	15.8526935577393	15.8526935577393	Ctrl-1
@VDPEDTNLNQD2AK	7.16313457489014	7.16313457489014	Ctrl-1
@N2NSPPSPSS1NQR	4.37975883483887	4.37975883483887	Ctrl-1
@SPPRAS4VAPLTAQPATYR	11.490611076355	11.490611076355	Ctrl-1
@ESIAESKSPEM2MQEDCISDIAPMQTDEQTNK	13.8236217498779	13.8236217498779	Ctrl-1
@MEVDR2PGLPMSDLK	12.3138952255249	12.3138952255249	Ctrl-1
@IDI2PSTFRK	10.9007921218872	10.9007921218872	Ctrl-1
@EGEDGDQP3TPPKPLK	6.93539714813232	6.93539714813232	Ctrl-1
@EGDPVSLSTPLETEFG2PSEL2PR	18.1707344055176	18.1707344055176	Ctrl-1
@AEGSDVANAVLDGADCI1LSGETAK	16.368335723877	16.374137878418	Ctrl-1
@RH2ASNLHALAHPAPSPGSCSPK	5.17521286010742	5.17521286010742	Ctrl-1
@WTFQRD2K	8.91244029998779	8.91244029998779	Ctrl-1
@2EESPVYSNSSVR	7.40626955032349	7.41320323944092	Ctrl-1
@CSP3VAFVEFPSSPQLK	17.380973815918	17.3834609985352	Ctrl-1
@SD2LLSFR	14.7558307647705	14.7558307647705	Ctrl-1
@TI2PMVMDAK	11.2469339370728	11.2469339370728	Ctrl-1
@TSSAFVGK3PEA2PEPK	8.01680374145508	8.01246452331543	Ctrl-1
@L2PLTGQACR	8.58572101593018	8.58957862854004	Ctrl-1
@VGG22VDLHR	6.51294660568237	6.51790904998779	Ctrl-1
@TAFYNEDD2EEEQR	9.17312145233154	9.17312145233154	Ctrl-1
@G2FGAMDDPFK	15.7028827667236	15.7060461044312	Ctrl-1
@LAPVP2PEPQK	8.21133136749268	8.21133136749268	Ctrl-1
@VS2PPNAMMSSR	8.46867084503174	8.46867084503174	Ctrl-1
@A1DNH2D2EEELAAFCPQLDDSTVAR	15.8895740509033	15.9167375564575	Ctrl-1
@GSQPPPAAESQS2LRR	4.89714908599854	4.89714908599854	Ctrl-1
@EVDPSTGELQSLQ1PESEGPS2LDPSQEGPTGLK	15.9051628112793	15.9083280563354	Ctrl-1
@RR2PGLCSDSLEK	5.6474723815918	5.6474723815918	Ctrl-1
@RRVNDAEPG2PEAPQGK	4.23722839355469	4.23722839355469	Ctrl-1
@KPCNSQPSELSSETSGIARPEEGRPVVSGTGNDIT3PPNK	9.47434520721436	9.48009586334229	Ctrl-1
@AN2PSLFGTEGKPK	9.30610370635986	9.30128574371338	Ctrl-1
@A2LGSLEGEAEAEASSPK	14.6642608642578	14.6642608642578	Ctrl-1
@YNLDA2EEEDSNK	7.99359560012817	7.99359560012817	Ctrl-1
@RS2QPSPTAVPASDSPPTK	6.46133184432983	6.46133184432983	Ctrl-1
@DFEQPLAISR	12.2895412445068	12.2895412445068	Ctrl-1
@EMLA2DDEEDVSSK	8.89640235900879	8.89640235900879	Ctrl-1
@TIGGGDDSFNTFFSETGAGK	16.6189098358154	16.6189098358154	Ctrl-1
@IC2DEEEDEEK	5.07682037353516	5.07368564605713	Ctrl-1
@TAS3P3PPQTGGGLEPQANGETPQVAVIVRPDDR	14.0166730880737	14.0166730880737	Ctrl-1
@DFAAR2P2ASITDEDSNV	11.9920740127563	11.9920740127563	Ctrl-1
@SGTPPRQG2IT2PQANEQSV3PQRR	7.27098751068115	7.27098751068115	Ctrl-1
@ILVATNLFGR	15.6271295547485	15.6340885162354	Ctrl-1
@AGTLSITEFADML2GNAGGFRSR	18.7008991241455	18.7067070007324	Ctrl-1
@LAEMYGGGE2DK	8.62400054931641	8.62400054931641	Ctrl-1
@SE2QMDITDINTPK	11.6401138305664	11.6401138305664	Ctrl-1
@SNFSSGPGFPEYGYPADTVWPAMEQV2SRPT2PEK	18.0147571563721	18.0077896118164	Ctrl-1
@EEDGADA2EEDLTR	7.43461847305298	7.43665933609009	Ctrl-1
@SSLNPILFR	14.3734827041626	14.3734827041626	Ctrl-1
@SL2LWEQR	14.4094753265381	14.4094753265381	Ctrl-1
@ANIVDQSHLHD2SQK	5.63060426712036	5.63060426712036	Ctrl-1
@AGLQ2LEASGR	10.4848499298096	10.4848499298096	Ctrl-1
@SS2LDALGPTRK	7.77613639831543	7.77613639831543	Ctrl-1
@DLMVGDEASELR	12.3123998641968	12.3123998641968	Ctrl-1
@TAAELLQSQGSQAGGSQ3LK	10.3127346038818	10.3127346038818	Ctrl-1
@LSASTASEL2PK	8.22231578826904	8.22231578826904	Ctrl-1
@DNAMLEYLK	14.7228212356567	14.7228212356567	Ctrl-1
@APVQPQQ2PAAAPGGTDEKPSGK	5.01178884506226	5.01178884506226	Ctrl-1
@LIPI3GGNARSPEDQLGK	10.9097118377686	10.9097118377686	Ctrl-1
@RN3FVGTPFWMAPEVIK	18.136173248291	18.136173248291	Ctrl-1
*MELEAMSR	15.1560688018799	15.1560688018799	Ctrl-1
@VEDLFLTFAK	17.611967086792	17.611967086792	Ctrl-1
@LFDQAFGLPR	15.8371534347534	15.8371534347534	Ctrl-1
@WEWPG2PK	14.5171566009521	14.5132904052734	Ctrl-1
@M2PGPPIPLDIASR	16.5708198547363	16.5708198547363	Ctrl-1
@EEPV22GPEEAVGK	8.98671722412109	8.98671722412109	Ctrl-1
@TAVCDIPPR	6.66379165649414	6.66958618164063	Ctrl-1
@HYGGLTGLNK	6.93341112136841	6.95074224472046	Ctrl-1
@RY2LGQVSK	7.879310131073	7.879310131073	Ctrl-1
@AWDDFFPGSDR	16.924446105957	16.924446105957	Ctrl-1
@TKPTQAAGPS2PQKPPTPEETK	4.90607213973999	4.90607213973999	Ctrl-1
@LGLG3LSSSLSR	17.3376045227051	17.3376045227051	Ctrl-1
@SGGGLHSVAEGVRL2PEPGREGVR	9.33831977844238	9.34527206420898	Ctrl-1
@HGVVPLATYMR	11.1555004119873	11.1555004119873	Ctrl-1
*MQATPSEAEAGGESPQSCV2AAHSDWTAGK	12.8480739593506	12.8480739593506	Ctrl-1
*SK2E2PKEPEQLR	7.28104543685913	7.28104543685913	Ctrl-1
@FRNQVEEDAED2GEADDEEKPEIHK	7.24380159378052	7.26341342926025	Ctrl-1
@SS2ESYTQSFQSR	9.06770896911621	9.06770896911621	Ctrl-1
@DIEDVFYK	14.1213102340698	14.1213102340698	Ctrl-1
@SRT2VQTEDDQLIAGQSAR	8.90882205963135	8.90744495391846	Ctrl-1
@HG2PEFCGILGER	13.1744804382324	13.1744804382324	Ctrl-1
@KIDAAQNWLADPNGGPEGEEQIR	12.5584411621094	12.5549612045288	Ctrl-1
@YGGD2DHP2DGETSVQPMMTK	10.0402746200562	10.0402746200562	Ctrl-1
@RADDFPVRDDP2DV3DEDEGPAEPPPPPK	10.4682836532593	10.4682836532593	Ctrl-1
@QVQ2LTCEVDALK	14.4196949005127	14.4196949005127	Ctrl-1
@DLDEEG2EK	5.03445339202881	5.03445339202881	Ctrl-1
@ALTSELANAR	8.71004867553711	8.71004867553711	Ctrl-1
@ER2PSPLR	4.79595804214478	4.79595804214478	Ctrl-1
@TLPSG2PRPGQLERPTSLALDSR	10.8244142532349	10.8360061645508	Ctrl-1
@SK2PDPDPNLSHDR	4.89597272872925	4.89597272872925	Ctrl-1
@2DSYTLDPDTLRK	10.5470457077026	10.5574798583984	Ctrl-1
@MGQAPSQSLLPPAQDQPR2PVPSAFSDQSR	13.1736516952515	13.1736516952515	Ctrl-1
@2SSEAKPTSLGLAGGHK	6.56833505630493	6.56486082077026	Ctrl-1
@PAT23PDLASHR	5.97691059112549	5.97691059112549	Ctrl-1
@SGAMSP12WNSDASTSEAS	13.1735210418701	13.1735210418701	Ctrl-1
@VSCHD2DDDIMR	7.1094126701355	7.10693216323853	Ctrl-1
@2TVA2MMHR	10.0213708877563	10.0213708877563	Ctrl-1
@2PSFGGASEASAR	7.70977878570557	7.70977878570557	Ctrl-1
@HD2PDLAPNVTYSLPR	12.951416015625	12.951416015625	Ctrl-1
@RDEDGESGGQR2EAEEGEVR	4.29326486587524	4.29326486587524	Ctrl-1
@AQAAAPASVPAQAPK	6.22511911392212	6.22511911392212	Ctrl-1
@TVEDVGSPLK	8.22451019287109	8.22451019287109	Ctrl-1
@SG2YSYLEER	10.5537147521973	10.5537147521973	Ctrl-1
@ERPI2LGIFPLPAGDGLL3PDAQK	18.6953964233398	18.6953964233398	Ctrl-1
@GGQGDPAVPAQQPADPS3PER	7.41768503189087	7.41768503189087	Ctrl-1
@DNEESEQPPVPG3PTLR	10.2909374237061	10.2909374237061	Ctrl-1
*SDAAVDTS2EITTK	9.55304336547852	9.55304336547852	Ctrl-1
@VTEQEWR	6.83567428588867	6.83567428588867	Ctrl-1
@QLHLEGASLEL2DDDTE2K	14.7359533309937	14.7375354766846	Ctrl-1
@DMFQETMEAMR	16.9981632232666	16.9981632232666	Ctrl-1
@GLPHWNSQS2MPS3PDLR	13.7092618942261	13.7092618942261	Ctrl-1
@PA2PTPVIVASHTANK	8.12224197387695	8.12224197387695	Ctrl-1
@VSSPLSPLSPGIK2PTIPR	13.9626140594482	13.9626140594482	Ctrl-1
@EVAATEEDVTRLP2PTSPFSSLSQDQAATSK	15.2352590560913	15.2352590560913	Ctrl-1
@GLTSVINQK	8.72556018829346	8.72556018829346	Ctrl-1
@EELRGGGGDMAEP2EAGDAPPDDGPPGELGPDGPDGPEEK	11.0461082458496	11.0461082458496	Ctrl-1
@RA2LSEIGFGK	11.3002490997314	11.3002490997314	Ctrl-1
*2DDAGDTLATGDK	8.65038776397705	8.66372489929199	Ctrl-1
@TIPWLEDR	14.8955421447754	14.8955421447754	Ctrl-1
@MEIDESNAG2SK	6.60323524475098	6.61018085479736	Ctrl-1
@2V2PCSNVESR	6.68397426605225	6.68397426605225	Ctrl-1
@GKPP2PTPWSGSNMK2PPVER	10.0209655761719	10.017107963562	Ctrl-1
*2ETAPAAPAAPAPAEK3PVK	8.73562431335449	8.73562431335449	Ctrl-1
@SLHPWYGITPTS2PK	13.3110046386719	13.3110046386719	Ctrl-1
@KVQIPVSRPDPEPV2DNEED2YDEEIHDPR	10.4970989227295	10.4970989227295	Ctrl-1
@GY2FTTTAER	10.0188589096069	10.0275402069092	Ctrl-1
@2GSEEAVTDPGER	5.98322200775146	5.98322200775146	Ctrl-1
@QS2LTFQSSDPEQMR	11.1088418960571	11.1157970428467	Ctrl-1
*AEAPA2PAPL2PLEVELDPEFEPQSRPR	18.4768867492676	18.4768867492676	Ctrl-1
*AAGVEAAAEVAATEIK	18.3510932922363	18.3510932922363	Ctrl-1
@LADFGVAGQLTD3QIK	15.2236566543579	15.2236566543579	Ctrl-1
@AQVARPGGDTIFGK	8.90446090698242	8.90446090698242	Ctrl-1
@LSLPGLLSQV2PR	17.9379215240479	17.955322265625	Ctrl-1
@S3GQLNLSTSPINSSSYLGYNSNAR	15.6082744598389	15.6082744598389	Ctrl-1
@2PPPESMDTPTSTR	7.30487585067749	7.30487585067749	Ctrl-1
@LLQD2VDFSLADAINTEFK	18.885778427124	18.885778427124	Ctrl-1
@2PLSQGDSSAPSLPK	9.85500144958496	9.85500144958496	Ctrl-1
@IDI2PSTFR	13.7999286651611	13.7999286651611	Ctrl-1
@YQED2DPER2DYEEQQLQK	8.69200038909912	8.69200038909912	Ctrl-1
@VPEVPTAPATDAAPK	9.07917022705078	9.07917022705078	Ctrl-1
@EE22DDEDKE2EEEPPKK	4.35080051422119	4.35080051422119	Ctrl-1
@RTN2DSALHQSTMTPTQPESFSSGSQDVHQK	8.22367858886719	8.22367858886719	Ctrl-1
@GNPGLHSPMLDLDNDTRPSVLGHLSQTA2LK	14.9770774841309	14.9770774841309	Ctrl-1
*ADGDSG2ERGGGGGPCGFQPASR	8.88775634765625	8.88775634765625	Ctrl-1
@R2P2PSPTPEAK	4.33681440353394	4.33681440353394	Ctrl-1
@YGSDIVPFSK	11.8414068222046	11.8414068222046	Ctrl-1
@STD2PVPGSEDDLVAGATLHSPEWSEER	14.9523935317993	14.9523935317993	Ctrl-1
@TQLSQGRS2PQLDPLRK	8.61182975769043	8.61182975769043	Ctrl-1
@EHYPVSSPS2P2PPAQPGGVSR	8.88298034667969	8.88298034667969	Ctrl-1
@ECSEAMEVETSVISID2PQK	15.309365272522	15.305721282959	Ctrl-1
@VEPGLGADNSVVR	8.93514537811279	8.93514537811279	Ctrl-1
@AEDEALL2EEDDPIDR	13.1994619369507	13.1994619369507	Ctrl-1
@AISAPT2PTR	6.04785060882568	6.04785060882568	Ctrl-1
@TY2APAINAIQGGSFESPK	14.6977815628052	14.6977815628052	Ctrl-1
@2NSAPLIHGLSDTSPVFQAEAPSAR	15.8078231811523	15.8078231811523	Ctrl-1
@AEQG2EEEGEGEEEEEEGGESK	5.32379961013794	5.32379961013794	Ctrl-1
@EQSSDLTPSGDV2PVK	8.83358001708984	8.83358001708984	Ctrl-1
@3FDWAEFRPIQQALAQER	18.2703590393066	18.2703590393066	Ctrl-1
@EQLSAQELMESGLQIQK2PEPEVLSTQEDLFDQSNK	17.7541522979736	17.7471885681152	Ctrl-1
*AEELVLER	14.9297580718994	14.9297580718994	Ctrl-1
@IPMPDFDLHLK	15.6783256530762	15.6783256530762	Ctrl-1
*MQ3PVNIPVPVLR	18.5877304077148	18.6032104492188	Ctrl-1
@EQILEEFSK	12.5873146057129	12.5873146057129	Ctrl-1
@2PNAFSENR	6.81875371932983	6.81875371932983	Ctrl-1
@GPPDF22DEEREPTPVLGSGAAAAGR	12.8797750473022	12.8797750473022	Ctrl-1
@VRGPV2GSPDSMNASR	6.64687919616699	6.65634965896606	Ctrl-1
@TAPPA2PEAR	4.38166570663452	4.38166570663452	Ctrl-1
@SQ2LPTTLLSPVR	15.9826011657715	15.9826011657715	Ctrl-1
@DRFSN2MESLSSR	9.26956844329834	9.26956844329834	Ctrl-1
@AMEAVAAQGK	4.96293497085571	4.96293497085571	Ctrl-1
@LEHDVNIQFPDK	10.2561731338501	10.2647933959961	Ctrl-1
@2MDLVADETK	10.701452255249	10.701452255249	Ctrl-1
@PSPQP2PKP2PK	4.24309539794922	4.24309539794922	Ctrl-1
@RD2WSYINSK	9.58942222595215	9.58942222595215	Ctrl-1
@SLGEISALTSK	11.6619739532471	11.6619739532471	Ctrl-1
@TEEPLGSPHPSG3VESPGEGPQDTR	8.89087200164795	8.89087200164795	Ctrl-1
@DLYLENPEIK	12.6384382247925	12.6384382247925	Ctrl-1
@LEPV2PP2PPHTDPELELVPPR	16.1986217498779	16.1986217498779	Ctrl-1
@KA2PEPPDSAEGALK	7.16106081008911	7.14716768264771	Ctrl-1
@EQGTE2RSS3PLPTISSSAENTR	9.86353206634521	9.86353206634521	Ctrl-1
@KD2SSEVFSDAAK	7.6680121421814	7.68341302871704	Ctrl-1
@GDAVANHVPAGWPDQSLAE2DSEDPSGKPR	11.2429304122925	11.2619924545288	Ctrl-1
@G2ITEYTAAEEK	9.00667381286621	9.00667381286621	Ctrl-1
@TL2DESIYNSQR	9.82455921173096	9.82455921173096	Ctrl-1
@QEYDESGPSIVHRK	5.51979780197144	5.51979780197144	Ctrl-1
@RSL2ESSVIMDR	9.74938106536865	9.74938106536865	Ctrl-1
@LWE2MER2DEENLK	13.1230516433716	13.1126136779785	Ctrl-1
@1LAE2DE2GDEESVSQTDK	7.72635364532471	7.72635364532471	Ctrl-1
@RR2QFFEQGSSDSVVPDLPVPTISAPSR	16.3744411468506	16.3744411468506	Ctrl-1
@GFDRL23EGSDQEK	8.2374324798584	8.23598766326904	Ctrl-1
@RGM3VEGLK	8.26552963256836	8.26552963256836	Ctrl-1
@GGLLTSEEDSGFST2PK	12.8923397064209	12.8923397064209	Ctrl-1
@SASSDTSEELNSQD2PPK	6.96374177932739	6.96374177932739	Ctrl-1
@2NEDQS1GNWQIK	10.0417461395264	10.0417461395264	Ctrl-1
@APVPSTCSSTFPEEL2PPSHQAK	11.0579719543457	11.0579719543457	Ctrl-1
@ARG2PPTSSNIVQGQIK	8.42116260528564	8.42695236206055	Ctrl-1
@ISYIPDEEVS2PSPPQR	12.1638164520264	12.1638164520264	Ctrl-1
@GDFHSPIVLGRPPNTEDRE2PSVK	10.4442224502563	10.4488563537598	Ctrl-1
@ETQSTPQ2APQVR	5.49401617050171	5.49401617050171	Ctrl-1
@HPASLTSSGSSG2PSSSIK	6.00476121902466	6.00476121902466	Ctrl-1
@TPLYLQPDAYG2LDR	15.516655921936	15.516655921936	Ctrl-1
@GG2PPAPLPAHLSR	9.36711311340332	9.36711311340332	Ctrl-1
@SGAQASSTPL2PTR	6.63744878768921	6.63744878768921	Ctrl-1
@RYR2PEPDPYLSYR	9.47776126861572	9.47776126861572	Ctrl-1
@MS2PPSSPQK	4.8676815032959	4.8676815032959	Ctrl-1
@FND2EGDD3EETEDYRQFRK	9.38333988189697	9.38333988189697	Ctrl-1
@LCDFGSASHVADNDITP4LVSR	14.4577827453613	14.4577827453613	Ctrl-1
@AI2PTSATSSGR	5.62614965438843	5.63000440597534	Ctrl-1
@PFPAV2PEPR	10.7171115875244	10.7171115875244	Ctrl-1
@VQAGPG2PR	4.26825904846191	4.26825904846191	Ctrl-1
@HQA2D2ENEELPK	6.50037717819214	6.50037717819214	Ctrl-1
@LWYTLDR	13.7454662322998	13.7454662322998	Ctrl-1
@2IQEIQELDK	11.7086248397827	11.7086248397827	Ctrl-1
@AT2GSSLPVGINR	10.3468828201294	10.3468828201294	Ctrl-1
@IQEQE22GEEDSDLSPEER	9.02806377410889	9.02806377410889	Ctrl-1
@SFLD2GYR	12.6336498260498	12.6237077713013	Ctrl-1
@2PGT2PLLSR	10.412805557251	10.412805557251	Ctrl-1
@V2MPDVDLNLK	15.7015237808228	15.7015237808228	Ctrl-1
@GLAGAV2ELLR	17.8249549865723	17.8272743225098	Ctrl-1
@DGDSVMVLPTIPEEEAK	15.8698101043701	15.8698101043701	Ctrl-1
@QGSITSPQANEQSV3PQRR	6.8404369354248	6.84310722351074	Ctrl-1
@LFDEEEDS2EK	8.96237087249756	8.96237087249756	Ctrl-1
@ELDRY2LDSEDLYSR	12.5352029800415	12.538685798645	Ctrl-1
@TTR3PEEGGYSYDISEK	8.9914083480835	8.9914083480835	Ctrl-1
@AGLRV2APEVSVGHK	9.1547327041626	9.1547327041626	Ctrl-1
@DSAYQSITHYRPV2ASR	10.0001564025879	10.0001564025879	Ctrl-1
@REYEIP2NLTPADVFFR	18.1048564910889	18.1048564910889	Ctrl-1
@GIDPFSLDALSK	17.2272663116455	17.2272663116455	Ctrl-1
@YR2DVHTEAVQAALAK	8.83626365661621	8.83626365661621	Ctrl-1
@SLS2SPQAQPPRPAELSDEEVAELFQR	17.3384628295898	17.3384628295898	Ctrl-1
@TADDPSLSLIK	11.6631679534912	11.6516132354736	Ctrl-1
@SLSV2SDFLGK	14.5511178970337	14.5511178970337	Ctrl-1
*A2GVTVNDEVIK	12.9190521240234	12.9190521240234	Ctrl-1
@TVIIEQSWGSPK	11.7523403167725	11.7523403167725	Ctrl-1
@LDELYGTWR	13.2279300689697	13.2279300689697	Ctrl-1
@GALQNIIPA2TGAAK	12.9510202407837	12.9510202407837	Ctrl-1
@2ESVEGFLSPSR	13.9922161102295	14.0009136199951	Ctrl-1
@DLEDLFYK	17.0954761505127	17.0780563354492	Ctrl-1
@TDPPAVNGASLGPSI2EPDLTSVK	14.7531967163086	14.7531967163086	Ctrl-1
@S2PVCSTAPVETEPK	7.40937376022339	7.40937376022339	Ctrl-1
@VEEEQEADEEDV2EEEAESK	7.74962043762207	7.74962043762207	Ctrl-1
@SSFLS2PER	10.0746603012085	10.0746603012085	Ctrl-1
@NEFNLESK	8.78508949279785	8.78508949279785	Ctrl-1
@STGVSFWTQDSDENEQEQQ2DTEEGSNKK	11.9005327224731	11.9005327224731	Ctrl-1
@EEQTDT2DGESVTHHIR	5.55984973907471	5.55984973907471	Ctrl-1
@AQIFANTVDNAR	9.63309192657471	9.63309192657471	Ctrl-1
@DPLTHT2NSLPR	8.32475662231445	8.32475662231445	Ctrl-1
@SEDGYH2DGDYGEHDYR	6.3137526512146	6.31514120101929	Ctrl-1
@FVAFSGEGQ2LRK	10.2676525115967	10.2649993896484	Ctrl-1
@LYNSEESRPY3NK	5.80119943618774	5.80119943618774	Ctrl-1
@PGPTPSGTNVG2SGR2PSK	5.11469030380249	5.11469030380249	Ctrl-1
@EGEEPTVY2DEEEPK	8.62352085113525	8.62352085113525	Ctrl-1
@AYS2PSTTPEAR	5.32391786575317	5.32391786575317	Ctrl-1
@EGVHGGLINK	5.16075897216797	5.16075897216797	Ctrl-1
@FCGVNETENEDNTNRD2PIFDYSPR	13.2945528030396	13.2960023880005	Ctrl-1
@T2PPLLDR	9.79794597625732	9.79794597625732	Ctrl-1
@SFLSEPS2PGR	10.7721910476685	10.7721910476685	Ctrl-1
@TVAISDAAQLPHD4CTTPGGTLFST3PGGTRIIYDRK	13.4921646118164	13.4921646118164	Ctrl-1
@AA2SDQLRDN2PPPAFKPEPPK	9.8345832824707	9.8345832824707	Ctrl-1
@SSSHLDPAGTHSTLQGSGTTTPEHPSVIDPLMEQDEGPS3PPAK	12.1086797714233	12.1086797714233	Ctrl-1
@NAVTSM2IR	9.54287433624268	9.54287433624268	Ctrl-1
*TEVMMNTQPMEEIGL2PR	18.3660469055176	18.3660469055176	Ctrl-1
@AY3HQVVTR	5.02698659896851	5.02698659896851	Ctrl-1
@TNQELQEINR	7.29273271560669	7.29273271560669	Ctrl-1
@QAEMEGAVQSIQGELSK	14.4060697555542	14.4060697555542	Ctrl-1
@AV2PPP2PR	5.56545209884644	5.54809999465942	Ctrl-1
@AQDIEAGDGTTSVVIIAGSLLDSCTK	18.3893966674805	18.3927154541016	Ctrl-1
@VD2LVSLSEEDLESDQR	16.0902538299561	16.0902538299561	Ctrl-1
@DADL2PVNASIIK	13.3034839630127	13.3058023452759	Ctrl-1
@RD2TEITSILLK	15.1896896362305	15.1896896362305	Ctrl-1
@R2PPPETIK	4.7616138458252	4.7616138458252	Ctrl-1
@RY2P2PPPK	5.00173902511597	5.00173902511597	Ctrl-1
@EDLHDMLASLGK	16.7213821411133	16.7306690216064	Ctrl-1
@VLSIGDGIAR	10.9308071136475	10.9308071136475	Ctrl-1
@LPLQDVYK	10.8259315490723	10.8259315490723	Ctrl-1
@VIVPNMEFR	13.4701242446899	13.4701242446899	Ctrl-1
@RIDI2PSTFR	11.9204931259155	11.9204931259155	Ctrl-1
@VADDTAEGLSAPH3PV3PGAASLCSFSSSR	13.8157091140747	13.8157091140747	Ctrl-1
@PG2DTALTVDR	8.28647422790527	8.28647422790527	Ctrl-1
@QTIDNSQGAYQEAFDISK	12.7693004608154	12.7627820968628	Ctrl-1
@QPMNAASGAAM2LAGAEK	11.1110191345215	11.1262979507446	Ctrl-1
@E4EEDDILASDDPSSIEQYENTR	15.2697601318359	15.2697601318359	Ctrl-1
@TP2SQNLLALLAR	18.4114856719971	18.4114856719971	Ctrl-1
@Q2PDHPTVGAGVLHITENGPTEVDYSPSDMQDSSLSHK	13.5222616195679	13.5222616195679	Ctrl-1
@MSCFSRPSM2P3PLDR	12.2781238555908	12.2781238555908	Ctrl-1
@SF2LEGLTGGAGVGNK	16.0434169769287	16.0495262145996	Ctrl-1
@AVRPEVNTVA2SDEVCDGDREK	7.30321598052979	7.30321598052979	Ctrl-1
@LQEEMLQREEAENTLQSFR	13.4455671310425	13.4455671310425	Ctrl-1
@TLNDELEIIEGMK	17.5553169250488	17.5495109558105	Ctrl-1
@EKD2PHMQDPNQADEEAMTQIIR	12.5481834411621	12.5481834411621	Ctrl-1
@SH2SPASLQLGTGAGAAG2PAQQHAHLR	8.79886150360107	8.79886150360107	Ctrl-1
@KPYRIE2DEEEDFENVGK	10.3797025680542	10.3797025680542	Ctrl-1
@SELSGNFEK	7.59984731674194	7.59984731674194	Ctrl-1
@GPFRQDVPP2PSQVAR	9.30007743835449	9.31455135345459	Ctrl-1
@QL1EQDASS2PSAQVIGLK	13.4016218185425	13.4016218185425	Ctrl-1
@RS2TSGD3EEEEEEEVVPFSSDEQK	13.1077899932861	13.1077899932861	Ctrl-1
@2VYTR2VIEPLPVTPTR	13.9632158279419	13.9632158279419	Ctrl-1
@LKL2PSPSSR	6.90921545028687	6.90921545028687	Ctrl-1
@MSQPG2PSPK	4.54891538619995	4.54891538619995	Ctrl-1
@SP2FGAGEGLLR	14.5649738311768	14.5649738311768	Ctrl-1
@ALQEGEGDLSI2ADR	10.6456069946289	10.6456069946289	Ctrl-1
@DLDRPESQ2PK	4.90131855010986	4.90131855010986	Ctrl-1
@QVATALQNLQTK	9.65626811981201	9.66013050079346	Ctrl-1
@SLP2FSEIK	14.711217880249	14.711217880249	Ctrl-1
@LPVGSQCSVDLESA2GEK	10.5329618453979	10.5329618453979	Ctrl-1
@KRP2LPS2P2PGLPK	9.19580554962158	9.19580554962158	Ctrl-1
@2INEENGEV2EDQSQNK	6.47861099243164	6.47861099243164	Ctrl-1
@N2ITEI2DNEDDLLEYHR	14.8490133285522	14.8572034835815	Ctrl-1
@GY3ISDSAPSR	8.51848697662354	8.51848697662354	Ctrl-1
@PYQYPALTPEQK	10.4579839706421	10.4579839706421	Ctrl-1
@RPQRA3SNVFA1FDQSQIQEFK	14.9188547134399	14.917462348938	Ctrl-1
@MINLSVPDTIDER	14.5513229370117	14.545521736145	Ctrl-1
@KTEMDK2PFNSP2PQDSPR	7.95608997344971	7.95608997344971	Ctrl-1
@TA2ISSSPSEGTPTVGSYGCTPQSLPK	11.74476146698	11.74476146698	Ctrl-1
*AASAAAASAAAASAASG2PGPGEGSAGGEK	12.159294128418	12.159294128418	Ctrl-1
@EPDATPP2PR	5.26426839828491	5.26426839828491	Ctrl-1
@NTDEMVELR	9.49399280548096	9.49399280548096	Ctrl-1
@F2PFPVQDRPESSLVFK	16.6064872741699	16.6064872741699	Ctrl-1
@DSH22EEDEASSQTDLSQTISK	9.86925983428955	9.86925983428955	Ctrl-1
@LDID2PPITAR	12.5560302734375	12.5560302734375	Ctrl-1
@DAGYGGLSLSIEGPSK	14.3669357299805	14.3669357299805	Ctrl-1
*AAAAAAAGDSD2WDADAFSVEDPVR	18.3045082092285	18.3045082092285	Ctrl-1
@RSHSSP2QIPK	4.09447860717773	4.09447860717773	Ctrl-1
@GADNDG2G2ESGYTTPK	6.56897640228271	6.56897640228271	Ctrl-1
@IGFPWSEIR	17.4011421203613	17.4011421203613	Ctrl-1
@TPAQFDADELR	10.3026609420776	10.3026609420776	Ctrl-1
@GYT2DSEVYTDHGRPGK	7.22449111938477	7.22449111938477	Ctrl-1
@AESSAGDGPVPYSQGSSSLIMPRPN2VAATSSTK	12.856614112854	12.856614112854	Ctrl-1
@RSRL3PV2PESSSTEEK	5.87213134765625	5.87213134765625	Ctrl-1
@EEPVS2GPEEAVGK	7.91183805465698	7.91183805465698	Ctrl-1
@SRT2PITR	4.16486740112305	4.16486740112305	Ctrl-1
@3PPSAPSQSR	4.09805870056152	4.09805870056152	Ctrl-1
@TQ3PPV2PAPQPTEERLPS2PVYEDAASFK	15.2560939788818	15.2560939788818	Ctrl-1
@I2DAELEAELEK	14.4166793823242	14.4166793823242	Ctrl-1
@REEDEPEER2GDE3PGSEVPGDK	6.54193210601807	6.54193210601807	Ctrl-1
@VVDLLAPYAK	14.4045038223267	14.4045038223267	Ctrl-1
@FLSNGHVTIPGQQDK	9.47420310974121	9.47420310974121	Ctrl-1
@3A2PPPPPKR	4.16960906982422	4.16385126113892	Ctrl-1
@II2NASCTTNCLAPLAK	12.9320268630981	12.9320268630981	Ctrl-1
@AAAAAATAPP2PGPAQPGPR	6.97451257705688	6.96698045730591	Ctrl-1
@SLGSVQAPS4GARPVSSAASVYAGAGGSGSR	11.9179553985596	11.9110088348389	Ctrl-1
@TAVSVTQGGH2R	4.44823837280273	4.44823837280273	Ctrl-1
@LD2PPP2PITEASEAAEAAEAGNLAVSSR	18.3268928527832	18.3268928527832	Ctrl-1
@DPV2PASQK	4.70170736312866	4.70170736312866	Ctrl-1
@GRL3P2PDIIVLSDNEASSPR	15.0468120574951	15.0468120574951	Ctrl-1
@METEADAP2PAP2LGER	9.67617702484131	9.67617702484131	Ctrl-1
@KP2PAQAAETPALELPLPSVPAPAPL	18.5657501220703	18.5657501220703	Ctrl-1
@TQVCGILR	8.19961643218994	8.19961643218994	Ctrl-1
@INAGSN3PG2IR	7.19096708297729	7.19096708297729	Ctrl-1
@SDI2PLTPR	9.75114154815674	9.75114154815674	Ctrl-1
@QAHDL2PAAESSSTFSFSGR	11.8324403762817	11.8324403762817	Ctrl-1
@RD2IVAELDR	10.5171947479248	10.5171947479248	Ctrl-1
@SGGLQ3PECL2R	9.16936779022217	9.16936779022217	Ctrl-1
@GK2EEELEASK	4.93093824386597	4.93093824386597	Ctrl-1
@NEEDAAELVALAQAVNAR	17.5619621276855	17.5619602203369	Ctrl-1
@VEEEG2PGDPDHEASTQGR	4.8789496421814	4.8789496421814	Ctrl-1
@AR2V2PPPKR	4.22859239578247	4.22859239578247	Ctrl-1
@VS2GFGLSK	9.67940139770508	9.67940139770508	Ctrl-1
@21GYDDLDYGMMSDYGTAR	16.148021697998	16.1425266265869	Ctrl-1
@ALGVISNFQS2PK	13.2939939498901	13.2939939498901	Ctrl-1
@PG3PPIAGR	6.51728248596191	6.52306747436523	Ctrl-1
@SL2FEMQQDELIEK	15.8490619659424	15.8490619659424	Ctrl-1
*AAAAAAGPSPGSGPGD2PEGPEGEAPER	9.90303230285645	9.90303230285645	Ctrl-1
@LMA2LSDFR	15.7611255645752	15.7611255645752	Ctrl-1
@NSLPDTVQIR	9.86858081817627	9.86858081817627	Ctrl-1
@IADLQ2PLFR	15.6620140075684	15.6620140075684	Ctrl-1
@SLS2PTDNLELSLR	15.6031513214111	15.6031513214111	Ctrl-1
@GYYSPYSVSGSGSTAG2R	10.3933916091919	10.3933916091919	Ctrl-1
@GF2LEELR	15.452094078064	15.452094078064	Ctrl-1
@IYASS2PPDTGQR	6.72769021987915	6.72769021987915	Ctrl-1
@LVEPH2P2PSSK	5.11074304580688	5.11074304580688	Ctrl-1
@AQQELVPPQQQA2PPQLPK	11.6245546340942	11.6245546340942	Ctrl-1
@NKPL2PIK	5.79437112808228	5.79437112808228	Ctrl-1
@FAELPEFRPEEVLP2PTLQSLAT2PR	18.1525821685791	18.1525821685791	Ctrl-1
@VSNG2PSLER	5.40587425231934	5.40587425231934	Ctrl-1
@SSQP2PTAVPASDSPPTK	7.21752119064331	7.21752119064331	Ctrl-1
@QTPMAS2PRPK	4.42125606536865	4.42125606536865	Ctrl-1
@AEVYG2ENESER	5.77249336242676	5.77249336242676	Ctrl-1
@SASVVSSDSISTSADNF2PDLR	13.8856859207153	13.8856859207153	Ctrl-1
@STSAPQMSPG2SDNQSSSPQPAQQK	5.90394878387451	5.90394878387451	Ctrl-1
@IPMTPTSSFVSPPPP3ASPHSNR	12.2109079360962	12.2109079360962	Ctrl-1
@2R3PLISR	7.68252086639404	7.68252086639404	Ctrl-1
@LSGQNA1G2QD2LLEITFR	17.6717357635498	17.6717357635498	Ctrl-1
@VTTEIQLP2QSPVEEQSPASLSSLR	15.6362895965576	15.6362895965576	Ctrl-1
@LESLSETPGPS2PR	8.96732330322266	8.96732330322266	Ctrl-1
@RY2DFEWLK	15.8755054473877	15.8733415603638	Ctrl-1
*ADS2PALSLR	12.6577920913696	12.6577920913696	Ctrl-1
@GVVQELQQAISK	16.405237197876	16.4020748138428	Ctrl-1
@AV2DSFGPGEWDDRK	11.7239971160889	11.7413730621338	Ctrl-1
@HG2GADSDYENTQSGDPLLGLEGK	13.8818511962891	13.8818511962891	Ctrl-1
@TAVDGFQSE2PEK	8.76815319061279	8.76815319061279	Ctrl-1
@A2LEDAPVDDLTR	12.9255361557007	12.9255361557007	Ctrl-1
@TPR3PR3PQLK	5.03148889541626	5.03148889541626	Ctrl-1
@RQ2LTSPDSQSARPANR	4.6888632774353	4.6888632774353	Ctrl-1
@FAAHISPAQG2PKPPPAA2PGVR	8.96413612365723	8.96413612365723	Ctrl-1
@DEDEDEDVA2PDGLGR	9.50560474395752	9.50560474395752	Ctrl-1
@IP2PNILK	11.9023790359497	11.9023790359497	Ctrl-1
@R3P2DDEEDNLFAPPK	13.0208177566528	13.046911239624	Ctrl-1
@AI2TGSLASSTLNK	11.0839424133301	11.0891437530518	Ctrl-1
@SPQLSL2PRPA2PK	9.75011920928955	9.75011920928955	Ctrl-1
@E3PPPLVPPAAR	11.5626783370972	11.5626783370972	Ctrl-1
@REHASIDAQSGAGVPNP2TSASPK	6.87940645217896	6.87940645217896	Ctrl-1
@SP2PPDGSPAATPEIR	9.32117748260498	9.32117748260498	Ctrl-1
@RKL2SS2EPYEEDEFNDDQSIK	10.2199602127075	10.2199602127075	Ctrl-1
@SHVSSEPYEPI2PPQVPVVHEK	11.9535360336304	11.9535360336304	Ctrl-1
@AAGGAP2PPPPVRR	5.96538543701172	5.96538543701172	Ctrl-1
@2DEEDFVK	8.8985767364502	8.9024133682251	Ctrl-1
@RPP2PDVIVL2DNEQPS2PR	12.6737995147705	12.6737995147705	Ctrl-1
@GISQTNLITTV3PEK	11.9370794296265	11.9370794296265	Ctrl-1
@RAGGGGGLGAG2PALSGGQGR	6.89612054824829	6.89612054824829	Ctrl-1
@RL2N2SLCSIEEEHR	9.21411991119385	9.21411991119385	Ctrl-1
@KL2PTEPK	4.72021150588989	4.72021150588989	Ctrl-1
@HEVSA2TQS3PASSR	4.14343452453613	4.14343452453613	Ctrl-1
@DVDDGSG2PH2PHQLSSK	4.9846510887146	4.9846510887146	Ctrl-1
@HSTPSNSSNP2GPP2PNSPHR	4.23820161819458	4.23820161819458	Ctrl-1
@EEA2DDD1EGDEAVVR	7.51460790634155	7.51460790634155	Ctrl-1
@PVE2PGDPNQLTRK	6.62970924377441	6.62970924377441	Ctrl-1
@SS3PPRQ2PSR	4.06865882873535	4.06865882873535	Ctrl-1
@ISSPTETER	4.85954809188843	4.85954809188843	Ctrl-1
@2PPLSPVGTTPVK	10.204607963562	10.204607963562	Ctrl-1
@LSLFPA2PR	15.4179220199585	15.4179220199585	Ctrl-1
@GAAAAATGQPGTAPAG3PGAPPLAGMAIVK	15.2949857711792	15.2949857711792	Ctrl-1
@RR1SDLSVIGHPIDSE2K	8.64464664459229	8.64811897277832	Ctrl-1
@EEVVGGDD2DGLR	8.64891529083252	8.64891529083252	Ctrl-1
@C2PTVAFVEFPSSPQLK	17.3711357116699	17.3711357116699	Ctrl-1
@GSQH2PTRPPVAAAAASLGSLPGPGAAR	12.8014869689941	12.8014869689941	Ctrl-1
@2SPPLPPPAEER	8.69038677215576	8.69038677215576	Ctrl-1
@H2PLGFAR	8.26432228088379	8.26432228088379	Ctrl-1
@STT2VSEEDVSSR	6.28476810455322	6.28476810455322	Ctrl-1
@DYDDM2PR	7.6010308265686	7.6010308265686	Ctrl-1
@LPELDPRG2DEENLDSETSASTESLLEER	16.056812286377	16.056812286377	Ctrl-1
@LCYVALDFENE1ATAASSSSLEK	18.2531509399414	18.2531509399414	Ctrl-1
@LADALQELR	11.6607818603516	11.6607818603516	Ctrl-1
@EAH2DENPSEGDGAVNK	4.24261331558228	4.24261331558228	Ctrl-1
@IISPG2STPSSTR2PPPGRDESYPR	8.20113658905029	8.20113658905029	Ctrl-1
@ID2PGFKPASQQVYR	9.43001556396484	9.43001556396484	Ctrl-1
@RG32PRPPEGGLGYSQLGDDDLK	11.875018119812	11.875018119812	Ctrl-1
@APVSSTESVIQSN3P3PPPSQPLNETAEEESR	11.862006187439	11.862006187439	Ctrl-1
@ARGEIGGLSL2P2PER	12.776346206665	12.776346206665	Ctrl-1
@DRLP2IVVEPTEGEVESGELR	15.0433378219604	15.0433378219604	Ctrl-1
@DHNVG2PPK2PTHASPQHTQTEK	4.14779233932495	4.14779233932495	Ctrl-1
@RSS2DEQGLSYSSLK	9.06618976593018	9.07114791870117	Ctrl-1
@LSSSDRY2DA2DDSFSEPR	9.46583461761475	9.46583461761475	Ctrl-1
@RGHTA2ESDEQQWPEEK	6.32407569885254	6.32407569885254	Ctrl-1
@TDSCS2AQAQYDTPK	5.91552352905273	5.91285133361816	Ctrl-1
@KRPQRA3SNVFAMFDQSQIQEFK	15.772912979126	15.772912979126	Ctrl-1
@AEAESMYQIK	8.98000431060791	8.98000431060791	Ctrl-1
@AFAAVPTSHPPEDAPAQPP3PGPAA2PEQLSFR	14.5675525665283	14.5675525665283	Ctrl-1
@2PGEYINIDFGEPGAR	16.7557640075684	16.7557640075684	Ctrl-1
@SQ2IEQESQEK	4.83259677886963	4.83259677886963	Ctrl-1
@RA2AGPAPGPVVTAEGLHPSLPSPTGNSTPLGSSK	13.5200700759888	13.5200700759888	Ctrl-1
@AALSALESFLK	17.9545288085938	17.9694442749023	Ctrl-1
@VAMANIQPQMLVAGAT2IAR	17.3381195068359	17.3381195068359	Ctrl-1
@GRTFDEIA2GFR	12.9454612731934	12.9454612731934	Ctrl-1
@GGLMSPHLYHQVYLTTD2RR2DPLLK	13.5151233673096	13.5151233673096	Ctrl-1
@MPSFGML2PGK	15.9083452224731	15.9083452224731	Ctrl-1
@FEDENFILK	13.7496471405029	13.7496471405029	Ctrl-1
@WRH2TIVLDTNDK	8.92156505584717	8.92156505584717	Ctrl-1
@PGMYPDPH2PFAV2PIPGR	15.3793611526489	15.3793611526489	Ctrl-1
@2QGGEEEGPLSDK	7.6775016784668	7.6775016784668	Ctrl-1
@SP2PPDG2PAATPEIR	9.72131729125977	9.72131729125977	Ctrl-1
@2GYIPSGHSLGTPEPAPR	10.2066888809204	10.2066888809204	Ctrl-1
@FR2DVHTEAVQAALAK	9.40997982025146	9.40997982025146	Ctrl-1
@R2IQFVDWCPTGFK	16.777027130127	16.7745399475098	Ctrl-1
@GPSPPLNGNILSCSPDRR2P2PK	11.1799468994141	11.1782112121582	Ctrl-1
@GYAAGAQPRPSANRENF2PER	6.98314046859741	6.98314046859741	Ctrl-1
@GGSYSQAASSDSAQG2DV2LTACK	8.8646240234375	8.8646240234375	Ctrl-1
@ID2PGFKPASQQVYRK	7.91203212738037	7.91698932647705	Ctrl-1
@2NFSNSADDIK	8.18197822570801	8.18197822570801	Ctrl-1
@QICLV1LETL2QSPQGR	16.6838893890381	16.6877574920654	Ctrl-1
@EALAEAALE2PRPALVR	12.7474241256714	12.7474241256714	Ctrl-1
@SFHFDPLSSG2R	14.068172454834	14.068172454834	Ctrl-1
@SM2VDLSHIPLK	14.5419254302979	14.5419254302979	Ctrl-1
@TSFSVG2DDELGPIR	14.9096231460571	14.9096231460571	Ctrl-1
@HS2ETFSSTPSATR	5.70306873321533	5.70306873321533	Ctrl-1
@GEQV2QNGLPAEQGSPR	7.81590700149536	7.81590700149536	Ctrl-1
@AGAA2PLNSPLSSAVPSLGK	15.8325672149658	15.8294715881348	Ctrl-1
@ASETVSEASPGSTASQ3GVPTQVVQQVQGTQQR	12.3418960571289	12.3418960571289	Ctrl-1
@RKG2DSSIPDEEK	4.24172449111938	4.24172449111938	Ctrl-1
@GPQITGP2LEGDLGLK	16.256498336792	16.2673759460449	Ctrl-1
@WAHDKF2GEEGEIEDDESGTENR	9.73726177215576	9.73581600189209	Ctrl-1
@EQSEVSV2PR	6.07684803009033	6.07684803009033	Ctrl-1
@ICTLP2PP2PLASLAPVADSSTR	18.0177001953125	18.0486469268799	Ctrl-1
@KYDEELEER	5.57174491882324	5.57174491882324	Ctrl-1
@2PQRPSDWSK	5.70143938064575	5.70143938064575	Ctrl-1
@ALHSFI3PPTTPQLR	13.9271535873413	13.9271535873413	Ctrl-1
@GEAAAERPGEAAVASSPSK	4.91854095458984	4.91854095458984	Ctrl-1
@VETV2QPSE2PK	5.87333536148071	5.87333536148071	Ctrl-1
@ERVP2VAEAPQLRPAGTAAAK	9.24789619445801	9.24789619445801	Ctrl-1
@KL2LPTDLKPDLDVK	14.2374410629272	14.2374410629272	Ctrl-1
@AGGPT3PL2PTR	7.63839960098267	7.63839960098267	Ctrl-1
@AS2PAQCVTPVQTVV	13.7032680511475	13.7047805786133	Ctrl-1
@TSSVSNPQDSVG2PCSR	6.43075513839722	6.43075513839722	Ctrl-1
@YEKPDGSPVFIAFR	14.1370115280151	14.1254062652588	Ctrl-1
@APEGDDFLSLHAE2DGEGALQVDLGEPAPAPPAADSR	17.2636604309082	17.2636604309082	Ctrl-1
@TTWGDGGEN2PCNVVSK	9.83686637878418	9.83686637878418	Ctrl-1
@SGC2DLEEAVDSGADK	11.5371952056885	11.5371952056885	Ctrl-1
@EGTQASEGYFSQ2QEEEFAQSEELCAK	15.3717279434204	15.3717279434204	Ctrl-1
@AVSPPHLDGPP2PR	8.99284172058105	8.99284172058105	Ctrl-1
@FSPGAPGGSGSQPNQK	5.24251842498779	5.24251842498779	Ctrl-1
@LEGDSDDLLED2DSEEHSR	9.69074726104736	9.69074726104736	Ctrl-1
@SN2REHLGGGSESDNWR	6.67140960693359	6.69029521942139	Ctrl-1
@VLNNMEIGTSLFDEEGAK	16.5783271789551	16.571361541748	Ctrl-1
@TSRPENAIIYNNNEDFQVGQAK	10.621621131897	10.621621131897	Ctrl-1
@TD2TSDGRPAWMR	10.3750686645508	10.3750686645508	Ctrl-1
@RQL2HDHESVGPPSLDAQPNSK	7.17411422729492	7.17411422729492	Ctrl-1
@DLASVNNLLK	14.1312055587769	14.1381711959839	Ctrl-1
@QSFDDND2EELEDK	9.28048706054688	9.28048706054688	Ctrl-1
@DISTNYYASQK	8.31658840179443	8.31658840179443	Ctrl-1
@EDDDVIVNKPHV2DEEEEEPPFYHHPFK	11.3553905487061	11.3553905487061	Ctrl-1
@RS3SPIIGSPPVR	8.70825290679932	8.70825290679932	Ctrl-1
@QRG2E3GSETHESDLAPSDK	5.18617248535156	5.18617248535156	Ctrl-1
@YAVLYQPLFDK	16.3360347747803	16.3360347747803	Ctrl-1
@A2P2PPAHAEHGGVLAR	6.8323016166687	6.8323016166687	Ctrl-1
@SC3P2PDQISHR	6.64851331710815	6.64851331710815	Ctrl-1
@RL2PPSSSAASSYSFSDLNSTR	12.6741304397583	12.6741304397583	Ctrl-1
@FDWGPAPPTTFKPN2PDLAK	15.3012962341309	15.3012962341309	Ctrl-1
@SY2LSEL2VLQAK	17.5425186157227	17.5445690155029	Ctrl-1
@2PCGLTEQYLHK	10.7399349212646	10.7399349212646	Ctrl-1
@LPDL2PVENK	11.4901638031006	11.4901638031006	Ctrl-1
@VFSGLVSTGLK	12.7537174224854	12.7537174224854	Ctrl-1
@SWSLATFR	15.0504083633423	15.0504083633423	Ctrl-1
@ERPLQQV2PVASVPWR	13.5691747665405	13.5691747665405	Ctrl-1
@SPP1ELQPPVSPQQ2ECNPVGALQELVVQK	18.4640560150146	18.4640560150146	Ctrl-1
@VIILGDSGVGK	10.8277339935303	10.8277339935303	Ctrl-1
@VSDQN2PVLPK	7.74381828308105	7.74381828308105	Ctrl-1
@GISQEQMQEFR	9.83954620361328	9.83954620361328	Ctrl-1
*MEVAEPS2P3EEEEEEEEHSAEPRPR	11.0113821029663	11.0113821029663	Ctrl-1
@AEGSDVANAVLDGADCIMLSGETAK	18.0784187316895	18.0784187316895	Ctrl-1
@ES2PSHGLLK	7.13162612915039	7.13162612915039	Ctrl-1
@SE2MPVQLNK	9.78884506225586	9.78884506225586	Ctrl-1
@ASAPER3P2PAPK	4.30505132675171	4.30505132675171	Ctrl-1
@WGQPPSP3PVPRPPDADPNTPSPK	10.7734804153442	10.7734804153442	Ctrl-1
@3PTPEPAEVETR	7.53305006027222	7.53305006027222	Ctrl-1
@A2PPA2PPIAFPPAFEAAQVEAKPDELK	17.7986240386963	17.7986240386963	Ctrl-1
@THTTALAGRSP2PA2GRR	4.21925115585327	4.22063684463501	Ctrl-1
@NEGSESAPEGQAQQR	4.1081690788269	4.1081690788269	Ctrl-1
@GARPPAAGPGGDEDEDEEDTAPESALDT2LDK	10.5482320785522	10.5482320785522	Ctrl-1
@WVEENVPSSVTDVALPALLD2DEER	18.2902126312256	18.2902126312256	Ctrl-1
@DDQVTVIGAGVTLHEALAAAELLK	18.8624305725098	18.879861831665	Ctrl-1
@SEPI2PPRDR	6.32744598388672	6.32744598388672	Ctrl-1
@S2PVNNHHSPGQTPTLGQPEAR	6.44416379928589	6.44416379928589	Ctrl-1
@DTQ2PSTCSEGLLGWSQK	15.3751163482666	15.3774223327637	Ctrl-1
@VLQDMGLPTGAEGRD2SKGED2AEETEAK	10.7119016647339	10.7119016647339	Ctrl-1
@EQFVEFR	11.172721862793	11.172721862793	Ctrl-1
@KIPEP2PVTR	7.03173923492432	7.02480220794678	Ctrl-1
@DGTILCTLMNK	16.0687351226807	16.0687351226807	Ctrl-1
@EAFEEMEGTSPS2PPPSGVR	11.0649719238281	11.0913391113281	Ctrl-1
@EGDPVSLSTPLETEFGSPSEL2PR	17.6485996246338	17.6527805328369	Ctrl-1
@PSVFGND2DDDDETSVSESLQR	13.9469566345215	13.9469566345215	Ctrl-1
@VEENPDAD2DFDAK	8.23140811920166	8.23140811920166	Ctrl-1
@2LIAQDHR	5.41395807266235	5.41395807266235	Ctrl-1
@LIALLEVLSQK	18.5186386108398	18.5186386108398	Ctrl-1
@RSVV2FDK	8.84818363189697	8.84818363189697	Ctrl-1
@SA3FPNAGPR	8.08117866516113	8.08117866516113	Ctrl-1
@STLESEKPGSPEAAE32PPSNIIDHCEK	10.1358709335327	10.1358709335327	Ctrl-1
@DHFY2DDDAIEAD2EGDAEPCDK	11.7381896972656	11.7381896972656	Ctrl-1
@DATNVGDEGGFAPNILENK	14.3942852020264	14.3942852020264	Ctrl-1
@AK2PISSGSGGSHMSGTSSSSGMK	4.73846101760864	4.73846101760864	Ctrl-1
@EAFELFDR	14.5120887756348	14.5120887756348	Ctrl-1
@LP2TSG2EGVPFR	13.2177200317383	13.2177200317383	Ctrl-1
@DLYANNVLSGGTT1YPGIADR	15.2619581222534	15.2619581222534	Ctrl-1
@AEGAATEEEG3PK	4.30784702301025	4.30784702301025	Ctrl-1
@A2PEPPDSAEGALK	8.51063632965088	8.51063632965088	Ctrl-1
@ENSFG2PLEFR	15.1806707382202	15.1806707382202	Ctrl-1
*AENDVDNELLDYEDDEVETAAGGDGAEAPAK	17.543306350708	17.543306350708	Ctrl-1
@LS2MAMISGLSGR	15.4592761993408	15.4592761993408	Ctrl-1
@EFEPLLNWMK	18.2759971618652	18.2759971618652	Ctrl-1
@EQNVAF2PLK	11.8671979904175	11.8671979904175	Ctrl-1
@AS2ESQIFELNK	13.4014558792114	13.4014558792114	Ctrl-1
@RQTQSESSNYD2ELEK	6.87811136245728	6.87811136245728	Ctrl-1
@APQQQPPPQQPPPPQPPPQQPPPPPS4SPARNPPGASTYNK	9.63806343078613	9.63806343078613	Ctrl-1
@EFVISDRK	7.13983201980591	7.13983201980591	Ctrl-1
@3PEVSFLPEEATEEAGVR	16.7482261657715	16.7482261657715	Ctrl-1
@1ALDIEIATYR	13.9968032836914	13.9898481369019	Ctrl-1
@FGQAAT1EGIGAIGG3PPAFNR	14.6716976165771	14.6716976165771	Ctrl-1
@TGEAIVDAALSALR	18.1416625976563	18.1416625976563	Ctrl-1
@RAL2PLPTR	7.70565271377563	7.70565271377563	Ctrl-1
@K4TLENKEEGSLSD3EADAVSGQLPDPTTNPSAGK	13.8468818664551	13.4015951156616	Ctrl-1
@TDEVPAGGSR2EAEDEDDED4VPYVPLR	16.3464965820313	16.3464965820313	Ctrl-1
@DLGTESQIFISR	14.1372013092041	14.1372013092041	Ctrl-1
@HSPTSEP3PPGDALPPVS2PHTHR	8.52766418457031	8.51190376281738	Ctrl-1
@TPLSFTNPLH2DD2DSDER	14.6680068969727	14.6680068969727	Ctrl-1
@LGIAVIHGEAQDAESDLVDGRH2PPMVR	13.7922487258911	13.7922487258911	Ctrl-1
@STR2VENLPECGITHEQR	8.16409015655518	8.16409015655518	Ctrl-1
@QQFYH2VQDLSGGSR	9.78824710845947	9.78824710845947	Ctrl-1
@VSGAGF2PSSK	6.96496534347534	6.96496534347534	Ctrl-1
@YGLQD2DEEEEEHPSK	7.33209037780762	7.32341766357422	Ctrl-1
@SDGIYIINLK	15.0772266387939	15.0772266387939	Ctrl-1
@IEFSLPDLEGR	17.2307434082031	17.2168292999268	Ctrl-1
*SETAPAAPAAAPPAEK	7.84306049346924	7.97195911407471	Ctrl-1
@RL2NV2LTGVSTIR	13.1919755935669	13.1919755935669	Ctrl-1
@QQ2FCAKPPPSPLSPVPSVVK	13.1604223251343	13.1604223251343	Ctrl-1
@SR2RD2GDENEPIQER	5.00531148910522	5.00531148910522	Ctrl-1
@LMHNASD2EVDQDDVVEWK	12.2771587371826	12.2771587371826	Ctrl-1
@VPVLI2PTLK	14.4512634277344	14.4512634277344	Ctrl-1
@MVSQ2QPG2R	4.69516754150391	4.69516754150391	Ctrl-1
@MAP3PIP3RSPSDSSTASTPVAEQIER	11.3348217010498	11.3348217010498	Ctrl-1
@GG2LGLGGGGGMGPR	10.6274471282959	10.6274471282959	Ctrl-1
@RAQ2TD2LGTSGSLQSK	7.12275981903076	7.12831687927246	Ctrl-1
@EEPAAAGSGAA2PSAAEK	5.12797737121582	5.12797737121582	Ctrl-1
@LLLPWLEAR	18.3414745330811	18.3414745330811	Ctrl-1
@LK2EDGVEGDLGETQSR	8.26390266418457	8.27866649627686	Ctrl-1
@SLGSASPGPGQPPL2SPTR	9.4598445892334	9.4598445892334	Ctrl-1
*ADKPDMGEIASFDK	12.9586381912231	12.9586381912231	Ctrl-1
@STFREE2PLRIK	8.84877967834473	8.84877967834473	Ctrl-1
@KEE2EE2DDD1GFGLFD	18.3582782745361	18.3582782745361	Ctrl-1
@LNDPFQPFPGND2PK	16.0319900512695	16.0319900512695	Ctrl-1
@SQIFSTASDNQPTVTIK	11.5677928924561	11.5677928924561	Ctrl-1
@1S2PPSSPQK	4.1239857673645	4.1239857673645	Ctrl-1
@GHE4TNIK	4.22238874435425	4.22238874435425	Ctrl-1
@VNVTVDYIRPA2PATETVPAFSER	14.8737726211548	14.8737726211548	Ctrl-1
@LGSVL2PESPKPTPLTPLEPQKPGSVVSPELQTPLPSPEPSK	16.0511474609375	16.0511474609375	Ctrl-1
@AAVL2DSEDEEK	7.28624773025513	7.29571199417114	Ctrl-1
@DAGTIAGLNVMR	13.2986917495728	13.2986917495728	Ctrl-1
@LAVN1VPFPR	12.7479467391968	12.7479467391968	Ctrl-1
@ERPAEPL3PPPSYGHQPQTGSGESSGASGDK	7.68804597854614	7.68804597854614	Ctrl-1
@ALGDLISATK	11.9377002716064	11.9377002716064	Ctrl-1
@RSD2LLSFR	11.9412679672241	11.9434394836426	Ctrl-1
@FG2ADNIAHLK	10.0678062438965	10.0678062438965	Ctrl-1
@IQQGEEEEKES2GEIEAAPVTGTGR	8.20686912536621	8.20686912536621	Ctrl-1
@MYLQQDELEEEEDERGP3PPVR	12.3042869567871	12.3042869567871	Ctrl-1
@SVNESLNNLFITEEDYQALR	17.6900444030762	17.6900444030762	Ctrl-1
@SV2SL2NRSSPLSWR	13.4609308242798	13.4638252258301	Ctrl-1
@SS2PCR3PEPDNDAHLR	5.50898027420044	5.50898027420044	Ctrl-1
@PQVEAS2PR	4.46486473083496	4.46486473083496	Ctrl-1
@2NHLNHVSPGQLTK	6.83805704116821	6.83805704116821	Ctrl-1
@TIAPALV2K	9.70979499816895	9.70979499816895	Ctrl-1
@EAENQGLDIS2PGMSGHR	9.10693073272705	9.10693073272705	Ctrl-1
@GDF2YIGNLMTK	18.0826892852783	18.0826892852783	Ctrl-1
@LAAVDATVNQVLASR	15.1367902755737	15.1367902755737	Ctrl-1
@2PSRPILDGK	6.6562614440918	6.6562614440918	Ctrl-1
@TVAR3PLGQR2R	4.75550937652588	4.75550937652588	Ctrl-1
@ARGD2EALDEES	6.49666929244995	6.49666929244995	Ctrl-1
@PFETLLSQNQGGK	11.8742866516113	11.8742866516113	Ctrl-1
@EEHGIELS2PRH2DNP2EEGEVK	8.20290470123291	8.20290470123291	Ctrl-1
@YGVSGYPTLK	10.428409576416	10.428409576416	Ctrl-1
@RSY2LSELSVLQAK	14.8334407806396	14.8334407806396	Ctrl-1
@2PTS2PTPQR	4.37076187133789	4.37076187133789	Ctrl-1
@QSCLRPFTEDDAADPND2DIDPESR	11.9154262542725	11.9154262542725	Ctrl-1
@VTLYNTDQDGSD2PR	9.07880592346191	9.07880592346191	Ctrl-1
@ETAEAYLGK	8.01519966125488	8.01519966125488	Ctrl-1
@EE2DEEEEDDEESGR	4.86237192153931	4.85170650482178	Ctrl-1
@ISPEERR2PPAPGLQPMR	8.454026222229	8.454026222229	Ctrl-1
@LEGPDVSLK	9.4643087387085	9.4643087387085	Ctrl-1
@ST2YGYSR	5.82970237731934	5.82970237731934	Ctrl-1
@KLP2DSGDLEALEGK	12.088210105896	12.088210105896	Ctrl-1
@DGSG3PSRH2LSG2SPGMK	5.65056848526001	5.65056848526001	Ctrl-1
@FQELIFEDFAR	17.8257064819336	17.8257064819336	Ctrl-1
@ES2PIPSPTSDR	7.74561595916748	7.74561595916748	Ctrl-1
@L2PLPGGPGAGDPR	10.0181121826172	10.0181121826172	Ctrl-1
@NLNIINTHAYNQPEDLVY2QPEMR	15.2644815444946	15.2644815444946	Ctrl-1
@SKLEEK2ED2IAGSGVEHSTPDTEPGK	7.36195945739746	7.36195945739746	Ctrl-1
@AEFT2PPSLFK	16.9064521789551	16.9064521789551	Ctrl-1
@LG2EIRDSVV	13.8192663192749	13.8192663192749	Ctrl-1
@PN2PSI2PSILSNTEHK	12.1558742523193	12.1558742523193	Ctrl-1
@HRP2EADEEELAR	5.19401073455811	5.19401073455811	Ctrl-1
@ICTEQSN2PPPIRR	6.07566785812378	6.07566785812378	Ctrl-1
@RESVA2GDDRAEEDMDEAIEK	9.89616966247559	9.89616966247559	Ctrl-1
@GAILT3MLATR	15.5637378692627	15.5637378692627	Ctrl-1
@WISI1TER	11.1397609710693	11.1397609710693	Ctrl-1
@IQEVADELQK	8.36628532409668	8.35760402679443	Ctrl-1
@NKLEGD2DVD2ELEDRVDGVK	12.5408887863159	12.5408887863159	Ctrl-1
@RE2EDDPE2EPDDHEK	4.2912130355835	4.29109287261963	Ctrl-1
*SETAPAETA3PAPVEK	8.34384632110596	8.34384632110596	Ctrl-1
@TF2PTYGLLR	16.4641780853271	16.4641780853271	Ctrl-1
@KLEYDSG2LK	7.49472618103027	7.49207735061646	Ctrl-1
@QE3VECLR	7.70626831054688	7.70626831054688	Ctrl-1
@GR2PPERPVPGTPK	4.85698318481445	4.85698318481445	Ctrl-1
@LIDFLESGK	14.7458753585815	14.7458753585815	Ctrl-1
@TEDESLVENNDNIDETEG2EEDDK	9.87348937988281	9.87348937988281	Ctrl-1
@FR3P2FLK	14.8244409561157	14.8244409561157	Ctrl-1
@NLDWFPR	15.6705455780029	15.6589469909668	Ctrl-1
@QVLTAPGSAGQPR2EDED2LEEAGSPAPGPCPR	10.7132110595703	10.7132110595703	Ctrl-1
@VDDFLANEAK	10.3034934997559	10.3073444366455	Ctrl-1
@EDIIQGFR	12.1115083694458	12.1115083694458	Ctrl-1
@KPSLVSDLPWEGAAPQ2PSFSGSEDSGSPK	16.0633029937744	16.0633029937744	Ctrl-1
@AAQQQQPSA2PR	4.10337352752686	4.10337352752686	Ctrl-1
@RL2LPGLLSQV2PR	17.6804447174072	17.6804447174072	Ctrl-1
@AL2PGLEESGLGLLAR	17.853910446167	17.8436088562012	Ctrl-1
@LGHPEALSAGTG2PQPPSFTYAQQR	11.7300186157227	11.7300186157227	Ctrl-1
@RS2DGSLSHEEDLAK	6.29844427108765	6.29844427108765	Ctrl-1
@IQLINN1LDK	10.7750673294067	10.7750673294067	Ctrl-1
@ENAEQGEVDME2HR	5.66865825653076	5.67410087585449	Ctrl-1
@DTHEDHDTSTENTDESNHDPQFEPIVSLPEQEIK	13.6125259399414	13.6125259399414	Ctrl-1
@ELLVSALQELESSTSN2PSNK	18.4721755981445	18.470516204834	Ctrl-1
*SCINLPTVLPG2PSK	17.6237106323242	17.6237106323242	Ctrl-1
@AQNLPQSPENTDLQVIPG2QTR	12.5177984237671	12.5177984237671	Ctrl-1
@ELTPA2PTCTNSVSK	7.48014831542969	7.48014831542969	Ctrl-1
@TAPTALGITLSS2PTSTPELR	16.2377109527588	16.2377109527588	Ctrl-1
@PGPTPSGTNVG2SGR	5.27775287628174	5.27775287628174	Ctrl-1
@LG2FGSITR	12.3554191589355	12.3554191589355	Ctrl-1
@EELMS2DLEETAGSTSIPK	14.2931270599365	14.2931270599365	Ctrl-1
@VLFDN3GR	10.3802661895752	10.3802661895752	Ctrl-1
@K3PPAPSPFDLPELK	16.0689811706543	16.0794315338135	Ctrl-1
@2E3PPHWR	8.84588813781738	8.84588813781738	Ctrl-1
@RLAAQES2ETEDMSVPR	8.87060546875	8.87591075897217	Ctrl-1
@GAGD3DEEGEEDAFEDAPR	11.0848522186279	11.0865898132324	Ctrl-1
@KPPAPP2PVQSQ2PSTNWSPAVPVK	12.4084205627441	12.4084205627441	Ctrl-1
@HVSPV3PPREVPIYANR	10.2429828643799	10.2429828643799	Ctrl-1
@EG2FRVTTATEQAER	8.88626098632813	8.88626098632813	Ctrl-1
@ATGEEEGMDIQK2ENEDD2EWEDVDDEK	12.293851852417	12.2862968444824	Ctrl-1
@GFPTIYFSPANK	15.6126327514648	15.6126327514648	Ctrl-1
@RGNDPL3SSPGR	5.87154388427734	5.87154388427734	Ctrl-1
@RVLLGETGK	5.55211400985718	5.55211400985718	Ctrl-1
@N2PGSQVASNPR	4.78666019439697	4.78666019439697	Ctrl-1
@HEAMITDLEER	9.54884910583496	9.54884910583496	Ctrl-1
@NFINNPLAQADWAAK	16.60133934021	16.60133934021	Ctrl-1
@RSHVLPEGR2PGPPALK	7.26728868484497	7.26728868484497	Ctrl-1
@SGTSTPTTPGSTAITPG3PPSYSSR	10.0076141357422	10.0076141357422	Ctrl-1
@KC2LPAEEDSVLEK	9.92570781707764	9.92570781707764	Ctrl-1
@LSLNIDPDAK	11.8010454177856	11.8010454177856	Ctrl-1
@REESPMDVDQPSPSAQDTQ2IASDGTPQGEK	9.71827697753906	9.71827697753906	Ctrl-1
@LSVDYGK	7.19001388549805	7.19001388549805	Ctrl-1
@AAIDWFDGK	14.8949460983276	14.8949460983276	Ctrl-1
@FSEGVLQ2PSQDQEK	9.94054889678955	9.92813968658447	Ctrl-1
@2LQLMDNR	11.0362071990967	11.0362071990967	Ctrl-1
@ETAPEEPG2PAK	4.96945142745972	4.96945142745972	Ctrl-1
@2PVIGSEVFLPNSNHVASGAGEAEER	13.8810262680054	13.8810262680054	Ctrl-1
@GGNFGFGD2R	10.8239841461182	10.8239841461182	Ctrl-1
@TGSVQTPPDLE22EEVDAAEGAPEVVGPK	14.408561706543	14.408561706543	Ctrl-1
@GLF2DEEDSEDLFSSQSASK	17.5843524932861	17.5994091033936	Ctrl-1
@VEVTEFEDIK	12.414134979248	12.414134979248	Ctrl-1
@M2GGSTMSSGGGNTNNSNSK	4.49706077575684	4.49706077575684	Ctrl-1
@SLVPAAELLESR	15.6661243438721	15.6661243438721	Ctrl-1
@KR2WGHE2PEER	4.61148071289063	4.61738920211792	Ctrl-1
@GPS2VEDIK	7.24582386016846	7.24582386016846	Ctrl-1
@SL2PGGAALGYRDYR	10.7637367248535	10.7637367248535	Ctrl-1
@2VPNTPLRPNQQSVVNSSFSELFVK	17.5226726531982	17.5226726531982	Ctrl-1
@LR2SVPGVR	6.41020202636719	6.41020202636719	Ctrl-1
@ASRVP22DEEVVEEPQSRR	7.88824605941772	7.88824605941772	Ctrl-1
@RD2PTYDPYK	7.25982236862183	7.25982236862183	Ctrl-1
@SSSVGSSSSYPI2PAVSR	9.77517032623291	9.77517032623291	Ctrl-1
@NSTPSEPGSGRGPPQEEEEEEDEEEEATK	7.38176584243774	7.38176584243774	Ctrl-1
@SEISGDLAR	7.25206804275513	7.25206804275513	Ctrl-1
@2PSSDSWTCADTSTERR	8.02986907958984	8.02986907958984	Ctrl-1
@YLAEVAAGDDK	7.97968673706055	7.97968673706055	Ctrl-1
@3FVGTPCW1APEVMEQVR	18.2802181243896	18.2802181243896	Ctrl-1
@GDVEEDETIPDSEQDIRPR	9.41257095336914	9.41257095336914	Ctrl-1
@DL2LEEIQK	11.979175567627	11.979175567627	Ctrl-1
@SFLDSGYR	10.7210283279419	10.7210283279419	Ctrl-1
@VLQLTSWDEDAWASK	17.033031463623	17.033031463623	Ctrl-1
@K2PPTTMLLPA2PAK	11.7889842987061	11.7889842987061	Ctrl-1
@IALESEGRPEEQMESDNC2GGDDDWTHLSSK	12.1291952133179	12.1291952133179	Ctrl-1
@ER2R2PIER	4.09723567962646	4.09723567962646	Ctrl-1
@TW2PTACGGK	8.00296783447266	8.00296783447266	Ctrl-1
@CIFMSETQS2PTK	11.4036502838135	11.4036493301392	Ctrl-1
@NGNGGPGPYVGQAGTA3LPR	11.13489818573	11.1153621673584	Ctrl-1
@QD2LDIYNER	10.9968576431274	10.9968576431274	Ctrl-1
@SCFE22PDPELK	11.0464105606079	11.0464105606079	Ctrl-1
@QNPEQ2ADEDAEK	4.90548467636108	4.90548467636108	Ctrl-1
@NRR2L2PILPGR	9.38568115234375	9.38568115234375	Ctrl-1
@SH2SSEAYEPR	4.86143064498901	4.86143064498901	Ctrl-1
@ESGGSGFR2PHLWK	10.0260095596313	10.0260095596313	Ctrl-1
@VEL2ESEEDK	6.54888343811035	6.54888343811035	Ctrl-1
@AVSEDVSNGSSGSP2PGDTLPWNLGK	16.9465923309326	16.9465923309326	Ctrl-1
@LAMQEFMILPVGAANFR	18.6585426330566	18.6585426330566	Ctrl-1
@QVLQSTQ2PR	5.38966846466064	5.38966846466064	Ctrl-1
@R2PVPAQIAITVPK	11.9388914108276	11.9388914108276	Ctrl-1
@LTEGC2FR	7.84282779693604	7.84282779693604	Ctrl-1
@RLPQDHADSCVV22DDEELSR	8.8597469329834	8.8597469329834	Ctrl-1
@HAHSSSLQQAASRSP2FGDPQL2PEARPSTGK	8.61205101013184	8.6104736328125	Ctrl-1
@KPSG2PDLWKL2PDQRK	9.99162197113037	9.99162197113037	Ctrl-1
@TFSEC24PETEEEGEALPVR	14.9226808547974	14.9226808547974	Ctrl-1
@FICVTPTTCSNTIDLPM2PR	16.5155639648438	16.5155639648438	Ctrl-1
@ER2P2PSFR	6.00740432739258	6.00740432739258	Ctrl-1
*ASEDNRVPSPPPTGDDGGGGGREE3PTEGGALSLKPGLPIR	13.4805908203125	13.4979791641235	Ctrl-1
@AASSSSPG2PVASSPSR	4.95580625534058	4.95580625534058	Ctrl-1
@SRSGS2QELDVKPSA2PQER	6.80809736251831	6.80809736251831	Ctrl-1
@YFDEEFTAQTITI3PPEK	17.0121459960938	17.0260772705078	Ctrl-1
@TA2ELLLDRR	10.8992204666138	10.9013938903809	Ctrl-1
@GVMAVTAVTATAA2DR	11.5870790481567	11.5895509719849	Ctrl-1
@TLHPDLGTDK	5.93561697006226	5.93561697006226	Ctrl-1
@2LDYLNLDK	15.0371713638306	15.0371713638306	Ctrl-1
@YG2FEEAEASYPILNR	16.3474769592285	16.3474769592285	Ctrl-1
@DENLHEPPSSDDMK2DDESSQK	5.81079435348511	5.81079435348511	Ctrl-1
@IGDTCDNNQDIDEDGHQNNLDNCPYVPNANQADHDK	9.05725193023682	9.05725193023682	Ctrl-1
@SFYPEEVSSMVLTK	16.5431518554688	16.5431518554688	Ctrl-1
@NA2A2FQELEDK	11.4272594451904	11.4272594451904	Ctrl-1
@DSISAVS2EK	6.28625822067261	6.29320430755615	Ctrl-1
@ASIANSDGPTAGSQ3PPFK	10.2528429031372	10.2528429031372	Ctrl-1
@GVVDSEDIPLNL2R	14.7982063293457	14.8031759262085	Ctrl-1
@TA2FSESRADEVAPAK	7.78921842575073	7.78921842575073	Ctrl-1
@TTSFFLN2PEK	14.2089061737061	14.2089061737061	Ctrl-1
@EAPG2PPL2PR	8.19892311096191	8.19892311096191	Ctrl-1
@AVAGNISDPGLQK	7.94735527038574	7.94735527038574	Ctrl-1
@SNSAPLIHGLSD3SPVFQAEAPSAR	15.7910003662109	15.7910003662109	Ctrl-1
@VLPVGDEVVGIVGYTSK	16.7661552429199	16.7661552429199	Ctrl-1
@GPGAPGLAHLQESQAG2DTDVEEGK	9.74071407318115	9.74071407318115	Ctrl-1
@KPSG2PDLWKL2PDQR	11.9087142944336	11.9087142944336	Ctrl-1
*AALGHLAGEAAAAPGPG3PCASR	13.8334293365479	13.8334293365479	Ctrl-1
@SR32VQTEDDQLIAGQSAR	9.88504409790039	9.88504409790039	Ctrl-1
@DKPEIEDVG2DEEEEK	8.17681503295898	8.17681503295898	Ctrl-1
@AP2PTSSAGEEGTK	4.52939128875732	4.52939128875732	Ctrl-1
@L2LGQYDNDAGGQLPFSK	16.6207427978516	16.6207427978516	Ctrl-1
@RNTVDLVTTCHIHSS2DDEIDFK	10.9617223739624	10.9617223739624	Ctrl-1
@2LGHPEPLSNGRPQGNSR	6.3570442199707	6.3570442199707	Ctrl-1
@SA2FAFEFPK	17.3365917205811	17.3365917205811	Ctrl-1
@GN2RPG3PSAEGGSTSSTLR	6.32347345352173	6.32347345352173	Ctrl-1
@EL2PAGSISK	7.90126371383667	7.90126371383667	Ctrl-1
@RQLQEDQENNLQDNQTSNS2PCR	5.70897817611694	5.70897817611694	Ctrl-1
@EPAESAAVAHERPPGGTGSADPERPPGATCPE2PGPGPPHPLGVVESGK	9.37746143341064	9.38035488128662	Ctrl-1
@SVSTTG2LQR	5.28101015090942	5.28101015090942	Ctrl-1
@A2PATQPPPLLPPSATGPDATVGGPAPTPLLPPSATASVK	17.3150997161865	17.3150997161865	Ctrl-1
@SETSWE2PK	7.8257532119751	7.8257532119751	Ctrl-1
@EAESSPFVER	8.27022743225098	8.27022743225098	Ctrl-1
@VETFSGVYK	9.47299957275391	9.47299957275391	Ctrl-1
@SHHAPM2PGSSGGGGQPLAR	5.65773057937622	5.65773057937622	Ctrl-1
@SM2DVSAEDVQNLR	11.9089088439941	11.9089088439941	Ctrl-1
@REGVTPWA2FKK	10.0575037002563	10.0575037002563	Ctrl-1
@LPQT2DDEK	4.8878960609436	4.88356399536133	Ctrl-1
@HRH2PTGPPGFPR	5.65192556381226	5.65192556381226	Ctrl-1
@LTPVSLSN2PIK	11.8058347702026	11.8058347702026	Ctrl-1
*2EGESQTVLSSGSDPK	9.93380069732666	9.93380069732666	Ctrl-1
@SL2PILPGR	12.7777376174927	12.7777376174927	Ctrl-1
@SDK2PDLAPTPAPQSTPR	7.53633499145508	7.53633499145508	Ctrl-1
@TPTHQPPKPG2PGRPACPLSNLLLQSYEER	15.0127935409546	15.0152807235718	Ctrl-1
@EYAENIGDGR2PEFRENEQK	8.20139694213867	8.20139694213867	Ctrl-1
@DEAAGGAAAAAAEAGAASGEQAAAPGEEAAAGEEGAAGGDPQEAK	11.8652248382568	11.8652248382568	Ctrl-1
@D1AIATGGAVFGEEGLTLNLEDVQPHDLGK	17.5492000579834	17.5465202331543	Ctrl-1
@PAPLLE2PFK	15.0029582977295	15.0029582977295	Ctrl-1
@GAE2PFEEK	7.87812042236328	7.87812042236328	Ctrl-1
@TK2PPQPPRPDYR	5.78482103347778	5.7963285446167	Ctrl-1
@RSRPTSEG2DIESTEPQK	4.83259677886963	4.83259677886963	Ctrl-1
@AQLEPVA2PAK	7.5339617729187	7.5339617729187	Ctrl-1
@SESGGLGVSMVEYVLSS2PGDSCLRK	18.0479335784912	18.0479335784912	Ctrl-1
@LIE2PFER	11.3922491073608	11.3922491073608	Ctrl-1
@RFSTYSQ2PPD3PSLR	10.2803716659546	10.2803716659546	Ctrl-1
@LLKPGEEP2EY3DEEDTK	9.34370517730713	9.34370517730713	Ctrl-1
@GGPGKL2PR	4.52277612686157	4.52277612686157	Ctrl-1
@HYYSGYS2SPEYSSESTHK	6.98628091812134	6.99123668670654	Ctrl-1
@SSMALGPGAGQLL2PGAAR	14.2353563308716	14.2554903030396	Ctrl-1
@2R2R3PLISR	6.8054723739624	6.80050659179688	Ctrl-1
@LVVLGSGGVGK	9.83032703399658	9.83032703399658	Ctrl-1
@LLED2EE2SEETVSR	9.78677845001221	9.78677845001221	Ctrl-1
@HCGLSLS23PPGK	9.48255729675293	9.48255729675293	Ctrl-1
@V2PSPTTYR	6.664963722229	6.69968891143799	Ctrl-1
@MLEEK2PEK	4.78795957565308	4.78795957565308	Ctrl-1
@2DDGTQDLLHFPTK	14.206636428833	14.206636428833	Ctrl-1
@RKH2EEAEF3PPLK	8.852294921875	8.852294921875	Ctrl-1
@ILDSVGIEADDDRLNK	10.5146427154541	10.5220975875854	Ctrl-1
*2DQQLDCALDLMR	18.7729892730713	18.7729892730713	Ctrl-1
@TENSLANENQQPIK2EPE2EGEEPK	8.05790424346924	8.05790424346924	Ctrl-1
@VMLGE3NPADSKPGTIR	9.50201797485352	9.50697612762451	Ctrl-1
@DSQDA2AEQ2DHDDEVASLASASGGFGTK	14.240424156189	14.240424156189	Ctrl-1
@ASVSQVEADLK	10.1944093704224	10.1944093704224	Ctrl-1
@DYDD12PR	4.99997425079346	4.99997425079346	Ctrl-1
@LVDV2PDRG2PPSRVPQALNFSPEESDSTFSK	14.977931022644	14.977931022644	Ctrl-1
@PVAPQVP2PGGAPGQGPYPYSLSEPAPLTLDTSGK	17.312032699585	17.312032699585	Ctrl-1
@IEHAPSPSSGG3LK	5.90866470336914	5.90866470336914	Ctrl-1
@ASV2PMDEPVPDSE2PIEK	11.9292221069336	11.9292221069336	Ctrl-1
@KPIETG2PK	4.10986042022705	4.10986042022705	Ctrl-1
@SPG2PVGEGTGSPPK	5.48479890823364	5.48479890823364	Ctrl-1
@GQYISPFHDIPIYADK	15.2043657302856	15.2014646530151	Ctrl-1
@SLSGS2PCPK	4.92043447494507	4.92043447494507	Ctrl-1
@VQ2LPSVPLSCAAYR	14.5886125564575	14.5886125564575	Ctrl-1
@RSN2APLIHGLSDTSPVFQAEAPSAR	14.0091953277588	14.0091953277588	Ctrl-1
@SK3PTGPELDTSYK	8.22487735748291	8.22487735748291	Ctrl-1
@HEAFESDLAAHQDR	6.94266748428345	6.94035577774048	Ctrl-1
@TVSL3P2PTTQVETPDLVDHDNTSPLFR	17.07568359375	17.0812473297119	Ctrl-1
@CNEIINWLDK	16.6743450164795	16.6743450164795	Ctrl-1
@AY3PVVVTLWYR	18.9085674285889	18.9085674285889	Ctrl-1
@TD2CS2AQAQYDTPK	7.01977348327637	7.01977348327637	Ctrl-1
@SQDADSPG2SGAPENLTFK	11.2580051422119	11.2598352432251	Ctrl-1
@VEAIVISDEE3DVSDEQPQGPER	12.4066352844238	12.4143438339233	Ctrl-1
@EMDRETLIDVAR	10.6168031692505	10.6098365783691	Ctrl-1
@VEET2PLGNAR	7.29332208633423	7.29332208633423	Ctrl-1
@RGGGDEESGEHTQVPADSPDSQEEQK	4.70763921737671	4.70229864120483	Ctrl-1
@AFSYYGPLR	12.7252969741821	12.704442024231	Ctrl-1
@GTEPSPGG3PQP2RPV2PAGPPEGVPEEAQPPR	10.7138566970825	10.7138566970825	Ctrl-1
@HS2I2PSTLTLK	11.3846387863159	11.3855457305908	Ctrl-1
@SPSPPLP3HIPPEPPR	11.5255136489868	11.5255136489868	Ctrl-1
@QL2PESLGTLQFGELNLGK	18.1938800811768	18.1938800811768	Ctrl-1
@SR3PSASNDDQQE	4.13189458847046	4.12634706497192	Ctrl-1
@LQLERPV2PETQADLQR	10.4761304855347	10.4761304855347	Ctrl-1
*ATEIG2PPR	9.95884990692139	9.95884990692139	Ctrl-1
@AASSS2PG2PVASSPSR	5.27300596237183	5.27300596237183	Ctrl-1
@DNLSYIEHIFEISR	18.3105182647705	18.3105182647705	Ctrl-1
@PWIPSSPAPSSENGGPA2PGLPAEASG2GPG2PHLHPPDK	14.4104709625244	14.4104709625244	Ctrl-1
@DYEIESQNPLA2PTNTLLGSAK	17.2722816467285	17.2722816467285	Ctrl-1
@GVSMSLPS2PLLPR	16.4353733062744	16.4353733062744	Ctrl-1
@VN2NGKE2PGSSEFFQEAVSHGK	12.4040508270264	12.4040508270264	Ctrl-1
@FLVYVANFDEK	16.0444278717041	16.0444278717041	Ctrl-1
@RL2MEIEK	8.77736282348633	8.77736282348633	Ctrl-1
@MPCES2PPESADTPTSTR	7.65964031219482	7.65964031219482	Ctrl-1
@GPTTGEGALDLSDVH2PPK2PEGK	10.2163038253784	10.2163038253784	Ctrl-1
*ADMQNLVER	13.2571535110474	13.2571535110474	Ctrl-1
@EQTL2PTITSGLHNIAR	13.4148721694946	13.4148721694946	Ctrl-1
@ERAMSTTSI2SPQPGK	6.15923166275024	6.15923166275024	Ctrl-1
@IQQLVN3LK	9.85956859588623	9.85326290130615	Ctrl-1
@AGAGMITQHSSNA2PINR	7.2239031791687	7.2239031791687	Ctrl-1
@2RSS2PGKPQAVSSLNSSHSR	4.98705291748047	4.98705291748047	Ctrl-1
@PLLCSQYETL2DSE	15.0718822479248	15.0718822479248	Ctrl-1
@QFLI2PPA2PPVGWK	18.4338359832764	18.4245452880859	Ctrl-1
@YGYL2LPK	14.99937915802	14.99937915802	Ctrl-1
@ALAMPGRPE2PPVFR	12.7453641891479	12.7453641891479	Ctrl-1
@EDTPTSSLDSLSSP2PVTTAVPGPPGPDK	14.1989727020264	14.1989727020264	Ctrl-1
@SVSPTTEMV2NE2VDYR	11.1934337615967	11.1934337615967	Ctrl-1
@LDVPQNLMFGK	15.3614568710327	15.3874588012695	Ctrl-1
@LIPG2NLDSEPR	10.942907333374	10.942907333374	Ctrl-1
@VDYESQSTDTQNF2SESK	8.42088413238525	8.42502975463867	Ctrl-1
@2PTPTVNPR	5.33643198013306	5.33643198013306	Ctrl-1
@LLDHMAPPPVADQA2PR	10.8380308151245	10.8380308151245	Ctrl-1
@VNFLPEIITLSK	18.1384963989258	18.1559028625488	Ctrl-1
@EL3DEEAER	6.04154586791992	6.05022859573364	Ctrl-1
@RD2PPPPAR	4.1106653213501	4.1106653213501	Ctrl-1
@THAVSVSETDD4AEIIDEED3YTMPSTR	13.851936340332	13.851936340332	Ctrl-1
@NEG2E2APEGQAQQR	4.80313920974731	4.80313920974731	Ctrl-1
@QGQSQAASSSSVT2PIK	6.8185658454895	6.81682920455933	Ctrl-1
@INPYMS2PCHIEMILTEK	17.2059898376465	17.2059898376465	Ctrl-1
@LALQALTEK	11.4570550918579	11.4570550918579	Ctrl-1
@YSPSQN2PIHHIPSRR2PAK	5.43066310882568	5.43205165863037	Ctrl-1
@SD2SQPMLLR	11.7686491012573	11.7686491012573	Ctrl-1
@SYAPAPHPMAPP2PSTNSSSNNSSNNSSGEQLSK	8.8009786605835	8.79808616638184	Ctrl-1
@2PLFQFAEISSSTSHSDASTK	15.7434577941895	15.7434577941895	Ctrl-1
@A2WESLDEEWRAPQAGSR	14.9430913925171	14.9430913925171	Ctrl-1
@KL2SAMSAAK	5.55968332290649	5.55968332290649	Ctrl-1
@STAQQELDGKPA2PTPVIVASHTANK	9.03933048248291	9.03933048248291	Ctrl-1
@LREQGTESR223PLPTISSSAENTR	9.56461143493652	9.56461143493652	Ctrl-1
@TF2FLMNR	17.8191261291504	17.8191261291504	Ctrl-1
@PGPAEAP2PTASP2GDASPPATAPYDPR	10.9994621276855	10.9994621276855	Ctrl-1
@1ALLQEFASRPLGAAPQAEHQGLPVPG2PGGQK	15.0944290161133	15.0944290161133	Ctrl-1
@2IQGVGHMMSTMVLSR	16.8618755340576	16.8596992492676	Ctrl-1
*ASLEVSR2PR	8.81763648986816	8.81763648986816	Ctrl-1
@2RD2GDENEPIQER	5.98617744445801	5.98617744445801	Ctrl-1
@SCDEPLTPPPHSP32MLQLIHDPVSPR	17.3199768066406	17.3199768066406	Ctrl-1
@YPIEHGIITNWDD1EK	12.0654697418213	12.0409212112427	Ctrl-1
@SK2NPDFLK	7.99037742614746	7.99037742614746	Ctrl-1
@LGSFGSI3R	11.9035682678223	11.9035682678223	Ctrl-1
@GIEYSRV2PQPMISR	10.2744846343994	10.2744846343994	Ctrl-1
@RLNECI2PVANEMNHLPAHSHDLQR	10.5177326202393	10.5177326202393	Ctrl-1
@2PREPGYK	4.22092628479004	4.2417368888855	Ctrl-1
@QVPVMQGTGMQGASIQGG2QPGGFSPGQNQVTPQDHEK	11.8901739120483	11.8901739120483	Ctrl-1
@TFW2PELK	16.4611797332764	16.4611797332764	Ctrl-1
@LVPRPGSGSSSGSSNSGSQPGSHPGSQ2GSGER	4.69801759719849	4.69801759719849	Ctrl-1
@RR2P2LSSK	4.08108377456665	4.08108377456665	Ctrl-1
@VQSW2PPVR	10.7842102050781	11.3450231552124	Ctrl-1
@RT2II2LTPWKPSK	15.1169290542603	15.1169290542603	Ctrl-1
@LPPEHGK2GC2DLEEAVDSGADK	11.528507232666	11.528507232666	Ctrl-1
@G2PTPGFSTR	7.65364837646484	7.65364837646484	Ctrl-1
@VHISG2VDGLDK	9.0270299911499	9.0270299911499	Ctrl-1
@AQDIIGHHQ2EDRETSDR	4.75974893569946	4.7523136138916	Ctrl-1
@DFSALESQLQDTQELLQEENR	18.2847118377686	18.2847118377686	Ctrl-1
@G2LA2LDSLRK	11.8178882598877	11.8178882598877	Ctrl-1
@2PLHVGETR	5.79615211486816	5.79615211486816	Ctrl-1
@2DERPVHIK	4.64564323425293	4.64564323425293	Ctrl-1
@SCNCLLLK	9.62497234344482	9.62497234344482	Ctrl-1
@N2PPQAPSTR	4.86190557479858	4.86190557479858	Ctrl-1
@VSLLFEDDVDSGGSLFG2PPTSVPPATK	18.6739730834961	18.6739730834961	Ctrl-1
@ASVRG22EEDEDARTPDR	4.8814525604248	4.87712097167969	Ctrl-1
@RPPEEDFRH2PEEDFRQ2PQEHFR	8.72200202941895	8.7243185043335	Ctrl-1
@SV2PLVWCR	14.179425239563	14.179425239563	Ctrl-1
@ILDPNTGEPAPVLSSPPPADVSTFLAFP2PEK	18.4507789611816	18.4507789611816	Ctrl-1
@GPRI2APNVDFNLEGPK	14.0651798248291	14.0651798248291	Ctrl-1
@KL2VP3SDEEDEVPAPK	10.4114894866943	10.4114894866943	Ctrl-1
@RPH3PTPGIY1GRPTYGSSR	7.15205955505371	7.15205955505371	Ctrl-1
@SSS2LLASPGHISVK	10.4901895523071	10.4901895523071	Ctrl-1
@ILEDSGFDEQQEFR2R	11.1860322952271	11.1860322952271	Ctrl-1
@DICNDVLSLLEK	18.7312469482422	18.7312469482422	Ctrl-1
@AI3PPLPESTVPFSNGVLK	17.5743637084961	17.5743637084961	Ctrl-1
@AAAYDI2EDEED	10.6234436035156	10.6234436035156	Ctrl-1
@LSSWDQAE3PGH3PSLR	11.3911304473877	11.3911304473877	Ctrl-1
@VIEPPAA2CP2SPR	8.72328853607178	8.72328853607178	Ctrl-1
@2FAGNLNTYK	10.8301210403442	10.8301210403442	Ctrl-1
@LTPV2PESSSTEEK	7.29497051239014	7.29497051239014	Ctrl-1
*2DTAVADTR	7.05046987533569	7.05046987533569	Ctrl-1
@2R2RD2GDENEPIQER	5.74844217300415	5.74844217300415	Ctrl-1
@VSEEQTQPP2PAGAGMSTAMGR	10.1079292297363	10.1079292297363	Ctrl-1
@ETNLD2LPLVDTHSK	13.5892009735107	13.5892009735107	Ctrl-1
@GEL2PSFLNPPLPPSIDDRDLSTEEVR	17.5619792938232	17.5619792938232	Ctrl-1
@SL2DPIPQR	9.99479103088379	9.99479103088379	Ctrl-1
@SIY3R2VIDPVPAPVGDSHVDGAAK	12.5311336517334	12.5311336517334	Ctrl-1
@TNPPTQKPP2PPMSGR	6.96779489517212	6.99068260192871	Ctrl-1
@SRESASP3IPNLDLLEAHTK	14.4284286499023	14.4284286499023	Ctrl-1
@AWTVEQLR	11.9643630981445	11.9643630981445	Ctrl-1
@2LDQPFLSK	13.0591678619385	13.0591678619385	Ctrl-1
@YPIEHGIITNWDDMEK	13.8408107757568	13.8408107757568	Ctrl-1
@ENPPVED22DEDDK	5.70728302001953	5.70728302001953	Ctrl-1
@GDDDEE2DEEAVK	5.25119304656982	5.25119304656982	Ctrl-1
@TPEGRA2PAPGSGHPEGPGAHLDMNSLDR	9.10057830810547	9.10057830810547	Ctrl-1
@KSDIDEIVLVGGSTR	12.1784057617188	12.1784057617188	Ctrl-1
@SLDD2EEDDDEDSGHSSRR	4.21021318435669	4.21021318435669	Ctrl-1
@2PVGNPQLIQFSR	13.9546384811401	13.9546384811401	Ctrl-1
@SH2GTSPDNTAPPPPPPRPQPSH2R	4.96897745132446	4.96897745132446	Ctrl-1
@REEG2DIEDEDMEELLNDTR	16.820779800415	16.820779800415	Ctrl-1
@AASDGQYENQSPEATSPR2PGVR	6.76679182052612	6.76679182052612	Ctrl-1
@TRRL2PSA2PPR	5.13589525222778	5.13589525222778	Ctrl-1
@QV2DDLTER	7.34052658081055	7.34052658081055	Ctrl-1
@WPG2PTSR	8.49003791809082	8.49003791809082	Ctrl-1
@NVDVEFFK	13.8574504852295	13.8504886627197	Ctrl-1
@TS2SITLQAAR	8.71362781524658	8.71362781524658	Ctrl-1
@GNIETTSEDGQVF2PK	10.3695249557495	10.3952264785767	Ctrl-1
@SHSGTSPDNTAPPPPPPRPQPSH2R	4.77310514450073	4.77310514450073	Ctrl-1
@SA2ITNLSLDR	11.804633140564	11.804633140564	Ctrl-1
@AD3LTPEECQQFK	10.181188583374	10.181188583374	Ctrl-1
@F2PGAPGGSGSQPNQK	6.50205707550049	6.50205707550049	Ctrl-1
@2PQESTGDPGNSSSVSEGK	4.94687747955322	4.94687747955322	Ctrl-1
@ASEAA2PLPDSPGDK	7.39537143707275	7.39537143707275	Ctrl-1
@KM2QPG2PSPK	4.31013011932373	4.31013011932373	Ctrl-1
@KPATPAEDDEDDDIDLFG2DNEEEDK	13.3513107299805	13.3513107299805	Ctrl-1
@DELHIVEAEAMNYEGSPIK	16.8166580200195	16.8166580200195	Ctrl-1
@ISMPDVDLHLK	13.6041507720947	13.6041507720947	Ctrl-1
@EARN2WDSPAFSNDVIR	13.6687994003296	13.6687994003296	Ctrl-1
@2DISPLTPR	10.009072303772	10.009072303772	Ctrl-1
@STIGVMVTA2HNPEEDNGVK	10.2792615890503	10.2792615890503	Ctrl-1
@LAR2CHDLDLLGQSPGWGQTQAVETNIVCK	15.6078357696533	15.6092262268066	Ctrl-1
@SEGETIMSS2MGK	9.31797885894775	9.31797885894775	Ctrl-1
@LP2PTSPFSSLSQDQAATSK	14.8915863037109	14.8915863037109	Ctrl-1
@LRL2P2PTSQR	8.11088085174561	8.11088085174561	Ctrl-1
@SSPVNNHH2PGQTPTLGQPEAR	6.61211442947388	6.61211442947388	Ctrl-1
@GPASQFYITPS3SLSPR	14.7570352554321	14.7570352554321	Ctrl-1
@SN2LPHSAVSNAGSK	5.43272972106934	5.43272972106934	Ctrl-1
@SS2PN2PLPMFR	16.9266128540039	16.9266128540039	Ctrl-1
@LREQGTESRS23PLPTISSSAENTR	8.79886150360107	8.79886150360107	Ctrl-1
@KI3PPS2PHSLTSTLVSLGHEEALEMAGSK	17.934045791626	17.934045791626	Ctrl-1
@EENLPDENEEQKQ2NQK	5.23543119430542	5.23543119430542	Ctrl-1
@KDNEESEQPPVPG3PTLR	9.006667137146	9.006667137146	Ctrl-1
@LSGEH2ESS3PRPR	4.11144018173218	4.11144018173218	Ctrl-1
@SSEPVREDSSGMHHENQTYPP4SPQAQPQPIHR	7.71024131774902	7.71024131774902	Ctrl-1
@VLSANHGDPSIQTSGSEQT2PK	6.9613242149353	6.9613242149353	Ctrl-1
@DESCYDNAEAAF2DDEEDLNSK	13.5604791641235	13.561990737915	Ctrl-1
@EGVTPWA2FKK	12.1837711334229	12.1837711334229	Ctrl-1
@LEMEMEAAR	9.3637228012085	9.3637228012085	Ctrl-1
@MHNLHGTKPPP2EG2DEEEEEEDEEDEEERK	6.2747483253479	6.2747483253479	Ctrl-1
@GLGF2IAGGK	13.8814306259155	13.8814306259155	Ctrl-1
@QA2EQNWANYSAEQNR	10.2310371398926	10.2310371398926	Ctrl-1
*EEEIAALVIDNGSGMCK	18.6422519683838	18.6422519683838	Ctrl-1
@DGP2PGGTLMDLSER	15.1077442169189	15.1077442169189	Ctrl-1
@EGGKPP3PPPK	4.14600849151611	4.14600849151611	Ctrl-1
@VVPSFLPVDQGG2LVGR	17.5006980895996	17.5006980895996	Ctrl-1
@TCF2PNR	6.17569923400879	6.17569923400879	Ctrl-1
@YISDGVEC2PPA2PARPNHR	7.60680294036865	7.60680294036865	Ctrl-1
@DIVTNV2PR	8.5568790435791	8.5568790435791	Ctrl-1
@GVSM2LPS2PLLPR	17.4119834899902	17.4119834899902	Ctrl-1
@K2R2PVDLR	5.10599851608276	5.10022640228271	Ctrl-1
@IHGVNSGSSEGAQPNTENGVPEITDAATDQGPAESPPTSPSSASR	10.246021270752	10.2513380050659	Ctrl-1
@TLEVV2PSQSVTGSAGHTPYYQSPTDEK	11.6653881072998	11.6653881072998	Ctrl-1
@CP2P3MSLPSSWK	16.3411979675293	16.3411979675293	Ctrl-1
@HIMGQNVADYMR	10.2760353088379	10.2760353088379	Ctrl-1
@LTVNGVCAS3PPL3PIK	14.2789916992188	14.2789916992188	Ctrl-1
@1QN3DDEERPQL2DDER	7.19215726852417	7.62873506546021	Ctrl-1
@HLREYQDLLNVK	10.4396533966064	10.4396533966064	Ctrl-1
@SPFSVAVSPSLDLSK	15.4976673126221	15.4976673126221	Ctrl-1
@EGD2EKESEK2DGDPIVDPEK	7.68317365646362	7.68317365646362	Ctrl-1
@VGEVTYVELLMDAEGK	18.1845378875732	18.1870250701904	Ctrl-1
@DQSEQETSDADQHVTSNA2DSESSYR	6.81928634643555	6.81928634643555	Ctrl-1
@2PTPK2PPSR	4.23892784118652	4.23892784118652	Ctrl-1
@EGMNPSYDEYAD2DEDQHDAYLER	11.400915145874	11.400915145874	Ctrl-1
@GGVTG2PEASISG2K	8.26869583129883	8.26869583129883	Ctrl-1
@LSSWDQAETPGH3PSLR	10.4876823425293	10.4853630065918	Ctrl-1
*2GGGVIRGPAGNNDCR	8.04104518890381	8.03158092498779	Ctrl-1
@TATE2FASDPILYRPVAVALDTK	17.6886901855469	17.7095890045166	Ctrl-1
@PDFSLF2PTMPCEGK	17.7654304504395	17.7654304504395	Ctrl-1
@QDDDLNCEPLSPHNI3PEPVSK	11.4677171707153	11.4677171707153	Ctrl-1
@SSSPN2PLPMFR	14.7371435165405	14.7371435165405	Ctrl-1
@DDPLTNLNTAFDVAEK	17.3577365875244	17.3468608856201	Ctrl-1
@RSQ2FTHSPSGDPK	4.27449703216553	4.27449703216553	Ctrl-1
@SG2PSDNSGAEEMEVSLAK	11.9578104019165	11.9578104019165	Ctrl-1
@F2WGQQR	11.1663637161255	11.1663637161255	Ctrl-1
@LIIMDNLGPEQERD3GSPQK	13.230185508728	13.230185508728	Ctrl-1
@A3NE2EDEIPQLVPIGK	16.1675624847412	16.17751121521	Ctrl-1
@ITPSYVAFTPEGER	12.7770462036133	12.7770462036133	Ctrl-1
@LGSSGLGSAS2IQAAVR	12.3295669555664	12.3295669555664	Ctrl-1
@LQLETEIEALK	15.5965147018433	15.5965147018433	Ctrl-1
@TVALWDLR	15.6769409179688	15.6769409179688	Ctrl-1
@2PVMTPFK	11.72594165802	11.72594165802	Ctrl-1
@RQ2SPSCGPVAETSSIGNGDGISK	9.07036876678467	9.07036876678467	Ctrl-1
@RNVPQEESLED2DVDADFK	10.9067916870117	10.9067916870117	Ctrl-1
@DILLRPELEELR	15.3814487457275	15.3901100158691	Ctrl-1
@GGNLPPVSPND2GAK	7.53192234039307	7.53192234039307	Ctrl-1
@ANVS2PHREFPPATAR	7.85176277160645	6.16503477096558	Ctrl-1
@ELNFVTDSVEQELPS2PK	16.463586807251	16.463586807251	Ctrl-1
@QQHVISTEEGDMMETN23DDEK	9.92377948760986	9.92725563049316	Ctrl-1
@SRG2PRY2PR	4.17197370529175	4.17197370529175	Ctrl-1
@SDEGQL2PATR	5.67578029632568	5.67578029632568	Ctrl-1
@ITTSLLPINNG2K	14.1384057998657	14.1384057998657	Ctrl-1
@GPVGTV2EAQLAR	9.93124580383301	9.93124580383301	Ctrl-1
@VATTPG2PSLGR	7.31816339492798	7.31816339492798	Ctrl-1
@AA2PPRPLLSNASATPVGR	10.3235845565796	10.3204326629639	Ctrl-1
@ASYVAPLTAQPATYR	11.0127992630005	11.0127992630005	Ctrl-1
@LRLCDDGPQLPT2PR	11.3517875671387	11.3517875671387	Ctrl-1
@AVDLVEEE2GAPGEEQR	11.1445236206055	11.1445236206055	Ctrl-1
@LAD1YGGVD2DK	7.71004962921143	7.71162033081055	Ctrl-1
@RRV2QDLEVEKPDASPTSLQLR	10.1698627471924	10.1670827865601	Ctrl-1
@VLLGFSSDE2DVEASPR	15.2484731674194	15.2484731674194	Ctrl-1
@AASAAAASAAAA2AASG2PGPGEGSAGGEK	12.1590528488159	12.1590528488159	Ctrl-1
@VGRQE2VDDLDRDK	5.47760009765625	5.47904872894287	Ctrl-1
@ERSTSEPAVPPEEAEPHTEPEEQVPVEAEPQNIEDEAK	10.4386653900146	10.4386653900146	Ctrl-1
@GHSGTTA2GGENEREDLEQEWKPPDEELIK	12.9321212768555	12.9321212768555	Ctrl-1
@GTAMPGEEVLES2QEALHVTER	12.9259519577026	12.9259519577026	Ctrl-1
@GF2FVATGLMEDDGK	18.2847118377686	18.2847118377686	Ctrl-1
@IG2DPLAYEPK	12.4600028991699	12.4600028991699	Ctrl-1
@EL2EESEDEELQLEEFPMLK	18.3170585632324	18.3170585632324	Ctrl-1
@2DSELNSEVAARK	6.84697580337524	6.84697580337524	Ctrl-1
@DVNQQEFVR	8.28986740112305	8.30142211914063	Ctrl-1
@AAVQELS2SILAGEDPEER	14.1859531402588	14.1859531402588	Ctrl-1
@TLLEALEQR	13.4173812866211	13.4231719970703	Ctrl-1
@GV2R2PPK	4.19952583312988	4.19952583312988	Ctrl-1
@YSISL2PPEQQK	12.230902671814	12.230902671814	Ctrl-1
@LSSLRA2TSK	4.86190462112427	4.86190462112427	Ctrl-1
@HVIGLQMG2NR	9.47836208343506	9.47836208343506	Ctrl-1
@SI2NEGLTLNNSHVSK	9.31588459014893	9.31588459014893	Ctrl-1
@TASE2ISNLSEAGSIK	11.084981918335	11.084981918335	Ctrl-1
@S2DPWSNSHFPHEN	10.9515953063965	10.9515953063965	Ctrl-1
@VGLSPDSPAGDRN2VG2EGSVGSIR	10.946647644043	10.946647644043	Ctrl-1
@QNPHDGVV3PAA2PSLPQPGLQMPGQWGPVQGGPQPSGQHR	15.3639469146729	15.3639469146729	Ctrl-1
*MEDLDQSPLVSSSDSPPRPQPAFK	15.6585178375244	15.6504898071289	Ctrl-1
@PIPSV2PGPWK	13.7663583755493	13.7564134597778	Ctrl-1
@SAADLISQAR	9.3689136505127	9.3689136505127	Ctrl-1
@2VPGTTLESFRR	10.7905626296997	10.7905626296997	Ctrl-1
@C2PSE2PLMEK	9.1282958984375	9.1282958984375	Ctrl-1
@SH2DSDLSDHHEPICK	4.87282657623291	4.87282657623291	Ctrl-1
@RLSLPGLLSQV2PR	16.7113456726074	16.7113456726074	Ctrl-1
@ELIFEETAR	12.2599058151245	12.2599058151245	Ctrl-1
@GGR2PDEVTLTSIVPTR	13.5983324050903	13.5948514938354	Ctrl-1
@2PVGMLDLSSWSSPEVLR	18.6714630126953	18.6648235321045	Ctrl-1
@RPASPS2PEHLPATPAESPAQR	7.62044620513916	7.62044620513916	Ctrl-1
@GYPSPGAH2PR	4.9849705696106	4.93300199508667	Ctrl-1
@ENPPVED2SDEDDK	5.16490697860718	5.16490697860718	Ctrl-1
*2GDE1IFDPT1SK	14.0376453399658	14.0376453399658	Ctrl-1
@KAEENA2QEEEEAAEDEGGEEDLASELR	12.5481615066528	12.5453748703003	Ctrl-1
@SL3ELVQQPCPPIEASK	14.2362670898438	14.2362670898438	Ctrl-1
@IFSLSG3LETVR	16.149471282959	16.149471282959	Ctrl-1
@TQDGVALEIQPLN2QEGIDNEEK	14.8700189590454	14.8683624267578	Ctrl-1
@SR2PITTNHRPSPDPEQRPLR2PLDNMIR	9.90145587921143	9.90145587921143	Ctrl-1
@RF2PPRR	4.85318470001221	4.8474006652832	Ctrl-1
@RPQ3PPKIDYLLPGPGPAH2PQPSK	12.2833776473999	12.2833776473999	Ctrl-1
@PSG2PDLWK	11.145320892334	11.1477994918823	Ctrl-1
@TG2EPALSPAVVR	10.8535680770874	10.8535680770874	Ctrl-1
@SV2EAALAQPQGPLGTDSLK	13.8265409469604	13.8240556716919	Ctrl-1
@QR2P2PAPAPAPAAAAGPPTR	7.24584054946899	7.24584054946899	Ctrl-1
@KN2ITEI2DNEDDLLEYHRR	11.6766796112061	11.6766796112061	Ctrl-1
@NYS2PPPCHLSR	6.74193668365479	6.74193668365479	Ctrl-1
@QAEDTISNASSQLS2PPT2PQSSPRK	9.02836990356445	9.02836990356445	Ctrl-1
@RGILHTDSQ2Q2LR	7.5825719833374	7.5825719833374	Ctrl-1
@DITT2ADQIAEVK	11.0770215988159	11.0770215988159	Ctrl-1
@N2TFSEIFK	16.273401260376	16.273401260376	Ctrl-1
@VDVIPVNLPGEHGQR	12.1833353042603	12.1833353042603	Ctrl-1
@MLPHAPGVQ1QAIPEDAVHED2GDEDGEDPDK	10.3199853897095	10.3199853897095	Ctrl-1
@EGPLGWSSDGSLGSVLLDSPS2PR	18.2533645629883	18.2533645629883	Ctrl-1
@HSLSG2SPGMK	4.63118124008179	4.63118124008179	Ctrl-1
@ISSS2FSR	7.42555999755859	7.42555999755859	Ctrl-1
@2DSEATISR	5.17174959182739	5.17174959182739	Ctrl-1
@DSLLQDGEFSMDLR	17.3406639099121	17.3406639099121	Ctrl-1
@CD2VEHLR	5.51979780197144	5.51979780197144	Ctrl-1
@QG2PDQV2PVSEMTSTSLYQDK	15.5465478897095	15.5465478897095	Ctrl-1
@LSMSQLNEK	8.77933216094971	8.77933216094971	Ctrl-1
@IAWESPQGQVSR	9.76208209991455	9.76208209991455	Ctrl-1
@GSEGYLAATYPTVGQT2PR	12.8301610946655	12.8301610946655	Ctrl-1
@EEPQTVPEMPGETPPL2PIDMESQER	15.8838453292847	15.8821125030518	Ctrl-1
@GE2LDNLDSPR	9.54766178131104	9.54766178131104	Ctrl-1
@RPDHSGG2PSPPTSEPAR	4.20978212356567	4.20978212356567	Ctrl-1
@GRL3P2PDIIVL2DNEASSPR	16.1726760864258	16.1726760864258	Ctrl-1
@LGSLVENNER	7.34985208511353	7.34985208511353	Ctrl-1
*SGDHLHND2QIEADFR	11.0415821075439	11.0415821075439	Ctrl-1
@ELVPEVPEEQG2K	11.3773632049561	11.3773632049561	Ctrl-1
@SATRP2P2PERSS3GPEPPAPTPLLAER	12.6957998275757	12.6957998275757	Ctrl-1
@SHLIFPQPNYGDTLISQE2CEK	15.4464473724365	15.4464473724365	Ctrl-1
@IPDWFLNR	16.6068572998047	16.6068572998047	Ctrl-1
@VVLGDGVQLPPGD4STTPGGTLF2TTPGGTR	18.7828044891357	18.7828044891357	Ctrl-1
@QP2EEEIIK	9.05490207672119	9.05490207672119	Ctrl-1
@GADNDG2GSESGYTTPK	5.67229127883911	5.67229127883911	Ctrl-1
@GDYDAFFEAR	14.3113031387329	14.3026142120361	Ctrl-1
@RS2FLNAK	6.62317752838135	6.62317752838135	Ctrl-1
@LESGGGGEGGEG3EEEDGAER	5.27042627334595	5.27458620071411	Ctrl-1
@EYF3FPASK	14.933349609375	14.933349609375	Ctrl-1
@AE2PTPGMAQGMEPGAGQEGAMFVHAR	13.1418352127075	13.1418352127075	Ctrl-1
@GQDVVQEWQET2PTREEPAGEQK	10.5642518997192	10.5642518997192	Ctrl-1
@GAEEMETVIPVDVMR	16.3083648681641	16.3006248474121	Ctrl-1
@QQQLEEEAAKPPEPEKPV2PPPVEQK	8.8291015625	8.82278442382813	Ctrl-1
@ST2QGSINSPVYSR	8.55409049987793	8.55409049987793	Ctrl-1
@EE2DEEEEDDEESGRLR	6.43669700622559	6.43669700622559	Ctrl-1
@NTGIICTIGPASR	10.6251535415649	10.6251535415649	Ctrl-1
@DRAG2IVLK	7.80384826660156	7.79952764511108	Ctrl-1
@HVFGESDELIGQK	9.6831579208374	9.6831579208374	Ctrl-1
@GWG2PGRPK	5.79496669769287	5.79496669769287	Ctrl-1
@2RSPNRFDAHDPR	4.58369064331055	4.58369064331055	Ctrl-1
@PGPNIE2GNEDDDASFK	9.81247043609619	9.81247043609619	Ctrl-1
@VWEDRPSSAG2TPFPYNPLIMR	17.6846046447754	17.6846046447754	Ctrl-1
@ETE2EAEDNLDDLEK	12.3390207290649	12.3390207290649	Ctrl-1
@L2PGESAYQK	6.60107326507568	6.60107326507568	Ctrl-1
@NFQAATESVPNSGNIHNGSLEQTEEPETS2HSPSR	9.53913497924805	9.54365158081055	Ctrl-1
@TRGG2PYNQFDIIPGDTLGGHTGPAGDSWLPAK	17.0633163452148	17.0633163452148	Ctrl-1
@SPQISM2DIDLNLK	17.3356399536133	17.3356399536133	Ctrl-1
@LQG2GV2LASK	8.25405979156494	8.25405979156494	Ctrl-1
@DDSNEEENKD2LVDDEEEK	7.51410722732544	7.51410722732544	Ctrl-1
@QVSDLISVLR	15.8990278244019	15.9127960205078	Ctrl-1
@EYIPGQPPLSQSSDS2PTR	11.0947685241699	11.0947685241699	Ctrl-1
@RA2LSDLTDLEDIEGLTVR	17.9332370758057	17.9332370758057	Ctrl-1
@GLL2PPMGQSGLR	15.5641670227051	15.5641670227051	Ctrl-1
@KN2LRVEGDNIYVR	9.46383190155029	9.46383190155029	Ctrl-1
@HEDNRR2WASPVYTEADGTFSR	10.6322631835938	10.6322631835938	Ctrl-1
@PVRDEYEYV2DDGELK	10.1703510284424	10.1703510284424	Ctrl-1
@FMEQSRSP2VSPSK	6.55384635925293	6.55384635925293	Ctrl-1
@RQ2QLIDTLQHQVK	10.6944980621338	10.6944980621338	Ctrl-1
@NIEDVIAQGIGK	15.7041835784912	15.7041835784912	Ctrl-1
@LGPI2PPQPPSVSAWNK	15.9300880432129	15.9300880432129	Ctrl-1
@A2PSPQPSSQPLQIHR	8.2165060043335	8.2165060043335	Ctrl-1
@AGEEDEGEEDSD2DYEISAK	8.95021152496338	8.95021152496338	Ctrl-1
@PFSAPKPQT2P2PK	7.73852491378784	7.73852491378784	Ctrl-1
@VIVESASNIPK	8.55616092681885	8.55616092681885	Ctrl-1
@VPQVSTPTLVEVSR	12.1489219665527	12.1489114761353	Ctrl-1
@GGGPLILLDLNDEN2NQSFHSEGSLQK	17.5918025970459	17.5918025970459	Ctrl-1
@HTGPN2PDTANDGFVR	7.67027521133423	7.66779470443726	Ctrl-1
@LDSQPQET2PELPR	9.24799728393555	9.24799728393555	Ctrl-1
@EE2DGEYDEFGRK	8.44571495056152	8.44571495056152	Ctrl-1
*2DNDDIEVESDADK	9.89011669158936	9.89706134796143	Ctrl-1
@RAHLTVGQAAAGG2GNLLTER	9.72247695922852	9.72247695922852	Ctrl-1
*SSILPF3PPVVK	18.901180267334	18.9142570495605	Ctrl-1
@AK2PAPGLA2GDRPPSVSSVHSEGDCNR	7.90954256057739	7.90954256057739	Ctrl-1
@ST2TPT2PGPR	4.96826362609863	4.96826362609863	Ctrl-1
@RRA2P2PPPK	4.0668568611145	4.0668568611145	Ctrl-1
@SPLEHS2PEK	4.3094801902771	4.3094801902771	Ctrl-1
@YM2FTDK	10.8948383331299	10.8948383331299	Ctrl-1
@QVVSVVQDEEVGLPFEASPE2PPPA2PDGVTEIR	18.2193012237549	18.2193012237549	Ctrl-1
@RAGDLLED2PK	8.05148506164551	8.04900455474854	Ctrl-1
@EDLSPAFDH2PNK	8.89990234375	8.89990234375	Ctrl-1
@42SSGSPANSFHFK	11.5296115875244	11.5236968994141	Ctrl-1
@VTDALPEPEPPGA1AA2EDEEEEEEALEAMQSR	17.5222320556641	17.5222320556641	Ctrl-1
@TPL2PSPMK	8.96259880065918	8.96259880065918	Ctrl-1
@WSPALQIR	12.3542346954346	12.3542346954346	Ctrl-1
@LITEDVQGK	6.91779756546021	6.91779756546021	Ctrl-1
@GALG2PVAAAGAAMQESFGCVVANR	18.2789058685303	18.2789058685303	Ctrl-1
*AEAPA2PAPLSPLEVELDPEFEPQSRPR	18.3293590545654	18.3293590545654	Ctrl-1
@LLE2PGVEAGEGEAEK	9.5568323135376	9.5568323135376	Ctrl-1
@GVVDSEDLPLNI2R	14.7962207794189	14.8008594512939	Ctrl-1
@V2IRLP2TSGSEGVPFR	16.0172214508057	16.0172214508057	Ctrl-1
@GAGDDTEPPAAPARPR2PR	4.97775793075562	4.97775793075562	Ctrl-1
@EVDQDDEEN2EEDEMDSGTMVR	10.2872524261475	10.2872524261475	Ctrl-1
@SRTD2LAA3PPAAK	6.6282639503479	6.6282639503479	Ctrl-1
*SDAAVDTSSEITTK	9.34657859802246	9.34657859802246	Ctrl-1
@2VEHVSPDTADAESGK	5.6916298866272	5.69811630249023	Ctrl-1
@RKG2DS2IPDEEK	4.51355314254761	4.51355314254761	Ctrl-1
@TAFDEAIAELDTLSEESYK	18.9204540252686	18.9061412811279	Ctrl-1
@VEGSP3EEANLPTELQDNSLSPAASEAGEK	14.4935989379883	14.4935989379883	Ctrl-1
@RG3SPRPPEGGLGYSQLGDDDLK	10.692943572998	10.692943572998	Ctrl-1
@2QLDSLK	7.68563318252563	7.68563318252563	Ctrl-1
@AAA3PESQEPQAK	4.40788269042969	4.40788269042969	Ctrl-1
@2VDFDSLTVR	14.96875	14.96875	Ctrl-1
*2QDGASQFQEVIR	15.1827945709229	15.1881504058838	Ctrl-1
@DKPR2PFSK	4.34187173843384	4.34187173843384	Ctrl-1
@NRVP2AGDVEK	5.65397977828979	5.65397977828979	Ctrl-1
@TEMDK2PFNSPSPQDSPR	8.64398956298828	8.64398956298828	Ctrl-1
@ASGDPGASGM2PRA2PLPPPPPPPGAEPACPGSSAAAPEYK	11.6338243484497	11.6353979110718	Ctrl-1
@DFQDYMEPEEGCQG2PQRR	11.707498550415	11.707498550415	Ctrl-1
@VSIVTPEDILR	16.1276321411133	16.1218299865723	Ctrl-1
@AEDGATPSP2NETPK	5.25585699081421	5.25585699081421	Ctrl-1
@AT2NVFA1FDQSQIQEFK	17.6787528991699	17.6787528991699	Ctrl-1
@TFLEGDWT2PSK	15.2252864837646	15.2252864837646	Ctrl-1
@PATFTVNTK	7.68843555450439	7.68843555450439	Ctrl-1
@AEQDASIPPGTHEALLQTALSPPPPPTRPV2PPQK	13.6416778564453	13.6416778564453	Ctrl-1
@ALSYA2LDK	10.6046543121338	10.6046543121338	Ctrl-1
@RAI2PSIK	5.60012245178223	5.60012245178223	Ctrl-1
@PRI2D2ESEDPPR	6.13363647460938	6.13363647460938	Ctrl-1
@SSATSGDIWPGLSAYDN2PR	16.9778366088867	16.9778366088867	Ctrl-1
*2DVEENNFEGR	10.2096920013428	10.2096920013428	Ctrl-1
@IGNCPFSQR	7.62416410446167	7.62416410446167	Ctrl-1
@LLGWIQNK	13.3559284210205	13.3559284210205	Ctrl-1
@AWPLPSSSRPQR2PK	8.96916389465332	8.96916389465332	Ctrl-1
@2PQKPIVR	4.5761137008667	4.5761137008667	Ctrl-1
@DGDEK3DEEAEGPYSDNEMLTHK	9.2650260925293	9.26085376739502	Ctrl-1
@RSY2SPDITQAIQEEEK	12.1545972824097	12.1545972824097	Ctrl-1
@SS2PAPADIAQTVQEDLR	17.2467517852783	17.2467517852783	Ctrl-1
@GIAPA2P1LGNASNPNK	8.96803855895996	8.96803855895996	Ctrl-1
@NSSYPETGVFVINHF3CRS	16.3730907440186	16.3694248199463	Ctrl-1
@SLADELALVDVLEDK	18.66725730896	18.66725730896	Ctrl-1
@GGPA2PGGLQGLETR	11.280255317688	11.280255317688	Ctrl-1
@3IGGGDDSFNTFFSETGAGK	17.681079864502	17.7158527374268	Ctrl-1
@HGE2AWNLENR	9.68701934814453	9.68701934814453	Ctrl-1
@AV2PAVPFSR	11.1409378051758	11.1409378051758	Ctrl-1
@TVFDEAIR	10.7210283279419	10.7210283279419	Ctrl-1
@RRPGASPTGETPTIEEGEEDEDEA2EAEGAR	8.62050247192383	8.62050247192383	Ctrl-1
@MNEVISLWK	15.7022981643677	15.6973276138306	Ctrl-1
@SLYAS2PGGVYATR	10.7329816818237	10.7329816818237	Ctrl-1
@AKPVV2DFD2DEEQDER	9.79809856414795	9.79809856414795	Ctrl-1
@RRQPPV2PL3LSPGPEAHQGFSR	10.3341684341431	10.3359832763672	Ctrl-1
@LAL2PEDK	8.52472591400146	8.52472591400146	Ctrl-1
@SEHQNS2PTCQEDEEDVR	4.92659521102905	4.92659521102905	Ctrl-1
@VPEPEGQT2PK	5.1008243560791	5.1008243560791	Ctrl-1
@QLHLEGASLEL2DDDTESK	13.3034839630127	13.3034839630127	Ctrl-1
@ASTA2PCNNNINAATAVALQEPR	12.9650640487671	12.9650640487671	Ctrl-1
@HPA2D2EIEELQK	9.5434684753418	9.5434684753418	Ctrl-1
@VLH2PPAVR	6.42062759399414	6.42062759399414	Ctrl-1
@RGLLYD2DEEDEERPARK	7.73820686340332	7.73820686340332	Ctrl-1
@PL2PGPCLDIPSILSNK	18.0283946990967	18.0315589904785	Ctrl-1
@YQQPFEDFRI2QEHLADHFDSR	14.6778125762939	14.6803007125854	Ctrl-1
@NL2PGAVESDVR	11.2214956283569	11.2214956283569	Ctrl-1
@EVFSMAGVVVR	14.7594022750854	14.7536163330078	Ctrl-1
@2QEMVHLVNK	8.81881332397461	8.81881332397461	Ctrl-1
@ASLVALPEQTA2EEETPPPLLTK	17.0343685150146	17.0343685150146	Ctrl-1
*SE3APLAPTIPAPAEK	14.6479759216309	14.6479759216309	Ctrl-1
*SETAPAAPAAPAPAEK3PVK	8.21175193786621	8.21175193786621	Ctrl-1
@SRWDETPASQMGGS3PVLTPGK	11.7612714767456	11.7612714767456	Ctrl-1
@TE2PGIPVR	8.47473239898682	8.47473239898682	Ctrl-1
@ACPGPPPP2PEPLAR	9.12180709838867	9.12180709838867	Ctrl-1
@VDFNVPMK	11.311674118042	11.311674118042	Ctrl-1
@LLRPL2PV3PPPPNSGSK	11.4337511062622	11.4337511062622	Ctrl-1
@G2LASLD2LRK	10.8836069107056	10.8836069107056	Ctrl-1
@DG2PEAPA2PEREEVALSEYK	12.9592456817627	12.9592456817627	Ctrl-1
@GEVFNELVGK	12.4067869186401	12.4167003631592	Ctrl-1
@VAVEEVDEEGK	6.67894172668457	6.67894172668457	Ctrl-1
@SLGSVQAPSYGAR	8.87565135955811	8.87565135955811	Ctrl-1
@FQEQECPP2PEPTRK	6.25164413452148	6.25164413452148	Ctrl-1
@DRPVGG2PGGPR	4.30894231796265	4.30894231796265	Ctrl-1
@NEG2ESAPEGQAQQR	4.3881049156189	4.3881049156189	Ctrl-1
@EV2PSDVR	5.87807130813599	5.87807130813599	Ctrl-1
@FNAHGDANTIVCNSK	6.84360265731812	6.84360265731812	Ctrl-1
@RTGAIVDVPVGEELLGR	14.8680467605591	14.8680467605591	Ctrl-1
@SIHSFMTHPEFAIEEELPR3PLLDEEEEENPDK	17.0677928924561	17.0650062561035	Ctrl-1
@RDFTNEAPPAPLPDASASPL2PHRR	10.3533143997192	10.3533143997192	Ctrl-1
@DSSFTEVPR2PK	8.10432815551758	8.10432815551758	Ctrl-1
@EREHCD3EGEADDFDPGK	6.86951065063477	6.86951065063477	Ctrl-1
@GI2PIVFDR	14.9906253814697	14.9906253814697	Ctrl-1
@LRCD2ADLR	5.32496118545532	5.32496118545532	Ctrl-1
@LVSFHDD2DEDLLHI	17.1947765350342	17.2089061737061	Ctrl-1
@G2PQAGVDLSFATR	13.6375675201416	13.6375675201416	Ctrl-1
@QAA2PLEPK	6.03797578811646	6.03797578811646	Ctrl-1
@DWEDD2DEDMSNFDR	13.9420604705811	13.9420604705811	Ctrl-1
@RL2TSPDVIQGHQPR	7.43031597137451	7.43031597137451	Ctrl-1
@ASSLIEEAK	7.55235290527344	7.55235290527344	Ctrl-1
@LFDEEED2SEK	9.09612941741943	9.09612941741943	Ctrl-1
@LVALLNTLDR	15.4886798858643	15.4886798858643	Ctrl-1
@TSPSGGTWSSVVSGVPRL2PK	14.9845371246338	14.9845371246338	Ctrl-1
@2HEAEVLK	5.06676006317139	5.06676006317139	Ctrl-1
@AF2IDIIR	17.3732490539551	17.3732490539551	Ctrl-1
@YQQITPVNQ2R	7.85054349899292	7.85054349899292	Ctrl-1
@DNLTLWTSENQGDEGDAGEGEN	14.9989471435547	15.0138673782349	Ctrl-1
@2APASPTHPGLMSPR	8.37069320678711	8.37069320678711	Ctrl-1
@ARLSSA4LLGVPGSEQPDR	14.2074289321899	14.2074289321899	Ctrl-1
@EWSLESSPAQNW3PPQPR	16.2304382324219	16.2304382324219	Ctrl-1
@WDAWNELK	14.3914756774902	14.3827905654907	Ctrl-1
@2IFDPNTFK	14.5847425460815	14.5847425460815	Ctrl-1
@QNVYIPGSNA3LTNAAGK	12.1024436950684	12.1024436950684	Ctrl-1
@NLVDNITGQR	11.0075826644897	10.9926948547363	Ctrl-1
@KLT2DEEGEPSGK	4.79972410202026	4.79972410202026	Ctrl-1
@LEDD2EE2DAEFDEGFK	14.288595199585	14.288595199585	Ctrl-1
@2GTFDLLEMDR	17.7838973999023	17.7867984771729	Ctrl-1
@RAA2DGQYENQSPEATSPR2PGVR	6.62362813949585	6.62362813949585	Ctrl-1
@PTLLANGGHGVEGSDTTG2PTEFLEEK	14.3577041625977	14.3577041625977	Ctrl-1
@KLEFG2PK	7.85465812683105	7.85465812683105	Ctrl-1
@YE2SEIR	5.89790010452271	5.89790010452271	Ctrl-1
@DHL4STVCK	5.38335990905762	5.38335990905762	Ctrl-1
@IAQEIA2LSK	9.43117237091064	9.43117237091064	Ctrl-1
@EANANGS2PEPVK	4.66902017593384	4.66902017593384	Ctrl-1
@DQDMY2DK	5.67262601852417	5.66276216506958	Ctrl-1
@SP2PAVPLR	8.96162700653076	8.96162700653076	Ctrl-1
@EQFLDGDGWTSR	13.2115716934204	13.2115716934204	Ctrl-1
@DD2NEEENKD2LVDDEEEK	8.20174789428711	8.20174789428711	Ctrl-1
@KPEDWDEEMDGEWEPPVIQNPEYK	16.2080764770508	16.2080764770508	Ctrl-1
@GI2QTNLITTVTPEK	14.7015171051025	14.7015171051025	Ctrl-1
*AADVFMC2PR	16.5257358551025	16.5257358551025	Ctrl-1
@QQPPEPEWIGDGEST2PSDK	12.4878015518188	12.4878015518188	Ctrl-1
@NVALLSQLYH2PAR	14.7196559906006	14.7133283615112	Ctrl-1
@AYRPP2GEK	4.40998220443726	4.40998220443726	Ctrl-1
@II2IFSGTEK	17.124584197998	17.124584197998	Ctrl-1
@HAQDSDPRSP3LGIAR	7.46558666229248	7.46558666229248	Ctrl-1
@IA2DEEIQGTK	7.11970520019531	7.11970520019531	Ctrl-1
@SSSTGSSSSTGGGGQESQP2PLALLAATCSR	16.7397327423096	16.7397327423096	Ctrl-1
@2LEDPPTR	6.30127239227295	6.30127239227295	Ctrl-1
*SETAPAAPAAPAPAEK	7.98745441436768	7.98745441436768	Ctrl-1
@AQ2TDSLGTSGSLQSK	7.7391209602356	7.7391209602356	Ctrl-1
@T3PNSGDVQVTEDAVRR	8.59390449523926	8.59390449523926	Ctrl-1
@RSGRD2GYGDIWCPER	10.785683631897	10.7762002944946	Ctrl-1
@SLEDQVEMLR	13.3930673599243	13.3930673599243	Ctrl-1
@2LQEEHVAVAQLR	10.2337551116943	10.2337551116943	Ctrl-1
@AMLDSGIYPPG2PGK	12.7422895431519	12.7422895431519	Ctrl-1
@LCAGI1ITA2HNPK	10.3713207244873	9.18490791320801	Ctrl-1
@TST2PPPEK	4.09629440307617	4.09629440307617	Ctrl-1
@KE2DGEESRLPQPK	5.37696552276611	5.37696552276611	Ctrl-1
@LNH2PPQSSSR	4.07738447189331	4.07738447189331	Ctrl-1
@ALSSGGSIT2PPLSPALPK	14.3570919036865	14.3570919036865	Ctrl-1
@STTSV2EEDVSSR	5.75901317596436	5.75901317596436	Ctrl-1
@KQSFDDND2EELEDK	7.65952157974243	7.66090440750122	Ctrl-1
@KPSVGVPPPA2PSYPR	8.64560317993164	8.63226318359375	Ctrl-1
@RQLEEAEEEAQR	5.06676006317139	5.06676006317139	Ctrl-1
@VEGPAFTDAIR	11.5318689346313	11.5283966064453	Ctrl-1
@LAEAPSPAPTPSPTPVEDLGPQTSTSPGRL2PDFAEELR	16.3448009490967	16.3448009490967	Ctrl-1
@QDLPNAMAISEMTDK	14.2276601791382	14.2276601791382	Ctrl-1
@2VTS2PVEK	5.31509256362915	5.30832958221436	Ctrl-1
@LDEG3PPEPK	6.49250078201294	6.49250078201294	Ctrl-1
@HTLGD2DNES	4.72664880752563	4.72664880752563	Ctrl-1
@NVDAAV2PR	5.57431316375732	5.57431316375732	Ctrl-1
@DRPFFAGLVK	14.2368431091309	14.2368431091309	Ctrl-1
@TEAQGEEDDAEGQDQDK	4.18923568725586	4.18428325653076	Ctrl-1
@HSVTAATPPPSPT2GE2GDLLSNLLQSPSSAK	17.7972183227539	17.7972183227539	Ctrl-1
@TTQSMQDFPVVD2EEEAEEEFQK	15.2982244491577	15.2982244491577	Ctrl-1
@RTADAPSEPAA2PHQR	4.13158893585205	4.13158893585205	Ctrl-1
@HVDSL2QR2PK	4.30156469345093	4.30156469345093	Ctrl-1
@GPSWDPFRDWYPHSR	16.3719463348389	16.3661460876465	Ctrl-1
@SVPLCILYEK	14.6265735626221	14.6265735626221	Ctrl-1
@YGGSVGSQPPPVAPEPGPVPSSP2QEPPTK	10.515679359436	10.515679359436	Ctrl-1
*STGPTAATG2NRR	4.68863010406494	4.68573760986328	Ctrl-1
@CPFTGNV2IR	11.5666599273682	11.5666599273682	Ctrl-1
@I1GIPEEEQMGLLR	14.5958414077759	14.5958414077759	Ctrl-1
@TPAVSI2CLELSNNLEK	16.6256275177002	16.6274604797363	Ctrl-1
@HV2FQDEDEIVR	10.4856948852539	10.4856948852539	Ctrl-1
@NQANPSRQPG2VPR	4.79713439941406	4.79713439941406	Ctrl-1
@ERPISMINEASNYNVTSDYAVHPM2PVGR	14.4493017196655	14.4529685974121	Ctrl-1
@QK2DAEEDGG3V2QEEEDRKPK	4.77310752868652	4.77310752868652	Ctrl-1
@SD2PAIQLR	9.64701652526855	9.64701652526855	Ctrl-1
@LGIHEDSTNR	4.86745309829712	4.86745309829712	Ctrl-1
@REDEGEPGDEGQLEDEGSQEK	6.29236888885498	6.27789068222046	Ctrl-1
@APVPEPGLDL2L2PRPDSPQPR	15.2113637924194	15.2113637924194	Ctrl-1
@ATNE2EDEIPQLVPIGK	16.1662654876709	16.1662654876709	Ctrl-1
@RI2MEDLNK	8.7130298614502	8.7130298614502	Ctrl-1
@RIANLQTDLSDGLR	11.6538362503052	11.6538362503052	Ctrl-1
@EVQAEQPSSS2PR	4.73091793060303	4.73091793060303	Ctrl-1
@SQSSHSYDDS3LPLIDR	11.8753929138184	11.8753929138184	Ctrl-1
@AIVAIENPADVSVISSR	14.5098943710327	14.5125713348389	Ctrl-1
@FAFQAEVNR	10.8624982833862	10.8624982833862	Ctrl-1
@SPPREG2QGELTPANSQSR	5.35662174224854	5.34360551834106	Ctrl-1
@QEPE2EEEEEEKQEKEEK	5.14836835861206	5.165696144104	Ctrl-1
@SM2APVIFDR	14.8410968780518	14.8410968780518	Ctrl-1
@KTEFLDLDNSPLSPP2PR	15.8969993591309	15.8969993591309	Ctrl-1
@IVEFLQSFDEITAMTGDGVNDAPALK	18.8812465667725	18.8830814361572	Ctrl-1
@SVISHSVTSDMQTIEQE2PIMAK	14.0067529678345	14.0067529678345	Ctrl-1
@TSTTGVATTQ2PTPR	5.28243827819824	5.28243827819824	Ctrl-1
@FVMQEEFSR	11.6984968185425	11.6984968185425	Ctrl-1
@QPDISCILGTGGK2PR	12.6507711410522	12.6507711410522	Ctrl-1
*2TVHEILCK	12.69655418396	12.69655418396	Ctrl-1
@TSFSQEQSCD2AGEGSER	6.37233543395996	6.36955308914185	Ctrl-1
@R2PVSTRPLPSASQK	5.03889608383179	5.03889608383179	Ctrl-1
@EAGEGGEAEAPAAEGGK	4.7021632194519	4.7021632194519	Ctrl-1
@SSISG2LPSSGSLQAVSSR	12.1246671676636	12.1246671676636	Ctrl-1
@NV2PEFVPCEGEGGFGLHK	13.9804811477661	13.9804811477661	Ctrl-1
@ASDPQ2PPQVSR	5.59456443786621	5.59456443786621	Ctrl-1
@ESL2PGK	4.84895086288452	4.84895086288452	Ctrl-1
@SPT2PLNMK	9.30634784698486	9.30634784698486	Ctrl-1
@LQDAEIAR	5.91734790802002	5.91734790802002	Ctrl-1
@RED2FESLDSLGSR	12.0926036834717	12.0926036834717	Ctrl-1
*ASAV2PANLPAVLLQPR	18.8980731964111	18.9005641937256	Ctrl-1
@SENNSSN2DIVHVEK	6.88796949386597	6.88796949386597	Ctrl-1
@DE2VDYVPMLDMK	17.7617835998535	17.7617835998535	Ctrl-1
@DENERA2V2P1DEPVPDSESPIEK	10.0201921463013	10.0240516662598	Ctrl-1
@VL2PLIIK	15.9988298416138	15.9988298416138	Ctrl-1
@HLNSSQPSGFGPAN2LEDVVR	13.1396970748901	13.1396970748901	Ctrl-1
@LATQSNEITIPVTFESR	15.2223682403564	15.2284498214722	Ctrl-1
@RF2PPSSSLQPGK	9.02542877197266	9.02542877197266	Ctrl-1
@RHNSA2VENVSLRK	4.78986787796021	4.78186273574829	Ctrl-1
@GSF2DTGLGDGK	9.47657585144043	9.47657585144043	Ctrl-1
@ALLVEPVINSYLLAER	18.2479515075684	18.2479515075684	Ctrl-1
@TC2FGGFDLTNR	15.2526569366455	15.2526569366455	Ctrl-1
*MEQL2DEEIDHGAEED2DKEDQDLDK	12.5939464569092	12.5939464569092	Ctrl-1
@LIIMDNLGPEQERD3GQSPQK	13.1711797714233	13.1711797714233	Ctrl-1
@SQFFEQGSSD2VVPDLPVPTISAPSR	18.1096477508545	18.1096477508545	Ctrl-1
@EGKPEIEGKPE2EGEPGSETR	5.18448877334595	5.19264698028564	Ctrl-1
@SM2AAFCSLLAPER	18.2144317626953	18.2144317626953	Ctrl-1
@2SELLVRK	7.02324438095093	7.01457691192627	Ctrl-1
@QR2DDESPSTSSGSSDADQRDPAAPEPEEQEER	5.95642709732056	5.95642709732056	Ctrl-1
@NM2PDEIK	7.98540925979614	7.98974847793579	Ctrl-1
@MFGGPGTASRPSSSRS4VTTSTR	8.34263134002686	8.34263134002686	Ctrl-1
@AIAELGIYPAVDPLDSTSR	17.3575668334961	17.3575668334961	Ctrl-1
@VVELRPP2R	8.37771987915039	8.37140655517578	Ctrl-1
@VGDTSLDPNDFDFTV3GRGSPSR	15.368311882019	15.368311882019	Ctrl-1
@TELPSPESAQ2PSPSGDVR	9.46970844268799	9.46970844268799	Ctrl-1
@DSLI3PHV2R	10.2072334289551	10.2072334289551	Ctrl-1
@GLLPGGTQVLDGTSGF2PAPK	16.6654624938965	16.6654624938965	Ctrl-1
@EV2PAPAVAGQSK	5.73210191726685	5.73210191726685	Ctrl-1
@ER2PAPPPPAVFPAARPEPGDGL2SPAGGSYETGDRDDGR	11.7054882049561	11.6892585754395	Ctrl-1
@EGHSLEMENENLVENGAD2DEDDNSFLK	14.32848072052	14.32848072052	Ctrl-1
@TQ3PPVSPAPQPTEERLPS2PVYEDAASFK	14.5716390609741	14.5716390609741	Ctrl-1
@QVAEQGGDL2PAANR	6.64972400665283	6.64972400665283	Ctrl-1
@F2GEEGEIEDDE2GTENREEK	8.72450065612793	8.72450065612793	Ctrl-1
@2LDGVTNDR	7.26437282562256	7.26437282562256	Ctrl-1
@DGNGYISAAELR	11.2139863967896	11.2139863967896	Ctrl-1
@R2PA2PHPPPFTHR	6.63644456863403	6.63644456863403	Ctrl-1
@SALSPSK2PAK	4.23543977737427	4.23543977737427	Ctrl-1
@DSFIENSSSNCTSGSSKPN2P2ISPSILSNTEHK	13.4009914398193	13.4009914398193	Ctrl-1
@EAILDIITSR	16.94921875	16.94921875	Ctrl-1
@2VPN3PLRPNQQSVVNSSFSELFVK	17.9808120727539	17.9808120727539	Ctrl-1
@2IDRGLER	5.72558116912842	5.72558116912842	Ctrl-1
@KLELSENR	5.20523071289063	5.20523071289063	Ctrl-1
@2IEVENDFLPVEK	16.6809825897217	16.6809825897217	Ctrl-1
@DAGGPRPE2PVPAGR	5.37979555130005	5.37979555130005	Ctrl-1
@GG2PQMDDIK	7.73740863800049	7.73740863800049	Ctrl-1
@SILFVPTSAPR	14.0286159515381	14.0286159515381	Ctrl-1
@EGPGRDHAP2IPT2PFGDSLESSTELRR	13.5499258041382	13.5499258041382	Ctrl-1
@TFSF2DDENKPP2PK	11.1135559082031	11.1135559082031	Ctrl-1
*SGALDVLQMK	17.2967052459717	17.2967052459717	Ctrl-1
@LYSSEESRPY3NK	5.9963493347168	5.9963493347168	Ctrl-1
@1GPSGGEGMEPERRD2QDGSSYR	5.491126537323	5.49646425247192	Ctrl-1
@ERISENY2DK2DIENADESSSSILK	11.0986566543579	11.0986566543579	Ctrl-1
@TTNS2LEEIMDK	12.4019727706909	12.4019727706909	Ctrl-1
@EPESPPA2APIPLFGADTIGQR	17.8313980102539	17.8313980102539	Ctrl-1
@TT2FAESCK	5.79673957824707	5.79673957824707	Ctrl-1
@TT2PLEEEER	6.94626331329346	6.94626331329346	Ctrl-1
@MALLQEFASRPLGAAPQAEHQGLPVPG2PGGQK	16.6557865142822	16.6557865142822	Ctrl-1
@AA2PYSQRPA2PTAIRR	7.09052753448486	7.09052753448486	Ctrl-1
@RLSC2EL2LYQPLQNSSK	14.1402158737183	14.1402158737183	Ctrl-1
@EEASLLSHSPGTSNQ2QPC2PKPIR	9.15969562530518	9.15969562530518	Ctrl-1
@GHYTEGAELVDSVLDVVRK	17.4384956359863	17.4332714080811	Ctrl-1
@RL2ESQLSFR	10.5195379257202	10.5347595214844	Ctrl-1
@KAPSTSHSGFPPVANGPR2PPSLR	8.99939441680908	8.99939441680908	Ctrl-1
@SPQPPVEEEDEHFDD3VVCLDTYNCDLHFK	16.6699180603027	16.6699180603027	Ctrl-1
@MESLSSHRIDEDGENTQIEDTEPM2PVLNSK	11.8865194320679	11.8865194320679	Ctrl-1
@EMDTAR3PLSEAEFEEIMNR	16.5083274841309	16.5083274841309	Ctrl-1
@STAQQELDGKPASP3PVIVASHTANK	8.72461891174316	8.72461891174316	Ctrl-1
@2NPSIQATLNK	9.3862943649292	9.3862943649292	Ctrl-1
*ASE2DTEEFYDAPEDVHLGGGYPVGSPGK	17.0418510437012	17.0418510437012	Ctrl-1
@SS3PLH2PSPIR	7.92055177688599	7.92055177688599	Ctrl-1
@MPFQT2PGGK	9.69841861724854	9.70612525939941	Ctrl-1
@SQ2LQDQPTR	5.01329946517944	5.01329946517944	Ctrl-1
@LPQLPITNFSR	15.8401527404785	15.8401527404785	Ctrl-1
@EM2MDESK	5.76086044311523	5.76086044311523	Ctrl-1
@LGAPENSGIS3LER	10.3157329559326	10.3157329559326	Ctrl-1
@VTSTQQQTRI2AS2ATR	5.38728666305542	5.38728666305542	Ctrl-1
@DDEVQVVR	6.83567428588867	6.83567428588867	Ctrl-1
@SS2FSLPSR	10.4495620727539	10.4495620727539	Ctrl-1
@SLGLSL2GGDQEDAGR	12.7590503692627	12.7590503692627	Ctrl-1
@SEDMPF2PK	11.4542407989502	11.4542407989502	Ctrl-1
@TLQPPE2PR	7.04667615890503	7.04667615890503	Ctrl-1
@LSSESHHGG2PIHWVLPAGMSAK	12.8123340606689	12.8123340606689	Ctrl-1
*M2GDEMIFDPTMSK	18.6690807342529	18.6690807342529	Ctrl-1
@HPEPVPEEG2EDELPPQVHK	8.72082328796387	8.72082328796387	Ctrl-1
@GL1AGGRPEGQY2EDED3DTDEYK	8.79824829101563	8.79824829101563	Ctrl-1
@SHSDASVGSHSSTESEHGSS2PRFPR	4.83318471908569	4.83318471908569	Ctrl-1
@VEVAAPAHRG3PDTDLEVQR	8.20166301727295	8.20166301727295	Ctrl-1
@2R2R3PLLPR	8.87284088134766	8.87284088134766	Ctrl-1
@AVIFCLSADK	13.4309921264648	13.4309921264648	Ctrl-1
@GINGGPSRM2PK	5.10370206832886	5.08744382858276	Ctrl-1
@AIGGIILTA2HNPGGPNGDFGIK	15.5318298339844	15.5318298339844	Ctrl-1
@LSPEDYTLK	10.5495309829712	10.5495309829712	Ctrl-1
*2GDE1IFDPTMSK	15.8467426300049	15.8467426300049	Ctrl-1
@RN2IEVAGLSHGLEGLR	13.2483959197998	13.2483959197998	Ctrl-1
@TTTAAGSSHSRPGVPVEG2PGRNPGV	7.38148593902588	7.37652778625488	Ctrl-1
@VKPE3PPRQSHSGSI2PYPK	6.40715360641479	6.42359638214111	Ctrl-1
@LLSPRP2LLTPTGDPR	13.4396982192993	13.4396982192993	Ctrl-1
@PSQVNGAPG2PTEPAGQK	5.36447429656982	5.36447429656982	Ctrl-1
@SQ2E2SDEVTELDLSHGK	10.9043817520142	10.9043817520142	Ctrl-1
@QNSATESAD2IEIYVPEAQTR	15.2904767990112	15.2904767990112	Ctrl-1
*SLVIPEK	12.5439167022705	12.5439167022705	Ctrl-1
@RIACDEEF2D2EDEGEGGRR	7.54500770568848	7.54500770568848	Ctrl-1
@SGTSEFLNK	7.8069019317627	7.8069019317627	Ctrl-1
@TL2FDTSK	9.84848785400391	9.84352970123291	Ctrl-1
@LMRSS3D2LPGPISR	11.0617456436157	11.0617456436157	Ctrl-1
@LFPEFDDSD4DEVPEEGPGAPAR	17.4913711547852	17.4913711547852	Ctrl-1
@QFIAAQNLGPA2GHGTPA2SPSSSSLPSPMSPTPR	14.6865530014038	14.6865530014038	Ctrl-1
@YVGFGN3PPPQK	9.86182403564453	9.86182403564453	Ctrl-1
@NYSEVIEVDE2DVEEDIFPTTSK	18.1078948974609	18.1078948974609	Ctrl-1
@LG2FG2ITR	14.0876913070679	14.0876913070679	Ctrl-1
@RINPPSSGGTS2SPIK	5.79674816131592	5.7898097038269	Ctrl-1
@VPS2DEEVVEEPQSR	8.39704895019531	8.39704895019531	Ctrl-1
@EGAASPAPE3PQPTSPETSPK	7.42262887954712	7.41438245773315	Ctrl-1
@ER2P2PLRGNVVPSPLPTR	11.3821220397949	11.3821220397949	Ctrl-1
@EPSEVP3PK	6.49072074890137	6.49072074890137	Ctrl-1
@ILDSVGIEADDDR	10.630202293396	10.630202293396	Ctrl-1
*AAAVAAPLAAGGEEAAATTSVPG2PGLPGRR	15.7041206359863	15.7041206359863	Ctrl-1
@SS2TGNLLDK	8.64176750183105	8.64176750183105	Ctrl-1
@VDS3TCLFPVEEK	14.6874265670776	14.6874265670776	Ctrl-1
@SAKD2DDEEEVVHVDR	7.05025339126587	7.05025339126587	Ctrl-1
@TVIRLPSG2GAA2PTGSAVDIR	13.7588415145874	13.7588415145874	Ctrl-1
@S2EPVVIMK	10.5234422683716	10.5234422683716	Ctrl-1
@SNEDQ2MGNWQIK	12.0566082000732	12.0566082000732	Ctrl-1
@LVSESSDVLPK	9.13741207122803	9.13741207122803	Ctrl-1
@1ALPPQEDATA2PPR	7.92683935165405	7.92683935165405	Ctrl-1
@AAMEPIVISAK	11.116756439209	11.1068363189697	Ctrl-1
@STSFRGGMGSGGLA3GIAGGLAG1GGIQNEK	14.6989221572876	14.6902208328247	Ctrl-1
@2MDLVPDESK	11.3995666503906	11.3995666503906	Ctrl-1
@GSE3PGATPGSK	4.21060657501221	4.18984746932983	Ctrl-1
@NFVFHTL2PVK	13.9585847854614	13.9585847854614	Ctrl-1
@HRSNSFSDEREF2GPSTPTGTLEFEGGEVSLEGGK	13.7375316619873	13.7375316619873	Ctrl-1
@NSN2PP2PSSMNQR	6.98366498947144	6.98366498947144	Ctrl-1
@PRAGAA2PLN2PLSSAVPSLGK	14.1674671173096	14.1674671173096	Ctrl-1
@GG3PAGSARG2PTRPNPPVR	5.31816005706787	5.31816005706787	Ctrl-1
@LQDSSDPDTGSEEEGSSRL2PPH2PR	7.89764785766602	7.89764785766602	Ctrl-1
@2FHGLDFGFR	16.8130435943604	16.8130435943604	Ctrl-1
@LGGSAVISLEGK	10.9465503692627	10.9465503692627	Ctrl-1
@TPTS2PAS2PLVAK	8.19752883911133	8.20300197601318	Ctrl-1
@RLLGD2D2EEEQK	7.93058919906616	7.93637418746948	Ctrl-1
@HGG2PQPLATTPLSQEPVNPPSEA2PTR	12.27379322052	12.27379322052	Ctrl-1
@GSASY2PPRK	4.69279432296753	4.69279432296753	Ctrl-1
*AGLNSLEAVK	13.7472610473633	13.7472610473633	Ctrl-1
@SQ2FSEAEPQLPPAPVRGGSSR	10.6144800186157	10.6144800186157	Ctrl-1
@ADGYEPPVQE2V	11.2928161621094	11.2928161621094	Ctrl-1
@RLAST2DIEEK	6.88244533538818	6.88244533538818	Ctrl-1
@ANMHISE2QQEFFR	12.3734874725342	12.3734874725342	Ctrl-1
@SAGGRPGSGPQLGTGRG3LR	6.19211673736572	6.19211673736572	Ctrl-1
@RE2CGSSVLTDFEGK	12.5441579818726	12.5441579818726	Ctrl-1
@DVRN2DMHLLDLESMGK	14.8294811248779	14.8294811248779	Ctrl-1
@RRPV2AIFTESIQPQK	12.2296781539917	12.2516403198242	Ctrl-1
@AIMTYVSSF4HAFSGAQK	17.8482303619385	17.8523235321045	Ctrl-1
@SS2VT2IDK	6.62970924377441	6.62970924377441	Ctrl-1
@HS2ETFSSTTTVTPV2PSFAHNPK	10.849723815918	10.849723815918	Ctrl-1
@TA2FSESR	5.48211860656738	5.48211860656738	Ctrl-1
@VQGEAVSNIQENTQ3P3VQEESEEEEVDETGVEVK	12.8910264968872	12.8910264968872	Ctrl-1
@EGQEENETCSGGNENQELQDGCSEAFEK	9.35992813110352	9.35220623016357	Ctrl-1
@T1FAQVE2DDEEAK	8.56018924713135	8.55653381347656	Ctrl-1
@NQ2LVEENEK	5.9612774848938	5.9612774848938	Ctrl-1
@DFLAGGVAAAISK	15.4363393783569	15.4402055740356	Ctrl-1
@DLSLGLDDSR3N3PQGVLPSSQLK	16.4771308898926	16.4771308898926	Ctrl-1
@YVIYIER	11.5549058914185	11.5549058914185	Ctrl-1
@ERD4AEIQDFHR	8.26033973693848	8.26033973693848	Ctrl-1
@DK2PVREPIDNLTPEER	9.54943656921387	9.54943656921387	Ctrl-1
@MDR3PPPPTL2PAAITVGR	13.26451587677	13.26451587677	Ctrl-1
@LNEDMACSVAGITSDANVLTNELR	17.9160671234131	17.9160671234131	Ctrl-1
@RGR2YDSSMESR	4.24012565612793	4.24012565612793	Ctrl-1
@IQLINNMLDK	14.2032308578491	14.2032308578491	Ctrl-1
@VLAVNQENEHLMEDYEK	10.8889169692993	10.8938808441162	Ctrl-1
@DQ2PSRAPGLR	5.28050565719604	5.28050565719604	Ctrl-1
@GTDVNVFNTILTTR	17.4281902313232	17.4281902313232	Ctrl-1
@DLLHPSPEEEK	8.42063522338867	8.42063522338867	Ctrl-1
@GACS3PDMPQFEPVK	12.9031085968018	12.9031085968018	Ctrl-1
@LDPFADGGK3PDPK	9.85962200164795	9.85962200164795	Ctrl-1
@SFGTRPL2SGFSPEEAQQQDEEFEK	13.5587148666382	13.5587148666382	Ctrl-1
@A2EVAIEEEK	7.39563274383545	7.39563274383545	Ctrl-1
@2LPITIEMLK	17.9960975646973	17.9960975646973	Ctrl-1
@DVDLEFLAK	15.9328460693359	15.9328460693359	Ctrl-1
*MLQQD2NDDTEDVSLFDAEEETTNRPR	17.303165435791	17.3017730712891	Ctrl-1
@SEEDNEIE2EEEVQPK	8.45669555664063	8.45669555664063	Ctrl-1
@VGDTEKPEPER2PPNR	4.27018117904663	4.27018117904663	Ctrl-1
@AFAAVPTSHPPEDAPAQPPTPGPAA2PEQLSFR	13.9001178741455	13.8918352127075	Ctrl-1
@2LVMGEQSR	8.12165260314941	8.12165260314941	Ctrl-1
@LSVS2NDTQESGNSSGPSPGAK	6.89779901504517	6.89779901504517	Ctrl-1
@FNVWDTAGQEK	12.1279888153076	12.1279888153076	Ctrl-1
@IHRA2DPGLPAEEPK	6.4267578125	6.4267578125	Ctrl-1
@3FCGTPDYIAPEIIAYQPYGK	18.0106563568115	18.0106563568115	Ctrl-1
@DDEHIVLEPGDLFPPF2PPP2PR	18.7876605987549	18.7876605987549	Ctrl-1
@RPP3PC2DPERK	4.14365100860596	4.14365100860596	Ctrl-1
@STRPGS2DINVAPGEQGPDQEETNTLVANTSNSNGLK	11.5796194076538	11.5796194076538	Ctrl-1
@LESLY2DEEDESAVGADK	12.102481842041	12.102481842041	Ctrl-1
@IVEPEVVGE2DSEVEGDAWR	14.7752742767334	14.7752742767334	Ctrl-1
@MEITIRN2PYRR	8.67592334747314	8.67592334747314	Ctrl-1
@SR2WED2PER	6.49537944793701	6.49537944793701	Ctrl-1
@L2PTSLVHPVMSTLPELSCK	17.5843524932861	17.5843524932861	Ctrl-1
@LQQGAGLESPQGQPEPGAA2PQR	8.59873676300049	8.59873676300049	Ctrl-1
*METMA2PGK	10.6915302276611	10.6915302276611	Ctrl-1
*ADEAALALQPGG2PSAAGADR	14.5512056350708	14.5512056350708	Ctrl-1
@VYY2PPVAR	9.74738883972168	9.74738883972168	Ctrl-1
@DQIYDIFQK	15.455078125	15.455078125	Ctrl-1
@SHIAQW2PHTPPR	7.95043849945068	7.95043849945068	Ctrl-1
@TYSLGSALRP2TSR	10.4098234176636	10.4098234176636	Ctrl-1
@QGEVPE2PEAR	5.70137739181519	5.70137739181519	Ctrl-1
@GSSDGRG2DSESDLPHR	4.85560989379883	4.85560989379883	Ctrl-1
@RF3PPSTAL2PGK	10.2059240341187	10.2121076583862	Ctrl-1
@DLST2PKP2PIP2PVLGR	13.6009483337402	13.6009483337402	Ctrl-1
@EDLTDLEQPGSPG4STATEPGSSELGVPEQPDLQEGTHVEK	14.5733003616333	14.5733003616333	Ctrl-1
@GLNVIGA2DQSPLQSPSNLR	14.0079126358032	14.0079126358032	Ctrl-1
@KAPAGP2LEETSVSSPK	7.83452606201172	7.83452606201172	Ctrl-1
@RHQDGLPYIDD2PS2SPHLSSK	10.9162311553955	10.9162311553955	Ctrl-1
@VDEDSAEDTQ2NDGK	4.24995470046997	4.24995470046997	Ctrl-1
@2QVAELNDDDK	6.83567333221436	6.82408905029297	Ctrl-1
@ISGLIYEETR	11.0037860870361	11.0037860870361	Ctrl-1
@LHFFMPGFAPLTSR	17.6339626312256	17.6374473571777	Ctrl-1
@DRQR2PIALPVK	8.85782432556152	8.84748458862305	Ctrl-1
@DVATSPISPTENNT3PPDALTR	12.1356515884399	12.1356515884399	Ctrl-1
@PLSAAPVEG2PDRK	6.45478391647339	6.45478391647339	Ctrl-1
@SS3DFSELEQPR	11.2587089538574	11.2587089538574	Ctrl-1
@NSVTPDMMEEMYK	13.4872970581055	13.4872970581055	Ctrl-1
@RPAERS2PGQTPEEGAQALAEFAALHGPALR	16.7750091552734	16.7777938842773	Ctrl-1
@2PIINESR	6.83626365661621	6.83626365661621	Ctrl-1
@SLTNDWEDHLAVK	12.4343166351318	12.4374809265137	Ctrl-1
@LGDA2DTEAADGER	6.22013998031616	6.22329664230347	Ctrl-1
@TVAISDAAQLPHD4CTTPGGTLFST3PGGTR	15.3971672058105	15.3971672058105	Ctrl-1
@SQEP2PVGSR	4.8718056678772	4.8718056678772	Ctrl-1
@DLG2ELVR	13.0845918655396	13.0845918655396	Ctrl-1
@PRPEAEPP2PPSGDLR	8.48444080352783	8.48444080352783	Ctrl-1
@2SPGGQDEGGFMAQGK	9.17382621765137	9.17382621765137	Ctrl-1
@HYEDGYPGGSDNYG2LSR	9.16757392883301	9.16757392883301	Ctrl-1
@RVTQGAA2PGHGIQEK	4.25666475296021	4.25666475296021	Ctrl-1
@QRE1LMEDVG2EEEQEEEDEAPFQEK	13.0767021179199	13.0767021179199	Ctrl-1
@EAAAAPTVAPGPAQPGHV2PTPATTSPGEK	8.56325244903564	8.56142807006836	Ctrl-1
@KYE2DED2LGSSGR	5.91293239593506	5.91293239593506	Ctrl-1
@GLGHPPS2PLLK	9.63094615936279	9.63094615936279	Ctrl-1
@RY2GNMEYVISR	10.8650598526001	10.8650598526001	Ctrl-1
@EA2PSTLNDK	5.10479307174683	5.10479307174683	Ctrl-1
@MGS2PLEVPK	10.1194181442261	10.121898651123	Ctrl-1
@TLD2DEERPRPAPPDWSHMR	9.90046977996826	9.89815616607666	Ctrl-1
@AGGPA3PLSPTR	7.10365295410156	7.09125089645386	Ctrl-1
@CSPG2PTDPNATLSK	7.21567869186401	7.21567869186401	Ctrl-1
@TTGIVMDSGDGVTHTVPIYEGYALPHAILR	16.6330966949463	16.6330966949463	Ctrl-1
@VAESAAAAPQGGPELPP2PA2PPEQPPAPEER	10.9020500183105	10.9020500183105	Ctrl-1
@SASSYSDIEEIATPDSSAPS2PK	13.1426630020142	13.1426630020142	Ctrl-1
@DLGHPVEEEDELESGDQEDEDDESEDPGK	10.0302448272705	10.0302448272705	Ctrl-1
@VCTLAIIDPGDSDIIR	16.6854953765869	16.6854953765869	Ctrl-1
*ADHSFSDGVP2DSVEAAK	10.740930557251	10.740930557251	Ctrl-1
@TEAVSP3VSQLSAVFENTDSPSAIISEK	18.1527442932129	18.1527442932129	Ctrl-1
@DLLAVVFYGTEK	18.5287761688232	18.5287761688232	Ctrl-1
@TV2FEALPIMR	17.8593082427979	17.8593082427979	Ctrl-1
@VSAPGE2IEALVDVSELK	17.9703540802002	17.9703540802002	Ctrl-1
@VRV2PQDANPLMANGTLTR	12.5724229812622	12.5724229812622	Ctrl-1
@CSGPGL2PGMVR	10.5891227722168	10.5891227722168	Ctrl-1
@TV2LSQMLR	15.9403533935547	15.9403533935547	Ctrl-1
@TVEDEDQD2EEEK	4.53027391433716	4.53027391433716	Ctrl-1
@CNGVLEGIR	9.69795227050781	10.3007164001465	Ctrl-1
@RLLHQHDGSGSLHDIQL2LPS2PEPEDGDK	11.8530855178833	11.8530855178833	Ctrl-1
@2PTMEQAVQTASAHLPAPAAVGRR	14.3881912231445	14.3881912231445	Ctrl-1
@EDSCHRL2PVK	4.72912406921387	4.72912406921387	Ctrl-1
@ED2GDAEAHAFK	6.15278244018555	6.15278244018555	Ctrl-1
@EE2AEELQAAEHPDEVEDPK	9.42980098724365	9.42980098724365	Ctrl-1
@RR3ASPPPPPK	4.10218477249146	4.10218477249146	Ctrl-1
@D2PGIPP2AGAHQLFR	12.8430337905884	12.8430337905884	Ctrl-1
@IILDLISE2PIK	17.9655075073242	17.9655075073242	Ctrl-1
@LP2FRW2PK	16.078670501709	16.0786819458008	Ctrl-1
@IQEQE22GEEDSDLSPEEREK	7.82047653198242	7.82047653198242	Ctrl-1
@DLVLPTQALPA2PALK	16.893180847168	16.893180847168	Ctrl-1
@SPEEEGAVS2	5.26549959182739	5.26549959182739	Ctrl-1
@AVPGRRPILQL2PPGPR	10.80872631073	10.80872631073	Ctrl-1
@SSP2PEVVKPK	5.10088348388672	5.11240100860596	Ctrl-1
@HGART2DSDQQAYLVQR	6.77448606491089	6.77448606491089	Ctrl-1
@VS2PAPMEGGEEEEELLGPK	14.1957712173462	14.1957712173462	Ctrl-1
@GALQNIIPASTGAAK	12.1204853057861	12.1204853057861	Ctrl-1
@2HNDFVAILDLPEGEHQYK	16.2706069946289	16.2706069946289	Ctrl-1
@RTPNNVVSTPAP2PDASQLASSLSSQK	11.8690166473389	11.8690166473389	Ctrl-1
@VQIPVSRPDPEPV2DNEED2YDEEIHDPR	11.6461811065674	11.6406965255737	Ctrl-1
@IG2PL2PKK	6.6807689666748	6.6807689666748	Ctrl-1
@EL2DLEEENR	10.0767259597778	10.0767259597778	Ctrl-1
@EGNTTEDDFPS2PGNGNK	7.83569288253784	7.83569288253784	Ctrl-1
@LMIEMDGTENK	10.8093109130859	10.8093109130859	Ctrl-1
@TFDEIA2GFR	14.4498262405396	14.446662902832	Ctrl-1
@THTTALAGR2P2PASGR	4.86367845535278	4.86367845535278	Ctrl-1
@ERTESEVPPRPA2PK	4.80144643783569	4.80144643783569	Ctrl-1
@NAEAVLQSPGL2GK	10.0939474105835	10.090292930603	Ctrl-1
@2FLDSGYR	11.6601867675781	11.6601867675781	Ctrl-1
@VLPAFRE2PSGR	9.61944103240967	9.61944103240967	Ctrl-1
@N2SEASSGDFLDLK	14.9759521484375	14.9759521484375	Ctrl-1
@STPEYFAER	9.13389205932617	9.13389205932617	Ctrl-1
@TP2SEEISPTK	6.06068325042725	6.04332304000854	Ctrl-1
@MPSARPP2PPLSSWER	12.796875	12.796875	Ctrl-1
@VI2PPPFAPSP3LPPTFHPEEFLDEDLK	18.5131282806396	18.5131282806396	Ctrl-1
*SEGESQTVLSSG2DPK	9.43296337127686	9.43296337127686	Ctrl-1
@LND2PTLK	6.78310108184814	6.78310108184814	Ctrl-1
@VLNWD2R	11.0048112869263	11.0048112869263	Ctrl-1
@AAIPPPV4EEQDRPRSPTGPSNSFLANMGGTVAHK	13.5068645477295	13.5068645477295	Ctrl-1
@VT2PLQ2PTK	6.653489112854	6.65002059936523	Ctrl-1
@ESSN2VSNHQLSGFDQAR	9.00952243804932	9.00952243804932	Ctrl-1
@PIVSA2PPSR	8.02191162109375	8.02191162109375	Ctrl-1
@TGGIGD2RPP2FHPNVASSR	9.69785308837891	9.69785308837891	Ctrl-1
@TVESITDIR	9.80259609222412	9.80259609222412	Ctrl-1
@RAG2FTGTSDPEAAPAR	6.90665149688721	6.90349721908569	Ctrl-1
@VAPEEHPVLLTEAPLNPK	12.0717067718506	12.0717067718506	Ctrl-1
@QWVES2PK	7.80824565887451	7.80824565887451	Ctrl-1
@GG2PIIQEPEEPSEHREESSPRK	6.66975688934326	6.66975688934326	Ctrl-1
@AAFDDAIAELDTLSEESYK	18.4717311859131	18.4874134063721	Ctrl-1
@ISE2PEPGQR	4.9612922668457	4.9612922668457	Ctrl-1
@DLDLLASVP2PSSSGSRK	14.5201644897461	14.5201644897461	Ctrl-1
@GGPEGVAAQAVASAASAGPADAE1EEIFDDA2PGK	18.2572193145752	17.1624946594238	Ctrl-1
@EPN2TILHPNGGTEQGAR	8.02521324157715	8.02521324157715	Ctrl-1
@2QEMVHLV	13.3640804290771	13.3640804290771	Ctrl-1
@EWNGVVSESD2PVK	10.7963237762451	10.7963237762451	Ctrl-1
@GAEAANVTGPGGVPVQGSK	7.70302438735962	7.70302438735962	Ctrl-1
@DSPSVWAAVPGK	12.2205266952515	12.2205266952515	Ctrl-1
*2AADEVDGLGVARPHYGSVLDNER	13.9435977935791	13.9435977935791	Ctrl-1
@CCSGAIIVLTK	11.2258129119873	11.2301549911499	Ctrl-1
@2IVEEEEDDDYVELK	13.4837999343872	13.5001697540283	Ctrl-1
@GGMGSGGLATGIAGGLAGMGGIQNEK	16.2993068695068	16.2993068695068	Ctrl-1
@RQ2P2PSTRPIR	4.68666362762451	4.68666362762451	Ctrl-1
@VATLN2EEESDPPTYK	9.23078727722168	9.2221040725708	Ctrl-1
*AQVLHVPAPFPG3PGPA2PPAFPAK	18.2174701690674	18.2174701690674	Ctrl-1
@EDLQELNDR	7.98343515396118	7.98343515396118	Ctrl-1
@PLTNPRPP2VGGPPEDSGASAAK	8.87036228179932	8.86870861053467	Ctrl-1
@GISEDSHLESLQDVGQSAAPTFMI2PETVTGTGK	17.0481815338135	17.050968170166	Ctrl-1
@ENYSD2EEEDDDDVASSR	7.27833271026611	7.27833271026611	Ctrl-1
@FSGEEGEIEDDE2GTENREEK	7.78739356994629	7.78739356994629	Ctrl-1
@QICLV1LETLSQ2PQGR	16.6543788909912	16.6543788909912	Ctrl-1
@FAELPEFRPEEVLPSP3LQSLAT2PR	18.1812934875488	18.1769409179688	Ctrl-1
@DPAQPMSPGEATQ2GARPADR	7.38424301147461	7.38424301147461	Ctrl-1
@EEMGHLMQAEDTSHHTAPMSVPEPHAATA2PPTDGTTR	9.86807250976563	9.86259460449219	Ctrl-1
@VGDAIPAVEVFEGEPGNK	15.9264574050903	15.9066505432129	Ctrl-1
@SHSGTSPDN3APPPPPPRPQPSHSR	4.79037380218506	4.79037380218506	Ctrl-1
@PVICATQMLESMIK	18.1926765441895	18.1883239746094	Ctrl-1
@ETTDTDTADQVIASFK	15.0185708999634	15.0185708999634	Ctrl-1
@GVG2PEPGPTAPYLGR	11.9175910949707	11.9175910949707	Ctrl-1
@ALPDSQQVP2SPASK	7.72937488555908	7.72937488555908	Ctrl-1
@RV2VCAETYNPDEEEEDTDPR	9.3131742477417	9.3131742477417	Ctrl-1
@SEEVPAFGVA2PPPLTDTPDTTANAEGDLPTT1GGPLPPHLALK	17.5948219299316	17.5979900360107	Ctrl-1
@AELEEMEEVHP2DEEEEDATK	10.4940462112427	10.4940462112427	Ctrl-1
@RD2PLQGSGQQNSQAGQR	4.32614231109619	4.32614231109619	Ctrl-1
@YSLADQTSGDQ2PLPPCTPTPPCAEMR	13.2283163070679	13.2283163070679	Ctrl-1
@SL2EGLYPYPPEMGK	16.029109954834	16.029109954834	Ctrl-1
@VFVGGL2PDTSEEQIK	13.6161489486694	13.6161489486694	Ctrl-1
@GLGPP2PPAPPR	10.0203065872192	10.0203065872192	Ctrl-1
@DYGVLLEGSGLALR	17.4403018951416	17.4437828063965	Ctrl-1
@DEL2DW2LAGEDDRDSR	14.2480430603027	14.2480430603027	Ctrl-1
@GAVDGGLSIPHSTK	8.49785900115967	8.50131034851074	Ctrl-1
@LLADQAEAR	5.96794414520264	5.96794414520264	Ctrl-1
@ILEL3PEPDRPR	10.5483417510986	10.5483417510986	Ctrl-1
@E2TLHLVLR	12.4471292495728	12.4509916305542	Ctrl-1
@IDFDSVSSIMAS2Q	18.1105556488037	18.1105556488037	Ctrl-1
@APRPSAP2PPPR2R	4.83655452728271	4.83655452728271	Ctrl-1
@DWILPSDYDHAEAEAR	14.0362062454224	14.0362062454224	Ctrl-1
@GL2GPCRPPPPPQAR	7.56421709060669	7.56421709060669	Ctrl-1
@DSDQVAQ2DGEE2PAAEEQLLGEHIK	14.1856489181519	14.1856489181519	Ctrl-1
@MDFAFPGS3N2LHR	15.3042621612549	15.2943210601807	Ctrl-1
@PGMVVTFAPVNVTTEVK	16.3030586242676	16.3030586242676	Ctrl-1
@ED2QPPTPVSQR	6.21737146377563	6.21737146377563	Ctrl-1
@GISEDSHLESLQDVGQSAAPTF1I2PETVTGTGK	17.0481815338135	17.0481815338135	Ctrl-1
@NSSYFVEWIPNNVK	17.240665435791	17.240665435791	Ctrl-1
@ATPMPSRPSTTPFIDK	9.79632377624512	9.79632377624512	Ctrl-1
@DAPT2PASVASSSSTPSSK	7.27958011627197	7.27958011627197	Ctrl-1
@2LFINHHPPGQIAR	9.66023826599121	9.66023826599121	Ctrl-1
@TSQCSSPSLSASPGSP3RPQIR	8.57986068725586	8.57986068725586	Ctrl-1
@SSTPLHSP2PIR	7.49873733520508	7.49873733520508	Ctrl-1
@ALHSFI3PPT3PQLRR	12.4661827087402	12.4661827087402	Ctrl-1
*1EDSMDMDM2PLRPQNYLFGCELK	18.5712642669678	18.5712642669678	Ctrl-1
@SESVEGFL2PSR	13.4761171340942	13.4761171340942	Ctrl-1
@RPH3PTPGIYMGRPTYGSSR	8.50405693054199	8.50405693054199	Ctrl-1
@SD2DTEGLLFSR	14.9729356765747	14.9729356765747	Ctrl-1
@GG2WIQEINVAEK	16.052375793457	16.052375793457	Ctrl-1
@AGSISPG2PPYPQSR	9.12319660186768	9.12319660186768	Ctrl-1
@QIIVDPLSFSEER	16.772647857666	16.772647857666	Ctrl-1
@DG2FGEGLTMK	12.6378402709961	12.6378402709961	Ctrl-1
@SGYM2DSDLMGK	12.258936882019	12.258936882019	Ctrl-1
@HGEVCPAGWKPGSDTIKPDVQK	8.40965747833252	8.39135360717773	Ctrl-1
@YPPGIVGVAPGGLPAAMEGIIPGGIPVTHNLPTVAHP2QAPSPNQPTK	17.9402961730957	17.9434604644775	Ctrl-1
@GPTSTSIDNIDG3PVRDER	9.06410312652588	9.06410312652588	Ctrl-1
@LTRIP2AK	5.54765510559082	5.54765510559082	Ctrl-1
@PLE2PGGTMAPQQPEGAK	8.81444263458252	8.81444263458252	Ctrl-1
@EQLQPHENGEGNSE3	5.32825994491577	5.33030271530151	Ctrl-1
@LEDTAGDTGHSSLEAPR2PDTLAPVASER	10.0842571258545	10.0842571258545	Ctrl-1
@TDRVGVEASEETPQTSSSSARPG3PSDHQSQEASQFER	7.862868309021	7.862868309021	Ctrl-1
@CH2LGYNFIHK	10.043888092041	10.0554656982422	Ctrl-1
@GDFCIQVGR	10.9015913009644	10.8866939544678	Ctrl-1
@SLEPSP2PGPQEEDGEVALVLLGRPSPGAVGPEDVALCSSR	17.9129734039307	17.9129734039307	Ctrl-1
@QN2QLPAQVQNGPSQEELEIQR	12.1753330230713	12.1674327850342	Ctrl-1
@SLDGAEF2RPA2VSENHDAGPDGDK	9.28509521484375	9.28509521484375	Ctrl-1
@VSAGEPGSHP2PAPR	4.76621150970459	4.76621150970459	Ctrl-1
@RG2RPEMTPVSLR	8.34160327911377	8.34160327911377	Ctrl-1
@2GDEMIFDPT1SK	14.0016298294067	14.0016298294067	Ctrl-1
@SGSPRPTEP3DFL1LFEG2PSGK	18.881591796875	18.8829860687256	Ctrl-1
@TVTA1DVVYALK	14.2675075531006	14.2675075531006	Ctrl-1
@2RVAFFEEL	18.0297603607178	18.0202541351318	Ctrl-1
@VSEPGTSSQQSDEILSESP2PSDPVLPLPALIQEGR	18.4693546295166	18.4792957305908	Ctrl-1
@TE2LVIPSTR	10.999454498291	10.999454498291	Ctrl-1
@SIQEIQELDK	10.2745733261108	10.2745733261108	Ctrl-1
@HQPTAIIAK	4.93694114685059	4.93694114685059	Ctrl-1
@EDTEEYNLR	7.60338497161865	7.60338497161865	Ctrl-1
@EWFLQAAK	14.2680635452271	14.2680635452271	Ctrl-1
@SR2PAPPADK	4.07588815689087	4.07588815689087	Ctrl-1
@LA2TSDIEEK	7.26630115509033	7.26945447921753	Ctrl-1
@TTPPTQKPP2PPMSGK	6.88796949386597	6.88796949386597	Ctrl-1
@YISPDQLADLYK	15.8044595718384	15.7967214584351	Ctrl-1
@QVVNIPSFIVR	16.6969604492188	16.6969604492188	Ctrl-1
@IESDVQEP3EPEDDLDIMLGNK	17.7615547180176	17.7615547180176	Ctrl-1
@DSSGSV2PNTLSQEEGDQICLYHIR	14.9084949493408	14.9084949493408	Ctrl-1
@G2DALRPPVPQGEDEVPK	10.346284866333	10.346284866333	Ctrl-1
@2PVLEEAPFSRR	10.9996337890625	10.9996337890625	Ctrl-1
@LMHNA2D2EVDQDDVVEWK	13.6020908355713	13.6020908355713	Ctrl-1
@AV2PPHLDGPP2PR2PVIGSEVFLPNSNHVASGAGEAEER	15.4952917098999	15.4952917098999	Ctrl-1
@GGFFS2FMK	18.0933132171631	18.1020240783691	Ctrl-1
@TDSREDEI2PPPPNPVVK	9.13576984405518	9.13576984405518	Ctrl-1
@1SATFIGNSTAIQELFK	17.9064712524414	17.9064712524414	Ctrl-1
@EDLVGPEVGA2PQSGRK	8.65284729003906	8.65284729003906	Ctrl-1
@KK2PNELVDDLFK	14.5132789611816	14.5132789611816	Ctrl-1
@ST2PIIGSPPVR	10.1874523162842	10.1874523162842	Ctrl-1
@VGG2SVDLHR	5.97032499313354	5.97032499313354	Ctrl-1
@ST2PVTDPSIPIRK	9.17672157287598	9.16185569763184	Ctrl-1
@SRTH2TS2SLGSGESPFSR	9.02939701080322	9.02939701080322	Ctrl-1
@ELFGDD2EDEGASHHSGSDNHSER	6.72384071350098	6.72218465805054	Ctrl-1
@TDDEVVQREEEAIQLDGLNASQIR	15.581862449646	15.581862449646	Ctrl-1
@LLPDPG2PR	9.09540367126465	9.09540367126465	Ctrl-1
@GSLPQLV2PIVSR	15.7700357437134	15.7700357437134	Ctrl-1
@S2GSPYGGGYGSGGGSGGYGSR	7.86727333068848	7.86727333068848	Ctrl-1
@IQLVEEELDRAQER	11.8995933532715	11.8995933532715	Ctrl-1
@IG2TIFGER	14.6100378036499	14.6100378036499	Ctrl-1
@DEDEEDEEDKEEDEEEDVPGQAK	7.23620939254761	7.23620939254761	Ctrl-1
@DAGTIAGLNVLR	14.6555919647217	14.6555919647217	Ctrl-1
@GSYG2DAEEEEYRQQLSEHSK	9.1403694152832	9.1403694152832	Ctrl-1
@VVFVFGPDK	14.3579940795898	14.3579940795898	Ctrl-1
@ELLQE2QEEEEEEEEEMPSK	11.2933740615845	11.2933740615845	Ctrl-1
@VQPQW2PPAGTQPCR	10.4270257949829	10.4270257949829	Ctrl-1
@VVDYSQFQE2DDADEDYGR	11.7087755203247	11.7087755203247	Ctrl-1
@NPLPPILG2PTK	14.631872177124	14.631872177124	Ctrl-1
@EELEQQ3DGDCEEDEEEENDGETPK	7.89949798583984	7.89949798583984	Ctrl-1
@NHSDSSTSESEVSSV2PLK	7.86679458618164	7.86679458618164	Ctrl-1
@NLPIYSEEIVEMYK	17.4152755737305	17.4152755737305	Ctrl-1
@ALPRR2T2PIIGSPPVR	9.51368141174316	9.53450107574463	Ctrl-1
@MFGGPGTASRP2SSR	7.15923309326172	7.15923309326172	Ctrl-1
@IQPAGNT2PR	4.58427810668945	4.58427810668945	Ctrl-1
@LLHEDLDE2DDD1DEK	8.27939033508301	8.27939033508301	Ctrl-1
@ENRQ2IINPDWNFEK	13.6449947357178	13.6449947357178	Ctrl-1
@NL2FEIK	14.0370273590088	14.0370273590088	Ctrl-1
@IPRPL2LIGSTLR	17.8231239318848	17.8231239318848	Ctrl-1
@WD2DNDEENEDVPISMK	13.2494192123413	13.2494192123413	Ctrl-1
@RNQ2FCPTVNLDK	9.79078102111816	9.79078102111816	Ctrl-1
@DFSPSGIFGAFQR	18.1302032470703	18.1397018432617	Ctrl-1
@MFGGPGTA2RPS2SR	8.21660709381104	8.21660709381104	Ctrl-1
*2ETAPAAPAAPAPAEK	8.55440330505371	8.55440330505371	Ctrl-1
@SGAA2MPS2PK	5.70700454711914	5.70700454711914	Ctrl-1
@PLLESGTLGTK	10.0995664596558	10.0995664596558	Ctrl-1
@HNLFEDNMALPSESVSSL3DLKPPTGSNQASPAR	16.7709159851074	16.7709159851074	Ctrl-1
@SLSN2NPDISGTPTSPDDEVR	9.70877456665039	9.70877456665039	Ctrl-1
[truncated: 218,740 more rows]
