# Supplementary material for: DeepPhospho accelerates DIA phosphoproteome profiling through in silico library generation
Source: Nat Commun. 2021 Nov 18;12:6685. doi: 10.1038/s41467-021-26979-1 (PMC8602247; doi:10.1038/s41467-021-26979-1)
Supplement: Supplementary file 8 — Source data [file 41467_2021_26979_MOESM8_ESM.zip › Source Data_new/SFig_9b.txt]

Library	ProtSiteComb	Prob	EG.ModifiedPeptide	PhosNum	TrueSequence	TrueModifiedPeptide	IsTrueSite	IsFalseSite
SynLib	A1L390-76	1.0	_GPLS[Phospho (STY)]PFNSR_	1	True	True	True	False
SynLib	A2RU67-62	1.0	_SPLGEAPEPDS[Phospho (STY)]DAEVAEAAK_	1	True	True	True	False
SynLib	O00170-159	1.0	_VES[Phospho (STY)]PGTYQQDPWAMTDEEK_	1	True	True	True	False
SynLib	O00170-43	1.0	_TLHS[Phospho (STY)]DDEGTVLDDSR_	1	True	True	True	False
SynLib	O14646-1700	1.0	_ST[Phospho (STY)]PEHTWSSR_	1	True	True	True	False
SynLib	O14974-908	1.0	_S[Phospho (STY)]GSYSYLEER_	1	True	True	True	False
SynLib	O14974-910	1.0	_SGS[Phospho (STY)]YSYLEER_	1	True	True	True	False
SynLib	O14974-912	1.0	_SGSYS[Phospho (STY)]YLEER_	1	True	True	True	False
SynLib	O15014-1055	1.0	_APS[Phospho (STY)]LTDLVK_	1	True	True	True	False
SynLib	O15014-1057	1.0	_APSLT[Phospho (STY)]DLVK_	1	True	True	True	False
SynLib	O43524-412	1.0	_SS[Phospho (STY)]SFPYTTK_	1	True	True	True	False
SynLib	O43524-413	1.0	_SSS[Phospho (STY)]FPYTTK_	1	True	True	True	False
SynLib	O60841-107	1.0	_KQS[Phospho (STY)]FDDNDS[Phospho (STY)]EELEDK_	2	True	True	True	False
SynLib	O60841-113	1.0	_KQS[Phospho (STY)]FDDNDS[Phospho (STY)]EELEDK_	2	True	True	True	False
SynLib	O75781-138	1.0	_TEVVMNS[Phospho (STY)]QQT[Phospho (STY)]PVGTPK_	2	True	True	True	False
SynLib	O75781-141	1.0	_TEVVMNSQQT[Phospho (STY)]PVGT[Phospho (STY)]PK_	2	True	True	True	False
SynLib	O75781-141	1.0	_TEVVMNS[Phospho (STY)]QQT[Phospho (STY)]PVGTPK_	2	True	True	True	False
SynLib	O75781-145	1.0	_TEVVMNSQQT[Phospho (STY)]PVGT[Phospho (STY)]PK_	2	True	True	True	False
SynLib	O94901-48	1.0	_LDPVFDS[Phospho (STY)]PR_	1	True	True	True	False
SynLib	P00533-1057	1.0	_NGLQS[Phospho (STY)]CPIKEDSFLQR_	1	True	True	True	False
SynLib	P00533-1104	1.0	_RPAGS[Phospho (STY)]VQNPVYHNQPLNPAPSR_	1	True	True	True	False
SynLib	P00533-1110	1.0	_RPAGSVQNPVY[Phospho (STY)]HNQPLNPAPSR_	1	True	True	True	False
SynLib	P00533-1120	1.0	_RPAGSVQNPVYHNQPLNPAPS[Phospho (STY)]R_	1	True	True	True	False
SynLib	P00533-1162	1.0	_GS[Phospho (STY)]HQIS[Phospho (STY)]LDNPDYQQDFFPK_	2	True	True	True	False
SynLib	P00533-1166	1.0	_GSHQIS[Phospho (STY)]LDNPDYQQDFFPK_	1	True	True	True	False
SynLib	P00533-1166	1.0	_GSHQIS[Phospho (STY)]LDNPDY[Phospho (STY)]QQDFFPK_	2	True	True	True	False
SynLib	P00533-1166	1.0	_GS[Phospho (STY)]HQIS[Phospho (STY)]LDNPDYQQDFFPK_	2	True	True	True	False
SynLib	P00533-1172	1.0	_GSHQISLDNPDY[Phospho (STY)]QQDFFPK_	1	True	True	True	False
SynLib	P00533-1172	1.0	_GSHQIS[Phospho (STY)]LDNPDY[Phospho (STY)]QQDFFPK_	2	True	True	True	False
SynLib	P00533-1191	1.0	_GST[Phospho (STY)]AENAEYLR_	1	True	True	True	False
SynLib	P00533-1191	1.0	_GST[Phospho (STY)]AENAEY[Phospho (STY)]LR_	2	True	True	True	False
SynLib	P00533-1197	1.0	_GSTAENAEY[Phospho (STY)]LR_	1	True	True	True	False
SynLib	P00533-1197	1.0	_GST[Phospho (STY)]AENAEY[Phospho (STY)]LR_	2	True	True	True	False
SynLib	P00533-693	1.0	_ELVEPLT[Phospho (STY)]PSGEAPNQALLR_	1	True	True	True	False
SynLib	P00533-693	1.0	_ELVEPLT[Phospho (STY)]PS[Phospho (STY)]GEAPNQALLR_	2	True	True	True	False
SynLib	P00533-695	1.0	_ELVEPLTPS[Phospho (STY)]GEAPNQALLR_	1	True	True	True	False
SynLib	P00533-695	1.0	_ELVEPLT[Phospho (STY)]PS[Phospho (STY)]GEAPNQALLR_	2	True	True	True	False
SynLib	P00533-869	1.0	_EY[Phospho (STY)]HAEGGKVPIK_	1	True	True	True	False
SynLib	P00533-991	1.0	_MHLPS[Phospho (STY)]PTDSNFYR_	1	True	True	True	False
SynLib	P00533-991	1.0	_MHLPS[Phospho (STY)]PTDS[Phospho (STY)]NFYR_	2	True	True	True	False
SynLib	P00533-995	1.0	_MHLPSPTDS[Phospho (STY)]NFYR_	1	True	True	True	False
SynLib	P00533-995	1.0	_MHLPS[Phospho (STY)]PTDS[Phospho (STY)]NFYR_	2	True	True	True	False
SynLib	P00533-998	1.0	_MHLPSPTDSNFY[Phospho (STY)]R_	1	True	True	True	False
SynLib	P04626-1002	0.99	_FVVIQNEDLGPASPLDS[Phospho (STY)]TFYR_	1	True	True	True	False
SynLib	P04626-1052	0.98	_SSST[Phospho (STY)]RS[Phospho (STY)]GGGDLTLGLEPSEEEAPR_	2	True	True	True	False
SynLib	P04626-1054	1.0	_SSST[Phospho (STY)]RS[Phospho (STY)]GGGDLTLGLEPSEEEAPR_	2	True	True	True	False
SynLib	P04626-1054	1.0	_S[Phospho (STY)]GGGDLTLGLEPSEEEAPR_	1	True	True	True	False
SynLib	P04626-1078	1.0	_SPLAPS[Phospho (STY)]EGAGS[Phospho (STY)]DVFDGDLGMGAAK_	2	True	True	True	False
SynLib	P04626-1083	1.0	_SPLAPSEGAGS[Phospho (STY)]DVFDGDLGMGAAK_	1	True	True	True	False
SynLib	P04626-1083	1.0	_SPLAPS[Phospho (STY)]EGAGS[Phospho (STY)]DVFDGDLGMGAAK_	2	True	True	True	False
SynLib	P04626-1107	1.0	_GLQSLPTHDPS[Phospho (STY)]PLQR_	1	True	True	True	False
SynLib	P04626-1240	1.0	_GT[Phospho (STY)]PTAENPEYLGLDVPV_	1	True	True	True	False
SynLib	P04626-1248	1.0	_GTPTAENPEY[Phospho (STY)]LGLDVPV_	1	True	True	True	False
SynLib	P04626-701	1.0	_LLQETELVEPLT[Phospho (STY)]PSGAMPNQAQMR_	1	True	True	True	False
SynLib	P04626-703	0.99	_LLQETELVEPLTPS[Phospho (STY)]GAMPNQAQMR_	1	True	True	True	False
SynLib	P04626-998	1.0	_FVVIQNEDLGPAS[Phospho (STY)]PLDSTFYR_	1	True	True	True	False
SynLib	P06241-420	1.0	_LIEDNEY[Phospho (STY)]TAR_	1	True	True	True	False
SynLib	P06241-421	1.0	_LIEDNEYT[Phospho (STY)]AR_	1	True	True	True	False
SynLib	P06400-249	1.0	_TAVIPINGS[Phospho (STY)]PR_	1	True	True	True	False
SynLib	P06400-807	1.0	_IPGGNIYIS[Phospho (STY)]PLKS[Phospho (STY)]PYK_	2	True	True	True	False
SynLib	P06400-811	1.0	_IPGGNIYIS[Phospho (STY)]PLKS[Phospho (STY)]PYK_	2	True	True	True	False
SynLib	P06493-15	1.0	_IGEGTY[Phospho (STY)]GVVYK_	1	True	True	True	False
SynLib	P08238-226	1.0	_EKEIS[Phospho (STY)]DDEAEEEK_	1	True	True	True	False
SynLib	P08238-445	1.0	_LGIHEDS[Phospho (STY)]TNR_	1	True	True	True	False
SynLib	P08581-990	1.0	_SVS[Phospho (STY)]PTTEMVSNESVDYR_	1	True	True	True	False
SynLib	P12931-212	1.0	_LDS[Phospho (STY)]GGFYITSR_	1	True	True	True	False
SynLib	P12931-216	1.0	_LDSGGFY[Phospho (STY)]ITSR_	1	True	True	True	False
SynLib	P12931-218	1.0	_LDSGGFYIT[Phospho (STY)]SR_	1	True	True	True	False
SynLib	P12931-69	1.0	_LFGGFNS[Phospho (STY)]SDTVTSPQR_	1	True	True	True	False
SynLib	P12931-70	1.0	_LFGGFNSS[Phospho (STY)]DTVTSPQR_	1	True	True	True	False
SynLib	P12931-72	1.0	_LFGGFNSSDT[Phospho (STY)]VTSPQR_	1	True	True	True	False
SynLib	P12931-74	1.0	_LFGGFNSSDTVT[Phospho (STY)]SPQR_	1	True	True	True	False
SynLib	P12931-75	1.0	_LFGGFNSSDTVTS[Phospho (STY)]PQR_	1	True	True	True	False
SynLib	P12931-93	1.0	_AGPLAGGVTTFVALY[Phospho (STY)]DYESR_	1	True	True	True	False
SynLib	P14923-665	1.0	_VS[Phospho (STY)]VELTNSLFK_	1	True	True	True	False
SynLib	P15056-365	1.0	_SSS[Phospho (STY)]APNVHINTIEPVNIDDLIR_	1	True	True	True	False
SynLib	P17096-102	1.0	_KLEKEEEEGISQES[Phospho (STY)]SEEEQ_	1	True	True	True	False
SynLib	P17096-102	1.0	_KLEKEEEEGIS[Phospho (STY)]QES[Phospho (STY)]SEEEQ_	2	True	True	True	False
SynLib	P17096-102	1.0	_KLEKEEEEGIS[Phospho (STY)]QES[Phospho (STY)]S[Phospho (STY)]EEEQ_	3	True	True	True	False
SynLib	P17096-103	1.0	_KLEKEEEEGIS[Phospho (STY)]QESS[Phospho (STY)]EEEQ_	2	True	True	True	False
SynLib	P17096-103	1.0	_KLEKEEEEGIS[Phospho (STY)]QES[Phospho (STY)]S[Phospho (STY)]EEEQ_	3	True	True	True	False
SynLib	P17096-99	1.0	_KLEKEEEEGIS[Phospho (STY)]QESS[Phospho (STY)]EEEQ_	2	True	True	True	False
SynLib	P17096-99	1.0	_KLEKEEEEGIS[Phospho (STY)]QES[Phospho (STY)]SEEEQ_	2	True	True	True	False
SynLib	P17096-99	1.0	_KLEKEEEEGIS[Phospho (STY)]QES[Phospho (STY)]S[Phospho (STY)]EEEQ_	3	True	True	True	False
SynLib	P17252-226	0.76	_STLNPQWNES[Phospho (STY)]FTFK_	1	True	True	True	False
SynLib	P17252-228	1.0	_STLNPQWNESFT[Phospho (STY)]FK_	1	True	True	True	False
SynLib	P18206-822	1.0	_SFLDSGY[Phospho (STY)]R_	1	True	True	True	False
SynLib	P27361-202	1.0	_IADPEHDHTGFLT[Phospho (STY)]EYVATR_	1	True	True	True	False
SynLib	P27361-204	1.0	_IADPEHDHTGFLTEY[Phospho (STY)]VATR_	1	True	True	True	False
SynLib	P27540-77	1.0	_S[Phospho (STY)]DDEQSSADK_	1	True	True	True	False
SynLib	P28482-185	1.0	_VADPDHDHTGFLT[Phospho (STY)]EYVAT[Phospho (STY)]R_	2	True	True	True	False
SynLib	P28482-190	1.0	_VADPDHDHTGFLTEYVAT[Phospho (STY)]R_	1	True	True	True	False
SynLib	P28482-190	1.0	_VADPDHDHTGFLT[Phospho (STY)]EYVAT[Phospho (STY)]R_	2	True	True	True	False
SynLib	P29353-139	1.0	_HGS[Phospho (STY)]FVNKPTR_	1	True	True	True	False
SynLib	P29353-426	1.0	_ELFDDPS[Phospho (STY)]YVNVQNLDK_	1	True	True	True	False
SynLib	P29353-427	1.0	_ELFDDPSY[Phospho (STY)]VNVQNLDK_	1	True	True	True	False
SynLib	P29474-1175	1.0	_IRT[Phospho (STY)]QSFS[Phospho (STY)]LQER_	2	True	True	True	False
SynLib	P29474-1177	1.0	_IRTQS[Phospho (STY)]FS[Phospho (STY)]LQER_	2	True	True	True	False
SynLib	P29474-1179	1.0	_IRTQS[Phospho (STY)]FS[Phospho (STY)]LQER_	2	True	True	True	False
SynLib	P29474-1179	1.0	_IRT[Phospho (STY)]QSFS[Phospho (STY)]LQER_	2	True	True	True	False
SynLib	P35568-1101	1.0	_HSS[Phospho (STY)]ETFSSTPSATR_	1	True	True	True	False
SynLib	P35869-45	1.0	_DRLNT[Phospho (STY)]ELDR_	1	True	True	True	False
SynLib	P35869-81	1.0	_S[Phospho (STY)]FFDVALK_	1	True	True	True	False
SynLib	P36871-117	1.0	_AIGGIILTAS[Phospho (STY)]HNPGGPNGDFGIK_	1	True	True	True	False
SynLib	P38432-303	1.0	_LGFSLT[Phospho (STY)]PSK_	1	True	True	True	False
SynLib	P40763-705	1.0	_YCRPESQEHPEADPGSAAPY[Phospho (STY)]LK_	1	True	True	True	False
SynLib	P40763-727	1.0	_FICVTPTTCSNTIDLPMS[Phospho (STY)]PR_	1	True	True	True	False
SynLib	P42224-532	1.0	_LLGPNAS[Phospho (STY)]PDGLIPWTR_	1	True	True	True	False
SynLib	P42224-727	1.0	_LQTTDNLLPMS[Phospho (STY)]PEEFDEVSR_	1	True	True	True	False
SynLib	P42336-312	0.98	_IS[Phospho (STY)]TATPYMNGETSTK_	1	True	True	True	False
SynLib	P42345-1261	1.0	_LHVS[Phospho (STY)]TINLQK_	1	True	True	True	False
SynLib	P42345-2068	1.0	_ET[Phospho (STY)]SFNQAYGR_	1	True	True	True	False
SynLib	P42345-2069	1.0	_ETS[Phospho (STY)]FNQAYGR_	1	True	True	True	False
SynLib	P42345-2446	0.92	_T[Phospho (STY)]DSYSAGQSVEILDGVELGEPAHK_	1	True	True	True	False
SynLib	P42345-2448	1.0	_TDS[Phospho (STY)]YSAGQSVEILDGVELGEPAHK_	1	True	True	True	False
SynLib	P42345-2450	1.0	_TDSYS[Phospho (STY)]AGQSVEILDGVELGEPAHK_	1	True	True	True	False
SynLib	P42345-2473	0.99	_TGT[Phospho (STY)]TVPESIHSFIGDGLVKPEALNK_	1	True	True	True	False
SynLib	P42345-2478	1.0	_TGTTVPES[Phospho (STY)]IHSFIGDGLVKPEALNK_	1	True	True	True	False
SynLib	P42345-2481	1.0	_TGTTVPESIHS[Phospho (STY)]FIGDGLVKPEALNK_	1	True	True	True	False
SynLib	P51812-369	1.0	_DS[Phospho (STY)]PGIPPSANAHQLFR_	1	True	True	True	False
SynLib	P51812-715	1.0	_NQS[Phospho (STY)]PVLEPVGR_	1	True	True	True	False
SynLib	P52732-926	1.0	_LDIPTGTT[Phospho (STY)]PQR_	1	True	True	True	False
SynLib	P56856-210	1.0	_AVS[Phospho (STY)]YHAS[Phospho (STY)]GHS[Phospho (STY)]VAYKPGGFK_	3	True	True	True	False
SynLib	P56856-214	1.0	_AVS[Phospho (STY)]YHAS[Phospho (STY)]GHS[Phospho (STY)]VAYKPGGFK_	3	True	True	True	False
SynLib	P56856-217	1.0	_AVS[Phospho (STY)]YHAS[Phospho (STY)]GHS[Phospho (STY)]VAYKPGGFK_	3	True	True	True	False
SynLib	P56856-247	1.0	_IYDGGART[Phospho (STY)]EDEVQS[Phospho (STY)]YPS[Phospho (STY)]K_	3	True	True	True	False
SynLib	P56856-253	1.0	_IYDGGART[Phospho (STY)]EDEVQS[Phospho (STY)]YPS[Phospho (STY)]K_	3	True	True	True	False
SynLib	P56856-256	1.0	_IYDGGART[Phospho (STY)]EDEVQS[Phospho (STY)]YPS[Phospho (STY)]K_	3	True	True	True	False
SynLib	P62993-18	1.0	_ATADDELS[Phospho (STY)]FK_	1	True	True	True	False
SynLib	P62993-90	1.0	_ESES[Phospho (STY)]APGDFSLSVK_	1	True	True	True	False
SynLib	Q01196-14	1.0	_RFT[Phospho (STY)]PPSTALS[Phospho (STY)]PGK_	2	True	True	True	False
SynLib	Q01196-21	1.0	_RFT[Phospho (STY)]PPSTALS[Phospho (STY)]PGK_	2	True	True	True	False
SynLib	Q06124-62	1.0	_IQNTGDY[Phospho (STY)]YDLYGGEK_	1	True	True	True	False
SynLib	Q07889-1082	1.0	_IPESETESTASAPNS[Phospho (STY)]PR_	1	True	True	True	False
SynLib	Q07889-1132	1.0	_S[Phospho (STY)]ASVSSISLTK_	1	True	True	True	False
SynLib	Q07889-1210	1.0	_TSISDPPES[Phospho (STY)]PPLLPPR_	1	True	True	True	False
SynLib	Q09666-5749	1.0	_AS[Phospho (STY)]LGS[Phospho (STY)]LEGEAEAEASS[Phospho (STY)]PK_	3	True	True	True	False
SynLib	Q09666-5752	1.0	_AS[Phospho (STY)]LGS[Phospho (STY)]LEGEAEAEASS[Phospho (STY)]PK_	3	True	True	True	False
SynLib	Q09666-5763	1.0	_AS[Phospho (STY)]LGS[Phospho (STY)]LEGEAEAEASS[Phospho (STY)]PK_	3	True	True	True	False
SynLib	Q14573-1834	1.0	_VASFS[Phospho (STY)]IPGSSSR_	1	True	True	True	False
SynLib	Q15139-235	1.0	_S[Phospho (STY)]PSESFIGR_	1	True	True	True	False
SynLib	Q15185-113	1.0	_DWEDDS[Phospho (STY)]DEDMSNFDR_	1	True	True	True	False
SynLib	Q15185-44	1.0	_LTFSCLGGS[Phospho (STY)]DNFK_	1	True	True	True	False
SynLib	Q15185-85	1.0	_GESGQS[Phospho (STY)]WPR_	1	True	True	True	False
SynLib	Q16678-269	1.0	_NFS[Phospho (STY)]NFILDK_	1	True	True	True	False
SynLib	Q58FF8-177	1.0	_IEDVGS[Phospho (STY)]DEEDDSGK_	1	True	True	True	False
SynLib	Q6P1L5-273	1.0	_SAS[Phospho (STY)]WGSTDQLK_	1	True	True	True	False
SynLib	Q8NFJ5-345	1.0	_AHAWPS[Phospho (STY)]PYK_	1	True	True	True	False
SynLib	Q92934-134	1.0	_S[Phospho (STY)]AGTATQMR_	1	True	True	True	False
SynLib	Q92934-25	1.0	_GLGPS[Phospho (STY)]PAGDGPSGSGK_	1	True	True	True	False
SynLib	Q92934-75	1.0	_HSS[Phospho (STY)]YPAGTEDDEGMGEEPSPFR_	1	True	True	True	False
SynLib	Q92934-99	1.0	_SRS[Phospho (STY)]APPNLWAAQR_	1	True	True	True	False
SynLib	Q92934-99	1.0	_S[Phospho (STY)]APPNLWAAQR_	1	True	True	True	False
SynLib	Q96B36-187	1.0	_SLPVS[Phospho (STY)]VPVWGFK_	1	True	True	True	False
SynLib	Q96B36-211	1.0	_RTEARSSDEENGPPS[Phospho (STY)]SPDLDR_	1	True	True	True	False
SynLib	Q96B36-212	1.0	_RTEARSSDEENGPPSS[Phospho (STY)]PDLDR_	1	True	True	True	False
SynLib	Q9BRG2-180	1.0	_TSS[Phospho (STY)]DPVLLK_	1	True	True	True	False
SynLib	Q9BY84-501	1.0	_SLLS[Phospho (STY)]PLHR_	1	True	True	True	False
SynLib	Q9HC35-144	1.0	_AS[Phospho (STY)]PS[Phospho (STY)]PQPSSQPLQIHR_	2	True	True	True	False
SynLib	Q9HC35-146	1.0	_AS[Phospho (STY)]PS[Phospho (STY)]PQPSSQPLQIHR_	2	True	True	True	False
SynLib	Q9NQU5-365	1.0	_TWHAQISTSNLY[Phospho (STY)]LPQDPTVAK_	1	True	True	True	False
SynLib	Q9NYL2-3	1.0	_SS[Phospho (STY)]LGASFVQIK_	1	True	True	True	False
SynLib	Q9NYL2-567	1.0	_SDS[Phospho (STY)]SADCQWLDTLR_	1	True	True	True	False
SynLib	Q9NYL2-637	1.0	_SSS[Phospho (STY)]PTQYGLTK_	1	True	True	True	False
SynLib	Q9NYL2-690	1.0	_GSISLNS[Phospho (STY)]SPR_	1	True	True	True	False
SynLib	Q9NYL2-691	1.0	_GSISLNSS[Phospho (STY)]PR_	1	True	True	True	False
SynLib	Q9NYL2-727	1.0	_VSQSALNPHQS[Phospho (STY)]PDFK_	1	True	True	True	False
SynLib	Q9UJM3-326	1.0	_VPPREPLS[Phospho (STY)]PSNSR_	1	True	True	True	False
SynLib	Q9UJM3-328	1.0	_VPPREPLSPS[Phospho (STY)]NSR_	1	True	True	True	False
SynLib	Q9UJM3-337	1.0	_S[Phospho (STY)]LPSYLNGVMPPTQSFAPDPK_	1	True	True	True	False
SynLib	Q9UJM3-340	1.0	_SLPS[Phospho (STY)]YLNGVMPPTQSFAPDPK_	1	True	True	True	False
SynLib	Q9UJM3-349	1.0	_SLPSYLNGVMPPT[Phospho (STY)]QSFAPDPK_	1	True	True	True	False
SynLib	Q9UJM3-391	0.96	_VSS[Phospho (STY)]THYYLLPERPPYLDK_	1	True	True	True	False
SynLib	Q9UJM3-392	0.99	_VSST[Phospho (STY)]HYYLLPERPPYLDK_	1	True	True	True	False
SynLib	Q9UJM3-394	1.0	_VSSTHY[Phospho (STY)]YLLPERPPYLDK_	1	True	True	True	False
SynLib	Q9UJM3-395	1.0	_VSSTHYY[Phospho (STY)]LLPERPPYLDK_	1	True	True	True	False
SynLib	Q9UN36-330	1.0	_SRT[Phospho (STY)]AS[Phospho (STY)]LTSAAS[Phospho (STY)]VDGNR_	3	True	True	True	False
SynLib	Q9UN36-332	1.0	_SRT[Phospho (STY)]AS[Phospho (STY)]LTSAAS[Phospho (STY)]VDGNR_	3	True	True	True	False
SynLib	Q9UN36-338	1.0	_SRT[Phospho (STY)]AS[Phospho (STY)]LTSAAS[Phospho (STY)]VDGNR_	3	True	True	True	False
SynLib	Q9UQ35-1541	1.0	_SGS[Phospho (STY)]S[Phospho (STY)]QELDVKPSAS[Phospho (STY)]PQER_	3	True	True	True	False
SynLib	Q9UQ35-1542	1.0	_SGS[Phospho (STY)]S[Phospho (STY)]QELDVKPSAS[Phospho (STY)]PQER_	3	True	True	True	False
SynLib	Q9UQ35-1552	1.0	_SGS[Phospho (STY)]S[Phospho (STY)]QELDVKPSAS[Phospho (STY)]PQER_	3	True	True	True	False
SynLib	Q9Y243-34	1.0	_TDGS[Phospho (STY)]FIGYK_	1	True	True	True	False
SynLib	Q9Y243-447	1.0	_YFDEEFTAQTITIT[Phospho (STY)]PPEK_	1	True	True	True	False
predSynLib	A1L390-76	1.0	_GPLS[Phospho (STY)]PFNSR_	1	True	True	True	False
predSynLib	A2RU67-62	1.0	_SPLGEAPEPDS[Phospho (STY)]DAEVAEAAK_	1	True	True	True	False
predSynLib	O00170-159	1.0	_VES[Phospho (STY)]PGTYQQDPWAMTDEEK_	1	True	True	True	False
predSynLib	O00170-43	1.0	_TLHS[Phospho (STY)]DDEGTVLDDSR_	1	True	True	True	False
predSynLib	O14646-1700	1.0	_ST[Phospho (STY)]PEHTWSSR_	1	True	True	True	False
predSynLib	O14974-908	1.0	_S[Phospho (STY)]GSYSYLEER_	1	True	True	True	False
predSynLib	O14974-910	1.0	_SGS[Phospho (STY)]YSYLEER_	1	True	True	True	False
predSynLib	O14974-912	1.0	_SGSYS[Phospho (STY)]YLEER_	1	True	True	True	False
predSynLib	O15014-1055	1.0	_APS[Phospho (STY)]LTDLVK_	1	True	True	True	False
predSynLib	O15014-1057	1.0	_APSLT[Phospho (STY)]DLVK_	1	True	True	True	False
predSynLib	O43524-412	1.0	_SS[Phospho (STY)]SFPYTTK_	1	True	True	True	False
predSynLib	O43524-413	1.0	_SSS[Phospho (STY)]FPYTTK_	1	True	True	True	False
predSynLib	O60841-107	1.0	_KQS[Phospho (STY)]FDDNDS[Phospho (STY)]EELEDK_	2	True	True	True	False
predSynLib	O60841-113	1.0	_KQS[Phospho (STY)]FDDNDS[Phospho (STY)]EELEDK_	2	True	True	True	False
predSynLib	O75781-138	1.0	_TEVVMNS[Phospho (STY)]QQT[Phospho (STY)]PVGTPK_	2	True	True	True	False
predSynLib	O75781-141	1.0	_TEVVMNSQQT[Phospho (STY)]PVGT[Phospho (STY)]PK_	2	True	True	True	False
predSynLib	O75781-141	1.0	_TEVVMNS[Phospho (STY)]QQT[Phospho (STY)]PVGTPK_	2	True	True	True	False
predSynLib	O75781-145	1.0	_TEVVMNSQQT[Phospho (STY)]PVGT[Phospho (STY)]PK_	2	True	True	True	False
predSynLib	O94901-48	1.0	_LDPVFDS[Phospho (STY)]PR_	1	True	True	True	False
predSynLib	P00533-1057	1.0	_NGLQS[Phospho (STY)]C[Carbamidomethyl (C)]PIKEDSFLQR_	1	True	True	True	False
predSynLib	P00533-1104	1.0	_RPAGS[Phospho (STY)]VQNPVYHNQPLNPAPSR_	1	True	True	True	False
predSynLib	P00533-1110	1.0	_RPAGSVQNPVY[Phospho (STY)]HNQPLNPAPSR_	1	True	True	True	False
predSynLib	P00533-1120	1.0	_RPAGSVQNPVYHNQPLNPAPS[Phospho (STY)]R_	1	True	True	True	False
predSynLib	P00533-1162	1.0	_GS[Phospho (STY)]HQIS[Phospho (STY)]LDNPDYQQDFFPK_	2	True	True	True	False
predSynLib	P00533-1166	1.0	_GSHQIS[Phospho (STY)]LDNPDYQQDFFPK_	1	True	True	True	False
predSynLib	P00533-1166	1.0	_GSHQIS[Phospho (STY)]LDNPDY[Phospho (STY)]QQDFFPK_	2	True	True	True	False
predSynLib	P00533-1166	1.0	_GS[Phospho (STY)]HQIS[Phospho (STY)]LDNPDYQQDFFPK_	2	True	True	True	False
predSynLib	P00533-1172	1.0	_GSHQISLDNPDY[Phospho (STY)]QQDFFPK_	1	True	True	True	False
predSynLib	P00533-1172	1.0	_GSHQIS[Phospho (STY)]LDNPDY[Phospho (STY)]QQDFFPK_	2	True	True	True	False
predSynLib	P00533-1191	1.0	_GST[Phospho (STY)]AENAEYLR_	1	True	True	True	False
predSynLib	P00533-1191	1.0	_GST[Phospho (STY)]AENAEY[Phospho (STY)]LR_	2	True	True	True	False
predSynLib	P00533-1197	1.0	_GSTAENAEY[Phospho (STY)]LR_	1	True	True	True	False
predSynLib	P00533-1197	1.0	_GST[Phospho (STY)]AENAEY[Phospho (STY)]LR_	2	True	True	True	False
predSynLib	P00533-693	1.0	_ELVEPLT[Phospho (STY)]PSGEAPNQALLR_	1	True	True	True	False
predSynLib	P00533-693	1.0	_ELVEPLT[Phospho (STY)]PS[Phospho (STY)]GEAPNQALLR_	2	True	True	True	False
predSynLib	P00533-695	1.0	_ELVEPLTPS[Phospho (STY)]GEAPNQALLR_	1	True	True	True	False
predSynLib	P00533-695	1.0	_ELVEPLT[Phospho (STY)]PS[Phospho (STY)]GEAPNQALLR_	2	True	True	True	False
predSynLib	P00533-869	1.0	_EY[Phospho (STY)]HAEGGKVPIK_	1	True	True	True	False
predSynLib	P00533-991	1.0	_MHLPS[Phospho (STY)]PTDSNFYR_	1	True	True	True	False
predSynLib	P00533-991	1.0	_MHLPS[Phospho (STY)]PTDS[Phospho (STY)]NFYR_	2	True	True	True	False
predSynLib	P00533-995	1.0	_MHLPSPTDS[Phospho (STY)]NFYR_	1	True	True	True	False
predSynLib	P00533-995	1.0	_MHLPS[Phospho (STY)]PTDS[Phospho (STY)]NFYR_	2	True	True	True	False
predSynLib	P00533-998	1.0	_MHLPSPTDSNFY[Phospho (STY)]R_	1	True	True	True	False
predSynLib	P04626-1002	0.99	_FVVIQNEDLGPASPLDS[Phospho (STY)]TFYR_	1	True	True	True	False
predSynLib	P04626-1052	0.99	_SSST[Phospho (STY)]RS[Phospho (STY)]GGGDLTLGLEPSEEEAPR_	2	True	True	True	False
predSynLib	P04626-1054	1.0	_SSST[Phospho (STY)]RS[Phospho (STY)]GGGDLTLGLEPSEEEAPR_	2	True	True	True	False
predSynLib	P04626-1054	1.0	_S[Phospho (STY)]GGGDLTLGLEPSEEEAPR_	1	True	True	True	False
predSynLib	P04626-1078	1.0	_SPLAPS[Phospho (STY)]EGAGS[Phospho (STY)]DVFDGDLGMGAAK_	2	True	True	True	False
predSynLib	P04626-1083	1.0	_SPLAPSEGAGS[Phospho (STY)]DVFDGDLGMGAAK_	1	True	True	True	False
predSynLib	P04626-1083	1.0	_SPLAPS[Phospho (STY)]EGAGS[Phospho (STY)]DVFDGDLGMGAAK_	2	True	True	True	False
predSynLib	P04626-1107	1.0	_GLQSLPTHDPS[Phospho (STY)]PLQR_	1	True	True	True	False
predSynLib	P04626-1240	1.0	_GT[Phospho (STY)]PTAENPEYLGLDVPV_	1	True	True	True	False
predSynLib	P04626-1248	1.0	_GTPTAENPEY[Phospho (STY)]LGLDVPV_	1	True	True	True	False
predSynLib	P04626-701	1.0	_LLQETELVEPLT[Phospho (STY)]PSGAMPNQAQMR_	1	True	True	True	False
predSynLib	P04626-703	0.99	_LLQETELVEPLTPS[Phospho (STY)]GAMPNQAQMR_	1	True	True	True	False
predSynLib	P04626-998	1.0	_FVVIQNEDLGPAS[Phospho (STY)]PLDSTFYR_	1	True	True	True	False
predSynLib	P06241-420	1.0	_LIEDNEY[Phospho (STY)]TAR_	1	True	True	True	False
predSynLib	P06241-421	1.0	_LIEDNEYT[Phospho (STY)]AR_	1	True	True	True	False
predSynLib	P06400-249	1.0	_TAVIPINGS[Phospho (STY)]PR_	1	True	True	True	False
predSynLib	P06400-807	1.0	_IPGGNIYIS[Phospho (STY)]PLKS[Phospho (STY)]PYK_	2	True	True	True	False
predSynLib	P06400-811	1.0	_IPGGNIYIS[Phospho (STY)]PLKS[Phospho (STY)]PYK_	2	True	True	True	False
predSynLib	P06493-15	1.0	_IGEGTY[Phospho (STY)]GVVYK_	1	True	True	True	False
predSynLib	P08238-226	1.0	_EKEIS[Phospho (STY)]DDEAEEEK_	1	True	True	True	False
predSynLib	P08238-445	1.0	_LGIHEDS[Phospho (STY)]TNR_	1	True	True	True	False
predSynLib	P08581-990	1.0	_SVS[Phospho (STY)]PTTEMVSNESVDYR_	1	True	True	True	False
predSynLib	P12931-212	1.0	_LDS[Phospho (STY)]GGFYITSR_	1	True	True	True	False
predSynLib	P12931-216	1.0	_LDSGGFY[Phospho (STY)]ITSR_	1	True	True	True	False
predSynLib	P12931-218	1.0	_LDSGGFYIT[Phospho (STY)]SR_	1	True	True	True	False
predSynLib	P12931-69	1.0	_LFGGFNS[Phospho (STY)]SDTVTSPQR_	1	True	True	True	False
predSynLib	P12931-70	1.0	_LFGGFNSS[Phospho (STY)]DTVTSPQR_	1	True	True	True	False
predSynLib	P12931-72	1.0	_LFGGFNSSDT[Phospho (STY)]VTSPQR_	1	True	True	True	False
predSynLib	P12931-74	1.0	_LFGGFNSSDTVT[Phospho (STY)]SPQR_	1	True	True	True	False
predSynLib	P12931-75	1.0	_LFGGFNSSDTVTS[Phospho (STY)]PQR_	1	True	True	True	False
predSynLib	P12931-93	1.0	_AGPLAGGVTTFVALY[Phospho (STY)]DYESR_	1	True	True	True	False
predSynLib	P14923-665	1.0	_VS[Phospho (STY)]VELTNSLFK_	1	True	True	True	False
predSynLib	P15056-365	1.0	_SSS[Phospho (STY)]APNVHINTIEPVNIDDLIR_	1	True	True	True	False
predSynLib	P17096-102	1.0	_KLEKEEEEGISQES[Phospho (STY)]SEEEQ_	1	True	True	True	False
predSynLib	P17096-102	1.0	_KLEKEEEEGIS[Phospho (STY)]QES[Phospho (STY)]SEEEQ_	2	True	True	True	False
predSynLib	P17096-102	1.0	_KLEKEEEEGIS[Phospho (STY)]QES[Phospho (STY)]S[Phospho (STY)]EEEQ_	3	True	True	True	False
predSynLib	P17096-103	1.0	_KLEKEEEEGIS[Phospho (STY)]QESS[Phospho (STY)]EEEQ_	2	True	True	True	False
predSynLib	P17096-103	1.0	_KLEKEEEEGIS[Phospho (STY)]QES[Phospho (STY)]S[Phospho (STY)]EEEQ_	3	True	True	True	False
predSynLib	P17096-99	1.0	_KLEKEEEEGIS[Phospho (STY)]QESS[Phospho (STY)]EEEQ_	2	True	True	True	False
predSynLib	P17096-99	1.0	_KLEKEEEEGIS[Phospho (STY)]QES[Phospho (STY)]SEEEQ_	2	True	True	True	False
predSynLib	P17096-99	1.0	_KLEKEEEEGIS[Phospho (STY)]QES[Phospho (STY)]S[Phospho (STY)]EEEQ_	3	True	True	True	False
predSynLib	P17252-226	0.9	_STLNPQWNES[Phospho (STY)]FTFK_	1	True	True	True	False
predSynLib	P17252-228	1.0	_STLNPQWNESFT[Phospho (STY)]FK_	1	True	True	True	False
predSynLib	P18206-822	1.0	_SFLDSGY[Phospho (STY)]R_	1	True	True	True	False
predSynLib	P27361-202	1.0	_IADPEHDHTGFLT[Phospho (STY)]EYVATR_	1	True	True	True	False
predSynLib	P27361-204	1.0	_IADPEHDHTGFLTEY[Phospho (STY)]VATR_	1	True	True	True	False
predSynLib	P27540-77	1.0	_S[Phospho (STY)]DDEQSSADK_	1	True	True	True	False
predSynLib	P28482-185	1.0	_VADPDHDHTGFLT[Phospho (STY)]EYVAT[Phospho (STY)]R_	2	True	True	True	False
predSynLib	P28482-190	1.0	_VADPDHDHTGFLTEYVAT[Phospho (STY)]R_	1	True	True	True	False
predSynLib	P28482-190	1.0	_VADPDHDHTGFLT[Phospho (STY)]EYVAT[Phospho (STY)]R_	2	True	True	True	False
predSynLib	P29353-139	1.0	_HGS[Phospho (STY)]FVNKPTR_	1	True	True	True	False
predSynLib	P29353-426	1.0	_ELFDDPS[Phospho (STY)]YVNVQNLDK_	1	True	True	True	False
predSynLib	P29353-427	1.0	_ELFDDPSY[Phospho (STY)]VNVQNLDK_	1	True	True	True	False
predSynLib	P29474-1175	1.0	_IRT[Phospho (STY)]QSFS[Phospho (STY)]LQER_	2	True	True	True	False
predSynLib	P29474-1177	1.0	_IRTQS[Phospho (STY)]FS[Phospho (STY)]LQER_	2	True	True	True	False
predSynLib	P29474-1179	1.0	_IRTQS[Phospho (STY)]FS[Phospho (STY)]LQER_	2	True	True	True	False
predSynLib	P29474-1179	1.0	_IRT[Phospho (STY)]QSFS[Phospho (STY)]LQER_	2	True	True	True	False
predSynLib	P35568-1101	1.0	_HSS[Phospho (STY)]ETFSSTPSATR_	1	True	True	True	False
predSynLib	P35869-45	1.0	_DRLNT[Phospho (STY)]ELDR_	1	True	True	True	False
predSynLib	P35869-81	1.0	_S[Phospho (STY)]FFDVALK_	1	True	True	True	False
predSynLib	P36871-117	1.0	_AIGGIILTAS[Phospho (STY)]HNPGGPNGDFGIK_	1	True	True	True	False
predSynLib	P38432-303	1.0	_LGFSLT[Phospho (STY)]PSK_	1	True	True	True	False
predSynLib	P40763-705	1.0	_YC[Carbamidomethyl (C)]RPESQEHPEADPGSAAPY[Phospho (STY)]LK_	1	True	True	True	False
predSynLib	P40763-727	1.0	_FIC[Carbamidomethyl (C)]VTPTTC[Carbamidomethyl (C)]SNTIDLPMS[Phospho (STY)]PR_	1	True	True	True	False
predSynLib	P42224-532	1.0	_LLGPNAS[Phospho (STY)]PDGLIPWTR_	1	True	True	True	False
predSynLib	P42224-727	1.0	_LQTTDNLLPMS[Phospho (STY)]PEEFDEVSR_	1	True	True	True	False
predSynLib	P42336-312	0.98	_IS[Phospho (STY)]TATPYMNGETSTK_	1	True	True	True	False
predSynLib	P42345-1261	1.0	_LHVS[Phospho (STY)]TINLQK_	1	True	True	True	False
predSynLib	P42345-2068	1.0	_ET[Phospho (STY)]SFNQAYGR_	1	True	True	True	False
predSynLib	P42345-2069	1.0	_ETS[Phospho (STY)]FNQAYGR_	1	True	True	True	False
predSynLib	P42345-2446	0.91	_T[Phospho (STY)]DSYSAGQSVEILDGVELGEPAHK_	1	True	True	True	False
predSynLib	P42345-2448	1.0	_TDS[Phospho (STY)]YSAGQSVEILDGVELGEPAHK_	1	True	True	True	False
predSynLib	P42345-2450	1.0	_TDSYS[Phospho (STY)]AGQSVEILDGVELGEPAHK_	1	True	True	True	False
predSynLib	P42345-2473	1.0	_TGT[Phospho (STY)]TVPESIHSFIGDGLVKPEALNK_	1	True	True	True	False
predSynLib	P42345-2478	1.0	_TGTTVPES[Phospho (STY)]IHSFIGDGLVKPEALNK_	1	True	True	True	False
predSynLib	P42345-2481	1.0	_TGTTVPESIHS[Phospho (STY)]FIGDGLVKPEALNK_	1	True	True	True	False
predSynLib	P51812-369	1.0	_DS[Phospho (STY)]PGIPPSANAHQLFR_	1	True	True	True	False
predSynLib	P51812-715	1.0	_NQS[Phospho (STY)]PVLEPVGR_	1	True	True	True	False
predSynLib	P52732-926	1.0	_LDIPTGTT[Phospho (STY)]PQR_	1	True	True	True	False
predSynLib	P56856-210	1.0	_AVS[Phospho (STY)]YHAS[Phospho (STY)]GHS[Phospho (STY)]VAYKPGGFK_	3	True	True	True	False
predSynLib	P56856-214	1.0	_AVS[Phospho (STY)]YHAS[Phospho (STY)]GHS[Phospho (STY)]VAYKPGGFK_	3	True	True	True	False
predSynLib	P56856-217	1.0	_AVS[Phospho (STY)]YHAS[Phospho (STY)]GHS[Phospho (STY)]VAYKPGGFK_	3	True	True	True	False
predSynLib	P56856-247	1.0	_IYDGGART[Phospho (STY)]EDEVQS[Phospho (STY)]YPS[Phospho (STY)]K_	3	True	True	True	False
predSynLib	P56856-253	1.0	_IYDGGART[Phospho (STY)]EDEVQS[Phospho (STY)]YPS[Phospho (STY)]K_	3	True	True	True	False
predSynLib	P56856-256	1.0	_IYDGGART[Phospho (STY)]EDEVQS[Phospho (STY)]YPS[Phospho (STY)]K_	3	True	True	True	False
predSynLib	P62993-18	1.0	_ATADDELS[Phospho (STY)]FK_	1	True	True	True	False
predSynLib	P62993-90	1.0	_ESES[Phospho (STY)]APGDFSLSVK_	1	True	True	True	False
predSynLib	Q01196-14	1.0	_RFT[Phospho (STY)]PPSTALS[Phospho (STY)]PGK_	2	True	True	True	False
predSynLib	Q01196-21	1.0	_RFT[Phospho (STY)]PPSTALS[Phospho (STY)]PGK_	2	True	True	True	False
predSynLib	Q06124-62	1.0	_IQNTGDY[Phospho (STY)]YDLYGGEK_	1	True	True	True	False
predSynLib	Q07889-1082	1.0	_IPESETESTASAPNS[Phospho (STY)]PR_	1	True	True	True	False
predSynLib	Q07889-1132	1.0	_S[Phospho (STY)]ASVSSISLTK_	1	True	True	True	False
predSynLib	Q07889-1210	1.0	_TSISDPPES[Phospho (STY)]PPLLPPR_	1	True	True	True	False
predSynLib	Q09666-5749	1.0	_AS[Phospho (STY)]LGS[Phospho (STY)]LEGEAEAEASS[Phospho (STY)]PK_	3	True	True	True	False
predSynLib	Q09666-5752	1.0	_AS[Phospho (STY)]LGS[Phospho (STY)]LEGEAEAEASS[Phospho (STY)]PK_	3	True	True	True	False
predSynLib	Q09666-5763	1.0	_AS[Phospho (STY)]LGS[Phospho (STY)]LEGEAEAEASS[Phospho (STY)]PK_	3	True	True	True	False
predSynLib	Q14573-1834	1.0	_VASFS[Phospho (STY)]IPGSSSR_	1	True	True	True	False
predSynLib	Q15139-235	1.0	_S[Phospho (STY)]PSESFIGR_	1	True	True	True	False
predSynLib	Q15185-113	1.0	_DWEDDS[Phospho (STY)]DEDMSNFDR_	1	True	True	True	False
predSynLib	Q15185-44	1.0	_LTFSC[Carbamidomethyl (C)]LGGS[Phospho (STY)]DNFK_	1	True	True	True	False
predSynLib	Q15185-85	1.0	_GESGQS[Phospho (STY)]WPR_	1	True	True	True	False
predSynLib	Q16678-269	1.0	_NFS[Phospho (STY)]NFILDK_	1	True	True	True	False
predSynLib	Q58FF8-177	1.0	_IEDVGS[Phospho (STY)]DEEDDSGK_	1	True	True	True	False
predSynLib	Q6P1L5-273	1.0	_SAS[Phospho (STY)]WGSTDQLK_	1	True	True	True	False
predSynLib	Q8NFJ5-345	1.0	_AHAWPS[Phospho (STY)]PYK_	1	True	True	True	False
predSynLib	Q92934-134	1.0	_S[Phospho (STY)]AGTATQMR_	1	True	True	True	False
predSynLib	Q92934-25	1.0	_GLGPS[Phospho (STY)]PAGDGPSGSGK_	1	True	True	True	False
predSynLib	Q92934-75	1.0	_HSS[Phospho (STY)]YPAGTEDDEGMGEEPSPFR_	1	True	True	True	False
predSynLib	Q92934-99	1.0	_SRS[Phospho (STY)]APPNLWAAQR_	1	True	True	True	False
predSynLib	Q92934-99	1.0	_S[Phospho (STY)]APPNLWAAQR_	1	True	True	True	False
predSynLib	Q96B36-187	1.0	_SLPVS[Phospho (STY)]VPVWGFK_	1	True	True	True	False
predSynLib	Q96B36-211	1.0	_RTEARSSDEENGPPS[Phospho (STY)]SPDLDR_	1	True	True	True	False
predSynLib	Q96B36-212	1.0	_RTEARSSDEENGPPSS[Phospho (STY)]PDLDR_	1	True	True	True	False
predSynLib	Q9BRG2-180	1.0	_TSS[Phospho (STY)]DPVLLK_	1	True	True	True	False
predSynLib	Q9BY84-501	1.0	_SLLS[Phospho (STY)]PLHR_	1	True	True	True	False
predSynLib	Q9HC35-144	1.0	_AS[Phospho (STY)]PS[Phospho (STY)]PQPSSQPLQIHR_	2	True	True	True	False
predSynLib	Q9HC35-146	1.0	_AS[Phospho (STY)]PS[Phospho (STY)]PQPSSQPLQIHR_	2	True	True	True	False
predSynLib	Q9NQU5-365	1.0	_TWHAQISTSNLY[Phospho (STY)]LPQDPTVAK_	1	True	True	True	False
predSynLib	Q9NYL2-3	1.0	_SS[Phospho (STY)]LGASFVQIK_	1	True	True	True	False
predSynLib	Q9NYL2-567	1.0	_SDS[Phospho (STY)]SADC[Carbamidomethyl (C)]QWLDTLR_	1	True	True	True	False
predSynLib	Q9NYL2-637	1.0	_SSS[Phospho (STY)]PTQYGLTK_	1	True	True	True	False
predSynLib	Q9NYL2-690	1.0	_GSISLNS[Phospho (STY)]SPR_	1	True	True	True	False
predSynLib	Q9NYL2-691	1.0	_GSISLNSS[Phospho (STY)]PR_	1	True	True	True	False
predSynLib	Q9NYL2-727	1.0	_VSQSALNPHQS[Phospho (STY)]PDFK_	1	True	True	True	False
predSynLib	Q9UJM3-326	0.99	_VPPREPLS[Phospho (STY)]PSNSR_	1	True	True	True	False
predSynLib	Q9UJM3-328	1.0	_VPPREPLSPS[Phospho (STY)]NSR_	1	True	True	True	False
predSynLib	Q9UJM3-337	1.0	_S[Phospho (STY)]LPSYLNGVMPPTQSFAPDPK_	1	True	True	True	False
predSynLib	Q9UJM3-340	1.0	_SLPS[Phospho (STY)]YLNGVMPPTQSFAPDPK_	1	True	True	True	False
predSynLib	Q9UJM3-349	1.0	_SLPSYLNGVMPPT[Phospho (STY)]QSFAPDPK_	1	True	True	True	False
predSynLib	Q9UJM3-391	0.96	_VSS[Phospho (STY)]THYYLLPERPPYLDK_	1	True	True	True	False
predSynLib	Q9UJM3-392	0.99	_VSST[Phospho (STY)]HYYLLPERPPYLDK_	1	True	True	True	False
predSynLib	Q9UJM3-394	1.0	_VSSTHY[Phospho (STY)]YLLPERPPYLDK_	1	True	True	True	False
predSynLib	Q9UJM3-395	1.0	_VSSTHYY[Phospho (STY)]LLPERPPYLDK_	1	True	True	True	False
predSynLib	Q9UN36-330	1.0	_SRT[Phospho (STY)]AS[Phospho (STY)]LTSAAS[Phospho (STY)]VDGNR_	3	True	True	True	False
predSynLib	Q9UN36-332	1.0	_SRT[Phospho (STY)]AS[Phospho (STY)]LTSAAS[Phospho (STY)]VDGNR_	3	True	True	True	False
predSynLib	Q9UN36-338	1.0	_SRT[Phospho (STY)]AS[Phospho (STY)]LTSAAS[Phospho (STY)]VDGNR_	3	True	True	True	False
predSynLib	Q9UQ35-1541	1.0	_SGS[Phospho (STY)]S[Phospho (STY)]QELDVKPSAS[Phospho (STY)]PQER_	3	True	True	True	False
predSynLib	Q9UQ35-1542	1.0	_SGS[Phospho (STY)]S[Phospho (STY)]QELDVKPSAS[Phospho (STY)]PQER_	3	True	True	True	False
predSynLib	Q9UQ35-1552	1.0	_SGS[Phospho (STY)]S[Phospho (STY)]QELDVKPSAS[Phospho (STY)]PQER_	3	True	True	True	False
predSynLib	Q9Y243-34	1.0	_TDGS[Phospho (STY)]FIGYK_	1	True	True	True	False
predSynLib	Q9Y243-447	1.0	_YFDEEFTAQTITIT[Phospho (STY)]PPEK_	1	True	True	True	False
SynLib+RPE1 DDA (initial)	A1L390-76	1.0	_GPLS[Phospho (STY)]PFNSR_	1	True	True	True	False
SynLib+RPE1 DDA (initial)	A2RU67-62	1.0	_SPLGEAPEPDS[Phospho (STY)]DAEVAEAAK_	1	True	True	True	False
SynLib+RPE1 DDA (initial)	O00170-159	1.0	_VES[Phospho (STY)]PGTYQQDPWAMTDEEK_	1	True	True	True	False
SynLib+RPE1 DDA (initial)	O00170-43	1.0	_TLHS[Phospho (STY)]DDEGTVLDDSR_	1	True	True	True	False
SynLib+RPE1 DDA (initial)	O14646-1699	0.99	_S[Phospho (STY)]TPEHTWSSR_	1	True	False	False	True
SynLib+RPE1 DDA (initial)	O14646-1700	1.0	_ST[Phospho (STY)]PEHTWSSR_	1	True	True	True	False
SynLib+RPE1 DDA (initial)	O14974-908	1.0	_S[Phospho (STY)]GSYSYLEER_	1	True	True	True	False
SynLib+RPE1 DDA (initial)	O14974-910	1.0	_SGS[Phospho (STY)]YSYLEER_	1	True	True	True	False
SynLib+RPE1 DDA (initial)	O14974-912	1.0	_SGSYS[Phospho (STY)]YLEER_	1	True	True	True	False
SynLib+RPE1 DDA (initial)	O15014-1055	1.0	_APS[Phospho (STY)]LTDLVK_	1	True	True	True	False
SynLib+RPE1 DDA (initial)	O15014-1057	1.0	_APSLT[Phospho (STY)]DLVK_	1	True	True	True	False
SynLib+RPE1 DDA (initial)	O43524-412	1.0	_SS[Phospho (STY)]SFPYTTK_	1	True	True	True	False
SynLib+RPE1 DDA (initial)	O43524-413	1.0	_SSS[Phospho (STY)]FPYTTK_	1	True	True	True	False
SynLib+RPE1 DDA (initial)	O60841-107	1.0	_KQS[Phospho (STY)]FDDNDSEELEDK_	1	True	False	True	False
SynLib+RPE1 DDA (initial)	O60841-107	1.0	_KQS[Phospho (STY)]FDDNDS[Phospho (STY)]EELEDK_	2	True	True	True	False
SynLib+RPE1 DDA (initial)	O60841-113	1.0	_KQS[Phospho (STY)]FDDNDS[Phospho (STY)]EELEDK_	2	True	True	True	False
SynLib+RPE1 DDA (initial)	O75781-138	1.0	_TEVVMNS[Phospho (STY)]QQT[Phospho (STY)]PVGTPK_	2	True	True	True	False
SynLib+RPE1 DDA (initial)	O75781-141	1.0	_TEVVMNSQQT[Phospho (STY)]PVGTPK_	1	True	False	True	False
SynLib+RPE1 DDA (initial)	O75781-141	1.0	_TEVVMNSQQT[Phospho (STY)]PVGT[Phospho (STY)]PK_	2	True	True	True	False
SynLib+RPE1 DDA (initial)	O75781-141	1.0	_TEVVMNS[Phospho (STY)]QQT[Phospho (STY)]PVGTPK_	2	True	True	True	False
SynLib+RPE1 DDA (initial)	O75781-145	1.0	_TEVVMNSQQTPVGT[Phospho (STY)]PK_	1	True	False	True	False
SynLib+RPE1 DDA (initial)	O75781-145	1.0	_TEVVMNSQQT[Phospho (STY)]PVGT[Phospho (STY)]PK_	2	True	True	True	False
SynLib+RPE1 DDA (initial)	O94901-48	1.0	_LDPVFDS[Phospho (STY)]PR_	1	True	True	True	False
SynLib+RPE1 DDA (initial)	P00533-1057	1.0	_NGLQS[Phospho (STY)]CPIKEDSFLQR_	1	True	True	True	False
SynLib+RPE1 DDA (initial)	P00533-1104	1.0	_RPAGS[Phospho (STY)]VQNPVYHNQPLNPAPSR_	1	True	True	True	False
SynLib+RPE1 DDA (initial)	P00533-1110	1.0	_RPAGSVQNPVY[Phospho (STY)]HNQPLNPAPSR_	1	True	True	True	False
SynLib+RPE1 DDA (initial)	P00533-1120	1.0	_RPAGSVQNPVYHNQPLNPAPS[Phospho (STY)]R_	1	True	True	True	False
SynLib+RPE1 DDA (initial)	P00533-1162	1.0	_GS[Phospho (STY)]HQIS[Phospho (STY)]LDNPDYQQDFFPK_	2	True	True	True	False
SynLib+RPE1 DDA (initial)	P00533-1166	1.0	_GSHQIS[Phospho (STY)]LDNPDYQQDFFPK_	1	True	True	True	False
SynLib+RPE1 DDA (initial)	P00533-1166	1.0	_GSHQIS[Phospho (STY)]LDNPDY[Phospho (STY)]QQDFFPK_	2	True	True	True	False
SynLib+RPE1 DDA (initial)	P00533-1166	1.0	_GS[Phospho (STY)]HQIS[Phospho (STY)]LDNPDYQQDFFPK_	2	True	True	True	False
SynLib+RPE1 DDA (initial)	P00533-1172	1.0	_GSHQISLDNPDY[Phospho (STY)]QQDFFPK_	1	True	True	True	False
SynLib+RPE1 DDA (initial)	P00533-1172	1.0	_GSHQIS[Phospho (STY)]LDNPDY[Phospho (STY)]QQDFFPK_	2	True	True	True	False
SynLib+RPE1 DDA (initial)	P00533-1191	1.0	_GST[Phospho (STY)]AENAEYLR_	1	True	True	True	False
SynLib+RPE1 DDA (initial)	P00533-1191	1.0	_GST[Phospho (STY)]AENAEY[Phospho (STY)]LR_	2	True	True	True	False
SynLib+RPE1 DDA (initial)	P00533-1197	1.0	_GSTAENAEY[Phospho (STY)]LR_	1	True	True	True	False
SynLib+RPE1 DDA (initial)	P00533-1197	1.0	_GST[Phospho (STY)]AENAEY[Phospho (STY)]LR_	2	True	True	True	False
SynLib+RPE1 DDA (initial)	P00533-693	1.0	_ELVEPLT[Phospho (STY)]PSGEAPNQALLR_	1	True	True	True	False
SynLib+RPE1 DDA (initial)	P00533-693	1.0	_ELVEPLT[Phospho (STY)]PS[Phospho (STY)]GEAPNQALLR_	2	True	True	True	False
SynLib+RPE1 DDA (initial)	P00533-695	1.0	_ELVEPLTPS[Phospho (STY)]GEAPNQALLR_	1	True	True	True	False
SynLib+RPE1 DDA (initial)	P00533-695	1.0	_ELVEPLT[Phospho (STY)]PS[Phospho (STY)]GEAPNQALLR_	2	True	True	True	False
SynLib+RPE1 DDA (initial)	P00533-869	1.0	_EY[Phospho (STY)]HAEGGKVPIK_	1	True	True	True	False
SynLib+RPE1 DDA (initial)	P00533-991	1.0	_MHLPS[Phospho (STY)]PTDSNFYR_	1	True	True	True	False
SynLib+RPE1 DDA (initial)	P00533-991	1.0	_MHLPS[Phospho (STY)]PTDS[Phospho (STY)]NFYR_	2	True	True	True	False
SynLib+RPE1 DDA (initial)	P00533-991	1.0	_MHLPS[Phospho (STY)]PT[Phospho (STY)]DSNFYR_	2	True	False	True	False
SynLib+RPE1 DDA (initial)	P00533-991	1.0	_M[Oxidation (M)]HLPS[Phospho (STY)]PTDSNFYR_	1	True	False	True	False
SynLib+RPE1 DDA (initial)	P00533-991	1.0	_M[Oxidation (M)]HLPS[Phospho (STY)]PTDS[Phospho (STY)]NFYR_	2	True	False	True	False
SynLib+RPE1 DDA (initial)	P00533-993	0.86	_MHLPSPT[Phospho (STY)]DSNFYR_	1	True	False	False	True
SynLib+RPE1 DDA (initial)	P00533-993	1.0	_MHLPS[Phospho (STY)]PT[Phospho (STY)]DSNFYR_	2	True	False	False	True
SynLib+RPE1 DDA (initial)	P00533-993	0.91	_M[Oxidation (M)]HLPSPT[Phospho (STY)]DSNFYR_	1	True	False	False	True
SynLib+RPE1 DDA (initial)	P00533-995	1.0	_MHLPSPTDS[Phospho (STY)]NFYR_	1	True	True	True	False
SynLib+RPE1 DDA (initial)	P00533-995	1.0	_MHLPS[Phospho (STY)]PTDS[Phospho (STY)]NFYR_	2	True	True	True	False
SynLib+RPE1 DDA (initial)	P00533-995	1.0	_M[Oxidation (M)]HLPSPTDS[Phospho (STY)]NFYR_	1	True	False	True	False
SynLib+RPE1 DDA (initial)	P00533-995	1.0	_M[Oxidation (M)]HLPS[Phospho (STY)]PTDS[Phospho (STY)]NFYR_	2	True	False	True	False
SynLib+RPE1 DDA (initial)	P00533-998	1.0	_MHLPSPTDSNFY[Phospho (STY)]R_	1	True	True	True	False
SynLib+RPE1 DDA (initial)	P00533-998	1.0	_M[Oxidation (M)]HLPSPTDSNFY[Phospho (STY)]R_	1	True	False	True	False
SynLib+RPE1 DDA (initial)	P04626-1002	1.0	_FVVIQNEDLGPASPLDS[Phospho (STY)]TFYR_	1	True	True	True	False
SynLib+RPE1 DDA (initial)	P04626-1054	1.0	_S[Phospho (STY)]GGGDLTLGLEPSEEEAPR_	1	True	True	True	False
SynLib+RPE1 DDA (initial)	P04626-1078	1.0	_SPLAPS[Phospho (STY)]EGAGS[Phospho (STY)]DVFDGDLGMGAAK_	2	True	True	True	False
SynLib+RPE1 DDA (initial)	P04626-1078	1.0	_SPLAPS[Phospho (STY)]EGAGS[Phospho (STY)]DVFDGDLGM[Oxidation (M)]GAAK_	2	True	False	True	False
SynLib+RPE1 DDA (initial)	P04626-1083	1.0	_SPLAPSEGAGS[Phospho (STY)]DVFDGDLGMGAAK_	1	True	True	True	False
SynLib+RPE1 DDA (initial)	P04626-1083	1.0	_SPLAPSEGAGS[Phospho (STY)]DVFDGDLGM[Oxidation (M)]GAAK_	1	True	False	True	False
SynLib+RPE1 DDA (initial)	P04626-1083	1.0	_SPLAPS[Phospho (STY)]EGAGS[Phospho (STY)]DVFDGDLGMGAAK_	2	True	True	True	False
SynLib+RPE1 DDA (initial)	P04626-1083	1.0	_SPLAPS[Phospho (STY)]EGAGS[Phospho (STY)]DVFDGDLGM[Oxidation (M)]GAAK_	2	True	False	True	False
SynLib+RPE1 DDA (initial)	P04626-1107	1.0	_GLQSLPTHDPS[Phospho (STY)]PLQR_	1	True	True	True	False
SynLib+RPE1 DDA (initial)	P04626-1240	1.0	_GT[Phospho (STY)]PTAENPEYLGLDVPV_	1	True	True	True	False
SynLib+RPE1 DDA (initial)	P04626-1248	1.0	_GTPTAENPEY[Phospho (STY)]LGLDVPV_	1	True	True	True	False
SynLib+RPE1 DDA (initial)	P04626-701	1.0	_LLQETELVEPLT[Phospho (STY)]PSGAMPNQAQMR_	1	True	True	True	False
SynLib+RPE1 DDA (initial)	P04626-701	1.0	_LLQETELVEPLT[Phospho (STY)]PSGAMPNQAQM[Oxidation (M)]R_	1	True	False	True	False
SynLib+RPE1 DDA (initial)	P04626-701	1.0	_LLQETELVEPLT[Phospho (STY)]PSGAM[Oxidation (M)]PNQAQMR_	1	True	False	True	False
SynLib+RPE1 DDA (initial)	P04626-998	1.0	_FVVIQNEDLGPAS[Phospho (STY)]PLDSTFYR_	1	True	True	True	False
SynLib+RPE1 DDA (initial)	P06241-420	1.0	_LIEDNEY[Phospho (STY)]TAR_	1	True	True	True	False
SynLib+RPE1 DDA (initial)	P06241-421	1.0	_LIEDNEYT[Phospho (STY)]AR_	1	True	True	True	False
SynLib+RPE1 DDA (initial)	P06400-249	1.0	_TAVIPINGS[Phospho (STY)]PR_	1	True	True	True	False
SynLib+RPE1 DDA (initial)	P06400-807	1.0	_IPGGNIYIS[Phospho (STY)]PLKS[Phospho (STY)]PYK_	2	True	True	True	False
SynLib+RPE1 DDA (initial)	P06400-811	1.0	_IPGGNIYIS[Phospho (STY)]PLKS[Phospho (STY)]PYK_	2	True	True	True	False
SynLib+RPE1 DDA (initial)	P06493-15	1.0	_IGEGTY[Phospho (STY)]GVVYK_	1	True	True	True	False
SynLib+RPE1 DDA (initial)	P08238-226	1.0	_EKEIS[Phospho (STY)]DDEAEEEK_	1	True	True	True	False
SynLib+RPE1 DDA (initial)	P08238-445	1.0	_LGIHEDS[Phospho (STY)]TNR_	1	True	True	True	False
SynLib+RPE1 DDA (initial)	P08238-446	1.0	_LGIHEDST[Phospho (STY)]NR_	1	True	False	False	True
SynLib+RPE1 DDA (initial)	P08581-990	1.0	_SVS[Phospho (STY)]PTTEMVSNESVDYR_	1	True	True	True	False
SynLib+RPE1 DDA (initial)	P08581-990	1.0	_SVS[Phospho (STY)]PTTEM[Oxidation (M)]VSNESVDYR_	1	True	False	True	False
SynLib+RPE1 DDA (initial)	P12931-212	1.0	_LDS[Phospho (STY)]GGFYITSR_	1	True	True	True	False
SynLib+RPE1 DDA (initial)	P12931-216	1.0	_LDSGGFY[Phospho (STY)]ITSR_	1	True	True	True	False
SynLib+RPE1 DDA (initial)	P12931-218	1.0	_LDSGGFYIT[Phospho (STY)]SR_	1	True	True	True	False
SynLib+RPE1 DDA (initial)	P12931-219	1.0	_LDSGGFYITS[Phospho (STY)]R_	1	True	True	True	False
SynLib+RPE1 DDA (initial)	P12931-69	1.0	_LFGGFNS[Phospho (STY)]SDTVTSPQR_	1	True	True	True	False
SynLib+RPE1 DDA (initial)	P12931-70	1.0	_LFGGFNSS[Phospho (STY)]DTVTSPQR_	1	True	True	True	False
SynLib+RPE1 DDA (initial)	P12931-72	1.0	_LFGGFNSSDT[Phospho (STY)]VTSPQR_	1	True	True	True	False
SynLib+RPE1 DDA (initial)	P12931-75	1.0	_LFGGFNSSDTVTS[Phospho (STY)]PQR_	1	True	True	True	False
SynLib+RPE1 DDA (initial)	P12931-93	1.0	_AGPLAGGVTTFVALY[Phospho (STY)]DYESR_	1	True	True	True	False
SynLib+RPE1 DDA (initial)	P15056-365	1.0	_SSS[Phospho (STY)]APNVHINTIEPVNIDDLIR_	1	True	True	True	False
SynLib+RPE1 DDA (initial)	P17252-226	0.91	_STLNPQWNES[Phospho (STY)]FTFK_	1	True	True	True	False
SynLib+RPE1 DDA (initial)	P17252-228	1.0	_STLNPQWNESFT[Phospho (STY)]FK_	1	True	True	True	False
SynLib+RPE1 DDA (initial)	P18206-822	1.0	_SFLDSGY[Phospho (STY)]R_	1	True	True	True	False
SynLib+RPE1 DDA (initial)	P27540-77	1.0	_S[Phospho (STY)]DDEQSSADK_	1	True	True	True	False
SynLib+RPE1 DDA (initial)	P28482-185	1.0	_VADPDHDHTGFLT[Phospho (STY)]EYVAT[Phospho (STY)]R_	2	True	True	True	False
SynLib+RPE1 DDA (initial)	P28482-190	1.0	_VADPDHDHTGFLTEYVAT[Phospho (STY)]R_	1	True	True	True	False
SynLib+RPE1 DDA (initial)	P28482-190	1.0	_VADPDHDHTGFLT[Phospho (STY)]EYVAT[Phospho (STY)]R_	2	True	True	True	False
SynLib+RPE1 DDA (initial)	P29353-139	1.0	_HGS[Phospho (STY)]FVNKPTR_	1	True	True	True	False
SynLib+RPE1 DDA (initial)	P29353-426	1.0	_ELFDDPS[Phospho (STY)]YVNVQNLDK_	1	True	True	True	False
SynLib+RPE1 DDA (initial)	P29353-427	1.0	_ELFDDPSY[Phospho (STY)]VNVQNLDK_	1	True	True	True	False
SynLib+RPE1 DDA (initial)	P29474-1175	1.0	_IRT[Phospho (STY)]QSFS[Phospho (STY)]LQER_	2	True	True	True	False
SynLib+RPE1 DDA (initial)	P29474-1177	1.0	_IRTQS[Phospho (STY)]FS[Phospho (STY)]LQER_	2	True	True	True	False
SynLib+RPE1 DDA (initial)	P29474-1179	1.0	_IRTQS[Phospho (STY)]FS[Phospho (STY)]LQER_	2	True	True	True	False
SynLib+RPE1 DDA (initial)	P29474-1179	1.0	_IRT[Phospho (STY)]QSFS[Phospho (STY)]LQER_	2	True	True	True	False
SynLib+RPE1 DDA (initial)	P35568-1101	1.0	_HSS[Phospho (STY)]ETFSSTPSATR_	1	True	True	True	False
SynLib+RPE1 DDA (initial)	P35869-45	1.0	_DRLNT[Phospho (STY)]ELDR_	1	True	True	True	False
SynLib+RPE1 DDA (initial)	P35869-81	1.0	_S[Phospho (STY)]FFDVALK_	1	True	True	True	False
SynLib+RPE1 DDA (initial)	P38432-303	1.0	_LGFSLT[Phospho (STY)]PSK_	1	True	True	True	False
SynLib+RPE1 DDA (initial)	P38432-305	1.0	_LGFSLTPS[Phospho (STY)]K_	1	True	False	False	True
SynLib+RPE1 DDA (initial)	P40763-705	1.0	_YCRPESQEHPEADPGSAAPY[Phospho (STY)]LK_	1	True	True	True	False
SynLib+RPE1 DDA (initial)	P40763-727	1.0	_FICVTPTTCSNTIDLPMS[Phospho (STY)]PR_	1	True	True	True	False
SynLib+RPE1 DDA (initial)	P42224-532	1.0	_LLGPNAS[Phospho (STY)]PDGLIPWTR_	1	True	True	True	False
SynLib+RPE1 DDA (initial)	P42224-727	1.0	_LQTTDNLLPMS[Phospho (STY)]PEEFDEVSR_	1	True	True	True	False
SynLib+RPE1 DDA (initial)	P42224-727	1.0	_LQTTDNLLPM[Oxidation (M)]S[Phospho (STY)]PEEFDEVSR_	1	True	False	True	False
SynLib+RPE1 DDA (initial)	P42345-1261	1.0	_LHVS[Phospho (STY)]TINLQK_	1	True	True	True	False
SynLib+RPE1 DDA (initial)	P42345-2068	1.0	_ET[Phospho (STY)]SFNQAYGR_	1	True	True	True	False
SynLib+RPE1 DDA (initial)	P42345-2069	1.0	_ETS[Phospho (STY)]FNQAYGR_	1	True	True	True	False
SynLib+RPE1 DDA (initial)	P42345-2448	1.0	_TDS[Phospho (STY)]YSAGQSVEILDGVELGEPAHK_	1	True	True	True	False
SynLib+RPE1 DDA (initial)	P42345-2450	1.0	_TDSYS[Phospho (STY)]AGQSVEILDGVELGEPAHK_	1	True	True	True	False
SynLib+RPE1 DDA (initial)	P42345-2473	1.0	_TGT[Phospho (STY)]TVPESIHSFIGDGLVKPEALNK_	1	True	True	True	False
SynLib+RPE1 DDA (initial)	P42345-2478	1.0	_TGTTVPES[Phospho (STY)]IHSFIGDGLVKPEALNK_	1	True	True	True	False
SynLib+RPE1 DDA (initial)	P42345-2481	1.0	_TGTTVPESIHS[Phospho (STY)]FIGDGLVKPEALNK_	1	True	True	True	False
SynLib+RPE1 DDA (initial)	P51812-369	1.0	_DS[Phospho (STY)]PGIPPSANAHQLFR_	1	True	True	True	False
SynLib+RPE1 DDA (initial)	P51812-715	1.0	_NQS[Phospho (STY)]PVLEPVGR_	1	True	True	True	False
SynLib+RPE1 DDA (initial)	P52732-926	1.0	_LDIPTGTT[Phospho (STY)]PQR_	1	True	True	True	False
SynLib+RPE1 DDA (initial)	P62993-18	1.0	_ATADDELS[Phospho (STY)]FK_	1	True	True	True	False
SynLib+RPE1 DDA (initial)	P62993-90	1.0	_ESES[Phospho (STY)]APGDFSLSVK_	1	True	True	True	False
SynLib+RPE1 DDA (initial)	Q01196-14	1.0	_RFT[Phospho (STY)]PPSTALSPGK_	1	True	False	True	False
SynLib+RPE1 DDA (initial)	Q01196-14	1.0	_RFT[Phospho (STY)]PPSTALS[Phospho (STY)]PGK_	2	True	True	True	False
SynLib+RPE1 DDA (initial)	Q01196-21	1.0	_RFTPPSTALS[Phospho (STY)]PGK_	1	True	False	True	False
SynLib+RPE1 DDA (initial)	Q01196-21	1.0	_RFT[Phospho (STY)]PPSTALS[Phospho (STY)]PGK_	2	True	True	True	False
SynLib+RPE1 DDA (initial)	Q06124-62	1.0	_IQNTGDY[Phospho (STY)]YDLYGGEK_	1	True	True	True	False
SynLib+RPE1 DDA (initial)	Q07889-1082	1.0	_IPESETESTASAPNS[Phospho (STY)]PR_	1	True	True	True	False
SynLib+RPE1 DDA (initial)	Q07889-1132	1.0	_S[Phospho (STY)]ASVSSISLTK_	1	True	True	True	False
SynLib+RPE1 DDA (initial)	Q07889-1134	0.84	_SAS[Phospho (STY)]VSSISLTK_	1	True	False	False	True
SynLib+RPE1 DDA (initial)	Q07889-1210	1.0	_TSISDPPES[Phospho (STY)]PPLLPPR_	1	True	True	True	False
SynLib+RPE1 DDA (initial)	Q09666-5749	1.0	_AS[Phospho (STY)]LGS[Phospho (STY)]LEGEAEAEASSPK_	2	True	False	True	False
SynLib+RPE1 DDA (initial)	Q09666-5749	1.0	_AS[Phospho (STY)]LGS[Phospho (STY)]LEGEAEAEASS[Phospho (STY)]PK_	3	True	True	True	False
SynLib+RPE1 DDA (initial)	Q09666-5752	1.0	_ASLGS[Phospho (STY)]LEGEAEAEASS[Phospho (STY)]PK_	2	True	False	True	False
SynLib+RPE1 DDA (initial)	Q09666-5752	1.0	_AS[Phospho (STY)]LGS[Phospho (STY)]LEGEAEAEASSPK_	2	True	False	True	False
SynLib+RPE1 DDA (initial)	Q09666-5752	1.0	_AS[Phospho (STY)]LGS[Phospho (STY)]LEGEAEAEASS[Phospho (STY)]PK_	3	True	True	True	False
SynLib+RPE1 DDA (initial)	Q09666-5763	1.0	_ASLGS[Phospho (STY)]LEGEAEAEASS[Phospho (STY)]PK_	2	True	False	True	False
SynLib+RPE1 DDA (initial)	Q09666-5763	1.0	_AS[Phospho (STY)]LGS[Phospho (STY)]LEGEAEAEASS[Phospho (STY)]PK_	3	True	True	True	False
SynLib+RPE1 DDA (initial)	Q14573-1834	1.0	_VASFS[Phospho (STY)]IPGSSSR_	1	True	True	True	False
SynLib+RPE1 DDA (initial)	Q15139-235	1.0	_S[Phospho (STY)]PSESFIGR_	1	True	True	True	False
SynLib+RPE1 DDA (initial)	Q15185-113	1.0	_DWEDDS[Phospho (STY)]DEDMSNFDR_	1	True	True	True	False
SynLib+RPE1 DDA (initial)	Q15185-44	1.0	_LTFSCLGGS[Phospho (STY)]DNFK_	1	True	True	True	False
SynLib+RPE1 DDA (initial)	Q15185-85	1.0	_GESGQS[Phospho (STY)]WPR_	1	True	True	True	False
SynLib+RPE1 DDA (initial)	Q16678-269	1.0	_NFS[Phospho (STY)]NFILDK_	1	True	True	True	False
SynLib+RPE1 DDA (initial)	Q58FF8-177	1.0	_IEDVGS[Phospho (STY)]DEEDDSGK_	1	True	True	True	False
SynLib+RPE1 DDA (initial)	Q6P1L5-273	1.0	_SAS[Phospho (STY)]WGSTDQLK_	1	True	True	True	False
SynLib+RPE1 DDA (initial)	Q8NFJ5-345	1.0	_AHAWPS[Phospho (STY)]PYK_	1	True	True	True	False
SynLib+RPE1 DDA (initial)	Q92934-134	1.0	_S[Phospho (STY)]AGTATQMR_	1	True	True	True	False
SynLib+RPE1 DDA (initial)	Q92934-25	1.0	_GLGPS[Phospho (STY)]PAGDGPSGSGK_	1	True	True	True	False
SynLib+RPE1 DDA (initial)	Q92934-75	1.0	_HSS[Phospho (STY)]YPAGTEDDEGMGEEPSPFR_	1	True	True	True	False
SynLib+RPE1 DDA (initial)	Q92934-75	1.0	_HSS[Phospho (STY)]YPAGTEDDEGM[Oxidation (M)]GEEPSPFR_	1	True	False	True	False
SynLib+RPE1 DDA (initial)	Q92934-99	1.0	_SRS[Phospho (STY)]APPNLWAAQR_	1	True	True	True	False
SynLib+RPE1 DDA (initial)	Q92934-99	1.0	_S[Phospho (STY)]APPNLWAAQR_	1	True	True	True	False
SynLib+RPE1 DDA (initial)	Q96B36-187	1.0	_SLPVS[Phospho (STY)]VPVWGFK_	1	True	True	True	False
SynLib+RPE1 DDA (initial)	Q96B36-211	1.0	_RTEARSSDEENGPPS[Phospho (STY)]SPDLDR_	1	True	True	True	False
SynLib+RPE1 DDA (initial)	Q96B36-212	1.0	_RTEARSSDEENGPPSS[Phospho (STY)]PDLDR_	1	True	True	True	False
SynLib+RPE1 DDA (initial)	Q9BRG2-180	1.0	_TSS[Phospho (STY)]DPVLLK_	1	True	True	True	False
SynLib+RPE1 DDA (initial)	Q9BY84-501	1.0	_SLLS[Phospho (STY)]PLHR_	1	True	True	True	False
SynLib+RPE1 DDA (initial)	Q9HC35-144	1.0	_AS[Phospho (STY)]PS[Phospho (STY)]PQPSSQPLQIHR_	2	True	True	True	False
SynLib+RPE1 DDA (initial)	Q9HC35-146	1.0	_AS[Phospho (STY)]PS[Phospho (STY)]PQPSSQPLQIHR_	2	True	True	True	False
SynLib+RPE1 DDA (initial)	Q9NQU5-365	1.0	_TWHAQISTSNLY[Phospho (STY)]LPQDPTVAK_	1	True	True	True	False
SynLib+RPE1 DDA (initial)	Q9NYL2-3	1.0	_SS[Phospho (STY)]LGASFVQIK_	1	True	True	True	False
SynLib+RPE1 DDA (initial)	Q9NYL2-567	1.0	_SDS[Phospho (STY)]SADCQWLDTLR_	1	True	True	True	False
SynLib+RPE1 DDA (initial)	Q9NYL2-637	1.0	_SSS[Phospho (STY)]PTQYGLTK_	1	True	True	True	False
SynLib+RPE1 DDA (initial)	Q9NYL2-690	1.0	_GSISLNS[Phospho (STY)]SPR_	1	True	True	True	False
SynLib+RPE1 DDA (initial)	Q9NYL2-691	1.0	_GSISLNSS[Phospho (STY)]PR_	1	True	True	True	False
SynLib+RPE1 DDA (initial)	Q9NYL2-727	1.0	_VSQSALNPHQS[Phospho (STY)]PDFK_	1	True	True	True	False
SynLib+RPE1 DDA (initial)	Q9UJM3-328	1.0	_VPPREPLSPS[Phospho (STY)]NSR_	1	True	True	True	False
SynLib+RPE1 DDA (initial)	Q9UJM3-337	1.0	_S[Phospho (STY)]LPSYLNGVMPPTQSFAPDPK_	1	True	True	True	False
SynLib+RPE1 DDA (initial)	Q9UJM3-340	1.0	_SLPS[Phospho (STY)]YLNGVMPPTQSFAPDPK_	1	True	True	True	False
SynLib+RPE1 DDA (initial)	Q9UJM3-349	1.0	_SLPSYLNGVMPPT[Phospho (STY)]QSFAPDPK_	1	True	True	True	False
SynLib+RPE1 DDA (initial)	Q9UJM3-394	1.0	_VSSTHY[Phospho (STY)]YLLPERPPYLDK_	1	True	True	True	False
SynLib+RPE1 DDA (initial)	Q9UJM3-395	1.0	_VSSTHYY[Phospho (STY)]LLPERPPYLDK_	1	True	True	True	False
SynLib+RPE1 DDA (initial)	Q9UQ35-1541	0.96	_SGS[Phospho (STY)]SQELDVKPSAS[Phospho (STY)]PQER_	2	True	False	True	False
SynLib+RPE1 DDA (initial)	Q9UQ35-1541	0.98	_SGS[Phospho (STY)]S[Phospho (STY)]QELDVKPSASPQER_	2	True	False	True	False
SynLib+RPE1 DDA (initial)	Q9UQ35-1541	1.0	_SGS[Phospho (STY)]S[Phospho (STY)]QELDVKPSAS[Phospho (STY)]PQER_	3	True	True	True	False
SynLib+RPE1 DDA (initial)	Q9UQ35-1542	1.0	_SGS[Phospho (STY)]S[Phospho (STY)]QELDVKPSASPQER_	2	True	False	True	False
SynLib+RPE1 DDA (initial)	Q9UQ35-1542	1.0	_SGS[Phospho (STY)]S[Phospho (STY)]QELDVKPSAS[Phospho (STY)]PQER_	3	True	True	True	False
SynLib+RPE1 DDA (initial)	Q9UQ35-1552	1.0	_SGS[Phospho (STY)]SQELDVKPSAS[Phospho (STY)]PQER_	2	True	False	True	False
SynLib+RPE1 DDA (initial)	Q9UQ35-1552	1.0	_SGS[Phospho (STY)]S[Phospho (STY)]QELDVKPSAS[Phospho (STY)]PQER_	3	True	True	True	False
SynLib+RPE1 DDA (initial)	Q9Y243-34	1.0	_TDGS[Phospho (STY)]FIGYK_	1	True	True	True	False
SynLib+RPE1 DDA (initial)	Q9Y243-447	1.0	_YFDEEFTAQTITIT[Phospho (STY)]PPEK_	1	True	True	True	False
SynLib+RPE1 DDA (iterative)	A1L390-76	1.0	_GPLS[Phospho (STY)]PFNSR_	1	True	True	True	False
SynLib+RPE1 DDA (iterative)	A2RU67-62	1.0	_SPLGEAPEPDS[Phospho (STY)]DAEVAEAAK_	1	True	True	True	False
SynLib+RPE1 DDA (iterative)	O00170-159	1.0	_VES[Phospho (STY)]PGTYQQDPWAMTDEEK_	1	True	True	True	False
SynLib+RPE1 DDA (iterative)	O00170-43	1.0	_TLHS[Phospho (STY)]DDEGTVLDDSR_	1	True	True	True	False
SynLib+RPE1 DDA (iterative)	O14646-1699	0.92	_S[Phospho (STY)]TPEHTWSSR_	1	True	False	False	True
SynLib+RPE1 DDA (iterative)	O14646-1700	1.0	_ST[Phospho (STY)]PEHTWSSR_	1	True	True	True	False
SynLib+RPE1 DDA (iterative)	O14974-908	1.0	_S[Phospho (STY)]GSYSYLEER_	1	True	True	True	False
SynLib+RPE1 DDA (iterative)	O14974-910	1.0	_SGS[Phospho (STY)]YSYLEER_	1	True	True	True	False
SynLib+RPE1 DDA (iterative)	O14974-912	1.0	_SGSYS[Phospho (STY)]YLEER_	1	True	True	True	False
SynLib+RPE1 DDA (iterative)	O15014-1055	1.0	_APS[Phospho (STY)]LTDLVK_	1	True	True	True	False
SynLib+RPE1 DDA (iterative)	O15014-1057	1.0	_APSLT[Phospho (STY)]DLVK_	1	True	True	True	False
SynLib+RPE1 DDA (iterative)	O43524-412	1.0	_SS[Phospho (STY)]SFPYTTK_	1	True	True	True	False
SynLib+RPE1 DDA (iterative)	O43524-413	1.0	_SSS[Phospho (STY)]FPYTTK_	1	True	True	True	False
SynLib+RPE1 DDA (iterative)	O60841-107	1.0	_KQS[Phospho (STY)]FDDNDSEELEDK_	1	True	False	True	False
SynLib+RPE1 DDA (iterative)	O60841-107	1.0	_KQS[Phospho (STY)]FDDNDS[Phospho (STY)]EELEDK_	2	True	True	True	False
SynLib+RPE1 DDA (iterative)	O60841-113	1.0	_KQS[Phospho (STY)]FDDNDS[Phospho (STY)]EELEDK_	2	True	True	True	False
SynLib+RPE1 DDA (iterative)	O75781-138	1.0	_TEVVMNS[Phospho (STY)]QQT[Phospho (STY)]PVGTPK_	2	True	True	True	False
SynLib+RPE1 DDA (iterative)	O75781-141	1.0	_TEVVMNSQQT[Phospho (STY)]PVGTPK_	1	True	False	True	False
SynLib+RPE1 DDA (iterative)	O75781-141	1.0	_TEVVMNSQQT[Phospho (STY)]PVGT[Phospho (STY)]PK_	2	True	True	True	False
SynLib+RPE1 DDA (iterative)	O75781-141	1.0	_TEVVMNS[Phospho (STY)]QQT[Phospho (STY)]PVGTPK_	2	True	True	True	False
SynLib+RPE1 DDA (iterative)	O75781-145	1.0	_TEVVMNSQQTPVGT[Phospho (STY)]PK_	1	True	False	True	False
SynLib+RPE1 DDA (iterative)	O75781-145	1.0	_TEVVMNSQQT[Phospho (STY)]PVGT[Phospho (STY)]PK_	2	True	True	True	False
SynLib+RPE1 DDA (iterative)	O94901-48	1.0	_LDPVFDS[Phospho (STY)]PR_	1	True	True	True	False
SynLib+RPE1 DDA (iterative)	P00533-1057	1.0	_NGLQS[Phospho (STY)]CPIKEDSFLQR_	1	True	True	True	False
SynLib+RPE1 DDA (iterative)	P00533-1104	1.0	_RPAGS[Phospho (STY)]VQNPVYHNQPLNPAPSR_	1	True	True	True	False
SynLib+RPE1 DDA (iterative)	P00533-1110	1.0	_RPAGSVQNPVY[Phospho (STY)]HNQPLNPAPSR_	1	True	True	True	False
SynLib+RPE1 DDA (iterative)	P00533-1120	1.0	_RPAGSVQNPVYHNQPLNPAPS[Phospho (STY)]R_	1	True	True	True	False
SynLib+RPE1 DDA (iterative)	P00533-1162	1.0	_GS[Phospho (STY)]HQIS[Phospho (STY)]LDNPDYQQDFFPK_	2	True	True	True	False
SynLib+RPE1 DDA (iterative)	P00533-1166	1.0	_GSHQIS[Phospho (STY)]LDNPDYQQDFFPK_	1	True	True	True	False
SynLib+RPE1 DDA (iterative)	P00533-1166	1.0	_GSHQIS[Phospho (STY)]LDNPDY[Phospho (STY)]QQDFFPK_	2	True	True	True	False
SynLib+RPE1 DDA (iterative)	P00533-1166	1.0	_GS[Phospho (STY)]HQIS[Phospho (STY)]LDNPDYQQDFFPK_	2	True	True	True	False
SynLib+RPE1 DDA (iterative)	P00533-1172	1.0	_GSHQISLDNPDY[Phospho (STY)]QQDFFPK_	1	True	True	True	False
SynLib+RPE1 DDA (iterative)	P00533-1172	1.0	_GSHQIS[Phospho (STY)]LDNPDY[Phospho (STY)]QQDFFPK_	2	True	True	True	False
SynLib+RPE1 DDA (iterative)	P00533-1191	1.0	_GST[Phospho (STY)]AENAEYLR_	1	True	True	True	False
SynLib+RPE1 DDA (iterative)	P00533-1191	1.0	_GST[Phospho (STY)]AENAEY[Phospho (STY)]LR_	2	True	True	True	False
SynLib+RPE1 DDA (iterative)	P00533-1197	1.0	_GSTAENAEY[Phospho (STY)]LR_	1	True	True	True	False
SynLib+RPE1 DDA (iterative)	P00533-1197	1.0	_GST[Phospho (STY)]AENAEY[Phospho (STY)]LR_	2	True	True	True	False
SynLib+RPE1 DDA (iterative)	P00533-693	1.0	_ELVEPLT[Phospho (STY)]PSGEAPNQALLR_	1	True	True	True	False
SynLib+RPE1 DDA (iterative)	P00533-693	1.0	_ELVEPLT[Phospho (STY)]PS[Phospho (STY)]GEAPNQALLR_	2	True	True	True	False
SynLib+RPE1 DDA (iterative)	P00533-695	1.0	_ELVEPLTPS[Phospho (STY)]GEAPNQALLR_	1	True	True	True	False
SynLib+RPE1 DDA (iterative)	P00533-695	1.0	_ELVEPLT[Phospho (STY)]PS[Phospho (STY)]GEAPNQALLR_	2	True	True	True	False
SynLib+RPE1 DDA (iterative)	P00533-869	1.0	_EY[Phospho (STY)]HAEGGKVPIK_	1	True	True	True	False
SynLib+RPE1 DDA (iterative)	P00533-991	1.0	_MHLPS[Phospho (STY)]PTDSNFYR_	1	True	True	True	False
SynLib+RPE1 DDA (iterative)	P00533-991	1.0	_MHLPS[Phospho (STY)]PTDS[Phospho (STY)]NFYR_	2	True	True	True	False
SynLib+RPE1 DDA (iterative)	P00533-991	1.0	_MHLPS[Phospho (STY)]PT[Phospho (STY)]DSNFYR_	2	True	False	True	False
SynLib+RPE1 DDA (iterative)	P00533-991	1.0	_M[Oxidation (M)]HLPS[Phospho (STY)]PTDSNFYR_	1	True	False	True	False
SynLib+RPE1 DDA (iterative)	P00533-991	1.0	_M[Oxidation (M)]HLPS[Phospho (STY)]PTDS[Phospho (STY)]NFYR_	2	True	False	True	False
SynLib+RPE1 DDA (iterative)	P00533-993	0.93	_MHLPSPT[Phospho (STY)]DSNFYR_	1	True	False	False	True
SynLib+RPE1 DDA (iterative)	P00533-993	1.0	_MHLPS[Phospho (STY)]PT[Phospho (STY)]DSNFYR_	2	True	False	False	True
SynLib+RPE1 DDA (iterative)	P00533-993	0.88	_M[Oxidation (M)]HLPSPT[Phospho (STY)]DSNFYR_	1	True	False	False	True
SynLib+RPE1 DDA (iterative)	P00533-995	1.0	_MHLPSPTDS[Phospho (STY)]NFYR_	1	True	True	True	False
SynLib+RPE1 DDA (iterative)	P00533-995	1.0	_MHLPS[Phospho (STY)]PTDS[Phospho (STY)]NFYR_	2	True	True	True	False
SynLib+RPE1 DDA (iterative)	P00533-995	1.0	_M[Oxidation (M)]HLPSPTDS[Phospho (STY)]NFYR_	1	True	False	True	False
SynLib+RPE1 DDA (iterative)	P00533-995	1.0	_M[Oxidation (M)]HLPS[Phospho (STY)]PTDS[Phospho (STY)]NFYR_	2	True	False	True	False
SynLib+RPE1 DDA (iterative)	P00533-998	1.0	_MHLPSPTDSNFY[Phospho (STY)]R_	1	True	True	True	False
SynLib+RPE1 DDA (iterative)	P00533-998	1.0	_M[Oxidation (M)]HLPSPTDSNFY[Phospho (STY)]R_	1	True	False	True	False
SynLib+RPE1 DDA (iterative)	P04626-1002	0.99	_FVVIQNEDLGPASPLDS[Phospho (STY)]TFYR_	1	True	True	True	False
SynLib+RPE1 DDA (iterative)	P04626-1052	0.99	_SSST[Phospho (STY)]RS[Phospho (STY)]GGGDLTLGLEPSEEEAPR_	2	True	True	True	False
SynLib+RPE1 DDA (iterative)	P04626-1054	1.0	_SSST[Phospho (STY)]RS[Phospho (STY)]GGGDLTLGLEPSEEEAPR_	2	True	True	True	False
SynLib+RPE1 DDA (iterative)	P04626-1054	1.0	_S[Phospho (STY)]GGGDLTLGLEPSEEEAPR_	1	True	True	True	False
SynLib+RPE1 DDA (iterative)	P04626-1078	1.0	_SPLAPS[Phospho (STY)]EGAGS[Phospho (STY)]DVFDGDLGMGAAK_	2	True	True	True	False
SynLib+RPE1 DDA (iterative)	P04626-1078	1.0	_SPLAPS[Phospho (STY)]EGAGS[Phospho (STY)]DVFDGDLGM[Oxidation (M)]GAAK_	2	True	False	True	False
SynLib+RPE1 DDA (iterative)	P04626-1083	1.0	_SPLAPSEGAGS[Phospho (STY)]DVFDGDLGMGAAK_	1	True	True	True	False
SynLib+RPE1 DDA (iterative)	P04626-1083	1.0	_SPLAPSEGAGS[Phospho (STY)]DVFDGDLGM[Oxidation (M)]GAAK_	1	True	False	True	False
SynLib+RPE1 DDA (iterative)	P04626-1083	1.0	_SPLAPS[Phospho (STY)]EGAGS[Phospho (STY)]DVFDGDLGMGAAK_	2	True	True	True	False
SynLib+RPE1 DDA (iterative)	P04626-1083	1.0	_SPLAPS[Phospho (STY)]EGAGS[Phospho (STY)]DVFDGDLGM[Oxidation (M)]GAAK_	2	True	False	True	False
SynLib+RPE1 DDA (iterative)	P04626-1107	1.0	_GLQSLPTHDPS[Phospho (STY)]PLQR_	1	True	True	True	False
SynLib+RPE1 DDA (iterative)	P04626-1240	1.0	_GT[Phospho (STY)]PTAENPEYLGLDVPV_	1	True	True	True	False
SynLib+RPE1 DDA (iterative)	P04626-1248	1.0	_GTPTAENPEY[Phospho (STY)]LGLDVPV_	1	True	True	True	False
SynLib+RPE1 DDA (iterative)	P04626-701	1.0	_LLQETELVEPLT[Phospho (STY)]PSGAMPNQAQMR_	1	True	True	True	False
SynLib+RPE1 DDA (iterative)	P04626-701	1.0	_LLQETELVEPLT[Phospho (STY)]PSGAMPNQAQM[Oxidation (M)]R_	1	True	False	True	False
SynLib+RPE1 DDA (iterative)	P04626-701	1.0	_LLQETELVEPLT[Phospho (STY)]PSGAM[Oxidation (M)]PNQAQMR_	1	True	False	True	False
SynLib+RPE1 DDA (iterative)	P04626-703	0.99	_LLQETELVEPLTPS[Phospho (STY)]GAMPNQAQMR_	1	True	True	True	False
SynLib+RPE1 DDA (iterative)	P04626-998	1.0	_FVVIQNEDLGPAS[Phospho (STY)]PLDSTFYR_	1	True	True	True	False
SynLib+RPE1 DDA (iterative)	P06241-420	1.0	_LIEDNEY[Phospho (STY)]TAR_	1	True	True	True	False
SynLib+RPE1 DDA (iterative)	P06241-421	1.0	_LIEDNEYT[Phospho (STY)]AR_	1	True	True	True	False
SynLib+RPE1 DDA (iterative)	P06400-249	1.0	_TAVIPINGS[Phospho (STY)]PR_	1	True	True	True	False
SynLib+RPE1 DDA (iterative)	P06400-807	1.0	_IPGGNIYIS[Phospho (STY)]PLKS[Phospho (STY)]PYK_	2	True	True	True	False
SynLib+RPE1 DDA (iterative)	P06400-811	1.0	_IPGGNIYIS[Phospho (STY)]PLKS[Phospho (STY)]PYK_	2	True	True	True	False
SynLib+RPE1 DDA (iterative)	P06493-15	1.0	_IGEGTY[Phospho (STY)]GVVYK_	1	True	True	True	False
SynLib+RPE1 DDA (iterative)	P08238-226	1.0	_EKEIS[Phospho (STY)]DDEAEEEK_	1	True	True	True	False
SynLib+RPE1 DDA (iterative)	P08238-445	1.0	_LGIHEDS[Phospho (STY)]TNR_	1	True	True	True	False
SynLib+RPE1 DDA (iterative)	P08238-446	1.0	_LGIHEDST[Phospho (STY)]NR_	1	True	False	False	True
SynLib+RPE1 DDA (iterative)	P08581-990	1.0	_SVS[Phospho (STY)]PTTEMVSNESVDYR_	1	True	True	True	False
SynLib+RPE1 DDA (iterative)	P08581-990	0.99	_SVS[Phospho (STY)]PTTEM[Oxidation (M)]VSNESVDYR_	1	True	False	True	False
SynLib+RPE1 DDA (iterative)	P12931-212	1.0	_LDS[Phospho (STY)]GGFYITSR_	1	True	True	True	False
SynLib+RPE1 DDA (iterative)	P12931-216	1.0	_LDSGGFY[Phospho (STY)]ITSR_	1	True	True	True	False
SynLib+RPE1 DDA (iterative)	P12931-218	0.99	_LDSGGFYIT[Phospho (STY)]SR_	1	True	True	True	False
SynLib+RPE1 DDA (iterative)	P12931-69	1.0	_LFGGFNS[Phospho (STY)]SDTVTSPQR_	1	True	True	True	False
SynLib+RPE1 DDA (iterative)	P12931-70	1.0	_LFGGFNSS[Phospho (STY)]DTVTSPQR_	1	True	True	True	False
SynLib+RPE1 DDA (iterative)	P12931-72	1.0	_LFGGFNSSDT[Phospho (STY)]VTSPQR_	1	True	True	True	False
SynLib+RPE1 DDA (iterative)	P12931-74	1.0	_LFGGFNSSDTVT[Phospho (STY)]SPQR_	1	True	True	True	False
SynLib+RPE1 DDA (iterative)	P12931-75	1.0	_LFGGFNSSDTVTS[Phospho (STY)]PQR_	1	True	True	True	False
SynLib+RPE1 DDA (iterative)	P12931-93	1.0	_AGPLAGGVTTFVALY[Phospho (STY)]DYESR_	1	True	True	True	False
SynLib+RPE1 DDA (iterative)	P14923-665	1.0	_VS[Phospho (STY)]VELTNSLFK_	1	True	True	True	False
SynLib+RPE1 DDA (iterative)	P15056-365	1.0	_SSS[Phospho (STY)]APNVHINTIEPVNIDDLIR_	1	True	True	True	False
SynLib+RPE1 DDA (iterative)	P17096-102	1.0	_KLEKEEEEGISQES[Phospho (STY)]SEEEQ_	1	True	True	True	False
SynLib+RPE1 DDA (iterative)	P17096-102	1.0	_KLEKEEEEGIS[Phospho (STY)]QES[Phospho (STY)]SEEEQ_	2	True	True	True	False
SynLib+RPE1 DDA (iterative)	P17096-102	1.0	_KLEKEEEEGIS[Phospho (STY)]QES[Phospho (STY)]S[Phospho (STY)]EEEQ_	3	True	True	True	False
SynLib+RPE1 DDA (iterative)	P17096-103	1.0	_KLEKEEEEGIS[Phospho (STY)]QESS[Phospho (STY)]EEEQ_	2	True	True	True	False
SynLib+RPE1 DDA (iterative)	P17096-103	1.0	_KLEKEEEEGIS[Phospho (STY)]QES[Phospho (STY)]S[Phospho (STY)]EEEQ_	3	True	True	True	False
SynLib+RPE1 DDA (iterative)	P17096-99	1.0	_KLEKEEEEGIS[Phospho (STY)]QESS[Phospho (STY)]EEEQ_	2	True	True	True	False
SynLib+RPE1 DDA (iterative)	P17096-99	1.0	_KLEKEEEEGIS[Phospho (STY)]QES[Phospho (STY)]SEEEQ_	2	True	True	True	False
SynLib+RPE1 DDA (iterative)	P17096-99	1.0	_KLEKEEEEGIS[Phospho (STY)]QES[Phospho (STY)]S[Phospho (STY)]EEEQ_	3	True	True	True	False
SynLib+RPE1 DDA (iterative)	P17252-226	0.76	_STLNPQWNES[Phospho (STY)]FTFK_	1	True	True	True	False
SynLib+RPE1 DDA (iterative)	P17252-228	1.0	_STLNPQWNESFT[Phospho (STY)]FK_	1	True	True	True	False
SynLib+RPE1 DDA (iterative)	P18206-822	1.0	_SFLDSGY[Phospho (STY)]R_	1	True	True	True	False
SynLib+RPE1 DDA (iterative)	P27361-202	1.0	_IADPEHDHTGFLT[Phospho (STY)]EYVATR_	1	True	True	True	False
SynLib+RPE1 DDA (iterative)	P27361-204	1.0	_IADPEHDHTGFLTEY[Phospho (STY)]VATR_	1	True	True	True	False
SynLib+RPE1 DDA (iterative)	P27540-77	1.0	_S[Phospho (STY)]DDEQSSADK_	1	True	True	True	False
SynLib+RPE1 DDA (iterative)	P28482-185	1.0	_VADPDHDHTGFLT[Phospho (STY)]EYVAT[Phospho (STY)]R_	2	True	True	True	False
SynLib+RPE1 DDA (iterative)	P28482-190	1.0	_VADPDHDHTGFLTEYVAT[Phospho (STY)]R_	1	True	True	True	False
SynLib+RPE1 DDA (iterative)	P28482-190	1.0	_VADPDHDHTGFLT[Phospho (STY)]EYVAT[Phospho (STY)]R_	2	True	True	True	False
SynLib+RPE1 DDA (iterative)	P29353-139	1.0	_HGS[Phospho (STY)]FVNKPTR_	1	True	True	True	False
SynLib+RPE1 DDA (iterative)	P29353-426	1.0	_ELFDDPS[Phospho (STY)]YVNVQNLDK_	1	True	True	True	False
SynLib+RPE1 DDA (iterative)	P29353-427	1.0	_ELFDDPSY[Phospho (STY)]VNVQNLDK_	1	True	True	True	False
SynLib+RPE1 DDA (iterative)	P29474-1175	1.0	_IRT[Phospho (STY)]QSFS[Phospho (STY)]LQER_	2	True	True	True	False
SynLib+RPE1 DDA (iterative)	P29474-1177	1.0	_IRTQS[Phospho (STY)]FS[Phospho (STY)]LQER_	2	True	True	True	False
SynLib+RPE1 DDA (iterative)	P29474-1179	1.0	_IRTQS[Phospho (STY)]FS[Phospho (STY)]LQER_	2	True	True	True	False
SynLib+RPE1 DDA (iterative)	P29474-1179	1.0	_IRT[Phospho (STY)]QSFS[Phospho (STY)]LQER_	2	True	True	True	False
SynLib+RPE1 DDA (iterative)	P35568-1101	1.0	_HSS[Phospho (STY)]ETFSSTPSATR_	1	True	True	True	False
SynLib+RPE1 DDA (iterative)	P35869-45	1.0	_DRLNT[Phospho (STY)]ELDR_	1	True	True	True	False
SynLib+RPE1 DDA (iterative)	P35869-81	1.0	_S[Phospho (STY)]FFDVALK_	1	True	True	True	False
SynLib+RPE1 DDA (iterative)	P36871-117	1.0	_AIGGIILTAS[Phospho (STY)]HNPGGPNGDFGIK_	1	True	True	True	False
SynLib+RPE1 DDA (iterative)	P38432-303	1.0	_LGFSLT[Phospho (STY)]PSK_	1	True	True	True	False
SynLib+RPE1 DDA (iterative)	P40763-705	1.0	_YCRPESQEHPEADPGSAAPY[Phospho (STY)]LK_	1	True	True	True	False
SynLib+RPE1 DDA (iterative)	P40763-727	1.0	_FICVTPTTCSNTIDLPMS[Phospho (STY)]PR_	1	True	True	True	False
SynLib+RPE1 DDA (iterative)	P42224-532	1.0	_LLGPNAS[Phospho (STY)]PDGLIPWTR_	1	True	True	True	False
SynLib+RPE1 DDA (iterative)	P42224-727	1.0	_LQTTDNLLPMS[Phospho (STY)]PEEFDEVSR_	1	True	True	True	False
SynLib+RPE1 DDA (iterative)	P42224-727	1.0	_LQTTDNLLPM[Oxidation (M)]S[Phospho (STY)]PEEFDEVSR_	1	True	False	True	False
SynLib+RPE1 DDA (iterative)	P42336-312	0.98	_IS[Phospho (STY)]TATPYMNGETSTK_	1	True	True	True	False
SynLib+RPE1 DDA (iterative)	P42345-1261	1.0	_LHVS[Phospho (STY)]TINLQK_	1	True	True	True	False
SynLib+RPE1 DDA (iterative)	P42345-2068	1.0	_ET[Phospho (STY)]SFNQAYGR_	1	True	True	True	False
SynLib+RPE1 DDA (iterative)	P42345-2069	1.0	_ETS[Phospho (STY)]FNQAYGR_	1	True	True	True	False
SynLib+RPE1 DDA (iterative)	P42345-2446	0.92	_T[Phospho (STY)]DSYSAGQSVEILDGVELGEPAHK_	1	True	True	True	False
SynLib+RPE1 DDA (iterative)	P42345-2448	1.0	_TDS[Phospho (STY)]YSAGQSVEILDGVELGEPAHK_	1	True	True	True	False
SynLib+RPE1 DDA (iterative)	P42345-2450	0.98	_TDSYS[Phospho (STY)]AGQSVEILDGVELGEPAHK_	1	True	True	True	False
SynLib+RPE1 DDA (iterative)	P42345-2473	1.0	_TGT[Phospho (STY)]TVPESIHSFIGDGLVKPEALNK_	1	True	True	True	False
SynLib+RPE1 DDA (iterative)	P42345-2478	1.0	_TGTTVPES[Phospho (STY)]IHSFIGDGLVKPEALNK_	1	True	True	True	False
SynLib+RPE1 DDA (iterative)	P42345-2481	1.0	_TGTTVPESIHS[Phospho (STY)]FIGDGLVKPEALNK_	1	True	True	True	False
SynLib+RPE1 DDA (iterative)	P51812-369	1.0	_DS[Phospho (STY)]PGIPPSANAHQLFR_	1	True	True	True	False
SynLib+RPE1 DDA (iterative)	P51812-715	1.0	_NQS[Phospho (STY)]PVLEPVGR_	1	True	True	True	False
SynLib+RPE1 DDA (iterative)	P52732-926	1.0	_LDIPTGTT[Phospho (STY)]PQR_	1	True	True	True	False
SynLib+RPE1 DDA (iterative)	P56856-210	1.0	_AVS[Phospho (STY)]YHAS[Phospho (STY)]GHS[Phospho (STY)]VAYKPGGFK_	3	True	True	True	False
SynLib+RPE1 DDA (iterative)	P56856-214	1.0	_AVS[Phospho (STY)]YHAS[Phospho (STY)]GHS[Phospho (STY)]VAYKPGGFK_	3	True	True	True	False
SynLib+RPE1 DDA (iterative)	P56856-217	1.0	_AVS[Phospho (STY)]YHAS[Phospho (STY)]GHS[Phospho (STY)]VAYKPGGFK_	3	True	True	True	False
SynLib+RPE1 DDA (iterative)	P56856-247	1.0	_IYDGGART[Phospho (STY)]EDEVQS[Phospho (STY)]YPS[Phospho (STY)]K_	3	True	True	True	False
SynLib+RPE1 DDA (iterative)	P56856-253	1.0	_IYDGGART[Phospho (STY)]EDEVQS[Phospho (STY)]YPS[Phospho (STY)]K_	3	True	True	True	False
SynLib+RPE1 DDA (iterative)	P56856-256	1.0	_IYDGGART[Phospho (STY)]EDEVQS[Phospho (STY)]YPS[Phospho (STY)]K_	3	True	True	True	False
SynLib+RPE1 DDA (iterative)	P62993-18	1.0	_ATADDELS[Phospho (STY)]FK_	1	True	True	True	False
SynLib+RPE1 DDA (iterative)	P62993-90	1.0	_ESES[Phospho (STY)]APGDFSLSVK_	1	True	True	True	False
SynLib+RPE1 DDA (iterative)	Q01196-14	1.0	_RFT[Phospho (STY)]PPSTALSPGK_	1	True	False	True	False
SynLib+RPE1 DDA (iterative)	Q01196-14	1.0	_RFT[Phospho (STY)]PPSTALS[Phospho (STY)]PGK_	2	True	True	True	False
SynLib+RPE1 DDA (iterative)	Q01196-21	1.0	_RFTPPSTALS[Phospho (STY)]PGK_	1	True	False	True	False
SynLib+RPE1 DDA (iterative)	Q01196-21	1.0	_RFT[Phospho (STY)]PPSTALS[Phospho (STY)]PGK_	2	True	True	True	False
SynLib+RPE1 DDA (iterative)	Q06124-62	1.0	_IQNTGDY[Phospho (STY)]YDLYGGEK_	1	True	True	True	False
SynLib+RPE1 DDA (iterative)	Q07889-1082	1.0	_IPESETESTASAPNS[Phospho (STY)]PR_	1	True	True	True	False
SynLib+RPE1 DDA (iterative)	Q07889-1132	1.0	_S[Phospho (STY)]ASVSSISLTK_	1	True	True	True	False
SynLib+RPE1 DDA (iterative)	Q07889-1210	1.0	_TSISDPPES[Phospho (STY)]PPLLPPR_	1	True	True	True	False
SynLib+RPE1 DDA (iterative)	Q09666-5749	1.0	_AS[Phospho (STY)]LGS[Phospho (STY)]LEGEAEAEASSPK_	2	True	False	True	False
SynLib+RPE1 DDA (iterative)	Q09666-5749	1.0	_AS[Phospho (STY)]LGS[Phospho (STY)]LEGEAEAEASS[Phospho (STY)]PK_	3	True	True	True	False
SynLib+RPE1 DDA (iterative)	Q09666-5752	0.81	_ASLGS[Phospho (STY)]LEGEAEAEASS[Phospho (STY)]PK_	2	True	False	True	False
SynLib+RPE1 DDA (iterative)	Q09666-5752	1.0	_AS[Phospho (STY)]LGS[Phospho (STY)]LEGEAEAEASSPK_	2	True	False	True	False
SynLib+RPE1 DDA (iterative)	Q09666-5752	1.0	_AS[Phospho (STY)]LGS[Phospho (STY)]LEGEAEAEASS[Phospho (STY)]PK_	3	True	True	True	False
SynLib+RPE1 DDA (iterative)	Q09666-5763	0.98	_ASLGS[Phospho (STY)]LEGEAEAEASS[Phospho (STY)]PK_	2	True	False	True	False
SynLib+RPE1 DDA (iterative)	Q09666-5763	1.0	_AS[Phospho (STY)]LGS[Phospho (STY)]LEGEAEAEASS[Phospho (STY)]PK_	3	True	True	True	False
SynLib+RPE1 DDA (iterative)	Q14573-1834	1.0	_VASFS[Phospho (STY)]IPGSSSR_	1	True	True	True	False
SynLib+RPE1 DDA (iterative)	Q15139-235	1.0	_S[Phospho (STY)]PSESFIGR_	1	True	True	True	False
SynLib+RPE1 DDA (iterative)	Q15185-113	1.0	_DWEDDS[Phospho (STY)]DEDMSNFDR_	1	True	True	True	False
SynLib+RPE1 DDA (iterative)	Q15185-44	1.0	_LTFSCLGGS[Phospho (STY)]DNFK_	1	True	True	True	False
SynLib+RPE1 DDA (iterative)	Q15185-85	1.0	_GESGQS[Phospho (STY)]WPR_	1	True	True	True	False
SynLib+RPE1 DDA (iterative)	Q16678-269	1.0	_NFS[Phospho (STY)]NFILDK_	1	True	True	True	False
SynLib+RPE1 DDA (iterative)	Q58FF8-177	1.0	_IEDVGS[Phospho (STY)]DEEDDSGK_	1	True	True	True	False
SynLib+RPE1 DDA (iterative)	Q6P1L5-273	1.0	_SAS[Phospho (STY)]WGSTDQLK_	1	True	True	True	False
SynLib+RPE1 DDA (iterative)	Q8NFJ5-345	1.0	_AHAWPS[Phospho (STY)]PYK_	1	True	True	True	False
SynLib+RPE1 DDA (iterative)	Q92934-134	1.0	_S[Phospho (STY)]AGTATQMR_	1	True	True	True	False
SynLib+RPE1 DDA (iterative)	Q92934-25	1.0	_GLGPS[Phospho (STY)]PAGDGPSGSGK_	1	True	True	True	False
SynLib+RPE1 DDA (iterative)	Q92934-75	1.0	_HSS[Phospho (STY)]YPAGTEDDEGMGEEPSPFR_	1	True	True	True	False
SynLib+RPE1 DDA (iterative)	Q92934-75	1.0	_HSS[Phospho (STY)]YPAGTEDDEGM[Oxidation (M)]GEEPSPFR_	1	True	False	True	False
SynLib+RPE1 DDA (iterative)	Q92934-99	1.0	_SRS[Phospho (STY)]APPNLWAAQR_	1	True	True	True	False
SynLib+RPE1 DDA (iterative)	Q92934-99	1.0	_S[Phospho (STY)]APPNLWAAQR_	1	True	True	True	False
SynLib+RPE1 DDA (iterative)	Q96B36-187	1.0	_SLPVS[Phospho (STY)]VPVWGFK_	1	True	True	True	False
SynLib+RPE1 DDA (iterative)	Q96B36-211	1.0	_RTEARSSDEENGPPS[Phospho (STY)]SPDLDR_	1	True	True	True	False
SynLib+RPE1 DDA (iterative)	Q96B36-212	1.0	_RTEARSSDEENGPPSS[Phospho (STY)]PDLDR_	1	True	True	True	False
SynLib+RPE1 DDA (iterative)	Q9BRG2-180	1.0	_TSS[Phospho (STY)]DPVLLK_	1	True	True	True	False
SynLib+RPE1 DDA (iterative)	Q9BY84-501	1.0	_SLLS[Phospho (STY)]PLHR_	1	True	True	True	False
SynLib+RPE1 DDA (iterative)	Q9HC35-144	1.0	_AS[Phospho (STY)]PS[Phospho (STY)]PQPSSQPLQIHR_	2	True	True	True	False
SynLib+RPE1 DDA (iterative)	Q9HC35-146	1.0	_AS[Phospho (STY)]PS[Phospho (STY)]PQPSSQPLQIHR_	2	True	True	True	False
SynLib+RPE1 DDA (iterative)	Q9NQU5-365	1.0	_TWHAQISTSNLY[Phospho (STY)]LPQDPTVAK_	1	True	True	True	False
SynLib+RPE1 DDA (iterative)	Q9NYL2-3	1.0	_SS[Phospho (STY)]LGASFVQIK_	1	True	True	True	False
SynLib+RPE1 DDA (iterative)	Q9NYL2-567	1.0	_SDS[Phospho (STY)]SADCQWLDTLR_	1	True	True	True	False
SynLib+RPE1 DDA (iterative)	Q9NYL2-637	1.0	_SSS[Phospho (STY)]PTQYGLTK_	1	True	True	True	False
SynLib+RPE1 DDA (iterative)	Q9NYL2-690	1.0	_GSISLNS[Phospho (STY)]SPR_	1	True	True	True	False
SynLib+RPE1 DDA (iterative)	Q9NYL2-691	1.0	_GSISLNSS[Phospho (STY)]PR_	1	True	True	True	False
SynLib+RPE1 DDA (iterative)	Q9NYL2-727	1.0	_VSQSALNPHQS[Phospho (STY)]PDFK_	1	True	True	True	False
SynLib+RPE1 DDA (iterative)	Q9UJM3-326	1.0	_VPPREPLS[Phospho (STY)]PSNSR_	1	True	True	True	False
SynLib+RPE1 DDA (iterative)	Q9UJM3-328	1.0	_VPPREPLSPS[Phospho (STY)]NSR_	1	True	True	True	False
SynLib+RPE1 DDA (iterative)	Q9UJM3-337	1.0	_S[Phospho (STY)]LPSYLNGVMPPTQSFAPDPK_	1	True	True	True	False
SynLib+RPE1 DDA (iterative)	Q9UJM3-340	1.0	_SLPS[Phospho (STY)]YLNGVMPPTQSFAPDPK_	1	True	True	True	False
SynLib+RPE1 DDA (iterative)	Q9UJM3-349	1.0	_SLPSYLNGVMPPT[Phospho (STY)]QSFAPDPK_	1	True	True	True	False
SynLib+RPE1 DDA (iterative)	Q9UJM3-391	0.94	_VSS[Phospho (STY)]THYYLLPERPPYLDK_	1	True	True	True	False
SynLib+RPE1 DDA (iterative)	Q9UJM3-392	0.98	_VSST[Phospho (STY)]HYYLLPERPPYLDK_	1	True	True	True	False
SynLib+RPE1 DDA (iterative)	Q9UJM3-394	1.0	_VSSTHY[Phospho (STY)]YLLPERPPYLDK_	1	True	True	True	False
SynLib+RPE1 DDA (iterative)	Q9UJM3-395	1.0	_VSSTHYY[Phospho (STY)]LLPERPPYLDK_	1	True	True	True	False
SynLib+RPE1 DDA (iterative)	Q9UN36-330	1.0	_SRT[Phospho (STY)]AS[Phospho (STY)]LTSAAS[Phospho (STY)]VDGNR_	3	True	True	True	False
SynLib+RPE1 DDA (iterative)	Q9UN36-332	1.0	_SRT[Phospho (STY)]AS[Phospho (STY)]LTSAAS[Phospho (STY)]VDGNR_	3	True	True	True	False
SynLib+RPE1 DDA (iterative)	Q9UN36-338	1.0	_SRT[Phospho (STY)]AS[Phospho (STY)]LTSAAS[Phospho (STY)]VDGNR_	3	True	True	True	False
SynLib+RPE1 DDA (iterative)	Q9UQ35-1541	0.97	_SGS[Phospho (STY)]SQELDVKPSAS[Phospho (STY)]PQER_	2	True	False	True	False
SynLib+RPE1 DDA (iterative)	Q9UQ35-1541	1.0	_SGS[Phospho (STY)]S[Phospho (STY)]QELDVKPSASPQER_	2	True	False	True	False
SynLib+RPE1 DDA (iterative)	Q9UQ35-1541	1.0	_SGS[Phospho (STY)]S[Phospho (STY)]QELDVKPSAS[Phospho (STY)]PQER_	3	True	True	True	False
SynLib+RPE1 DDA (iterative)	Q9UQ35-1542	1.0	_SGS[Phospho (STY)]S[Phospho (STY)]QELDVKPSASPQER_	2	True	False	True	False
SynLib+RPE1 DDA (iterative)	Q9UQ35-1542	1.0	_SGS[Phospho (STY)]S[Phospho (STY)]QELDVKPSAS[Phospho (STY)]PQER_	3	True	True	True	False
SynLib+RPE1 DDA (iterative)	Q9UQ35-1552	1.0	_SGS[Phospho (STY)]SQELDVKPSAS[Phospho (STY)]PQER_	2	True	False	True	False
SynLib+RPE1 DDA (iterative)	Q9UQ35-1552	1.0	_SGS[Phospho (STY)]S[Phospho (STY)]QELDVKPSAS[Phospho (STY)]PQER_	3	True	True	True	False
SynLib+RPE1 DDA (iterative)	Q9Y243-34	1.0	_TDGS[Phospho (STY)]FIGYK_	1	True	True	True	False
SynLib+RPE1 DDA (iterative)	Q9Y243-447	1.0	_YFDEEFTAQTITIT[Phospho (STY)]PPEK_	1	True	True	True	False
predSynLib+hPhosPepDB (initial)	A1L390-76	1.0	_GPLS[Phospho (STY)]PFNSR_	1	True	True	True	False
predSynLib+hPhosPepDB (initial)	A2RU67-62	1.0	_SPLGEAPEPDS[Phospho (STY)]DAEVAEAAK_	1	True	True	True	False
predSynLib+hPhosPepDB (initial)	O00170-159	1.0	_VES[Phospho (STY)]PGTYQQDPWAMTDEEK_	1	True	True	True	False
predSynLib+hPhosPepDB (initial)	O00170-159	1.0	_VES[Phospho (STY)]PGTYQQDPWAM[Oxidation (M)]TDEEK_	1	True	False	True	False
predSynLib+hPhosPepDB (initial)	O00170-43	1.0	_TLHS[Phospho (STY)]DDEGTVLDDSR_	1	True	True	True	False
predSynLib+hPhosPepDB (initial)	O14646-1700	1.0	_ST[Phospho (STY)]PEHTWSSR_	1	True	True	True	False
predSynLib+hPhosPepDB (initial)	O14974-908	1.0	_S[Phospho (STY)]GSYSYLEER_	1	True	True	True	False
predSynLib+hPhosPepDB (initial)	O14974-910	1.0	_SGS[Phospho (STY)]YSYLEER_	1	True	True	True	False
predSynLib+hPhosPepDB (initial)	O14974-912	1.0	_SGSYS[Phospho (STY)]YLEER_	1	True	True	True	False
predSynLib+hPhosPepDB (initial)	O15014-1055	1.0	_APS[Phospho (STY)]LTDLVK_	1	True	True	True	False
predSynLib+hPhosPepDB (initial)	O15014-1057	1.0	_APSLT[Phospho (STY)]DLVK_	1	True	True	True	False
predSynLib+hPhosPepDB (initial)	O43524-412	1.0	_SS[Phospho (STY)]SFPYTTK_	1	True	True	True	False
predSynLib+hPhosPepDB (initial)	O43524-413	1.0	_SSS[Phospho (STY)]FPYTTK_	1	True	True	True	False
predSynLib+hPhosPepDB (initial)	O60841-107	1.0	_KQS[Phospho (STY)]FDDNDS[Phospho (STY)]EELEDK_	2	True	True	True	False
predSynLib+hPhosPepDB (initial)	O60841-113	1.0	_KQS[Phospho (STY)]FDDNDS[Phospho (STY)]EELEDK_	2	True	True	True	False
predSynLib+hPhosPepDB (initial)	O75781-138	1.0	_TEVVMNS[Phospho (STY)]QQT[Phospho (STY)]PVGTPK_	2	True	True	True	False
predSynLib+hPhosPepDB (initial)	O75781-141	1.0	_TEVVMNSQQT[Phospho (STY)]PVGT[Phospho (STY)]PK_	2	True	True	True	False
predSynLib+hPhosPepDB (initial)	O75781-141	1.0	_TEVVMNS[Phospho (STY)]QQT[Phospho (STY)]PVGTPK_	2	True	True	True	False
predSynLib+hPhosPepDB (initial)	O75781-145	1.0	_TEVVMNSQQT[Phospho (STY)]PVGT[Phospho (STY)]PK_	2	True	True	True	False
predSynLib+hPhosPepDB (initial)	O94901-48	1.0	_LDPVFDS[Phospho (STY)]PR_	1	True	True	True	False
predSynLib+hPhosPepDB (initial)	P00533-1057	1.0	_NGLQS[Phospho (STY)]C[Carbamidomethyl (C)]PIKEDSFLQR_	1	True	True	True	False
predSynLib+hPhosPepDB (initial)	P00533-1104	1.0	_RPAGS[Phospho (STY)]VQNPVYHNQPLNPAPSR_	1	True	True	True	False
predSynLib+hPhosPepDB (initial)	P00533-1110	1.0	_RPAGSVQNPVY[Phospho (STY)]HNQPLNPAPSR_	1	True	True	True	False
predSynLib+hPhosPepDB (initial)	P00533-1120	1.0	_RPAGSVQNPVYHNQPLNPAPS[Phospho (STY)]R_	1	True	True	True	False
predSynLib+hPhosPepDB (initial)	P00533-1162	1.0	_GS[Phospho (STY)]HQIS[Phospho (STY)]LDNPDYQQDFFPK_	2	True	True	True	False
predSynLib+hPhosPepDB (initial)	P00533-1166	1.0	_GSHQIS[Phospho (STY)]LDNPDYQQDFFPK_	1	True	True	True	False
predSynLib+hPhosPepDB (initial)	P00533-1166	1.0	_GSHQIS[Phospho (STY)]LDNPDY[Phospho (STY)]QQDFFPK_	2	True	True	True	False
predSynLib+hPhosPepDB (initial)	P00533-1166	1.0	_GS[Phospho (STY)]HQIS[Phospho (STY)]LDNPDYQQDFFPK_	2	True	True	True	False
predSynLib+hPhosPepDB (initial)	P00533-1172	1.0	_GSHQISLDNPDY[Phospho (STY)]QQDFFPK_	1	True	True	True	False
predSynLib+hPhosPepDB (initial)	P00533-1172	1.0	_GSHQIS[Phospho (STY)]LDNPDY[Phospho (STY)]QQDFFPK_	2	True	True	True	False
predSynLib+hPhosPepDB (initial)	P00533-1191	1.0	_GST[Phospho (STY)]AENAEYLR_	1	True	True	True	False
predSynLib+hPhosPepDB (initial)	P00533-1191	1.0	_GST[Phospho (STY)]AENAEY[Phospho (STY)]LR_	2	True	True	True	False
predSynLib+hPhosPepDB (initial)	P00533-1197	1.0	_GSTAENAEY[Phospho (STY)]LR_	1	True	True	True	False
predSynLib+hPhosPepDB (initial)	P00533-1197	1.0	_GST[Phospho (STY)]AENAEY[Phospho (STY)]LR_	2	True	True	True	False
predSynLib+hPhosPepDB (initial)	P00533-693	1.0	_ELVEPLT[Phospho (STY)]PSGEAPNQALLR_	1	True	True	True	False
predSynLib+hPhosPepDB (initial)	P00533-693	1.0	_ELVEPLT[Phospho (STY)]PS[Phospho (STY)]GEAPNQALLR_	2	True	True	True	False
predSynLib+hPhosPepDB (initial)	P00533-695	1.0	_ELVEPLTPS[Phospho (STY)]GEAPNQALLR_	1	True	True	True	False
predSynLib+hPhosPepDB (initial)	P00533-695	1.0	_ELVEPLT[Phospho (STY)]PS[Phospho (STY)]GEAPNQALLR_	2	True	True	True	False
predSynLib+hPhosPepDB (initial)	P00533-869	1.0	_EY[Phospho (STY)]HAEGGKVPIK_	1	True	True	True	False
predSynLib+hPhosPepDB (initial)	P00533-991	1.0	_MHLPS[Phospho (STY)]PTDSNFYR_	1	True	True	True	False
predSynLib+hPhosPepDB (initial)	P00533-991	1.0	_MHLPS[Phospho (STY)]PTDS[Phospho (STY)]NFYR_	2	True	True	True	False
predSynLib+hPhosPepDB (initial)	P00533-991	1.0	_M[Oxidation (M)]HLPS[Phospho (STY)]PTDSNFYR_	1	True	False	True	False
predSynLib+hPhosPepDB (initial)	P00533-993	1.0	_MHLPSPT[Phospho (STY)]DSNFYR_	1	True	False	False	True
predSynLib+hPhosPepDB (initial)	P00533-995	1.0	_MHLPSPTDS[Phospho (STY)]NFYR_	1	True	True	True	False
predSynLib+hPhosPepDB (initial)	P00533-995	1.0	_MHLPS[Phospho (STY)]PTDS[Phospho (STY)]NFYR_	2	True	True	True	False
predSynLib+hPhosPepDB (initial)	P00533-995	1.0	_M[Oxidation (M)]HLPSPTDS[Phospho (STY)]NFYR_	1	True	False	True	False
predSynLib+hPhosPepDB (initial)	P00533-998	1.0	_MHLPSPTDSNFY[Phospho (STY)]R_	1	True	True	True	False
predSynLib+hPhosPepDB (initial)	P00533-998	1.0	_M[Oxidation (M)]HLPSPTDSNFY[Phospho (STY)]R_	1	True	False	True	False
predSynLib+hPhosPepDB (initial)	P04626-1052	1.0	_SSST[Phospho (STY)]RS[Phospho (STY)]GGGDLTLGLEPSEEEAPR_	2	True	True	True	False
predSynLib+hPhosPepDB (initial)	P04626-1054	0.95	_SSSTRS[Phospho (STY)]GGGDLT[Phospho (STY)]LGLEPSEEEAPR_	2	True	False	True	False
predSynLib+hPhosPepDB (initial)	P04626-1054	1.0	_SSST[Phospho (STY)]RS[Phospho (STY)]GGGDLTLGLEPSEEEAPR_	2	True	True	True	False
predSynLib+hPhosPepDB (initial)	P04626-1054	1.0	_S[Phospho (STY)]GGGDLTLGLEPSEEEAPR_	1	True	True	True	False
predSynLib+hPhosPepDB (initial)	P04626-1060	0.99	_SSSTRS[Phospho (STY)]GGGDLT[Phospho (STY)]LGLEPSEEEAPR_	2	True	False	False	True
predSynLib+hPhosPepDB (initial)	P04626-1078	0.91	_SPLAPS[Phospho (STY)]EGAGSDVFDGDLGMGAAK_	1	True	False	True	False
predSynLib+hPhosPepDB (initial)	P04626-1078	1.0	_SPLAPS[Phospho (STY)]EGAGS[Phospho (STY)]DVFDGDLGMGAAK_	2	True	True	True	False
predSynLib+hPhosPepDB (initial)	P04626-1083	1.0	_SPLAPSEGAGS[Phospho (STY)]DVFDGDLGMGAAK_	1	True	True	True	False
predSynLib+hPhosPepDB (initial)	P04626-1083	1.0	_SPLAPS[Phospho (STY)]EGAGS[Phospho (STY)]DVFDGDLGMGAAK_	2	True	True	True	False
predSynLib+hPhosPepDB (initial)	P04626-1107	1.0	_GLQSLPTHDPS[Phospho (STY)]PLQR_	1	True	True	True	False
predSynLib+hPhosPepDB (initial)	P04626-701	1.0	_LLQETELVEPLT[Phospho (STY)]PSGAMPNQAQMR_	1	True	True	True	False
predSynLib+hPhosPepDB (initial)	P04626-701	1.0	_LLQETELVEPLT[Phospho (STY)]PSGAMPNQAQM[Oxidation (M)]R_	1	True	False	True	False
predSynLib+hPhosPepDB (initial)	P04626-701	1.0	_LLQETELVEPLT[Phospho (STY)]PSGAM[Oxidation (M)]PNQAQMR_	1	True	False	True	False
predSynLib+hPhosPepDB (initial)	P04626-703	1.0	_LLQETELVEPLTPS[Phospho (STY)]GAMPNQAQMR_	1	True	True	True	False
predSynLib+hPhosPepDB (initial)	P06241-420	1.0	_LIEDNEY[Phospho (STY)]TAR_	1	True	True	True	False
predSynLib+hPhosPepDB (initial)	P06241-421	1.0	_LIEDNEYT[Phospho (STY)]AR_	1	True	True	True	False
predSynLib+hPhosPepDB (initial)	P06400-249	1.0	_TAVIPINGS[Phospho (STY)]PR_	1	True	True	True	False
predSynLib+hPhosPepDB (initial)	P06400-807	1.0	_IPGGNIYIS[Phospho (STY)]PLKS[Phospho (STY)]PYK_	2	True	True	True	False
predSynLib+hPhosPepDB (initial)	P06400-811	1.0	_IPGGNIYIS[Phospho (STY)]PLKS[Phospho (STY)]PYK_	2	True	True	True	False
predSynLib+hPhosPepDB (initial)	P06493-15	1.0	_IGEGTY[Phospho (STY)]GVVYK_	1	True	True	True	False
predSynLib+hPhosPepDB (initial)	P08238-226	1.0	_EKEIS[Phospho (STY)]DDEAEEEK_	1	True	True	True	False
predSynLib+hPhosPepDB (initial)	P08238-445	0.97	_LGIHEDS[Phospho (STY)]TNR_	1	True	True	True	False
predSynLib+hPhosPepDB (initial)	P08238-446	1.0	_LGIHEDST[Phospho (STY)]NR_	1	True	False	False	True
predSynLib+hPhosPepDB (initial)	P12931-212	1.0	_LDS[Phospho (STY)]GGFYITSR_	1	True	True	True	False
predSynLib+hPhosPepDB (initial)	P12931-216	1.0	_LDSGGFY[Phospho (STY)]ITSR_	1	True	True	True	False
predSynLib+hPhosPepDB (initial)	P12931-218	1.0	_LDSGGFYIT[Phospho (STY)]SR_	1	True	True	True	False
predSynLib+hPhosPepDB (initial)	P12931-219	1.0	_LDSGGFYITS[Phospho (STY)]R_	1	True	True	True	False
predSynLib+hPhosPepDB (initial)	P12931-69	1.0	_LFGGFNS[Phospho (STY)]SDTVTSPQR_	1	True	True	True	False
predSynLib+hPhosPepDB (initial)	P12931-70	1.0	_LFGGFNSS[Phospho (STY)]DTVTSPQR_	1	True	True	True	False
predSynLib+hPhosPepDB (initial)	P12931-72	1.0	_LFGGFNSSDT[Phospho (STY)]VTSPQR_	1	True	True	True	False
predSynLib+hPhosPepDB (initial)	P12931-74	1.0	_LFGGFNSSDTVT[Phospho (STY)]SPQR_	1	True	True	True	False
predSynLib+hPhosPepDB (initial)	P12931-93	1.0	_AGPLAGGVTTFVALY[Phospho (STY)]DYESR_	1	True	True	True	False
predSynLib+hPhosPepDB (initial)	P14923-665	1.0	_VS[Phospho (STY)]VELTNSLFK_	1	True	True	True	False
predSynLib+hPhosPepDB (initial)	P15056-363	0.84	_S[Phospho (STY)]SSAPNVHINTIEPVNIDDLIR_	1	True	False	False	True
predSynLib+hPhosPepDB (initial)	P15056-365	0.98	_SSS[Phospho (STY)]APNVHINTIEPVNIDDLIR_	1	True	True	True	False
predSynLib+hPhosPepDB (initial)	P17252-228	1.0	_STLNPQWNESFT[Phospho (STY)]FK_	1	True	True	True	False
predSynLib+hPhosPepDB (initial)	P18206-822	1.0	_SFLDSGY[Phospho (STY)]R_	1	True	True	True	False
predSynLib+hPhosPepDB (initial)	P27361-202	1.0	_IADPEHDHTGFLT[Phospho (STY)]EYVATR_	1	True	True	True	False
predSynLib+hPhosPepDB (initial)	P27361-204	1.0	_IADPEHDHTGFLTEY[Phospho (STY)]VATR_	1	True	True	True	False
predSynLib+hPhosPepDB (initial)	P27540-352	0.99	_LQVTSSPNC[Carbamidomethyl (C)]T[Phospho (STY)]DMSNVC[Carbamidomethyl (C)]QPTEFISR_	1	True	False	False	True
predSynLib+hPhosPepDB (initial)	P27540-77	1.0	_S[Phospho (STY)]DDEQSSADK_	1	True	True	True	False
predSynLib+hPhosPepDB (initial)	P29353-139	1.0	_HGS[Phospho (STY)]FVNKPTR_	1	True	True	True	False
predSynLib+hPhosPepDB (initial)	P29353-426	1.0	_ELFDDPS[Phospho (STY)]YVNVQNLDK_	1	True	True	True	False
predSynLib+hPhosPepDB (initial)	P29353-427	1.0	_ELFDDPSY[Phospho (STY)]VNVQNLDK_	1	True	True	True	False
predSynLib+hPhosPepDB (initial)	P29474-1175	1.0	_IRT[Phospho (STY)]QSFS[Phospho (STY)]LQER_	2	True	True	True	False
predSynLib+hPhosPepDB (initial)	P29474-1177	1.0	_IRTQS[Phospho (STY)]FS[Phospho (STY)]LQER_	2	True	True	True	False
predSynLib+hPhosPepDB (initial)	P29474-1179	1.0	_IRTQS[Phospho (STY)]FS[Phospho (STY)]LQER_	2	True	True	True	False
predSynLib+hPhosPepDB (initial)	P29474-1179	1.0	_IRT[Phospho (STY)]QSFS[Phospho (STY)]LQER_	2	True	True	True	False
predSynLib+hPhosPepDB (initial)	P35568-1101	1.0	_HSS[Phospho (STY)]ETFSSTPSATR_	1	True	True	True	False
predSynLib+hPhosPepDB (initial)	P35869-45	1.0	_DRLNT[Phospho (STY)]ELDR_	1	True	True	True	False
predSynLib+hPhosPepDB (initial)	P35869-81	1.0	_S[Phospho (STY)]FFDVALK_	1	True	True	True	False
predSynLib+hPhosPepDB (initial)	P38432-303	1.0	_LGFSLT[Phospho (STY)]PSK_	1	True	True	True	False
predSynLib+hPhosPepDB (initial)	P38432-305	0.88	_LGFSLTPS[Phospho (STY)]K_	1	True	False	False	True
predSynLib+hPhosPepDB (initial)	P42224-532	1.0	_LLGPNAS[Phospho (STY)]PDGLIPWTR_	1	True	True	True	False
predSynLib+hPhosPepDB (initial)	P42224-727	1.0	_LQTTDNLLPMS[Phospho (STY)]PEEFDEVSR_	1	True	True	True	False
predSynLib+hPhosPepDB (initial)	P42336-312	1.0	_IS[Phospho (STY)]TATPYMNGETSTK_	1	True	True	True	False
predSynLib+hPhosPepDB (initial)	P42345-1261	1.0	_LHVS[Phospho (STY)]TINLQK_	1	True	True	True	False
predSynLib+hPhosPepDB (initial)	P42345-2068	1.0	_ET[Phospho (STY)]SFNQAYGR_	1	True	True	True	False
predSynLib+hPhosPepDB (initial)	P42345-2069	1.0	_ETS[Phospho (STY)]FNQAYGR_	1	True	True	True	False
predSynLib+hPhosPepDB (initial)	P42345-2448	1.0	_TDS[Phospho (STY)]YSAGQSVEILDGVELGEPAHK_	1	True	True	True	False
predSynLib+hPhosPepDB (initial)	P42345-2471	0.97	_T[Phospho (STY)]GTTVPESIHSFIGDGLVKPEALNK_	1	True	False	False	True
predSynLib+hPhosPepDB (initial)	P42345-2473	0.95	_TGT[Phospho (STY)]TVPESIHSFIGDGLVKPEALNK_	1	True	True	True	False
predSynLib+hPhosPepDB (initial)	P42345-2478	1.0	_TGTTVPES[Phospho (STY)]IHSFIGDGLVKPEALNK_	1	True	True	True	False
predSynLib+hPhosPepDB (initial)	P42345-2481	1.0	_TGTTVPESIHS[Phospho (STY)]FIGDGLVKPEALNK_	1	True	True	True	False
predSynLib+hPhosPepDB (initial)	P51812-369	1.0	_DS[Phospho (STY)]PGIPPSANAHQLFR_	1	True	True	True	False
predSynLib+hPhosPepDB (initial)	P51812-715	1.0	_NQS[Phospho (STY)]PVLEPVGR_	1	True	True	True	False
predSynLib+hPhosPepDB (initial)	P52732-926	1.0	_LDIPTGTT[Phospho (STY)]PQR_	1	True	True	True	False
predSynLib+hPhosPepDB (initial)	P62993-18	1.0	_ATADDELS[Phospho (STY)]FK_	1	True	True	True	False
predSynLib+hPhosPepDB (initial)	P62993-90	1.0	_ESES[Phospho (STY)]APGDFSLSVK_	1	True	True	True	False
predSynLib+hPhosPepDB (initial)	Q01196-14	1.0	_RFT[Phospho (STY)]PPSTALS[Phospho (STY)]PGK_	2	True	True	True	False
predSynLib+hPhosPepDB (initial)	Q01196-21	1.0	_RFT[Phospho (STY)]PPSTALS[Phospho (STY)]PGK_	2	True	True	True	False
predSynLib+hPhosPepDB (initial)	Q06124-62	1.0	_IQNTGDY[Phospho (STY)]YDLYGGEK_	1	True	True	True	False
predSynLib+hPhosPepDB (initial)	Q07889-1082	1.0	_IPESETESTASAPNS[Phospho (STY)]PR_	1	True	True	True	False
predSynLib+hPhosPepDB (initial)	Q07889-1132	1.0	_S[Phospho (STY)]ASVSSISLTK_	1	True	True	True	False
predSynLib+hPhosPepDB (initial)	Q07889-1210	1.0	_TSISDPPES[Phospho (STY)]PPLLPPR_	1	True	True	True	False
predSynLib+hPhosPepDB (initial)	Q09666-5749	1.0	_AS[Phospho (STY)]LGS[Phospho (STY)]LEGEAEAEASSPK_	2	True	False	True	False
predSynLib+hPhosPepDB (initial)	Q09666-5749	1.0	_AS[Phospho (STY)]LGS[Phospho (STY)]LEGEAEAEASS[Phospho (STY)]PK_	3	True	True	True	False
predSynLib+hPhosPepDB (initial)	Q09666-5752	1.0	_AS[Phospho (STY)]LGS[Phospho (STY)]LEGEAEAEASSPK_	2	True	False	True	False
predSynLib+hPhosPepDB (initial)	Q09666-5752	1.0	_AS[Phospho (STY)]LGS[Phospho (STY)]LEGEAEAEASS[Phospho (STY)]PK_	3	True	True	True	False
predSynLib+hPhosPepDB (initial)	Q09666-5763	1.0	_AS[Phospho (STY)]LGS[Phospho (STY)]LEGEAEAEASS[Phospho (STY)]PK_	3	True	True	True	False
predSynLib+hPhosPepDB (initial)	Q14573-1834	1.0	_VASFS[Phospho (STY)]IPGSSSR_	1	True	True	True	False
predSynLib+hPhosPepDB (initial)	Q15139-235	1.0	_S[Phospho (STY)]PSESFIGR_	1	True	True	True	False
predSynLib+hPhosPepDB (initial)	Q15185-113	1.0	_DWEDDS[Phospho (STY)]DEDMSNFDR_	1	True	True	True	False
predSynLib+hPhosPepDB (initial)	Q15185-113	1.0	_DWEDDS[Phospho (STY)]DEDM[Oxidation (M)]SNFDR_	1	True	False	True	False
predSynLib+hPhosPepDB (initial)	Q15185-44	1.0	_LTFSC[Carbamidomethyl (C)]LGGS[Phospho (STY)]DNFK_	1	True	True	True	False
predSynLib+hPhosPepDB (initial)	Q15185-85	1.0	_GESGQS[Phospho (STY)]WPR_	1	True	True	True	False
predSynLib+hPhosPepDB (initial)	Q16678-269	1.0	_NFS[Phospho (STY)]NFILDK_	1	True	True	True	False
predSynLib+hPhosPepDB (initial)	Q58FF8-177	1.0	_IEDVGS[Phospho (STY)]DEEDDSGK_	1	True	True	True	False
predSynLib+hPhosPepDB (initial)	Q58FF8-183	1.0	_IEDVGSDEEDDS[Phospho (STY)]GK_	1	True	False	False	True
predSynLib+hPhosPepDB (initial)	Q6P1L5-273	1.0	_SAS[Phospho (STY)]WGSTDQLK_	1	True	True	True	False
predSynLib+hPhosPepDB (initial)	Q8NFJ5-345	1.0	_AHAWPS[Phospho (STY)]PYK_	1	True	True	True	False
predSynLib+hPhosPepDB (initial)	Q92934-134	1.0	_S[Phospho (STY)]AGTATQMR_	1	True	True	True	False
predSynLib+hPhosPepDB (initial)	Q92934-134	1.0	_S[Phospho (STY)]AGTATQM[Oxidation (M)]R_	1	True	False	True	False
predSynLib+hPhosPepDB (initial)	Q92934-25	1.0	_GLGPS[Phospho (STY)]PAGDGPSGSGK_	1	True	True	True	False
predSynLib+hPhosPepDB (initial)	Q92934-75	1.0	_HSS[Phospho (STY)]YPAGTEDDEGMGEEPSPFR_	1	True	True	True	False
predSynLib+hPhosPepDB (initial)	Q92934-75	1.0	_HSS[Phospho (STY)]YPAGTEDDEGM[Oxidation (M)]GEEPSPFR_	1	True	False	True	False
predSynLib+hPhosPepDB (initial)	Q92934-99	1.0	_SRS[Phospho (STY)]APPNLWAAQR_	1	True	True	True	False
predSynLib+hPhosPepDB (initial)	Q92934-99	1.0	_S[Phospho (STY)]APPNLWAAQR_	1	True	True	True	False
predSynLib+hPhosPepDB (initial)	Q96B36-183	1.0	_S[Phospho (STY)]LPVS[Phospho (STY)]VPVWGFK_	2	True	False	False	True
predSynLib+hPhosPepDB (initial)	Q96B36-187	1.0	_SLPVS[Phospho (STY)]VPVWGFK_	1	True	True	True	False
predSynLib+hPhosPepDB (initial)	Q96B36-187	1.0	_S[Phospho (STY)]LPVS[Phospho (STY)]VPVWGFK_	2	True	False	True	False
predSynLib+hPhosPepDB (initial)	Q96B36-211	1.0	_RTEARSSDEENGPPS[Phospho (STY)]SPDLDR_	1	True	True	True	False
predSynLib+hPhosPepDB (initial)	Q96B36-212	1.0	_RTEARSSDEENGPPSS[Phospho (STY)]PDLDR_	1	True	True	True	False
predSynLib+hPhosPepDB (initial)	Q9BRG2-180	1.0	_TSS[Phospho (STY)]DPVLLK_	1	True	True	True	False
predSynLib+hPhosPepDB (initial)	Q9BY84-501	1.0	_SLLS[Phospho (STY)]PLHR_	1	True	True	True	False
predSynLib+hPhosPepDB (initial)	Q9HC35-144	1.0	_AS[Phospho (STY)]PS[Phospho (STY)]PQPSSQPLQIHR_	2	True	True	True	False
predSynLib+hPhosPepDB (initial)	Q9HC35-146	1.0	_AS[Phospho (STY)]PS[Phospho (STY)]PQPSSQPLQIHR_	2	True	True	True	False
predSynLib+hPhosPepDB (initial)	Q9NQU5-365	1.0	_TWHAQISTSNLY[Phospho (STY)]LPQDPTVAK_	1	True	True	True	False
predSynLib+hPhosPepDB (initial)	Q9NYL2-3	1.0	_SS[Phospho (STY)]LGASFVQIK_	1	True	True	True	False
predSynLib+hPhosPepDB (initial)	Q9NYL2-565	1.0	_S[Phospho (STY)]DSSADC[Carbamidomethyl (C)]QWLDTLR_	1	True	False	False	True
predSynLib+hPhosPepDB (initial)	Q9NYL2-567	1.0	_SDS[Phospho (STY)]SADC[Carbamidomethyl (C)]QWLDTLR_	1	True	True	True	False
predSynLib+hPhosPepDB (initial)	Q9NYL2-637	1.0	_SSS[Phospho (STY)]PTQYGLTK_	1	True	True	True	False
predSynLib+hPhosPepDB (initial)	Q9NYL2-690	1.0	_GSISLNS[Phospho (STY)]SPR_	1	True	True	True	False
predSynLib+hPhosPepDB (initial)	Q9NYL2-691	1.0	_GSISLNSS[Phospho (STY)]PR_	1	True	True	True	False
predSynLib+hPhosPepDB (initial)	Q9NYL2-727	1.0	_VSQSALNPHQS[Phospho (STY)]PDFK_	1	True	True	True	False
predSynLib+hPhosPepDB (initial)	Q9UJM3-328	0.86	_VPPREPLSPS[Phospho (STY)]NSR_	1	True	True	True	False
predSynLib+hPhosPepDB (initial)	Q9UJM3-337	1.0	_S[Phospho (STY)]LPSYLNGVMPPTQSFAPDPK_	1	True	True	True	False
predSynLib+hPhosPepDB (initial)	Q9UJM3-340	1.0	_SLPS[Phospho (STY)]YLNGVMPPTQSFAPDPK_	1	True	True	True	False
predSynLib+hPhosPepDB (initial)	Q9UJM3-391	1.0	_VSS[Phospho (STY)]THYYLLPERPPYLDK_	1	True	True	True	False
predSynLib+hPhosPepDB (initial)	Q9UJM3-392	1.0	_VSST[Phospho (STY)]HYYLLPERPPYLDK_	1	True	True	True	False
predSynLib+hPhosPepDB (initial)	Q9UJM3-394	1.0	_VSSTHY[Phospho (STY)]YLLPERPPYLDK_	1	True	True	True	False
predSynLib+hPhosPepDB (initial)	Q9UJM3-395	1.0	_VSSTHYY[Phospho (STY)]LLPERPPYLDK_	1	True	True	True	False
predSynLib+hPhosPepDB (initial)	Q9Y243-34	1.0	_TDGS[Phospho (STY)]FIGYK_	1	True	True	True	False
predSynLib+hPhosPepDB (iterative)	A1L390-76	1.0	_GPLS[Phospho (STY)]PFNSR_	1	True	True	True	False
predSynLib+hPhosPepDB (iterative)	A2RU67-62	1.0	_SPLGEAPEPDS[Phospho (STY)]DAEVAEAAK_	1	True	True	True	False
predSynLib+hPhosPepDB (iterative)	O00170-159	1.0	_VES[Phospho (STY)]PGTYQQDPWAMTDEEK_	1	True	True	True	False
predSynLib+hPhosPepDB (iterative)	O00170-159	1.0	_VES[Phospho (STY)]PGTYQQDPWAM[Oxidation (M)]TDEEK_	1	True	False	True	False
predSynLib+hPhosPepDB (iterative)	O00170-43	1.0	_TLHS[Phospho (STY)]DDEGTVLDDSR_	1	True	True	True	False
predSynLib+hPhosPepDB (iterative)	O14646-1700	1.0	_ST[Phospho (STY)]PEHTWSSR_	1	True	True	True	False
predSynLib+hPhosPepDB (iterative)	O14974-908	1.0	_S[Phospho (STY)]GSYSYLEER_	1	True	True	True	False
predSynLib+hPhosPepDB (iterative)	O14974-910	1.0	_SGS[Phospho (STY)]YSYLEER_	1	True	True	True	False
predSynLib+hPhosPepDB (iterative)	O14974-912	1.0	_SGSYS[Phospho (STY)]YLEER_	1	True	True	True	False
predSynLib+hPhosPepDB (iterative)	O15014-1055	1.0	_APS[Phospho (STY)]LTDLVK_	1	True	True	True	False
predSynLib+hPhosPepDB (iterative)	O15014-1057	1.0	_APSLT[Phospho (STY)]DLVK_	1	True	True	True	False
predSynLib+hPhosPepDB (iterative)	O43524-412	1.0	_SS[Phospho (STY)]SFPYTTK_	1	True	True	True	False
predSynLib+hPhosPepDB (iterative)	O43524-413	1.0	_SSS[Phospho (STY)]FPYTTK_	1	True	True	True	False
predSynLib+hPhosPepDB (iterative)	O60841-107	1.0	_KQS[Phospho (STY)]FDDNDS[Phospho (STY)]EELEDK_	2	True	True	True	False
predSynLib+hPhosPepDB (iterative)	O60841-113	1.0	_KQS[Phospho (STY)]FDDNDS[Phospho (STY)]EELEDK_	2	True	True	True	False
predSynLib+hPhosPepDB (iterative)	O75781-138	1.0	_TEVVMNS[Phospho (STY)]QQT[Phospho (STY)]PVGTPK_	2	True	True	True	False
predSynLib+hPhosPepDB (iterative)	O75781-141	1.0	_TEVVMNSQQT[Phospho (STY)]PVGT[Phospho (STY)]PK_	2	True	True	True	False
predSynLib+hPhosPepDB (iterative)	O75781-141	1.0	_TEVVMNS[Phospho (STY)]QQT[Phospho (STY)]PVGTPK_	2	True	True	True	False
predSynLib+hPhosPepDB (iterative)	O75781-145	1.0	_TEVVMNSQQT[Phospho (STY)]PVGT[Phospho (STY)]PK_	2	True	True	True	False
predSynLib+hPhosPepDB (iterative)	O94901-48	1.0	_LDPVFDS[Phospho (STY)]PR_	1	True	True	True	False
predSynLib+hPhosPepDB (iterative)	P00533-1057	1.0	_NGLQS[Phospho (STY)]C[Carbamidomethyl (C)]PIKEDSFLQR_	1	True	True	True	False
predSynLib+hPhosPepDB (iterative)	P00533-1104	1.0	_RPAGS[Phospho (STY)]VQNPVYHNQPLNPAPSR_	1	True	True	True	False
predSynLib+hPhosPepDB (iterative)	P00533-1110	1.0	_RPAGSVQNPVY[Phospho (STY)]HNQPLNPAPSR_	1	True	True	True	False
predSynLib+hPhosPepDB (iterative)	P00533-1120	1.0	_RPAGSVQNPVYHNQPLNPAPS[Phospho (STY)]R_	1	True	True	True	False
predSynLib+hPhosPepDB (iterative)	P00533-1162	1.0	_GS[Phospho (STY)]HQIS[Phospho (STY)]LDNPDYQQDFFPK_	2	True	True	True	False
predSynLib+hPhosPepDB (iterative)	P00533-1166	1.0	_GSHQIS[Phospho (STY)]LDNPDYQQDFFPK_	1	True	True	True	False
predSynLib+hPhosPepDB (iterative)	P00533-1166	1.0	_GSHQIS[Phospho (STY)]LDNPDY[Phospho (STY)]QQDFFPK_	2	True	True	True	False
predSynLib+hPhosPepDB (iterative)	P00533-1166	1.0	_GS[Phospho (STY)]HQIS[Phospho (STY)]LDNPDYQQDFFPK_	2	True	True	True	False
predSynLib+hPhosPepDB (iterative)	P00533-1172	1.0	_GSHQISLDNPDY[Phospho (STY)]QQDFFPK_	1	True	True	True	False
predSynLib+hPhosPepDB (iterative)	P00533-1172	1.0	_GSHQIS[Phospho (STY)]LDNPDY[Phospho (STY)]QQDFFPK_	2	True	True	True	False
predSynLib+hPhosPepDB (iterative)	P00533-1191	1.0	_GST[Phospho (STY)]AENAEYLR_	1	True	True	True	False
predSynLib+hPhosPepDB (iterative)	P00533-1191	1.0	_GST[Phospho (STY)]AENAEY[Phospho (STY)]LR_	2	True	True	True	False
predSynLib+hPhosPepDB (iterative)	P00533-1197	1.0	_GSTAENAEY[Phospho (STY)]LR_	1	True	True	True	False
predSynLib+hPhosPepDB (iterative)	P00533-1197	1.0	_GST[Phospho (STY)]AENAEY[Phospho (STY)]LR_	2	True	True	True	False
predSynLib+hPhosPepDB (iterative)	P00533-693	1.0	_ELVEPLT[Phospho (STY)]PSGEAPNQALLR_	1	True	True	True	False
predSynLib+hPhosPepDB (iterative)	P00533-693	1.0	_ELVEPLT[Phospho (STY)]PS[Phospho (STY)]GEAPNQALLR_	2	True	True	True	False
predSynLib+hPhosPepDB (iterative)	P00533-695	1.0	_ELVEPLTPS[Phospho (STY)]GEAPNQALLR_	1	True	True	True	False
predSynLib+hPhosPepDB (iterative)	P00533-695	1.0	_ELVEPLT[Phospho (STY)]PS[Phospho (STY)]GEAPNQALLR_	2	True	True	True	False
predSynLib+hPhosPepDB (iterative)	P00533-869	1.0	_EY[Phospho (STY)]HAEGGKVPIK_	1	True	True	True	False
predSynLib+hPhosPepDB (iterative)	P00533-991	1.0	_MHLPS[Phospho (STY)]PTDSNFYR_	1	True	True	True	False
predSynLib+hPhosPepDB (iterative)	P00533-991	1.0	_MHLPS[Phospho (STY)]PTDS[Phospho (STY)]NFYR_	2	True	True	True	False
predSynLib+hPhosPepDB (iterative)	P00533-991	1.0	_M[Oxidation (M)]HLPS[Phospho (STY)]PTDSNFYR_	1	True	False	True	False
predSynLib+hPhosPepDB (iterative)	P00533-995	1.0	_MHLPSPTDS[Phospho (STY)]NFYR_	1	True	True	True	False
predSynLib+hPhosPepDB (iterative)	P00533-995	1.0	_MHLPS[Phospho (STY)]PTDS[Phospho (STY)]NFYR_	2	True	True	True	False
predSynLib+hPhosPepDB (iterative)	P00533-995	1.0	_M[Oxidation (M)]HLPSPTDS[Phospho (STY)]NFYR_	1	True	False	True	False
predSynLib+hPhosPepDB (iterative)	P00533-998	1.0	_MHLPSPTDSNFY[Phospho (STY)]R_	1	True	True	True	False
predSynLib+hPhosPepDB (iterative)	P00533-998	1.0	_M[Oxidation (M)]HLPSPTDSNFY[Phospho (STY)]R_	1	True	False	True	False
predSynLib+hPhosPepDB (iterative)	P04626-1002	0.99	_FVVIQNEDLGPASPLDS[Phospho (STY)]TFYR_	1	True	True	True	False
predSynLib+hPhosPepDB (iterative)	P04626-1052	0.99	_SSST[Phospho (STY)]RS[Phospho (STY)]GGGDLTLGLEPSEEEAPR_	2	True	True	True	False
predSynLib+hPhosPepDB (iterative)	P04626-1054	1.0	_SSST[Phospho (STY)]RS[Phospho (STY)]GGGDLTLGLEPSEEEAPR_	2	True	True	True	False
predSynLib+hPhosPepDB (iterative)	P04626-1054	1.0	_S[Phospho (STY)]GGGDLTLGLEPSEEEAPR_	1	True	True	True	False
predSynLib+hPhosPepDB (iterative)	P04626-1078	1.0	_SPLAPS[Phospho (STY)]EGAGS[Phospho (STY)]DVFDGDLGMGAAK_	2	True	True	True	False
predSynLib+hPhosPepDB (iterative)	P04626-1083	1.0	_SPLAPSEGAGS[Phospho (STY)]DVFDGDLGMGAAK_	1	True	True	True	False
predSynLib+hPhosPepDB (iterative)	P04626-1083	1.0	_SPLAPS[Phospho (STY)]EGAGS[Phospho (STY)]DVFDGDLGMGAAK_	2	True	True	True	False
predSynLib+hPhosPepDB (iterative)	P04626-1107	1.0	_GLQSLPTHDPS[Phospho (STY)]PLQR_	1	True	True	True	False
predSynLib+hPhosPepDB (iterative)	P04626-1240	1.0	_GT[Phospho (STY)]PTAENPEYLGLDVPV_	1	True	True	True	False
predSynLib+hPhosPepDB (iterative)	P04626-1242	0.95	_GTPT[Phospho (STY)]AENPEYLGLDVPV_	1	True	True	True	False
predSynLib+hPhosPepDB (iterative)	P04626-1248	1.0	_GTPTAENPEY[Phospho (STY)]LGLDVPV_	1	True	True	True	False
predSynLib+hPhosPepDB (iterative)	P04626-701	1.0	_LLQETELVEPLT[Phospho (STY)]PSGAMPNQAQMR_	1	True	True	True	False
predSynLib+hPhosPepDB (iterative)	P04626-701	1.0	_LLQETELVEPLT[Phospho (STY)]PSGAMPNQAQM[Oxidation (M)]R_	1	True	False	True	False
predSynLib+hPhosPepDB (iterative)	P04626-701	1.0	_LLQETELVEPLT[Phospho (STY)]PSGAM[Oxidation (M)]PNQAQMR_	1	True	False	True	False
predSynLib+hPhosPepDB (iterative)	P04626-703	0.99	_LLQETELVEPLTPS[Phospho (STY)]GAMPNQAQMR_	1	True	True	True	False
predSynLib+hPhosPepDB (iterative)	P04626-998	1.0	_FVVIQNEDLGPAS[Phospho (STY)]PLDSTFYR_	1	True	True	True	False
predSynLib+hPhosPepDB (iterative)	P06241-420	1.0	_LIEDNEY[Phospho (STY)]TAR_	1	True	True	True	False
predSynLib+hPhosPepDB (iterative)	P06241-421	1.0	_LIEDNEYT[Phospho (STY)]AR_	1	True	True	True	False
predSynLib+hPhosPepDB (iterative)	P06400-249	1.0	_TAVIPINGS[Phospho (STY)]PR_	1	True	True	True	False
predSynLib+hPhosPepDB (iterative)	P06400-807	1.0	_IPGGNIYIS[Phospho (STY)]PLKS[Phospho (STY)]PYK_	2	True	True	True	False
predSynLib+hPhosPepDB (iterative)	P06400-811	1.0	_IPGGNIYIS[Phospho (STY)]PLKS[Phospho (STY)]PYK_	2	True	True	True	False
predSynLib+hPhosPepDB (iterative)	P06493-15	1.0	_IGEGTY[Phospho (STY)]GVVYK_	1	True	True	True	False
predSynLib+hPhosPepDB (iterative)	P08238-226	1.0	_EKEIS[Phospho (STY)]DDEAEEEK_	1	True	True	True	False
predSynLib+hPhosPepDB (iterative)	P08238-445	1.0	_LGIHEDS[Phospho (STY)]TNR_	1	True	True	True	False
predSynLib+hPhosPepDB (iterative)	P08238-446	1.0	_LGIHEDST[Phospho (STY)]NR_	1	True	False	False	True
predSynLib+hPhosPepDB (iterative)	P08581-990	1.0	_SVS[Phospho (STY)]PTTEMVSNESVDYR_	1	True	True	True	False
predSynLib+hPhosPepDB (iterative)	P12931-212	1.0	_LDS[Phospho (STY)]GGFYITSR_	1	True	True	True	False
predSynLib+hPhosPepDB (iterative)	P12931-216	1.0	_LDSGGFY[Phospho (STY)]ITSR_	1	True	True	True	False
predSynLib+hPhosPepDB (iterative)	P12931-218	1.0	_LDSGGFYIT[Phospho (STY)]SR_	1	True	True	True	False
predSynLib+hPhosPepDB (iterative)	P12931-219	1.0	_LDSGGFYITS[Phospho (STY)]R_	1	True	True	True	False
predSynLib+hPhosPepDB (iterative)	P12931-69	1.0	_LFGGFNS[Phospho (STY)]SDTVTSPQR_	1	True	True	True	False
predSynLib+hPhosPepDB (iterative)	P12931-70	1.0	_LFGGFNSS[Phospho (STY)]DTVTSPQR_	1	True	True	True	False
predSynLib+hPhosPepDB (iterative)	P12931-72	1.0	_LFGGFNSSDT[Phospho (STY)]VTSPQR_	1	True	True	True	False
predSynLib+hPhosPepDB (iterative)	P12931-74	1.0	_LFGGFNSSDTVT[Phospho (STY)]SPQR_	1	True	True	True	False
predSynLib+hPhosPepDB (iterative)	P12931-75	1.0	_LFGGFNSSDTVTS[Phospho (STY)]PQR_	1	True	True	True	False
predSynLib+hPhosPepDB (iterative)	P12931-93	1.0	_AGPLAGGVTTFVALY[Phospho (STY)]DYESR_	1	True	True	True	False
predSynLib+hPhosPepDB (iterative)	P14923-665	1.0	_VS[Phospho (STY)]VELTNSLFK_	1	True	True	True	False
predSynLib+hPhosPepDB (iterative)	P15056-365	1.0	_SSS[Phospho (STY)]APNVHINTIEPVNIDDLIR_	1	True	True	True	False
predSynLib+hPhosPepDB (iterative)	P17096-102	1.0	_KLEKEEEEGISQES[Phospho (STY)]SEEEQ_	1	True	True	True	False
predSynLib+hPhosPepDB (iterative)	P17096-102	1.0	_KLEKEEEEGIS[Phospho (STY)]QES[Phospho (STY)]SEEEQ_	2	True	True	True	False
predSynLib+hPhosPepDB (iterative)	P17096-102	1.0	_KLEKEEEEGIS[Phospho (STY)]QES[Phospho (STY)]S[Phospho (STY)]EEEQ_	3	True	True	True	False
predSynLib+hPhosPepDB (iterative)	P17096-103	1.0	_KLEKEEEEGIS[Phospho (STY)]QESS[Phospho (STY)]EEEQ_	2	True	True	True	False
predSynLib+hPhosPepDB (iterative)	P17096-103	1.0	_KLEKEEEEGIS[Phospho (STY)]QES[Phospho (STY)]S[Phospho (STY)]EEEQ_	3	True	True	True	False
predSynLib+hPhosPepDB (iterative)	P17096-99	1.0	_KLEKEEEEGIS[Phospho (STY)]QESS[Phospho (STY)]EEEQ_	2	True	True	True	False
predSynLib+hPhosPepDB (iterative)	P17096-99	1.0	_KLEKEEEEGIS[Phospho (STY)]QES[Phospho (STY)]SEEEQ_	2	True	True	True	False
predSynLib+hPhosPepDB (iterative)	P17096-99	1.0	_KLEKEEEEGIS[Phospho (STY)]QES[Phospho (STY)]S[Phospho (STY)]EEEQ_	3	True	True	True	False
predSynLib+hPhosPepDB (iterative)	P17252-226	0.99	_STLNPQWNES[Phospho (STY)]FTFK_	1	True	True	True	False
predSynLib+hPhosPepDB (iterative)	P17252-228	1.0	_STLNPQWNESFT[Phospho (STY)]FK_	1	True	True	True	False
predSynLib+hPhosPepDB (iterative)	P18206-822	1.0	_SFLDSGY[Phospho (STY)]R_	1	True	True	True	False
predSynLib+hPhosPepDB (iterative)	P27361-202	1.0	_IADPEHDHTGFLT[Phospho (STY)]EYVATR_	1	True	True	True	False
predSynLib+hPhosPepDB (iterative)	P27361-204	1.0	_IADPEHDHTGFLTEY[Phospho (STY)]VATR_	1	True	True	True	False
predSynLib+hPhosPepDB (iterative)	P27540-352	0.86	_LQVTSSPNC[Carbamidomethyl (C)]T[Phospho (STY)]DMSNVC[Carbamidomethyl (C)]QPTEFISR_	1	True	False	False	True
predSynLib+hPhosPepDB (iterative)	P27540-77	1.0	_S[Phospho (STY)]DDEQSSADK_	1	True	True	True	False
predSynLib+hPhosPepDB (iterative)	P28482-185	1.0	_VADPDHDHTGFLT[Phospho (STY)]EYVAT[Phospho (STY)]R_	2	True	True	True	False
predSynLib+hPhosPepDB (iterative)	P28482-190	1.0	_VADPDHDHTGFLTEYVAT[Phospho (STY)]R_	1	True	True	True	False
predSynLib+hPhosPepDB (iterative)	P28482-190	1.0	_VADPDHDHTGFLT[Phospho (STY)]EYVAT[Phospho (STY)]R_	2	True	True	True	False
predSynLib+hPhosPepDB (iterative)	P29353-139	1.0	_HGS[Phospho (STY)]FVNKPTR_	1	True	True	True	False
predSynLib+hPhosPepDB (iterative)	P29353-426	1.0	_ELFDDPS[Phospho (STY)]YVNVQNLDK_	1	True	True	True	False
predSynLib+hPhosPepDB (iterative)	P29353-427	1.0	_ELFDDPSY[Phospho (STY)]VNVQNLDK_	1	True	True	True	False
predSynLib+hPhosPepDB (iterative)	P29474-1175	1.0	_IRT[Phospho (STY)]QSFS[Phospho (STY)]LQER_	2	True	True	True	False
predSynLib+hPhosPepDB (iterative)	P29474-1177	1.0	_IRTQS[Phospho (STY)]FS[Phospho (STY)]LQER_	2	True	True	True	False
predSynLib+hPhosPepDB (iterative)	P29474-1179	1.0	_IRTQS[Phospho (STY)]FS[Phospho (STY)]LQER_	2	True	True	True	False
predSynLib+hPhosPepDB (iterative)	P29474-1179	1.0	_IRT[Phospho (STY)]QSFS[Phospho (STY)]LQER_	2	True	True	True	False
predSynLib+hPhosPepDB (iterative)	P35568-1101	1.0	_HSS[Phospho (STY)]ETFSSTPSATR_	1	True	True	True	False
predSynLib+hPhosPepDB (iterative)	P35869-45	1.0	_DRLNT[Phospho (STY)]ELDR_	1	True	True	True	False
predSynLib+hPhosPepDB (iterative)	P35869-81	1.0	_S[Phospho (STY)]FFDVALK_	1	True	True	True	False
predSynLib+hPhosPepDB (iterative)	P36871-117	1.0	_AIGGIILTAS[Phospho (STY)]HNPGGPNGDFGIK_	1	True	True	True	False
predSynLib+hPhosPepDB (iterative)	P38432-303	1.0	_LGFSLT[Phospho (STY)]PSK_	1	True	True	True	False
predSynLib+hPhosPepDB (iterative)	P40763-705	1.0	_YC[Carbamidomethyl (C)]RPESQEHPEADPGSAAPY[Phospho (STY)]LK_	1	True	True	True	False
predSynLib+hPhosPepDB (iterative)	P40763-727	1.0	_FIC[Carbamidomethyl (C)]VTPTTC[Carbamidomethyl (C)]SNTIDLPMS[Phospho (STY)]PR_	1	True	True	True	False
predSynLib+hPhosPepDB (iterative)	P42224-532	1.0	_LLGPNAS[Phospho (STY)]PDGLIPWTR_	1	True	True	True	False
predSynLib+hPhosPepDB (iterative)	P42224-727	1.0	_LQTTDNLLPMS[Phospho (STY)]PEEFDEVSR_	1	True	True	True	False
predSynLib+hPhosPepDB (iterative)	P42336-312	0.98	_IS[Phospho (STY)]TATPYMNGETSTK_	1	True	True	True	False
predSynLib+hPhosPepDB (iterative)	P42345-1261	1.0	_LHVS[Phospho (STY)]TINLQK_	1	True	True	True	False
predSynLib+hPhosPepDB (iterative)	P42345-2068	1.0	_ET[Phospho (STY)]SFNQAYGR_	1	True	True	True	False
predSynLib+hPhosPepDB (iterative)	P42345-2069	1.0	_ETS[Phospho (STY)]FNQAYGR_	1	True	True	True	False
predSynLib+hPhosPepDB (iterative)	P42345-2446	0.93	_T[Phospho (STY)]DSYSAGQSVEILDGVELGEPAHK_	1	True	True	True	False
predSynLib+hPhosPepDB (iterative)	P42345-2448	1.0	_TDS[Phospho (STY)]YSAGQSVEILDGVELGEPAHK_	1	True	True	True	False
predSynLib+hPhosPepDB (iterative)	P42345-2450	0.98	_TDSYS[Phospho (STY)]AGQSVEILDGVELGEPAHK_	1	True	True	True	False
predSynLib+hPhosPepDB (iterative)	P42345-2471	0.81	_T[Phospho (STY)]GTTVPESIHSFIGDGLVKPEALNK_	1	True	False	False	True
predSynLib+hPhosPepDB (iterative)	P42345-2473	1.0	_TGT[Phospho (STY)]TVPESIHSFIGDGLVKPEALNK_	1	True	True	True	False
predSynLib+hPhosPepDB (iterative)	P42345-2478	1.0	_TGTTVPES[Phospho (STY)]IHSFIGDGLVKPEALNK_	1	True	True	True	False
predSynLib+hPhosPepDB (iterative)	P42345-2481	1.0	_TGTTVPESIHS[Phospho (STY)]FIGDGLVKPEALNK_	1	True	True	True	False
predSynLib+hPhosPepDB (iterative)	P51812-369	1.0	_DS[Phospho (STY)]PGIPPSANAHQLFR_	1	True	True	True	False
predSynLib+hPhosPepDB (iterative)	P51812-715	1.0	_NQS[Phospho (STY)]PVLEPVGR_	1	True	True	True	False
predSynLib+hPhosPepDB (iterative)	P52732-926	1.0	_LDIPTGTT[Phospho (STY)]PQR_	1	True	True	True	False
predSynLib+hPhosPepDB (iterative)	P56856-210	1.0	_AVS[Phospho (STY)]YHAS[Phospho (STY)]GHS[Phospho (STY)]VAYKPGGFK_	3	True	True	True	False
predSynLib+hPhosPepDB (iterative)	P56856-214	1.0	_AVS[Phospho (STY)]YHAS[Phospho (STY)]GHS[Phospho (STY)]VAYKPGGFK_	3	True	True	True	False
predSynLib+hPhosPepDB (iterative)	P56856-217	1.0	_AVS[Phospho (STY)]YHAS[Phospho (STY)]GHS[Phospho (STY)]VAYKPGGFK_	3	True	True	True	False
predSynLib+hPhosPepDB (iterative)	P56856-247	1.0	_IYDGGART[Phospho (STY)]EDEVQS[Phospho (STY)]YPS[Phospho (STY)]K_	3	True	True	True	False
predSynLib+hPhosPepDB (iterative)	P56856-253	1.0	_IYDGGART[Phospho (STY)]EDEVQS[Phospho (STY)]YPS[Phospho (STY)]K_	3	True	True	True	False
predSynLib+hPhosPepDB (iterative)	P56856-256	1.0	_IYDGGART[Phospho (STY)]EDEVQS[Phospho (STY)]YPS[Phospho (STY)]K_	3	True	True	True	False
predSynLib+hPhosPepDB (iterative)	P62993-18	1.0	_ATADDELS[Phospho (STY)]FK_	1	True	True	True	False
predSynLib+hPhosPepDB (iterative)	P62993-90	1.0	_ESES[Phospho (STY)]APGDFSLSVK_	1	True	True	True	False
predSynLib+hPhosPepDB (iterative)	Q01196-14	1.0	_RFT[Phospho (STY)]PPSTALS[Phospho (STY)]PGK_	2	True	True	True	False
predSynLib+hPhosPepDB (iterative)	Q01196-21	1.0	_RFT[Phospho (STY)]PPSTALS[Phospho (STY)]PGK_	2	True	True	True	False
predSynLib+hPhosPepDB (iterative)	Q06124-62	1.0	_IQNTGDY[Phospho (STY)]YDLYGGEK_	1	True	True	True	False
predSynLib+hPhosPepDB (iterative)	Q07889-1082	1.0	_IPESETESTASAPNS[Phospho (STY)]PR_	1	True	True	True	False
predSynLib+hPhosPepDB (iterative)	Q07889-1132	1.0	_S[Phospho (STY)]ASVSSISLTK_	1	True	True	True	False
predSynLib+hPhosPepDB (iterative)	Q07889-1210	1.0	_TSISDPPES[Phospho (STY)]PPLLPPR_	1	True	True	True	False
predSynLib+hPhosPepDB (iterative)	Q09666-5749	1.0	_AS[Phospho (STY)]LGS[Phospho (STY)]LEGEAEAEASSPK_	2	True	False	True	False
predSynLib+hPhosPepDB (iterative)	Q09666-5749	1.0	_AS[Phospho (STY)]LGS[Phospho (STY)]LEGEAEAEASS[Phospho (STY)]PK_	3	True	True	True	False
predSynLib+hPhosPepDB (iterative)	Q09666-5752	1.0	_AS[Phospho (STY)]LGS[Phospho (STY)]LEGEAEAEASSPK_	2	True	False	True	False
predSynLib+hPhosPepDB (iterative)	Q09666-5752	1.0	_AS[Phospho (STY)]LGS[Phospho (STY)]LEGEAEAEASS[Phospho (STY)]PK_	3	True	True	True	False
predSynLib+hPhosPepDB (iterative)	Q09666-5763	1.0	_AS[Phospho (STY)]LGS[Phospho (STY)]LEGEAEAEASS[Phospho (STY)]PK_	3	True	True	True	False
predSynLib+hPhosPepDB (iterative)	Q14573-1834	1.0	_VASFS[Phospho (STY)]IPGSSSR_	1	True	True	True	False
predSynLib+hPhosPepDB (iterative)	Q15139-235	1.0	_S[Phospho (STY)]PSESFIGR_	1	True	True	True	False
predSynLib+hPhosPepDB (iterative)	Q15185-113	1.0	_DWEDDS[Phospho (STY)]DEDMSNFDR_	1	True	True	True	False
predSynLib+hPhosPepDB (iterative)	Q15185-113	1.0	_DWEDDS[Phospho (STY)]DEDM[Oxidation (M)]SNFDR_	1	True	False	True	False
predSynLib+hPhosPepDB (iterative)	Q15185-44	1.0	_LTFSC[Carbamidomethyl (C)]LGGS[Phospho (STY)]DNFK_	1	True	True	True	False
predSynLib+hPhosPepDB (iterative)	Q15185-85	1.0	_GESGQS[Phospho (STY)]WPR_	1	True	True	True	False
predSynLib+hPhosPepDB (iterative)	Q16678-269	1.0	_NFS[Phospho (STY)]NFILDK_	1	True	True	True	False
predSynLib+hPhosPepDB (iterative)	Q58FF8-177	1.0	_IEDVGS[Phospho (STY)]DEEDDSGK_	1	True	True	True	False
predSynLib+hPhosPepDB (iterative)	Q6P1L5-273	1.0	_SAS[Phospho (STY)]WGSTDQLK_	1	True	True	True	False
predSynLib+hPhosPepDB (iterative)	Q8NFJ5-345	1.0	_AHAWPS[Phospho (STY)]PYK_	1	True	True	True	False
predSynLib+hPhosPepDB (iterative)	Q92934-134	1.0	_S[Phospho (STY)]AGTATQMR_	1	True	True	True	False
predSynLib+hPhosPepDB (iterative)	Q92934-134	1.0	_S[Phospho (STY)]AGTATQM[Oxidation (M)]R_	1	True	False	True	False
predSynLib+hPhosPepDB (iterative)	Q92934-25	1.0	_GLGPS[Phospho (STY)]PAGDGPSGSGK_	1	True	True	True	False
predSynLib+hPhosPepDB (iterative)	Q92934-75	1.0	_HSS[Phospho (STY)]YPAGTEDDEGMGEEPSPFR_	1	True	True	True	False
predSynLib+hPhosPepDB (iterative)	Q92934-75	1.0	_HSS[Phospho (STY)]YPAGTEDDEGM[Oxidation (M)]GEEPSPFR_	1	True	False	True	False
predSynLib+hPhosPepDB (iterative)	Q92934-99	1.0	_SRS[Phospho (STY)]APPNLWAAQR_	1	True	True	True	False
predSynLib+hPhosPepDB (iterative)	Q92934-99	1.0	_S[Phospho (STY)]APPNLWAAQR_	1	True	True	True	False
predSynLib+hPhosPepDB (iterative)	Q96B36-183	1.0	_S[Phospho (STY)]LPVS[Phospho (STY)]VPVWGFK_	2	True	False	False	True
predSynLib+hPhosPepDB (iterative)	Q96B36-187	1.0	_SLPVS[Phospho (STY)]VPVWGFK_	1	True	True	True	False
predSynLib+hPhosPepDB (iterative)	Q96B36-187	1.0	_S[Phospho (STY)]LPVS[Phospho (STY)]VPVWGFK_	2	True	False	True	False
predSynLib+hPhosPepDB (iterative)	Q96B36-211	1.0	_RTEARSSDEENGPPS[Phospho (STY)]SPDLDR_	1	True	True	True	False
predSynLib+hPhosPepDB (iterative)	Q96B36-212	1.0	_RTEARSSDEENGPPSS[Phospho (STY)]PDLDR_	1	True	True	True	False
predSynLib+hPhosPepDB (iterative)	Q9BRG2-180	1.0	_TSS[Phospho (STY)]DPVLLK_	1	True	True	True	False
predSynLib+hPhosPepDB (iterative)	Q9BY84-501	1.0	_SLLS[Phospho (STY)]PLHR_	1	True	True	True	False
predSynLib+hPhosPepDB (iterative)	Q9HC35-144	1.0	_AS[Phospho (STY)]PS[Phospho (STY)]PQPSSQPLQIHR_	2	True	True	True	False
predSynLib+hPhosPepDB (iterative)	Q9HC35-146	1.0	_AS[Phospho (STY)]PS[Phospho (STY)]PQPSSQPLQIHR_	2	True	True	True	False
predSynLib+hPhosPepDB (iterative)	Q9NQU5-365	1.0	_TWHAQISTSNLY[Phospho (STY)]LPQDPTVAK_	1	True	True	True	False
predSynLib+hPhosPepDB (iterative)	Q9NYL2-3	1.0	_SS[Phospho (STY)]LGASFVQIK_	1	True	True	True	False
predSynLib+hPhosPepDB (iterative)	Q9NYL2-565	1.0	_S[Phospho (STY)]DSSADC[Carbamidomethyl (C)]QWLDTLR_	1	True	False	False	True
predSynLib+hPhosPepDB (iterative)	Q9NYL2-567	1.0	_SDS[Phospho (STY)]SADC[Carbamidomethyl (C)]QWLDTLR_	1	True	True	True	False
predSynLib+hPhosPepDB (iterative)	Q9NYL2-637	1.0	_SSS[Phospho (STY)]PTQYGLTK_	1	True	True	True	False
predSynLib+hPhosPepDB (iterative)	Q9NYL2-690	1.0	_GSISLNS[Phospho (STY)]SPR_	1	True	True	True	False
predSynLib+hPhosPepDB (iterative)	Q9NYL2-691	1.0	_GSISLNSS[Phospho (STY)]PR_	1	True	True	True	False
predSynLib+hPhosPepDB (iterative)	Q9NYL2-727	1.0	_VSQSALNPHQS[Phospho (STY)]PDFK_	1	True	True	True	False
predSynLib+hPhosPepDB (iterative)	Q9UJM3-326	0.99	_VPPREPLS[Phospho (STY)]PSNSR_	1	True	True	True	False
predSynLib+hPhosPepDB (iterative)	Q9UJM3-328	1.0	_VPPREPLSPS[Phospho (STY)]NSR_	1	True	True	True	False
predSynLib+hPhosPepDB (iterative)	Q9UJM3-337	1.0	_S[Phospho (STY)]LPSYLNGVMPPTQSFAPDPK_	1	True	True	True	False
predSynLib+hPhosPepDB (iterative)	Q9UJM3-340	1.0	_SLPS[Phospho (STY)]YLNGVMPPTQSFAPDPK_	1	True	True	True	False
predSynLib+hPhosPepDB (iterative)	Q9UJM3-349	1.0	_SLPSYLNGVMPPT[Phospho (STY)]QSFAPDPK_	1	True	True	True	False
predSynLib+hPhosPepDB (iterative)	Q9UJM3-391	0.97	_VSS[Phospho (STY)]THYYLLPERPPYLDK_	1	True	True	True	False
predSynLib+hPhosPepDB (iterative)	Q9UJM3-392	0.98	_VSST[Phospho (STY)]HYYLLPERPPYLDK_	1	True	True	True	False
predSynLib+hPhosPepDB (iterative)	Q9UJM3-394	1.0	_VSSTHY[Phospho (STY)]YLLPERPPYLDK_	1	True	True	True	False
predSynLib+hPhosPepDB (iterative)	Q9UJM3-395	1.0	_VSSTHYY[Phospho (STY)]LLPERPPYLDK_	1	True	True	True	False
predSynLib+hPhosPepDB (iterative)	Q9UN36-330	1.0	_SRT[Phospho (STY)]AS[Phospho (STY)]LTSAAS[Phospho (STY)]VDGNR_	3	True	True	True	False
predSynLib+hPhosPepDB (iterative)	Q9UN36-332	1.0	_SRT[Phospho (STY)]AS[Phospho (STY)]LTSAAS[Phospho (STY)]VDGNR_	3	True	True	True	False
predSynLib+hPhosPepDB (iterative)	Q9UN36-338	1.0	_SRT[Phospho (STY)]AS[Phospho (STY)]LTSAAS[Phospho (STY)]VDGNR_	3	True	True	True	False
predSynLib+hPhosPepDB (iterative)	Q9UQ35-1541	1.0	_SGS[Phospho (STY)]S[Phospho (STY)]QELDVKPSAS[Phospho (STY)]PQER_	3	True	True	True	False
predSynLib+hPhosPepDB (iterative)	Q9UQ35-1542	1.0	_SGS[Phospho (STY)]S[Phospho (STY)]QELDVKPSAS[Phospho (STY)]PQER_	3	True	True	True	False
predSynLib+hPhosPepDB (iterative)	Q9UQ35-1552	1.0	_SGS[Phospho (STY)]S[Phospho (STY)]QELDVKPSAS[Phospho (STY)]PQER_	3	True	True	True	False
predSynLib+hPhosPepDB (iterative)	Q9Y243-34	1.0	_TDGS[Phospho (STY)]FIGYK_	1	True	True	True	False
predSynLib+hPhosPepDB (iterative)	Q9Y243-447	1.0	_YFDEEFTAQTITIT[Phospho (STY)]PPEK_	1	True	True	True	False
predSynLib+hPhosSiteDB (initial)	A1L390-76	1.0	_GPLS[Phospho (STY)]PFNSR_	1	True	True	True	False
predSynLib+hPhosSiteDB (initial)	A2RU67-62	1.0	_SPLGEAPEPDS[Phospho (STY)]DAEVAEAAK_	1	True	True	True	False
predSynLib+hPhosSiteDB (initial)	O00170-159	1.0	_VES[Phospho (STY)]PGTYQQDPWAMTDEEK_	1	True	True	True	False
predSynLib+hPhosSiteDB (initial)	O00170-43	1.0	_TLHS[Phospho (STY)]DDEGTVLDDSR_	1	True	True	True	False
predSynLib+hPhosSiteDB (initial)	O14646-1700	1.0	_ST[Phospho (STY)]PEHTWSSR_	1	True	True	True	False
predSynLib+hPhosSiteDB (initial)	O14974-908	1.0	_S[Phospho (STY)]GSYSYLEER_	1	True	True	True	False
predSynLib+hPhosSiteDB (initial)	O14974-910	1.0	_SGS[Phospho (STY)]YSYLEER_	1	True	True	True	False
predSynLib+hPhosSiteDB (initial)	O14974-912	1.0	_SGSYS[Phospho (STY)]YLEER_	1	True	True	True	False
predSynLib+hPhosSiteDB (initial)	O15014-1055	1.0	_APS[Phospho (STY)]LTDLVK_	1	True	True	True	False
predSynLib+hPhosSiteDB (initial)	O15014-1057	1.0	_APSLT[Phospho (STY)]DLVK_	1	True	True	True	False
predSynLib+hPhosSiteDB (initial)	O43524-411	1.0	_S[Phospho (STY)]SSFPYTTK_	1	True	False	False	True
predSynLib+hPhosSiteDB (initial)	O43524-412	1.0	_SS[Phospho (STY)]SFPYTTK_	1	True	True	True	False
predSynLib+hPhosSiteDB (initial)	O43524-413	1.0	_SSS[Phospho (STY)]FPYTTK_	1	True	True	True	False
predSynLib+hPhosSiteDB (initial)	O60841-107	1.0	_KQS[Phospho (STY)]FDDNDS[Phospho (STY)]EELEDK_	2	True	True	True	False
predSynLib+hPhosSiteDB (initial)	O60841-113	1.0	_KQS[Phospho (STY)]FDDNDS[Phospho (STY)]EELEDK_	2	True	True	True	False
predSynLib+hPhosSiteDB (initial)	O75781-138	1.0	_TEVVMNS[Phospho (STY)]QQT[Phospho (STY)]PVGTPK_	2	True	True	True	False
predSynLib+hPhosSiteDB (initial)	O75781-141	1.0	_TEVVMNSQQT[Phospho (STY)]PVGT[Phospho (STY)]PK_	2	True	True	True	False
predSynLib+hPhosSiteDB (initial)	O75781-141	1.0	_TEVVMNS[Phospho (STY)]QQT[Phospho (STY)]PVGTPK_	2	True	True	True	False
predSynLib+hPhosSiteDB (initial)	O75781-145	1.0	_TEVVMNSQQT[Phospho (STY)]PVGT[Phospho (STY)]PK_	2	True	True	True	False
predSynLib+hPhosSiteDB (initial)	P00533-1057	1.0	_NGLQS[Phospho (STY)]C[Carbamidomethyl (C)]PIKEDSFLQR_	1	True	True	True	False
predSynLib+hPhosSiteDB (initial)	P00533-1104	1.0	_RPAGS[Phospho (STY)]VQNPVYHNQPLNPAPSR_	1	True	True	True	False
predSynLib+hPhosSiteDB (initial)	P00533-1110	1.0	_RPAGSVQNPVY[Phospho (STY)]HNQPLNPAPSR_	1	True	True	True	False
predSynLib+hPhosSiteDB (initial)	P00533-1120	1.0	_RPAGSVQNPVYHNQPLNPAPS[Phospho (STY)]R_	1	True	True	True	False
predSynLib+hPhosSiteDB (initial)	P00533-1166	1.0	_GSHQIS[Phospho (STY)]LDNPDYQQDFFPK_	1	True	True	True	False
predSynLib+hPhosSiteDB (initial)	P00533-1166	1.0	_GSHQIS[Phospho (STY)]LDNPDY[Phospho (STY)]QQDFFPK_	2	True	True	True	False
predSynLib+hPhosSiteDB (initial)	P00533-1172	1.0	_GSHQISLDNPDY[Phospho (STY)]QQDFFPK_	1	True	True	True	False
predSynLib+hPhosSiteDB (initial)	P00533-1172	1.0	_GSHQIS[Phospho (STY)]LDNPDY[Phospho (STY)]QQDFFPK_	2	True	True	True	False
predSynLib+hPhosSiteDB (initial)	P00533-1191	1.0	_GST[Phospho (STY)]AENAEYLR_	1	True	True	True	False
predSynLib+hPhosSiteDB (initial)	P00533-1191	1.0	_GST[Phospho (STY)]AENAEY[Phospho (STY)]LR_	2	True	True	True	False
predSynLib+hPhosSiteDB (initial)	P00533-1197	1.0	_GSTAENAEY[Phospho (STY)]LR_	1	True	True	True	False
predSynLib+hPhosSiteDB (initial)	P00533-1197	1.0	_GST[Phospho (STY)]AENAEY[Phospho (STY)]LR_	2	True	True	True	False
predSynLib+hPhosSiteDB (initial)	P00533-693	1.0	_ELVEPLT[Phospho (STY)]PSGEAPNQALLR_	1	True	True	True	False
predSynLib+hPhosSiteDB (initial)	P00533-693	1.0	_ELVEPLT[Phospho (STY)]PS[Phospho (STY)]GEAPNQALLR_	2	True	True	True	False
predSynLib+hPhosSiteDB (initial)	P00533-695	1.0	_ELVEPLTPS[Phospho (STY)]GEAPNQALLR_	1	True	True	True	False
predSynLib+hPhosSiteDB (initial)	P00533-695	1.0	_ELVEPLT[Phospho (STY)]PS[Phospho (STY)]GEAPNQALLR_	2	True	True	True	False
predSynLib+hPhosSiteDB (initial)	P00533-869	1.0	_EY[Phospho (STY)]HAEGGKVPIK_	1	True	True	True	False
predSynLib+hPhosSiteDB (initial)	P00533-991	1.0	_MHLPS[Phospho (STY)]PTDSNFYR_	1	True	True	True	False
predSynLib+hPhosSiteDB (initial)	P00533-991	1.0	_MHLPS[Phospho (STY)]PTDS[Phospho (STY)]NFYR_	2	True	True	True	False
predSynLib+hPhosSiteDB (initial)	P00533-993	1.0	_MHLPSPT[Phospho (STY)]DSNFYR_	1	True	False	False	True
predSynLib+hPhosSiteDB (initial)	P00533-995	1.0	_MHLPSPTDS[Phospho (STY)]NFYR_	1	True	True	True	False
predSynLib+hPhosSiteDB (initial)	P00533-995	1.0	_MHLPS[Phospho (STY)]PTDS[Phospho (STY)]NFYR_	2	True	True	True	False
predSynLib+hPhosSiteDB (initial)	P00533-998	1.0	_MHLPSPTDSNFY[Phospho (STY)]R_	1	True	True	True	False
predSynLib+hPhosSiteDB (initial)	P04626-1052	0.99	_SSST[Phospho (STY)]RS[Phospho (STY)]GGGDLTLGLEPSEEEAPR_	2	True	True	True	False
predSynLib+hPhosSiteDB (initial)	P04626-1054	1.0	_SSST[Phospho (STY)]RS[Phospho (STY)]GGGDLTLGLEPSEEEAPR_	2	True	True	True	False
predSynLib+hPhosSiteDB (initial)	P04626-1054	1.0	_S[Phospho (STY)]GGGDLTLGLEPSEEEAPR_	1	True	True	True	False
predSynLib+hPhosSiteDB (initial)	P04626-1078	0.99	_SPLAPS[Phospho (STY)]EGAGSDVFDGDLGMGAAK_	1	True	False	True	False
predSynLib+hPhosSiteDB (initial)	P04626-1078	1.0	_SPLAPS[Phospho (STY)]EGAGS[Phospho (STY)]DVFDGDLGMGAAK_	2	True	True	True	False
predSynLib+hPhosSiteDB (initial)	P04626-1083	1.0	_SPLAPSEGAGS[Phospho (STY)]DVFDGDLGMGAAK_	1	True	True	True	False
predSynLib+hPhosSiteDB (initial)	P04626-1083	1.0	_SPLAPS[Phospho (STY)]EGAGS[Phospho (STY)]DVFDGDLGMGAAK_	2	True	True	True	False
predSynLib+hPhosSiteDB (initial)	P04626-1107	1.0	_GLQSLPTHDPS[Phospho (STY)]PLQR_	1	True	True	True	False
predSynLib+hPhosSiteDB (initial)	P04626-701	1.0	_LLQETELVEPLT[Phospho (STY)]PSGAMPNQAQMR_	1	True	True	True	False
predSynLib+hPhosSiteDB (initial)	P04626-703	1.0	_LLQETELVEPLTPS[Phospho (STY)]GAMPNQAQMR_	1	True	True	True	False
predSynLib+hPhosSiteDB (initial)	P06241-420	1.0	_LIEDNEY[Phospho (STY)]TAR_	1	True	True	True	False
predSynLib+hPhosSiteDB (initial)	P06241-421	1.0	_LIEDNEYT[Phospho (STY)]AR_	1	True	True	True	False
predSynLib+hPhosSiteDB (initial)	P06400-249	1.0	_TAVIPINGS[Phospho (STY)]PR_	1	True	True	True	False
predSynLib+hPhosSiteDB (initial)	P06400-807	1.0	_IPGGNIYIS[Phospho (STY)]PLKS[Phospho (STY)]PYK_	2	True	True	True	False
predSynLib+hPhosSiteDB (initial)	P06400-811	1.0	_IPGGNIYIS[Phospho (STY)]PLKS[Phospho (STY)]PYK_	2	True	True	True	False
predSynLib+hPhosSiteDB (initial)	P06493-15	1.0	_IGEGTY[Phospho (STY)]GVVYK_	1	True	True	True	False
predSynLib+hPhosSiteDB (initial)	P08238-226	1.0	_EKEIS[Phospho (STY)]DDEAEEEK_	1	True	True	True	False
predSynLib+hPhosSiteDB (initial)	P08238-445	0.97	_LGIHEDS[Phospho (STY)]TNR_	1	True	True	True	False
predSynLib+hPhosSiteDB (initial)	P08238-446	1.0	_LGIHEDST[Phospho (STY)]NR_	1	True	False	False	True
predSynLib+hPhosSiteDB (initial)	P12931-212	1.0	_LDS[Phospho (STY)]GGFYITSR_	1	True	True	True	False
predSynLib+hPhosSiteDB (initial)	P12931-216	1.0	_LDSGGFY[Phospho (STY)]ITSR_	1	True	True	True	False
predSynLib+hPhosSiteDB (initial)	P12931-218	1.0	_LDSGGFYIT[Phospho (STY)]SR_	1	True	True	True	False
predSynLib+hPhosSiteDB (initial)	P12931-219	1.0	_LDSGGFYITS[Phospho (STY)]R_	1	True	True	True	False
predSynLib+hPhosSiteDB (initial)	P12931-69	1.0	_LFGGFNS[Phospho (STY)]SDTVTSPQR_	1	True	True	True	False
predSynLib+hPhosSiteDB (initial)	P12931-70	1.0	_LFGGFNSS[Phospho (STY)]DTVTSPQR_	1	True	True	True	False
predSynLib+hPhosSiteDB (initial)	P12931-72	1.0	_LFGGFNSSDT[Phospho (STY)]VTSPQR_	1	True	True	True	False
predSynLib+hPhosSiteDB (initial)	P12931-74	1.0	_LFGGFNSSDTVT[Phospho (STY)]SPQR_	1	True	True	True	False
predSynLib+hPhosSiteDB (initial)	P12931-75	1.0	_LFGGFNSSDTVTS[Phospho (STY)]PQR_	1	True	True	True	False
predSynLib+hPhosSiteDB (initial)	P12931-93	1.0	_AGPLAGGVTTFVALY[Phospho (STY)]DYESR_	1	True	True	True	False
predSynLib+hPhosSiteDB (initial)	P14923-665	1.0	_VS[Phospho (STY)]VELTNSLFK_	1	True	True	True	False
predSynLib+hPhosSiteDB (initial)	P15056-363	0.83	_S[Phospho (STY)]SSAPNVHINTIEPVNIDDLIR_	1	True	False	False	True
predSynLib+hPhosSiteDB (initial)	P15056-365	0.76	_SSS[Phospho (STY)]APNVHINTIEPVNIDDLIR_	1	True	True	True	False
predSynLib+hPhosSiteDB (initial)	P18206-822	1.0	_SFLDSGY[Phospho (STY)]R_	1	True	True	True	False
predSynLib+hPhosSiteDB (initial)	P27540-352	0.97	_LQVTSSPNC[Carbamidomethyl (C)]T[Phospho (STY)]DMSNVC[Carbamidomethyl (C)]QPTEFISR_	1	True	False	False	True
predSynLib+hPhosSiteDB (initial)	P27540-77	1.0	_S[Phospho (STY)]DDEQSSADK_	1	True	True	True	False
predSynLib+hPhosSiteDB (initial)	P29353-139	1.0	_HGS[Phospho (STY)]FVNKPTR_	1	True	True	True	False
predSynLib+hPhosSiteDB (initial)	P29353-426	1.0	_ELFDDPS[Phospho (STY)]YVNVQNLDK_	1	True	True	True	False
predSynLib+hPhosSiteDB (initial)	P29353-427	1.0	_ELFDDPSY[Phospho (STY)]VNVQNLDK_	1	True	True	True	False
predSynLib+hPhosSiteDB (initial)	P29474-1175	1.0	_IRT[Phospho (STY)]QSFS[Phospho (STY)]LQER_	2	True	True	True	False
predSynLib+hPhosSiteDB (initial)	P29474-1177	1.0	_IRTQS[Phospho (STY)]FS[Phospho (STY)]LQER_	2	True	True	True	False
predSynLib+hPhosSiteDB (initial)	P29474-1179	1.0	_IRTQS[Phospho (STY)]FS[Phospho (STY)]LQER_	2	True	True	True	False
predSynLib+hPhosSiteDB (initial)	P29474-1179	1.0	_IRT[Phospho (STY)]QSFS[Phospho (STY)]LQER_	2	True	True	True	False
predSynLib+hPhosSiteDB (initial)	P35568-1101	1.0	_HSS[Phospho (STY)]ETFSSTPSATR_	1	True	True	True	False
predSynLib+hPhosSiteDB (initial)	P35869-45	1.0	_DRLNT[Phospho (STY)]ELDR_	1	True	True	True	False
predSynLib+hPhosSiteDB (initial)	P35869-81	1.0	_S[Phospho (STY)]FFDVALK_	1	True	True	True	False
predSynLib+hPhosSiteDB (initial)	P42224-532	1.0	_LLGPNAS[Phospho (STY)]PDGLIPWTR_	1	True	True	True	False
predSynLib+hPhosSiteDB (initial)	P42224-727	1.0	_LQTTDNLLPMS[Phospho (STY)]PEEFDEVSR_	1	True	True	True	False
predSynLib+hPhosSiteDB (initial)	P42336-312	1.0	_IS[Phospho (STY)]TATPYMNGETSTK_	1	True	True	True	False
predSynLib+hPhosSiteDB (initial)	P42345-1261	1.0	_LHVS[Phospho (STY)]TINLQK_	1	True	True	True	False
predSynLib+hPhosSiteDB (initial)	P42345-2068	1.0	_ET[Phospho (STY)]SFNQAYGR_	1	True	True	True	False
predSynLib+hPhosSiteDB (initial)	P42345-2069	1.0	_ETS[Phospho (STY)]FNQAYGR_	1	True	True	True	False
predSynLib+hPhosSiteDB (initial)	P42345-2473	0.91	_TGT[Phospho (STY)]TVPESIHSFIGDGLVKPEALNK_	1	True	True	True	False
predSynLib+hPhosSiteDB (initial)	P42345-2478	1.0	_TGTTVPES[Phospho (STY)]IHSFIGDGLVKPEALNK_	1	True	True	True	False
predSynLib+hPhosSiteDB (initial)	P42345-2481	1.0	_TGTTVPESIHS[Phospho (STY)]FIGDGLVKPEALNK_	1	True	True	True	False
predSynLib+hPhosSiteDB (initial)	P51812-369	1.0	_DS[Phospho (STY)]PGIPPSANAHQLFR_	1	True	True	True	False
predSynLib+hPhosSiteDB (initial)	P51812-715	1.0	_NQS[Phospho (STY)]PVLEPVGR_	1	True	True	True	False
predSynLib+hPhosSiteDB (initial)	P62993-18	1.0	_ATADDELS[Phospho (STY)]FK_	1	True	True	True	False
predSynLib+hPhosSiteDB (initial)	P62993-88	1.0	_ES[Phospho (STY)]ESAPGDFSLSVK_	1	True	False	False	True
predSynLib+hPhosSiteDB (initial)	P62993-90	1.0	_ESES[Phospho (STY)]APGDFSLSVK_	1	True	True	True	False
predSynLib+hPhosSiteDB (initial)	Q01196-14	1.0	_RFT[Phospho (STY)]PPSTALS[Phospho (STY)]PGK_	2	True	True	True	False
predSynLib+hPhosSiteDB (initial)	Q01196-21	1.0	_RFT[Phospho (STY)]PPSTALS[Phospho (STY)]PGK_	2	True	True	True	False
predSynLib+hPhosSiteDB (initial)	Q06124-62	1.0	_IQNTGDY[Phospho (STY)]YDLYGGEK_	1	True	True	True	False
predSynLib+hPhosSiteDB (initial)	Q07889-1082	1.0	_IPESETESTASAPNS[Phospho (STY)]PR_	1	True	True	True	False
predSynLib+hPhosSiteDB (initial)	Q07889-1132	1.0	_S[Phospho (STY)]ASVSSISLTK_	1	True	True	True	False
predSynLib+hPhosSiteDB (initial)	Q07889-1210	1.0	_TSISDPPES[Phospho (STY)]PPLLPPR_	1	True	True	True	False
predSynLib+hPhosSiteDB (initial)	Q09666-5749	1.0	_AS[Phospho (STY)]LGS[Phospho (STY)]LEGEAEAEASS[Phospho (STY)]PK_	3	True	True	True	False
predSynLib+hPhosSiteDB (initial)	Q09666-5752	1.0	_AS[Phospho (STY)]LGS[Phospho (STY)]LEGEAEAEASS[Phospho (STY)]PK_	3	True	True	True	False
predSynLib+hPhosSiteDB (initial)	Q09666-5763	1.0	_AS[Phospho (STY)]LGS[Phospho (STY)]LEGEAEAEASS[Phospho (STY)]PK_	3	True	True	True	False
predSynLib+hPhosSiteDB (initial)	Q14573-1834	1.0	_VASFS[Phospho (STY)]IPGSSSR_	1	True	True	True	False
predSynLib+hPhosSiteDB (initial)	Q15139-235	1.0	_S[Phospho (STY)]PSESFIGR_	1	True	True	True	False
predSynLib+hPhosSiteDB (initial)	Q15185-113	1.0	_DWEDDS[Phospho (STY)]DEDMSNFDR_	1	True	True	True	False
predSynLib+hPhosSiteDB (initial)	Q15185-44	1.0	_LTFSC[Carbamidomethyl (C)]LGGS[Phospho (STY)]DNFK_	1	True	True	True	False
predSynLib+hPhosSiteDB (initial)	Q15185-85	1.0	_GESGQS[Phospho (STY)]WPR_	1	True	True	True	False
predSynLib+hPhosSiteDB (initial)	Q16678-269	1.0	_NFS[Phospho (STY)]NFILDK_	1	True	True	True	False
predSynLib+hPhosSiteDB (initial)	Q58FF8-177	0.91	_IEDVGS[Phospho (STY)]DEEDDSGK_	1	True	True	True	False
predSynLib+hPhosSiteDB (initial)	Q58FF8-183	1.0	_IEDVGSDEEDDS[Phospho (STY)]GK_	1	True	False	False	True
predSynLib+hPhosSiteDB (initial)	Q6P1L5-273	1.0	_SAS[Phospho (STY)]WGSTDQLK_	1	True	True	True	False
predSynLib+hPhosSiteDB (initial)	Q8NFJ5-345	1.0	_AHAWPS[Phospho (STY)]PYK_	1	True	True	True	False
predSynLib+hPhosSiteDB (initial)	Q92934-134	1.0	_S[Phospho (STY)]AGTATQMR_	1	True	True	True	False
predSynLib+hPhosSiteDB (initial)	Q92934-25	1.0	_GLGPS[Phospho (STY)]PAGDGPSGSGK_	1	True	True	True	False
predSynLib+hPhosSiteDB (initial)	Q92934-75	1.0	_HSS[Phospho (STY)]YPAGTEDDEGMGEEPSPFR_	1	True	True	True	False
predSynLib+hPhosSiteDB (initial)	Q92934-99	1.0	_SRS[Phospho (STY)]APPNLWAAQR_	1	True	True	True	False
predSynLib+hPhosSiteDB (initial)	Q92934-99	1.0	_S[Phospho (STY)]APPNLWAAQR_	1	True	True	True	False
predSynLib+hPhosSiteDB (initial)	Q96B36-187	1.0	_SLPVS[Phospho (STY)]VPVWGFK_	1	True	True	True	False
predSynLib+hPhosSiteDB (initial)	Q96B36-211	1.0	_RTEARSSDEENGPPS[Phospho (STY)]SPDLDR_	1	True	True	True	False
predSynLib+hPhosSiteDB (initial)	Q96B36-212	1.0	_RTEARSSDEENGPPSS[Phospho (STY)]PDLDR_	1	True	True	True	False
predSynLib+hPhosSiteDB (initial)	Q9BRG2-180	1.0	_TSS[Phospho (STY)]DPVLLK_	1	True	True	True	False
predSynLib+hPhosSiteDB (initial)	Q9BY84-498	1.0	_S[Phospho (STY)]LLSPLHR_	1	True	False	False	True
predSynLib+hPhosSiteDB (initial)	Q9BY84-501	1.0	_SLLS[Phospho (STY)]PLHR_	1	True	True	True	False
predSynLib+hPhosSiteDB (initial)	Q9HC35-144	1.0	_AS[Phospho (STY)]PS[Phospho (STY)]PQPSSQPLQIHR_	2	True	True	True	False
predSynLib+hPhosSiteDB (initial)	Q9HC35-146	1.0	_AS[Phospho (STY)]PS[Phospho (STY)]PQPSSQPLQIHR_	2	True	True	True	False
predSynLib+hPhosSiteDB (initial)	Q9NQU5-365	1.0	_TWHAQISTSNLY[Phospho (STY)]LPQDPTVAK_	1	True	True	True	False
predSynLib+hPhosSiteDB (initial)	Q9NYL2-3	1.0	_SS[Phospho (STY)]LGASFVQIK_	1	True	True	True	False
predSynLib+hPhosSiteDB (initial)	Q9NYL2-565	1.0	_S[Phospho (STY)]DSSADC[Carbamidomethyl (C)]QWLDTLR_	1	True	False	False	True
predSynLib+hPhosSiteDB (initial)	Q9NYL2-567	1.0	_SDS[Phospho (STY)]SADC[Carbamidomethyl (C)]QWLDTLR_	1	True	True	True	False
predSynLib+hPhosSiteDB (initial)	Q9NYL2-637	1.0	_SSS[Phospho (STY)]PTQYGLTK_	1	True	True	True	False
predSynLib+hPhosSiteDB (initial)	Q9NYL2-690	1.0	_GSISLNS[Phospho (STY)]SPR_	1	True	True	True	False
predSynLib+hPhosSiteDB (initial)	Q9NYL2-691	1.0	_GSISLNSS[Phospho (STY)]PR_	1	True	True	True	False
predSynLib+hPhosSiteDB (initial)	Q9NYL2-727	1.0	_VSQSALNPHQS[Phospho (STY)]PDFK_	1	True	True	True	False
predSynLib+hPhosSiteDB (initial)	Q9UJM3-337	1.0	_S[Phospho (STY)]LPSYLNGVMPPTQSFAPDPK_	1	True	True	True	False
predSynLib+hPhosSiteDB (initial)	Q9UJM3-340	1.0	_SLPS[Phospho (STY)]YLNGVMPPTQSFAPDPK_	1	True	True	True	False
predSynLib+hPhosSiteDB (initial)	Q9UJM3-392	0.98	_VSST[Phospho (STY)]HYYLLPERPPYLDK_	1	True	True	True	False
predSynLib+hPhosSiteDB (initial)	Q9UJM3-394	1.0	_VSSTHY[Phospho (STY)]YLLPERPPYLDK_	1	True	True	True	False
predSynLib+hPhosSiteDB (initial)	Q9UJM3-395	1.0	_VSSTHYY[Phospho (STY)]LLPERPPYLDK_	1	True	True	True	False
predSynLib+hPhosSiteDB (initial)	Q9Y243-34	1.0	_TDGS[Phospho (STY)]FIGYK_	1	True	True	True	False
predSynLib+hPhosSiteDB (iterative)	A1L390-76	1.0	_GPLS[Phospho (STY)]PFNSR_	1	True	True	True	False
predSynLib+hPhosSiteDB (iterative)	A2RU67-62	1.0	_SPLGEAPEPDS[Phospho (STY)]DAEVAEAAK_	1	True	True	True	False
predSynLib+hPhosSiteDB (iterative)	O00170-159	1.0	_VES[Phospho (STY)]PGTYQQDPWAMTDEEK_	1	True	True	True	False
predSynLib+hPhosSiteDB (iterative)	O00170-43	1.0	_TLHS[Phospho (STY)]DDEGTVLDDSR_	1	True	True	True	False
predSynLib+hPhosSiteDB (iterative)	O14646-1700	1.0	_ST[Phospho (STY)]PEHTWSSR_	1	True	True	True	False
predSynLib+hPhosSiteDB (iterative)	O14974-908	1.0	_S[Phospho (STY)]GSYSYLEER_	1	True	True	True	False
predSynLib+hPhosSiteDB (iterative)	O14974-910	1.0	_SGS[Phospho (STY)]YSYLEER_	1	True	True	True	False
predSynLib+hPhosSiteDB (iterative)	O14974-912	1.0	_SGSYS[Phospho (STY)]YLEER_	1	True	True	True	False
predSynLib+hPhosSiteDB (iterative)	O15014-1055	1.0	_APS[Phospho (STY)]LTDLVK_	1	True	True	True	False
predSynLib+hPhosSiteDB (iterative)	O15014-1057	1.0	_APSLT[Phospho (STY)]DLVK_	1	True	True	True	False
predSynLib+hPhosSiteDB (iterative)	O43524-411	1.0	_S[Phospho (STY)]SSFPYTTK_	1	True	False	False	True
predSynLib+hPhosSiteDB (iterative)	O43524-412	1.0	_SS[Phospho (STY)]SFPYTTK_	1	True	True	True	False
predSynLib+hPhosSiteDB (iterative)	O43524-413	1.0	_SSS[Phospho (STY)]FPYTTK_	1	True	True	True	False
predSynLib+hPhosSiteDB (iterative)	O60841-107	1.0	_KQS[Phospho (STY)]FDDNDS[Phospho (STY)]EELEDK_	2	True	True	True	False
predSynLib+hPhosSiteDB (iterative)	O60841-113	1.0	_KQS[Phospho (STY)]FDDNDS[Phospho (STY)]EELEDK_	2	True	True	True	False
predSynLib+hPhosSiteDB (iterative)	O75781-138	1.0	_TEVVMNS[Phospho (STY)]QQT[Phospho (STY)]PVGTPK_	2	True	True	True	False
predSynLib+hPhosSiteDB (iterative)	O75781-141	1.0	_TEVVMNSQQT[Phospho (STY)]PVGT[Phospho (STY)]PK_	2	True	True	True	False
predSynLib+hPhosSiteDB (iterative)	O75781-141	1.0	_TEVVMNS[Phospho (STY)]QQT[Phospho (STY)]PVGTPK_	2	True	True	True	False
predSynLib+hPhosSiteDB (iterative)	O75781-145	1.0	_TEVVMNSQQT[Phospho (STY)]PVGT[Phospho (STY)]PK_	2	True	True	True	False
predSynLib+hPhosSiteDB (iterative)	O94901-48	1.0	_LDPVFDS[Phospho (STY)]PR_	1	True	True	True	False
predSynLib+hPhosSiteDB (iterative)	P00533-1057	1.0	_NGLQS[Phospho (STY)]C[Carbamidomethyl (C)]PIKEDSFLQR_	1	True	True	True	False
predSynLib+hPhosSiteDB (iterative)	P00533-1104	1.0	_RPAGS[Phospho (STY)]VQNPVYHNQPLNPAPSR_	1	True	True	True	False
predSynLib+hPhosSiteDB (iterative)	P00533-1110	1.0	_RPAGSVQNPVY[Phospho (STY)]HNQPLNPAPSR_	1	True	True	True	False
predSynLib+hPhosSiteDB (iterative)	P00533-1120	1.0	_RPAGSVQNPVYHNQPLNPAPS[Phospho (STY)]R_	1	True	True	True	False
predSynLib+hPhosSiteDB (iterative)	P00533-1162	1.0	_GS[Phospho (STY)]HQIS[Phospho (STY)]LDNPDYQQDFFPK_	2	True	True	True	False
predSynLib+hPhosSiteDB (iterative)	P00533-1166	1.0	_GSHQIS[Phospho (STY)]LDNPDYQQDFFPK_	1	True	True	True	False
predSynLib+hPhosSiteDB (iterative)	P00533-1166	1.0	_GSHQIS[Phospho (STY)]LDNPDY[Phospho (STY)]QQDFFPK_	2	True	True	True	False
predSynLib+hPhosSiteDB (iterative)	P00533-1166	1.0	_GS[Phospho (STY)]HQIS[Phospho (STY)]LDNPDYQQDFFPK_	2	True	True	True	False
predSynLib+hPhosSiteDB (iterative)	P00533-1172	1.0	_GSHQISLDNPDY[Phospho (STY)]QQDFFPK_	1	True	True	True	False
predSynLib+hPhosSiteDB (iterative)	P00533-1172	1.0	_GSHQIS[Phospho (STY)]LDNPDY[Phospho (STY)]QQDFFPK_	2	True	True	True	False
predSynLib+hPhosSiteDB (iterative)	P00533-1191	1.0	_GST[Phospho (STY)]AENAEYLR_	1	True	True	True	False
predSynLib+hPhosSiteDB (iterative)	P00533-1191	1.0	_GST[Phospho (STY)]AENAEY[Phospho (STY)]LR_	2	True	True	True	False
predSynLib+hPhosSiteDB (iterative)	P00533-1197	1.0	_GSTAENAEY[Phospho (STY)]LR_	1	True	True	True	False
predSynLib+hPhosSiteDB (iterative)	P00533-1197	1.0	_GST[Phospho (STY)]AENAEY[Phospho (STY)]LR_	2	True	True	True	False
predSynLib+hPhosSiteDB (iterative)	P00533-693	1.0	_ELVEPLT[Phospho (STY)]PSGEAPNQALLR_	1	True	True	True	False
predSynLib+hPhosSiteDB (iterative)	P00533-693	1.0	_ELVEPLT[Phospho (STY)]PS[Phospho (STY)]GEAPNQALLR_	2	True	True	True	False
predSynLib+hPhosSiteDB (iterative)	P00533-695	1.0	_ELVEPLTPS[Phospho (STY)]GEAPNQALLR_	1	True	True	True	False
predSynLib+hPhosSiteDB (iterative)	P00533-695	1.0	_ELVEPLT[Phospho (STY)]PS[Phospho (STY)]GEAPNQALLR_	2	True	True	True	False
predSynLib+hPhosSiteDB (iterative)	P00533-869	1.0	_EY[Phospho (STY)]HAEGGKVPIK_	1	True	True	True	False
predSynLib+hPhosSiteDB (iterative)	P00533-991	1.0	_MHLPS[Phospho (STY)]PTDSNFYR_	1	True	True	True	False
predSynLib+hPhosSiteDB (iterative)	P00533-991	1.0	_MHLPS[Phospho (STY)]PTDS[Phospho (STY)]NFYR_	2	True	True	True	False
predSynLib+hPhosSiteDB (iterative)	P00533-993	0.89	_MHLPSPT[Phospho (STY)]DSNFYR_	1	True	False	False	True
predSynLib+hPhosSiteDB (iterative)	P00533-995	1.0	_MHLPSPTDS[Phospho (STY)]NFYR_	1	True	True	True	False
predSynLib+hPhosSiteDB (iterative)	P00533-995	1.0	_MHLPS[Phospho (STY)]PTDS[Phospho (STY)]NFYR_	2	True	True	True	False
predSynLib+hPhosSiteDB (iterative)	P00533-998	1.0	_MHLPSPTDSNFY[Phospho (STY)]R_	1	True	True	True	False
predSynLib+hPhosSiteDB (iterative)	P04626-1002	0.99	_FVVIQNEDLGPASPLDS[Phospho (STY)]TFYR_	1	True	True	True	False
predSynLib+hPhosSiteDB (iterative)	P04626-1052	0.99	_SSST[Phospho (STY)]RS[Phospho (STY)]GGGDLTLGLEPSEEEAPR_	2	True	True	True	False
predSynLib+hPhosSiteDB (iterative)	P04626-1054	1.0	_SSST[Phospho (STY)]RS[Phospho (STY)]GGGDLTLGLEPSEEEAPR_	2	True	True	True	False
predSynLib+hPhosSiteDB (iterative)	P04626-1054	1.0	_S[Phospho (STY)]GGGDLTLGLEPSEEEAPR_	1	True	True	True	False
predSynLib+hPhosSiteDB (iterative)	P04626-1078	1.0	_SPLAPS[Phospho (STY)]EGAGS[Phospho (STY)]DVFDGDLGMGAAK_	2	True	True	True	False
predSynLib+hPhosSiteDB (iterative)	P04626-1083	1.0	_SPLAPSEGAGS[Phospho (STY)]DVFDGDLGMGAAK_	1	True	True	True	False
predSynLib+hPhosSiteDB (iterative)	P04626-1083	1.0	_SPLAPS[Phospho (STY)]EGAGS[Phospho (STY)]DVFDGDLGMGAAK_	2	True	True	True	False
predSynLib+hPhosSiteDB (iterative)	P04626-1107	1.0	_GLQSLPTHDPS[Phospho (STY)]PLQR_	1	True	True	True	False
predSynLib+hPhosSiteDB (iterative)	P04626-1240	1.0	_GT[Phospho (STY)]PTAENPEYLGLDVPV_	1	True	True	True	False
predSynLib+hPhosSiteDB (iterative)	P04626-1242	0.95	_GTPT[Phospho (STY)]AENPEYLGLDVPV_	1	True	True	True	False
predSynLib+hPhosSiteDB (iterative)	P04626-1248	1.0	_GTPTAENPEY[Phospho (STY)]LGLDVPV_	1	True	True	True	False
predSynLib+hPhosSiteDB (iterative)	P04626-701	1.0	_LLQETELVEPLT[Phospho (STY)]PSGAMPNQAQMR_	1	True	True	True	False
predSynLib+hPhosSiteDB (iterative)	P04626-703	1.0	_LLQETELVEPLTPS[Phospho (STY)]GAMPNQAQMR_	1	True	True	True	False
predSynLib+hPhosSiteDB (iterative)	P04626-998	1.0	_FVVIQNEDLGPAS[Phospho (STY)]PLDSTFYR_	1	True	True	True	False
predSynLib+hPhosSiteDB (iterative)	P06241-420	1.0	_LIEDNEY[Phospho (STY)]TAR_	1	True	True	True	False
predSynLib+hPhosSiteDB (iterative)	P06241-421	1.0	_LIEDNEYT[Phospho (STY)]AR_	1	True	True	True	False
predSynLib+hPhosSiteDB (iterative)	P06400-249	1.0	_TAVIPINGS[Phospho (STY)]PR_	1	True	True	True	False
predSynLib+hPhosSiteDB (iterative)	P06400-807	1.0	_IPGGNIYIS[Phospho (STY)]PLKS[Phospho (STY)]PYK_	2	True	True	True	False
predSynLib+hPhosSiteDB (iterative)	P06400-811	1.0	_IPGGNIYIS[Phospho (STY)]PLKS[Phospho (STY)]PYK_	2	True	True	True	False
predSynLib+hPhosSiteDB (iterative)	P06493-15	1.0	_IGEGTY[Phospho (STY)]GVVYK_	1	True	True	True	False
predSynLib+hPhosSiteDB (iterative)	P08238-226	1.0	_EKEIS[Phospho (STY)]DDEAEEEK_	1	True	True	True	False
predSynLib+hPhosSiteDB (iterative)	P08238-445	1.0	_LGIHEDS[Phospho (STY)]TNR_	1	True	True	True	False
predSynLib+hPhosSiteDB (iterative)	P08238-446	1.0	_LGIHEDST[Phospho (STY)]NR_	1	True	False	False	True
predSynLib+hPhosSiteDB (iterative)	P08581-990	1.0	_SVS[Phospho (STY)]PTTEMVSNESVDYR_	1	True	True	True	False
predSynLib+hPhosSiteDB (iterative)	P12931-212	1.0	_LDS[Phospho (STY)]GGFYITSR_	1	True	True	True	False
predSynLib+hPhosSiteDB (iterative)	P12931-216	1.0	_LDSGGFY[Phospho (STY)]ITSR_	1	True	True	True	False
predSynLib+hPhosSiteDB (iterative)	P12931-218	1.0	_LDSGGFYIT[Phospho (STY)]SR_	1	True	True	True	False
predSynLib+hPhosSiteDB (iterative)	P12931-219	1.0	_LDSGGFYITS[Phospho (STY)]R_	1	True	True	True	False
predSynLib+hPhosSiteDB (iterative)	P12931-69	1.0	_LFGGFNS[Phospho (STY)]SDTVTSPQR_	1	True	True	True	False
predSynLib+hPhosSiteDB (iterative)	P12931-70	1.0	_LFGGFNSS[Phospho (STY)]DTVTSPQR_	1	True	True	True	False
predSynLib+hPhosSiteDB (iterative)	P12931-72	1.0	_LFGGFNSSDT[Phospho (STY)]VTSPQR_	1	True	True	True	False
predSynLib+hPhosSiteDB (iterative)	P12931-74	1.0	_LFGGFNSSDTVT[Phospho (STY)]SPQR_	1	True	True	True	False
predSynLib+hPhosSiteDB (iterative)	P12931-75	1.0	_LFGGFNSSDTVTS[Phospho (STY)]PQR_	1	True	True	True	False
predSynLib+hPhosSiteDB (iterative)	P12931-93	1.0	_AGPLAGGVTTFVALY[Phospho (STY)]DYESR_	1	True	True	True	False
predSynLib+hPhosSiteDB (iterative)	P14923-665	1.0	_VS[Phospho (STY)]VELTNSLFK_	1	True	True	True	False
predSynLib+hPhosSiteDB (iterative)	P15056-365	1.0	_SSS[Phospho (STY)]APNVHINTIEPVNIDDLIR_	1	True	True	True	False
predSynLib+hPhosSiteDB (iterative)	P17096-102	1.0	_KLEKEEEEGISQES[Phospho (STY)]SEEEQ_	1	True	True	True	False
predSynLib+hPhosSiteDB (iterative)	P17096-102	1.0	_KLEKEEEEGIS[Phospho (STY)]QES[Phospho (STY)]SEEEQ_	2	True	True	True	False
predSynLib+hPhosSiteDB (iterative)	P17096-102	1.0	_KLEKEEEEGIS[Phospho (STY)]QES[Phospho (STY)]S[Phospho (STY)]EEEQ_	3	True	True	True	False
predSynLib+hPhosSiteDB (iterative)	P17096-103	1.0	_KLEKEEEEGIS[Phospho (STY)]QESS[Phospho (STY)]EEEQ_	2	True	True	True	False
predSynLib+hPhosSiteDB (iterative)	P17096-103	1.0	_KLEKEEEEGIS[Phospho (STY)]QES[Phospho (STY)]S[Phospho (STY)]EEEQ_	3	True	True	True	False
predSynLib+hPhosSiteDB (iterative)	P17096-99	1.0	_KLEKEEEEGIS[Phospho (STY)]QESS[Phospho (STY)]EEEQ_	2	True	True	True	False
predSynLib+hPhosSiteDB (iterative)	P17096-99	1.0	_KLEKEEEEGIS[Phospho (STY)]QES[Phospho (STY)]SEEEQ_	2	True	True	True	False
predSynLib+hPhosSiteDB (iterative)	P17096-99	1.0	_KLEKEEEEGIS[Phospho (STY)]QES[Phospho (STY)]S[Phospho (STY)]EEEQ_	3	True	True	True	False
predSynLib+hPhosSiteDB (iterative)	P17252-226	0.99	_STLNPQWNES[Phospho (STY)]FTFK_	1	True	True	True	False
predSynLib+hPhosSiteDB (iterative)	P17252-228	1.0	_STLNPQWNESFT[Phospho (STY)]FK_	1	True	True	True	False
predSynLib+hPhosSiteDB (iterative)	P18206-822	1.0	_SFLDSGY[Phospho (STY)]R_	1	True	True	True	False
predSynLib+hPhosSiteDB (iterative)	P27361-202	1.0	_IADPEHDHTGFLT[Phospho (STY)]EYVATR_	1	True	True	True	False
predSynLib+hPhosSiteDB (iterative)	P27361-204	1.0	_IADPEHDHTGFLTEY[Phospho (STY)]VATR_	1	True	True	True	False
predSynLib+hPhosSiteDB (iterative)	P27540-352	0.79	_LQVTSSPNC[Carbamidomethyl (C)]T[Phospho (STY)]DMSNVC[Carbamidomethyl (C)]QPTEFISR_	1	True	False	False	True
predSynLib+hPhosSiteDB (iterative)	P27540-77	0.99	_S[Phospho (STY)]DDEQSSADK_	1	True	True	True	False
predSynLib+hPhosSiteDB (iterative)	P28482-185	1.0	_VADPDHDHTGFLT[Phospho (STY)]EYVAT[Phospho (STY)]R_	2	True	True	True	False
predSynLib+hPhosSiteDB (iterative)	P28482-190	1.0	_VADPDHDHTGFLTEYVAT[Phospho (STY)]R_	1	True	True	True	False
predSynLib+hPhosSiteDB (iterative)	P28482-190	1.0	_VADPDHDHTGFLT[Phospho (STY)]EYVAT[Phospho (STY)]R_	2	True	True	True	False
predSynLib+hPhosSiteDB (iterative)	P29353-139	1.0	_HGS[Phospho (STY)]FVNKPTR_	1	True	True	True	False
predSynLib+hPhosSiteDB (iterative)	P29353-426	1.0	_ELFDDPS[Phospho (STY)]YVNVQNLDK_	1	True	True	True	False
predSynLib+hPhosSiteDB (iterative)	P29353-427	1.0	_ELFDDPSY[Phospho (STY)]VNVQNLDK_	1	True	True	True	False
predSynLib+hPhosSiteDB (iterative)	P29474-1175	1.0	_IRT[Phospho (STY)]QSFS[Phospho (STY)]LQER_	2	True	True	True	False
predSynLib+hPhosSiteDB (iterative)	P29474-1177	1.0	_IRTQS[Phospho (STY)]FS[Phospho (STY)]LQER_	2	True	True	True	False
predSynLib+hPhosSiteDB (iterative)	P29474-1179	1.0	_IRTQS[Phospho (STY)]FS[Phospho (STY)]LQER_	2	True	True	True	False
predSynLib+hPhosSiteDB (iterative)	P29474-1179	1.0	_IRT[Phospho (STY)]QSFS[Phospho (STY)]LQER_	2	True	True	True	False
predSynLib+hPhosSiteDB (iterative)	P35568-1101	1.0	_HSS[Phospho (STY)]ETFSSTPSATR_	1	True	True	True	False
predSynLib+hPhosSiteDB (iterative)	P35869-45	1.0	_DRLNT[Phospho (STY)]ELDR_	1	True	True	True	False
predSynLib+hPhosSiteDB (iterative)	P35869-81	1.0	_S[Phospho (STY)]FFDVALK_	1	True	True	True	False
predSynLib+hPhosSiteDB (iterative)	P36871-117	1.0	_AIGGIILTAS[Phospho (STY)]HNPGGPNGDFGIK_	1	True	True	True	False
predSynLib+hPhosSiteDB (iterative)	P38432-303	1.0	_LGFSLT[Phospho (STY)]PSK_	1	True	True	True	False
predSynLib+hPhosSiteDB (iterative)	P40763-705	1.0	_YC[Carbamidomethyl (C)]RPESQEHPEADPGSAAPY[Phospho (STY)]LK_	1	True	True	True	False
predSynLib+hPhosSiteDB (iterative)	P40763-727	1.0	_FIC[Carbamidomethyl (C)]VTPTTC[Carbamidomethyl (C)]SNTIDLPMS[Phospho (STY)]PR_	1	True	True	True	False
predSynLib+hPhosSiteDB (iterative)	P42224-532	1.0	_LLGPNAS[Phospho (STY)]PDGLIPWTR_	1	True	True	True	False
predSynLib+hPhosSiteDB (iterative)	P42224-727	1.0	_LQTTDNLLPMS[Phospho (STY)]PEEFDEVSR_	1	True	True	True	False
predSynLib+hPhosSiteDB (iterative)	P42336-312	0.98	_IS[Phospho (STY)]TATPYMNGETSTK_	1	True	True	True	False
predSynLib+hPhosSiteDB (iterative)	P42345-1261	1.0	_LHVS[Phospho (STY)]TINLQK_	1	True	True	True	False
predSynLib+hPhosSiteDB (iterative)	P42345-2068	1.0	_ET[Phospho (STY)]SFNQAYGR_	1	True	True	True	False
predSynLib+hPhosSiteDB (iterative)	P42345-2069	1.0	_ETS[Phospho (STY)]FNQAYGR_	1	True	True	True	False
predSynLib+hPhosSiteDB (iterative)	P42345-2446	0.9	_T[Phospho (STY)]DSYSAGQSVEILDGVELGEPAHK_	1	True	True	True	False
predSynLib+hPhosSiteDB (iterative)	P42345-2448	1.0	_TDS[Phospho (STY)]YSAGQSVEILDGVELGEPAHK_	1	True	True	True	False
predSynLib+hPhosSiteDB (iterative)	P42345-2450	1.0	_TDSYS[Phospho (STY)]AGQSVEILDGVELGEPAHK_	1	True	True	True	False
predSynLib+hPhosSiteDB (iterative)	P42345-2473	1.0	_TGT[Phospho (STY)]TVPESIHSFIGDGLVKPEALNK_	1	True	True	True	False
predSynLib+hPhosSiteDB (iterative)	P42345-2478	1.0	_TGTTVPES[Phospho (STY)]IHSFIGDGLVKPEALNK_	1	True	True	True	False
predSynLib+hPhosSiteDB (iterative)	P42345-2481	1.0	_TGTTVPESIHS[Phospho (STY)]FIGDGLVKPEALNK_	1	True	True	True	False
predSynLib+hPhosSiteDB (iterative)	P51812-369	1.0	_DS[Phospho (STY)]PGIPPSANAHQLFR_	1	True	True	True	False
predSynLib+hPhosSiteDB (iterative)	P51812-715	1.0	_NQS[Phospho (STY)]PVLEPVGR_	1	True	True	True	False
predSynLib+hPhosSiteDB (iterative)	P52732-926	1.0	_LDIPTGTT[Phospho (STY)]PQR_	1	True	True	True	False
predSynLib+hPhosSiteDB (iterative)	P56856-210	1.0	_AVS[Phospho (STY)]YHAS[Phospho (STY)]GHS[Phospho (STY)]VAYKPGGFK_	3	True	True	True	False
predSynLib+hPhosSiteDB (iterative)	P56856-214	1.0	_AVS[Phospho (STY)]YHAS[Phospho (STY)]GHS[Phospho (STY)]VAYKPGGFK_	3	True	True	True	False
predSynLib+hPhosSiteDB (iterative)	P56856-217	1.0	_AVS[Phospho (STY)]YHAS[Phospho (STY)]GHS[Phospho (STY)]VAYKPGGFK_	3	True	True	True	False
predSynLib+hPhosSiteDB (iterative)	P56856-247	1.0	_IYDGGART[Phospho (STY)]EDEVQS[Phospho (STY)]YPS[Phospho (STY)]K_	3	True	True	True	False
predSynLib+hPhosSiteDB (iterative)	P56856-253	1.0	_IYDGGART[Phospho (STY)]EDEVQS[Phospho (STY)]YPS[Phospho (STY)]K_	3	True	True	True	False
predSynLib+hPhosSiteDB (iterative)	P56856-256	1.0	_IYDGGART[Phospho (STY)]EDEVQS[Phospho (STY)]YPS[Phospho (STY)]K_	3	True	True	True	False
predSynLib+hPhosSiteDB (iterative)	P62993-18	1.0	_ATADDELS[Phospho (STY)]FK_	1	True	True	True	False
predSynLib+hPhosSiteDB (iterative)	P62993-88	1.0	_ES[Phospho (STY)]ESAPGDFSLSVK_	1	True	False	False	True
predSynLib+hPhosSiteDB (iterative)	P62993-90	1.0	_ESES[Phospho (STY)]APGDFSLSVK_	1	True	True	True	False
predSynLib+hPhosSiteDB (iterative)	Q01196-14	1.0	_RFT[Phospho (STY)]PPSTALS[Phospho (STY)]PGK_	2	True	True	True	False
predSynLib+hPhosSiteDB (iterative)	Q01196-21	1.0	_RFT[Phospho (STY)]PPSTALS[Phospho (STY)]PGK_	2	True	True	True	False
predSynLib+hPhosSiteDB (iterative)	Q06124-62	1.0	_IQNTGDY[Phospho (STY)]YDLYGGEK_	1	True	True	True	False
predSynLib+hPhosSiteDB (iterative)	Q07889-1082	1.0	_IPESETESTASAPNS[Phospho (STY)]PR_	1	True	True	True	False
predSynLib+hPhosSiteDB (iterative)	Q07889-1132	1.0	_S[Phospho (STY)]ASVSSISLTK_	1	True	True	True	False
predSynLib+hPhosSiteDB (iterative)	Q07889-1210	1.0	_TSISDPPES[Phospho (STY)]PPLLPPR_	1	True	True	True	False
predSynLib+hPhosSiteDB (iterative)	Q09666-5749	1.0	_AS[Phospho (STY)]LGS[Phospho (STY)]LEGEAEAEASS[Phospho (STY)]PK_	3	True	True	True	False
predSynLib+hPhosSiteDB (iterative)	Q09666-5752	1.0	_AS[Phospho (STY)]LGS[Phospho (STY)]LEGEAEAEASS[Phospho (STY)]PK_	3	True	True	True	False
predSynLib+hPhosSiteDB (iterative)	Q09666-5763	1.0	_AS[Phospho (STY)]LGS[Phospho (STY)]LEGEAEAEASS[Phospho (STY)]PK_	3	True	True	True	False
predSynLib+hPhosSiteDB (iterative)	Q14573-1834	1.0	_VASFS[Phospho (STY)]IPGSSSR_	1	True	True	True	False
predSynLib+hPhosSiteDB (iterative)	Q15139-235	1.0	_S[Phospho (STY)]PSESFIGR_	1	True	True	True	False
predSynLib+hPhosSiteDB (iterative)	Q15185-113	1.0	_DWEDDS[Phospho (STY)]DEDMSNFDR_	1	True	True	True	False
predSynLib+hPhosSiteDB (iterative)	Q15185-44	1.0	_LTFSC[Carbamidomethyl (C)]LGGS[Phospho (STY)]DNFK_	1	True	True	True	False
predSynLib+hPhosSiteDB (iterative)	Q15185-85	1.0	_GESGQS[Phospho (STY)]WPR_	1	True	True	True	False
predSynLib+hPhosSiteDB (iterative)	Q16678-269	1.0	_NFS[Phospho (STY)]NFILDK_	1	True	True	True	False
predSynLib+hPhosSiteDB (iterative)	Q58FF8-177	1.0	_IEDVGS[Phospho (STY)]DEEDDSGK_	1	True	True	True	False
predSynLib+hPhosSiteDB (iterative)	Q6P1L5-273	1.0	_SAS[Phospho (STY)]WGSTDQLK_	1	True	True	True	False
predSynLib+hPhosSiteDB (iterative)	Q8NFJ5-345	1.0	_AHAWPS[Phospho (STY)]PYK_	1	True	True	True	False
predSynLib+hPhosSiteDB (iterative)	Q92934-134	1.0	_S[Phospho (STY)]AGTATQMR_	1	True	True	True	False
predSynLib+hPhosSiteDB (iterative)	Q92934-25	1.0	_GLGPS[Phospho (STY)]PAGDGPSGSGK_	1	True	True	True	False
predSynLib+hPhosSiteDB (iterative)	Q92934-75	1.0	_HSS[Phospho (STY)]YPAGTEDDEGMGEEPSPFR_	1	True	True	True	False
predSynLib+hPhosSiteDB (iterative)	Q92934-99	1.0	_SRS[Phospho (STY)]APPNLWAAQR_	1	True	True	True	False
predSynLib+hPhosSiteDB (iterative)	Q92934-99	1.0	_S[Phospho (STY)]APPNLWAAQR_	1	True	True	True	False
predSynLib+hPhosSiteDB (iterative)	Q96B36-187	1.0	_SLPVS[Phospho (STY)]VPVWGFK_	1	True	True	True	False
predSynLib+hPhosSiteDB (iterative)	Q96B36-211	1.0	_RTEARSSDEENGPPS[Phospho (STY)]SPDLDR_	1	True	True	True	False
predSynLib+hPhosSiteDB (iterative)	Q96B36-212	1.0	_RTEARSSDEENGPPSS[Phospho (STY)]PDLDR_	1	True	True	True	False
predSynLib+hPhosSiteDB (iterative)	Q9BRG2-180	1.0	_TSS[Phospho (STY)]DPVLLK_	1	True	True	True	False
predSynLib+hPhosSiteDB (iterative)	Q9BY84-501	1.0	_SLLS[Phospho (STY)]PLHR_	1	True	True	True	False
predSynLib+hPhosSiteDB (iterative)	Q9HC35-144	1.0	_AS[Phospho (STY)]PS[Phospho (STY)]PQPSSQPLQIHR_	2	True	True	True	False
predSynLib+hPhosSiteDB (iterative)	Q9HC35-146	1.0	_AS[Phospho (STY)]PS[Phospho (STY)]PQPSSQPLQIHR_	2	True	True	True	False
predSynLib+hPhosSiteDB (iterative)	Q9NQU5-365	1.0	_TWHAQISTSNLY[Phospho (STY)]LPQDPTVAK_	1	True	True	True	False
predSynLib+hPhosSiteDB (iterative)	Q9NYL2-3	1.0	_SS[Phospho (STY)]LGASFVQIK_	1	True	True	True	False
predSynLib+hPhosSiteDB (iterative)	Q9NYL2-565	1.0	_S[Phospho (STY)]DSSADC[Carbamidomethyl (C)]QWLDTLR_	1	True	False	False	True
predSynLib+hPhosSiteDB (iterative)	Q9NYL2-567	1.0	_SDS[Phospho (STY)]SADC[Carbamidomethyl (C)]QWLDTLR_	1	True	True	True	False
predSynLib+hPhosSiteDB (iterative)	Q9NYL2-637	1.0	_SSS[Phospho (STY)]PTQYGLTK_	1	True	True	True	False
predSynLib+hPhosSiteDB (iterative)	Q9NYL2-690	1.0	_GSISLNS[Phospho (STY)]SPR_	1	True	True	True	False
predSynLib+hPhosSiteDB (iterative)	Q9NYL2-691	1.0	_GSISLNSS[Phospho (STY)]PR_	1	True	True	True	False
predSynLib+hPhosSiteDB (iterative)	Q9NYL2-727	1.0	_VSQSALNPHQS[Phospho (STY)]PDFK_	1	True	True	True	False
predSynLib+hPhosSiteDB (iterative)	Q9UJM3-326	0.99	_VPPREPLS[Phospho (STY)]PSNSR_	1	True	True	True	False
predSynLib+hPhosSiteDB (iterative)	Q9UJM3-328	1.0	_VPPREPLSPS[Phospho (STY)]NSR_	1	True	True	True	False
predSynLib+hPhosSiteDB (iterative)	Q9UJM3-337	1.0	_S[Phospho (STY)]LPSYLNGVMPPTQSFAPDPK_	1	True	True	True	False
predSynLib+hPhosSiteDB (iterative)	Q9UJM3-340	1.0	_SLPS[Phospho (STY)]YLNGVMPPTQSFAPDPK_	1	True	True	True	False
predSynLib+hPhosSiteDB (iterative)	Q9UJM3-349	1.0	_SLPSYLNGVMPPT[Phospho (STY)]QSFAPDPK_	1	True	True	True	False
predSynLib+hPhosSiteDB (iterative)	Q9UJM3-391	0.96	_VSS[Phospho (STY)]THYYLLPERPPYLDK_	1	True	True	True	False
predSynLib+hPhosSiteDB (iterative)	Q9UJM3-392	0.99	_VSST[Phospho (STY)]HYYLLPERPPYLDK_	1	True	True	True	False
predSynLib+hPhosSiteDB (iterative)	Q9UJM3-394	1.0	_VSSTHY[Phospho (STY)]YLLPERPPYLDK_	1	True	True	True	False
predSynLib+hPhosSiteDB (iterative)	Q9UJM3-395	1.0	_VSSTHYY[Phospho (STY)]LLPERPPYLDK_	1	True	True	True	False
predSynLib+hPhosSiteDB (iterative)	Q9UN36-330	1.0	_SRT[Phospho (STY)]AS[Phospho (STY)]LTSAAS[Phospho (STY)]VDGNR_	3	True	True	True	False
predSynLib+hPhosSiteDB (iterative)	Q9UN36-332	1.0	_SRT[Phospho (STY)]AS[Phospho (STY)]LTSAAS[Phospho (STY)]VDGNR_	3	True	True	True	False
predSynLib+hPhosSiteDB (iterative)	Q9UN36-338	1.0	_SRT[Phospho (STY)]AS[Phospho (STY)]LTSAAS[Phospho (STY)]VDGNR_	3	True	True	True	False
predSynLib+hPhosSiteDB (iterative)	Q9UQ35-1541	1.0	_SGS[Phospho (STY)]S[Phospho (STY)]QELDVKPSAS[Phospho (STY)]PQER_	3	True	True	True	False
predSynLib+hPhosSiteDB (iterative)	Q9UQ35-1542	1.0	_SGS[Phospho (STY)]S[Phospho (STY)]QELDVKPSAS[Phospho (STY)]PQER_	3	True	True	True	False
predSynLib+hPhosSiteDB (iterative)	Q9UQ35-1552	1.0	_SGS[Phospho (STY)]S[Phospho (STY)]QELDVKPSAS[Phospho (STY)]PQER_	3	True	True	True	False
predSynLib+hPhosSiteDB (iterative)	Q9Y243-34	1.0	_TDGS[Phospho (STY)]FIGYK_	1	True	True	True	False
predSynLib+hPhosSiteDB (iterative)	Q9Y243-447	1.0	_YFDEEFTAQTITIT[Phospho (STY)]PPEK_	1	True	True	True	False
